# Supplementary material for: Apicidin biosynthesis is linked to accessory chromosomes in Fusarium poae isolates
Source: BMC Genomics. 2021 Aug 4;22:591. doi: 10.1186/s12864-021-07617-y (PMC8340494; doi:10.1186/s12864-021-07617-y)
Supplement: Supplementary file 17 — Additional file 17. Compressed folder containing alignments for each of the 4141 orthologs used in BUSCO analysis. [file 12864_2021_7617_MOESM17_ESM.zip › Fven2_nt_MAFFT/42774at5125_nt.mafft.fasta]

>Fp105
atgagtcaagaattctctctgtttacatctatgagatacgacccgagacttaggcacatg
aaaagcagtggactcggtgacaaaggctggaactttgagaacagttctcctctatatatg
ctcgacttccaccgcgaccggcttctcagagcagccacacattggaaatggcaacctgtg
atcgatagattatcgggtgatagtggtctttcctccctggcccaactcgtttcagccaat
attgaaacatctcagcaaaccccgttgaagataaaactagtcgtgtctcgagatggtgat
atcaaggttgagcaactcaagatacctgaaacgcccttgcagaatttatttccggctcag
cttccaccccctgcccgtgcttcatttgacgatgaacctgggaaagctacggtttttagc
cttctagtggattggcctacgactacaaggtccgagtatacccacttcaaaactacaaaa
agagatgtgtacgatgctgcccgacaacgcgccggtataacatatgcggatcctgcagaa
gtcttggtcatcgaccaagacgatggttctatcatggaaggtacatttactacaccttat
ttctggaggaacggacaatgggtcacaccacccgttgcgacacatttcagctggaacgaa
gggagtggtggtcaagatgggacatccaggcgctgggcattagaaaggggactcgctttt
gagcaagcgatcaatgtcaattctctggttcatggcgaggagtgttggatcagcaatggt
gtcaggggcttcattgcggcaactgtctatcttgaatga
>Fp108
atgagtcaagaattctctctgtttacatctatgagatacgacccgagacttaggcacatg
aaaagcagtggactcggtgacaaaggctggaactttgagaacagttctcctctatatatg
ctcgacttccaccgcgaccggcttctcagagcagccacacattggaaatggcaacctgtg
atcgatagattatcgggtgatagtggtctttcctccctggcccaactcgtttcagccaat
attgaaacatctcagcaaaccccgttgaagataaaactagtcgtgtctcgagatggtgat
atcaaggttgagcaactcaagatacctgaaacgcccttgcagaatttatttccggctcag
cttccaccccctgcccgtgcttcatttgacgatgaacctgggaaagctacggtttttagc
cttctagtggattggcctacgactacaaggtccgagtatacccacttcaaaactacaaaa
agagatgtgtacgatgctgcccgacaacgcgccggtataacatatgcggatcctgcagaa
gtcttggtcatcgaccaagacgatggttctatcatggaaggtacatttactacaccttat
ttctggaggaacggacaatgggtcacaccacccgttgcgacacatttcagctggaacgaa
gggagtggtggtcaagatgggacatccaggcgctgggcattagaaaggggactcgctttt
gagcaagcgatcaatgtcaattctctggttcatggcgaggagtgttggatcagcaatggt
gtcaggggcttcattgcggcaactgtctatcttgaatga
>Fp118
atgagtcaagaattctctctgtttacatctatgagatacgacccgagacttaggcacatg
aaaagcagtggactcggtgacaaaggctggaactttgagaacagttctcctctatatatg
ctcgacttccaccgcgaccggcttctcagagcagccacacattggaaatggcaacctgtg
atcgatagattatcgggtgatagtggtctttcctccctggcccaactcgtttcagccaat
attgaaacatctcagcaaaccccgttgaagataaaactagtcgtgtctcgagatggtgat
atcaaggttgagcaactcaagatacctgaaacgcccttgcagaatttatttccggctcag
cttccaccccctgcccgtgcttcatttgacgatgaacctgggaaagctacggtttttagc
cttctagtggattggcctacgactacaaggtccgagtatacccacttcaaaactacaaaa
agagatgtgtacgatgctgcccgacaacgcgccggtataacatatgcggatcctgcagaa
gtcttggtcatcgaccaagacgatggttctatcatggaaggtacatttactacaccttat
ttctggaggaacggacaatgggtcacaccacccgttgcgacacatttcagctggaacgaa
gggagtggtggtcaagatgggacatccaggcgctgggcattagaaaggggactcgctttt
gagcaagcgatcaatgtcaattctctggttcatggcgaggagtgttggatcagcaatggt
gtcaggggcttcattgcggcaactgtctatcttgaatga
>Fp122
atgagtcaagaattctctctgtttacatctatgagatacgacccgagacttaggcacatg
aaaagcagtggactcggtgacaaaggctggaactttgagaacagttctcctctatatatg
ctcgacttccaccgcgaccggcttctcagagcagccacacattggaaatggcaacctgtg
atcgatagattatcgggtgatagtggtctttcctccctggcccaactcgtttcagccaat
attgaaacatctcagcaaaccccgttgaagataaaactagtcgtgtctcgagatggtgat
atcaaggttgagcaactcaagatacctgaaacgcccttgcagaatttatttccggctcag
cttccaccccctgcccgtgcttcatttgacgatgaacctgggaaagctacggtttttagc
cttctagtggattggcctacgactacaaggtccgagtatacccacttcaaaactacaaaa
agagatgtgtacgatgctgcccgacaacgcgccggtataacatatgcggatcctgcagaa
gtcttggtcatcgaccaagacgatggttctatcatggaaggtacatttactacaccttat
ttctggaggaacggacaatgggtcacaccacccgttgcgacacatttcagctggaacgaa
gggagtggtggtcaagatgggacatccaggcgctgggcattagaaaggggactcgctttt
gagcaagcgatcaatgtcaattctctggttcatggcgaggagtgttggatcagcaatggt
gtcaggggcttcattgcggcaactgtctatcttgaatga
>Fp125
atgagtcaagaattctctctgtttacatctatgagatacgacccgagacttaggcacatg
aaaagcagtggactcggtgacaaaggctggaactttgagaacagttctcctctatatatg
ctcgacttccaccgcgaccggcttctcagagcagccacacattggaaatggcaacctgtg
atcgatagattatcgggtgatagtggtctttcctccctggcccaactcgtttcagccaat
attgaaacatctcagcaaacaccgttgaagataaaactagtcgtgtctcgagatggtgat
atcaaggttgagcaactcaagatacctgaaacgcccttgcagaatttatttccggctcag
cttccaccccctgcccgtgcttcatttgacgatgaacctgggaaagctacggtttttagc
cttctagtggattggcctacgactacaaggtccgagtatacccacttcaaaactacaaaa
agagatgtgtacgatgctgcccgacaacgcgccggtataacatatgcggatcctgcagaa
gtcttggtcatcgaccaagacgatggttctatcatggaaggtacatttactacaccttat
ttctggaggaacggacaatgggtcacaccacccgttgcgacacatttcagctggaacgaa
gggagtggtggtcaagatgggacatccaggcgctgggcattagaaagaggactcgctttt
gagcaagtgatcaatgtcaattctctggttcatggcgaggagtgttggatcagcaatggt
gtcaggggcttcattgcggcaactgtctatcttgaatga
>Fp13r
atgagtcaagaattctctctgtttacatctatgagatacgacccgagacttaggcacatg
aaaagcagtggactcggtgacaaaggctggaactttgagaacagttctcctctatatatg
ctcgacttccaccgcgaccggcttctcagagcagccacacattggaaatggcaacctgtg
atcgatagattatcgggtgatagtggtctttcctccctggcccaactcgtttcagccaat
attgaaacatctcagcaaacaccgttgaagataaaactagtcgtgtctcgagatggtgat
atcaaggttgagcaactcaagatacctgaaacgcccttgcagaatttatttccggctcag
cttccaccccctgcccgtgcttcatttgacgatgaacctgggaaagctacggtttttagc
cttctagtggattggcctacgactacaaggtccgagtatacccacttcaaaactacaaaa
agagatgtgtacgatgctgcccgacaacgcgccggtataacatatgcggatcctgcagaa
gtcttggtcatcgaccaagacgatggttctatcatggaaggtacatttactacaccttat
ttctggaggaacggacaatgggtcacaccacccgttgcgacacatttcagctggaacgaa
gggagtggtggtcaagatgggacatccaggcgctgggcattagaaagaggactcgctttt
gagcaagcgatcaatgtcaattctctggttcatggcgaggagtgttggatcagcaatggt
gtcaggggcttcattgcggcaactgtctatcttgaatga
>Fp144
atgagtcaagaattctctctgtttacatctatgagatacgacccgagacttaggcacatg
aaaagcagtggactcggtgacaaaggctggaactttgagaacagttctcctctatatatg
ctcgacttccaccgcgaccggcttctcagagcagccacacattggaaatggcaacctgtg
atcgatagattatcgggtgatagtggtctttcctccctggcccaactcgtttcagccaat
attgaaacatctcagcaaacaccgttgaagataaaactagtcgtgtctcgagatggtgat
atcaaggttgagcaactcaagatacctgaaacgcccttgcagaatttatttccggctcag
cttccaccccctgcccgtgcttcatttgacgatgaacctgggaaagctacggtttttagc
cttctagtggattggcctacgactacaaggtccgagtatacccacttcaaaactacaaaa
agagatgtgtacgatgctgcccgacaacgcgccggtataacatatgcggatcctgcagaa
gtcttggtcatcgaccaagacgatggttctatcatggaaggtacatttactacaccttat
ttctggaggaacggacaatgggtcacaccacccgttgcgacacatttcagctggaacgaa
gggagtggtggtcaagatgggacatccaggcgctgggcattagaaagaggactcgctttt
gagcaagcgatcaatgtcaattctctggttcatggcgaggagtgttggatcagcaatggt
gtcaggggcttcattgcggcaactgtctatcttgaatga
>Fp146
atgagtcaagaattctctctgtttacatctatgagatacgacccgagacttaggcacatg
aaaagcagtggactcggtgacaaaggctggaactttgagaacagttctcctctatatatg
ctcgacttccaccgcgaccggcttctcagagcagccacacattggaaatggcaacctgtg
atcgatagattatcgggtgatagtggtctttcctccctggcccaactcgtttcagccaat
attgaaacatctcagcaaacaccgttgaagataaaactagtcgtgtctcgagatggtgat
atcaaggttgagcaactcaagatacctgaaacgcccttgcagaatttatttccggctcag
cttccaccccctgcccgtgcttcatttgacgatgaacctgggaaagctacggtttttagc
cttctagtggattggcctacgactacaaggtccgagtatacccacttcaaaactacaaaa
agagatgtgtacgatgctgcccgacaacgcgccggtataacatatgcggatcctgcagaa
gtcttggtcatcgaccaagacgatggttctatcatggaaggtacatttactacaccttat
ttctggaggaacggacaatgggtcacaccacccgttgcgacacatttcagctggaacgaa
gggagtggtggtcaagatgggacatccaggcgctgggcattagaaagaggactcgctttt
gagcaagcgatcaatgtcaattctctggttcatggcgaggagtgttggatcagcaatggt
gtcaggggcttcattgcggcaactgtctatcttgaatga
>Fp155
atgagtcaagaattctctctgtttacatctatgagatacgacccgagacttaggcacatg
aaaagcagtggactcggtgacaaaggctggaactttgagaacagttctcctctatatatg
ctcgacttccaccgcgaccggcttctcagagcagccacacattggaaatggcaacctgtg
atcgatagattatcgggtgatagtggtctttcctccctggcccaactcgtttcagccaat
attgaaacatctcagcaaaccccgttgaagataaaactagtcgtgtctcgagatggtgat
atcaaggttgagcaactcaagatacctgaaacgcccttgcagaatttatttccggctcag
cttccaccccctgcccgtgcttcatttgacgatgaacctgggaaagctacggtttttagc
cttctagtggattggcctacgactacaaggtccgagtatacccacttcaaaactacaaaa
agagatgtgtacgatgctgcccgacaacgcgccggtataacatatgcggatcctgcagaa
gtcttggtcatcgaccaagacgatggttctatcatggaaggtacatttactacaccttat
ttctggaggaacggacaatgggtcacaccacccgttgcgacacatttcagctggaacgaa
gggagtggtggtcaagatgggacatccaggcgctgggcattagaaaggggactcgctttt
gagcaagcgatcaatgtcaattctctggttcatggcgaggagtgttggatcagcaatggt
gtcaggggcttcattgcggcaactgtctatcttgaatga
>Fp157
atgagtcaagaattctctctgtttacatctatgagatacgacccgagacttaggcacatg
aaaagcagtggactcggtgacaaaggctggaactttgagaacagttctcctctatatatg
ctcgacttccaccgcgaccggcttctcagagcagccacacattggaaatggcaacctgtg
atcgatagattatcgggtgatagtggtctttcctccctggcccaactcgtttcagccaat
attgaaacatctcagcaaacaccgttgaagataaaactagtcgtgtctcgagatggtgat
atcaaggttgagcaactcaagatacctgaaacgcccttgcagaatttatttccggctcag
cttccaccccctgcccgtgcttcatttgacgatgaacctgggaaagctacggtttttagc
cttctagtggattggcctacgactacaaggtccgagtatacccacttcaaaactacaaaa
agagatgtgtacgatgctgcccgacaacgcgccggtataacatatgcggatcctgcagaa
gtcttggtcatcgaccaagacgatggttctatcatggaaggtacatttactacaccttat
ttctggaggaacggacaatgggtcacaccacccgttgcgacacatttcagctggaacgaa
gggagtggtggtcaagatgggacatccaggcgctgggcattagaaagaggactcgctttt
gagcaagcgatcaatgtcaattctctggttcatggcgaggagtgttggatcagcaatggt
gtcaggggcttcattgcggcaactgtctatcttgaatga
>Fp16r
atgagtcaagaattctctctgtttacatctatgagatacgacccgagacttaggcacatg
aaaagcagtggactcggtgacaaaggctggaactttgagaacagttctcctctatatatg
ctcgacttccaccgcgaccggcttctcagagcagccacacattggaaatggcaacctgtg
atcgatagattatcgggtgatagtggtctttcctccctggcccaactcgtttcagccaat
attgaaacatctcagcaaacaccgttgaagataaaactagtcgtgtctcgagatggtgat
atcaaggttgagcaactcaagatacctgaaacgcccttgcagaatttatttccggctcag
cttccaccccctgcccgtgcttcatttgacgatgaacctgggaaagctacggtttttagc
cttctagtggattggcctacgactacaaggtccgagtatacccacttcaaaactacaaaa
agagatgtgtacgatgctgcccgacaacgcgccggtataacatatgcggatcctgcagaa
gtcttggtcatcgaccaagacgatggttctatcatggaaggtacatttactacaccttat
ttctggaggaacggacaatgggtcacaccacccgttgcgacacatttcagctggaacgaa
gggagtggtggtcaagatgggacatccaggcgctgggcattagaaagaggactcgctttt
gagcaagtgatcaatgtcaattctctggttcatggcgaggagtgttggatcagcaatggt
gtcaggggcttcattgcggcaactgtctatcttgaatga
>Fp1r
atgagtcaagaattctctctgtttacatctatgagatacgacccgagacttaggcacatg
aaaagcagtggactcggtgacaaaggctggaactttgagaacagttctcctctatatatg
ctcgacttccaccgcgaccggcttctcagagcagccacacattggaaatggcaacctgtg
atcgatagattatcgggtgatagtggtctttcctccctggcccaactcgtttcagccaat
attgaaacatctcagcaaacaccgttgaagataaaactagtcgtgtctcgagatggtgat
atcaaggttgagcaactcaagatacctgaaacgcccttgcagaatttatttccggctcag
cttccaccccctgcccgtgcttcatttgacgatgaacctgggaaagctacggtttttagc
cttctagtggattggcctacgactacaaggtccgagtatacccacttcaaaactacaaaa
agagatgtgtacgatgctgcccgacaacgcgccggtataacatatgcggatcctgcagaa
gtcttggtcatcgaccaagacgatggttctatcatggaaggtacatttactacaccttat
ttctggaggaacggacaatgggtcacaccacccgttgcgacacatttcagctggaacgaa
gggagtggtggtcaagatgggacatccaggcgctgggcattagaaagaggactcgctttt
gagcaagcgatcaatgtcaattctctggttcatggcgaggagtgttggatcagcaatggt
gtcaggggcttcattgcggcaactgtctatcttgaatga
>Fp21r
atgagtcaagaattctctctgtttacatctatgagatacgacccgagacttaggcacatg
aaaagcagtggactcggtgacaaaggctggaactttgagaacagttctcctctatatatg
ctcgacttccaccgcgaccggcttctcagagcagccacacattggaaatggcaacctgtg
atcgatagattatcgggtgatagtggtctttcctccctggcccaactcgtttcagccaat
attgaaacatctcagcaaacaccgttgaagataaaactagtcgtgtctcgagatggtgat
atcaaggttgagcaactcaagatacctgaaacgcccttgcagaatttatttccggctcag
cttccaccccctgcccgtgcttcatttgacgatgaacctgggaaagctacggtttttagc
cttctagtggattggcctacgactacaaggtccgagtatacccacttcaaaactacaaaa
agagatgtgtacgatgctgcccgacaacgcgccggtataacatatgcggatcctgcagaa
gtcttggtcatcgaccaagacgatggttctatcatggaaggtacatttactacaccttat
ttctggaggaacggacaatgggtcacaccacccgttgcgacacatttcagctggaacgaa
gggagtggtggtcaagatgggacatccaggcgctgggcattagaaagaggactcgctttt
gagcaagcgatcaatgtcaattctctggttcatggcgaggagtgttggatcagcaatggt
gtcaggggcttcattgcggcaactgtctatcttgaatga
>Fp24r
atgagtcaagaattctctctgtttacatctatgagatacgacccgagacttaggcacatg
aaaagcagtggactcggtgacaaaggctggaactttgagaacagttctcctctatatatg
ctcgacttccaccgcgaccggcttctcagagcagccacacattggaaatggcaacctgtg
atcgatagattatcgggtgatagtggtctttcctccctggcccaactcgtttcagccaat
attgaaacatctcagcaaacaccgttgaagataaaactagtcgtgtctcgagatggtgat
atcaaggttgagcaactcaagatacctgaaacgcccttgcagaatttatttccggctcag
cttccaccccctgcccgtgcttcatttgacgatgaacctgggaaagctacggtttttagc
cttctagtggattggcctacgactacaaggtccgagtatacccacttcaaaactacaaaa
agagatgtgtacgatgctgcccgacaacgcgccggtataacatatgcggatcctgcagaa
gtcttggtcatcgaccaagacgatggttctatcatggaaggtacatttactacaccttat
ttctggaggaacggacaatgggtcacaccacccgttgcgacacatttcagctggaacgaa
gggagtggtggtcaagatgggacatccaggcgctgggcattagaaagaggactcgctttt
gagcaagcgatcaatgtcaattctctggttcatggcgaggagtgttggatcagcaatggt
gtcaggggcttcattgcggcaactgtctatcttgaatga
>Fp2516
atgagtcaagaattctctctgtttacatctatgagatacgacccgagacttaggcacatg
aaaagcagtggactcggtgacaaaggctggaactttgagaacagttctcctctatatatg
ctcgacttccaccgcgaccggcttctcagagcagccacacattggaaatggcaacctgtg
atcgatagattatcgggtgatagtggtctttcctccctggcccaactcgtttcagccaat
attgaaacatctcagcaaacaccgttgaagataaaactagtcgtgtctcgagatggtgat
atcaaggttgagcaactcaagatacctgaaacgcccttgcagaatttatttccggctcag
cttccaccccctgcccgtgcttcatttgacgatgaacctgggaaagctacggtttttagc
cttctagtggattggcctacgactacaaggtccgagtatacccacttcaaaactacaaaa
agagatgtgtacgatgctgcccgacaacgcgccggtataacatatgcggatcctgcagaa
gtcttggtcatcgaccaagacgatggttctatcatggaaggtacatttactacaccttat
ttctggaggaacggacaatgggtcacaccacccgttgcgacacatttcagctggaacgaa
gggagtggtggtcaagatgggacatccaggcgctgggcattagaaagaggactcgctttt
gagcaagcgatcaatgtcaattctctggttcatggcgaggagtgttggatcagcaatggt
gtcaggggcttcattgcggcaactgtctatcttgaatga
>Fp26r
atgagtcaagaattctctctgtttacatctatgagatacgacccgagacttaggcacatg
aaaagcagtggactcggtgacaaaggctggaactttgagaacagttctcctctatatatg
ctcgacttccaccgcgaccggcttctcagagcagccacacattggaaatggcaacctgtg
atcgatagattatcgggtgatagtggtctttcctccctggcccaactcgtttcagccaat
attgaaacatctcagcaaacaccgttgaagataaaactagtcgtgtctcgagatggtgat
atcaaggttgagcaactcaagatacctgaaacgcccttgcagaatttatttccggctcag
cttccaccccctgcccgtgcttcatttgacgatgaacctgggaaagctacggtttttagc
cttctagtggattggcctacgactacaaggtccgagtatacccacttcaaaactacaaaa
agagatgtgtacgatgctgcccgacaacgcgccggtataacatatgcggatcctgcagaa
gtcttggtcatcgaccaagacgatggttctatcatggaaggtacatttactacaccttat
ttctggaggaacggacaatgggtcacaccacccgttgcgacacatttcagctggaacgaa
gggagtggtggtcaagatgggacatccaggcgctgggcattagaaagaggactcgctttt
gagcaagcgatcaatgtcaattctctggttcatggcgaggagtgttggatcagcaatggt
gtcaggggcttcattgcggcaactgtctatcttgaatga
>Fp33
atgagtcaagaattctctctgtttacatctatgagatacgacccgagacttaggcacatg
aaaagcagtggactcggtgacaaaggctggaactttgagaacagttctcctctatatatg
ctcgacttccaccgcgaccggcttctcagagcagccacacattggaaatggcaacctgtg
atcgatagattatcgggtgatagtggtctttcctccctggcccaactcgtttcagccaat
attgaaacatctcagcaaacaccgttgaagataaaactagtcgtgtctcgagatggtgat
atcaaggttgagcaactcaagatacctgaaacgcccttgcagaatttatttccggctcag
cttccaccccctgcccgtgcttcatttgacgatgaacctgggaaagctacggtttttagc
cttctagtggattggcctacgactacaaggtccgagtatacccacttcaaaactacaaaa
agagatgtgtacgatgctgcccgacaacgcgccggtataacatatgcggatcctgcagaa
gtcttggtcatcgaccaagacgatggttctatcatggaaggtacatttactacaccttat
ttctggaggaacggacaatgggtcacaccacccgttgcgacacatttcagctggaacgaa
gggagtggtggtcaagatgggacatccaggcgctgggcattagaaagaggactcgctttt
gagcaagtgatcaatgtcaattctctggttcatggcgaggagtgttggatcagcaatggt
gtcaggggcttcattgcggcaactgtctatcttgaatga
>Fp34
atgagtcaagaattctctctgtttacatctatgagatacgacccgagacttaggcacatg
aaaagcagtggactcggtgacaaaggctggaactttgagaacagttctcctctatatatg
ctcgacttccaccgcgaccggcttctcagagcagccacacattggaaatggcaacctgtg
atcgatagattatcgggtgatagtggtctttcctccctggcccaactcgtttcagccaat
attgaaacatctcagcaaaccccgttgaagataaaactagtcgtgtctcgagatggtgat
atcaaggttgagcaactcaagatacctgaaacgcccttgcagaatttatttccggctcag
cttccaccccctgcccgtgcttcatttgacgatgaacctgggaaagctacggtttttagc
cttctagtggattggcctacgactacaaggtccgagtatacccacttcaaaactacaaaa
agagatgtgtacgatgctgcccgacaacgcgccggtataacatatgcggatcctgcagaa
gtcttggtcatcgaccaagacgatggttctatcatggaaggtacatttactacaccttat
ttctggaggaacggacaatgggtcacaccacccgttgcgacacatttcagctggaacgaa
gggagtggtggtcaagatgggacatccaggcgctgggcattagaaaggggactcgctttt
gagcaagcgatcaatgtcaattctctggttcatggcgaggagtgttggatcagcaatggt
gtcaggggcttcattgcggcaactgtctatcttgaatga
>Fp35
atgagtcaagaattctctctgtttacatctatgagatacgacccgagacttaggcacatg
aaaagcagtggactcggtgacaaaggctggaactttgagaacagttctcctctatatatg
ctcgacttccaccgcgaccggcttctcagagcagccacacattggaaatggcaacctgtg
atcgatagattatcgggtgatagtggtctttcctccctggcccaactcgtttcagccaat
attgaaacatctcagcaaacaccgttgaagataaaactagtcgtgtctcgagatggtgat
atcaaggttgagcaactcaagatacctgaaacgcccttgcagaatttatttccggctcag
cttccaccccctgcccgtgcttcatttgacgatgaacctgggaaagctacggtttttagc
cttctagtggattggcctacgactacaaggtccgagtatacccacttcaaaactacaaaa
agagatgtgtacgatgctgcccgacaacgcgccggtataacatatgcggatcctgcagaa
gtcttggtcatcgaccaagacgatggttctatcatggaaggtacatttactacaccttat
ttctggaggaacggacaatgggtcacaccacccgttgcgacacatttcagctggaacgaa
gggagtggtggtcaagatgggacatccaggcgctgggcattagaaagaggactcgctttt
gagcaagcgatcaatgtcaattctctggttcatggcgaggagtgttggatcagcaatggt
gtcaggggcttcattgcggcaactgtctatcttgaatga
>Fp38
atgagtcaagaattctctctgtttacatctatgagatacgacccgagacttaggcacatg
aaaagcagtggactcggtgacaaaggctggaactttgagaacagttctcctctatatatg
ctcgacttccaccgcgaccggcttctcagagcagccacacattggaaatggcaacctgtg
atcgatagattatcgggtgatagtggtctttcctccctggcccaactcgtttcagccaat
attgaaacatctcagcaaacaccgttgaagataaaactagtcgtgtctcgagatggtgat
atcaaggttgagcaactcaagatacctgaaacgcccttgcagaatttatttccggctcag
cttccaccccctgcccgtgcttcatttgacgatgaacctgggaaagctacggtttttagc
cttctagtggattggcctacgactacaaggtccgagtatacccacttcaaaactacaaaa
agagatgtgtacgatgctgcccgacaacgcgccggtataacatatgcggatcctgcagaa
gtcttggtcatcgaccaagacgatggttctatcatggaaggtacatttactacaccttat
ttctggaggaacggacaatgggtcacaccacccgttgcgacacatttcagctggaacgaa
gggagtggtggtcaagatgggacatccaggcgctgggcattagaaagaggactcgctttt
gagcaagcgatcaatgtcaattctctggttcatggcgaggagtgttggatcagcaatggt
gtcaggggcttcattgcggcaactgtctatcttgaatga
>Fp39
atgagtcaagaattctctctgtttacatctatgagatacgacccgagacttaggcacatg
aaaagcagtggactcggtgacaaaggctggaactttgagaacagttctcctctatatatg
ctcgacttccaccgcgaccggcttctcagagcagccacacattggaaatggcaacctgtg
atcgatagattatcgggtgatagtggtctttcctccctggcccaactcgtttcagccaat
attgaaacatctcagcaaacaccgttgaagataaaactagtcgtgtctcgagatggtgat
atcaaggttgagcaactcaagatacctgaaacgcccttgcagaatttatttccggctcag
cttccaccccctgcccgtgcttcatttgacgatgaacctgggaaagctacggtttttagc
cttctagtggattggcctacgactacaaggtccgagtatacccacttcaaaactacaaaa
agagatgtgtacgatgctgcccgacaacgcgccggtataacatatgcggatcctgcagaa
gtcttggtcatcgaccaagacgatggttctatcatggaaggtacatttactacaccttat
ttctggaggaacggacaatgggtcacaccacccgttgcgacacatttcagctggaacgaa
gggagtggtggtcaagatgggacatccaggcgctgggcattagaaagaggactcgctttt
gagcaagcgatcaatgtcaattctctggttcatggcgaggagtgttggatcagcaatggt
gtcaggggcttcattgcggcaactgtctatcttgaatga
>Fp42
atgagtcaagaattctctctgtttacatctatgagatacgacccgagacttaggcacatg
aaaagcagtggactcggtgacaaaggctggaactttgagaacagttctcctctatatatg
ctcgacttccaccgcgaccggcttctcagagcagccacacattggaaatggcaacctgtg
atcgatagattatcgggtgatagtggtctttcctccctggcccaactcgtttcagccaat
attgaaacatctcagcaaacaccgttgaagataaaactagtcgtgtctcgagatggtgat
atcaaggttgagcaactcaagatacctgaaacgcccttgcagaatttatttccggctcag
cttccaccccctgcccgtgcttcatttgacgatgaacctgggaaagctacggtttttagc
cttctagtggattggcctacgactacaaggtccgagtatacccacttcaaaactacaaaa
agagatgtgtacgatgctgcccgacaacgcgccggtataacatatgcggatcctgcagaa
gtcttggtcatcgaccaagacgatggttctatcatggaaggtacatttactacaccttat
ttctggaggaacggacaatgggtcacaccacccgttgcgacacatttcagctggaacgaa
gggagtggtggtcaagatgggacatccaggcgctgggcattagaaagaggactcgctttt
gagcaagcgatcaatgtcaattctctggttcatggcgaggagtgttggatcagcaatggt
gtcaggggcttcattgcggcaactgtctatcttgaatga
>Fp44
atgagtcaagaattctctctgtttacatctatgagatacgacccgagacttaggcacatg
aaaagcagtggactcggtgacaaaggctggaactttgagaacagttctcctctatatatg
ctcgacttccaccgcgaccggcttctcagagcagccacacattggaaatggcaacctgtg
atcgatagattatcgggtgatagtggtctttcctccctggcccaactcgtttcagccaat
attgaaacatctcagcaaacaccgttgaagataaaactagtcgtgtctcgagatggtgat
atcaaggttgagcaactcaagatacctgaaacgcccttgcagaatttatttccggctcag
cttccaccccctgcccgtgcttcatttgacgatgaacctgggaaagctacggtttttagc
cttctagtggattggcctacgactacaaggtccgagtatacccacttcaaaactacaaaa
agagatgtgtacgatgctgcccgacaacgcgccggtataacatatgcggatcctgcagaa
gtcttggtcatcgaccaagacgatggttctatcatggaaggtacatttactacaccttat
ttctggaggaacggacaatgggtcacaccacccgttgcgacacatttcagctggaacgaa
gggagtggtggtcaagatgggacatccaggcgctgggcattagaaagaggactcgctttt
gagcaagcgatcaatgtcaattctctggttcatggcgaggagtgttggatcagcaatggt
gtcaggggcttcattgcggcaactgtctatcttgaatga
>Fp49
atgagtcaagaattctctctgtttacatctatgagatacgacccgagacttaggcacatg
aaaagcagtggactcggtgacaaaggctggaactttgagaacagttctcctctatatatg
ctcgacttccaccgcgaccggcttctcagagcagccacacattggaaatggcaacctgtg
atcgatagattatcgggtgatagtggtctttcctccctggcccaactcgtttcagccaat
attgaaacatctcagcaaacaccgttgaagataaaactagtcgtgtctcgagatggtgat
atcaaggttgagcaactcaagatacctgaaacgcccttgcagaatttatttccggctcag
cttccaccccctgcccgtgcttcatttgacgatgaacctgggaaagctacggtttttagc
cttctagtggattggcctacgactacaaggtccgagtatacccacttcaaaactacaaaa
agagatgtgtacgatgctgcccgacaacgcgccggtataacatatgcggatcctgcagaa
gtcttggtcatcgaccaagacgatggttctatcatggaaggtacatttactacaccttat
ttctggaggaacggacaatgggtcacaccacccgttgcgacacatttcagctggaacgaa
gggagtggtggtcaagatgggacatccaggcgctgggcattagaaagaggactcgctttt
gagcaagcgatcaatgtcaattctctggttcatggcgaggagtgttggatcagcaatggt
gtcaggggcttcattgcggcaactgtctatcttgaatga
>Fp50
atgagtcaagaattctctctgtttacatctatgagatacgacccgagacttaggcacatg
aaaagcagtggactcggtgacaaaggctggaactttgagaacagttctcctctatatatg
ctcgacttccaccgcgaccggcttctcagagcagccacacattggaaatggcaacctgtg
atcgatagattatcgggtgatagtggtctttcctccctggcccaactcgtttcagccaat
attgaaacatctcagcaaacaccgttgaagataaaactagtcgtgtctcgagatggtgat
atcaaggttgagcaactcaagatacctgaaacgcccttgcagaatttatttccggctcag
cttccaccccctgcccgtgcttcatttgacgatgaacctgggaaagctacggtttttagc
cttctagtggattggcctacgactacaaggtccgagtatacccacttcaaaactacaaaa
agagatgtgtacgatgctgcccgacaacgcgccggtataacatatgcggatcctgcagaa
gtcttggtcatcgaccaagacgatggttctatcatggaaggtacatttactacaccttat
ttctggaggaacggacaatgggtcacaccacccgttgcgacacatttcagctggaacgaa
gggagtggtggtcaagatgggacatccaggcgctgggcattagaaagaggactcgctttt
gagcaagcgatcaatgtcaattctctggttcatggcgaggagtgttggatcagcaatggt
gtcaggggcttcattgcggcaactgtctatcttgaatga
>Fp51
atgagtcaagaattctctctgtttacatctatgagatacgacccgagacttaggcacatg
aaaagcagtggactcggtgacaaaggctggaactttgagaacagttctcctctatatatg
ctcgacttccaccgcgaccggcttctcagagcagccacacattggaaatggcaacctgtg
atcgatagattatcgggtgatagtggtctttcctccctggcccaactcgtttcagccaat
attgaaacatctcagcaaacaccgttgaagataaaactagtcgtgtctcgagatggtgat
atcaaggttgagcaactcaagatacctgaaacgcccttgcagaatttatttccggctcag
cttccaccccctgcccgtgcttcatttgacgatgaacctgggaaagctacggtttttagc
cttctagtggattggcctacgactacaaggtccgagtatacccacttcaaaactacaaaa
agagatgtgtacgatgctgcccgacaacgcgccggtataacatatgcggatcctgcagaa
gtcttggtcatcgaccaagacgatggttctatcatggaaggtacatttactacaccttat
ttctggaggaacggacaatgggtcacaccacccgttgcgacacatttcagctggaacgaa
gggagtggtggtcaagatgggacatccaggcgctgggcattagaaagaggactcgctttt
gagcaagcgatcaatgtcaattctctggttcatggcgaggagtgttggatcagcaatggt
gtcaggggcttcattgcggcaactgtctatcttgaatga
>Fp59
atgagtcaagaattctctctgtttacatctatgagatacgacccgagacttaggcacatg
aaaagcagtggactcggtgacaaaggctggaactttgagaacagttctcctctatatatg
ctcgacttccaccgcgaccggcttctcagagcagccacacattggaaatggcaacctgtg
atcgatagattatcgggtgatagtggtctttcctccctggcccaactcgtttcagccaat
attgaaacatctcagcaaacaccgttgaagataaaactagtcgtgtctcgagatggtgat
atcaaggttgagcaactcaagatacctgaaacgcccttgcagaatttatttccggctcag
cttccaccccctgcccgtgcttcatttgacgatgaacctgggaaagctacggtttttagc
cttctagtggattggcctacgactacaaggtccgagtatacccacttcaaaactacaaaa
agagatgtgtacgatgctgcccgacaacgcgccggtataacatatgcggatcctgcagaa
gtcttggtcatcgaccaagacgatggttctatcatggaaggtacatttactacaccttat
ttctggaggaacggacaatgggtcacaccacccgttgcgacacatttcagctggaacgaa
gggagtggtggtcaagatgggacatccaggcgctgggcattagaaagaggactcgctttt
gagcaagtgatcaatgtcaattctctggttcatggcgaggagtgttggatcagcaatggt
gtcaggggcttcattgcggcaactgtctatcttgaatga
>Fp63
atgagtcaagaattctctctgtttacatctatgagatacgacccgagacttaggcacatg
aaaagcagtggactcggtgacaaaggctggaactttgagaacagttctcctctatatatg
ctcgacttccaccgcgaccggcttctcagagcagccacacattggaaatggcaacctgtg
atcgatagattatcgggtgatagtggtctttcctccctggcccaactcgtttcagccaat
attgaaacatctcagcaaacaccgttgaagataaaactagtcgtgtctcgagatggtgat
atcaaggttgagcaactcaagatacctgaaacgcccttgcagaatttatttccggctcag
cttccaccccctgcccgtgcttcatttgacgatgaacctgggaaagctacggtttttagc
cttctagtggattggcctacgactacaaggtccgagtatacccacttcaaaactacaaaa
agagatgtgtacgatgctgcccgacaacgcgccggtataacatatgcggatcctgcagaa
gtcttggtcatcgaccaagacgatggttctatcatggaaggtacatttactacaccttat
ttctggaggaacggacaatgggtcacaccacccgttgcgacacatttcagctggaacgaa
gggagtggtggtcaagatgggacatccaggcgctgggcattagaaagaggactcgctttt
gagcaagcgatcaatgtcaattctctggttcatggcgaggagtgttggatcagcaatggt
gtcaggggcttcattgcggcaactgtctatcttgaatga
>Fp65
atgagtcaagaattctctctgtttacatctatgagatacgacccgagacttaggcacatg
aaaagcagtggactcggtgacaaaggctggaactttgagaacagttctcctctatatatg
ctcgacttccaccgcgaccggcttctcagagcagccacacattggaaatggcaacctgtg
atcgatagattatcgggtgatagtggtctttcctccctggcccaactcgtttcagccaat
attgaaacatctcagcaaaccccgttgaagataaaactagtcgtgtctcgagatggtgat
atcaaggttgagcaactcaagatacctgaaacgcccttgcagaatttatttccggctcag
cttccaccccctgcccgtgcttcatttgacgatgaacctgggaaagctacggtttttagc
cttctagtggattggcctacgactacaaggtccgagtatacccacttcaaaactacaaaa
agagatgtgtacgatgctgcccgacaacgcgccggtataacatatgcggatcctgcagaa
gtcttggtcatcgaccaagacgatggttctatcatggaaggtacatttactacaccttat
ttctggaggaacggacaatgggtcacaccacccgttgcgacacatttcagctggaacgaa
gggagtggtggtcaagatgggacatccaggcgctgggcattagaaaggggactcgctttt
gagcaagcgatcaatgtcaattctctggttcatggcgaggagtgttggatcagcaatggt
gtcaggggcttcattgcggcaactgtctatcttgaatga
>Fp66
atgagtcaagaattctctctgtttacatctatgagatacgacccgagacttaggcacatg
aaaagcagtggactcggtgacaaaggctggaactttgagaacagttctcctctatatatg
ctcgacttccaccgcgaccggcttctcagagcagccacacattggaaatggcaacctgtg
atcgatagattatcgggtgatagtggtctttcctccctggcccaactcgtttcagccaat
attgaaacatctcagcaaacaccgttgaagataaaactagtcgtgtctcgagatggtgat
atcaaggttgagcaactcaagatacctgaaacgcccttgcagaatttatttccggctcag
cttccaccccctgcccgtgcttcatttgacgatgaacctgggaaagctacggtttttagc
cttctagtggattggcctacgactacaaggtccgagtatacccacttcaaaactacaaaa
agagatgtgtacgatgctgcccgacaacgcgccggtataacatatgcggatcctgcagaa
gtcttggtcatcgaccaagacgatggttctatcatggaaggtacatttactacaccttat
ttctggaggaacggacaatgggtcacaccacccgttgcgacacatttcagctggaacgaa
gggagtggtggtcaagatgggacatccaggcgctgggcattagaaagaggactcgctttt
gagcaagcgatcaatgtcaattctctggttcatggcgaggagtgttggatcagcaatggt
gtcaggggcttcattgcggcaactgtctatcttgaatga
>Fp72
atgagtcaagaattctctctgtttacatctatgagatacgacccgagacttaggcacatg
aaaagcagtggactcggtgacaaaggctggaactttgagaacagttctcctctatatatg
ctcgacttccaccgcgaccggcttctcagagcagccacacattggaaatggcaacctgtg
atcgatagattatcgggtgatagtggtctttcctccctggcccaactcgtttcagccaat
attgaaacatctcagcaaacaccgttgaagataaaactagtcgtgtctcgagatggtgat
atcaaggttgagcaactcaagatacctgaaacgcccttgcagaatttatttccggctcag
cttccaccccctgcccgtgcttcatttgacgatgaacctgggaaagctacggtttttagc
cttctagtggattggcctacgactacaaggtccgagtatacccacttcaaaactacaaaa
agagatgtgtacgatgctgcccgacaacgcgccggtataacatatgcggatcctgcagaa
gtcttggtcatcgaccaagacgatggttctatcatggaaggtacatttactacaccttat
ttctggaggaacggacaatgggtcacaccacccgttgcgacacatttcagctggaacgaa
gggagtggtggtcaagatgggacatccaggcgctgggcattagaaagaggactcgctttt
gagcaagcgatcaatgtcaattctctggttcatggcgaggagtgttggatcagcaatggt
gtcaggggcttcattgcggcaactgtctatcttgaatga
>Fp73
atgagtcaagaattctctctgtttacatctatgagatacgacccgagacttaggcacatg
aaaagcagtggactcggtgacaaaggctggaactttgagaacagttctcctctatatatg
ctcgacttccaccgcgaccggcttctcagagcagccacacattggaaatggcaacctgtg
atcgatagattatcgggtgatagtggtctttcctccctggcccaactcgtttcagccaat
attgaaacatctcagcaaaccccgttgaagataaaactagtcgtgtctcgagatggtgat
atcaaggttgagcaactcaagatacctgaaacgcccttgcagaatttatttccggctcag
cttccaccccctgcccgtgcttcatttgacgatgaacctgggaaagctacggtttttagc
cttctagtggattggcctacgactacaaggtccgagtatacccacttcaaaactacaaaa
agagatgtgtacgatgctgcccgacaacgcgccggtataacatatgcggatcctgcagaa
gtcttggtcatcgaccaagacgatggttctatcatggaaggtacatttactacaccttat
ttctggaggaacggacaatgggtcacaccacccgttgcgacacatttcagctggaacgaa
gggagtggtggtcaagatgggacatccaggcgctgggcattagaaaggggactcgctttt
gagcaagcgatcaatgtcaattctctggttcatggcgaggagtgttggatcagcaatggt
gtcaggggcttcattgcggcaactgtctatcttgaatga
>Fp76
atgagtcaagaattctctctgtttacatctatgagatacgacccgagacttaggcacatg
aaaagcagtggactcggtgacaaaggctggaactttgagaacagttctcctctatatatg
ctcgacttccaccgcgaccggcttctcagagcagccacacattggaaatggcaacctgtg
atcgatagattatcgggtgatagtggtctttcctccctggcccaactcgtttcagccaat
attgaaacatctcagcaaaccccgttgaagataaaactagtcgtgtctcgagatggtgat
atcaaggttgagcaactcaagatacctgaaacgcccttgcagaatttatttccggctcag
cttccaccccctgcccgtgcttcatttgacgatgaacctgggaaagctacggtttttagc
cttctagtggattggcctacgactacaaggtccgagtatacccacttcaaaactacaaaa
agagatgtgtacgatgctgcccgacaacgcgccggtataacatatgcggatcctgcagaa
gtcttggtcatcgaccaagacgatggttctatcatggaaggtacatttactacaccttat
ttctggaggaacggacaatgggtcacaccacccgttgcgacacatttcagctggaacgaa
gggagtggtggtcaagatgggacatccaggcgctgggcattagaaaggggactcgctttt
gagcaagcgatcaatgtcaattctctggttcatggcgaggagtgttggatcagcaatggt
gtcaggggcttcattgcggcaactgtctatcttgaatga
>Fp78
atgagtcaagaattctctctgtttacatctatgagatacgacccgagacttaggcacatg
aaaagcagtggactcggtgacaaaggctggaactttgagaacagttctcctctatatatg
ctcgacttccaccgcgaccggcttctcagagcagccacacattggaaatggcaacctgtg
atcgatagattatcgggtgatagtggtctttcctccctggcccaactcgtttcagccaat
attgaaacatctcagcaaacaccgttgaagataaaactagtcgtgtctcgagatggtgat
atcaaggttgagcaactcaagatacctgaaacgcccttgcagaatttatttccggctcag
cttccaccccctgcccgtgcttcatttgacgatgaacctgggaaagctacggtttttagc
cttctagtggattggcctacgactacaaggtccgagtatacccacttcaaaactacaaaa
agagatgtgtacgatgctgcccgacaacgcgccggtataacatatgcggatcctgcagaa
gtcttggtcatcgaccaagacgatggttctatcatggaaggtacatttactacaccttat
ttctggaggaacggacaatgggtcacaccacccgttgcgacacatttcagctggaacgaa
gggagtggtggtcaagatgggacatccaggcgctgggcattagaaagaggactcgctttt
gagcaagtgatcaatgtcaattctctggttcatggcgaggagtgttggatcagcaatggt
gtcaggggcttcattgcggcaactgtctatcttgaatga
>Fp81
atgagtcaagaattctctctgtttacatctatgagatacgacccgagacttaggcacatg
aaaagcagtggactcggtgacaaaggctggaactttgagaacagttctcctctatatatg
ctcgacttccaccgcgaccggcttctcagagcagccacacattggaaatggcaacctgtg
atcgatagattatcgggtgatagtggtctttcctccctggcccaactcgtttcagccaat
attgaaacatctcagcaaacaccgttgaagataaaactagtcgtgtctcgagatggtgat
atcaaggttgagcaactcaagatacctgaaacgcccttgcagaatttatttccggctcag
cttccaccccctgcccgtgcttcatttgacgatgaacctgggaaagctacggtttttagc
cttctagtggattggcctacgactacaaggtccgagtatacccacttcaaaactacaaaa
agagatgtgtacgatgctgcccgacaacgcgccggtataacatatgcggatcctgcagaa
gtcttggtcatcgaccaagacgatggttctatcatggaaggtacatttactacaccttat
ttctggaggaacggacaatgggtcacaccacccgttgcgacacatttcagctggaacgaa
gggagtggtggtcaagatgggacatccaggcgctgggcattagaaagaggactcgctttt
gagcaagcgatcaatgtcaattctctggttcatggcgaggagtgttggatcagcaatggt
gtcaggggcttcattgcggcaactgtctatcttgaatga
>Fp84
atgagtcaagaattctctctgtttacatctatgagatacgacccgagacttaggcacatg
aaaagcagtggactcggtgacaaaggctggaactttgagaacagttctcctctatatatg
ctcgacttccaccgcgaccggcttctcagagcagccacacattggaaatggcaacctgtg
atcgatagattatcgggtgatagtggtctttcctccctggcccaactcgtttcagccaat
attgaaacatctcagcaaacaccgttgaagataaaactagtcgtgtctcgagatggtgat
atcaaggttgagcaactcaagatacctgaaacgcccttgcagaatttatttccggctcag
cttccaccccctgcccgtgcttcatttgacgatgaacctgggaaagctacggtttttagc
cttctagtggattggcctacgactacaaggtccgagtatacccacttcaaaactacaaaa
agagatgtgtacgatgctgcccgacaacgcgccggtataacatatgcggatcctgcagaa
gtcttggtcatcgaccaagacgatggttctatcatggaaggtacatttactacaccttat
ttctggaggaacggacaatgggtcacaccacccgttgcgacacatttcagctggaacgaa
gggagtggtggtcaagatgggacatccaggcgctgggcattagaaagaggactcgctttt
gagcaagcgatcaatgtcaattctctggttcatggcgaggagtgttggatcagcaatggt
gtcaggggcttcattgcggcaactgtctatcttgaatga
>Fp86
atgagtcaagaattctctctgtttacatctatgagatacgacccgagacttaggcacatg
aaaagcagtggactcggtgacaaaggctggaactttgagaacagttctcctctatatatg
ctcgacttccaccgcgaccggcttctcagagcagccacacattggaaatggcaacctgtg
atcgatagattatcgggtgatagtggtctttcctccctggcccaactcgtttcagccaat
attgaaacatctcagcaaacaccgttgaagataaaactagtcgtgtctcgagatggtgat
atcaaggttgagcaactcaagatacctgaaacgcccttgcagaatttatttccggctcag
cttccaccccctgcccgtgcttcatttgacgatgaacctgggaaagctacggtttttagc
cttctagtggattggcctacgactacaaggtccgagtatacccacttcaaaactacaaaa
agagatgtgtacgatgctgcccgacaacgcgccggtataacatatgcggatcctgcagaa
gtcttggtcatcgaccaagacgatggttctatcatggaaggtacatttactacaccttat
ttctggaggaacggacaatgggtcacaccacccgttgcgacacatttcagctggaacgaa
gggagtggtggtcaagatgggacatccaggcgctgggcattagaaagaggactcgctttt
gagcaagtgatcaatgtcaattctctggttcatggcgaggagtgttggatcagcaatggt
gtcaggggcttcattgcggcaactgtctatcttgaatga
>Fvenenatum.busco
atgagtgaggatttctctctgtttacttctatgaggtacgacccgagacttgagcacatg
aaaagcatcgggctcggtgacaaaggctggaactttgagaacagctctcctctatatatg
ctcgacttccaccgcgaccggcttctcagagcagccacacattggaaatggcagcctgcg
atcgatagattatcgggtgataatggcctctcctctctggcccaactcgttttagaccat
attgaaacatctcaacaaacgccgttgaagataaaattagtcgtgtctcgacatggcgat
atcaaggttgagcaactcaaaatacccgaaatacccttgcagaatctatttccagctcgg
cttccaccccctgcccgtgcttcatttgacgacgaacctgggaaggctacggtttttagc
cttctggtagatcagcctacgactacaaggtccgagtatacccacttcaaaactacaaag
agagatgtgtacgatgctgcccgacaacgcgctagtataacatacgcggatcttgcagaa
gtcttggtcatcgaccaagacgatggatctattatggaaggtacatttactacaccttat
ttctggaggaacagacaatgggtcacaccacccgttgcggcccatttcagttggaacgaa
gggagtggtggtcaagatgggatatccagacgttgggcattagaaaggtatgt-------
-----gttgatcgatggccaat---------acgaggctgggtactaa------------
---------------------------------------
