# Supplementary material for: Apicidin biosynthesis is linked to accessory chromosomes in Fusarium poae isolates
Source: BMC Genomics. 2021 Aug 4;22:591. doi: 10.1186/s12864-021-07617-y (PMC8340494; doi:10.1186/s12864-021-07617-y)
Supplement: Supplementary file 17 — Additional file 17. Compressed folder containing alignments for each of the 4141 orthologs used in BUSCO analysis. [file 12864_2021_7617_MOESM17_ESM.zip › Fven2_nt_MAFFT/4336at5125_nt.mafft.fasta]

>Fp105
atgtcctccaattggcactctctaatcgctagagcgatcgatataccattggaaggcgac
gactcccgagttggttctactcgagatgggtccagcggtggcactctgagtaccaacaac
gcttccaaatcttcatcgcttcaatcgcttggtggtacctttatacccgtcgccatctat
tgcgtcgtctgcatcatatttttctccgttttccgcgtaaaatgcagtcgagtctatgcg
cctcgggctatacccagcctacgatcgcctcacaaacacattccaccgctgcctactggt
tggttcgactgggtgaagccattcttcaagaccccagatacctttgtcctcaaccatggc
tcgctcgatggcttcttctttttgcgatatctcaaggtcttgcgaaacactttcctcgtc
ggcatgctgatctcttggcctatcctctttccagtccacatcactggcggtaacaaactc
agtcagctagatatcttgacgattggcaagattagtaacagtaagcgcatgtttgcccat
gtcgccgtcgcatacatgttctttggctttgtgctatttactatcactcgagagtgtttc
tactacattggcatccgccaagcatatctttcttcacctcactactctaaacggttgtca
tctaggacggttctcatcacttcgatacccgatcgctatcttgacgaagcccgactacga
aagctttacggcgattctgtaaaacgagtctggattccgcgaactgcaaaggccctcatc
aaacttgtggaagagagagaggatacggcaatgcgactggaaaaggcggagattgcactc
atcaagaaggcgcacgtagcccggaagaagcagttcaacaagaaatcgacgtcgacatct
ccctcggttgagccagatactacagaatcaggttcagcctataggagtgacccaagcagc
gaacagactcaatccgactccccgcgcgttgatgtctcgcagaacgagaacacccagaac
acccagaacgaaacacaagagcaaagctttaaaatcgaatatccgcaagtaacccaaacc
gcaacccgcgatacccacgacgtgcttgaacggtcggccgaggatcctgaatatgtccac
ccgtatggactcaacccagagctcccagatgttcgaggctccgtcgccgctcaatggatc
cctgcgaaagccagacctcatcatcgtccaatgcaaaacttctttcgacgcgttgacaca
atccgctggtgccgcatgcgactaaaatatttgaaccatgagatctacaagctgcgacgt
caagttcgtcgcggcgacggtgataccctgcctgccgcctttatcgagttcgatacacaa
gaggctgctcaggccgcgcaccaaattgtggctcaccatcgtccccttcaactggctccg
cgactcttgggcgttaggccggatgaggtggtttggaaggccctccgaatgcgctggtgg
gaacgtatcatccggcgctttcttatcatgggtctagtcgccgtcgctattattttttgg
tctattccgtccgccatgatcggtatcgtatccaatatcgactttttaagcggaatcttt
ttcctacgctggatcaagctattgcccaagcctattcttggctttctccagggttttatc
cctgctattgctctgtcgttctggatgtccctcgtccctgcgatgctaagattctgcggt
gtccaagctggaatcccttctttagttctggttgagcttttcacacaaaacatctacttt
gctttccaggtcgtgcaggttttcttgattacgacattgacatcggcggcttcagccgct
gtcctagatatcatcaataagccaatgtcggcgcccgacctcttggccaaaaatctcccc
aaagcctccaacttttatctttcgtacattctcgttcagtgtttggccattggcgctacg
ggtctcttacatttatttgagttattccggcactacatacttggaaggggtctacaaaat
ccccgaacacgcttcaagatttggtacaaccttcgtcctcctcgctggggtggaatcttt
ccaatctatacgaacatggcatgcattgtagcagcattctgttacacatgtatcgctcct
ctcattctccttttcgcatgcgccggaatggccttcacgcgtcttatataccgctataac
atcctttacgtgttcgactcggaaatggacagcatgggcttgttctaccccaacgctctt
ctccaactcatcgtcggactttacttggctgagatttgcatgattggtcttttcgctctc
aagcttgcgttcccgcccatggtactaatgctcatcttccttatttttacagcgattgta
cacatgtccctccgagactcgatatctccactactccaaaatctaccccagactttgaca
ttggaggaggagttgcaacagcaggaaaaagcagaggcagaacagaagctacaagaggct
gcagaatcaggagaagcagacggaggaactgcagccagttatttcgatacagatctcaac
tttggtgaagaagaggctgaagaacctccgagcgatgacgaagacgaccaacatgacggg
ccccagggctcaagaggtgtcgacggtgggggtggcgtcaagttgatggtgacagaatgg
atgaagacaaccgccaaggcacaagtcaagaaggagattcaacagtcagggctcaagcga
tttttggatcgatggattctcgccggtgacccttcaaatccagatcaaaaaccgacattt
ctacaacggttcctccatccagaagtatacgaagactttatcgccctgcgaaaacttatt
ccattcgaggaaccccctgatgtcgattacgccggcgacgacaagatgtctaattactgg
cctcccgaactgtggctgcccaaacctgtcttgtggattccacgggacgaagcgcgggtc
agcagacaagaagtcgcgcatacgagaaagatcacgcctattacggatgtaggagtgacg
ttgaatgagaagggattaattatcgtggatgttgaagctgcgccttttccaaggatgaga
ttggtgcattga
>Fp108
atgtcctccaattggcactctctaatcgctagagcgatcgatataccattggaaggcgac
gactcccgagttggttctactcgagatgggtccagcggtggcactctgagtaccaacaac
gcttccaaatcttcatcgcttcaatcgcttggtggtacctttatacccgtcgccatctat
tgcgtcgtctgcatcatatttttctccgttttccgcgtaaaatgcagtcgagtctatgcg
cctcgggctatacccagcctacgatcgcctcacaaacacattccaccgctgcctactggt
tggttcgactgggtgaagccattcttcaagaccccagatacctttgtcctcaaccatggc
tcgctcgatggcttcttctttttgcgatatctcaaggtcttgcgaaacactttcctcgtc
ggcatgctgatctcttggcctatcctctttccagtccacatcactggcggtaacaaactc
agtcagctagatatcttgacgattggcaagattagtaacagtaagcgcatgtttgcccat
gtcgccgtcgcatacatgttctttggctttgtgctatttactatcactcgagagtgtttc
tactacattggcatccgccaagcatatctttcttcacctcactactctaaacggttgtca
tctaggacggttctcatcacttcgatacccgatcgctatcttgacgaagcccgactacga
aagctttacggcgattctgtaaaacgagtctggattccgcgaactgcaaaggccctcatc
aaacttgtggaagagagagaggatacggcaatgcgactggaaaaggcggagattgcactc
atcaagaaggcgcacgtagcccggaagaagcagttcaacaagaaatcgacgtcgacatct
ccctcggttgagccagatactacagaatcaggttcagcctataggagtgacccaagcagc
gaacagactcaatccgactccccgcgcgttgatgtctcgcagaacgagaacacccagaac
acccagaacgaaacacaagagcaaagctttaaaatcgaatatccgcaagtaacccaaacc
gcaacccgcgatacccacgacgtgcttgaacggtcggccgaggatcctgaatatgtccac
ccgtatggactcaacccagagctcccagatgttcgaggctccgtcgccgctcaatggatc
cctgcgaaagccagacctcatcatcgtccaatgcaaaacttctttcgacgcgttgacaca
atccgctggtgccgcatgcgactaaaatatttgaaccatgagatctacaagctgcgacgt
caagttcgtcgcggcgacggtgataccctgcctgccgcctttatcgagttcgatacacaa
gaggctgctcaggccgcgcaccaaattgtggctcaccatcgtccccttcaactggctccg
cgactcttgggcgttaggccggatgaggtggtttggaaggccctccgaatgcgctggtgg
gaacgtatcatccggcgctttcttatcatgggtctagtcgccgtcgctattattttttgg
tctattccgtccgccatgatcggtatcgtatccaatatcgactttttaagcggaatcttt
ttcctacgctggatcaagctattgcccaagcctattcttggctttctccagggttttatc
cctgctattgctctgtcgttctggatgtccctcgtccctgcgatgctaagattctgcggt
gtccaagctggaatcccttctttagttctggttgagcttttcacacaaaacatctacttt
gctttccaggtcgtgcaggttttcttgattacgacattgacatcggcggcttcagccgct
gtcctagatatcatcaataagccaatgtcggcgcccgacctcttggccaaaaatctcccc
aaagcctccaacttttatctttcgtacattctcgttcagtgtttggccattggcgctacg
ggtctcttacatttatttgagttattccggcactacatacttggaaggggtctacaaaat
ccccgaacacgcttcaagatttggtacaaccttcgtcctcctcgctggggtggaatcttt
ccaatctatacgaacatggcatgcattgtagcagcattctgttacacatgtatcgctcct
ctcattctccttttcgcatgcgccggaatggccttcacgcgtcttatataccgctataac
atcctttacgtgttcgactcggaaatggacagcatgggcttgttctaccccaacgctctt
ctccaactcatcgtcggactttacttggctgagatttgcatgattggtcttttcgctctc
aagcttgcgttcccgcccatggtactaatgctcatcttccttatttttacagcgattgta
cacatgtccctccgagactcgatatctccactactccaaaatctaccccagactttgaca
ttggaggaggagttgcaacagcaggaaaaagcagaggcagaacagaagctacaagaggct
gcagaatcaggagaagcagacggaggaactgcagccagttatttcgatacagatctcaac
tttggtgaagaagaggctgaagaacctccgagcgatgacgaagacgaccaacatgacggg
ccccagggctcaagaggtgtcgacggtgggggtggcgtcaagttgatggtgacagaatgg
atgaagacaaccgccaaggcacaagtcaagaaggagattcaacagtcagggctcaagcga
tttttggatcgatggattctcgccggtgacccttcaaatccagatcaaaaaccgacattt
ctacaacggttcctccatccagaagtatacgaagactttatcgccctgcgaaaacttatt
ccattcgaggaaccccctgatgtcgattacgccggcgacgacaagatgtctaattactgg
cctcccgaactgtggctgcccaaacctgtcttgtggattccacgggacgaagcgcgggtc
agcagacaagaagtcgcgcatacgagaaagatcacgcctattacggatgtaggagtgacg
ttgaatgagaagggattaattatcgtggatgttgaagctgcgccttttccaaggatgaga
ttggtgcattga
>Fp118
atgtcctccaattggcactctctaatcgctagagcgatcgatataccattggaaggcgac
gactcccgagttggttctactcgagatgggtccagcggtggcactctgagtaccaacaac
gcttccaaatcttcatcgcttcaatcgcttggtggtacctttatacccgtcgccatctat
tgcgtcgtctgcatcatatttttctccgttttccgcgtaaaatgcagtcgagtctatgcg
cctcgggctatacccagcctacgatcgcctcacaaacacattccaccgctgcctactggt
tggttcgactgggtgaagccattcttcaagaccccagatacctttgtcctcaaccatggc
tcgctcgatggcttcttctttttgcgatatctcaaggtcttgcgaaacactttcctcgtc
ggcatgctgatctcttggcctatcctctttccagtccacatcactggcggtaacaaactc
agtcagctagatatcttgacgattggcaagattagtaacagtaagcgcatgtttgcccat
gtcgccgtcgcatacatgttctttggctttgtgctatttactatcactcgagagtgtttc
tactacattggcatccgccaagcatatctttcttcacctcactactctaaacggttgtca
tctaggacggttctcatcacttcgatacccgatcgctatcttgacgaagcccgactacga
aagctttacggcgattctgtaaaacgagtctggattccgcgaactgcaaaggccctcatc
aaacttgtggaagagagagaggatacggcaatgcgactggaaaaggcggagattgcactc
atcaagaaggcgcacgtagcccggaagaagcagttcaacaagacatcgacgtcgacatct
ccctcggttgagccagatactacagaatcaggttcagcctataggagtgacccaagcagc
gaacagactcaatccgactccccgcgcgttgatgtctcgcagaacgagaacacccagaac
acccagaacgaaacacaagagcaaagctttaaaatcgaatatccgcaagtaacccaaacc
gcaacccgcgatacccacgacgtgcttgaacggtcggccgaggatcctgaatatgtccac
ccgtatggactcaacccagagctcccagatgttcgaggctccgtcgccgctcaatggatc
cctgcgaaagccagacctcatcatcgtccaatgcaaaacttctttcgacgcgttgacaca
atccgctggtgccgcatgcgactaaaatatttgaaccatgagatctacaagctgcgacgt
caagttcgtcgcggcgacggtgataccctgcctgccgcctttatcgagttcgatacacaa
gaggctgctcaggccgcgcaccaaattgtggctcaccatcgtccccttcaactggctccg
cgactcttgggcgttaggccggatgaggtggtttggaaggccctccgaatgcgctggtgg
gaacgtatcatccggcgctttcttatcatgggtctagtcgccgtcgctattattttttgg
tctattccgtccgccatgatcggtatcgtatccaatatcgactttttaagcggaatcttt
ttcctacgctggatcaagctattgcccaagcctattcttggctttctccagggttttatc
cctgctattgctctgtcgttctggatgtccctcgtccctgcgatgctaagattctgcggt
gtccaagctggaatcccttctttagttctggttgagcttttcacacaaaacatctacttt
gctttccaggtcgtgcaggttttcttgattacgacattgacatcggcggcttcagccgct
gtcctagatatcatcaataagccaatgtcggcgcccgacctcttggccaaaaatctcccc
aaagcctccaacttttatctttcgtacattctcgttcagtgtttggccattggcgctacg
ggtctcttacatttatttgagttattccggcactacatacttggaaggggtctacaaaat
ccccgaacacgcttcaagatttggtacaaccttcgtcctcctcgctggggtggaatcttt
ccaatctatacgaacatggcatgcattgtagcagcattctgttacacatgtatcgctcct
ctcattctccttttcgcatgcgccggaatggccttcacgcgtcttatataccgctataac
atcctttacgtgttcgactcggaaatggacagcatgggcttgttctaccccaacgctctt
ctccaactcatcgtcggactttacttggctgagatttgcatgattggtcttttcgctctc
aagcttgcgttcccgcccatggtactaatgctcatcttccttatttttacagcgattgta
cacatgtccctccgagactcgatatctccactactccaaaatctaccccagactttgaca
ttggaggaggagttgcaacagcaggaaaaagcagaggcagaacagaagctacaagaggct
gcagaatcaggagaagcagacggaggaactgcagccagttatttcgatacagatctcaac
tttggtgaagaagaggctgaagaacctcctagcgatgacgaagacgaccaacatgacggg
ccccagggctcaagaggtgtcgacggtgggggcggcgtcaagttgatggtgacagaatgg
atgaagacaaccgccaaggcacaagtcaagaaggagattcaacagtcagggctcaagcga
tttttggatcgatggattctcgccggtgacccttcaaatccagatcaaaaaccgacattt
ctacaacggttcctccatccagaagtatacgaagactttatcgccctgcgaaaacttatt
ccattcgaggaaccccctgatgtcgattacgccggcgacgacaagatgtctaattactgg
cctcccgaactgtggctgcccaaacctgtcttgtggattccacgggacgaagcgcgcgtc
agcagacaagaagtcgcgcatacgagaaagatcacgcctattacggatgtaggagtgacg
ttgaatgagaagggattaattatcgtggatgttgaagctgcgccttttccaaggatgaga
ttggtgcattga
>Fp122
atgtcctccaattggcactctctaatcgctagagcgatcgatataccattggaaggcgac
gactcccgagttggttctactcgagatgggtccagcggtggcactctgagtaccaacaac
gcttccaaatcttcatcgcttcaatcgcttggtggtacctttatacccgtcgccatctat
tgcgtcgtctgcatcatatttttctccgttttccgcgtaaaatgcagtcgagtctatgcg
cctcgggctatacccagcctacgatcgcctcacaaacacattccaccgctgcctactggt
tggttcgactgggtgaagccattcttcaagaccccagatacctttgtcctcaaccatggc
tcgctcgatggcttcttctttttgcgatatctcaaggtcttgcgaaacactttcctcgtc
ggcatgctgatctcttggcctatcctctttccagtccacatcactggcggtaacaaactc
agtcagctagatatcttgacgattggcaagattagtaacagtaagcgcatgtttgcccat
gtcgccgtcgcatacatgttctttggctttgtgctatttactatcactcgagagtgtttc
tactacattggcatccgccaagcatatctttcttcacctcactactctaaacggttgtca
tctaggacggttctcatcacttcgatacccgatcgctatcttgacgaagcccgactacga
aagctttacggcgattctgtaaaacgagtctggattccgcgaactgcaaaggccctcatc
aaacttgtggaagagagagaggatacggcaatgcgactggaaaaggcggagattgcactc
atcaagaaggcgcacgtagcccggaagaagcagttcaacaagaaatcgacgtcgacatct
ccctcggttgagccagatactacagaatcaggttcagcctataggagtgacccaagcagc
gaacagactcaatccgactccccgcgcgttgatgtctcgcagaacgagaacacccagaac
acccagaacgaaacacaagagcaaagctttaaaatcgaatatccgcaagtaacccaaacc
gcaacccgcgatacccacgacgtgcttgaacggtcggccgaggatcctgaatatgtccac
ccgtatggactcaacccagagctcccagatgttcgaggctccgtcgccgctcaatggatc
cctgcgaaagccagacctcatcatcgtccaatgcaaaacttctttcgacgcgttgacaca
atccgctggtgccgcatgcgactaaaatatttgaaccatgagatctacaagctgcgacgt
caagttcgtcgcggcgacggtgataccctgcctgccgcctttatcgagttcgatacacaa
gaggctgctcaggccgcgcaccaaattgtggctcaccatcgtccccttcaactggctccg
cgactcttgggcgttaggccggatgaggtggtttggaaggccctccgaatgcgctggtgg
gaacgtatcatccggcgctttcttatcatgggtctagtcgccgtcgctattattttttgg
tctattccgtccgccatgatcggtatcgtatccaatatcgactttttaagcggaatcttt
ttcctacgctggatcaagctattgcccaagcctattcttggctttctccagggttttatc
cctgctattgctctgtcgttctggatgtccctcgtccctgcgatgctaagattctgcggt
gtccaagctggaatcccttctttagttctggttgagcttttcacacaaaacatctacttt
gctttccaggtcgtgcaggttttcttgattacgacattgacatcggcggcttcagccgct
gtcctagatatcatcaataagccaatgtcggcgcccgacctcttggccaaaaatctcccc
aaagcctccaacttttatctttcgtacattctcgttcagtgtttggccattggcgctacg
ggtctcttacatttatttgagttattccggcactacatacttggaaggggtctacaaaat
ccccgaacacgcttcaagatttggtacaaccttcgtcctcctcgctggggtggaatcttt
ccaatctatacgaacatggcatgcattgtagcagcattctgttacacatgtatcgctcct
ctcattctccttttcgcatgcgccggaatggccttcacgcgtcttatataccgctataac
atcctttacgtgttcgactcggaaatggacagcatgggcttgttctaccccaacgctctt
ctccaactcatcgtcggactttacttggctgagatttgcatgattggtcttttcgctctc
aagcttgcgttcccgcccatggtactaatgctcatcttccttatttttacagcgattgta
cacatgtccctccgagactcgatatctccactactccaaaatctaccccagactttgaca
ttggaggaggagttgcaacagcgcgaaaaagcagaggcagaacagaagctacaagaggct
gcagaatcaggagaagcagacggaggaactgcagccagttatttcgatacagatctcaac
tttggtgaagaagaggctgaagaacctcctagcgatgacgaagacgaccaacatgacggg
ccccagggctcaagaggtgtcgacggtgggggcggcgtcaagttgatggtgacagaatgg
atgaagacaaccgccaaggcacaagtcaagaaggagattcaacggtcagggctcaagcga
tttttggatcgatggattctcgccggtgacccttcaaatccagatcaaaaaccgacattt
ctacaacggttcctccatccagaagtatacgaagactttatcgccctgcgaaaacttatt
ccattcgaggaaccccctgatgtcgattacgccggcgacgacaagatgtctaattactgg
cctcccgaactgtggctgcccaaacctgtcttgtggattccacgggacgaagcgcgcgtc
agcagacaagaagtcgcgcatacgagaaagatcacgcctattacggatgtaggagtgacg
ttgaatgagaagggattaattatcgtggatgttgaagctgcgccttttccaaggatgaga
ttggtgcattga
>Fp125
atgtcctccaattggcactctctaatcgctagagcgatcgatataccattggaaggcgac
gactcccgagttggttctactcgagatgggtccagcggtggcactctgagtaccaacaac
gcttccaaatcttcatcgcttcaatcgcttggtggtacctttatacccgtcgccatctat
tgcgtcgtctgcatcatatttttctccgttttccgcgtaaaatgcagtcgagtctatgcg
cctcgggctatacccagcctacgatcgcctcacaaacacattccaccgctgcctactggt
tggttcgactgggtgaagccattcttcaagaccccagatacctttgtcctcaaccatggc
tcgctcgatggcttcttctttttgcgatatctcaaggtcttgcgaaacactttcctcgtc
ggcatgctgatctcttggcctatcctctttccagtccacatcactggcggtaacaaactc
agtcagctagatatcttgacgattggcaagattagtaacagtaagcgcatgtttgcccat
gtcgccgtcgcatacatgttctttggctttgtgctatttactatcactcgagagtgtttc
tactacattggcatccgccaagcatatctttcttcacctcactactctaaacggttgtca
tctaggacggttctcatcacttcgatacccgatcgctatcttgacgaagcccgactacga
aagctttacggcgattctgtaaaacgagtctggattccgcgaactgcaaaggccctcatc
aaacttgtggaagagagagaggatacggcaatgcgactggaaaaggcggagattgcactc
atcaagaaggcgcacgtagcccggaagaagcagttcaacaagaaatcgacgtcgacatct
ccctcggttgagccagatactacagaatcaggttcagcctataggagtgacccaagcagc
gaacagactcaatccgactccccgcgcgttgatgtctcgcagaacgagaacacccagaac
acccagaacgaaacacaagagcaaagctttaaaatcgaatatccgcaagtaacccaaacc
gcaacccgcgatacccacgacgtgcttgaacggtcggccgaggatcctgaatatgtccac
ccgtatggactcaacccagagctcccagatgttcgaggctccgtcgccgctcaatggatc
cctgcgaaagccagacctcatcatcgtccaatgcaaaacttctttcgacgcgttgacaca
atccgctggtgccgcatgcgactaaaatatttgaaccatgagatctacaagctgcgacgt
caagttcgtcgcggcgacggtgataccctgcctgccgcctttatcgagttcgatacacaa
gaggctgctcaggccgcgcaccaaattgtggctcaccatcgtccccttcaactggctccg
cgactcttgggcgttaggccggatgaggtggtttggaaggccctccgaatgcgctggtgg
gaacgtatcatccggcgctttcttatcatgggtctagtcgccgtcgctattattttttgg
tctattccgtccgccatgatcggtatcgtatccaatatcgactttttaagcggaatcttt
ttcctacgctggatcaagctattgcccaagcctattcttggctttctccagggttttatc
cctgctattgctctgtcgttctggatgtccctcgtccctgcgatgctaagattctgcggt
gtccaagctggaatcccttctttagttctggttgagcttttcacacaaaacatctacttt
gctttccaggtcgtgcaggttttcttgattacgacattgacatcggcggcttcagccgct
gtcctagatatcatcaataagccaatgtcggcgcccgacctcttggccaaaaatctcccc
aaagcctccaacttttatctttcgtacattctcgttcagtgtttggccattggcgctacg
ggtctcttacatttatttgagttattccggcactacatacttggaaggggtctacaaaat
ccccgaacacgcttcaagatttggtacaaccttcgtcctcctcgctggggtggaatcttt
ccaatctatacgaacatggcatgcattgtagcagcattctgttacacatgtatcgctcct
ctcattctccttttcgcatgcgccggaatggccttcacgcgtcttatataccgctataac
atcctttacgtgttcgactcggaaatggacagcatgggcttgttctaccccaacgctctt
ctccaactcatcgtcggactttacttggctgagatttgcatgattggtcttttcgctctc
aagcttgcgttcccgcccatggtactaatgctcatcttccttatttttacagcgattgta
cacatgtccctccgagactcgatatctccactactccaaaatctaccccagactttgaca
ttggaggaggagttgcaacagcaggaaaaagcagaggcagaacagaagctacaagaggct
gcagaatcaggagaagcagacggaggaactgcagccagttatttcgatacagatctcaac
tttggtgaagaagaggctgaagaacctccgagcgatgacgaagacgaccaacatgacggg
ccccagggctcaagaggtgtcgacggtgggggcggcgtcaagttgatggtgacagaatgg
atgaagacaaccgccaaggcacaagtcaagaaggagattcaacagtcagggctcaagcga
tttttggatcgatggattctcgccggtgacccttcaaatccagatcaaaaaccgacattt
ctacaacggttcctccatccagaagtatacgaagactttatcgccctgcgaaaacttatt
ccattcgaggaaccccctgatgtcgattacgccggcgacgacaagatgtctaattactgg
cctcccgaactgtggctgcccaaacctgtcttgtggattccacgggacgaagcgcgggtc
agcagacaagaagtcgcgcatacgagaaagatcacgcctattacggatgtaggagtgacg
ttgaatgagaagggattaattatcgtggatgttgaagctgcgccttttccaaggatgaga
ttggtgcattga
>Fp13r
atgtcctccaattggcactctctaatcgctagagcgatcgatataccattggaaggcgac
gactcccgagttggttctactcgagatgggtccagcggtggcactctgagtaccaacaac
gcttccaaatcttcatcgcttcaatcgcttggtggtacctttatacccgtcgccatctat
tgcgtcgtctgcatcatatttttctccgttttccgcgtaaaatgcagtcgagtctatgcg
cctcgggctatacccagcctacgatcgcctcacaaacacattccaccgctgcctactggt
tggttcgactgggtgaagccattcttcaagaccccagatacctttgtcctcaaccatggc
tcgctcgatggcttcttctttttgcgatatctcaaggtcttgcgaaacactttcctcgtc
ggcatgctgatctcttggcctatcctctttccagtccacatcactggcggtaacaaactc
agtcagctagatatcttgacgattggcaagattagtaacagtaagcgcatgtttgcccat
gtcgccgtcgcatacatgttctttggctttgtgctatttactatcactcgagagtgtttc
tactacattggcatccgccaagcatatctttcttcacctcactactctaaacggttgtca
tctaggacggttctcatcacttcgatacccgatcgctatcttgacgaagcccgactacga
aagctttacggcgattctgtaaaacgagtctggattccgcgaactgcaaaggccctcatc
aaacttgtggaagagagagaggatacggcaatgcgactggaaaaggcggagattgcactc
atcaagaaggcgcacgtagcccggaagaagcagttcaacaagaaatcgacgtcgacatct
ccctcggttgagccagatactacagaatcaggttcagcctataggagtgacccaagcagc
gaacagactcaatccgactccccgcgcgttgatgtctcgcagaacgagaacacccagaac
acccagaacgaaacacaagagcaaagctttaaaatcgaatatccgcaagtaacccaaacc
gcaacccgcgatacccacgacgtgcttgaacggtcggccgaggatcctgaatatgtccac
ccgtatggactcaacccagagctcccagatgttcgaggctccgtcgccgctcaatggatc
cctgcgaaagccagacctcatcatcgtccaatgcaaaacttctttcgacgcgttgacaca
atccgctggtgccgcatgcgactaaaatatttgaaccatgagatctacaagctgcgacgt
caagttcgtcgcggcgacggtgataccctgcctgccgcctttatcgagttcgatacacaa
gaggctgctcaggccgcgcaccaaattgtggctcaccatcgtccccttcaactggctccg
cgactcttgggcgttaggccggatgaggtggtttggaaggccctccgaatgcgctggtgg
gaacgtatcatccggcgctttcttatcatgggtctagtcgccgtcgctattattttttgg
tctattccgtccgccatgatcggtatcgtatccaatatcgactttttaagcggaatcttt
ttcctacgctggatcaagctattgcccaagcctattcttggctttctccagggttttatc
cctgctattgctctgtcgttctggatgtccctcgtccctgcgatgctaagattctgcggt
gtccaagctggaatcccttctttagttctggttgagcttttcacacaaaacatctacttt
gctttccaggtcgtgcaggttttcttgattacgacattgacatcggcggcttcagccgct
gtcctagatatcatcaataagccaatgtcggcgcccgacctcttggccaaaaatctcccc
aaagcctccaacttttatctttcgtacattctcgttcagtgtttggccattggcgctacg
ggtctcttacatttatttgagttattccggcactacatacttggaaggggtctacaaaat
ccccgaacacgcttcaagatttggtacaaccttcgtcctcctcgctggggtggaatcttt
ccaatctatacgaacatggcatgcattgtagcagcattctgttacacatgtatcgctcct
ctcattctccttttcgcatgcgccggaatggccttcacgcgtcttatataccgctataac
atcctttacgtgttcgactcggaaatggacagcatgggcttgttctaccccaacgctctt
ctccaactcatcgtcggactttacttggctgagatttgcatgattggtcttttcgctctc
aagcttgcgttcccgcccatggtactaatgctcatcttccttatttttacagcgattgta
cacatgtccctccgagactcgatatctccactactccaaaatctaccccagactttgaca
ttggaggaggagttgcaacagcaggaaaaagcagaggcagaacagaagctacaagaggct
gcagaatcaggagaagcagacggaggaactgcagccagttatttcgatacagatctcaac
tttggtgaagaagaggctgaagaacctcctagcgatgacgaagacgaccaacatgacggg
ccccagggctcaagaggtgttgacggtgggggcggcgtcaagttgatggtgacagaatgg
atgaagacaaccgccaaggcacaagtcaagaaggagattcaacagtcagggctcaagcga
tttttggatcgatggattctcgccggtgacccttcaaatccagatcaaaaaccgacattt
ctacaacggttcctccatccagaagtatacgaagactttatcgccctgcgaaaacttatt
ccattcgaggaaccccctgatgtcgattacgccggcgacgacaagatgtctaattactgg
cctcccgaactgtggctgcccaaacctgtcttgtggattccacgggacgaagcgcgggtc
agcagacaagaagtcgcgcatacgagaaagatcacgcctattacggatgtaggagtgacg
ttgaatgagaagggattaattatcgtggatgttgaagctgcgccttttccaaggatgaga
ttggtgcattga
>Fp144
atgtcctccaattggcactctctaatcgctagagcgatcgatataccattggaaggcgac
gactcccgagttggttctactcgagatgggtccagcggtggcactctgagtaccaacaac
gcttccaaatcttcatcgcttcaatcgcttggtggtacctttatacccgtcgccatctat
tgcgtcgtctgcatcatatttttctccgttttccgcgtaaaatgcagtcgagtctatgcg
cctcgggctatacccagcctacgatcgcctcacaaacacattccaccgctgcctactggt
tggttcgactgggtgaagccattcttcaagaccccagatacctttgtcctcaaccatggc
tcgctcgatggcttcttctttttgcgatatctcaaggtcttgcgaaacactttcctcgtc
ggcatgctgatctcttggcctatcctctttccagtccacatcactggcggtaacaaactc
agtcagctagatatcttgacgattggcaagattagtaacagtaagcgcatgtttgcccat
gtcgccgtcgcatacatgttctttggctttgtgctatttactatcactcgagagtgtttc
tactacattggcatccgccaagcatatctttcttcacctcactactctaaacggttgtca
tctaggacggttctcatcacttcgatacccgatcgctatcttgacgaagcccgactacga
aagctttacggcgattctgtaaaacgagtctggattccgcgaactgcaaaggccctcatc
aaacttgtggaagagagagaggatacggcaatgcgactggaaaaggcggagattgcactc
atcaagaaggcgcacgtagcccggaagaagcagttcaacaagaaatcgacgtcgacatct
ccctcggttgagccagatactacagaatcaggttcagcctataggagtgacccaagcagc
gaacagactcaatccgactccccgcgcgttgatgtctcgcagaacgagaacacccagaac
acccagaacgaaacacaagagcaaagctttaaaatcgaatatccgcaagtaacccaaacc
gcaacccgcgatacccacgacgtgcttgaacggtcggccgaggatcctgaatatgtccac
ccgtatggactcaacccagagctcccagatgttcgaggctccgtcgccgctcaatggatc
cctgcgaaagccagacctcatcatcgtccaatgcaaaacttctttcgacgcgttgacaca
atccgctggtgccgcatgcgactaaaatatttgaaccatgagatctacaagctgcgacgt
caagttcgtcgcggcgacggtgataccctgcctgccgcctttatcgagttcgatacacaa
gaggctgctcaggccgcgcaccaaattgtggctcaccatcgtccccttcaactggctccg
cgactcttgggcgttaggccggatgaggtggtttggaaggccctccgaatgcgctggtgg
gaacgtatcatccggcgctttcttatcatgggtctagtcgccgtcgctattattttttgg
tctattccgtccgccatgatcggtatcgtatccaatatcgactttttaagcggaatcttt
ttcctacgctggatcaagctattgcccaagcctattcttggctttctccagggttttatc
cctgctattgctctgtcgttctggatgtccctcgtccctgcgatgctaagattctgcggt
gtccaagctggaatcccttctttagttctggttgagcttttcacacaaaacatctacttt
gctttccaggtcgtgcaggttttcttgattacgacattgacatcggcggcttcagccgct
gtcctagatatcatcaataagccaatgtcggcgcccgacctcttggccaaaaatctcccc
aaagcctccaacttttatctttcgtacattctcgttcagtgtttggccattggcgctacg
ggtctcttacatttatttgagttattccggcactacatacttggaaggggtctacaaaat
ccccgaacacgcttcaagatttggtacaaccttcgtcctcctcgctggggtggaatcttt
ccaatctatacgaacatggcatgcattgtagcagcattctgttacacatgtatcgctcct
ctcattctccttttcgcatgcgccggaatggccttcacgcgtcttatataccgctataac
atcctttacgtgttcgactcggaaatggacagcatgggcttgttctaccccaacgctctt
ctccaactcatcgtcggactttacttggctgagatttgcatgattggtcttttcgctctc
aagcttgcgttcccgcccatggtactaatgctcatcttccttatttttacagcgattgta
cacatgtccctccgagactcgatatctccactactccaaaatctaccccagactttgaca
ttggaggaggagttgcaacagcaggaaaaagcagaggcagaacagaagctacaagaggct
gcagaatcaggagaagcagacggaggaactgcagccagttatttcgatacagatctcaac
tttggtgaagaagaggctgaagaacctccgagcgatgacgaagacgaccaacatgacggg
ccccagggctcaagaggtgtcgacggtgggggcggcgtcaagttgatggtgacagaatgg
atgaagacaaccgccaaggcacaagtcaagaaggagattcaacagccagggctcaagcga
tttttggatcgatggattctcgccggtgacccttcaaatccagatcaaaaaccgacattt
ctacaacggttcctccatccagaagtatacgaagactttatcgccctgcgaaaacttatt
ccattcgaggaaccccctgatgtcgattacgccggcgacgacaagatgtctaattactgg
cctcccgaactgtggctgcccaaacctgtcttgtggattccacgggacgaagcgcgggtc
agcagacaagaagtcgcgcatacgagaaagatcacgcctattacggatgtaggagtgacg
ttgaatgagaagggattaattatcgtggatgttgaagctgcgccttttccaaggatgaga
ttggtgcattga
>Fp146
atgtcctccaattggcactctctaatcgctagagcgatcgatataccattggaaggcgac
gactcccgagttggttctactcgagatgggtccagcggtggcactctgagtaccaacaac
gcttccaaatcttcatcgcttcaatcgcttggtggtacctttatacccgtcgccatctat
tgcgtcgtctgcatcatatttttctccgttttccgcgtaaaatgcagtcgagtctatgcg
cctcgggctatacccagcctacgatcgcctcacaaacacattccaccgctgcctactggt
tggttcgactgggtgaagccattcttcaagaccccagatacctttgtcctcaaccatggc
tcgctcgatggcttcttctttttgcgatatctcaaggtcttgcgaaacactttcctcgtc
ggcatgctgatctcttggcctatcctctttccagtccacatcactggcggtaacaaactc
agtcagctagatatcttgacgattggcaagattagtaacagtaagcgcatgtttgcccat
gtcgccgtcgcatacatgttctttggctttgtgctatttactatcactcgagagtgtttc
tactacattggcatccgccaagcatatctttcttcacctcactactctaaacggttgtca
tctaggacggttctcatcacttcgatacccgatcgctatcttgacgaagcccgactacga
aagctttacggcgattctgtaaaacgagtctggattccgcgaactgcaaaggccctcatc
aaacttgtggaagagagagaggatacggcaatgcgactggaaaaggcggagattgcactc
atcaagaaggcgcacgtagcccggaagaagcagttcaacaagaaatcgacgtcgacatct
ccctcggttgagccagatactacagaatcaggttcagcctataggagtgacccaagcagc
gaacagactcaatccgactccccgcgcgttgatgtctcgcagaacgagaacacccagaac
acccagaacgaaacacaagagcaaagctttaaaatcgaatatccgcaagtaacccaaacc
gcaacccgcgatacccacgacgtgcttgaacggtcggccgaggatcctgaatatgtccac
ccgtatggactcaacccagagctcccagatgttcgaggctccgtcgccgctcaatggatc
cctgcgaaagccagacctcatcatcgtccaatgcaaaacttctttcgacgcgttgacaca
atccgctggtgccgcatgcgactaaaatatttgaaccatgagatctacaagctgcgacgt
caagttcgtcgcggcgacggtgataccctgcctgccgcctttatcgagttcgatacacaa
gaggctgctcaggccgcgcaccaaattgtggctcaccatcgtccccttcaactggctccg
cgactcttgggcgttaggccggatgaggtggtttggaaggccctccgaatgcgctggtgg
gaacgtatcatccggcgctttcttatcatgggtctagtcgccgtcgctattattttttgg
tctattccgtccgccatgatcggtatcgtatccaatatcgactttttaagcggaatcttt
ttcctacgctggatcaagctattgcccaagcctattcttggctttctccagggttttatc
cctgctattgctctgtcgttctggatgtccctcgtccctgcgatgctaagattctgcggt
gtccaagctggaatcccttctttagttctggttgagcttttcacacaaaacatctacttt
gctttccaggtcgtgcaggttttcttgattacgacattgacatcggcggcttcagccgct
gtcctagatatcatcaataagccaatgtcggcgcccgacctcttggccaaaaatctcccc
aaagcctccaacttttatctttcgtacattctcgttcagtgtttggccattggcgctacg
ggtctcttacatttatttgagttattccggcactacatacttggaaggggtctacaaaat
ccccgaacacgcttcaagatttggtacaaccttcgtcctcctcgctggggtggaatcttt
ccaatctatacgaacatggcatgcattgtagcagcattctgttacacatgtatcgctcct
ctcattctccttttcgcatgcgccggaatggccttcacgcgtcttatataccgctataac
atcctttacgtgttcgactcggaaatggacagcatgggcttgttctaccccaacgctctt
ctccaactcatcgtcggactttacttggctgagatttgcatgattggtcttttcgctctc
aagcttgcgttcccgcccatggtactaatgctcatcttccttatttttacagcgattgta
cacatgtccctccgagactcgatatctccactactccaaaatctaccccagactttgaca
ttggaggaggagttgcaacagcaggaaaaagcagaggcagaacagaagctacaagaggct
gcagaatcaggagaagcagacggaggaactgcagccagttatttcgatacagatctcaac
tttggtgaagaagaggctgaagaacctcctagcgatgacgaagacgaccaacatgacggg
ccccagggctcaagaggtgttgacggtgggggcggcgtcaagttgatggtgacagaatgg
atgaagacaaccgccaaggcacaagtcaagaaggagattcaacagtcagggctcaagcga
tttttggatcgatggattctcgccggtgacccttcaaatccagatcaaaaaccgacattt
ctacaacggttcctccatccagaagtatacgaagactttatcgccctgcgaaaacttatt
ccattcgaggaaccccctgatgtcgattacgccggcgacgacaagatgtctaattactgg
cctcccgaactgtggctgcccaaacctgtcttgtggattccacgggacgaagcgcgggtc
agcagacaagaagtcgcgcatacgagaaagatcacgcctattacggatgtaggagtgacg
ttgaatgagaagggattaattatcgtggatgttgaagctgcgccttttccaaggatgaga
ttggtgcattga
>Fp155
atgtcctccaattggcactctctaatcgctagagcgatcgatataccattggaaggcgac
gactcccgagttggttctactcgagatgggtccagcggtggcactctgagtaccaacaac
gcttccaaatcttcatcgcttcaatcgcttggtggtacctttatacccgtcgccatctat
tgcgtcgtctgcatcatatttttctccgttttccgcgtaaaatgcagtcgagtctatgcg
cctcgggctatacccagcctacgatcgcctcacaaacacattccaccgctgcctactggt
tggttcgactgggtgaagccattcttcaagaccccagatacctttgtcctcaaccatggc
tcgctcgatggcttcttctttttgcgatatctcaaggtcttgcgaaacactttcctcgtc
ggcatgctgatctcttggcctatcctctttccagtccacatcactggcggtaacaaactc
agtcagctagatatcttgacgattggcaagattagtaacagtaagcgcatgtttgcccat
gtcgccgtcgcatacatgttctttggctttgtgctatttactatcactcgagagtgtttc
tactacattggcatccgccaagcatatctttcttcacctcactactctaaacggttgtca
tctaggacggttctcatcacttcgatacccgatcgctatcttgacgaagcccgactacga
aagctttacggcgattctgtaaaacgagtctggattccgcgaactgcaaaggccctcatc
aaacttgtggaagagagagaggatacggcaatgcgactggaaaaggcggagattgcactc
atcaagaaggcgcacgtagcccggaagaagcagttcaacaagacatcgacgtcgacatct
ccctcggttgagccagatactacagaatcaggttcagcctataggagtgacccaagcagc
gaacagactcaatccgactccccgcgcgttgatgtctcgcagaacgagaacacccagaac
acccagaacgaaacacaagagcaaagctttaaaatcgaatatccgcaagtaacccaaacc
gcaacccgcgatacccacgacgtgcttgaacggtcggccgaggatcctgaatatgtccac
ccgtatggactcaacccagagctcccagatgttcgaggctccgtcgccgctcaatggatc
cctgcgaaagccagacctcatcatcgtccaatgcaaaacttctttcgacgcgttgacaca
atccgctggtgccgcatgcgactaaaatatttgaaccatgagatctacaagctgcgacgt
caagttcgtcgcggcgacggtgataccctgcctgccgcctttatcgagttcgatacacaa
gaggctgctcaggccgcgcaccaaattgtggctcaccatcgtccccttcaactggctccg
cgactcttgggcgttaggccggatgaggtggtttggaaggccctccgaatgcgctggtgg
gaacgtatcatccggcgctttcttatcatgggtctagtcgccgtcgctattattttttgg
tctattccgtccgccatgatcggtatcgtatccaatatcgactttttaagcggaatcttt
ttcctacgctggatcaagctattgcccaagcctattcttggctttctccagggttttatc
cctgctattgctctgtcgttctggatgtccctcgtccctgcgatgctaagattctgcggt
gtccaagctggaatcccttctttagttctggttgagcttttcacacaaaacatctacttt
gctttccaggtcgtgcaggttttcttgattacgacattgacatcggcggcttcagccgct
gtcctagatatcatcaataagccaatgtcggcgcccgacctcttggccaaaaatctcccc
aaagcctccaacttttatctttcgtacattctcgttcagtgtttggccattggcgctacg
ggtctcttacatttatttgagttattccggcactacatacttggaaggggtctacaaaat
ccccgaacacgcttcaagatttggtacaaccttcgtcctcctcgctggggtggaatcttt
ccaatctatacgaacatggcatgcattgtagcagcattctgttacacatgtatcgctcct
ctcattctccttttcgcatgcgccggaatggccttcacgcgtcttatataccgctataac
atcctttacgtgttcgactcggaaatggacagcatgggcttgttctaccccaacgctctt
ctccaactcatcgtcggactttacttggctgagatttgcatgattggtcttttcgctctc
aagcttgcgttcccgcccatggtactaatgctcatcttccttatttttacagcgattgta
cacatgtccctccgagactcgatatctccactactccaaaatctaccccagactttgaca
ttggaggaggagttgcaacagcaggaaaaagcagaggcagaacagaagctacaagaggct
gcagaatcaggagaagcagacggaggaactgcagccagttatttcgatacagatctcaac
tttggtgaagaagaggctgaagaacctcctagcgatgacgaagacgaccaacatgacggg
ccccagggctcaagaggtgtcgacggtgggggcggcgtcaagttgatggtgacagaatgg
atgaagacaaccgccaaggcacaagtcaagaaggagattcaacagtcagggctcaagcga
tttttggatcgatggattctcgccggtgacccttcaaatccagatcaaaaaccgacattt
ctacaacggttcctccatccagaagtatacgaagactttatcgccctgcgaaaacttatt
ccattcgaggaaccccctgatgtcgattacgccggcgacgacaagatgtctaattactgg
cctcccgaactgtggctgcccaaacctgtcttgtggattccacgggacgaagcgcgcgtc
agcagacaagaagtcgcgcatacgagaaagatcacgcctattacggatgtaggagtgacg
ttgaatgagaagggattaattatcgtggatgttgaagctgcgccttttccaaggatgaga
ttggtgcattga
>Fp157
atgtcctccaattggcactctctaatcgctagagcgatcgatataccattggaaggcgac
gactcccgagttggttctactcgagatgggtccagcggtggcactctgagtaccaacaac
gcttccaaatcttcatcgcttcaatcgcttggtggtacctttatacccgtcgccatctat
tgcgtcgtctgcatcatatttttctccgttttccgcgtaaaatgcagtcgagtctatgcg
cctcgggctatacccagcctacgatcgcctcacaaacacattccaccgctgcctactggt
tggttcgactgggtgaagccattcttcaagaccccagatacctttgtcctcaaccatggc
tcgctcgatggcttcttctttttgcgatatctcaaggtcttgcgaaacactttcctcgtc
ggcatgctgatctcttggcctatcctctttccagtccacatcactggcggtaacaaactc
agtcagctagatatcttgacgattggcaagattagtaacagtaagcgcatgtttgcccat
gtcgccgtcgcatacatgttctttggctttgtgctatttactatcactcgagagtgtttc
tactacattggcatccgccaagcatatctttcttcacctcactactctaaacggttgtca
tctaggacggttctcatcacttcgatacccgatcgctatcttgacgaagcccgactacga
aagctttacggcgattctgtaaaacgagtctggattccgcgaactgcaaaggccctcatc
aaacttgtggaagagagagaggatacggcaatgcgactggaaaaggcggagattgcactc
atcaagaaggcgcacgtagcccggaagaagcagttcaacaagaaatcgacgtcgacatct
ccctcggttgagccagatactacagaatcaggttcagcctataggagtgacccaagcagc
gaacagactcaatccgactccccgcgcgttgatgtctcgcagaacgagaacacccagaac
acccagaacgaaacacaagagcaaagctttaaaatcgaatatccgcaagtaacccaaacc
gcaacccgcgatacccacgacgtgcttgaacggtcggccgaggatcctgaatatgtccac
ccgtatggactcaacccagagctcccagatgttcgaggctccgtcgccgctcaatggatc
cctgcgaaagccagacctcatcatcgtccaatgcaaaacttctttcgacgcgttgacaca
atccgctggtgccgcatgcgactaaaatatttgaaccatgagatctacaagctgcgacgt
caagttcgtcgcggcgacggtgataccctgcctgccgcctttatcgagttcgatacacaa
gaggctgctcaggccgcgcaccaaattgtggctcaccatcgtccccttcaactggctccg
cgactcttgggcgttaggccggatgaggtggtttggaaggccctccgaatgcgctggtgg
gaacgtatcatccggcgctttcttatcatgggtctagtcgccgtcgctattattttttgg
tctattccgtccgccatgatcggtatcgtatccaatatcgactttttaagcggaatcttt
ttcctacgctggatcaagctattgcccaagcctattcttggctttctccagggttttatc
cctgctattgctctgtcgttctggatgtccctcgtccctgcgatgctaagattctgcggt
gtccaagctggaatcccttctttagttctggttgagcttttcacacaaaacatctacttt
gctttccaggtcgtgcaggttttcttgattacgacattgacatcggcggcttcagccgct
gtcctagatatcatcaataagccaatgtcggcgcccgacctcttggccaaaaatctcccc
aaagcctccaacttttatctttcgtacattctcgttcagtgtttggccattggcgctacg
ggtctcttacatttatttgagttattccggcactacatacttggaaggggtctacaaaat
ccccgaacacgcttcaagatttggtacaaccttcgtcctcctcgctggggtggaatcttt
ccaatctatacgaacatggcatgcattgtagcagcattctgttacacatgtatcgctcct
ctcattctccttttcgcatgcgccggaatggccttcacgcgtcttatataccgctataac
atcctttacgtgttcgactcggaaatggacagcatgggcttgttctaccccaacgctctt
ctccaactcatcgtcggactttacttggctgagatttgcatgattggtcttttcgctctc
aagcttgcgttcccgcccatggtactaatgctcatcttccttatttttacagcgattgta
cacatgtccctccgagactcgatatctccactactccaaaatctaccccagactttgaca
ttggaggaggagttgcaacagcaggaaaaagcagaggcagaacagaagctacaagaggct
gcagaatcaggagaagcagacggaggaactgcagccagttatttcgatacagatctcaac
tttggtgaagaagaggctgaagaacctcctagcgatgacgaagacgaccaacatgacggg
ccccagggctcaagaggtgttgacggtgggggcggcgtcaagttgatggtgacagaatgg
atgaagacaaccgccaaggcacaagtcaagaaggagattcaacagtcagggctcaagcga
tttttggatcgatggattctcgccggtgacccttcaaatccagatcaaaaaccgacattt
ctacaacggttcctccatccagaagtatacgaagactttatcgccctgcgaaaacttatt
ccattcgaggaaccccctgatgtcgattacgccggcgacgacaagatgtctaattactgg
cctcccgaactgtggctgcccaaacctgtcttgtggattccacgggacgaagcgcgggtc
agcagacaagaagtcgcgcatacgagaaagatcacgcctattacggatgtaggagtgacg
ttgaatgagaagggattaattatcgtggatgttgaagctgcgccttttccaaggatgaga
ttggtgcattga
>Fp16r
atgtcctccaattggcactctctaatcgctagagcgatcgatataccattggaaggcgac
gactcccgagttggttctactcgagatgggtccagcggtggcactctgagtaccaacaac
gcttccaaatcttcatcgcttcaatcgcttggtggtacctttatacccgtcgccatctat
tgcgtcgtctgcatcatatttttctccgttttccgcgtaaaatgcagtcgagtctatgcg
cctcgggctatacccagcctacgatcgcctcacaaacacattccaccgctgcctactggt
tggttcgactgggtgaagccattcttcaagaccccagatacctttgtcctcaaccatggc
tcgctcgatggcttcttctttttgcgatatctcaaggtcttgcgaaacactttcctcgtc
ggcatgctgatctcttggcctatcctctttccagtccacatcactggcggtaacaaactc
agtcagctagatatcttgacgattggcaagattagtaacagtaagcgcatgtttgcccat
gtcgccgtcgcatacatgttctttggctttgtgctatttactatcactcgagagtgtttc
tactacattggcatccgccaagcatatctttcttcacctcactactctaaacggttgtca
tctaggacggttctcatcacttcgatacccgatcgctatcttgacgaagcccgactacga
aagctttacggcgattctgtaaaacgagtctggattccgcgaactgcaaaggccctcatc
aaacttgtggaagagagagaggatacggcaatgcgactggaaaaggcggagattgcactc
atcaagaaggcgcacgtagcccggaagaagcagttcaacaagaaatcgacgtcgacatct
ccctcggttgagccagatactacagaatcaggttcagcctataggagtgacccaagcagc
gaacagactcaatccgactccccgcgcgttgatgtctcgcagaacgagaacacccagaac
acccagaacgaaacacaagagcaaagctttaaaatcgaatatccgcaagtaacccaaacc
gcaacccgcgatacccacgacgtgcttgaacggtcggccgaggatcctgaatatgtccac
ccgtatggactcaacccagagctcccagatgttcgaggctccgtcgccgctcaatggatc
cctgcgaaagccagacctcatcatcgtccaatgcaaaacttctttcgacgcgttgacaca
atccgctggtgccgcatgcgactaaaatatttgaaccatgagatctacaagctgcgacgt
caagttcgtcgcggcgacggtgataccctgcctgccgcctttatcgagttcgatacacaa
gaggctgctcaggccgcgcaccaaattgtggctcaccatcgtccccttcaactggctccg
cgactcttgggcgttaggccggatgaggtggtttggaaggccctccgaatgcgctggtgg
gaacgtatcatccggcgctttcttatcatgggtctagtcgccgtcgctattattttttgg
tctattccgtccgccatgatcggtatcgtatccaatatcgactttttaagcggaatcttt
ttcctacgctggatcaagctattgcccaagcctattcttggctttctccagggttttatc
cctgctattgctctgtcgttctggatgtccctcgtccctgcgatgctaagattctgcggt
gtccaagctggaatcccttctttagttctggttgagcttttcacacaaaacatctacttt
gctttccaggtcgtgcaggttttcttgattacgacattgacatcggcggcttcagccgct
gtcctagatatcatcaataagccaatgtcggcgcccgacctcttggccaaaaatctcccc
aaagcctccaacttttatctttcgtacattctcgttcagtgtttggccattggcgctacg
ggtctcttacatttatttgagttattccggcactacatacttggaaggggtctacaaaat
ccccgaacacgcttcaagatttggtacaaccttcgtcctcctcgctggggtggaatcttt
ccaatctatacgaacatggcatgcattgtagcagcattctgttacacatgtatcgctcct
ctcattctccttttcgcatgcgccggaatggccttcacgcgtcttatataccgctataac
atcctttacgtgttcgactcggaaatggacagcatgggcttgttctaccccaacgctctt
ctccaactcatcgtcggactttacttggctgagatttgcatgattggtcttttcgctctc
aagcttgcgttcccgcccatggtactaatgctcatcttccttatttttacagcgattgta
cacatgtccctccgagactcgatatctccactactccaaaatctaccccagactttgaca
ttggaggaggagttgcaacagcaggaaaaagcagaggcagaacagaagctacaagaggct
gcagaatcaggagaagcagacggaggaactgcagccagttatttcgatacagatctcaac
tttggtgaagaagaggctgaagaacctccgagcgatgacgaagacgaccaacatgacggg
ccccagggctcaagaggtgtcgacggtgggggcggcgtcaagttgatggtgacagaatgg
atgaagacaaccgccaaggcacaagtcaagaaggagattcaacagtcagggctcaagcga
tttttggatcgatggattctcgccggtgacccttcaaatccagatcaaaaaccgacattt
ctacaacggttcctccatccagaagtatacgaagactttatcgccctgcgaaaacttatt
ccattcgaggaaccccctgatgtcgattacgccggcgacgacaagatgtctaattactgg
cctcccgaactgtggctgcccaaacctgtcttgtggattccacgggacgaagcgcgggtc
agcagacaagaagtcgcgcatacgagaaagatcacgcctattacggatgtaggagtgacg
ttgaatgagaagggattaattatcgtggatgttgaagctgcgccttttccaaggatgaga
ttggtgcattga
>Fp1r
atgtcctccaattggcactctctaatcgctagagcgatcgatataccattggaaggcgac
gactcccgagttggttctactcgagatgggtccagcggtggcactctgagtaccaacaac
gcttccaaatcttcatcgcttcaatcgcttggtggtacctttatacccgtcgccatctat
tgcgtcgtctgcatcatatttttctccgttttccgcgtaaaatgcagtcgagtctatgcg
cctcgggctatacccagcctacgatcgcctcacaaacacattccaccgctgcctactggt
tggttcgactgggtgaagccattcttcaagaccccagatacctttgtcctcaaccatggc
tcgctcgatggcttcttctttttgcgatatctcaaggtcttgcgaaacactttcctcgtc
ggcatgctgatctcttggcctatcctctttccagtccacatcactggcggtaacaaactc
agtcagctagatatcttgacgattggcaagattagtaacagtaagcgcatgtttgcccat
gtcgccgtcgcatacatgttctttggctttgtgctatttactatcactcgagagtgtttc
tactacattggcatccgccaagcatatctttcttcacctcactactctaaacggttgtca
tctaggacggttctcatcacttcgatacccgatcgctatcttgacgaagcccgactacga
aagctttacggcgattctgtaaaacgagtctggattccgcgaactgcaaaggccctcatc
aaacttgtggaagagagagaggatacggcaatgcgactggaaaaggcggagattgcactc
atcaagaaggcgcacgtagcccggaagaagcagttcaacaagaaatcgacgtcgacatct
ccctcggttgagccagatactacagaatcaggttcagcctataggagtgacccaagcagc
gaacagactcaatccgactccccgcgcgttgatgtctcgcagaacgagaacacccagaac
acccagaacgaaacacaagagcaaagctttaaaatcgaatatccgcaagtaacccaaacc
gcaacccgcgatacccacgacgtgcttgaacggtcggccgaggatcctgaatatgtccac
ccgtatggactcaacccagagctcccagatgttcgaggctccgtcgccgctcaatggatc
cctgcgaaagccagacctcatcatcgtccaatgcaaaacttctttcgacgcgttgacaca
atccgctggtgccgcatgcgactaaaatatttgaaccatgagatctacaagctgcgacgt
caagttcgtcgcggcgacggtgataccctgcctgccgcctttatcgagttcgatacacaa
gaggctgctcaggccgcgcaccaaattgtggctcaccatcgtccccttcaactggctccg
cgactcttgggcgttaggccggatgaggtggtttggaaggccctccgaatgcgctggtgg
gaacgtatcatccggcgctttcttatcatgggtctagtcgccgtcgctattattttttgg
tctattccgtccgccatgatcggtatcgtatccaatatcgactttttaagcggaatcttt
ttcctacgctggatcaagctattgcccaagcctattcttggctttctccagggttttatc
cctgctattgctctgtcgttctggatgtccctcgtccctgcgatgctaagattctgcggt
gtccaagctggaatcccttctttagttctggttgagcttttcacacaaaacatctacttt
gctttccaggtcgtgcaggttttcttgattacgacattgacatcggcggcttcagccgct
gtcctagatatcatcaataagccaatgtcggcgcccgacctcttggccaaaaatctcccc
aaagcctccaacttttatctttcgtacattctcgttcagtgtttggccattggcgctacg
ggtctcttacatttatttgagttattccggcactacatacttggaaggggtctacaaaat
ccccgaacacgcttcaagatttggtacaaccttcgtcctcctcgctggggtggaatcttt
ccaatctatacgaacatggcatgcattgtagcagcattctgttacacatgtatcgctcct
ctcattctccttttcgcatgcgccggaatggccttcacgcgtcttatataccgctataac
atcctttacgtgttcgactcggaaatggacagcatgggcttgttctaccccaacgctctt
ctccaactcatcgtcggactttacttggctgagatttgcatgattggtcttttcgctctc
aagcttgcgttcccgcccatggtactaatgctcatcttccttatttttacagcgattgta
cacatgtccctccgagactcgatatctccactactccaaaatctaccccagactttgaca
ttggaggaggagttgcaacagcaggaaaaagcagaggcagaacagaagctacaagaggct
gcagaatcaggagaagcagacggaggaactgcagccagttatttcgatacagatctcaac
tttggtgaagaagaggctgaagaacctccgagcgatgacgaagacgaccaacatgacggg
ccccagggctcaagaggtgtcgacggtgggggcggcgtcaagttgatggtgacagaatgg
atgaagacaaccgccaaggcacaagtcaagaaggagattcaacagtcagggctcaagcga
tttttggatcgatggattctcgccggtgacccttcaaatccagatcaaaaaccgacattt
ctacaacggttcctccatccagaagtatacgaagactttatcgccctgcgaaaacttatt
ccattcgaggaaccccctgatgtcgattacgccggcgacgacaagatgtctaattactgg
cctcccgaactgtggctgcccaaacctgtcttgtggattccacgggacgaagcgcgggtc
agcagacaagaagtcgcgcatacgagaaagatcacgcctattacggatgtaggagtgacg
ttgaatgagaagggattaattatcgtggatgttgaagctgcgccttttccaaggatgaga
ttggtgcattga
>Fp21r
atgtcctccaattggcactctctaatcgctagagcgatcgatataccattggaaggcgac
gactcccgagttggttctactcgagatgggtccagcggtggcactctgagtaccaacaac
gcttccaaatcttcatcgcttcaatcgcttggtggtacctttatacccgtcgccatctat
tgcgtcgtctgcatcatatttttctccgttttccgcgtaaaatgcagtcgagtctatgcg
cctcgggctatacccagcctacgatcgcctcacaaacacattccaccgctgcctactggt
tggttcgactgggtgaagccattcttcaagaccccagatacctttgtcctcaaccatggc
tcgctcgatggcttcttctttttgcgatatctcaaggtcttgcgaaacactttcctcgtc
ggcatgctgatctcttggcctatcctctttccagtccacatcactggcggtaacaaactc
agtcagctagatatcttgacgattggcaagattagtaacagtaagcgcatgtttgcccat
gtcgccgtcgcatacatgttctttggctttgtgctatttactatcactcgagagtgtttc
tactacattggcatccgccaagcatatctttcttcacctcactactctaaacggttgtca
tctaggacggttctcatcacttcgatacccgatcgctatcttgacgaagcccgactacga
aagctttacggcgattctgtaaaacgagtctggattccgcgaactgcaaaggccctcatc
aaacttgtggaagagagagaggatacggcaatgcgactggaaaaggcggagattgcactc
atcaagaaggcgcacgtagcccggaagaagcagttcaacaagaaatcgacgtcgacatct
ccctcggttgagccagatactacagaatcaggttcagcctataggagtgacccaagcagc
gaacagactcaatccgactccccgcgcgttgatgtctcgcagaacgagaacacccagaac
acccagaacgaaacacaagagcaaagctttaaaatcgaatatccgcaagtaacccaaacc
gcaacccgcgatacccacgacgtgcttgaacggtcggccgaggatcctgaatatgtccac
ccgtatggactcaacccagagctcccagatgttcgaggctccgtcgccgctcaatggatc
cctgcgaaagccagacctcatcatcgtccaatgcaaaacttctttcgacgcgttgacaca
atccgctggtgccgcatgcgactaaaatatttgaaccatgagatctacaagctgcgacgt
caagttcgtcgcggcgacggtgataccctgcctgccgcctttatcgagttcgatacacaa
gaggctgctcaggccgcgcaccaaattgtggctcaccatcgtccccttcaactggctccg
cgactcttgggcgttaggccggatgaggtggtttggaaggccctccgaatgcgctggtgg
gaacgtatcatccggcgctttcttatcatgggtctagtcgccgtcgctattattttttgg
tctattccgtccgccatgatcggtatcgtatccaatatcgactttttaagcggaatcttt
ttcctacgctggatcaagctattgcccaagcctattcttggctttctccagggttttatc
cctgctattgctctgtcgttctggatgtccctcgtccctgcgatgctaagattctgcggt
gtccaagctggaatcccttctttagttctggttgagcttttcacacaaaacatctacttt
gctttccaggtcgtgcaggttttcttgattacgacattgacatcggcggcttcagccgct
gtcctagatatcatcaataagccaatgtcggcgcccgacctcttggccaaaaatctcccc
aaagcctccaacttttatctttcgtacattctcgttcagtgtttggccattggcgctacg
ggtctcttacatttatttgagttattccggcactacatacttggaaggggtctacaaaat
ccccgaacacgcttcaagatttggtacaaccttcgtcctcctcgctggggtggaatcttt
ccaatctatacgaacatggcatgcattgtagcagcattctgttacacatgtatcgctcct
ctcattctccttttcgcatgcgccggaatggccttcacgcgtcttatataccgctataac
atcctttacgtgttcgactcggaaatggacagcatgggcttgttctaccccaacgctctt
ctccaactcatcgtcggactttacttggctgagatttgcatgattggtcttttcgctctc
aagcttgcgttcccgcccatggtactaatgctcatcttccttatttttacagcgattgta
cacatgtccctccgagactcgatatctccactactccaaaatctaccccagactttgaca
ttggaggaggagttgcaacagcaggaaaaagcagaggcagaacagaagctacaagaggct
gcagaatcaggagaagcagacggaggaactgcagccagttatttcgatacagatctcaac
tttggtgaagaagaggctgaagaacctccgagcgatgacgaagacgaccaacatgacggg
ccccagggctcaagaggtgtcgacggtgggggcggcgtcaagttgatggtgacagaatgg
atgaagacaaccgccaaggcacaagtcaagaaggagattcaacagtcagggctcaagcga
tttttggatcgatggattctcgccggtgacccttcaaatccagatcaaaaaccgacattt
ctacaacggttcctccatccagaagtatacgaagactttatcgccctgcgaaaacttatt
ccattcgaggaaccccctgatgtcgattacgccggcgacgacaagatgtctaattactgg
cctcccgaactgtggctgcccaaacctgtcttgtggattccacgggacgaagcgcgggtc
agcagacaagaagtcgcgcatacgagaaagatcacgcctattacggatgtaggagtgacg
ttgaatgagaagggattaattatcgtggatgttgaagctgcgccttttccaaggatgaga
ttggtgcattga
>Fp24r
atgtcctccaattggcactctctaatcgctagagcgatcgatataccattggaaggcgac
gactcccgagttggttctactcgagatgggtccagcggtggcactctgagtaccaacaac
gcttccaaatcttcatcgcttcaatcgcttggtggtacctttatacccgtcgccatctat
tgcgtcgtctgcatcatatttttctccgttttccgcgtaaaatgcagtcgagtctatgcg
cctcgggctatacccagcctacgatcgcctcacaaacacattccaccgctgcctactggt
tggttcgactgggtgaagccattcttcaagaccccagatacctttgtcctcaaccatggc
tcgctcgatggcttcttctttttgcgatatctcaaggtcttgcgaaacactttcctcgtc
ggcatgctgatctcttggcctatcctctttccagtccacatcactggcggtaacaaactc
agtcagctagatatcttgacgattggcaagattagtaacagtaagcgcatgtttgcccat
gtcgccgtcgcatacatgttctttggctttgtgctatttactatcactcgagagtgtttc
tactacattggcatccgccaagcatatctttcttcacctcactactctaaacggttgtca
tctaggacggttctcatcacttcgatacccgatcgctatcttgacgaagcccgactacga
aagctttacggcgattctgtaaaacgagtctggattccgcgaactgcaaaggccctcatc
aaacttgtggaagagagagaggatacggcaatgcgactggaaaaggcggagattgcactc
atcaagaaggcgcacgtagcccggaagaagcagttcaacaagaaatcgacgtcgacatct
ccctcggttgagccagatactacagaatcaggttcagcctataggagtgacccaagcagc
gaacagactcaatccgactccccgcgcgttgatgtctcgcagaacgagaacacccagaac
acccagaacgaaacacaagagcaaagctttaaaatcgaatatccgcaagtaacccaaacc
gcaacccgcgatacccacgacgtgcttgaacggtcggccgaggatcctgaatatgtccac
ccgtatggactcaacccagagctcccagatgttcgaggctccgtcgccgctcaatggatc
cctgcgaaagccagacctcatcatcgtccaatgcaaaacttctttcgacgcgttgacaca
atccgctggtgccgcatgcgactaaaatatttgaaccatgagatctacaagctgcgacgt
caagttcgtcgcggcgacggtgataccctgcctgccgcctttatcgagttcgatacacaa
gaggctgctcaggccgcgcaccaaattgtggctcaccatcgtccccttcaactggctccg
cgactcttgggcgttaggccggatgaggtggtttggaaggccctccgaatgcgctggtgg
gaacgtatcatccggcgctttcttatcatgggtctagtcgccgtcgctattattttttgg
tctattccgtccgccatgatcggtatcgtatccaatatcgactttttaagcggaatcttt
ttcctacgctggatcaagctattgcccaagcctattcttggctttctccagggttttatc
cctgctattgctctgtcgttctggatgtccctcgtccctgcgatgctaagattctgcggt
gtccaagctggaatcccttctttagttctggttgagcttttcacacaaaacatctacttt
gctttccaggtcgtgcaggttttcttgattacgacattgacatcggcggcttcagccgct
gtcctagatatcatcaataagccaatgtcggcgcccgacctcttggccaaaaatctcccc
aaagcctccaacttttatctttcgtacattctcgttcagtgtttggccattggcgctacg
ggtctcttacatttatttgagttattccggcactacatacttggaaggggtctacaaaat
ccccgaacacgcttcaagatttggtacaaccttcgtcctcctcgctggggtggaatcttt
ccaatctatacgaacatggcatgcattgtagcagcattctgttacacatgtatcgctcct
ctcattctccttttcgcatgcgccggaatggccttcacgcgtcttatataccgctataac
atcctttacgtgttcgactcggaaatggacagcatgggcttgttctaccccaacgctctt
ctccaactcatcgtcggactttacttggctgagatttgcatgattggtcttttcgctctc
aagcttgcgttcccgcccatggtactaatgctcatcttccttatttttacagcgattgta
cacatgtccctccgagactcgatatctccactactccaaaatctaccccagactttgaca
ttggaggaggagttgcaacagcaggaaaaagcagaggcagaacagaagctacaagaggct
gcagaatcaggagaagcagacggaggaactgcagccagttatttcgatacagatctcaac
tttggtgaagaagaggctgaagaacctccgagcgatgacgaagacgaccaacatgacggg
ccccagggctcaagaggtgtcgacggtgggggcggcgtcaagttgatggtgacagaatgg
atgaagacaaccgccaaggcacaagtcaagaaggagattcaacagtcagggctcaagcga
tttttggatcgatggattctcgccggtgacccttcaaatccagatcaaaaaccgacattt
ctacaacggttcctccatccagaagtatacgaagactttatcgccctgcgaaaacttatt
ccattcgaggaaccccctgatgtcgattacgccggcgacgacaagatgtctaattactgg
cctcccgaactgtggctgcccaaacctgtcttgtggattccacgggacgaagcgcgggtc
agcagacaagaagtcgcgcatacgagaaagatcacgcctattacggatgtaggagtgacg
ttgaatgagaagggattaattatcgtggatgttgaagctgcgccttttccaaggatgaga
ttggtgcattga
>Fp2516
atgtcctccaattggcactctctaatcgctagagcgatcgatataccattggaaggcgac
gactcccgagttggttctactcgagatgggtccagcggtggcactctgagtaccaacaac
gcttccaaatcttcatcgcttcaatcgcttggtggtacctttatacccgtcgccatctat
tgcgtcgtctgcatcatatttttctccgttttccgcgtaaaatgcagtcgagtctatgcg
cctcgggctatacccagcctacgatcgcctcacaaacacattccaccgctgcctactggt
tggttcgactgggtgaagccattcttcaagaccccagatacctttgtcctcaaccatggc
tcgctcgatggcttcttctttttgcgatatctcaaggtcttgcgaaacactttcctcgtc
ggcatgctgatctcttggcctatcctctttccagtccacatcactggcggtaacaaactc
agtcagctagatatcttgacgattggcaagattagtaacagtaagcgcatgtttgcccat
gtcgccgtcgcatacatgttctttggctttgtgctatttactatcactcgagagtgtttc
tactacattggcatccgccaagcatatctttcttcacctcactactctaaacggttgtca
tctaggacggttctcatcacttcgatacccgatcgctatcttgacgaagcccgactacga
aagctttacggcgattctgtaaaacgagtctggattccgcgaactgcaaaggccctcatc
aaacttgtggaagagagagaggatacggcaatgcgactggaaaaggcggagattgcactc
atcaagaaggcgcacgtagcccggaagaagcagttcaacaagaaatcgacgtcgacatct
ccctcggttgagccagatactacagaatcaggttcagcctataggagtgacccaagcagc
gaacagactcaatccgactccccgcgcgttgatgtctcgcagaacgagaacacccagaac
acccagaacgaaacacaagagcaaagctttaaaatcgaatatccgcaagtaacccaaacc
gcaacccgcgatacccacgacgtgcttgaacggtcggccgaggatcctgaatatgtccac
ccgtatggactcaacccagagctcccagatgttcgaggctccgtcgccgctcaatggatc
cctgcgaaagccagacctcatcatcgtccaatgcaaaacttctttcgacgcgttgacaca
atccgctggtgccgcatgcgactaaaatatttgaaccatgagatctacaagctgcgacgt
caagttcgtcgcggcgacggtgataccctgcctgccgcctttatcgagttcgatacacaa
gaggctgctcaggccgcgcaccaaattgtggctcaccatcgtccccttcaactggctccg
cgactcttgggcgttaggccggatgaggtggtttggaaggccctccgaatgcgctggtgg
gaacgtatcatccggcgctttcttatcatgggtctagtcgccgtcgctattattttttgg
tctattccgtccgccatgatcggtatcgtatccaatatcgactttttaagcggaatcttt
ttcctacgctggatcaagctattgcccaagcctattcttggctttctccagggttttatc
cctgctattgctctgtcgttctggatgtccctcgtccctgcgatgctaagattctgcggt
gtccaagctggaatcccttctttagttctggttgagcttttcacacaaaacatctacttt
gctttccaggtcgtgcaggttttcttgattacgacattgacatcggcggcttcagccgct
gtcctagatatcatcaataagccaatgtcggcgcccgacctcttggccaaaaatctcccc
aaagcctccaacttttatctttcgtacattctcgttcagtgtttggccattggcgctacg
ggtctcttacatttatttgagttattccggcactacatacttggaaggggtctacaaaat
ccccgaacacgcttcaagatttggtacaaccttcgtcctcctcgctggggtggaatcttt
ccaatctatacgaacatggcatgcattgtagcagcattctgttacacatgtatcgctcct
ctcattctccttttcgcatgcgccggaatggccttcacgcgtcttatataccgctataac
atcctttacgtgttcgactcggaaatggacagcatgggcttgttctaccccaacgctctt
ctccaactcatcgtcggactttacttggctgagatttgcatgattggtcttttcgctctc
aagcttgcgttcccgcccatggtactaatgctcatcttccttatttttacagcgattgta
cacatgtccctccgagactcgatatctccactactccaaaatctaccccagactttgaca
ttggaggaggagttgcaacagcaggaaaaagcagaggcagaacagaagctacaagaggct
gcagaatcaggagaagcagacggaggaactgcagccagttatttcgatacagatctcaac
tttggtgaagaagaggctgaagaacctcctagcgatgacgaagacgaccaacatgacggg
ccccagggctcaagaggtgtcgacggtgggggcggcgtcaagttgatggtgacagaatgg
atgaagacaaccgccaaggcacaagtcaagaaggagattcaacagtcagggctcaagcga
tttttggatcgatggattctcgccggtgacccttcaaatccagatcaaaaaccgacattt
ctacaacggttcctccatccagaagtatacgaagactttatcgccctgcgaaaacttatt
ccattcgaggaaccccctgatgtcgattacgccggcgacgacaagatgtctaattactgg
cctcccgaactgtggctgcccaaacctgtcttgtggattccacgggacgaagcgcgcgtc
agcagacaagaagtcgcgcatacgagaaagatcacgcctattacggatgtaggagtgacg
ttgaatgagaagggattaattatcgtggatgttgaagctgcgccttttccaaggatgaga
ttggtgcattga
>Fp26r
atgtcctccaattggcactctctaatcgctagagcgatcgatataccattggaaggcgac
gactcccgagttggttctactcgagatgggtccagcggtggcactctgagtaccaacaac
gcttccaaatcttcatcgcttcaatcgcttggtggtacctttatacccgtcgccatctat
tgcgtcgtctgcatcatatttttctccgttttccgcgtaaaatgcagtcgagtctatgcg
cctcgggctatacccagcctacgatcgcctcacaaacacattccaccgctgcctactggt
tggttcgactgggtgaagccattcttcaagaccccagatacctttgtcctcaaccatggc
tcgctcgatggcttcttctttttgcgatatctcaaggtcttgcgaaacactttcctcgtc
ggcatgctgatctcttggcctatcctctttccagtccacatcactggcggtaacaaactc
agtcagctagatatcttgacgattggcaagattagtaacagtaagcgcatgtttgcccat
gtcgccgtcgcatacatgttctttggctttgtgctatttactatcactcgagagtgtttc
tactacattggcatccgccaagcatatctttcttcacctcactactctaaacggttgtca
tctaggacggttctcatcacttcgatacccgatcgctatcttgacgaagcccgactacga
aagctttacggcgattctgtaaaacgagtctggattccgcgaactgcaaaggccctcatc
aaacttgtggaagagagagaggatacggcaatgcgactggaaaaggcggagattgcactc
atcaagaaggcgcacgtagcccggaagaagcagttcaacaagaaatcgacgtcgacatct
ccctcggttgagccagatactacagaatcaggttcagcctataggagtgacccaagcagc
gaacagactcaatccgactccccgcgcgttgatgtctcgcagaacgagaacacccagaac
acccagaacgaaacacaagagcaaagctttaaaatcgaatatccgcaagtaacccaaacc
gcaacccgcgatacccacgacgtgcttgaacggtcggccgaggatcctgaatatgtccac
ccgtatggactcaacccagagctcccagatgttcgaggctccgtcgccgctcaatggatc
cctgcgaaagccagacctcatcatcgtccaatgcaaaacttctttcgacgcgttgacaca
atccgctggtgccgcatgcgactaaaatatttgaaccatgagatctacaagctgcgacgt
caagttcgtcgcggcgacggtgataccctgcctgccgcctttatcgagttcgatacacaa
gaggctgctcaggccgcgcaccaaattgtggctcaccatcgtccccttcaactggctccg
cgactcttgggcgttaggccggatgaggtggtttggaaggccctccgaatgcgctggtgg
gaacgtatcatccggcgctttcttatcatgggtctagtcgccgtcgctattattttttgg
tctattccgtccgccatgatcggtatcgtatccaatatcgactttttaagcggaatcttt
ttcctacgctggatcaagctattgcccaagcctattcttggctttctccagggttttatc
cctgctattgctctgtcgttctggatgtccctcgtccctgcgatgctaagattctgcggt
gtccaagctggaatcccttctttagttctggttgagcttttcacacaaaacatctacttt
gctttccaggtcgtgcaggttttcttgattacgacattgacatcggcggcttcagccgct
gtcctagatatcatcaataagccaatgtcggcgcccgacctcttggccaaaaatctcccc
aaagcctccaacttttatctttcgtacattctcgttcagtgtttggccattggcgctacg
ggtctcttacatttatttgagttattccggcactacatacttggaaggggtctacaaaat
ccccgaacacgcttcaagatttggtacaaccttcgtcctcctcgctggggtggaatcttt
ccaatctatacgaacatggcatgcattgtagcagcattctgttacacatgtatcgctcct
ctcattctccttttcgcatgcgccggaatggccttcacgcgtcttatataccgctataac
atcctttacgtgttcgactcggaaatggacagcatgggcttgttctaccccaacgctctt
ctccaactcatcgtcggactttacttggctgagatttgcatgattggtcttttcgctctc
aagcttgcgttcccgcccatggtactaatgctcatcttccttatttttacagcgattgta
cacatgtccctccgagactcgatatctccactactccaaaatctaccccagactttgaca
ttggaggaggagttgcaacagcaggaaaaagcagaggcagaacagaagctacaagaggct
gcagaatcaggagaagcagacggaggaactgcagccagttatttcgatacagatctcaac
tttggtgaagaagaggctgaagaacctccgagcgatgacgaagacgaccaacatgacggg
ccccagggctcaagaggtgtcgacggtgggggcggcgtcaagttgatggtgacagaatgg
atgaagacaaccgccaaggcacaagtcaagaaggagattcaacagtcagggctcaagcga
tttttggatcgatggattctcgccggtgacccttcaaatccagatcaaaaaccgacattt
ctacaacggttcctccatccagaagtatacgaagactttatcgccctgcgaaaacttatt
ccattcgaggaaccccctgatgtcgattacgccggcgacgacaagatgtctaattactgg
cctcccgaactgtggctgcccaaacctgtcttgtggattccacgggacgaagcgcgggtc
agcagacaagaagtcgcgcatacgagaaagatcacgcctattacggatgtaggagtgacg
ttgaatgagaagggattaattatcgtggatgttgaagctgcgccttttccaaggatgaga
ttggtgcattga
>Fp33
atgtcctccaattggcactctctaatcgctagagcgatcgatataccattggaaggcgac
gactcccgagttggttctactcgagatgggtccagcggtggcactctgagtaccaacaac
gcttccaaatcttcatcgcttcaatcgcttggtggtacctttatacccgtcgccatctat
tgcgtcgtctgcatcatatttttctccgttttccgcgtaaaatgcagtcgagtctatgcg
cctcgggctatacccagcctacgatcgcctcacaaacacattccaccgctgcctactggt
tggttcgactgggtgaagccattcttcaagaccccagatacctttgtcctcaaccatggc
tcgctcgatggcttcttctttttgcgatatctcaaggtcttgcgaaacactttcctcgtc
ggcatgctgatctcttggcctatcctctttccagtccacatcactggcggtaacaaactc
agtcagctagatatcttgacgattggcaagattagtaacagtaagcgcatgtttgcccat
gtcgccgtcgcatacatgttctttggctttgtgctatttactatcactcgagagtgtttc
tactacattggcatccgccaagcatatctttcttcacctcactactctaaacggttgtca
tctaggacggttctcatcacttcgatacccgatcgctatcttgacgaagcccgactacga
aagctttacggcgattctgtaaaacgagtctggattccgcgaactgcaaaggccctcatc
aaacttgtggaagagagagaggatacggcaatgcgactggaaaaggcggagattgcactc
atcaagaaggcgcacgtagcccggaagaagcagttcaacaagaaatcgacgtcgacatct
ccctcggttgagccagatactacagaatcaggttcagcctataggagtgacccaagcagc
gaacagactcaatccgactccccgcgcgttgatgtctcgcagaacgagaacacccagaac
acccagaacgaaacacaagagcaaagctttaaaatcgaatatccgcaagtaacccaaacc
gcaacccgcgatacccacgacgtgcttgaacggtcggccgaggatcctgaatatgtccac
ccgtatggactcaacccagagctcccagatgttcgaggctccgtcgccgctcaatggatc
cctgcgaaagccagacctcatcatcgtccaatgcaaaacttctttcgacgcgttgacaca
atccgctggtgccgcatgcgactaaaatatttgaaccatgagatctacaagctgcgacgt
caagttcgtcgcggcgacggtgataccctgcctgccgcctttatcgagttcgatacacaa
gaggctgctcaggccgcgcaccaaattgtggctcaccatcgtccccttcaactggctccg
cgactcttgggcgttaggccggatgaggtggtttggaaggccctccgaatgcgctggtgg
gaacgtatcatccggcgctttcttatcatgggtctagtcgccgtcgctattattttttgg
tctattccgtccgccatgatcggtatcgtatccaatatcgactttttaagcggaatcttt
ttcctacgctggatcaagctattgcccaagcctattcttggctttctccagggttttatc
cctgctattgctctgtcgttctggatgtccctcgtccctgcgatgctaagattctgcggt
gtccaagctggaatcccttctttagttctggttgagcttttcacacaaaacatctacttt
gctttccaggtcgtgcaggttttcttgattacgacattgacatcggcggcttcagccgct
gtcctagatatcatcaataagccaatgtcggcgcccgacctcttggccaaaaatctcccc
aaagcctccaacttttatctttcgtacattctcgttcagtgtttggccattggcgctacg
ggtctcttacatttatttgagttattccggcactacatacttggaaggggtctacaaaat
ccccgaacacgcttcaagatttggtacaaccttcgtcctcctcgctggggtggaatcttt
ccaatctatacgaacatggcatgcattgtagcagcattctgttacacatgtatcgctcct
ctcattctccttttcgcatgcgccggaatggccttcacgcgtcttatataccgctataac
atcctttacgtgttcgactcggaaatggacagcatgggcttgttctaccccaacgctctt
ctccaactcatcgtcggactttacttggctgagatttgcatgattggtcttttcgctctc
aagcttgcgttcccgcccatggtactaatgctcatcttccttatttttacagcgattgta
cacatgtccctccgagactcgatatctccactactccaaaatctaccccagactttgaca
ttggaggaggagttgcaacagcaggaaaaagcagaggcagaacagaagctacaagaggct
gcagaatcaggagaagcagacggaggaactgcagccagttatttcgatacagatctcaac
tttggtgaagaagaggctgaagaacctccgagcgatgacgaagacgaccaacatgacggg
ccccagggctcaagaggtgtcgacggtgggggcggcgtcaagttgatggtgacagaatgg
atgaagacaaccgccaaggcacaagtcaagaaggagattcaacagtcagggctcaagcga
tttttggatcgatggattctcgccggtgacccttcaaatccagatcaaaaaccgacattt
ctacaacggttcctccatccagaagtatacgaagactttatcgccctgcgaaaacttatt
ccattcgaggaaccccctgatgtcgattacgccggcgacgacaagatgtctaattactgg
cctcccgaactgtggctgcccaaacctgtcttgtggattccacgggacgaagcgcgggtc
agcagacaagaagtcgcgcatacgagaaagatcacgcctattacggatgtaggagtgacg
ttgaatgagaagggattaattatcgtggatgttgaagctgcgccttttccaaggatgaga
ttggtgcattga
>Fp34
atgtcctccaattggcactctctaatcgctagagcgatcgatataccattggaaggcgac
gactcccgagttggttctactcgagatgggtccagcggtggcactctgagtaccaacaac
gcttccaaatcttcatcgcttcaatcgcttggtggtacctttatacccgtcgccatctat
tgcgtcgtctgcatcatatttttctccgttttccgcgtaaaatgcagtcgagtctatgcg
cctcgggctatacccagcctacgatcgcctcacaaacacattccaccgctgcctactggt
tggttcgactgggtgaagccattcttcaagaccccagatacctttgtcctcaaccatggc
tcgctcgatggcttcttctttttgcgatatctcaaggtcttgcgaaacactttcctcgtc
ggcatgctgatctcttggcctatcctctttccagtccacatcactggcggtaacaaactc
agtcagctagatatcttgacgattggcaagattagtaacagtaagcgcatgtttgcccat
gtcgccgtcgcatacatgttctttggctttgtgctatttactatcactcgagagtgtttc
tactacattggcatccgccaagcatatctttcttcacctcactactctaaacggttgtca
tctaggacggttctcatcacttcgatacccgatcgctatcttgacgaagcccgactacga
aagctttacggcgattctgtaaaacgagtctggattccgcgaactgcaaaggccctcatc
aaacttgtggaagagagagaggatacggcaatgcgactggaaaaggcggagattgcactc
atcaagaaggcgcacgtagcccggaagaagcagttcaacaagaaatcgacgtcgacatct
ccctcggttgagccagatactacagaatcaggttcagcctataggagtgacccaagcagc
gaacagactcaatccgactccccgcgcgttgatgtctcgcagaacgagaacacccagaac
acccagaacgaaacacaagagcaaagctttaaaatcgaatatccgcaagtaacccaaacc
gcaacccgcgatacccacgacgtgcttgaacggtcggccgaggatcctgaatatgtccac
ccgtatggactcaacccagagctcccagatgttcgaggctccgtcgccgctcaatggatc
cctgcgaaagccagacctcatcatcgtccaatgcaaaacttctttcgacgcgttgacaca
atccgctggtgccgcatgcgactaaaatatttgaaccatgagatctacaagctgcgacgt
caagttcgtcgcggcgacggtgataccctgcctgccgcctttatcgagttcgatacacaa
gaggctgctcaggccgcgcaccaaattgtggctcaccatcgtccccttcaactggctccg
cgactcttgggcgttaggccggatgaggtggtttggaaggccctccgaatgcgctggtgg
gaacgtatcatccggcgctttcttatcatgggtctagtcgccgtcgctattattttttgg
tctattccgtccgccatgatcggtatcgtatccaatatcgactttttaagcggaatcttt
ttcctacgctggatcaagctattgcccaagcctattcttggctttctccagggttttatc
cctgctattgctctgtcgttctggatgtccctcgtccctgcgatgctaagattctgcggt
gtccaagctggaatcccttctttagttctggttgagcttttcacacaaaacatctacttt
gctttccaggtcgtgcaggttttcttgattacgacattgacatcggcggcttcagccgct
gtcctagatatcatcaataagccaatgtcggcgcccgacctcttggccaaaaatctcccc
aaagcctccaacttttatctttcgtacattctcgttcagtgtttggccattggcgctacg
ggtctcttacatttatttgagttattccggcactacatacttggaaggggtctacaaaat
ccccgaacacgcttcaagatttggtacaaccttcgtcctcctcgctggggtggaatcttt
ccaatctatacgaacatggcatgcattgtagcagcattctgttacacatgtatcgctcct
ctcattctccttttcgcatgcgccggaatggccttcacgcgtcttatataccgctataac
atcctttacgtgttcgactcggaaatggacagcatgggcttgttctaccccaacgctctt
ctccaactcatcgtcggactttacttggctgagatttgcatgattggtcttttcgctctc
aagcttgcgttcccgcccatggtactaatgctcatcttccttatttttacagcgattgta
cacatgtccctccgagactcgatatctccactactccaaaatctaccccagactttgaca
ttggaggaggagttgcaacagcgcgaaaaagcagaggcagaacagaagctacaagaggct
gcagaatcaggagaagcagacggaggaactgcagccagttatttcgatacagatctcaac
tttggtgaagaagaggctgaagaacctcctagcgatgacgaagacgaccaacatgacggg
ccccagggctcaagaggtgtcgacggtgggggcggcgtcaagttgatggtgacagaatgg
atgaagacaaccgccaaggcacaagtcaagaaggagattcaacggtcagggctcaagcga
tttttggatcgatggattctcgccggtgacccttcaaatccagatcaaaaaccgacattt
ctacaacggttcctccatccagaagtatacgaagactttatcgccctgcgaaaacttatt
ccattcgaggaaccccctgatgtcgattacgccggcgacgacaagatgtctaattactgg
cctcccgaactgtggctgcccaaacctgtcttgtggattccacgggacgaagcgcgcgtc
agcagacaagaagtcgcgcatacgagaaagatcacgcctattacggatgtaggagtgacg
ttgaatgagaagggattaattatcgtggatgttgaagctgcgccttttccaaggatgaga
ttggtgcattga
>Fp35
atgtcctccaattggcactctctaatcgctagagcgatcgatataccattggaaggcgac
gactcccgagttggttctactcgagatgggtccagcggtggcactctgagtaccaacaac
gcttccaaatcttcatcgcttcaatcgcttggtggtacctttatacccgtcgccatctat
tgcgtcgtctgcatcatatttttctccgttttccgcgtaaaatgcagtcgagtctatgcg
cctcgggctatacccagcctacgatcgcctcacaaacacattccaccgctgcctactggt
tggttcgactgggtgaagccattcttcaagaccccagatacctttgtcctcaaccatggc
tcgctcgatggcttcttctttttgcgatatctcaaggtcttgcgaaacactttcctcgtc
ggcatgctgatctcttggcctatcctctttccagtccacatcactggcggtaacaaactc
agtcagctagatatcttgacgattggcaagattagtaacagtaagcgcatgtttgcccat
gtcgccgtcgcatacatgttctttggctttgtgctatttactatcactcgagagtgtttc
tactacattggcatccgccaagcatatctttcttcacctcactactctaaacggttgtca
tctaggacggttctcatcacttcgatacccgatcgctatcttgacgaagcccgactacga
aagctttacggcgattctgtaaaacgagtctggattccgcgaactgcaaaggccctcatc
aaacttgtggaagagagagaggatacggcaatgcgactggaaaaggcggagattgcactc
atcaagaaggcgcacgtagcccggaagaagcagttcaacaagaaatcgacgtcgacatct
ccctcggttgagccagatactacagaatcaggttcagcctataggagtgacccaagcagc
gaacagactcaatccgactccccgcgcgttgatgtctcgcagaacgagaacacccagaac
acccagaacgaaacacaagagcaaagctttaaaatcgaatatccgcaagtaacccaaacc
gcaacccgcgatacccacgacgtgcttgaacggtcggccgaggatcctgaatatgtccac
ccgtatggactcaacccagagctcccagatgttcgaggctccgtcgccgctcaatggatc
cctgcgaaagccagacctcatcatcgtccaatgcaaaacttctttcgacgcgttgacaca
atccgctggtgccgcatgcgactaaaatatttgaaccatgagatctacaagctgcgacgt
caagttcgtcgcggcgacggtgataccctgcctgccgcctttatcgagttcgatacacaa
gaggctgctcaggccgcgcaccaaattgtggctcaccatcgtccccttcaactggctccg
cgactcttgggcgttaggccggatgaggtggtttggaaggccctccgaatgcgctggtgg
gaacgtatcatccggcgctttcttatcatgggtctagtcgccgtcgctattattttttgg
tctattccgtccgccatgatcggtatcgtatccaatatcgactttttaagcggaatcttt
ttcctacgctggatcaagctattgcccaagcctattcttggctttctccagggttttatc
cctgctattgctctgtcgttctggatgtccctcgtccctgcgatgctaagattctgcggt
gtccaagctggaatcccttctttagttctggttgagcttttcacacaaaacatctacttt
gctttccaggtcgtgcaggttttcttgattacgacattgacatcggcggcttcagccgct
gtcctagatatcatcaataagccaatgtcggcgcccgacctcttggccaaaaatctcccc
aaagcctccaacttttatctttcgtacattctcgttcagtgtttggccattggcgctacg
ggtctcttacatttatttgagttattccggcactacatacttggaaggggtctacaaaat
ccccgaacacgcttcaagatttggtacaaccttcgtcctcctcgctggggtggaatcttt
ccaatctatacgaacatggcatgcattgtagcagcattctgttacacatgtatcgctcct
ctcattctccttttcgcatgcgccggaatggccttcacgcgtcttatataccgctataac
atcctttacgtgttcgactcggaaatggacagcatgggcttgttctaccccaacgctctt
ctccaactcatcgtcggactttacttggctgagatttgcatgattggtcttttcgctctc
aagcttgcgttcccgcccatggtactaatgctcatcttccttatttttacagcgattgta
cacatgtccctccgagactcgatatctccactactccaaaatctaccccagactttgaca
ttggaggaggagttgcaacagcaggaaaaagcagaggcagaacagaagctacaagaggct
gcagaatcaggagaagcagacggaggaactgcagccagttatttcgatacagatctcaac
tttggtgaagaagaggctgaagaacctccgagcgatgacgaagacgaccaacatgacggg
ccccagggctcaagaggtgtcgacggtgggggcggcgtcaagttgatggtgacagaatgg
atgaagacaaccgccaaggcacaagtcaagaaggagattcaacagtcagggctcaagcga
tttttggatcgatggattctcgccggtgacccttcaaatccagatcaaaaaccgacattt
ctacaacggttcctccatccagaagtatacgaagactttatcgccctgcgaaaacttatt
ccattcgaggaaccccctgatgtcgattacgccggcgacgacaagatgtctaattactgg
cctcccgaactgtggctgcccaaacctgtcttgtggattccacgggacgaagcgcgggtc
agcagacaagaagtcgcgcatacgagaaagatcacgcctattacggatgtaggagtgacg
ttgaatgagaagggattaattatcgtggatgttgaagctgcgccttttccaaggatgaga
ttggtgcattga
>Fp38
atgtcctccaattggcactctctaatcgctagagcgatcgatataccattggaaggcgac
gactcccgagttggttctactcgagatgggtccagcggtggcactctgagtaccaacaac
gcttccaaatcttcatcgcttcaatcgcttggtggtacctttatacccgtcgccatctat
tgcgtcgtctgcatcatatttttctccgttttccgcgtaaaatgcagtcgagtctatgcg
cctcgggctatacccagcctacgatcgcctcacaaacacattccaccgctgcctactggt
tggttcgactgggtgaagccattcttcaagaccccagatacctttgtcctcaaccatggc
tcgctcgatggcttcttctttttgcgatatctcaaggtcttgcgaaacactttcctcgtc
ggcatgctgatctcttggcctatcctctttccagtccacatcactggcggtaacaaactc
agtcagctagatatcttgacgattggcaagattagtaacagtaagcgcatgtttgcccat
gtcgccgtcgcatacatgttctttggctttgtgctatttactatcactcgagagtgtttc
tactacattggcatccgccaagcatatctttcttcacctcactactctaaacggttgtca
tctaggacggttctcatcacttcgatacccgatcgctatcttgacgaagcccgactacga
aagctttacggcgattctgtaaaacgagtctggattccgcgaactgcaaaggccctcatc
aaacttgtggaagagagagaggatacggcaatgcgactggaaaaggcggagattgcactc
atcaagaaggcgcacgtagcccggaagaagcagttcaacaagaaatcgacgtcgacatct
ccctcggttgagccagatactacagaatcaggttcagcctataggagtgacccaagcagc
gaacagactcaatccgactccccgcgcgttgatgtctcgcagaacgagaacacccagaac
acccagaacgaaacacaagagcaaagctttaaaatcgaatatccgcaagtaacccaaacc
gcaacccgcgatacccacgacgtgcttgaacggtcggccgaggatcctgaatatgtccac
ccgtatggactcaacccagagctcccagatgttcgaggctccgtcgccgctcaatggatc
cctgcgaaagccagacctcatcatcgtccaatgcaaaacttctttcgacgcgttgacaca
atccgctggtgccgcatgcgactaaaatatttgaaccatgagatctacaagctgcgacgt
caagttcgtcgcggcgacggtgataccctgcctgccgcctttatcgagttcgatacacaa
gaggctgctcaggccgcgcaccaaattgtggctcaccatcgtccccttcaactggctccg
cgactcttgggcgttaggccggatgaggtggtttggaaggccctccgaatgcgctggtgg
gaacgtatcatccggcgctttcttatcatgggtctagtcgccgtcgctattattttttgg
tctattccgtccgccatgatcggtatcgtatccaatatcgactttttaagcggaatcttt
ttcctacgctggatcaagctattgcccaagcctattcttggctttctccagggttttatc
cctgctattgctctgtcgttctggatgtccctcgtccctgcgatgctaagattctgcggt
gtccaagctggaatcccttctttagttctggttgagcttttcacacaaaacatctacttt
gctttccaggtcgtgcaggttttcttgattacgacattgacatcggcggcttcagccgct
gtcctagatatcatcaataagccaatgtcggcgcccgacctcttggccaaaaatctcccc
aaagcctccaacttttatctttcgtacattctcgttcagtgtttggccattggcgctacg
ggtctcttacatttatttgagttattccggcactacatacttggaaggggtctacaaaat
ccccgaacacgcttcaagatttggtacaaccttcgtcctcctcgctggggtggaatcttt
ccaatctatacgaacatggcatgcattgtagcagcattctgttacacatgtatcgctcct
ctcattctccttttcgcatgcgccggaatggccttcacgcgtcttatataccgctataac
atcctttacgtgttcgactcggaaatggacagcatgggcttgttctaccccaacgctctt
ctccaactcatcgtcggactttacttggctgagatttgcatgattggtcttttcgctctc
aagcttgcgttcccgcccatggtactaatgctcatcttccttatttttacagcgattgta
cacatgtccctccgagactcgatatctccactactccaaaatctaccccagactttgaca
ttggaggaggagttgcaacagcaggaaaaagcagaggcagaacagaagctacaagaggct
gcagaatcaggagaagcagacggaggaactgcagccagttatttcgatacagatctcaac
tttggtgaagaagaggctgaagaacctccgagcgatgacgaagacgaccaacatgacggg
ccccagggctcaagaggtgtcgacggtgggggcggcgtcaagttgatggtgacagaatgg
atgaagacaaccgccaaggcacaagtcaagaaggagattcaacagtcagggctcaagcga
tttttggatcgatggattctcgccggtgacccttcaaatccagatcaaaaaccgacattt
ctacaacggttcctccatccagaagtatacgaagactttatcgccctgcgaaaacttatt
ccattcgaggaaccccctgatgtcgattacgccggcgacgacaagatgtctaattactgg
cctcccgaactgtggctgcccaaacctgtcttgtggattccacgggacgaagcgcgggtc
agcagacaagaagtcgcgcatacgagaaagatcacgcctattacggatgtaggagtgacg
ttgaatgagaagggattaattatcgtggatgttgaagctgcgccttttccaaggatgaga
ttggtgcattga
>Fp39
atgtcctccaattggcactctctaatcgctagagcgatcgatataccattggaaggcgac
gactcccgagttggttctactcgagatgggtccagcggtggcactctgagtaccaacaac
gcttccaaatcttcatcgcttcaatcgcttggtggtacctttatacccgtcgccatctat
tgcgtcgtctgcatcatatttttctccgttttccgcgtaaaatgcagtcgagtctatgcg
cctcgggctatacccagcctacgatcgcctcacaaacacattccaccgctgcctactggt
tggttcgactgggtgaagccattcttcaagaccccagatacctttgtcctcaaccatggc
tcgctcgatggcttcttctttttgcgatatctcaaggtcttgcgaaacactttcctcgtc
ggcatgctgatctcttggcctatcctctttccagtccacatcactggcggtaacaaactc
agtcagctagatatcttgacgattggcaagattagtaacagtaagcgcatgtttgcccat
gtcgccgtcgcatacatgttctttggctttgtgctatttactatcactcgagagtgtttc
tactacattggcatccgccaagcatatctttcttcacctcactactctaaacggttgtca
tctaggacggttctcatcacttcgatacccgatcgctatcttgacgaagcccgactacga
aagctttacggcgattctgtaaaacgagtctggattccgcgaactgcaaaggccctcatc
aaacttgtggaagagagagaggatacggcaatgcgactggaaaaggcggagattgcactc
atcaagaaggcgcacgtagcccggaagaagcagttcaacaagaaatcgacgtcgacatct
ccctcggttgagccagatactacagaatcaggttcagcctataggagtgacccaagcagc
gaacagactcaatccgactccccgcgcgttgatgtctcgcagaacgagaacacccagaac
acccagaacgaaacacaagagcaaagctttaaaatcgaatatccgcaagtaacccaaacc
gcaacccgcgatacccacgacgtgcttgaacggtcggccgaggatcctgaatatgtccac
ccgtatggactcaacccagagctcccagatgttcgaggctccgtcgccgctcaatggatc
cctgcgaaagccagacctcatcatcgtccaatgcaaaacttctttcgacgcgttgacaca
atccgctggtgccgcatgcgactaaaatatttgaaccatgagatctacaagctgcgacgt
caagttcgtcgcggcgacggtgataccctgcctgccgcctttatcgagttcgatacacaa
gaggctgctcaggccgcgcaccaaattgtggctcaccatcgtccccttcaactggctccg
cgactcttgggcgttaggccggatgaggtggtttggaaggccctccgaatgcgctggtgg
gaacgtatcatccggcgctttcttatcatgggtctagtcgccgtcgctattattttttgg
tctattccgtccgccatgatcggtatcgtatccaatatcgactttttaagcggaatcttt
ttcctacgctggatcaagctattgcccaagcctattcttggctttctccagggttttatc
cctgctattgctctgtcgttctggatgtccctcgtccctgcgatgctaagattctgcggt
gtccaagctggaatcccttctttagttctggttgagcttttcacacaaaacatctacttt
gctttccaggtcgtgcaggttttcttgattacgacattgacatcggcggcttcagccgct
gtcctagatatcatcaataagccaatgtcggcgcccgacctcttggccaaaaatctcccc
aaagcctccaacttttatctttcgtacattctcgttcagtgtttggccattggcgctacg
ggtctcttacatttatttgagttattccggcactacatacttggaaggggtctacaaaat
ccccgaacacgcttcaagatttggtacaaccttcgtcctcctcgctggggtggaatcttt
ccaatctatacgaacatggcatgcattgtagcagcattctgttacacatgtatcgctcct
ctcattctccttttcgcatgcgccggaatggccttcacgcgtcttatataccgctataac
atcctttacgtgttcgactcggaaatggacagcatgggcttgttctaccccaacgctctt
ctccaactcatcgtcggactttacttggctgagatttgcatgattggtcttttcgctctc
aagcttgcgttcccgcccatggtactaatgctcatcttccttatttttacagcgattgta
cacatgtccctccgagactcgatatctccactactccaaaatctaccccagactttgaca
ttggaggaggagttgcaacagcaggaaaaagcagaggcagaacagaagctacaagaggct
gcagaatcaggagaagcagacggaggaactgcagccagttatttcgatacagatctcaac
tttggtgaagaagaggctgaagaacctccgagcgatgacgaagacgaccaacatgacggg
ccccagggctcaagaggtgtcgacggtgggggcggcgtcaagttgatggtgacagaatgg
atgaagacaaccgccaaggcacaagtcaagaaggagattcaacagtcagggctcaagcga
tttttggatcgatggattctcgccggtgacccttcaaatccagatcaaaaaccgacattt
ctacaacggttcctccatccagaagtatacgaagactttatcgccctgcgaaaacttatt
ccattcgaggaaccccctgatgtcgattacgccggcgacgacaagatgtctaattactgg
cctcccgaactgtggctgcccaaacctgtcttgtggattccacgggacgaagcgcgggtc
agcagacaagaagtcgcgcatacgagaaagatcacgcctattacggatgtaggagtgacg
ttgaatgagaagggattaattatcgtggatgttgaagctgcgccttttccaaggatgaga
ttggtgcattga
>Fp42
atgtcctccaattggcactctctaatcgctagagcgatcgatataccattggaaggcgac
gactcccgagttggttctactcgagatgggtccagcggtggcactctgagtaccaacaac
gcttccaaatcttcatcgcttcaatcgcttggtggtacctttatacccgtcgccatctat
tgcgtcgtctgcatcatatttttctccgttttccgcgtaaaatgcagtcgagtctatgcg
cctcgggctatacccagcctacgatcgcctcacaaacacattccaccgctgcctactggt
tggttcgactgggtgaagccattcttcaagaccccagatacctttgtcctcaaccatggc
tcgctcgatggcttcttctttttgcgatatctcaaggtcttgcgaaacactttcctcgtc
ggcatgctgatctcttggcctatcctctttccagtccacatcactggcggtaacaaactc
agtcagctagatatcttgacgattggcaagattagtaacagtaagcgcatgtttgcccat
gtcgccgtcgcatacatgttctttggctttgtgctatttactatcactcgagagtgtttc
tactacattggcatccgccaagcatatctttcttcacctcactactctaaacggttgtca
tctaggacggttctcatcacttcgatacccgatcgctatcttgacgaagcccgactacga
aagctttacggcgattctgtaaaacgagtctggattccgcgaactgcaaaggccctcatc
aaacttgtggaagagagagaggatacggcaatgcgactggaaaaggcggagattgcactc
atcaagaaggcgcacgtagcccggaagaagcagttcaacaagaaatcgacgtcgacatct
ccctcggttgagccagatactacagaatcaggttcagcctataggagtgacccaagcagc
gaacagactcaatccgactccccgcgcgttgatgtctcgcagaacgagaacacccagaac
acccagaacgaaacacaagagcaaagctttaaaatcgaatatccgcaagtaacccaaacc
gcaacccgcgatacccacgacgtgcttgaacggtcggccgaggatcctgaatatgtccac
ccgtatggactcaacccagagctcccagatgttcgaggctccgtcgccgctcaatggatc
cctgcgaaagccagacctcatcatcgtccaatgcaaaacttctttcgacgcgttgacaca
atccgctggtgccgcatgcgactaaaatatttgaaccatgagatctacaagctgcgacgt
caagttcgtcgcggcgacggtgataccctgcctgccgcctttatcgagttcgatacacaa
gaggctgctcaggccgcgcaccaaattgtggctcaccatcgtccccttcaactggctccg
cgactcttgggcgttaggccggatgaggtggtttggaaggccctccgaatgcgctggtgg
gaacgtatcatccggcgctttcttatcatgggtctagtcgccgtcgctattattttttgg
tctattccgtccgccatgatcggtatcgtatccaatatcgactttttaagcggaatcttt
ttcctacgctggatcaagctattgcccaagcctattcttggctttctccagggttttatc
cctgctattgctctgtcgttctggatgtccctcgtccctgcgatgctaagattctgcggt
gtccaagctggaatcccttctttagttctggttgagcttttcacacaaaacatctacttt
gctttccaggtcgtgcaggttttcttgattacgacattgacatcggcggcttcagccgct
gtcctagatatcatcaataagccaatgtcggcgcccgacctcttggccaaaaatctcccc
aaagcctccaacttttatctttcgtacattctcgttcagtgtttggccattggcgctacg
ggtctcttacatttatttgagttattccggcactacatacttggaaggggtctacaaaat
ccccgaacacgcttcaagatttggtacaaccttcgtcctcctcgctggggtggaatcttt
ccaatctatacgaacatggcatgcattgtagcagcattctgttacacatgtatcgctcct
ctcattctccttttcgcatgcgccggaatggccttcacgcgtcttatataccgctataac
atcctttacgtgttcgactcggaaatggacagcatgggcttgttctaccccaacgctctt
ctccaactcatcgtcggactttacttggctgagatttgcatgattggtcttttcgctctc
aagcttgcgttcccgcccatggtactaatgctcatcttccttatttttacagcgattgta
cacatgtccctccgagactcgatatctccactactccaaaatctaccccagactttgaca
ttggaggaggagttgcaacagcaggaaaaagcagaggcagaacagaagctacaagaggct
gcagaatcaggagaagcagacggaggaactgcagccagttatttcgatacagatctcaac
tttggtgaagaagaggctgaagaacctccgagcgatgacgaagacgaccaacatgacggg
ccccagggctcaagaggtgtcgacggtgggggcggcgtcaagttgatggtgacagaatgg
atgaagacaaccgccaaggcacaagtcaagaaggagattcaacagtcagggctcaagcga
tttttggatcgatggattctcgccggtgacccttcaaatccagatcaaaaaccgacattt
ctacaacggttcctccatccagaagtatacgaagactttatcgccctgcgaaaacttatt
ccattcgaggaaccccctgatgtcgattacgccggcgacgacaagatgtctaattactgg
cctcccgaactgtggctgcccaaacctgtcttgtggattccacgggacgaagcgcgggtc
agcagacaagaagtcgcgcatacgagaaagatcacgcctattacggatgtaggagtgacg
ttgaatgagaagggattaattatcgtggatgttgaagctgcgccttttccaaggatgaga
ttggtgcattga
>Fp44
atgtcctccaattggcactctctaatcgctagagcgatcgatataccattggaaggcgac
gactcccgagttggttctactcgagatgggtccagcggtggcactctgagtaccaacaac
gcttccaaatcttcatcgcttcaatcgcttggtggtacctttatacccgtcgccatctat
tgcgtcgtctgcatcatatttttctccgttttccgcgtaaaatgcagtcgagtctatgcg
cctcgggctatacccagcctacgatcgcctcacaaacacattccaccgctgcctactggt
tggttcgactgggtgaagccattcttcaagaccccagatacctttgtcctcaaccatggc
tcgctcgatggcttcttctttttgcgatatctcaaggtcttgcgaaacactttcctcgtc
ggcatgctgatctcttggcctatcctctttccagtccacatcactggcggtaacaaactc
agtcagctagatatcttgacgattggcaagattagtaacagtaagcgcatgtttgcccat
gtcgccgtcgcatacatgttctttggctttgtgctatttactatcactcgagagtgtttc
tactacattggcatccgccaagcatatctttcttcacctcactactctaaacggttgtca
tctaggacggttctcatcacttcgatacccgatcgctatcttgacgaagcccgactacga
aagctttacggcgattctgtaaaacgagtctggattccgcgaactgcaaaggccctcatc
aaacttgtggaagagagagaggatacggcaatgcgactggaaaaggcggagattgcactc
atcaagaaggcgcacgtagcccggaagaagcagttcaacaagaaatcgacgtcgacatct
ccctcggttgagccagatactacagaatcaggttcagcctataggagtgacccaagcagc
gaacagactcaatccgactccccgcgcgttgatgtctcgcagaacgagaacacccagaac
acccagaacgaaacacaagagcaaagctttaaaatcgaatatccgcaagtaacccaaacc
gcaacccgcgatacccacgacgtgcttgaacggtcggccgaggatcctgaatatgtccac
ccgtatggactcaacccagagctcccagatgttcgaggctccgtcgccgctcaatggatc
cctgcgaaagccagacctcatcatcgtccaatgcaaaacttctttcgacgcgttgacaca
atccgctggtgccgcatgcgactaaaatatttgaaccatgagatctacaagctgcgacgt
caagttcgtcgcggcgacggtgataccctgcctgccgcctttatcgagttcgatacacaa
gaggctgctcaggccgcgcaccaaattgtggctcaccatcgtccccttcaactggctccg
cgactcttgggcgttaggccggatgaggtggtttggaaggccctccgaatgcgctggtgg
gaacgtatcatccggcgctttcttatcatgggtctagtcgccgtcgctattattttttgg
tctattccgtccgccatgatcggtatcgtatccaatatcgactttttaagcggaatcttt
ttcctacgctggatcaagctattgcccaagcctattcttggctttctccagggttttatc
cctgctattgctctgtcgttctggatgtccctcgtccctgcgatgctaagattctgcggt
gtccaagctggaatcccttctttagttctggttgagcttttcacacaaaacatctacttt
gctttccaggtcgtgcaggttttcttgattacgacattgacatcggcggcttcagccgct
gtcctagatatcatcaataagccaatgtcggcgcccgacctcttggccaaaaatctcccc
aaagcctccaacttttatctttcgtacattctcgttcagtgtttggccattggcgctacg
ggtctcttacatttatttgagttattccggcactacatacttggaaggggtctacaaaat
ccccgaacacgcttcaagatttggtacaaccttcgtcctcctcgctggggtggaatcttt
ccaatctatacgaacatggcatgcattgtagcagcattctgttacacatgtatcgctcct
ctcattctccttttcgcatgcgccggaatggccttcacgcgtcttatataccgctataac
atcctttacgtgttcgactcggaaatggacagcatgggcttgttctaccccaacgctctt
ctccaactcatcgtcggactttacttggctgagatttgcatgattggtcttttcgctctc
aagcttgcgttcccgcccatggtactaatgctcatcttccttatttttacagcgattgta
cacatgtccctccgagactcgatatctccactactccaaaatctaccccagactttgaca
ttggaggaggagttgcaacagcaggaaaaagcagaggcagaacagaagctacaagaggct
gcagaatcaggagaagcagacggaggaactgcagccagttatttcgatacagatctcaac
tttggtgaagaagaggctgaagaacctccgagcgatgacgaagacgaccaacatgacggg
ccccagggctcaagaggtgtcgacggtgggggtggcgtcaagttgatggtgacagaatgg
atgaagacaaccgccaaggcacaagtcaagaaggagattcaacagtcagggctcaagcga
tttttggatcgatggattctcgccggtgacccttcaaatccagatcaaaaaccgacattt
ctacaacggttcctccatccagaagtatacgaagactttatcgccctgcgaaaacttatt
ccattcgaggaaccccctgatgtcgattacgccggcgacgacaagatgtctaattactgg
cctcccgaactgtggctgcccaaacctgtcttgtggattccacgggacgaagcgcgggtc
agcagacaagaagtcgcgcatacgagaaagatcacgcctattacggatgtaggagtgacg
ttgaatgagaagggattaattatcgtggatgttgaagctgcgccttttccaaggatgaga
ttggtgcattga
>Fp49
atgtcctccaattggcactctctaatcgctagagcgatcgatataccattggaaggcgac
gactcccgagttggttctactcgagatgggtccagcggtggcactctgagtaccaacaac
gcttccaaatcttcatcgcttcaatcgcttggtggtacctttatacccgtcgccatctat
tgcgtcgtctgcatcatatttttctccgttttccgcgtaaaatgcagtcgagtctatgcg
cctcgggctatacccagcctacgatcgcctcacaaacacattccaccgctgcctactggt
tggttcgactgggtgaagccattcttcaagaccccagatacctttgtcctcaaccatggc
tcgctcgatggcttcttctttttgcgatatctcaaggtcttgcgaaacactttcctcgtc
ggcatgctgatctcttggcctatcctctttccagtccacatcactggcggtaacaaactc
agtcagctagatatcttgacgattggcaagattagtaacagtaagcgcatgtttgcccat
gtcgccgtcgcatacatgttctttggctttgtgctatttactatcactcgagagtgtttc
tactacattggcatccgccaagcatatctttcttcacctcactactctaaacggttgtca
tctaggacggttctcatcacttcgatacccgatcgctatcttgacgaagcccgactacga
aagctttacggcgattctgtaaaacgagtctggattccgcgaactgcaaaggccctcatc
aaacttgtggaagagagagaggatacggcaatgcgactggaaaaggcggagattgcactc
atcaagaaggcgcacgtagcccggaagaagcagttcaacaagaaatcgacgtcgacatct
ccctcggttgagccagatactacagaatcaggttcagcctataggagtgacccaagcagc
gaacagactcaatccgactccccgcgcgttgatgtctcgcagaacgagaacacccagaac
acccagaacgaaacacaagagcaaagctttaaaatcgaatatccgcaagtaacccaaacc
gcaacccgcgatacccacgacgtgcttgaacggtcggccgaggatcctgaatatgtccac
ccgtatggactcaacccagagctcccagatgttcgaggctccgtcgccgctcaatggatc
cctgcgaaagccagacctcatcatcgtccaatgcaaaacttctttcgacgcgttgacaca
atccgctggtgccgcatgcgactaaaatatttgaaccatgagatctacaagctgcgacgt
caagttcgtcgcggcgacggtgataccctgcctgccgcctttatcgagttcgatacacaa
gaggctgctcaggccgcgcaccaaattgtggctcaccatcgtccccttcaactggctccg
cgactcttgggcgttaggccggatgaggtggtttggaaggccctccgaatgcgctggtgg
gaacgtatcatccggcgctttcttatcatgggtctagtcgccgtcgctattattttttgg
tctattccgtccgccatgatcggtatcgtatccaatatcgactttttaagcggaatcttt
ttcctacgctggatcaagctattgcccaagcctattcttggctttctccagggttttatc
cctgctattgctctgtcgttctggatgtccctcgtccctgcgatgctaagattctgcggt
gtccaagctggaatcccttctttagttctggttgagcttttcacacaaaacatctacttt
gctttccaggtcgtgcaggttttcttgattacgacattgacatcggcggcttcagccgct
gtcctagatatcatcaataagccaatgtcggcgcccgacctcttggccaaaaatctcccc
aaagcctccaacttttatctttcgtacattctcgttcagtgtttggccattggcgctacg
ggtctcttacatttatttgagttattccggcactacatacttggaaggggtctacaaaat
ccccgaacacgcttcaagatttggtacaaccttcgtcctcctcgctggggtggaatcttt
ccaatctatacgaacatggcatgcattgtagcagcattctgttacacatgtatcgctcct
ctcattctccttttcgcatgcgccggaatggccttcacgcgtcttatataccgctataac
atcctttacgtgttcgactcggaaatggacagcatgggcttgttctaccccaacgctctt
ctccaactcatcgtcggactttacttggctgagatttgcatgattggtcttttcgctctc
aagcttgcgttcccgcccatggtactaatgctcatcttccttatttttacagcgattgta
cacatgtccctccgagactcgatatctccactactccaaaatctaccccagactttgaca
ttggaggaggagttgcaacagcaggaaaaagcagaggcagaacagaagctacaagaggct
gcagaatcaggagaagcagacggaggaactgcagccagttatttcgatacagatctcaac
tttggtgaagaagaggctgaagaacctccgagcgatgacgaagacgaccaacatgacggg
ccccagggctcaagaggtgtcgacggtgggggcggcgtcaagttgatggtgacagaatgg
atgaagacaaccgccaaggcacaagtcaagaaggagattcaacagtcagggctcaagcga
tttttggatcgatggattctcgccggtgacccttcaaatccagatcaaaaaccgacattt
ctacaacggttcctccatccagaagtatacgaagactttatcgccctgcgaaaacttatt
ccattcgaggaaccccctgatgtcgattacgccggcgacgacaagatgtctaattactgg
cctcccgaactgtggctgcccaaacctgtcttgtggattccacgggacgaagcgcgggtc
agcagacaagaagtcgcgcatacgagaaagatcacgcctattacggatgtaggagtgacg
ttgaatgagaagggattaattatcgtggatgttgaagctgcgccttttccaaggatgaga
ttggtgcattga
>Fp50
atgtcctccaattggcactctctaatcgctagagcgatcgatataccattggaaggcgac
gactcccgagttggttctactcgagatgggtccagcggtggcactctgagtaccaacaac
gcttccaaatcttcatcgcttcaatcgcttggtggtacctttatacccgtcgccatctat
tgcgtcgtctgcatcatatttttctccgttttccgcgtaaaatgcagtcgagtctatgcg
cctcgggctatacccagcctacgatcgcctcacaaacacattccaccgctgcctactggt
tggttcgactgggtgaagccattcttcaagaccccagatacctttgtcctcaaccatggc
tcgctcgatggcttcttctttttgcgatatctcaaggtcttgcgaaacactttcctcgtc
ggcatgctgatctcttggcctatcctctttccagtccacatcactggcggtaacaaactc
agtcagctagatatcttgacgattggcaagattagtaacagtaagcgcatgtttgcccat
gtcgccgtcgcatacatgttctttggctttgtgctatttactatcactcgagagtgtttc
tactacattggcatccgccaagcatatctttcttcacctcactactctaaacggttgtca
tctaggacggttctcatcacttcgatacccgatcgctatcttgacgaagcccgactacga
aagctttacggcgattctgtaaaacgagtctggattccgcgaactgcaaaggccctcatc
aaacttgtggaagagagagaggatacggcaatgcgactggaaaaggcggagattgcactc
atcaagaaggcgcacgtagcccggaagaagcagttcaacaagaaatcgacgtcgacatct
ccctcggttgagccagatactacagaatcaggttcagcctataggagtgacccaagcagc
gaacagactcaatccgactccccgcgcgttgatgtctcgcagaacgagaacacccagaac
acccagaacgaaacacaagagcaaagctttaaaatcgaatatccgcaagtaacccaaacc
gcaacccgcgatacccacgacgtgcttgaacggtcggccgaggatcctgaatatgtccac
ccgtatggactcaacccagagctcccagatgttcgaggctccgtcgccgctcaatggatc
cctgcgaaagccagacctcatcatcgtccaatgcaaaacttctttcgacgcgttgacaca
atccgctggtgccgcatgcgactaaaatatttgaaccatgagatctacaagctgcgacgt
caagttcgtcgcggcgacggtgataccctgcctgccgcctttatcgagttcgatacacaa
gaggctgctcaggccgcgcaccaaattgtggctcaccatcgtccccttcaactggctccg
cgactcttgggcgttaggccggatgaggtggtttggaaggccctccgaatgcgctggtgg
gaacgtatcatccggcgctttcttatcatgggtctagtcgccgtcgctattattttttgg
tctattccgtccgccatgatcggtatcgtatccaatatcgactttttaagcggaatcttt
ttcctacgctggatcaagctattgcccaagcctattcttggctttctccagggttttatc
cctgctattgctctgtcgttctggatgtccctcgtccctgcgatgctaagattctgcggt
gtccaagctggaatcccttctttagttctggttgagcttttcacacaaaacatctacttt
gctttccaggtcgtgcaggttttcttgattacgacattgacatcggcggcttcagccgct
gtcctagatatcatcaataagccaatgtcggcgcccgacctcttggccaaaaatctcccc
aaagcctccaacttttatctttcgtacattctcgttcagtgtttggccattggcgctacg
ggtctcttacatttatttgagttattccggcactacatacttggaaggggtctacaaaat
ccccgaacacgcttcaagatttggtacaaccttcgtcctcctcgctggggtggaatcttt
ccaatctatacgaacatggcatgcattgtagcagcattctgttacacatgtatcgctcct
ctcattctccttttcgcatgcgccggaatggccttcacgcgtcttatataccgctataac
atcctttacgtgttcgactcggaaatggacagcatgggcttgttctaccccaacgctctt
ctccaactcatcgtcggactttacttggctgagatttgcatgattggtcttttcgctctc
aagcttgcgttcccgcccatggtactaatgctcatcttccttatttttacagcgattgta
cacatgtccctccgagactcgatatctccactactccaaaatctaccccagactttgaca
ttggaggaggagttgcaacagcaggaaaaagcagaggcagaacagaagctacaagaggct
gcagaatcaggagaagcagacggaggaactgcagccagttatttcgatacagatctcaac
tttggtgaagaagaggctgaagaacctccgagcgatgacgaagacgaccaacatgacggg
ccccagggctcaagaggtgtcgacggtgggggcggcgtcaagttgatggtgacagaatgg
atgaagacaaccgccaaggcacaagtcaagaaggagattcaacagtcagggctcaagcga
tttttggatcgatggattctcgccggtgacccttcaaatccagatcaaaaaccgacattt
ctacaacggttcctccatccagaagtatacgaagactttatcgccctgcgaaaacttatt
ccattcgaggaaccccctgatgtcgattacgccggcgacgacaagatgtctaattactgg
cctcccgaactgtggctgcccaaacctgtcttgtggattccacgggacgaagcgcgggtc
agcagacaagaagtcgcgcatacgagaaagatcacgcctattacggatgtaggagtgacg
ttgaatgagaagggattaattatcgtggatgttgaagctgcgccttttccaaggatgaga
ttggtgcattga
>Fp51
atgtcctccaattggcactctctaatcgctagagcgatcgatataccattggaaggcgac
gactcccgagttggttctactcgagatgggtccagcggtggcactctgagtaccaacaac
gcttccaaatcttcatcgcttcaatcgcttggtggtacctttatacccgtcgccatctat
tgcgtcgtctgcatcatatttttctccgttttccgcgtaaaatgcagtcgagtctatgcg
cctcgggctatacccagcctacgatcgcctcacaaacacattccaccgctgcctactggt
tggttcgactgggtgaagccattcttcaagaccccagatacctttgtcctcaaccatggc
tcgctcgatggcttcttctttttgcgatatctcaaggtcttgcgaaacactttcctcgtc
ggcatgctgatctcttggcctatcctctttccagtccacatcactggcggtaacaaactc
agtcagctagatatcttgacgattggcaagattagtaacagtaagcgcatgtttgcccat
gtcgccgtcgcatacatgttctttggctttgtgctatttactatcactcgagagtgtttc
tactacattggcatccgccaagcatatctttcttcacctcactactctaaacggttgtca
tctaggacggttctcatcacttcgatacccgatcgctatcttgacgaagcccgactacga
aagctttacggcgattctgtaaaacgagtctggattccgcgaactgcaaaggccctcatc
aaacttgtggaagagagagaggatacggcaatgcgactggaaaaggcggagattgcactc
atcaagaaggcgcacgtagcccggaagaagcagttcaacaagaaatcgacgtcgacatct
ccctcggttgagccagatactacagaatcaggttcagcctataggagtgacccaagcagc
gaacagactcaatccgactccccgcgcgttgatgtctcgcagaacgagaacacccagaac
acccagaacgaaacacaagagcaaagctttaaaatcgaatatccgcaagtaacccaaacc
gcaacccgcgatacccacgacgtgcttgaacggtcggccgaggatcctgaatatgtccac
ccgtatggactcaacccagagctcccagatgttcgaggctccgtcgccgctcaatggatc
cctgcgaaagccagacctcatcatcgtccaatgcaaaacttctttcgacgcgttgacaca
atccgctggtgccgcatgcgactaaaatatttgaaccatgagatctacaagctgcgacgt
caagttcgtcgcggcgacggtgataccctgcctgccgcctttatcgagttcgatacacaa
gaggctgctcaggccgcgcaccaaattgtggctcaccatcgtccccttcaactggctccg
cgactcttgggcgttaggccggatgaggtggtttggaaggccctccgaatgcgctggtgg
gaacgtatcatccggcgctttcttatcatgggtctagtcgccgtcgctattattttttgg
tctattccgtccgccatgatcggtatcgtatccaatatcgactttttaagcggaatcttt
ttcctacgctggatcaagctattgcccaagcctattcttggctttctccagggttttatc
cctgctattgctctgtcgttctggatgtccctcgtccctgcgatgctaagattctgcggt
gtccaagctggaatcccttctttagttctggttgagcttttcacacaaaacatctacttt
gctttccaggtcgtgcaggttttcttgattacgacattgacatcggcggcttcagccgct
gtcctagatatcatcaataagccaatgtcggcgcccgacctcttggccaaaaatctcccc
aaagcctccaacttttatctttcgtacattctcgttcagtgtttggccattggcgctacg
ggtctcttacatttatttgagttattccggcactacatacttggaaggggtctacaaaat
ccccgaacacgcttcaagatttggtacaaccttcgtcctcctcgctggggtggaatcttt
ccaatctatacgaacatggcatgcattgtagcagcattctgttacacatgtatcgctcct
ctcattctccttttcgcatgcgccggaatggccttcacgcgtcttatataccgctataac
atcctttacgtgttcgactcggaaatggacagcatgggcttgttctaccccaacgctctt
ctccaactcatcgtcggactttacttggctgagatttgcatgattggtcttttcgctctc
aagcttgcgttcccgcccatggtactaatgctcatcttccttatttttacagcgattgta
cacatgtccctccgagactcgatatctccactactccaaaatctaccccagactttgaca
ttggaggaggagttgcaacagcaggaaaaagcagaggcagaacagaagctacaagaggct
gcagaatcaggagaagcagacggaggaactgcagccagttatttcgatacagatctcaac
tttggtgaagaagaggctgaagaacctccgagcgatgacgaagacgaccaacatgacggg
ccccagggctcaagaggtgtcgacggtgggggcggcgtcaagttgatggtgacagaatgg
atgaagacaaccgccaaggcacaagtcaagaaggagattcaacagtcagggctcaagcga
tttttggatcgatggattctcgccggtgacccttcaaatccagatcaaaaaccgacattt
ctacaacggttcctccatccagaagtatacgaagactttatcgccctgcgaaaacttatt
ccattcgaggaaccccctgatgtcgattacgccggcgacgacaagatgtctaattactgg
cctcccgaactgtggctgcccaaacctgtcttgtggattccacgggacgaagcgcgggtc
agcagacaagaagtcgcgcatacgagaaagatcacgcctattacggatgtaggagtgacg
ttgaatgagaagggattaattatcgtggatgttgaagctgcgccttttccaaggatgaga
ttggtgcattga
>Fp59
atgtcctccaattggcactctctaatcgctagagcgatcgatataccattggaaggcgac
gactcccgagttggttctactcgagatgggtccagcggtggcactctgagtaccaacaac
gcttccaaatcttcatcgcttcaatcgcttggtggtacctttatacccgtcgccatctat
tgcgtcgtctgcatcatatttttctccgttttccgcgtaaaatgcagtcgagtctatgcg
cctcgggctatacccagcctacgatcgcctcacaaacacattccaccgctgcctactggt
tggttcgactgggtgaagccattcttcaagaccccagatacctttgtcctcaaccatggc
tcgctcgatggcttcttctttttgcgatatctcaaggtcttgcgaaacactttcctcgtc
ggcatgctgatctcttggcctatcctctttccagtccacatcactggcggtaacaaactc
agtcagctagatatcttgacgattggcaagattagtaacagtaagcgcatgtttgcccat
gtcgccgtcgcatacatgttctttggctttgtgctatttactatcactcgagagtgtttc
tactacattggcatccgccaagcatatctttcttcacctcactactctaaacggttgtca
tctaggacggttctcatcacttcgatacccgatcgctatcttgacgaagcccgactacga
aagctttacggcgattctgtaaaacgagtctggattccgcgaactgcaaaggccctcatc
aaacttgtggaagagagagaggatacggcaatgcgactggaaaaggcggagattgcactc
atcaagaaggcgcacgtagcccggaagaagcagttcaacaagaaatcgacgtcgacatct
ccctcggttgagccagatactacagaatcaggttcagcctataggagtgacccaagcagc
gaacagactcaatccgactccccgcgcgttgatgtctcgcagaacgagaacacccagaac
acccagaacgaaacacaagagcaaagctttaaaatcgaatatccgcaagtaacccaaacc
gcaacccgcgatacccacgacgtgcttgaacggtcggccgaggatcctgaatatgtccac
ccgtatggactcaacccagagctcccagatgttcgaggctccgtcgccgctcaatggatc
cctgcgaaagccagacctcatcatcgtccaatgcaaaacttctttcgacgcgttgacaca
atccgctggtgccgcatgcgactaaaatatttgaaccatgagatctacaagctgcgacgt
caagttcgtcgcggcgacggtgataccctgcctgccgcctttatcgagttcgatacacaa
gaggctgctcaggccgcgcaccaaattgtggctcaccatcgtccccttcaactggctccg
cgactcttgggcgttaggccggatgaggtggtttggaaggccctccgaatgcgctggtgg
gaacgtatcatccggcgctttcttatcatgggtctagtcgccgtcgctattattttttgg
tctattccgtccgccatgatcggtatcgtatccaatatcgactttttaagcggaatcttt
ttcctacgctggatcaagctattgcccaagcctattcttggctttctccagggttttatc
cctgctattgctctgtcgttctggatgtccctcgtccctgcgatgctaagattctgcggt
gtccaagctggaatcccttctttagttctggttgagcttttcacacaaaacatctacttt
gctttccaggtcgtgcaggttttcttgattacgacattgacatcggcggcttcagccgct
gtcctagatatcatcaataagccaatgtcggcgcccgacctcttggccaaaaatctcccc
aaagcctccaacttttatctttcgtacattctcgttcagtgtttggccattggcgctacg
ggtctcttacatttatttgagttattccggcactacatacttggaaggggtctacaaaat
ccccgaacacgcttcaagatttggtacaaccttcgtcctcctcgctggggtggaatcttt
ccaatctatacgaacatggcatgcattgtagcagcattctgttacacatgtatcgctcct
ctcattctccttttcgcatgcgccggaatggccttcacgcgtcttatataccgctataac
atcctttacgtgttcgactcggaaatggacagcatgggcttgttctaccccaacgctctt
ctccaactcatcgtcggactttacttggctgagatttgcatgattggtcttttcgctctc
aagcttgcgttcccgcccatggtactaatgctcatcttccttatttttacagcgattgta
cacatgtccctccgagactcgatatctccactactccaaaatctaccccagactttgaca
ttggaggaggagttgcaacagcaggaaaaagcagaggcagaacagaagctacaagaggct
gcagaatcaggagaagcagacggaggaactgcagccagttatttcgatacagatctcaac
tttggtgaagaagaggctgaagaacctccgagcgatgacgaagacgaccaacatgacggg
ccccagggctcaagaggtgtcgacggtgggggcggcgtcaagttgatggtgacagaatgg
atgaagacaaccgccaaggcacaagtcaagaaggagattcaacagtcagggctcaagcga
tttttggatcgatggattctcgccggtgacccttcaaatccagatcaaaaaccgacattt
ctacaacggttcctccatccagaagtatacgaagactttatcgccctgcgaaaacttatt
ccattcgaggaaccccctgatgtcgattacgccggcgacgacaagatgtctaattactgg
cctcccgaactgtggctgcccaaacctgtcttgtggattccacgggacgaagcgcgggtc
agcagacaagaagtcgcgcatacgagaaagatcacgcctattacggatgtaggagtgacg
ttgaatgagaagggattaattatcgtggatgttgaagctgcgccttttccaaggatgaga
ttggtgcattga
>Fp63
atgtcctccaattggcactctctaatcgctagagcgatcgatataccattggaaggcgac
gactcccgagttggttctactcgagatgggtccagcggtggcactctgagtaccaacaac
gcttccaaatcttcatcgcttcaatcgcttggtggtacctttatacccgtcgccatctat
tgcgtcgtctgcatcatatttttctccgttttccgcgtaaaatgcagtcgagtctatgcg
cctcgggctatacccagcctacgatcgcctcacaaacacattccaccgctgcctactggt
tggttcgactgggtgaagccattcttcaagaccccagatacctttgtcctcaaccatggc
tcgctcgatggcttcttctttttgcgatatctcaaggtcttgcgaaacactttcctcgtc
ggcatgctgatctcttggcctatcctctttccagtccacatcactggcggtaacaaactc
agtcagctagatatcttgacgattggcaagattagtaacagtaagcgcatgtttgcccat
gtcgccgtcgcatacatgttctttggctttgtgctatttactatcactcgagagtgtttc
tactacattggcatccgccaagcatatctttcttcacctcactactctaaacggttgtca
tctaggacggttctcatcacttcgatacccgatcgctatcttgacgaagcccgactacga
aagctttacggcgattctgtaaaacgagtctggattccgcgaactgcaaaggccctcatc
aaacttgtggaagagagagaggatacggcaatgcgactggaaaaggcggagattgcactc
atcaagaaggcgcacgtagcccggaagaagcagttcaacaagaaatcgacgtcgacatct
ccctcggttgagccagatactacagaatcaggttcagcctataggagtgacccaagcagc
gaacagactcaatccgactccccgcgcgttgatgtctcgcagaacgagaacacccagaac
acccagaacgaaacacaagagcaaagctttaaaatcgaatatccgcaagtaacccaaacc
gcaacccgcgatacccacgacgtgcttgaacggtcggccgaggatcctgaatatgtccac
ccgtatggactcaacccagagctcccagatgttcgaggctccgtcgccgctcaatggatc
cctgcgaaagccagacctcatcatcgtccaatgcaaaacttctttcgacgcgttgacaca
atccgctggtgccgcatgcgactaaaatatttgaaccatgagatctacaagctgcgacgt
caagttcgtcgcggcgacggtgataccctgcctgccgcctttatcgagttcgatacacaa
gaggctgctcaggccgcgcaccaaattgtggctcaccatcgtccccttcaactggctccg
cgactcttgggcgttaggccggatgaggtggtttggaaggccctccgaatgcgctggtgg
gaacgtatcatccggcgctttcttatcatgggtctagtcgccgtcgctattattttttgg
tctattccgtccgccatgatcggtatcgtatccaatatcgactttttaagcggaatcttt
ttcctacgctggatcaagctattgcccaagcctattcttggctttctccagggttttatc
cctgctattgctctgtcgttctggatgtccctcgtccctgcgatgctaagattctgcggt
gtccaagctggaatcccttctttagttctggttgagcttttcacacaaaacatctacttt
gctttccaggtcgtgcaggttttcttgattacgacattgacatcggcggcttcagccgct
gtcctagatatcatcaataagccaatgtcggcgcccgacctcttggccaaaaatctcccc
aaagcctccaacttttatctttcgtacattctcgttcagtgtttggccattggcgctacg
ggtctcttacatttatttgagttattccggcactacatacttggaaggggtctacaaaat
ccccgaacacgcttcaagatttggtacaaccttcgtcctcctcgctggggtggaatcttt
ccaatctatacgaacatggcatgcattgtagcagcattctgttacacatgtatcgctcct
ctcattctccttttcgcatgcgccggaatggccttcacgcgtcttatataccgctataac
atcctttacgtgttcgactcggaaatggacagcatgggcttgttctaccccaacgctctt
ctccaactcatcgtcggactttacttggctgagatttgcatgattggtcttttcgctctc
aagcttgcgttcccgcccatggtactaatgctcatcttccttatttttacagcgattgta
cacatgtccctccgagactcgatatctccactactccaaaatctaccccagactttgaca
ttggaggaggagttgcaacagcaggaaaaagcagaggcagaacagaagctacaagaggct
gcagaatcaggagaagcagacggaggaactgcagccagttatttcgatacagatctcaac
tttggtgaagaagaggctgaagaacctccgagcgatgacgaagacgaccaacatgacggg
ccccagggctcaagaggtgtcgacggtgggggcggcgtcaagttgatggtgacagaatgg
atgaagacaaccgccaaggcacaagtcaagaaggagattcaacagtcagggctcaagcga
tttttggatcgatggattctcgccggtgacccttcaaatccagatcaaaaaccgacattt
ctacaacggttcctccatccagaagtatacgaagactttatcgccctgcgaaaacttatt
ccattcgaggaaccccctgatgtcgattacgccggcgacgacaagatgtctaattactgg
cctcccgaactgtggctgcccaaacctgtcttgtggattccacgggacgaagcgcgggtc
agcagacaagaagtcgcgcatacgagaaagatcacgcctattacggatgtaggagtgacg
ttgaatgagaagggattaattatcgtggatgttgaagctgcgccttttccaaggatgaga
ttggtgcattga
>Fp65
atgtcctccaattggcactctctaatcgctagagcgatcgatataccattggaaggcgac
gactcccgagttggttctactcgagatgggtccagcggtggcactctgagtaccaacaac
gcttccaaatcttcatcgcttcaatcgcttggtggtacctttatacccgtcgccatctat
tgcgtcgtctgcatcatatttttctccgttttccgcgtaaaatgcagtcgagtctatgcg
cctcgggctatacccagcctacgatcgcctcacaaacacattccaccgctgcctactggt
tggttcgactgggtgaagccattcttcaagaccccagatacctttgtcctcaaccatggc
tcgctcgatggcttcttctttttgcgatatctcaaggtcttgcgaaacactttcctcgtc
ggcatgctgatctcttggcctatcctctttccagtccacatcactggcggtaacaaactc
agtcagctagatatcttgacgattggcaagattagtaacagtaagcgcatgtttgcccat
gtcgccgtcgcatacatgttctttggctttgtgctatttactatcactcgagagtgtttc
tactacattggcatccgccaagcatatctttcttcacctcactactctaaacggttgtca
tctaggacggttctcatcacttcgatacccgatcgctatcttgacgaagcccgactacga
aagctttacggcgattctgtaaaacgagtctggattccgcgaactgcaaaggccctcatc
aaacttgtggaagagagagaggatacggcaatgcgactggaaaaggcggagattgcactc
atcaagaaggcgcacgtagcccggaagaagcagttcaacaagaaatcgacgtcgacatct
ccctcggttgagccagatactacagaatcaggttcagcctataggagtgacccaagcagc
gaacagactcaatccgactccccgcgcgttgatgtctcgcagaacgagaacacccagaac
acccagaacgaaacacaagagcaaagctttaaaatcgaatatccgcaagtaacccaaacc
gcaacccgcgatacccacgacgtgcttgaacggtcggccgaggatcctgaatatgtccac
ccgtatggactcaacccagagctcccagatgttcgaggctccgtcgccgctcaatggatc
cctgcgaaagccagacctcatcatcgtccaatgcaaaacttctttcgacgcgttgacaca
atccgctggtgccgcatgcgactaaaatatttgaaccatgagatctacaagctgcgacgt
caagttcgtcgcggcgacggtgataccctgcctgccgcctttatcgagttcgatacacaa
gaggctgctcaggccgcgcaccaaattgtggctcaccatcgtccccttcaactggctccg
cgactcttgggcgttaggccggatgaggtggtttggaaggccctccgaatgcgctggtgg
gaacgtatcatccggcgctttcttatcatgggtctagtcgccgtcgctattattttttgg
tctattccgtccgccatgatcggtatcgtatccaatatcgactttttaagcggaatcttt
ttcctacgctggatcaagctattgcccaagcctattcttggctttctccagggttttatc
cctgctattgctctgtcgttctggatgtccctcgtccctgcgatgctaagattctgcggt
gtccaagctggaatcccttctttagttctggttgagcttttcacacaaaacatctacttt
gctttccaggtcgtgcaggttttcttgattacgacattgacatcggcggcttcagccgct
gtcctagatatcatcaataagccaatgtcggcgcccgacctcttggccaaaaatctcccc
aaagcctccaacttttatctttcgtacattctcgttcagtgtttggccattggcgctacg
ggtctcttacatttatttgagttattccggcactacatacttggaaggggtctacaaaat
ccccgaacacgcttcaagatttggtacaaccttcgtcctcctcgctggggtggaatcttt
ccaatctatacgaacatggcatgcattgtagcagcattctgttacacatgtatcgctcct
ctcattctccttttcgcatgcgccggaatggccttcacgcgtcttatataccgctataac
atcctttacgtgttcgactcggaaatggacagcatgggcttgttctaccccaacgctctt
ctccaactcatcgtcggactttacttggctgagatttgcatgattggtcttttcgctctc
aagcttgcgttcccgcccatggtactaatgctcatcttccttatttttacagcgattgta
cacatgtccctccgagactcgatatctccactactccaaaatctaccccagactttgaca
ttggaggaggagttgcaacagcaggaaaaagcagaggcagaacagaagctacaagaggct
gcagaatcaggagaagcagacggaggaactgcagccagttatttcgatacagatctcaac
tttggtgaagaagaggctgaagaacctccgagcgatgacgaagacgaccaacatgacggg
ccccagggctcaagaggtgtcgacggtgggggtggcgtcaagttgatggtgacagaatgg
atgaagacaaccgccaaggcacaagtcaagaaggagattcaacagtcagggctcaagcga
tttttggatcgatggattctcgccggtgacccttcaaatccagatcaaaaaccgacattt
ctacaacggttcctccatccagaagtatacgaagactttatcgccctgcgaaaacttatt
ccattcgaggaaccccctgatgtcgattacgccggcgacgacaagatgtctaattactgg
cctcccgaactgtggctgcccaaacctgtcttgtggattccacgggacgaagcgcgggtc
agcagacaagaagtcgcgcatacgagaaagatcacgcctattacggatgtaggagtgacg
ttgaatgagaagggattaattatcgtggatgttgaagctgcgccttttccaaggatgaga
ttggtgcattga
>Fp66
atgtcctccaattggcactctctaatcgctagagcgatcgatataccattggaaggcgac
gactcccgagttggttctactcgagatgggtccagcggtggcactctgagtaccaacaac
gcttccaaatcttcatcgcttcaatcgcttggtggtacctttatacccgtcgccatctat
tgcgtcgtctgcatcatatttttctccgttttccgcgtaaaatgcagtcgagtctatgcg
cctcgggctatacccagcctacgatcgcctcacaaacacattccaccgctgcctactggt
tggttcgactgggtgaagccattcttcaagaccccagatacctttgtcctcaaccatggc
tcgctcgatggcttcttctttttgcgatatctcaaggtcttgcgaaacactttcctcgtc
ggcatgctgatctcttggcctatcctctttccagtccacatcactggcggtaacaaactc
agtcagctagatatcttgacgattggcaagattagtaacagtaagcgcatgtttgcccat
gtcgccgtcgcatacatgttctttggctttgtgctatttactatcactcgagagtgtttc
tactacattggcatccgccaagcatatctttcttcacctcactactctaaacggttgtca
tctaggacggttctcatcacttcgatacccgatcgctatcttgacgaagcccgactacga
aagctttacggcgattctgtaaaacgagtctggattccgcgaactgcaaaggccctcatc
aaacttgtggaagagagagaggatacggcaatgcgactggaaaaggcggagattgcactc
atcaagaaggcgcacgtagcccggaagaagcagttcaacaagaaatcgacgtcgacatct
ccctcggttgagccagatactacagaatcaggttcagcctataggagtgacccaagcagc
gaacagactcaatccgactccccgcgcgttgatgtctcgcagaacgagaacacccagaac
acccagaacgaaacacaagagcaaagctttaaaatcgaatatccgcaagtaacccaaacc
gcaacccgcgatacccacgacgtgcttgaacggtcggccgaggatcctgaatatgtccac
ccgtatggactcaacccagagctcccagatgttcgaggctccgtcgccgctcaatggatc
cctgcgaaagccagacctcatcatcgtccaatgcaaaacttctttcgacgcgttgacaca
atccgctggtgccgcatgcgactaaaatatttgaaccatgagatctacaagctgcgacgt
caagttcgtcgcggcgacggtgataccctgcctgccgcctttatcgagttcgatacacaa
gaggctgctcaggccgcgcaccaaattgtggctcaccatcgtccccttcaactggctccg
cgactcttgggcgttaggccggatgaggtggtttggaaggccctccgaatgcgctggtgg
gaacgtatcatccggcgctttcttatcatgggtctagtcgccgtcgctattattttttgg
tctattccgtccgccatgatcggtatcgtatccaatatcgactttttaagcggaatcttt
ttcctacgctggatcaagctattgcccaagcctattcttggctttctccagggttttatc
cctgctattgctctgtcgttctggatgtccctcgtccctgcgatgctaagattctgcggt
gtccaagctggaatcccttctttagttctggttgagcttttcacacaaaacatctacttt
gctttccaggtcgtgcaggttttcttgattacgacattgacatcggcggcttcagccgct
gtcctagatatcatcaataagccaatgtcggcgcccgacctcttggccaaaaatctcccc
aaagcctccaacttttatctttcgtacattctcgttcagtgtttggccattggcgctacg
ggtctcttacatttatttgagttattccggcactacatacttggaaggggtctacaaaat
ccccgaacacgcttcaagatttggtacaaccttcgtcctcctcgctggggtggaatcttt
ccaatctatacgaacatggcatgcattgtagcagcattctgttacacatgtatcgctcct
ctcattctccttttcgcatgcgccggaatggccttcacgcgtcttatataccgctataac
atcctttacgtgttcgactcggaaatggacagcatgggcttgttctaccccaacgctctt
ctccaactcatcgtcggactttacttggctgagatttgcatgattggtcttttcgctctc
aagcttgcgttcccgcccatggtactaatgctcatcttccttatttttacagcgattgta
cacatgtccctccgagactcgatatctccactactccaaaatctaccccagactttgaca
ttggaggaggagttgcaacagcaggaaaaagcagaggcagaacagaagctacaagaggct
gcagaatcaggagaagcagacggaggaactgcagccagttatttcgatacagatctcaac
tttggtgaagaagaggctgaagaacctccgagcgatgacgaagacgaccaacatgacggg
ccccagggctcaagaggtgtcgacggtgggggcggcgtcaagttgatggtgacagaatgg
atgaagacaaccgccaaggcacaagtcaagaaggagattcaacagtcagggctcaagcga
tttttggatcgatggattctcgccggtgacccttcaaatccagatcaaaaaccgacattt
ctacaacggttcctccatccagaagtatacgaagactttatcgccctgcgaaaacttatt
ccattcgaggaaccccctgatgtcgattacgccggcgacgacaagatgtctaattactgg
cctcccgaactgtggctgcccaaacctgtcttgtggattccacgggacgaagcgcgggtc
agcagacaagaagtcgcgcatacgagaaagatcacgcctattacggatgtaggagtgacg
ttgaatgagaagggattaattatcgtggatgttgaagctgcgccttttccaaggatgaga
ttggtgcattga
>Fp72
atgtcctccaattggcactctctaatcgctagagcgatcgatataccattggaaggcgac
gactcccgagttggttctactcgagatgggtccagcggtggcactctgagtaccaacaac
gcttccaaatcttcatcgcttcaatcgcttggtggtacctttatacccgtcgccatctat
tgcgtcgtctgcatcatatttttctccgttttccgcgtaaaatgcagtcgagtctatgcg
cctcgggctatacccagcctacgatcgcctcacaaacacattccaccgctgcctactggt
tggttcgactgggtgaagccattcttcaagaccccagatacctttgtcctcaaccatggc
tcgctcgatggcttcttctttttgcgatatctcaaggtcttgcgaaacactttcctcgtc
ggcatgctgatctcttggcctatcctctttccagtccacatcactggcggtaacaaactc
agtcagctagatatcttgacgattggcaagattagtaacagtaagcgcatgtttgcccat
gtcgccgtcgcatacatgttctttggctttgtgctatttactatcactcgagagtgtttc
tactacattggcatccgccaagcatatctttcttcacctcactactctaaacggttgtca
tctaggacggttctcatcacttcgatacccgatcgctatcttgacgaagcccgactacga
aagctttacggcgattctgtaaaacgagtctggattccgcgaactgcaaaggccctcatc
aaacttgtggaagagagagaggatacggcaatgcgactggaaaaggcggagattgcactc
atcaagaaggcgcacgtagcccggaagaagcagttcaacaagaaatcgacgtcgacatct
ccctcggttgagccagatactacagaatcaggttcagcctataggagtgacccaagcagc
gaacagactcaatccgactccccgcgcgttgatgtctcgcagaacgagaacacccagaac
acccagaacgaaacacaagagcaaagctttaaaatcgaatatccgcaagtaacccaaacc
gcaacccgcgatacccacgacgtgcttgaacggtcggccgaggatcctgaatatgtccac
ccgtatggactcaacccagagctcccagatgttcgaggctccgtcgccgctcaatggatc
cctgcgaaagccagacctcatcatcgtccaatgcaaaacttctttcgacgcgttgacaca
atccgctggtgccgcatgcgactaaaatatttgaaccatgagatctacaagctgcgacgt
caagttcgtcgcggcgacggtgataccctgcctgccgcctttatcgagttcgatacacaa
gaggctgctcaggccgcgcaccaaattgtggctcaccatcgtccccttcaactggctccg
cgactcttgggcgttaggccggatgaggtggtttggaaggccctccgaatgcgctggtgg
gaacgtatcatccggcgctttcttatcatgggtctagtcgccgtcgctattattttttgg
tctattccgtccgccatgatcggtatcgtatccaatatcgactttttaagcggaatcttt
ttcctacgctggatcaagctattgcccaagcctattcttggctttctccagggttttatc
cctgctattgctctgtcgttctggatgtccctcgtccctgcgatgctaagattctgcggt
gtccaagctggaatcccttctttagttctggttgagcttttcacacaaaacatctacttt
gctttccaggtcgtgcaggttttcttgattacgacattgacatcggcggcttcagccgct
gtcctagatatcatcaataagccaatgtcggcgcccgacctcttggccaaaaatctcccc
aaagcctccaacttttatctttcgtacattctcgttcagtgtttggccattggcgctacg
ggtctcttacatttatttgagttattccggcactacatacttggaaggggtctacaaaat
ccccgaacacgcttcaagatttggtacaaccttcgtcctcctcgctggggtggaatcttt
ccaatctatacgaacatggcatgcattgtagcagcattctgttacacatgtatcgctcct
ctcattctccttttcgcatgcgccggaatggccttcacgcgtcttatataccgctataac
atcctttacgtgttcgactcggaaatggacagcatgggcttgttctaccccaacgctctt
ctccaactcatcgtcggactttacttggctgagatttgcatgattggtcttttcgctctc
aagcttgcgttcccgcccatggtactaatgctcatcttccttatttttacagcgattgta
cacatgtccctccgagactcgatatctccactactccaaaatctaccccagactttgaca
ttggaggaggagttgcaacagcaggaaaaagcagaggcagaacagaagctacaagaggct
gcagaatcaggagaagcagacggaggaactgcagccagttatttcgatacagatctcaac
tttggtgaagaagaggctgaagaacctccgagcgatgacgaagacgaccaacatgacggg
ccccagggctcaagaggtgtcgacggtgggggcggcgtcaagttgatggtgacagaatgg
atgaagacaaccgccaaggcacaagtcaagaaggagattcaacagtcagggctcaagcga
tttttggatcgatggattctcgccggtgacccttcaaatccagatcaaaaaccgacattt
ctacaacggttcctccatccagaagtatacgaagactttatcgccctgcgaaaacttatt
ccattcgaggaaccccctgatgtcgattacgccggcgacgacaagatgtctaattactgg
cctcccgaactgtggctgcccaaacctgtcttgtggattccacgggacgaagcgcgggtc
agcagacaagaagtcgcgcatacgagaaagatcacgcctattacggatgtaggagtgacg
ttgaatgagaagggattaattatcgtggatgttgaagctgcgccttttccaaggatgaga
ttggtgcattga
>Fp73
atgtcctccaattggcactctctaatcgctagagcgatcgatataccattggaaggcgac
gactcccgagttggttctactcgagatgggtccagcggtggcactctgagtaccaacaac
gcttccaaatcttcatcgcttcaatcgcttggtggtacctttatacccgtcgccatctat
tgcgtcgtctgcatcatatttttctccgttttccgcgtaaaatgcagtcgagtctatgcg
cctcgggctatacccagcctacgatcgcctcacaaacacattccaccgctgcctactggt
tggttcgactgggtgaagccattcttcaagaccccagatacctttgtcctcaaccatggc
tcgctcgatggcttcttctttttgcgatatctcaaggtcttgcgaaacactttcctcgtc
ggcatgctgatctcttggcctatcctctttccagtccacatcactggcggtaacaaactc
agtcagctagatatcttgacgattggcaagattagtaacagtaagcgcatgtttgcccat
gtcgccgtcgcatacatgttctttggctttgtgctatttactatcactcgagagtgtttc
tactacattggcatccgccaagcatatctttcttcacctcactactctaaacggttgtca
tctaggacggttctcatcacttcgatacccgatcgctatcttgacgaagcccgactacga
aagctttacggcgattctgtaaaacgagtctggattccgcgaactgcaaaggccctcatc
aaacttgtggaagagagagaggatacggcaatgcgactggaaaaggcggagattgcactc
atcaagaaggcgcacgtagcccggaagaagcagttcaacaagaaatcgacgtcgacatct
ccctcggttgagccagatactacagaatcaggttcagcctataggagtgacccaagcagc
gaacagactcaatccgactccccgcgcgttgatgtctcgcagaacgagaacacccagaac
acccagaacgaaacacaagagcaaagctttaaaatcgaatatccgcaagtaacccaaacc
gcaacccgcgatacccacgacgtgcttgaacggtcggccgaggatcctgaatatgtccac
ccgtatggactcaacccagagctcccagatgttcgaggctccgtcgccgctcaatggatc
cctgcgaaagccagacctcatcatcgtccaatgcaaaacttctttcgacgcgttgacaca
atccgctggtgccgcatgcgactaaaatatttgaaccatgagatctacaagctgcgacgt
caagttcgtcgcggcgacggtgataccctgcctgccgcctttatcgagttcgatacacaa
gaggctgctcaggccgcgcaccaaattgtggctcaccatcgtccccttcaactggctccg
cgactcttgggcgttaggccggatgaggtggtttggaaggccctccgaatgcgctggtgg
gaacgtatcatccggcgctttcttatcatgggtctagtcgccgtcgctattattttttgg
tctattccgtccgccatgatcggtatcgtatccaatatcgactttttaagcggaatcttt
ttcctacgctggatcaagctattgcccaagcctattcttggctttctccagggttttatc
cctgctattgctctgtcgttctggatgtccctcgtccctgcgatgctaagattctgcggt
gtccaagctggaatcccttctttagttctggttgagcttttcacacaaaacatctacttt
gctttccaggtcgtgcaggttttcttgattacgacattgacatcggcggcttcagccgct
gtcctagatatcatcaataagccaatgtcggcgcccgacctcttggccaaaaatctcccc
aaagcctccaacttttatctttcgtacattctcgttcagtgtttggccattggcgctacg
ggtctcttacatttatttgagttattccggcactacatacttggaaggggtctacaaaat
ccccgaacacgcttcaagatttggtacaaccttcgtcctcctcgctggggtggaatcttt
ccaatctatacgaacatggcatgcattgtagcagcattctgttacacatgtatcgctcct
ctcattctccttttcgcatgcgccggaatggccttcacgcgtcttatataccgctataac
atcctttacgtgttcgactcggaaatggacagcatgggcttgttctaccccaacgctctt
ctccaactcatcgtcggactttacttggctgagatttgcatgattggtcttttcgctctc
aagcttgcgttcccgcccatggtactaatgctcatcttccttatttttacagcgattgta
cacatgtccctccgagactcgatatctccactactccaaaatctaccccagactttgaca
ttggaggaggagttgcaacagcgcgaaaaagcagaggcagaacagaagctacaagaggct
gcagaatcaggagaagcagacggaggaactgcagccagttatttcgatacagatctcaac
tttggtgaagaagaggctgaagaacctcctagcgatgacgaagacgaccaacatgacggg
ccccagggctcaagaggtgtcgacggtgggggcggcgtcaagttgatggtgacagaatgg
atgaagacaaccgccaaggcacaagtcaagaaggagattcaacggtcagggctcaagcga
tttttggatcgatggattctcgccggtgacccttcaaatccagatcaaaaaccgacattt
ctacaacggttcctccatccagaagtatacgaagactttatcgccctgcgaaaacttatt
ccattcgaggaaccccctgatgtcgattacgccggcgacgacaagatgtctaattactgg
cctcccgaactgtggctgcccaaacctgtcttgtggattccacgggacgaagcgcgcgtc
agcagacaagaagtcgcgcatacgagaaagatcacgcctattacggatgtaggagtgacg
ttgaatgagaagggattaattatcgtggatgttgaagctgcgccttttccaaggatgaga
ttggtgcattga
>Fp76
atgtcctccaattggcactctctaatcgctagagcgatcgatataccattggaaggcgac
gactcccgagttggttctactcgagatgggtccagcggtggcactctgagtaccaacaac
gcttccaaatcttcatcgcttcaatcgcttggtggtacctttatacccgtcgccatctat
tgcgtcgtctgcatcatatttttctccgttttccgcgtaaaatgcagtcgagtctatgcg
cctcgggctatacccagcctacgatcgcctcacaaacacattccaccgctgcctactggt
tggttcgactgggtgaagccattcttcaagaccccagatacctttgtcctcaaccatggc
tcgctcgatggcttcttctttttgcgatatctcaaggtcttgcgaaacactttcctcgtc
ggcatgctgatctcttggcctatcctctttccagtccacatcactggcggtaacaaactc
agtcagctagatatcttgacgattggcaagattagtaacagtaagcgcatgtttgcccat
gtcgccgtcgcatacatgttctttggctttgtgctatttactatcactcgagagtgtttc
tactacattggcatccgccaagcatatctttcttcacctcactactctaaacggttgtca
tctaggacggttctcatcacttcgatacccgatcgctatcttgacgaagcccgactacga
aagctttacggcgattctgtaaaacgagtctggattccgcgaactgcaaaggccctcatc
aaacttgtggaagagagagaggatacggcaatgcgactggaaaaggcggagattgcactc
atcaagaaggcgcacgtagcccggaagaagcagttcaacaagaaatcgacgtcgacatct
ccctcggttgagccagatactacagaatcaggttcagcctataggagtgacccaagcagc
gaacagactcaatccgactccccgcgcgttgatgtctcgcagaacgagaacacccagaac
acccagaacgaaacacaagagcaaagctttaaaatcgaatatccgcaagtaacccaaacc
gcaacccgcgatacccacgacgtgcttgaacggtcggccgaggatcctgaatatgtccac
ccgtatggactcaacccagagctcccagatgttcgaggctccgtcgccgctcaatggatc
cctgcgaaagccagacctcatcatcgtccaatgcaaaacttctttcgacgcgttgacaca
atccgctggtgccgcatgcgactaaaatatttgaaccatgagatctacaagctgcgacgt
caagttcgtcgcggcgacggtgataccctgcctgccgcctttatcgagttcgatacacaa
gaggctgctcaggccgcgcaccaaattgtggctcaccatcgtccccttcaactggctccg
cgactcttgggcgttaggccggatgaggtggtttggaaggccctccgaatgcgctggtgg
gaacgtatcatccggcgctttcttatcatgggtctagtcgccgtcgctattattttttgg
tctattccgtccgccatgatcggtatcgtatccaatatcgactttttaagcggaatcttt
ttcctacgctggatcaagctattgcccaagcctattcttggctttctccagggttttatc
cctgctattgctctgtcgttctggatgtccctcgtccctgcgatgctaagattctgcggt
gtccaagctggaatcccttctttagttctggttgagcttttcacacaaaacatctacttt
gctttccaggtcgtgcaggttttcttgattacgacattgacatcggcggcttcagccgct
gtcctagatatcatcaataagccaatgtcggcgcccgacctcttggccaaaaatctcccc
aaagcctccaacttttatctttcgtacattctcgttcagtgtttggccattggcgctacg
ggtctcttacatttatttgagttattccggcactacatacttggaaggggtctacaaaat
ccccgaacacgcttcaagatttggtacaaccttcgtcctcctcgctggggtggaatcttt
ccaatctatacgaacatggcatgcattgtagcagcattctgttacacatgtatcgctcct
ctcattctccttttcgcatgcgccggaatggccttcacgcgtcttatataccgctataac
atcctttacgtgttcgactcggaaatggacagcatgggcttgttctaccccaacgctctt
ctccaactcatcgtcggactttacttggctgagatttgcatgattggtcttttcgctctc
aagcttgcgttcccgcccatggtactaatgctcatcttccttatttttacagcgattgta
cacatgtccctccgagactcgatatctccactactccaaaatctaccccagactttgaca
ttggaggaggagttgcaacagcgcgaaaaagcagaggcagaacagaagctacaagaggct
gcagaatcaggagaagcagacggaggaactgcagccagttatttcgatacagatctcaac
tttggtgaagaagaggctgaagaacctcctagcgatgacgaagacgaccaacatgacggg
ccccagggctcaagaggtgtcgacggtgggggcggcgtcaagttgatggtgacagaatgg
atgaagacaaccgccaaggcacaagtcaagaaggagattcaacggtcagggctcaagcga
tttttggatcgatggattctcgccggtgacccttcaaatccagatcaaaaaccgacattt
ctacaacggttcctccatccagaagtatacgaagactttatcgccctgcgaaaacttatt
ccattcgaggaaccccctgatgtcgattacgccggcgacgacaagatgtctaattactgg
cctcccgaactgtggctgcccaaacctgtcttgtggattccacgggacgaagcgcgcgtc
agcagacaagaagtcgcgcatacgagaaagatcacgcctattacggatgtaggagtgacg
ttgaatgagaagggattaattatcgtggatgttgaagctgcgccttttccaaggatgaga
ttggtgcattga
>Fp78
atgtcctccaattggcactctctaatcgctagagcgatcgatataccattggaaggcgac
gactcccgagttggttctactcgagatgggtccagcggtggcactctgagtaccaacaac
gcttccaaatcttcatcgcttcaatcgcttggtggtacctttatacccgtcgccatctat
tgcgtcgtctgcatcatatttttctccgttttccgcgtaaaatgcagtcgagtctatgcg
cctcgggctatacccagcctacgatcgcctcacaaacacattccaccgctgcctactggt
tggttcgactgggtgaagccattcttcaagaccccagatacctttgtcctcaaccatggc
tcgctcgatggcttcttctttttgcgatatctcaaggtcttgcgaaacactttcctcgtc
ggcatgctgatctcttggcctatcctctttccagtccacatcactggcggtaacaaactc
agtcagctagatatcttgacgattggcaagattagtaacagtaagcgcatgtttgcccat
gtcgccgtcgcatacatgttctttggctttgtgctatttactatcactcgagagtgtttc
tactacattggcatccgccaagcatatctttcttcacctcactactctaaacggttgtca
tctaggacggttctcatcacttcgatacccgatcgctatcttgacgaagcccgactacga
aagctttacggcgattctgtaaaacgagtctggattccgcgaactgcaaaggccctcatc
aaacttgtggaagagagagaggatacggcaatgcgactggaaaaggcggagattgcactc
atcaagaaggcgcacgtagcccggaagaagcagttcaacaagaaatcgacgtcgacatct
ccctcggttgagccagatactacagaatcaggttcagcctataggagtgacccaagcagc
gaacagactcaatccgactccccgcgcgttgatgtctcgcagaacgagaacacccagaac
acccagaacgaaacacaagagcaaagctttaaaatcgaatatccgcaagtaacccaaacc
gcaacccgcgatacccacgacgtgcttgaacggtcggccgaggatcctgaatatgtccac
ccgtatggactcaacccagagctcccagatgttcgaggctccgtcgccgctcaatggatc
cctgcgaaagccagacctcatcatcgtccaatgcaaaacttctttcgacgcgttgacaca
atccgctggtgccgcatgcgactaaaatatttgaaccatgagatctacaagctgcgacgt
caagttcgtcgcggcgacggtgataccctgcctgccgcctttatcgagttcgatacacaa
gaggctgctcaggccgcgcaccaaattgtggctcaccatcgtccccttcaactggctccg
cgactcttgggcgttaggccggatgaggtggtttggaaggccctccgaatgcgctggtgg
gaacgtatcatccggcgctttcttatcatgggtctagtcgccgtcgctattattttttgg
tctattccgtccgccatgatcggtatcgtatccaatatcgactttttaagcggaatcttt
ttcctacgctggatcaagctattgcccaagcctattcttggctttctccagggttttatc
cctgctattgctctgtcgttctggatgtccctcgtccctgcgatgctaagattctgcggt
gtccaagctggaatcccttctttagttctggttgagcttttcacacaaaacatctacttt
gctttccaggtcgtgcaggttttcttgattacgacattgacatcggcggcttcagccgct
gtcctagatatcatcaataagccaatgtcggcgcccgacctcttggccaaaaatctcccc
aaagcctccaacttttatctttcgtacattctcgttcagtgtttggccattggcgctacg
ggtctcttacatttatttgagttattccggcactacatacttggaaggggtctacaaaat
ccccgaacacgcttcaagatttggtacaaccttcgtcctcctcgctggggtggaatcttt
ccaatctatacgaacatggcatgcattgtagcagcattctgttacacatgtatcgctcct
ctcattctccttttcgcatgcgccggaatggccttcacgcgtcttatataccgctataac
atcctttacgtgttcgactcggaaatggacagcatgggcttgttctaccccaacgctctt
ctccaactcatcgtcggactttacttggctgagatttgcatgattggtcttttcgctctc
aagcttgcgttcccgcccatggtactaatgctcatcttccttatttttacagcgattgta
cacatgtccctccgagactcgatatctccactactccaaaatctaccccagactttgaca
ttggaggaggagttgcaacagcaggaaaaagcagaggcagaacagaagctacaagaggct
gcagaatcaggagaagcagacggaggaactgcagccagttatttcgatacagatctcaac
tttggtgaagaagaggctgaagaacctccgagcgatgacgaagacgaccaacatgacggg
ccccagggctcaagaggtgtcgacggtgggggcggcgtcaagttgatggtgacagaatgg
atgaagacaaccgccaaggcacaagtcaagaaggagattcaacagtcagggctcaagcga
tttttggatcgatggattctcgccggtgacccttcaaatccagatcaaaaaccgacattt
ctacaacggttcctccatccagaagtatacgaagactttatcgccctgcgaaaacttatt
ccattcgaggaaccccctgatgtcgattacgccggcgacgacaagatgtctaattactgg
cctcccgaactgtggctgcccaaacctgtcttgtggattccacgggacgaagcgcgggtc
agcagacaagaagtcgcgcatacgagaaagatcacgcctattacggatgtaggagtgacg
ttgaatgagaagggattaattatcgtggatgttgaagctgcgccttttccaaggatgaga
ttggtgcattga
>Fp81
atgtcctccaattggcactctctaatcgctagagcgatcgatataccattggaaggcgac
gactcccgagttggttctactcgagatgggtccagcggtggcactctgagtaccaacaac
gcttccaaatcttcatcgcttcaatcgcttggtggtacctttatacccgtcgccatctat
tgcgtcgtctgcatcatatttttctccgttttccgcgtaaaatgcagtcgagtctatgcg
cctcgggctatacccagcctacgatcgcctcacaaacacattccaccgctgcctactggt
tggttcgactgggtgaagccattcttcaagaccccagatacctttgtcctcaaccatggc
tcgctcgatggcttcttctttttgcgatatctcaaggtcttgcgaaacactttcctcgtc
ggcatgctgatctcttggcctatcctctttccagtccacatcactggcggtaacaaactc
agtcagctagatatcttgacgattggcaagattagtaacagtaagcgcatgtttgcccat
gtcgccgtcgcatacatgttctttggctttgtgctatttactatcactcgagagtgtttc
tactacattggcatccgccaagcatatctttcttcacctcactactctaaacggttgtca
tctaggacggttctcatcacttcgatacccgatcgctatcttgacgaagcccgactacga
aagctttacggcgattctgtaaaacgagtctggattccgcgaactgcaaaggccctcatc
aaacttgtggaagagagagaggatacggcaatgcgactggaaaaggcggagattgcactc
atcaagaaggcgcacgtagcccggaagaagcagttcaacaagaaatcgacgtcgacatct
ccctcggttgagccagatactacagaatcaggttcagcctataggagtgacccaagcagc
gaacagactcaatccgactccccgcgcgttgatgtctcgcagaacgagaacacccagaac
acccagaacgaaacacaagagcaaagctttaaaatcgaatatccgcaagtaacccaaacc
gcaacccgcgatacccacgacgtgcttgaacggtcggccgaggatcctgaatatgtccac
ccgtatggactcaacccagagctcccagatgttcgaggctccgtcgccgctcaatggatc
cctgcgaaagccagacctcatcatcgtccaatgcaaaacttctttcgacgcgttgacaca
atccgctggtgccgcatgcgactaaaatatttgaaccatgagatctacaagctgcgacgt
caagttcgtcgcggcgacggtgataccctgcctgccgcctttatcgagttcgatacacaa
gaggctgctcaggccgcgcaccaaattgtggctcaccatcgtccccttcaactggctccg
cgactcttgggcgttaggccggatgaggtggtttggaaggccctccgaatgcgctggtgg
gaacgtatcatccggcgctttcttatcatgggtctagtcgccgtcgctattattttttgg
tctattccgtccgccatgatcggtatcgtatccaatatcgactttttaagcggaatcttt
ttcctacgctggatcaagctattgcccaagcctattcttggctttctccagggttttatc
cctgctattgctctgtcgttctggatgtccctcgtccctgcgatgctaagattctgcggt
gtccaagctggaatcccttctttagttctggttgagcttttcacacaaaacatctacttt
gctttccaggtcgtgcaggttttcttgattacgacattgacatcggcggcttcagccgct
gtcctagatatcatcaataagccaatgtcggcgcccgacctcttggccaaaaatctcccc
aaagcctccaacttttatctttcgtacattctcgttcagtgtttggccattggcgctacg
ggtctcttacatttatttgagttattccggcactacatacttggaaggggtctacaaaat
ccccgaacacgcttcaagatttggtacaaccttcgtcctcctcgctggggtggaatcttt
ccaatctatacgaacatggcatgcattgtagcagcattctgttacacatgtatcgctcct
ctcattctccttttcgcatgcgccggaatggccttcacgcgtcttatataccgctataac
atcctttacgtgttcgactcggaaatggacagcatgggcttgttctaccccaacgctctt
ctccaactcatcgtcggactttacttggctgagatttgcatgattggtcttttcgctctc
aagcttgcgttcccgcccatggtactaatgctcatcttccttatttttacagcgattgta
cacatgtccctccgagactcgatatctccactactccaaaatctaccccagactttgaca
ttggaggaggagttgcaacagcaggaaaaagcagaggcagaacagaagctacaagaggct
gcagaatcaggagaagcagacggaggaactgcagccagttatttcgatacagatctcaac
tttggtgaagaagaggctgaagaacctccgagcgatgacgaagacgaccaacatgacggg
ccccagggctcaagaggtgtcgacggtgggggtggcgtcaagttgatggtgacagaatgg
atgaagacaaccgccaaggcacaagtcaagaaggagattcaacagtcagggctcaagcga
tttttggatcgatggattctcgccggtgacccttcaaatccagatcaaaaaccgacattt
ctacaacggttcctccatccagaagtatacgaagactttatcgccctgcgaaaacttatt
ccattcgaggaaccccctgatgtcgattacgccggcgacgacaagatgtctaattactgg
cctcccgaactgtggctgcccaaacctgtcttgtggattccacgggacgaagcgcgggtc
agcagacaagaagtcgcgcatacgagaaagatcacgcctattacggatgtaggagtgacg
ttgaatgagaagggattaattatcgtggatgttgaagctgcgccttttccaaggatgaga
ttggtgcattga
>Fp84
atgtcctccaattggcactctctaatcgctagagcgatcgatataccattggaaggcgac
gactcccgagttggttctactcgagatgggtccagcggtggcactctgagtaccaacaac
gcttccaaatcttcatcgcttcaatcgcttggtggtacctttatacccgtcgccatctat
tgcgtcgtctgcatcatatttttctccgttttccgcgtaaaatgcagtcgagtctatgcg
cctcgggctatacccagcctacgatcgcctcacaaacacattccaccgctgcctactggt
tggttcgactgggtgaagccattcttcaagaccccagatacctttgtcctcaaccatggc
tcgctcgatggcttcttctttttgcgatatctcaaggtcttgcgaaacactttcctcgtc
ggcatgctgatctcttggcctatcctctttccagtccacatcactggcggtaacaaactc
agtcagctagatatcttgacgattggcaagattagtaacagtaagcgcatgtttgcccat
gtcgccgtcgcatacatgttctttggctttgtgctatttactatcactcgagagtgtttc
tactacattggcatccgccaagcatatctttcttcacctcactactctaaacggttgtca
tctaggacggttctcatcacttcgatacccgatcgctatcttgacgaagcccgactacga
aagctttacggcgattctgtaaaacgagtctggattccgcgaactgcaaaggccctcatc
aaacttgtggaagagagagaggatacggcaatgcgactggaaaaggcggagattgcactc
atcaagaaggcgcacgtagcccggaagaagcagttcaacaagaaatcgacgtcgacatct
ccctcggttgagccagatactacagaatcaggttcagcctataggagtgacccaagcagc
gaacagactcaatccgactccccgcgcgttgatgtctcgcagaacgagaacacccagaac
acccagaacgaaacacaagagcaaagctttaaaatcgaatatccgcaagtaacccaaacc
gcaacccgcgatacccacgacgtgcttgaacggtcggccgaggatcctgaatatgtccac
ccgtatggactcaacccagagctcccagatgttcgaggctccgtcgccgctcaatggatc
cctgcgaaagccagacctcatcatcgtccaatgcaaaacttctttcgacgcgttgacaca
atccgctggtgccgcatgcgactaaaatatttgaaccatgagatctacaagctgcgacgt
caagttcgtcgcggcgacggtgataccctgcctgccgcctttatcgagttcgatacacaa
gaggctgctcaggccgcgcaccaaattgtggctcaccatcgtccccttcaactggctccg
cgactcttgggcgttaggccggatgaggtggtttggaaggccctccgaatgcgctggtgg
gaacgtatcatccggcgctttcttatcatgggtctagtcgccgtcgctattattttttgg
tctattccgtccgccatgatcggtatcgtatccaatatcgactttttaagcggaatcttt
ttcctacgctggatcaagctattgcccaagcctattcttggctttctccagggttttatc
cctgctattgctctgtcgttctggatgtccctcgtccctgcgatgctaagattctgcggt
gtccaagctggaatcccttctttagttctggttgagcttttcacacaaaacatctacttt
gctttccaggtcgtgcaggttttcttgattacgacattgacatcggcggcttcagccgct
gtcctagatatcatcaataagccaatgtcggcgcccgacctcttggccaaaaatctcccc
aaagcctccaacttttatctttcgtacattctcgttcagtgtttggccattggcgctacg
ggtctcttacatttatttgagttattccggcactacatacttggaaggggtctacaaaat
ccccgaacacgcttcaagatttggtacaaccttcgtcctcctcgctggggtggaatcttt
ccaatctatacgaacatggcatgcattgtagcagcattctgttacacatgtatcgctcct
ctcattctccttttcgcatgcgccggaatggccttcacgcgtcttatataccgctataac
atcctttacgtgttcgactcggaaatggacagcatgggcttgttctaccccaacgctctt
ctccaactcatcgtcggactttacttggctgagatttgcatgattggtcttttcgctctc
aagcttgcgttcccgcccatggtactaatgctcatcttccttatttttacagcgattgta
cacatgtccctccgagactcgatatctccactactccaaaatctaccccagactttgaca
ttggaggaggagttgcaacagcaggaaaaagcagaggcagaacagaagctacaagaggct
gcagaatcaggagaagcagacggaggaactgcagccagttatttcgatacagatctcaac
tttggtgaagaagaggctgaagaacctccgagcgatgacgaagacgaccaacatgacggg
ccccagggctcaagaggtgtcgacggtgggggcggcgtcaagttgatggtgacagaatgg
atgaagacaaccgccaaggcacaagtcaagaaggagattcaacagtcagggctcaagcga
tttttggatcgatggattctcgccggtgacccttcaaatccagatcaaaaaccgacattt
ctacaacggttcctccatccagaagtatacgaagactttatcgccctgcgaaaacttatt
ccattcgaggaaccccctgatgttgattacgccggcgacgacaagatgtctaattactgg
cctcccgaactgtggctgcccaaacctgtcttgtggattccacgggacgaagcgcgggtc
agcagacaagaagtcgcgcatacgagaaagatcacgcctattacggatgtaggagtgacg
ttgaatgagaagggattaattatcgtggatgttgaagctgcgccttttccaaggatgaga
ttggtgcattga
>Fp86
atgtcctccaattggcactctctaatcgctagagcgatcgatataccattggaaggcgac
gactcccgagttggttctactcgagatgggtccagcggtggcactctgagtaccaacaac
gcttccaaatcttcatcgcttcaatcgcttggtggtacctttatacccgtcgccatctat
tgcgtcgtctgcatcatatttttctccgttttccgcgtaaaatgcagtcgagtctatgcg
cctcgggctatacccagcctacgatcgcctcacaaacacattccaccgctgcctactggt
tggttcgactgggtgaagccattcttcaagaccccagatacctttgtcctcaaccatggc
tcgctcgatggcttcttctttttgcgatatctcaaggtcttgcgaaacactttcctcgtc
ggcatgctgatctcttggcctatcctctttccagtccacatcactggcggtaacaaactc
agtcagctagatatcttgacgattggcaagattagtaacagtaagcgcatgtttgcccat
gtcgccgtcgcatacatgttctttggctttgtgctatttactatcactcgagagtgtttc
tactacattggcatccgccaagcatatctttcttcacctcactactctaaacggttgtca
tctaggacggttctcatcacttcgatacccgatcgctatcttgacgaagcccgactacga
aagctttacggcgattctgtaaaacgagtctggattccgcgaactgcaaaggccctcatc
aaacttgtggaagagagagaggatacggcaatgcgactggaaaaggcggagattgcactc
atcaagaaggcgcacgtagcccggaagaagcagttcaacaagaaatcgacgtcgacatct
ccctcggttgagccagatactacagaatcaggttcagcctataggagtgacccaagcagc
gaacagactcaatccgactccccgcgcgttgatgtctcgcagaacgagaacacccagaac
acccagaacgaaacacaagagcaaagctttaaaatcgaatatccgcaagtaacccaaacc
gcaacccgcgatacccacgacgtgcttgaacggtcggccgaggatcctgaatatgtccac
ccgtatggactcaacccagagctcccagatgttcgaggctccgtcgccgctcaatggatc
cctgcgaaagccagacctcatcatcgtccaatgcaaaacttctttcgacgcgttgacaca
atccgctggtgccgcatgcgactaaaatatttgaaccatgagatctacaagctgcgacgt
caagttcgtcgcggcgacggtgataccctgcctgccgcctttatcgagttcgatacacaa
gaggctgctcaggccgcgcaccaaattgtggctcaccatcgtccccttcaactggctccg
cgactcttgggcgttaggccggatgaggtggtttggaaggccctccgaatgcgctggtgg
gaacgtatcatccggcgctttcttatcatgggtctagtcgccgtcgctattattttttgg
tctattccgtccgccatgatcggtatcgtatccaatatcgactttttaagcggaatcttt
ttcctacgctggatcaagctattgcccaagcctattcttggctttctccagggttttatc
cctgctattgctctgtcgttctggatgtccctcgtccctgcgatgctaagattctgcggt
gtccaagctggaatcccttctttagttctggttgagcttttcacacaaaacatctacttt
gctttccaggtcgtgcaggttttcttgattacgacattgacatcggcggcttcagccgct
gtcctagatatcatcaataagccaatgtcggcgcccgacctcttggccaaaaatctcccc
aaagcctccaacttttatctttcgtacattctcgttcagtgtttggccattggcgctacg
ggtctcttacatttatttgagttattccggcactacatacttggaaggggtctacaaaat
ccccgaacacgcttcaagatttggtacaaccttcgtcctcctcgctggggtggaatcttt
ccaatctatacgaacatggcatgcattgtagcagcattctgttacacatgtatcgctcct
ctcattctccttttcgcatgcgccggaatggccttcacgcgtcttatataccgctataac
atcctttacgtgttcgactcggaaatggacagcatgggcttgttctaccccaacgctctt
ctccaactcatcgtcggactttacttggctgagatttgcatgattggtcttttcgctctc
aagcttgcgttcccgcccatggtactaatgctcatcttccttatttttacagcgattgta
cacatgtccctccgagactcgatatctccactactccaaaatctaccccagactttgaca
ttggaggaggagttgcaacagcaggaaaaagcagaggcagaacagaagctacaagaggct
gcagaatcaggagaagcagacggaggaactgcagccagttatttcgatacagatctcaac
tttggtgaagaagaggctgaagaacctccgagcgatgacgaagacgaccaacatgacggg
ccccagggctcaagaggtgtcgacggtgggggcggcgtcaagttgatggtgacagaatgg
atgaagacaaccgccaaggcacaagtcaagaaggagattcaacagtcagggctcaagcga
tttttggatcgatggattctcgccggtgacccttcaaatccagatcaaaaaccgacattt
ctacaacggttcctccatccagaagtatacgaagactttatcgccctgcgaaaacttatt
ccattcgaggaaccccctgatgtcgattacgccggcgacgacaagatgtctaattactgg
cctcccgaactgtggctgcccaaacctgtcttgtggattccacgggacgaagcgcgggtc
agcagacaagaagtcgcgcatacgagaaagatcacgcctattacggatgtaggagtgacg
ttgaatgagaagggattaattatcgtggatgttgaagctgcgccttttccaaggatgaga
ttggtgcattga
>Fvenenatum.busco
atgtcctccaattggcactctctgatcactagagcgatcgatataccactggaaggtgac
gactcccgagttggttctactcgagatggatccagtggtggcactctaagtaccaacaac
gcctccaagtcttcatcgcttcaatcgcttggtggcacctttatacccgtcgccatctac
tgcgtcgtctgcattatattcttctccgtttttcgcgtcaaatgtagtcgagtctatgcg
cctcgggctatacccagcctacgatcgcctcacaaacacattccgccgcttcccacgggt
tggttcgactgggtgaagccattcttcaagaccccagatacctttgtcctcaaccatggc
tcactcgatggcttcttctttttacgatatctcaaagtcttgcgaaatactttccttgtc
ggcatactgatctcctggcctatcctctttccagtccacatcactggtggtaacaaactt
agtcaattggatatcttgacgattggcaagattagtaacaataagcgcatgtttgcccat
gttgccgttgcatacatgttctttggttttgttctatttaccatcactcgagagtgtttc
tactacattggcattcgtcaagcatatctttcttcgccccactactcgaaacggctttcg
tctaggacggttctcatcacttcgatacccgatcgctatcttgatgaagcccgattgcga
aagctttacggcgactcagtaaaacgagtctggatcccacgcactgccaaggccctcatc
aaacttgtggaagagagggaggacacggcaatgcgactggaaaaggcggagattgcattg
atcaagaaggcgcatttagctcggaagaagcaattcaacaagaaatcatcgtcaacatct
tcctcagttgaaccagattccacggaatcgagttcgtcctatagaagtgacccgagcagt
gaacaaactcgatccgacttcccgcgtatcggtatctcgcagaacg---------agaac
acaaagaacgaaacccaggagcaaggattcaaaaccgaatatccgcaagtaacccaaa--
-cgagccacgacacccacgacctactcgaaaggtccgctgaagatcctgaatatgtccac
ccgtatggactcaacccagatctcccagacgttcggggctctgtcgccgcccaatgggtc
cctgcgaaagctagacctcatcatcgtccaatgcaaaacttcttccgacgcgttgacaca
atccgctggtgccgcatgcgactaaaagacttgaaccatgagatttacaagcttcgacgt
caagtccgtcgtggcgacggtgacaccttgccagccgccttcatcgagttcgacacccag
gaggctgctcaggctgcgcaccaaattgtggcccatcatcgtccccttcagcttgctcct
cgacttttgggcgttcggccagatgaggtggtttggaaatccctccgaatgcgctggtgg
gaacgtatcatccgtcgctttcttatcatgggtctagtcgccgtcgctattatcttttgg
tctattccttccgccatgattggtatcatatccaatatcgactttctaagcggaatattt
ttcctgcgctggatcaaactgttgcccaagcctattcttggctttctccagggcttcatt
cctgctattgctctgtcgttctggatgtctcttgtccctgcgatgctgagattctgcggt
gtccaagctggaatcccttctttagtcttggttgaacttttcacccaaaatatttacttc
gctttccaggtggtacaggttttcctgattacaacattgacatcggcggcttcggctgct
gtcctggacatcattaagcaaccaatgtcggcgcccgacctcctcgccagaaacctcccg
aaggcctccaacttttacctttcgtacattctcgttcaatgcttagctattggcgctacg
ggtctcttgcatctgtttgagttattccggcactacatccttggcagaggcctacaaaac
cctcgaacacgcttcaagatttggtacaaccttcgtcctcctcgctggggagggatcttt
ccgatctacacgaacatggcatgcatt------gcgttttgttacacgtgtatcgctcct
ctcattctcctcttcgcttgcgccggaatggccttcacgcgtctcatctaccgctataac
atcctttacgtgttcgactcggaaatggacagcatgggcttgttctaccccaacgctctt
cttcaacttattgtcgggctttacctggccgaaatttgcatgatcggtcttttcgctctc
aagcttgcgttcccgcctatggtactaatgctcatattcctcatatttacagggattgtt
cacatgtctctccgagactcgatatctccactgctacagaatttgccccagactttgaca
ctggaagaggagttgcaacaacaggaaaaagcagaggcagaacagaagttacaagaggcg
gcagaatcaggagaagcgaacggaggaactgcagccagttattttgatgcagaccttaac
tttggcgaagaagaggctgaagaacctccgagcgatgacgaagatgatcaacaggacggg
cctcagggctcaaggggcgttgatggtgggggtggtgtcaagttgatggtgacagaatgg
atgaagacaactgccaaggcacaggtcaagaaagagattcaacaatcagggttgaaacga
tttttagatcgatggattctggccggtgacccttcaaacccagaccagcaaccgaccttt
ttacaacggttcctccaccccgaagtatacgaagactttatcgccctacgaaaactcatt
ccattcgaagaaccccccgatgtcgattacgccggcgatgataagatgtctaattactgg
cctccggagctatggatgcccaaacctgttttgtggattcctcgggatgaagcgcgcgtc
agccgacaagaagttgcgcatacgagaaagatcacgcccattacggatgttggagtgact
ttaaatgagaaggggttgattattgtggatgttgaagctgcgccttttccaaggatgaga
ttggtgcattga
