# Supplementary material for: Apicidin biosynthesis is linked to accessory chromosomes in Fusarium poae isolates
Source: BMC Genomics. 2021 Aug 4;22:591. doi: 10.1186/s12864-021-07617-y (PMC8340494; doi:10.1186/s12864-021-07617-y)
Supplement: Supplementary file 17 — Additional file 17. Compressed folder containing alignments for each of the 4141 orthologs used in BUSCO analysis. [file 12864_2021_7617_MOESM17_ESM.zip › Fven2_nt_MAFFT/1225at5125_nt.mafft.fasta]

>Fp105
atggctgcccttgccatgcctcaggctcctgagcctctgaatcactctcttttggatgcg
gatgacggaacagcttctgcggatgatgcaccagtcctcgaattctttgttctcaagcaa
gaagtcaacctcgaagtcaatttccgcgacaagcgcatcgacggaacaaccgatatcttc
ctcgtaacatttaacgataaggtcgatgatatagtattggatgccgccgactgcgacatc
gacaccgaaaacgtctacgttgccgaactccgagaaatcaacggtgatatcgtcgagggc
caaaagcgaaagactgccgcgacctacaacgacccgtatgcgaagctatcacatcccgca
agctggagcttaagggccgaccatcacgacattcgtcgaaaacgcgcccagtctttattc
agcagccgaaagaaagatgtccccgccgaacatagagagttcgcggggtgcaccccagtc
tatcgatcgctcaaggtgaatttgcgcggcaaagccgagccagaccgtccgagactcatc
atcaggaagtcgatgttaagtaccgactcagctgagaaatccaacaagcagtacaagatc
acaatacctttcaccaccgtgaacccgcgagatggaatacaatttgtcggtgttgacccc
ctggacagccgattcacgcacatgtacacgcgaagttcaatacaccccggcactgcatct
tgtatcttcccatgtgtggatgatcacggatcacggtgcgactggaagatttcaataaag
tatcctcgcacattgggtgatgctctacaacaagcacttgcaacgcagcagaatggcaac
aatccagacaaaatgcagattgatggccaagaacgagcctccaaccttgttgaagaagat
aagcttcgcgaaatgtcagtcgtctgctcaggattccttatggaggaaacagtcgaccct
gaggacgatcacaaaaagattatgacttttgagcctgagaagaaggtgtccgcccagaag
cttggtttcgctgtaggtcctttcgagcatatcgatctttcctccgaattccgaacagaa
gaggatgaaatgaagctgggcatgaatgcactcaaagtgcacgcctactgcctaccgcac
cgcggcgattgggttcgcaatacagcagcagccatcaccatggcggccgatttctttacc
ttcacgttcgctcgatacccctttggcaatttcaagctgtgcttccttgacgatatggtc
gaagatactgtgtcattttattccatggcttttattagtaatcgcttgttattcccagac
gacatcatcgacaccgagatagatgtcactagaaagatcgtccagacgttggcttatcaa
tggatcggcatcaacatgatacccaatacgaggaatgacatgtggctcattatcggcatt
gcgcattacatgaccgaccttttcatgaagaagctgtgcggaaacaacgaatatcgattt
cggatgaagactttatctgacaagctcgtccaggtggacgttgaccgaccttctctctat
gatctcggtgcttatctccacctaggggagttcgagatggactttatggctctgaaagct
ccagtgattttcttcatccttgacaagcggcttatcaaggcttcaggaggacatggtctg
acccgcatcctctccaagatgctgacaaaagttcagattgagggttctgacaaggctact
atcctcgaaacggagaaattccgagcaacgtgtgagaagggagcaaaataccgactggag
agtttctggaatcaatgggtttatggctcaggctgcccccgattcgacgtcaaggcgaaa
ttcaacaagaagcgtttatgtgttgagcttacattgaatcaaatccaatcccagacggtc
aagagagccccgttggagaaggacgactttctacgtgttgttaaggaacgtcgatctggt
gtcaaggccggcgaagttcagcccttgttcaccggtccaatgactgttcgaatacacgag
gctgatggaaccccctacgagcacattctggagattcgcgaagatgccacaagatcgacc
aaattcgaaatcccatacaacacaaagtacaaaagactaaagagaaccaggcgtatgaaa
gaaaagcagaacgtaggcgccagcatggatgcagagaacctggatgacactctgttgtat
tgtctgggtgacgttctccaaacacctgaggagcaggcccaatgggagttgatcgactgg
gatccagacactgaacgaaaaatggatcaggaatcctatgaatggatccgtgtagatgct
gacttcgagtggtcttgcgatatgaaacggacactggaaccatacatgtacgtgtcacaa
ctgcaacaggatagagatgttgttgcccagcaggatgccatgctgtatctcacacaaggc
cctttacatcctatcgcatcaggtttccttaccaggactcttgtggatcgccgttacttc
catggcattagaactatggctgctgaggcactaccaagacaagccaacatcaaggacttg
tcaatgcttggtcttcgacaattgatgaaggctttcagcgaaatgttttgtcacaaggga
acaaatcaacccaagccaaacgacttctcggacaagaggcagtataacgtccaatgcgcc
attatcaaggccattgcacaggtcagagacgcaaacacatacaaatgcccgcttgaagcc
cgtcaattcattcttgaccaactcctcttcaacaacaatgaagacaaccccttttccgac
catttctacattgcgactcttgtggaggccctggcgacttctcttatcccttccaaacaa
gacgattggtttgccatgcaaaataagatccccaacgaagaggagaagcagttcctggaa
aaggccatcgagcaaattgagagagttcttcgccgggatgagtggacgaactcgtatcag
aatgtctggaccattgctggtctcagtgcaaagcagcggctcatgaaagcagatgtgatt
ccaaagagatatggtgacttcggccagtatcttctcgatggcacaagggacctcattcgt
atcaaggcgttcgaaggtttaatcgacttgggggctatgctggatcctacagtgttttcg
ttcttgacctacgccctcattaccgaccgctcaccgtatgttcgaaataaactcattgag
gctgctgcttctggtctggcagccatcgctttcggggagcactcgaaagtcactaagaat
gaccctccccccgacgatgaagaaggggatctgttgcttgtgcaggatagtgcccaggag
attgaggcacgtaaagaaatgttcgcaagaaaggagaacttggatgcagcgctcaaggct
ctccgtagggaaatggaccaaacgtacggaggtgacgaacgccactatagtactgctatg
cgtaaggcgttggatcacccagatcttggccggggtgagatggaaagcatgctggatttg
gctgcgatgatgtttgaggaagctggggactgggttgtcacacttcccttaccaaaggcc
tggtcagtggagagacctgtgcaacagctctctaatcgcttaataatgaagttcaaggcc
cattacaagacgaagccaaaagaccccatcgttcaaccactacctctcccaacccccgcg
cctgttgctcccattgctgcgcctgcggagcctaagagacccgcgcctttgcaaaagacc
tcatctatcaaaatcaatacgcacaagacagctcctccccaacggccgagcgtgccgcct
caacgcccaagtgttgtcgctccggttcaaagtccaaagccaagtcaaaccaagggagaa
agagacactattgttgcctctcctgtcctttctcgacagccaagcgcttcctcttcatct
ggctcaaagccttcgtggccatctgagccttcctctgccacaaatatcaagcgaccccga
ccagacaaggatgaacaccacactccagcaccaaagcgacccaaggttgagaagccattt
ggggccgactctggcgttcccgctgctaagaaaaagaagagacgcatggtcaggctcaag
gttacaccacatcgccttgccagcgtgatgaaggaccagaagaaacccatgagtaatggg
cgaacgtcactaccgtcaggcggctctagagatgctcctcctctcctctcaaactcgaga
tccgattcgattacagctaagccggcaagaaagccccttccaacaggtgacgtggtacga
aggcccttgcctggaggccctgcgtcatcaccgccggaaagaaagatttctttgagcaca
cattcaaactcaacgccgaagcccaagtctgcgagccctgcgacaggcacaccaccccct
ggagcaccgccccctcaacggacgaagatcaagattatcagaaagtcgaacccacagcca
ccgccggctccgtag
>Fp108
atggctgcccttgccatgcctcaggctcctgagcctctgaatcactctcttttggatgcg
gatgacggaacagcttctgcggatgatgcaccagtcctcgaattctttgttctcaagcaa
gaagtcaacctcgaagtcaatttccgcgacaagcgcatcgacggaacaaccgatatcttc
ctcgtaacatttaacgataaggtcgatgatatagtattggatgccgccgactgcgacatc
gacaccgaaaacgtctacgttgccgaactccgagaaatcaacggtgatatcgtcgagggc
caaaagcgaaagactgccgcgacctacaacgacccgtatgcgaagctatcacatcccgca
agctggagcttaagggccgaccatcacgacattcgtcgaaaacgcgcccagtctttattc
agcagccgaaagaaagatgtccccgccgaacatagagagttcgcggggtgcaccccagtc
tatcgatcgctcaaggtgaatttgcgcggcaaagccgagccagaccgtccgagactcatc
atcaggaagtcgatgttaagtaccgactcagctgagaaatccaacaagcagtacaagatc
acaatacctttcaccaccgtgaacccgcgagatggaatacaatttgtcggtgttgacccc
ctggacagccgattcacgcacatgtacacgcgaagttcaatacaccccggcactgcatct
tgtatcttcccatgtgtggatgatcacggatcacggtgcgactggaagatttcaataaag
tatcctcgcacattgggtgatgctctacaacaagcacttgcaacgcagcagaatggcaac
aatccagacaaaatgcagattgatggccaagaacgagcctccaaccttgttgaagaagat
aagcttcgcgaaatgtcagtcgtctgctcaggattccttatggaggaaacagtcgaccct
gaggacgatcacaaaaagattatgacttttgagcctgagaagaaggtgtccgcccagaag
cttggtttcgctgtaggtcctttcgagcatatcgatctttcctccgaattccgaacagaa
gaggatgaaatgaagctgggcatgaatgcactcaaagtgcacgcctactgcctaccgcac
cgcggcgattgggttcgcaatacagcagcagccatcaccatggcggccgatttctttacc
ttcacgttcgctcgatacccctttggcaatttcaagctgtgcttccttgacgatatggtc
gaagatactgtgtcattttattccatggcttttattagtaatcgcttgttattcccagac
gacatcatcgacaccgagatagatgtcactagaaagatcgtccagacgttggcttatcaa
tggatcggcatcaacatgatacccaatacgaggaatgacatgtggctcattatcggcatt
gcgcattacatgaccgaccttttcatgaagaagctgtgcggaaacaacgaatatcgattt
cggatgaagactttatctgacaagctcgtccaggtggacgttgaccgaccttctctctat
gatctcggtgcttatctccacctaggggagttcgagatggactttatggctctgaaagct
ccagtgattttcttcatccttgacaagcggcttatcaaggcttcaggaggacatggtctg
acccgcatcctctccaagatgctgacaaaagttcagattgagggttctgacaaggctact
atcctcgaaacggagaaattccgagcaacgtgtgagaagggagcaaaataccgactggag
agtttctggaatcaatgggtttatggctcaggctgcccccgattcgacgtcaaggcgaaa
ttcaacaagaagcgtttatgtgttgagcttacattgaatcaaatccaatcccagacggtc
aagagagccccgttggagaaggacgactttctacgtgttgttaaggaacgtcgatctggt
gtcaaggccggcgaagttcagcccttgttcaccggtccaatgactgttcgaatacacgag
gctgatggaaccccctacgagcacattctggagattcgcgaagatgccacaagatcgacc
aaattcgaaatcccatacaacacaaagtacaaaagactaaagagaaccaggcgtatgaaa
gaaaagcagaacgtaggcgccagcatggatgcagagaacctggatgacactctgttgtat
tgtctgggtgacgttctccaaacacctgaggagcaggcccaatgggagttgatcgactgg
gatccagacactgaacgaaaaatggatcaggaatcctatgaatggatccgtgtagatgct
gacttcgagtggtcttgcgatatgaaacggacactggaaccatacatgtacgtgtcacaa
ctgcaacaggatagagatgttgttgcccagcaggatgccatgctgtatctcacacaaggc
cctttacatcctatcgcatcaggtttccttaccaggactcttgtggatcgccgttacttc
catggcattagaactatggctgctgaggcactaccaagacaagccaacatcaaggacttg
tcaatgcttggtcttcgacaattgatgaaggctttcagcgaaatgttttgtcacaaggga
acaaatcaacccaagccaaacgacttctcggacaagaggcagtataacgtccaatgcgcc
attatcaaggccattgcacaggtcagagacgcaaacacatacaaatgcccgcttgaagcc
cgtcaattcattcttgaccaactcctcttcaacaacaatgaagacaaccccttttccgac
catttctacattgcgactcttgtggaggccctggcgacttctcttatcccttccaaacaa
gacgattggtttgccatgcaaaataagatccccaacgaagaggagaagcagttcctggaa
aaggccatcgagcaaattgagagagttcttcgccgggatgagtggacgaactcgtatcag
aatgtctggaccattgctggtctcagtgcaaagcagcggctcatgaaagcagatgtgatt
ccaaagagatatggtgacttcggccagtatcttctcgatggcacaagggacctcattcgt
atcaaggcgttcgaaggtttaatcgacttgggggctatgctggatcctacagtgttttcg
ttcttgacctacgccctcattaccgaccgctcaccgtatgttcgaaataaactcattgag
gctgctgcttctggtctggcagccatcgctttcggggagcactcgaaagtcactaagaat
gaccctccccccgacgatgaagaaggggatctgttgcttgtgcaggatagtgcccaggag
attgaggcacgtaaagaaatgttcgcaagaaaggagaacttggatgcagcgctcaaggct
ctccgtagggaaatggaccaaacgtacggaggtgacgaacgccactatagtactgctatg
cgtaaggcgttggatcacccagatcttggccggggtgagatggaaagcatgctggatttg
gctgcgatgatgtttgaggaagctggggactgggttgtcacacttcccttaccaaaggcc
tggtcagtggagagacctgtgcaacagctctctaatcgcttaataatgaagttcaaggcc
cattacaagacgaagccaaaagaccccatcgttcaaccactacctctcccaacccccgcg
cctgttgctcccattgctgcgcctgcggagcctaagagacccgcgcctttgcaaaagacc
tcatctatcaaaatcaatacgcacaagacagctcctccccaacggccgagcgtgccgcct
caacgcccaagtgttgtcgctccggttcaaagtccaaagccaagtcaaaccaagggagaa
agagacactattgttgcctctcctgtcctttctcgacagccaagcgcttcctcttcatct
ggctcaaagccttcgtggccatctgagccttcctctgccacaaatatcaagcgaccccga
ccagacaaggatgaacaccacactccagcaccaaagcgacccaaggttgagaagccattt
ggggccgactctggcgttcccgctgctaagaaaaagaagagacgcatggtcaggctcaag
gttacaccacatcgccttgccagcgtgatgaaggaccagaagaaacccatgagtaatggg
cgaacgtcactaccgtcaggcggctctagagatgctcctcctctcctctcaaactcgaga
tccgattcgattacagctaagccggcaagaaagccccttccaacaggtgacgtggtacga
aggcccttgcctggaggccctgcgtcatcaccgccggaaagaaagatttctttgagcaca
cattcaaactcaacgccgaagcccaagtctgcgagccctgcgacaggcacaccaccccct
ggagcaccgccccctcaacggacgaagatcaagattatcagaaagtcgaacccacagcca
ccgccggctccgtag
>Fp118
atggctgcccttgccatgcctcaggctcctgagcctctgaatcactctcttttggatgcg
gatgacggaacagcttctgcggatgatgcaccagtcctcgaattctttgttctcaagcaa
gaagtcaacctcgaagtcaatttccgcgacaagcgcatcgacggaacaaccgatatcttc
ctcgtaacatttaacgataaggtcgatgatatagtattggatgccgccgactgcgacatc
gacaccgaaaacgtctacgttgccgaactccgagaaatcaacggtgatatcgtcgagggc
caaaagcgaaagactgccgcgacctacaacgacccgtatgcgaagctatcacatcccgca
agctggagcttaagggccgaccatcacgacattcgtcgaaaacgcgcccagtctttattc
agcagccgaaagaaagatgtccccgccgaacatagagagttcgcggggtgcaccccagtc
tatcgatcgctcaaggtgaatttgcgcggcaaagccgagccagaccgtccgagactcatc
atcaggaagtcgatgttaagtaccgactcagctgagaaatccaacaagcagtacaagatc
acaatacctttcaccaccgtgaacccgcgagatggaatacaatttgtcggtgttgacccc
ctggacagccgattcacgcacatgtacacgcgaagttcaatacaccccggcactgcatct
tgtatcttcccatgtgtggatgatcacggatcacggtgcgactggaagatttcaataaag
tatcctcgcacattgggtgatgctctacaacaagcacttgcaacgcagcagaatggcaac
aatccagacaaaatgcagattgatggccaagaacgagcctccaaccttgttgaagaagat
aagcttcgcgaaatgtcagtcgtctgctcaggattccttatggaggaaacagtcgaccct
gaggacgatcacaaaaagattatgacttttgagcctgagaagaaggtgtccgcccagaag
cttggtttcgctgtaggtcctttcgagcatatcgatctttcctccgaattccgaacagaa
gaggatgaaatgaagctgggcatgaatgcactcaaagtgcacgcctactgcctaccgcac
cgcggcgattgggttcgcaatacagcagcagccatcaccatggcggccgatttctttacc
ttcacgttcgctcgatacccctttggcaatttcaagctgtgcttccttgacgatatggtc
gaagatactgtgtcattttattccatggcttttattagtaatcgcttgttattcccagac
gacatcatcgacaccgagatagatgtcactagaaagatcgtccagacgttggcttatcaa
tggatcggcatcaacatgatacccaatacgaggaatgacatgtggctcattatcggcatt
gcgcattacatgaccgaccttttcatgaagaagctgtgcggaaacaacgaatatcgattt
cggatgaagactttatctgacaagctcgtccaggtggacgttgaccgaccttctctctat
gatctcggtgcttatctccacctaggggagttcgagatggactttatggctctgaaagct
ccagtgattttcttcatccttgacaagcggcttatcaaggcttcaggaggacatggtctg
acccgcatcctctccaagatgctgacaaaagttcagattgagggttctgacaaggctact
atcctcgaaacggagaaattccgagcaacgtgtgagaagggagcaaaataccgactggag
agtttctggaatcaatgggtttatggctcaggctgcccccgattcgacgtcaaggcgaaa
ttcaacaagaagcgtttatgtgttgagcttacattgaatcaaatccaatcccagacggtc
aagagagccccgttggagaaggacgactttctacgtgttgttaaggaacgtcgatctggt
gtcaaggccggcgaagttcagcccttgttcaccggtccaatgactgttcgaatacacgag
gctgatggaaccccctacgagcacattctggagattcgcgaagatgccacaagatcgacc
aaattcgaaatcccatacaacacaaagtacaaaagactaaagagaacccggcgtatgaaa
gaaaagcagaacgtaggcgccagcatggatgcagagaacctggatgacactctgttgtat
tgtctgggtgacgttctccaaacacctgaggagcaggcccaatgggagttgatcgactgg
gatccagacactgaacgaaaaatggatcaggaatcctatgaatggatccgtgtagatgct
gacttcgagtggtcttgcgatatgaaacggacactggaaccatacatgtacgtgtcacaa
ctgcaacaggatagagatgttgttgcccagcaggatgccatgctgtatctcacacaaggc
cctttacatcctatcgcatcaggtttccttaccaggactcttgtggatcgccgttacttc
catggcattagaactatggctgctgaggcactaccaagacaagccaacatcaaggacttg
tcaatgcttggtcttcgacaattgatgaaggctttcagcgaaatgttttgtcacaaggga
acaaatcaacccaagccaaacgacttctcggacaagaggcagtataacgtccaatgcgcc
attatcaaggccattgcacaggtcagagacgcaaacacatacaaatgcccgcttgaagcc
cgtcaattcattcttgaccaactcctcttcaacaacaatgaagacaaccccttttccgac
catttctacattgcgactcttgtggaggccctggcgacttctcttatcccttccaaacaa
gacgattggtttgccatgcaaaataagatccccaacgaagaggagaagcagttcctggaa
aaggccatcgagcaaattgagagagttcttcgccgggatgagtggacgaactcgtatcag
aatgtctggaccattgctggtctcagtgcaaagcagcggctcatgaaagcagatgtgatt
ccaaagagatatggtgacttcggccagtatcttctcgatggcacaagggacctcattcgt
atcaaggcgttcgaaggtttaatcgacttgggggctatgctggatcctacagtgttttcg
ttcttgacctacgccctcattaccgaccgctcaccgtatgttcgaaataaactcattgag
gctgctgcttctggtctggcagccatcgctttcggggagcactcgaaagtcactaagaat
gaccctccccctgacgatgaagaaggggatctgttgcttgtgcaggatagtgcccaggag
attgaggcacgtaaagaaatgttcgcaagaaaggagaacttggatgcagcgctcaaggct
ctccgtagggaaatggaccaaacgtacggaggtgacgaacgccactatagtactgctatg
cgtaaggcgttggatcacccagatcttggccggggtgagatggaaagcatgctggatttg
gctgcgatgatgtttgaggaagctggggactgggttgtcacacttcccttaccaaaggcc
tggtcagtggagagacctgtgcaacagctctctaatcgcttaataatgaagttcaaggcc
cattacaagacgaagccaaaagaccccatcgttcaaccactacctctcccaacccccgcg
cctgttgctcccattgctgcgcctgcggagcctaagagacccgcgcctttgcaaaagacc
tcatctatcaaaatcaatacgcacaagacagctcctccccaacggccgagcgtgccgcct
caacgcccaagtgttgtcgctccggttcaaagtccaaagccaagtcaaaccaagggagaa
agagacactattgttgcctctcctgtcctttctcgacagccaagcgcttcctcttcatct
ggctcaaagccttcgtggccatctgagccttcctctgccacaaatatcaagcgaccccga
ccagacaaggatgaacaccacactccagcaccaaagcgacccaaggttgagaagccattt
ggggccgactctggcgttcccgctgctaagaaaaagaagagacgcatggtcaggctcaag
gttacaccacatcgccttgccagcgtgatgaaggaccagaagaaacccatgagtaatggg
cgaacgtcactaccgtcaggcggctctagagatgctcctcctctcctctcaaactcgaga
tccgattcgattacagctaagccggcaagaaagccccttccaacaggtgacgtggtacga
aggcccttgcctggaggccctgcgtcatcaccgccggaaagaaagatttctttgagcaca
cattcaaactcaacgccgaagcccaagtctgcgagccctgcgacaggcacaccaccccct
ggagcaccaccccctcaacggacgaagatcaagattatcagaaagtcgaacccacagcca
ccgccggctccgtag
>Fp122
atggctgcccttgccatgcctcaggctcctgagcctctgaatcactctcttttggatgcg
gatgacggaacagcttctgcggatgatgcaccagtcctcgaattctttgttctcaagcaa
gaagtcaacctcgaagtcaatttccgcgacaagcgcatcgacggaacaaccgatatcttc
ctcgtaacatttaacgataaggtcgatgatatagtattggatgccgccgactgcgacatc
gacaccgaaaacgtctacgttgccgaactccgagaaatcaacggtgatatcgtcgagggc
caaaagcgaaagactgccgcgacctacaacgacccgtatgcgaagctatcacatcccgca
agctggagcttaagggccgaccatcacgacattcgtcgaaaacgcgcccagtctttattc
agcagccgaaagaaagatgtccccgccgaacatagagagttcgcggggtgcaccccagtc
tatcgatcgctcaaggtgaatttgcgcggcaaagccgagccagaccgtccgagactcatc
atcaggaagtcgatgttaagcaccgactcagctgagaaatccaacaagcagtacaagatc
acaatacctttcaccaccgtgaacccgcgagatggaatacaatttgtcggtgttgacccc
ctggacagccgattcacgcacatgtacacgcgaagttcaatacaccccggcactgcatct
tgtatcttcccatgtgtggatgatcacggatcacggtgcgactggaagatttcaataaag
tatcctcgcacattgggtgatgctctacaacaagcacttgcaacgcagcagaatggcaac
aatccagacaaaatgcagattgatggccaagaacgagcctccaaccttgttgaagaagat
aagcttcgcgaaatgtcagtcgtctgctcaggattccttatggaggaaacagtcgaccct
gaggacgatcacaaaaagattatgacttttgagcctgagaagaaggtgtccgcccagaag
cttggtttcgctgtaggtcctttcgagcatatcgatctttcctccgaattccgaacagaa
gaggatgaaatgaagctgggcatgaatgcactcaaagtgcacgcctactgcctaccgcac
cgcggcgattgggttcgcaatacagcagcagccatcaccatggcggccgatttctttacc
ttcacgttcgctcgatacccctttggcaatttcaagctgtgcttccttgacgatatggtc
gaagatactgtgtcattttattccatggcttttattagtaatcgcttgttattcccagac
gacatcatcgacaccgagatagatgtcactagaaagatcgtccagacgttggcttatcaa
tggatcggcatcaacatgatacccaatacgaggaatgacatgtggctcattatcggcatt
gcgcattacatgaccgaccttttcatgaagaagctgtgcggaaacaacgaatatcgattt
cggatgaagactttatctgacaagctcgtccaggtggacgttgaccgaccttctctctat
gatctcggtgcttatctccacctaggggagttcgagatggactttatggctctgaaagct
ccagtgattttcttcatccttgacaagcggcttatcaaggcttcaggaggacatggtctg
acccgcatcctctccaagatgctgacaaaagttcagattgagggttctgacaaggctact
atcctcgaaacggagaaattccgagcaacgtgtgagaagggagcaaaataccgactggag
agtttctggaatcaatgggtttatggctcaggctgcccccgattcgacgtcaaggcgaaa
ttcaacaagaagcgtttatgtgttgagcttacattgaatcaaatccaatcccagacggtc
aagagagccccgttggagaaggacgactttctacgtgttgttaaggaacgtcgatctggt
gtcaaggccggcgaagttcagcccttgttcaccggtccaatgactgttcgaatacacgag
gctgatggaaccccctacgagcacattctggagattcgcgaagatgccacaagatcgacc
aaattcgaaatcccatacaacacaaagtacaaaagactaaagagaaccaggcgtatgaaa
gaaaagcagaacgtaggcgccagcatggatgcagagaacctggatgacactctgttgtat
tgtctgggtgacgttctccaaacacctgaggagcaggcccaatgggagttgatcgactgg
gatccagacactgaacgaaaaatggatcaggaatcctatgaatggatccgtgtagatgct
gacttcgagtggtcttgcgatatgaaacggacactggaaccatacatgtacgtgtcacaa
ctgcaacaggatagagatgttgttgcccagcaggatgccatgctgtatctcacacaaggc
cctttacatcctatcgcatcaggtttccttaccaggactcttgtggatcgccgttacttc
catggcattagaactatggctgctgaggcactaccaagacaagccaacatcaaggacttg
tcaatgcttggtcttcgacaattgatgaaggctttcagcgaaatgttttgtcacaaggga
acaaatcaacccaagccaaacgacttctcggacaagaggcagtataacgtccaatgcgcc
attatcaaggccattgcacaggtcagagacgcaaacacatacaaatgcccgcttgaagcc
cgtcaattcattcttgaccaactcctcttcaacaacaatgaagacaaccccttttccgac
catttctacattgcgactcttgtggaggccctggcgacttctcttatcccttccaaacaa
gacgattggtttgccatgcaaaataagatccccaacgaagaggagaagcagttcctggaa
aaggccatcgagcaaattgagagagttcttcgccgggatgagtggacgaactcgtatcag
aatgtctggaccattgctggtctcagtgcaaagcagcggctcatgaaagcagatgtgatt
ccaaagagatatggtgacttcggccagtatcttctcgatggcacaagggacctcattcgt
atcaaggcgttcgaaggtttaatcgacttgggggctatgctggatcctacagtgttttcg
ttcttgacctacgccctcattaccgaccgctcaccgtatgttcgaaataaactcattgag
gctgctgcttctggtctggcagccatcgctttcggggagcactcgaaagtcactaagaat
gaccctccccccgacgatgaagaaggggatctgttgcttgtgcaggatagtgcccaggag
attgaggcacgtaaagaaatgttcgcaagaaaggagaacttggatgcagcgctcaaggct
ctccgtagggaaatggaccaaacgtacggaggtgacgaacgccactatagtactgctatg
cgtaaggcgttggatcacccagatcttggccggggtgagatggaaagcatgctggatttg
gctgcgatgatgtttgaggaagctggggactgggttgtcacacttcccttaccaaaggcc
tggtcagtggagagacctgtgcaacagctctctaatcgcttaataatgaagttcaaggcc
cattacaagacgaagccaaaagaccccatcgttcaaccactacctctcccaacccccgcg
cctgttgctcccattgctgcgcctgcggagcctaagagacccgcgcctttgcaaaagacc
tcatctatcaaaatcaatacgcacaagacagctcctccccaacggccgagcgtgccgcct
caacgcccaagtgttgtcgctccggttcaaagtccaaagccaagtcaaaccaagggagaa
agagacactattgttgcctctcctgtcctttctcgacagccaagcgcttcctcttcatct
ggctcaaagccttcgtggccatctgagccttcctctgccacaaatatcaagcgaccccga
ccagacaaggatgaacaccacactccagcaccaaagcgacccaaggttgagaagccattt
ggggccgactctggcgttcccgctgctaagaaaaagaagagacgcatggtcaggctcaag
gttacaccacatcgccttgccagcgtgatgaaggaccagaagaaacccatgagtaatggg
cgaacgtcactaccgtcaggcggctctagagatgctcctcctctcctctcaaactcgaga
tccgattcgattacagctaagccggcaagaaagccccttccaacaggtgacgtggtacga
aggcccttgcctggaggccctgcgtcatcaccgccggaaagaaagatttctttgagcaca
cattcaaactcaacgccgaagcccaagtctgcgagccctgcgacaggcacaccaccccct
ggagcaccgccccctcaacggacgaagatcaagattatcagaaagtcgaacccacagcca
ccgccggctccgtag
>Fp125
atggctgcccttgccatgcctcaggctcctgagcctctgaatcactctcttttggatgcg
gatgacggaacagcttctgcggatgatgcaccagtcctcgaattctttgttctcaagcaa
gaagtcaacctcgaagtcaatttccgcgacaagcgcatcgacggaacaaccgatatcttc
ctcgtaacatttaacgataaggtcgatgatatagtattggatgccgccgactgcgacatc
gacaccgaaaacgtctacgttgccgaactccgagaaatcaacggtgatatcgtcgagggc
caaaagcgaaagactgccgcgacctacaacgacccgtatgcgaagctatcacatcccgca
agctggagcttaagggccgaccatcacgacattcgtcgaaaacgcgcccagtctttattc
agcagccgaaagaaagatgtccccgccgaacatagagagttcgcggggtgcaccccagtc
tatcgatcgctcaaggtgaatttgcgcggcaaagccgagccagaccgtccgagactcatc
atcaggaagtcgatgttaagtaccgactcagctgagaaatccaacaagcagtacaagatc
acaatacctttcaccaccgtgaacccgcgagatggaatacaatttgtcggtgttgacccc
ctggacagccgattcacgcacatgtacacgcgaagttcaatacaccccggcactgcatct
tgtatcttcccatgtgtggatgatcacggatcacggtgcgactggaagatttcaataaag
tatcctcgcacattgggtgatgctctacaacaagcacttgcaacgcagcagaatggcaac
aatccagacaaaatgcagattgatggccaagaacgagcctccaaccttgttgaagaagat
aagcttcgcgaaatgtcagtcgtctgctcaggattccttatggaggaaacagtcgaccct
gaggacgatcacaaaaagattatgacttttgagcctgagaagaaggtgtccgcccagaag
cttggtttcgctgtaggtcctttcgagcatatcgatctttcctccgaattccgaacagaa
gaggatgaaatgaagctgggcatgaatgcactcaaagtgcacgcctactgcctaccgcac
cgcggcgattgggttcgcaatacagcagcagccatcaccatggcggccgatttctttacc
ttcacgttcgctcgatacccctttggcaatttcaagctgtgcttccttgacgatatggtc
gaagatactgtgtcattttattccatggcttttattagtaatcgcttgttattcccagac
gacatcatcgacaccgagatagatgtcactagaaagatcgtccagacgttggcttatcaa
tggatcggcatcaacatgatacccaatacgaggaatgacatgtggctcattatcggcatt
gcgcattacatgaccgaccttttcatgaagaagctgtgcggaaacaacgaatatcgattt
cggatgaagactttatctgacaagctcgtccaggtggacgttgaccgaccttctctctat
gatctcggtgcttatctccacctaggggagttcgagatggactttatggctctgaaagct
ccagtgattttcttcatccttgacaagcggcttatcaaggcttcaggaggacatggtctg
acccgcatcctctccaagatgctgacaaaagttcagattgagggttctgacaaggctact
atcctcgaaacggagaaattccgagcaacgtgtgagaagggagcaaaataccgactggag
agtttctggaatcaatgggtttatggctcaggctgcccccgattcgacgtcaaggcgaaa
ttcaacaagaagcgtttatgtgttgagcttacattgaatcaaatccaatcccagacggtc
aagagagccccgttggagaaggacgactttctacgtgttgttaaggaacgtcgatctggt
gtcaaggccggcgaagttcagcccttgttcaccggtccaatgactgttcgaatacacgag
gctgatggaaccccctacgagcacattctggagattcgcgaagatgccacaagatcgacc
aaattcgaaatcccatacaacacaaagtacaaaagactaaagagaacccggcgtatgaaa
gaaaagcagaacgtaggcgccagcatggatgcagagaacctggatgacactctgttgtat
tgtctgggtgacgttctccaaacacctgaggagcaggcccaatgggagttgatcgactgg
gatccagacactgaacgaaaaatggatcaggaatcctatgaatggatccgtgtagatgct
gacttcgagtggtcttgcgatatgaaacggacactggaaccatacatgtacgtgtcacaa
ctgcaacaggatagagatgttgttgcccagcaggatgccatgctgtatctcacacaaggc
cctttacatcctatcgcatcaggtttccttaccaggactcttgtggatcgccgttacttc
catggcattagaactatggctgctgaggcactaccaagacaagccaacatcaaggacttg
tcaatgcttggtcttcgacaattgatgaaggctttcagcgaaatgttttgtcacaaggga
acaaatcaacccaagccaaacgacttctcggacaagaggcagtataacgtccaatgcgcc
attatcaaggccattgcacaggtcagagacgcaaacacatacaaatgcccgcttgaagcc
cgtcaattcattcttgaccaactcctcttcaacaacaatgaagacaaccccttttccgac
catttctacattgcgactcttgtggaggccctggcgacttctcttatcccttccaaacaa
gacgattggtttgccatgcaaaataagatccccaacgaagaggagaagcagttcctggaa
aaggccatcgagcaaattgagagagttcttcgccgggatgagtggacgaactcgtatcag
aatgtctggaccattgctggtctcagtgcaaagcagcggctcatgaaagcagatgtgatt
ccaaagagatatggtgacttcggccagtatcttctcgatggcacaagggacctcattcgt
atcaaggcgttcgaaggtttaatcgacttgggggctatgctggatcctacagtgttttcg
ttcttgacctacgccctcattaccgaccgctcaccgtatgttcgaaataaactcattgag
gctgctgcttctggtctggcagccatcgctttcggggagcactcgaaagtcactaagaat
gaccctccccctgacgatgaagaaggggatctgttgcttgtgcaggatagtgcccaggag
attgaggcacgtaaagaaatgttcgcaagaaaggagaacttggatgcagcgctcaaggct
ctccgtagggaaatggaccaaacgtacggaggtgacgaacgccactatagtactgctatg
cgtaaggcgttggatcacccagatcttggccggggtgagatggaaagcatgctggatttg
gctgcgatgatgtttgaggaagctggggactgggttgtcacacttcccttaccaaaggcc
tggtcagtggagagacctgtgcaacagctctctaatcgcttaataatgaagttcaaggcc
cattacaagacgaagccaaaagaccccatcgttcaaccactacctctcccaacccccgcg
cctgttgctcccattgctgcgcctgcggagcctaagagacccgcgcctttgcaaaagacc
tcatctatcaaaatcaatacgcacaagacagctcctccccaacggccgagcgtgccgcct
caacgcccaagtgttgtcgctccggttcaaagtccaaagccaagtcaaaccaagggagaa
agagacactattgttgcctctcctgtcctttctcgacagccaagcgcttcctcttcatct
ggctcaaagccttcgtggccatctgagccttcctctgccacaaatatcaagcgaccccga
ccagacaaggatgaacaccacactccagcaccaaagcgacccaaggttgagaagccattt
ggggccgactctggcgttcccgctgctaagaaaaagaagagacgcatggtcaggctcaag
gttacaccacatcgccttgccagcgtgatgaaggaccagaagaaacccatgagtaatggg
cgaacgtcactaccgtcaggcggctctagagatgctcctcctctcctctcaaactcgaga
tccgattcgattacagctaagccggcaagaaagccccttccaacaggtgacgtggtacga
aggcccttgcctggaggccctgcgtcatcaccgccggaaagaaagatttctttgagcaca
cattcaaactcaacgccgaagcccaagtctgcgagccctgcgacaggcacaccaccccct
ggagcaccaccccctcaacggacgaagatcaagattatcagaaagtcgaacccacagcca
ccgccggctccgtag
>Fp13r
atggctgcccttgccatgcctcaggctcctgagcctctgaatcactctcttttggatgcg
gatgacggaacagcttctgcggatgatgcaccagtcctcgaattctttgttctcaagcaa
gaagtcaacctcgaagtcaatttccgcgacaagcgcatcgacggaacaaccgatatcttc
ctcgtaacatttaacgataaggtcgatgatatagtattggatgccgccgactgcgacatc
gacaccgaaaacgtctacgttgccgaactccgagaaatcaacggtgatatcgtcgagggc
caaaagcgaaagactgccgcgacctacaacgacccgtatgcgaagctatcacatcccgca
agctggagcttaagggccgaccatcacgacattcgtcgaaaacgcgcccagtctttattc
agcagccgaaagaaagatgtccccgccgaacatagagagttcgcggggtgcaccccagtc
tatcgatcgctcaaggtgaatttgcgcggcaaagccgagccagaccgtccgagactcatc
atcaggaagtcgatgttaagtaccgactcagctgagaaatccaacaagcagtacaagatc
acaatacctttcaccaccgtgaacccgcgagatggaatacaatttgtcggtgttgacccc
ctggacagccgattcacgcacatgtacacgcgaagttcaatacaccccggcactgcatct
tgtatcttcccatgtgtggatgatcacggatcacggtgcgactggaagatttcaataaag
tatcctcgcacattgggtgatgctctacaacaagcacttgcaacgcagcagaatggcaac
aatccagacaaaatgcagattgatggccaagaacgagcctccaaccttgttgaagaagat
aagcttcgcgaaatgtcagtcgtctgctcaggattccttatggaggaaacagtcgaccct
gaggacgatcacaaaaagattatgacttttgagcctgagaagaaggtgtccgcccagaag
cttggtttcgctgtaggtcctttcgagcatatcgatctttcctccgaattccgaacagaa
gaggatgaaatgaagctgggcatgaatgcactcaaagtgcacgcctactgcctaccgcac
cgcggcgattgggttcgcaatacagcagcagccatcaccatggcggccgatttctttacc
ttcacgttcgctcgatacccctttggcaatttcaagctgtgcttccttgacgatatggtc
gaagatactgtgtcattttattccatggcttttattagtaatcgcttgttattcccagac
gacatcatcgacaccgagatagatgtcactagaaagatcgtccagacgttggcttatcaa
tggatcggcatcaacatgatacccaatacgaggaatgacatgtggctcattatcggcatt
gcgcattacatgaccgaccttttcatgaagaagctgtgcggaaacaacgaatatcgattt
cggatgaagactttatctgacaagctcgtccaggtggacgttgaccgaccttctctctat
gatctcggtgcttatctccacctaggggagttcgagatggactttatggctctgaaagct
ccagtgattttcttcatccttgacaagcggcttatcaaggcttcaggaggacatggtctg
acccgcatcctctccaagatgctgacaaaagttcagattgagggttctgacaaggctact
atcctcgaaacggagaaattccgagcaacgtgtgagaagggagcaaaataccgactggag
agtttctggaatcaatgggtttatggctcaggctgcccccgattcgacgtcaaggcgaaa
ttcaacaagaagcgtttatgtgttgagcttacattgaatcaaatccaatcccagacggtc
aagagagccccgttggagaaggacgactttctacgtgttgttaaggaacgtcgatctggt
gtcaaggccggcgaagttcagcccttgttcaccggtccaatgactgttcgaatacacgag
gctgatggaaccccctacgagcacattctggagattcgcgaagatgccacaagatcgacc
aaattcgaaatcccatacaacacaaagtacaaaagactaaagagaacccggcgtatgaaa
gaaaagcagaacgtaggcgccagcatggatgcagagaacctggatgacactctgttgtat
tgtctgggtgacgttctccaaacacctgaggagcaggcccaatgggagttgatcgactgg
gatccagacactgaacgaaaaatggatcaggaatcctatgaatggatccgtgtagatgct
gacttcgagtggtcttgcgatatgaaacggacactggaaccatacatgtacgtgtcacaa
ctgcaacaggatagagatgttgttgcccagcaggatgccatgctgtatctcacacaaggc
cctttacatcctatcgcatcaggtttccttaccaggactcttgtggatcgccgttacttc
catggcattagaactatggctgctgaggcactaccaagacaagccaacatcaaggacttg
tcaatgcttggtcttcgacaattgatgaaggctttcagcgaaatgttttgtcacaaggga
acaaatcaacccaagccaaacgacttctcggacaagaggcagtataacgtccaatgcgcc
attatcaaggccattgcacaggtcagagacgcaaacacatacaaatgcccgcttgaagcc
cgtcaattcattcttgaccaactcctcttcaacaacaatgaagacaaccccttttccgac
catttctacattgcgactcttgtggaggccctggcgacttctcttatcccttccaaacaa
gacgattggtttgccatgcaaaataagatccccaacgaagaggagaagcagttcctggaa
aaggccatcgagcaaattgagagagttcttcgccgggatgagtggacgaactcgtatcag
aatgtctggaccattgctggtctcagtgcaaagcagcggctcatgaaagcagatgtgatt
ccaaagagatatggtgacttcggccagtatcttctcgatggcacaagggacctcattcgt
atcaaggcgttcgaaggtttaatcgacttgggggctatgctggatcctacagtgttttcg
ttcttgacctacgccctcattaccgaccgctcaccgtatgttcgaaataaactcattgag
gctgctgcttctggtctggcagccatcgctttcggggagcactcgaaagtcactaagaat
gaccctccccctgacgatgaagaaggggatctgttgcttgtgcaggatagtgcccaggag
attgaggcacgtaaagaaatgttcgcaagaaaggagaacttggatgcagcgctcaaggct
ctccgtagggaaatggaccaaacgtacggaggtgacgaacgccactatagtactgctatg
cgtaaggcgttggatcacccagatcttggccggggtgagatggaaagcatgctggatttg
gctgcgatgatgtttgaggaagctggggactgggttgtcacacttcccttaccaaaggcc
tggtcagtggagagacctgtgcaacagctctctaatcgcttaataatgaagttcaaggcc
cattacaagacgaagccaaaagaccccatcgttcaaccactacctctcccaacccccgcg
cctgttgctcccattgctgcgcctgcggagcctaagagacccgcgcctttgcaaaagacc
tcatctatcaaaatcaatacgcacaagacagctcctccccaacggccgagcgtgccgcct
caacgcccaagtgttgtcgctccggttcaaagtccaaagccaagtcaaaccaagggagaa
agagacactattgttgcctctcctgtcctttctcgacagccaagcgcttcctcttcatct
ggctcaaagccttcgtggccatctgagccttcctctgccacaaatatcaagcgaccccga
ccagacaaggatgaacaccacactccagcaccaaagcgacccaaggttgagaagccattt
ggggccgactctggcgttcccgctgctaagaaaaagaagagacgcatggtcaggctcaag
gttacaccacatcgccttgccagcgtgatgaaggaccagaagaaacccatgagtaatggg
cgaacgtcactaccgtcaggcggctctagagatgctcctcctctcctctcaaactcgaga
tccgattcgattacagctaagccggcaagaaagccccttccaacaggtgacgtggtacga
aggcccttgcctggaggccctgcgtcatcaccgccggaaagaaagatttctttgagcaca
cattcaaactcaacgccgaagcccaagtctgcgagccctgcgacaggcacaccaccccct
ggagcaccaccccctcaacggacgaagatcaagattatcagaaagtcgaacccacagcca
ccgccggctccgtag
>Fp144
atggctgcccttgccatgcctcaggctcctgagcctctgaatcactctcttttggatgcg
gatgacggaacagcttctgcggatgatgcaccagtcctcgaattctttgttctcaagcaa
gaagtcaacctcgaagtcaatttccgcgacaagcgcatcgacggaacaaccgatatcttc
ctcgtaacatttaacgataaggtcgatgatatagtattggatgccgccgactgcgacatc
gacaccgaaaacgtctacgttgccgaactccgagaaatcaacggtgatatcgtcgagggc
caaaagcgaaagactgccgcgacctacaacgacccgtatgcgaagctatcacatcccgca
agctggagcttaagggccgaccatcacgacattcgtcgaaaacgcgcccagtctttattc
agcagccgaaagaaagatgtccccgccgaacatagagagttcgcggggtgcaccccagtc
tatcgatcgctcaaggtgaatttgcgcggcaaagccgagccagaccgtccgagactcatc
atcaggaagtcgatgttaagtaccgactcagctgagaaatccaacaagcagtacaagatc
acaatacctttcaccaccgtgaacccgcgagatggaatacaatttgtcggtgttgacccc
ctggacagccgattcacgcacatgtacacgcgaagttcaatacaccccggcactgcatct
tgtatcttcccatgtgtggatgatcacggatcacggtgcgactggaagatttcaataaag
tatcctcgcacattgggtgatgctctacaacaagcacttgcaacgcagcagaatggcaac
aatccagacaaaatgcagattgatggccaagaacgagcctccaaccttgttgaagaagat
aagcttcgcgaaatgtcagtcgtctgctcaggattccttatggaggaaacagtcgaccct
gaggacgatcacaaaaagattatgacttttgagcctgagaagaaggtgtccgcccagaag
cttggtttcgctgtaggtcctttcgagcatatcgatctttcctccgaattccgaacagaa
gaggatgaaatgaagctgggcatgaatgcactcaaagtgcacgcctactgcctaccgcac
cgcggcgattgggttcgcaatacagcagcagccatcaccatggcggccgatttctttacc
ttcacgttcgctcgatacccctttggcaatttcaagctgtgcttccttgacgatatggtc
gaagatactgtgtcattttattccatggcttttattagtaatcgcttgttattcccagac
gacatcatcgacaccgagatagatgtcactagaaagatcgtccagacgttggcttatcaa
tggatcggcatcaacatgatacccaatacgaggaatgacatgtggctcattatcggcatt
gcgcattacatgaccgaccttttcatgaagaagctgtgcggaaacaacgaatatcgattt
cggatgaagactttatctgacaagctcgtccaggtggacgttgaccgaccttctctctat
gatctcggtgcttatctccacctaggggagttcgagatggactttatggctctgaaagct
ccagtgattttcttcatccttgacaagcggcttatcaaggcttcaggaggacatggtctg
acccgcatcctctccaagatgctgacaaaagttcagattgagggttctgacaaggctact
atcctcgaaacggagaaattccgagcaacgtgtgagaagggagcaaaataccgactggag
agtttctggaatcaatgggtttatggctcaggctgcccccgattcgacgtcaaggcgaaa
ttcaacaagaagcgtttatgtgttgagcttacattgaatcaaatccaatcccagacggtc
aagagagccccgttggagaaggacgactttctacgtgttgttaaggaacgtcgatctggt
gtcaaggccggcgaagttcagcccttgttcaccggtccaatgactgttcgaatacacgag
gctgatggaaccccctacgagcacattctggagattcgcgaagatgccacaagatcgacc
aaattcgaaatcccatacaacacaaagtacaaaagactaaagagaaccaggcgtatgaaa
gaaaagcagaacgtaggcgccagcatggatgcagagaacctggatgacactctgttgtat
tgtctgggtgacgttctccaaacacctgaggagcaggcccaatgggagttgatcgactgg
gatccagacactgaacgaaaaatggatcaggaatcctatgaatggatccgtgtagatgct
gacttcgagtggtcttgcgatatgaaacggacactggaaccatacatgtacgtgtcacaa
ctgcaacaggatagagatgttgttgcccagcaggatgccatgctgtatctcacacaaggc
cctttacatcctatcgcatcaggtttccttaccaggactcttgtggatcgccgttacttc
catggcattagaactatggctgctgaggcactaccaagacaagccaacatcaaggacttg
tcaatgcttggtcttcgacaattgatgaaggctttcagcgaaatgttttgtcacaaggga
acaaatcaacccaagccaaacgacttctcggacaagaggcagtataacgtccaatgcgcc
attatcaaggccattgcacaggtcagagacgcaaacacatacaaatgcccgcttgaagcc
cgtcaattcattcttgaccaactcctcttcaacaacaatgaagacaaccccttttccgac
catttctacattgcgactcttgtggaggccctggcgacttctcttatcccttccaaacaa
gacgattggtttgccatgcaaaataagatccccaacgaagaggagaagcagttcctggaa
aaggccatcgagcaaattgagagagttcttcgccgggatgagtggacgaactcgtatcag
aatgtctggaccattgctggtctcagtgcaaagcagcggctcatgaaagcagatgtgatt
ccaaagagatatggtgacttcggccagtatcttctcgatggcacaagggacctcattcgt
atcaaggcgttcgaaggtttaatcgacttgggggctatgctggatcctacagtgttttcg
ttcttgacctacgccctcattaccgaccgctcaccgtatgttcgaaataaactcattgag
gctgctgcttctggtctggcagccatcgctttcggggagcactcgaaagtcactaagaat
gaccctccccccgacgatgaagaaggggatctgttgcttgtgcaggatagtgcccaggag
attgaggcacgtaaagaaatgttcgcaagaaaggagaacttggatgcagcgctcaaggct
ctccgtagggaaatggaccaaacgtacggaggtgacgaacgccactatagtactgctatg
cgtaaggcgttggatcacccagatcttggccggggtgagatggaaagcatgctggatttg
gctgcgatgatgtttgaggaagctggggactgggttgtcacacttcccttaccaaaggcc
tggtcagtggagagacctgtgcaacagctctctaatcgcttaataatgaagttcaaggcc
cattacaagacgaagccaaaagaccccatcgttcaaccactacctctcccaacccccgcg
cctgttgctcccattgctgcgcctgcggagcctaagagacccgcgcctttgcaaaagacc
tcatctatcaaaatcaatacgcacaagacagctcctccccaacggccgagcgtgccgcct
caacgcccaagtgttgtcgctccggttcaaagtccaaagccaagtcaaaccaagggagaa
agagacactattgttgcctctcctgtcctttctcgacagccaagcgcttcctcttcatct
ggctcaaagccttcgtggccatctgagccttcctctgccacaaatatcaagcgaccccga
ccagacaaggatgaacaccacactccagcaccaaagcgacccaaggttgagaagccattt
ggggccgactctggcgttcccgctgctaagaaaaagaagagacgcatggtcaggctcaag
gttacaccacatcgccttgccagcgtgatgaaggaccagaagaaacccatgagtaatggg
cgaacgtcactaccgtcaggcggctctagagatg---ctcctctcctctcaaactcgaga
tccgattcgattacagctaagccggcaagaaagccccttccaacaggtgacgtggtacga
aggcccttgcctggaggccctgcgtcatcaccgccggaaagaaagatttctttgagcaca
cattcaaactcaacgccgaagcccaagtctgcgagccctgcgacaggcacacccccccct
ggagcaccgccccctcaacggacgaagatcaagattatcagaaagtcgaacccacagcca
ccgccggctccgtag
>Fp146
atggctgcccttgccatgcctcaggctcctgagcctctgaatcactctcttttggatgcg
gatgacggaacagcttctgcggatgatgcaccagtcctcgaattctttgttctcaagcaa
gaagtcaacctcgaagtcaatttccgcgacaagcgcatcgacggaacaaccgatatcttc
ctcgtaacatttaacgataaggtcgatgatatagtattggatgccgccgactgcgacatc
gacaccgaaaacgtctacgttgccgaactccgagaaatcaacggtgatatcgtcgagggc
caaaagcgaaagactgccgcgacctacaacgacccgtatgcgaagctatcacatcccgca
agctggagcttaagggccgaccatcacgacattcgtcgaaaacgcgcccagtctttattc
agcagccgaaagaaagatgtccccgccgaacatagagagttcgcggggtgcaccccagtc
tatcgatcgctcaaggtgaatttgcgcggcaaagccgagccagaccgtccgagactcatc
atcaggaagtcgatgttaagtaccgactcagctgagaaatccaacaagcagtacaagatc
acaatacctttcaccaccgtgaacccgcgagatggaatacaatttgtcggtgttgacccc
ctggacagccgattcacgcacatgtacacgcgaagttcaatacaccccggcactgcatct
tgtatcttcccatgtgtggatgatcacggatcacggtgcgactggaagatttcaataaag
tatcctcgcacattgggtgatgctctacaacaagcacttgcaacgcagcagaatggcaac
aatccagacaaaatgcagattgatggccaagaacgagcctccaaccttgttgaagaagat
aagcttcgcgaaatgtcagtcgtctgctcaggattccttatggaggaaacagtcgaccct
gaggacgatcacaaaaagattatgacttttgagcctgagaagaaggtgtccgcccagaag
cttggtttcgctgtaggtcctttcgagcatatcgatctttcctccgaattccgaacagaa
gaggatgaaatgaagctgggcatgaatgcactcaaagtgcacgcctactgcctaccgcac
cgcggcgattgggttcgcaatacagcagcagccatcaccatggcggccgatttctttacc
ttcacgttcgctcgatacccctttggcaatttcaagctgtgcttccttgacgatatggtc
gaagatactgtgtcattttattccatggcttttattagtaatcgcttgttattcccagac
gacatcatcgacaccgagatagatgtcactagaaagatcgtccagacgttggcttatcaa
tggatcggcatcaacatgatacccaatacgaggaatgacatgtggctcattatcggcatt
gcgcattacatgaccgaccttttcatgaagaagctgtgcggaaacaacgaatatcgattt
cggatgaagactttatctgacaagctcgtccaggtggacgttgaccgaccttctctctat
gatctcggtgcttatctccacctaggggagttcgagatggactttatggctctgaaagct
ccagtgattttcttcatccttgacaagcggcttatcaaggcttcaggaggacatggtctg
acccgcatcctctccaagatgctgacaaaagttcagattgagggttctgacaaggctact
atcctcgaaacggagaaattccgagcaacgtgtgagaagggagcaaaataccgactggag
agtttctggaatcaatgggtttatggctcaggctgcccccgattcgacgtcaaggcgaaa
ttcaacaagaagcgtttatgtgttgagcttacattgaatcaaatccaatcccagacggtc
aagagagccccgttggagaaggacgactttctacgtgttgttaaggaacgtcgatctggt
gtcaaggccggcgaagttcagcccttgttcaccggtccaatgactgttcgaatacacgag
gctgatggaaccccctacgagcacattctggagattcgcgaagatgccacaagatcgacc
aaattcgaaatcccatacaacacaaagtacaaaagactaaagagaacccggcgtatgaaa
gaaaagcagaacgtaggcgccagcatggatgcagagaacctggatgacactctgttgtat
tgtctgggtgacgttctccaaacacctgaggagcaggcccaatgggagttgatcgactgg
gatccagacactgaacgaaaaatggatcaggaatcctatgaatggatccgtgtagatgct
gacttcgagtggtcttgcgatatgaaacggacactggaaccatacatgtacgtgtcacaa
ctgcaacaggatagagatgttgttgcccagcaggatgccatgctgtatctcacacaaggc
cctttacatcctatcgcatcaggtttccttaccaggactcttgtggatcgccgttacttc
catggcattagaactatggctgctgaggcactaccaagacaagccaacatcaaggacttg
tcaatgcttggtcttcgacaattgatgaaggctttcagcgaaatgttttgtcacaaggga
acaaatcaacccaagccaaacgacttctcggacaagaggcagtataacgtccaatgcgcc
attatcaaggccattgcacaggtcagagacgcaaacacatacaaatgcccgcttgaagcc
cgtcaattcattcttgaccaactcctcttcaacaacaatgaagacaaccccttttccgac
catttctacattgcgactcttgtggaggccctggcgacttctcttatcccttccaaacaa
gacgattggtttgccatgcaaaataagatccccaacgaagaggagaagcagttcctggaa
aaggccatcgagcaaattgagagagttcttcgccgggatgagtggacgaactcgtatcag
aatgtctggaccattgctggtctcagtgcaaagcagcggctcatgaaagcagatgtgatt
ccaaagagatatggtgacttcggccagtatcttctcgatggcacaagggacctcattcgt
atcaaggcgttcgaaggtttaatcgacttgggggctatgctggatcctacagtgttttcg
ttcttgacctacgccctcattaccgaccgctcaccgtatgttcgaaataaactcattgag
gctgctgcttctggtctggcagccatcgctttcggggagcactcgaaagtcactaagaat
gaccctccccctgacgatgaagaaggggatctgttgcttgtgcaggatagtgcccaggag
attgaggcacgtaaagaaatgttcgcaagaaaggagaacttggatgcagcgctcaaggct
ctccgtagggaaatggaccaaacgtacggaggtgacgaacgccactatagtactgctatg
cgtaaggcgttggatcacccagatcttggccggggtgagatggaaagcatgctggatttg
gctgcgatgatgtttgaggaagctggggactgggttgtcacacttcccttaccaaaggcc
tggtcagtggagagacctgtgcaacagctctctaatcgcttaataatgaagttcaaggcc
cattacaagacgaagccaaaagaccccatcgttcaaccactacctctcccaacccccgcg
cctgttgctcccattgctgcgcctgcggagcctaagagacccgcgcctttgcaaaagacc
tcatctatcaaaatcaatacgcacaagacagctcctccccaacggccgagcgtgccgcct
caacgcccaagtgttgtcgctccggttcaaagtccaaagccaagtcaaaccaagggagaa
agagacactattgttgcctctcctgtcctttctcgacagccaagcgcttcctcttcatct
ggctcaaagccttcgtggccatctgagccttcctctgccacaaatatcaagcgaccccga
ccagacaaggatgaacaccacactccagcaccaaagcgacccaaggttgagaagccattt
ggggccgactctggcgttcccgctgctaagaaaaagaagagacgcatggtcaggctcaag
gttacaccacatcgccttgccagcgtgatgaaggaccagaagaaacccatgagtaatggg
cgaacgtcactaccgtcaggcggctctagagatgctcctcctctcctctcaaactcgaga
tccgattcgattacagctaagccggcaagaaagccccttccaacaggtgacgtggtacga
aggcccttgcctggaggccctgcgtcatcaccgccggaaagaaagatttctttgagcaca
cattcaaactcaacgccgaagcccaagtctgcgagccctgcgacaggcacaccaccccct
ggagcaccaccccctcaacggacgaagatcaagattatcagaaagtcgaacccacagcca
ccgccggctccgtag
>Fp155
atggctgcccttgccatgcctcaggctcctgagcctctgaatcactctcttttggatgcg
gatgacggaacagcttctgcggatgatgcaccagtcctcgaattctttgttctcaagcaa
gaagtcaacctcgaagtcaatttccgcgacaagcgcatcgacggaacaaccgatatcttc
ctcgtaacatttaacgataaggtcgatgatatagtattggatgccgccgactgcgacatc
gacaccgaaaacgtctacgttgccgaactccgagaaatcaacggtgatatcgtcgagggc
caaaagcgaaagactgccgcgacctacaacgacccgtatgcgaagctatcacatcccgca
agctggagcttaagggccgaccatcacgacattcgtcgaaaacgcgcccagtctttattc
agcagccgaaagaaagatgtccccgccgaacatagagagttcgcggggtgcaccccagtc
tatcgatcgctcaaggtgaatttgcgcggcaaagccgagccagaccgtccgagactcatc
atcaggaagtcgatgttaagtaccgactcagctgagaaatccaacaagcagtacaagatc
acaatacctttcaccaccgtgaacccgcgagatggaatacaatttgtcggtgttgacccc
ctggacagccgattcacgcacatgtacacgcgaagttcaatacaccccggcactgcatct
tgtatcttcccatgtgtggatgatcacggatcacggtgcgactggaagatttcaataaag
tatcctcgcacattgggtgatgctctacaacaagcacttgcaacgcagcagaatggcaac
aatccagacaaaatgcagattgatggccaagaacgagcctccaaccttgttgaagaagat
aagcttcgcgaaatgtcagtcgtctgctcaggattccttatggaggaaacagtcgaccct
gaggacgatcacaaaaagattatgacttttgagcctgagaagaaggtgtccgcccagaag
cttggtttcgctgtaggtcctttcgagcatatcgatctttcctccgaattccgaacagaa
gaggatgaaatgaagctgggcatgaatgcactcaaagtgcacgcctactgcctaccgcac
cgcggcgattgggttcgcaatacagcagcagccatcaccatggcggccgatttctttacc
ttcacgttcgctcgatacccctttggcaatttcaagctgtgcttccttgacgatatggtc
gaagatactgtgtcattttattccatggcttttattagtaatcgcttgttattcccagac
gacatcatcgacaccgagatagatgtcactagaaagatcgtccagacgttggcttatcaa
tggatcggcatcaacatgatacccaatacgaggaatgacatgtggctcattatcggcatt
gcgcattacatgaccgaccttttcatgaagaagctgtgcggaaacaacgaatatcgattt
cggatgaagactttatctgacaagctcgtccaggtggacgttgaccgaccttctctctat
gatctcggtgcttatctccacctaggggagttcgagatggactttatggctctgaaagct
ccagtgattttcttcatccttgacaagcggcttatcaaggcttcaggaggacatggtctg
acccgcatcctctccaagatgctgacaaaagttcagattgagggttctgacaaggctact
atcctcgaaacggagaaattccgagcaacgtgtgagaagggagcaaaataccgactggag
agtttctggaatcaatgggtttatggctcaggctgcccccgattcgacgtcaaggcgaaa
ttcaacaagaagcgtttatgtgttgagcttacattgaatcaaatccaatcccagacggtc
aagagagccccgttggagaaggacgactttctacgtgttgttaaggaacgtcgatctggt
gtcaaggccggcgaagttcagcccttgttcaccggtccaatgactgttcgaatacacgag
gctgatggaaccccctacgagcacattctggagattcgcgaagatgccacaagatcgacc
aaattcgaaatcccatacaacacaaagtacaaaagactaaagagaacccggcgtatgaaa
gaaaagcagaacgtaggcgccagcatggatgcagagaacctggatgacactctgttgtat
tgtctgggtgacgttctccaaacacctgaggagcaggcccaatgggagttgatcgactgg
gatccagacactgaacgaaaaatggatcaggaatcctatgaatggatccgtgtagatgct
gacttcgagtggtcttgcgatatgaaacggacactggaaccatacatgtacgtgtcacaa
ctgcaacaggatagagatgttgttgcccagcaggatgccatgctgtatctcacacaaggc
cctttacatcctatcgcatcaggtttccttaccaggactcttgtggatcgccgttacttc
catggcattagaactatggctgctgaggcactaccaagacaagccaacatcaaggacttg
tcaatgcttggtcttcgacaattgatgaaggctttcagcgaaatgttttgtcacaaggga
acaaatcaacccaagccaaacgacttctcggacaagaggcagtataacgtccaatgcgcc
attatcaaggccattgcacaggtcagagacgcaaacacatacaaatgcccgcttgaagcc
cgtcaattcattcttgaccaactcctcttcaacaacaatgaagacaaccccttttccgac
catttctacattgcgactcttgtggaggccctggcgacttctcttatcccttccaaacaa
gacgattggtttgccatgcaaaataagatccccaacgaagaggagaagcagttcctggaa
aaggccatcgagcaaattgagagagttcttcgccgggatgagtggacgaactcgtatcag
aatgtctggaccattgctggtctcagtgcaaagcagcggctcatgaaagcagatgtgatt
ccaaagagatatggtgacttcggccagtatcttctcgatggcacaagggacctcattcgt
atcaaggcgttcgaaggtttaatcgacttgggggctatgctggatcctacagtgttttcg
ttcttgacctacgccctcattaccgaccgctcaccgtatgttcgaaataaactcattgag
gctgctgcttctggtctggcagccatcgctttcggggagcactcgaaagtcactaagaat
gaccctccccctgacgatgaagaaggggatctgttgcttgtgcaggatagtgcccaggag
attgaggcacgtaaagaaatgttcgcaagaaaggagaacttggatgcagcgctcaaggct
ctccgtagggaaatggaccaaacgtacggaggtgacgaacgccactatagtactgctatg
cgtaaggcgttggatcacccagatcttggccggggtgagatggaaagcatgctggatttg
gctgcgatgatgtttgaggaagctggggactgggttgtcacacttcccttaccaaaggcc
tggtcagtggagagacctgtgcaacagctctctaatcgcttaataatgaagttcaaggcc
cattacaagacgaagccaaaagaccccatcgttcaaccactacctctcccaacccccgcg
cctgttgctcccattgctgcgcctgcggagcctaagagacccgcgcctttgcaaaagacc
tcatctatcaaaatcaatacgcacaagacagctcctccccaacggccgagcgtgccgcct
caacgcccaagtgttgtcgctccggttcaaagtccaaagccaagtcaaaccaagggagaa
agagacactattgttgcctctcctgtcctttctcgacagccaagcgcttcctcttcatct
ggctcaaagccttcgtggccatctgagccttcctctgccacaaatatcaagcgaccccga
ccagacaaggatgaacaccacactccagcaccaaagcgacccaaggttgagaagccattt
ggggccgactctggcgttcccgctgctaagaaaaagaagagacgcatggtcaggctcaag
gttacaccacatcgccttgccagcgtgatgaaggaccagaagaaacccatgagtaatggg
cgaacgtcactaccgtcaggcggctctagagatgctcctcctctcctctcaaactcgaga
tccgattcgattacagctaagccggcaagaaagccccttccaacaggtgacgtggtacga
aggcccttgcctggaggccctgcgtcatcaccgccggaaagaaagatttctttgagcaca
cattcaaactcaacgccgaagcccaagtctgcgagccctgcgacaggcacaccaccccct
ggagcaccaccccctcaacggacgaagatcaagattatcagaaagtcgaacccacagcca
ccgccggctccgtag
>Fp157
atggctgcccttgccatgcctcaggctcctgagcctctgaatcactctcttttggatgcg
gatgacggaacagcttctgcggatgatgcaccagtcctcgaattctttgttctcaagcaa
gaagtcaacctcgaagtcaatttccgcgacaagcgcatcgacggaacaaccgatatcttc
ctcgtaacatttaacgataaggtcgatgatatagtattggatgccgccgactgcgacatc
gacaccgaaaacgtctacgttgccgaactccgagaaatcaacggtgatatcgtcgagggc
caaaagcgaaagactgccgcgacctacaacgacccgtatgcgaagctatcacatcccgca
agctggagcttaagggccgaccatcacgacattcgtcgaaaacgcgcccagtctttattc
agcagccgaaagaaagatgtccccgccgaacatagagagttcgcggggtgcaccccagtc
tatcgatcgctcaaggtgaatttgcgcggcaaagccgagccagaccgtccgagactcatc
atcaggaagtcgatgttaagtaccgactcagctgagaaatccaacaagcagtacaagatc
acaatacctttcaccaccgtgaacccgcgagatggaatacaatttgtcggtgttgacccc
ctggacagccgattcacgcacatgtacacgcgaagttcaatacaccccggcactgcatct
tgtatcttcccatgtgtggatgatcacggatcacggtgcgactggaagatttcaataaag
tatcctcgcacattgggtgatgctctacaacaagcacttgcaacgcagcagaatggcaac
aatccagacaaaatgcagattgatggccaagaacgagcctccaaccttgttgaagaagat
aagcttcgcgaaatgtcagtcgtctgctcaggattccttatggaggaaacagtcgaccct
gaggacgatcacaaaaagattatgacttttgagcctgagaagaaggtgtccgcccagaag
cttggtttcgctgtaggtcctttcgagcatatcgatctttcctccgaattccgaacagaa
gaggatgaaatgaagctgggcatgaatgcactcaaagtgcacgcctactgcctaccgcac
cgcggcgattgggttcgcaatacagcagcagccatcaccatggcggccgatttctttacc
ttcacgttcgctcgatacccctttggcaatttcaagctgtgcttccttgacgatatggtc
gaagatactgtgtcattttattccatggcttttattagtaatcgcttgttattcccagac
gacatcatcgacaccgagatagatgtcactagaaagatcgtccagacgttggcttatcaa
tggatcggcatcaacatgatacccaatacgaggaatgacatgtggctcattatcggcatt
gcgcattacatgaccgaccttttcatgaagaagctgtgcggaaacaacgaatatcgattt
cggatgaagactttatctgacaagctcgtccaggtggacgttgaccgaccttctctctat
gatctcggtgcttatctccacctaggggagttcgagatggactttatggctctgaaagct
ccagtgattttcttcatccttgacaagcggcttatcaaggcttcaggaggacatggtctg
acccgcatcctctccaagatgctgacaaaagttcagattgagggttctgacaaggctact
atcctcgaaacggagaaattccgagcaacgtgtgagaagggagcaaaataccgactggag
agtttctggaatcaatgggtttatggctcaggctgcccccgattcgacgtcaaggcgaaa
ttcaacaagaagcgtttatgtgttgagcttacattgaatcaaatccaatcccagacggtc
aagagagccccgttggagaaggacgactttctacgtgttgttaaggaacgtcgatctggt
gtcaaggccggcgaagttcagcccttgttcaccggtccaatgactgttcgaatacacgag
gctgatggaaccccctacgagcacattctggagattcgcgaagatgccacaagatcgacc
aaattcgaaatcccatacaacacaaagtacaaaagactaaagagaacccggcgtatgaaa
gaaaagcagaacgtaggcgccagcatggatgcagagaacctggatgacactctgttgtat
tgtctgggtgacgttctccaaacacctgaggagcaggcccaatgggagttgatcgactgg
gatccagacactgaacgaaaaatggatcaggaatcctatgaatggatccgtgtagatgct
gacttcgagtggtcttgcgatatgaaacggacactggaaccatacatgtacgtgtcacaa
ctgcaacaggatagagatgttgttgcccagcaggatgccatgctgtatctcacacaaggc
cctttacatcctatcgcatcaggtttccttaccaggactcttgtggatcgccgttacttc
catggcattagaactatggctgctgaggcactaccaagacaagccaacatcaaggacttg
tcaatgcttggtcttcgacaattgatgaaggctttcagcgaaatgttttgtcacaaggga
acaaatcaacccaagccaaacgacttctcggacaagaggcagtataacgtccaatgcgcc
attatcaaggccattgcacaggtcagagacgcaaacacatacaaatgcccgcttgaagcc
cgtcaattcattcttgaccaactcctcttcaacaacaatgaagacaaccccttttccgac
catttctacattgcgactcttgtggaggccctggcgacttctcttatcccttccaaacaa
gacgattggtttgccatgcaaaataagatccccaacgaagaggagaagcagttcctggaa
aaggccatcgagcaaattgagagagttcttcgccgggatgagtggacgaactcgtatcag
aatgtctggaccattgctggtctcagtgcaaagcagcggctcatgaaagcagatgtgatt
ccaaagagatatggtgacttcggccagtatcttctcgatggcacaagggacctcattcgt
atcaaggcgttcgaaggtttaatcgacttgggggctatgctggatcctacagtgttttcg
ttcttgacctacgccctcattaccgaccgctcaccgtatgttcgaaataaactcattgag
gctgctgcttctggtctggcagccatcgctttcggggagcactcgaaagtcactaagaat
gaccctccccctgacgatgaagaaggggatctgttgcttgtgcaggatagtgcccaggag
attgaggcacgtaaagaaatgttcgcaagaaaggagaacttggatgcagcgctcaaggct
ctccgtagggaaatggaccaaacgtacggaggtgacgaacgccactatagtactgctatg
cgtaaggcgttggatcacccagatcttggccggggtgagatggaaagcatgctggatttg
gctgcgatgatgtttgaggaagctggggactgggttgtcacacttcccttaccaaaggcc
tggtcagtggagagacctgtgcaacagctctctaatcgcttaataatgaagttcaaggcc
cattacaagacgaagccaaaagaccccatcgttcaaccactacctctcccaacccccgcg
cctgttgctcccattgctgcgcctgcggagcctaagagacccgcgcctttgcaaaagacc
tcatctatcaaaatcaatacgcacaagacagctcctccccaacggccgagcgtgccgcct
caacgcccaagtgttgtcgctccggttcaaagtccaaagccaagtcaaaccaagggagaa
agagacactattgttgcctctcctgtcctttctcgacagccaagcgcttcctcttcatct
ggctcaaagccttcgtggccatctgagccttcctctgccacaaatatcaagcgaccccga
ccagacaaggatgaacaccacactccagcaccaaagcgacccaaggttgagaagccattt
ggggccgactctggcgttcccgctgctaagaaaaagaagagacgcatggtcaggctcaag
gttacaccacatcgccttgccagcgtgatgaaggaccagaagaaacccatgagtaatggg
cgaacgtcactaccgtcaggcggctctagagatgctcctcctctcctctcaaactcgaga
tccgattcgattacagctaagccggcaagaaagccccttccaacaggtgacgtggtacga
aggcccttgcctggaggccctgcgtcatcaccgccggaaagaaagatttctttgagcaca
cattcaaactcaacgccgaagcccaagtctgcgagccctgcgacaggcacaccaccccct
ggagcaccaccccctcaacggacgaagatcaagattatcagaaagtcgaacccacagcca
ccgccggctccgtag
>Fp16r
atggctgcccttgccatgcctcaggctcctgagcctctgaatcactctcttttggatgcg
gatgacggaacagcttctgcggatgatgcaccagtcctcgaattctttgttctcaagcaa
gaagtcaacctcgaagtcaatttccgcgacaagcgcatcgacggaacaaccgatatcttc
ctcgtaacatttaacgataaggtcgatgatatagtattggatgccgccgactgcgacatc
gacaccgaaaacgtctacgttgccgaactccgagaaatcaacggtgatatcgtcgagggc
caaaagcgaaagactgccgcgacctacaacgacccgtatgcgaagctatcacatcccgca
agctggagcttaagggccgaccatcacgacattcgtcgaaaacgcgcccagtctttattc
agcagccgaaagaaagatgtccccgccgaacatagagagttcgcggggtgcaccccagtc
tatcgatcgctcaaggtgaatttgcgcggcaaagccgagccagaccgtccgagactcatc
atcaggaagtcgatgttaagtaccgactcagctgagaaatccaacaagcagtacaagatc
acaatacctttcaccaccgtgaacccgcgagatggaatacaatttgtcggtgttgacccc
ctggacagccgattcacgcacatgtacacgcgaagttcaatacaccccggcactgcatct
tgtatcttcccatgtgtggatgatcacggatcacggtgcgactggaagatttcaataaag
tatcctcgcacattgggtgatgctctacaacaagcacttgcaacgcagcagaatggcaac
aatccagacaaaatgcagattgatggccaagaacgagcctccaaccttgttgaagaagat
aagcttcgcgaaatgtcagtcgtctgctcaggattccttatggaggaaacagtcgaccct
gaggacgatcacaaaaagattatgacttttgagcctgagaagaaggtgtccgcccagaag
cttggtttcgctgtaggtcctttcgagcatatcgatctttcctccgaattccgaacagaa
gaggatgaaatgaagctgggcatgaatgcactcaaagtgcacgcctactgcctaccgcac
cgcggcgattgggttcgcaatacagcagcagccatcaccatggcggccgatttctttacc
ttcacgttcgctcgatacccctttggcaatttcaagctgtgcttccttgacgatatggtc
gaagatactgtgtcattttattccatggcttttattagtaatcgcttgttattcccagac
gacatcatcgacaccgagatagatgtcactagaaagatcgtccagacgttggcttatcaa
tggatcggcatcaacatgatacccaatacgaggaatgacatgtggctcattatcggcatt
gcgcattacatgaccgaccttttcatgaagaagctgtgcggaaacaacgaatatcgattt
cggatgaagactttatctgacaagctcgtccaggtggacgttgaccgaccttctctctat
gatctcggtgcttatctccacctaggggagttcgagatggactttatggctctgaaagct
ccagtgattttcttcatccttgacaagcggcttatcaaggcttcaggaggacatggtctg
acccgcatcctctccaagatgctgacaaaagttcagattgagggttctgacaaggctact
atcctcgaaacggagaaattccgagcaacgtgtgagaagggagcaaaataccgactggag
agtttctggaatcaatgggtttatggctcaggctgcccccgattcgacgtcaaggcgaaa
ttcaacaagaagcgtttatgtgttgagcttacattgaatcaaatccaatcccagacggtc
aagagagccccgttggagaaggacgactttctacgtgttgttaaggaacgtcgatctggt
gtcaaggccggcgaagttcagcccttgttcaccggtccaatgactgttcgaatacacgag
gctgatggaaccccctacgagcacattctggagattcgcgaagatgccacaagatcgacc
aaattcgaaatcccatacaacacaaagtacaaaagactaaagagaacccggcgtatgaaa
gaaaagcagaacgtaggcgccagcatggatgcagagaacctggatgacactctgttgtat
tgtctgggtgacgttctccaaacacctgaggagcaggcccaatgggagttgatcgactgg
gatccagacactgaacgaaaaatggatcaggaatcctatgaatggatccgtgtagatgct
gacttcgagtggtcttgcgatatgaaacggacactggaaccatacatgtacgtgtcacaa
ctgcaacaggatagagatgttgttgcccagcaggatgccatgctgtatctcacacaaggc
cctttacatcctatcgcatcaggtttccttaccaggactcttgtggatcgccgttacttc
catggcattagaactatggctgctgaggcactaccaagacaagccaacatcaaggacttg
tcaatgcttggtcttcgacaattgatgaaggctttcagcgaaatgttttgtcacaaggga
acaaatcaacccaagccaaacgacttctcggacaagaggcagtataacgtccaatgcgcc
attatcaaggccattgcacaggtcagagacgcaaacacatacaaatgcccgcttgaagcc
cgtcaattcattcttgaccaactcctcttcaacaacaatgaagacaaccccttttccgac
catttctacattgcgactcttgtggaggccctggcgacttctcttatcccttccaaacaa
gacgattggtttgccatgcaaaataagatccccaacgaagaggagaagcagttcctggaa
aaggccatcgagcaaattgagagagttcttcgccgggatgagtggacgaactcgtatcag
aatgtctggaccattgctggtctcagtgcaaagcagcggctcatgaaagcagatgtgatt
ccaaagagatatggtgacttcggccagtatcttctcgatggcacaagggacctcattcgt
atcaaggcgttcgaaggtttaatcgacttgggggctatgctggatcctacagtgttttcg
ttcttgacctacgccctcattaccgaccgctcaccgtatgttcgaaataaactcattgag
gctgctgcttctggtctggcagccatcgctttcggggagcactcgaaagtcactaagaat
gaccctccccctgacgatgaagaaggggatctgttgcttgtgcaggatagtgcccaggag
attgaggcacgtaaagaaatgttcgcaagaaaggagaacttggatgcagcgctcaaggct
ctccgtagggaaatggaccaaacgtacggaggtgacgaacgccactatagtactgctatg
cgtaaggcgttggatcacccagatcttggccggggtgagatggaaagcatgctggatttg
gctgcgatgatgtttgaggaagctggggactgggttgtcacacttcccttaccaaaggcc
tggtcagtggagagacctgtgcaacagctctctaatcgcttaataatgaagttcaaggcc
cattacaagacgaagccaaaagaccccatcgttcaaccactacctctcccaacccccgcg
cctgttgctcccattgctgcgcctgcggagcctaagagacccgcgcctttgcaaaagacc
tcatctatcaaaatcaatacgcacaagacagctcctccccaacggccgagcgtgccgcct
caacgcccaagtgttgtcgctccggttcaaagtccaaagccaagtcaaaccaagggagaa
agagacactattgttgcctctcctgtcctttctcgacagccaagcgcttcctcttcatct
ggctcaaagccttcgtggccatctgagccttcctctgccacaaatatcaagcgaccccga
ccagacaaggatgaacaccacactccagcaccaaagcgacccaaggttgagaagccattt
ggggccgactctggcgttcccgctgctaagaaaaagaagagacgcatggtcaggctcaag
gttacaccacatcgccttgccagcgtgatgaaggaccagaagaaacccatgagtaatggg
cgaacgtcactaccgtcaggcggctctagagatgctcctcctctcctctcaaactcgaga
tccgattcgattacagctaagccggcaagaaagccccttccaacaggtgacgtggtacga
aggcccttgcctggaggccctgcgtcatcaccgccggaaagaaagatttctttgagcaca
cattcaaactcaacgccgaagcccaagtctgcgagccctgcgacaggcacaccaccccct
ggagcaccaccccctcaacggacgaagatcaagattatcagaaagtcgaacccacagcca
ccgccggctccgtag
>Fp1r
atggctgcccttgccatgcctcaggctcctgagcctctgaatcactctcttttggatgcg
gatgacggaacagcttctgcggatgatgcaccagtcctcgaattctttgttctcaagcaa
gaagtcaacctcgaagtcaatttccgcgacaagcgcatcgacggaacaaccgatatcttc
ctcgtaacatttaacgataaggtcgatgatatagtattggatgccgccgactgcgacatc
gacaccgaaaacgtctacgttgccgaactccgagaaatcaacggtgatatcgtcgagggc
caaaagcgaaagactgccgcgacctacaacgacccgtatgcgaagctatcacatcccgca
agctggagcttaagggccgaccatcacgacattcgtcgaaaacgcgcccagtctttattc
agcagccgaaagaaagatgtccccgccgaacatagagagttcgcggggtgcaccccagtc
tatcgatcgctcaaggtgaatttgcgcggcaaagccgagccagaccgtccgagactcatc
atcaggaagtcgatgttaagtaccgactcagctgagaaatccaacaagcagtacaagatc
acaatacctttcaccaccgtgaacccgcgagatggaatacaatttgtcggtgttgacccc
ctggacagccgattcacgcacatgtacacgcgaagttcaatacaccccggcactgcatct
tgtatcttcccatgtgtggatgatcacggatcacggtgcgactggaagatttcaataaag
tatcctcgcacattgggtgatgctctacaacaagcacttgcaacgcagcagaatggcaac
aatccagacaaaatgcagattgatggccaagaacgagcctccaaccttgttgaagaagat
aagcttcgcgaaatgtcagtcgtctgctcaggattccttatggaggaaacagtcgaccct
gaggacgatcacaaaaagattatgacttttgagcctgagaagaaggtgtccgcccagaag
cttggtttcgctgtaggtcctttcgagcatatcgatctttcctccgaattccgaacagaa
gaggatgaaatgaagctgggcatgaatgcactcaaagtgcacgcctactgcctaccgcac
cgcggcgattgggttcgcaatacagcagcagccatcaccatggcggccgatttctttacc
ttcacgttcgctcgatacccctttggcaatttcaagctgtgcttccttgacgatatggtc
gaagatactgtgtcattttattccatggcttttattagtaatcgcttgttattcccagac
gacatcatcgacaccgagatagatgtcactagaaagatcgtccagacgttggcttatcaa
tggatcggcatcaacatgatacccaatacgaggaatgacatgtggctcattatcggcatt
gcgcattacatgaccgaccttttcatgaagaagctgtgcggaaacaacgaatatcgattt
cggatgaagactttatctgacaagctcgtccaggtggacgttgaccgaccttctctctat
gatctcggtgcttatctccacctaggggagttcgagatggactttatggctctgaaagct
ccagtgattttcttcatccttgacaagcggcttatcaaggcttcaggaggacatggtctg
acccgcatcctctccaagatgctgacaaaagttcagattgagggttctgacaaggctact
atcctcgaaacggagaaattccgagcaacgtgtgagaagggagcaaaataccgactggag
agtttctggaatcaatgggtttatggctcaggctgcccccgattcgacgtcaaggcgaaa
ttcaacaagaagcgtttatgtgttgagcttacattgaatcaaatccaatcccagacggtc
aagagagccccgttggagaaggacgactttctacgtgttgttaaggaacgtcgatctggt
gtcaaggccggcgaagttcagcccttgttcaccggtccaatgactgttcgaatacacgag
gctgatggaaccccctacgagcacattctggagattcgcgaagatgccacaagatcgacc
aaattcgaaatcccatacaacacaaagtacaaaagactaaagagaacccggcgtatgaaa
gaaaagcagaacgtaggcgccagcatggatgcagagaacctggatgacactctgttgtat
tgtctgggtgacgttctccaaacacctgaggagcaggcccaatgggagttgatcgactgg
gatccagacactgaacgaaaaatggatcaggaatcctatgaatggatccgtgtagatgct
gacttcgagtggtcttgcgatatgaaacggacactggaaccatacatgtacgtgtcacaa
ctgcaacaggatagagatgttgttgcccagcaggatgccatgctgtatctcacacaaggc
cctttacatcctatcgcatcaggtttccttaccaggactcttgtggatcgccgttacttc
catggcattagaactatggctgctgaggcactaccaagacaagccaacatcaaggacttg
tcaatgcttggtcttcgacaattgatgaaggctttcagcgaaatgttttgtcacaaggga
acaaatcaacccaagccaaacgacttctcggacaagaggcagtataacgtccaatgcgcc
attatcaaggccattgcacaggtcagagacgcaaacacatacaaatgcccgcttgaagcc
cgtcaattcattcttgaccaactcctcttcaacaacaatgaagacaaccccttttccgac
catttctacattgcgactcttgtggaggccctggcgacttctcttatcccttccaaacaa
gacgattggtttgccatgcaaaataagatccccaacgaagaggagaagcagttcctggaa
aaggccatcgagcaaattgagagagttcttcgccgggatgagtggacgaactcgtatcag
aatgtctggaccattgctggtctcagtgcaaagcagcggctcatgaaagcagatgtgatt
ccaaagagatatggtgacttcggccagtatcttctcgatggcacaagggacctcattcgt
atcaaggcgttcgaaggtttaatcgacttgggggctatgctggatcctacagtgttttcg
ttcttgacctacgccctcattaccgaccgctcaccgtatgttcgaaataaactcattgag
gctgctgcttctggtctggcagccatcgctttcggggagcactcgaaagtcactaagaat
gaccctccccctgacgatgaagaaggggatctgttgcttgtgcaggatagtgcccaggag
attgaggcacgtaaagaaatgttcgcaagaaaggagaacttggatgcagcgctcaaggct
ctccgtagggaaatggaccaaacgtacggaggtgacgaacgccactatagtactgctatg
cgtaaggcgttggatcacccagatcttggccggggtgagatggaaagcatgctggatttg
gctgcgatgatgtttgaggaagctggggactgggttgtcacacttcccttaccaaaggcc
tggtcagtggagagacctgtgcaacagctctctaatcgcttaataatgaagttcaaggcc
cattacaagacgaagccaaaagaccccatcgttcaaccactacctctcccaacccccgcg
cctgttgctcccattgctgcgcctgcggagcctaagagacccgcgcctttgcaaaagacc
tcatctatcaaaatcaatacgcacaagacagctcctccccaacggccgagcgtgccgcct
caacgcccaagtgttgtcgctccggttcaaagtccaaagccaagtcaaaccaagggagaa
agagacactattgttgcctctcctgtcctttctcgacagccaagcgcttcctcttcatct
ggctcaaagccttcgtggccatctgagccttcctctgccacaaatatcaagcgaccccga
ccagacaaggatgaacaccacactccagcaccaaagcgacccaaggttgagaagccattt
ggggccgactctggcgttcccgctgctaagaaaaagaagagacgcatggtcaggctcaag
gttacaccacatcgccttgccagcgtgatgaaggaccagaagaaacccatgagtaatggg
cgaacgtcactaccgtcaggcggctctagagatgctcctcctctcctctcaaactcgaga
tccgattcgattacagctaagccggcaagaaagccccttccaacaggtgacgtggtacga
aggcccttgcctggaggccctgcgtcatcaccgccggaaagaaagatttctttgagcaca
cattcaaactcaacgccgaagcccaagtctgcgagccctgcgacaggcacaccaccccct
ggagcaccaccccctcaacggacgaagatcaagattatcagaaagtcgaacccacagcca
ccgccggctccgtag
>Fp21r
atggctgcccttgccatgcctcaggctcctgagcctctgaatcactctcttttggatgcg
gatgacggaacagcttctgcggatgatgcaccagtcctcgaattctttgttctcaagcaa
gaagtcaacctcgaagtcaatttccgcgacaagcgcatcgacggaacaaccgatatcttc
ctcgtaacatttaacgataaggtcgatgatatagtattggatgccgccgactgcgacatc
gacaccgaaaacgtctacgttgccgaactccgagaaatcaacggtgatatcgtcgagggc
caaaagcgaaagactgccgcgacctacaacgacccgtatgcgaagctatcacatcccgca
agctggagcttaagggccgaccatcacgacattcgtcgaaaacgcgcccagtctttattc
agcagccgaaagaaagatgtccccgccgaacatagagagttcgcggggtgcaccccagtc
tatcgatcgctcaaggtgaatttgcgcggcaaagccgagccagaccgtccgagactcatc
atcaggaagtcgatgttaagtaccgactcagctgagaaatccaacaagcagtacaagatc
acaatacctttcaccaccgtgaacccgcgagatggaatacaatttgtcggtgttgacccc
ctggacagccgattcacgcacatgtacacgcgaagttcaatacaccccggcactgcatct
tgtatcttcccatgtgtggatgatcacggatcacggtgcgactggaagatttcaataaag
tatcctcgcacattgggtgatgctctacaacaagcacttgcaacgcagcagaatggcaac
aatccagacaaaatgcagattgatggccaagaacgagcctccaaccttgttgaagaagat
aagcttcgcgaaatgtcagtcgtctgctcaggattccttatggaggaaacagtcgaccct
gaggacgatcacaaaaagattatgacttttgagcctgagaagaaggtgtccgcccagaag
cttggtttcgctgtaggtcctttcgagcatatcgatctttcctccgaattccgaacagaa
gaggatgaaatgaagctgggcatgaatgcactcaaagtgcacgcctactgcctaccgcac
cgcggcgattgggttcgcaatacagcagcagccatcaccatggcggccgatttctttacc
ttcacgttcgctcgatacccctttggcaatttcaagctgtgcttccttgacgatatggtc
gaagatactgtgtcattttattccatggcttttattagtaatcgcttgttattcccagac
gacatcatcgacaccgagatagatgtcactagaaagatcgtccagacgttggcttatcaa
tggatcggcatcaacatgatacccaatacgaggaatgacatgtggctcattatcggcatt
gcgcattacatgaccgaccttttcatgaagaagctgtgcggaaacaacgaatatcgattt
cggatgaagactttatctgacaagctcgtccaggtggacgttgaccgaccttctctctat
gatctcggtgcttatctccacctaggggagttcgagatggactttatggctctgaaagct
ccagtgattttcttcatccttgacaagcggcttatcaaggcttcaggaggacatggtctg
acccgcatcctctccaagatgctgacaaaagttcagattgagggttctgacaaggctact
atcctcgaaacggagaaattccgagcaacgtgtgagaagggagcaaaataccgactggag
agtttctggaatcaatgggtttatggctcaggctgcccccgattcgacgtcaaggcgaaa
ttcaacaagaagcgtttatgtgttgagcttacattgaatcaaatccaatcccagacggtc
aagagagccccgttggagaaggacgactttctacgtgttgttaaggaacgtcgatctggt
gtcaaggccggcgaagttcagcccttgttcaccggtccaatgactgttcgaatacacgag
gctgatggaaccccctacgagcacattctggagattcgcgaagatgccacaagatcgacc
aaattcgaaatcccatacaacacaaagtacaaaagactaaagagaacccggcgtatgaaa
gaaaagcagaacgtaggcgccagcatggatgcagagaacctggatgacactctgttgtat
tgtctgggtgacgttctccaaacacctgaggagcaggcccaatgggagttgatcgactgg
gatccagacactgaacgaaaaatggatcaggaatcctatgaatggatccgtgtagatgct
gacttcgagtggtcttgcgatatgaaacggacactggaaccatacatgtacgtgtcacaa
ctgcaacaggatagagatgttgttgcccagcaggatgccatgctgtatctcacacaaggc
cctttacatcctatcgcatcaggtttccttaccaggactcttgtggatcgccgttacttc
catggcattagaactatggctgctgaggcactaccaagacaagccaacatcaaggacttg
tcaatgcttggtcttcgacaattgatgaaggctttcagcgaaatgttttgtcacaaggga
acaaatcaacccaagccaaacgacttctcggacaagaggcagtataacgtccaatgcgcc
attatcaaggccattgcacaggtcagagacgcaaacacatacaaatgcccgcttgaagcc
cgtcaattcattcttgaccaactcctcttcaacaacaatgaagacaaccccttttccgac
catttctacattgcgactcttgtggaggccctggcgacttctcttatcccttccaaacaa
gacgattggtttgccatgcaaaataagatccccaacgaagaggagaagcagttcctggaa
aaggccatcgagcaaattgagagagttcttcgccgggatgagtggacgaactcgtatcag
aatgtctggaccattgctggtctcagtgcaaagcagcggctcatgaaagcagatgtgatt
ccaaagagatatggtgacttcggccagtatcttctcgatggcacaagggacctcattcgt
atcaaggcgttcgaaggtttaatcgacttgggggctatgctggatcctacagtgttttcg
ttcttgacctacgccctcattaccgaccgctcaccgtatgttcgaaataaactcattgag
gctgctgcttctggtctggcagccatcgctttcggggagcactcgaaagtcactaagaat
gaccctccccctgacgatgaagaaggggatctgttgcttgtgcaggatagtgcccaggag
attgaggcacgtaaagaaatgttcgcaagaaaggagaacttggatgcagcgctcaaggct
ctccgtagggaaatggaccaaacgtacggaggtgacgaacgccactatagtactgctatg
cgtaaggcgttggatcacccagatcttggccggggtgagatggaaagcatgctggatttg
gctgcgatgatgtttgaggaagctggggactgggttgtcacacttcccttaccaaaggcc
tggtcagtggagagacctgtgcaacagctctctaatcgcttaataatgaagttcaaggcc
cattacaagacgaagccaaaagaccccatcgttcaaccactacctctcccaacccccgcg
cctgttgctcccattgctgcgcctgcggagcctaagagacccgcgcctttgcaaaagacc
tcatctatcaaaatcaatacgcacaagacagctcctccccaacggccgagcgtgccgcct
caacgcccaagtgttgtcgctccggttcaaagtccaaagccaagtcaaaccaagggagaa
agagacactattgttgcctctcctgtcctttctcgacagccaagcgcttcctcttcatct
ggctcaaagccttcgtggccatctgagccttcctctgccacaaatatcaagcgaccccga
ccagacaaggatgaacaccacactccagcaccaaagcgacccaaggttgagaagccattt
ggggccgactctggcgttcccgctgctaagaaaaagaagagacgcatggtcaggctcaag
gttacaccacatcgccttgccagcgtgatgaaggaccagaagaaacccatgagtaatggg
cgaacgtcactaccgtcaggcggctctagagatgctcctcctctcctctcaaactcgaga
tccgattcgattacagctaagccggcaagaaagccccttccaacaggtgacgtggtacga
aggcccttgcctggaggccctgcgtcatcaccgccggaaagaaagatttctttgagcaca
cattcaaactcaacgccgaagcccaagtctgcgagccctgcgacaggcacaccaccccct
ggagcaccaccccctcaacggacgaagatcaagattatcagaaagtcgaacccacagcca
ccgccggctccgtag
>Fp24r
atggctgcccttgccatgcctcaggctcctgagcctctgaatcactctcttttggatgcg
gatgacggaacagcttctgcggatgatgcaccagtcctcgaattctttgttctcaagcaa
gaagtcaacctcgaagtcaatttccgcgacaagcgcatcgacggaacaaccgatatcttc
ctcgtaacatttaacgataaggtcgatgatatagtattggatgccgccgactgcgacatc
gacaccgaaaacgtctacgttgccgaactccgagaaatcaacggtgatatcgtcgagggc
caaaagcgaaagactgccgcgacctacaacgacccgtatgcgaagctatcacatcccgca
agctggagcttaagggccgaccatcacgacattcgtcgaaaacgcgcccagtctttattc
agcagccgaaagaaagatgtccccgccgaacatagagagttcgcggggtgcaccccagtc
tatcgatcgctcaaggtgaatttgcgcggcaaagccgagccagaccgtccgagactcatc
atcaggaagtcgatgttaagtaccgactcagctgagaaatccaacaagcagtacaagatc
acaatacctttcaccaccgtgaacccgcgagatggaatacaatttgtcggtgttgacccc
ctggacagccgattcacgcacatgtacacgcgaagttcaatacaccccggcactgcatct
tgtatcttcccatgtgtggatgatcacggatcacggtgcgactggaagatttcaataaag
tatcctcgcacattgggtgatgctctacaacaagcacttgcaacgcagcagaatggcaac
aatccagacaaaatgcagattgatggccaagaacgagcctccaaccttgttgaagaagat
aagcttcgcgaaatgtcagtcgtctgctcaggattccttatggaggaaacagtcgaccct
gaggacgatcacaaaaagattatgacttttgagcctgagaagaaggtgtccgcccagaag
cttggtttcgctgtaggtcctttcgagcatatcgatctttcctccgaattccgaacagaa
gaggatgaaatgaagctgggcatgaatgcactcaaagtgcacgcctactgcctaccgcac
cgcggcgattgggttcgcaatacagcagcagccatcaccatggcggccgatttctttacc
ttcacgttcgctcgatacccctttggcaatttcaagctgtgcttccttgacgatatggtc
gaagatactgtgtcattttattccatggcttttattagtaatcgcttgttattcccagac
gacatcatcgacaccgagatagatgtcactagaaagatcgtccagacgttggcttatcaa
tggatcggcatcaacatgatacccaatacgaggaatgacatgtggctcattatcggcatt
gcgcattacatgaccgaccttttcatgaagaagctgtgcggaaacaacgaatatcgattt
cggatgaagactttatctgacaagctcgtccaggtggacgttgaccgaccttctctctat
gatctcggtgcttatctccacctaggggagttcgagatggactttatggctctgaaagct
ccagtgattttcttcatccttgacaagcggcttatcaaggcttcaggaggacatggtctg
acccgcatcctctccaagatgctgacaaaagttcagattgagggttctgacaaggctact
atcctcgaaacggagaaattccgagcaacgtgtgagaagggagcaaaataccgactggag
agtttctggaatcaatgggtttatggctcaggctgcccccgattcgacgtcaaggcgaaa
ttcaacaagaagcgtttatgtgttgagcttacattgaatcaaatccaatcccagacggtc
aagagagccccgttggagaaggacgactttctacgtgttgttaaggaacgtcgatctggt
gtcaaggccggcgaagttcagcccttgttcaccggtccaatgactgttcgaatacacgag
gctgatggaaccccctacgagcacattctggagattcgcgaagatgccacaagatcgacc
aaattcgaaatcccatacaacacaaagtacaaaagactaaagagaacccggcgtatgaaa
gaaaagcagaacgtaggcgccagcatggatgcagagaacctggatgacactctgttgtat
tgtctgggtgacgttctccaaacacctgaggagcaggcccaatgggagttgatcgactgg
gatccagacactgaacgaaaaatggatcaggaatcctatgaatggatccgtgtagatgct
gacttcgagtggtcttgcgatatgaaacggacactggaaccatacatgtacgtgtcacaa
ctgcaacaggatagagatgttgttgcccagcaggatgccatgctgtatctcacacaaggc
cctttacatcctatcgcatcaggtttccttaccaggactcttgtggatcgccgttacttc
catggcattagaactatggctgctgaggcactaccaagacaagccaacatcaaggacttg
tcaatgcttggtcttcgacaattgatgaaggctttcagcgaaatgttttgtcacaaggga
acaaatcaacccaagccaaacgacttctcggacaagaggcagtataacgtccaatgcgcc
attatcaaggccattgcacaggtcagagacgcaaacacatacaaatgcccgcttgaagcc
cgtcaattcattcttgaccaactcctcttcaacaacaatgaagacaaccccttttccgac
catttctacattgcgactcttgtggaggccctggcgacttctcttatcccttccaaacaa
gacgattggtttgccatgcaaaataagatccccaacgaagaggagaagcagttcctggaa
aaggccatcgagcaaattgagagagttcttcgccgggatgagtggacgaactcgtatcag
aatgtctggaccattgctggtctcagtgcaaagcagcggctcatgaaagcagatgtgatt
ccaaagagatatggtgacttcggccagtatcttctcgatggcacaagggacctcattcgt
atcaaggcgttcgaaggtttaatcgacttgggggctatgctggatcctacagtgttttcg
ttcttgacctacgccctcattaccgaccgctcaccgtatgttcgaaataaactcattgag
gctgctgcttctggtctggcagccatcgctttcggggagcactcgaaagtcactaagaat
gaccctccccctgacgatgaagaaggggatctgttgcttgtgcaggatagtgcccaggag
attgaggcacgtaaagaaatgttcgcaagaaaggagaacttggatgcagcgctcaaggct
ctccgtagggaaatggaccaaacgtacggaggtgacgaacgccactatagtactgctatg
cgtaaggcgttggatcacccagatcttggccggggtgagatggaaagcatgctggatttg
gctgcgatgatgtttgaggaagctggggactgggttgtcacacttcccttaccaaaggcc
tggtcagtggagagacctgtgcaacagctctctaatcgcttaataatgaagttcaaggcc
cattacaagacgaagccaaaagaccccatcgttcaaccactacctctcccaacccccgcg
cctgttgctcccattgctgcgcctgcggagcctaagagacccgcgcctttgcaaaagacc
tcatctatcaaaatcaatacgcacaagacagctcctccccaacggccgagcgtgccgcct
caacgcccaagtgttgtcgctccggttcaaagtccaaagccaagtcaaaccaagggagaa
agagacactattgttgcctctcctgtcctttctcgacagccaagcgcttcctcttcatct
ggctcaaagccttcgtggccatctgagccttcctctgccacaaatatcaagcgaccccga
ccagacaaggatgaacaccacactccagcaccaaagcgacccaaggttgagaagccattt
ggggccgactctggcgttcccgctgctaagaaaaagaagagacgcatggtcaggctcaag
gttacaccacatcgccttgccagcgtgatgaaggaccagaagaaacccatgagtaatggg
cgaacgtcactaccgtcaggcggctctagagatgctcctcctctcctctcaaactcgaga
tccgattcgattacagctaagccggcaagaaagccccttccaacaggtgacgtggtacga
aggcccttgcctggaggccctgcgtcatcaccgccggaaagaaagatttctttgagcaca
cattcaaactcaacgccgaagcccaagtctgcgagccctgcgacaggcacaccaccccct
ggagcaccaccccctcaacggacgaagatcaagattatcagaaagtcgaacccacagcca
ccgccggctccgtag
>Fp2516
atggctgcccttgccatgcctcaggctcctgagcctctgaatcactctcttttggatgcg
gatgacggaacagcttctgcggatgatgcaccagtcctcgaattctttgttctcaagcaa
gaagtcaacctcgaagtcaatttccgcgacaagcgcatcgacggaacaaccgatatcttc
ctcgtaacatttaacgataaggtcgatgatatagtattggatgccgccgactgcgacatc
gacaccgaaaacgtctacgttgccgaactccgagaaatcaacggtgatatcgtcgagggc
caaaagcgaaagactgccgcgacctacaacgacccgtatgcgaagctatcacatcccgca
agctggagcttaagggccgaccatcacgacattcgtcgaaaacgcgcccagtctttattc
agcagccgaaagaaagatgtccccgccgaacatagagagttcgcggggtgcaccccagtc
tatcgatcgctcaaggtgaatttgcgcggcaaagccgagccagaccgtccgagactcatc
atcaggaagtcgatgttaagtaccgactcagctgagaaatccaacaagcagtacaagatc
acaatacctttcaccaccgtgaacccgcgagatggaatacaatttgtcggtgttgacccc
ctggacagccgattcacgcacatgtacacgcgaagttcaatacaccccggcactgcatct
tgtatcttcccatgtgtggatgatcacggatcacggtgcgactggaagatttcaataaaa
tatcctcgcacattgggtgatgctctacaacaagcacttgcaacgcagcagaatggcaac
aatccagacaaaatgcagattgatggccaagaacgagcctccaaccttgttgaagaagat
aagcttcgcgaaatgtcagtcgtctgctcaggattccttatggaggaaacagtcgaccct
gaggacgatcacaaaaagattatgacttttgagcctgagaagaaggtgtccgcccagaag
cttggtttcgctgtaggtcctttcgagcatatcgatctttcctccgaattccgaacagaa
gaggatgaaatgaagctgggcatgaatgcactcaaagtgcacgcctactgcctaccgcac
cgcggcgattgggttcgcaatacagcagcagccatcaccatggcggccgatttctttacc
ttcacgttcgctcgatacccctttggcaatttcaagctgtgcttccttgacgatatggtc
gaagatactgtgtcattttattccatggcttttattagtaatcgcttgttattcccagac
gacatcatcgacaccgagatagatgtcactagaaagatcgtccagacgttggcttatcaa
tggatcggcatcaacatgatacccaatacgaggaatgacatgtggctcattatcggcatt
gcgcattacatgaccgaccttttcatgaagaagctgtgcggaaacaacgaatatcgattt
cggatgaagactttatctgacaagctcgtccaggtggacgttgaccgaccttctctctat
gatctcggtgcttatctccacctaggggagttcgagatggactttatggctctgaaagct
ccagtgattttcttcatccttgacaagcggcttatcaaggcttcaggaggacatggtctg
acccgcatcctctccaagatgctgacaaaagttcagattgagggttctgacaaggctact
atcctcgaaacggagaaattccgagcaacgtgtgagaagggagcaaaataccgactggag
agtttctggaatcaatgggtttatggctcaggctgcccccgattcgacgtcaaggcgaaa
ttcaacaagaagcgtttatgtgttgagcttacattgaatcaaatccaatcccagacggtc
aagagagccccgttggagaaggacgactttctgcgtgttgttaaggaacgtcgatctggt
gtcaaggccggcgaagttcagcccttgttcaccggtccaatgactgttcgaatacacgag
gctgatggaaccccctacgagcacattctggagattcgcgaagatgccacaagatcgacc
aaattcgaaatcccatacaacacaaagtacaaaagactaaagagaacccggcgtatgaaa
gaaaagcagaacgtaggcgccagcatggatgcagagaacctggatgacactctgttgtat
tgtctgggtgacgttctccaaacacctgaggagcaggcccaatgggagttgatcgactgg
gatccagacactgaacgaaaaatggatcaggaatcctatgaatggatccgtgtagatgct
gacttcgagtggtcttgcgatatgaaacggacactggaaccatacatgtacgtgtcacaa
ctgcaacaggatagagatgttgttgcccagcaggatgccatgctgtatctcacacaaggc
cctttacatcctatcgcatcaggtttccttaccaggactcttgtggatcgccgttacttc
catggcattagaactatggctgctgaggcactaccaagacaagccaacatcaaggacttg
tcaatgcttggtcttcgacaattgatgaaggctttcagcgaaatgttttgtcacaaggga
acaaatcaacccaagccaaacgacttctcggacaagaggcagtataacgtccaatgcgcc
attatcaaggccattgcacaggtcagagacgcaaacacatacaaatgcccgcttgaagcc
cgtcaattcattcttgaccaactcctcttcaacaacaatgaagacaaccccttttccgac
catttctacattgcgactcttgtggaggccctggcgacttctcttatcccttccaaacaa
gacgattggtttgccatgcaaaataagatccccaacgaagaggagaagcagttcctggaa
aaggccatcgagcaaattgagagagttcttcgccgggatgagtggacgaactcgtatcag
aatgtctggaccattgctggtctcagtgcaaagcagcggctcatgaaagcagatgtgatt
ccaaagagatatggtgacttcggccagtatcttctcgatggcacaagggacctcattcgt
atcaaggcgttcgaaggtttaatcgacttgggggctatgctggatcctacagtgttttcg
ttcttgacctacgccctcattaccgaccgctcaccgtatgttcgaaataaactcattgag
gctgctgcttctggtctggcagccatcgctttcggggagcactcgaaagtcactaagaat
gaccctccccccgacgatgaagaaggggatctgttgcttgtgcaggatagtgcccaggag
attgaggcacgtaaagaaatgttcgcaaggaaggagaacttggatgcagcgctcaaggct
ctccgtagggaaatggaccaaacgtacggaggtgacgaacgccactatagtactgctatg
cgtaaggcgttggatcacccagatcttggccggggtgagatggaaagcatgctggatttg
gctgcgatgatgtttgaggaagctggggactgggttgtcacacttcccttaccaaaggcc
tggtcagtggagagacctgtgcaacagctctctaatcgcttaataatgaagttcaaggcc
cattacaagacgaagccaaaagaccccatcgttcaaccactacctctcccaacccccgcg
cctgttgctcccattgctgcgcctgcggagcctaagagacccgcgcctttgcaaaagacc
tcatctatcaaaatcaatacgcacaagacagctcctccccaacggccgagcgtgccgcct
caacgcccaagtgttgtcgctccggttcaaagtccaaagccaagtcaaaccaagggagaa
agagacactattgttgcctctcctgtcctttctcgacagccaagcgcttcctcttcatct
ggctcaaagccttcgtggccatctgagccttcctctgccacaaatatcaagcgaccccga
ccagacaaggatgaacaccacactccagcaccaaagcgacccaaggttgagaagccattt
ggggccgactctggcgttcccgctgctaagaaaaagaagagacgcatggtcaggctcaag
gttacaccacatcgccttgccagcgtgatgaaggaccagaagaaacccatgagtaatggg
cgaacgtcactaccgtcaggcggctctagagatgctcctcctctcctctcaaactcgaga
tccgattcgattacagctaagccggcaagaaagccccttccaacaggtgacgtggtacga
aggcccttgcctggaggccctgcgtcatcaccgccggaaagaaagatttccttgagcaca
cattcaaactcaacgccgaagcccaagtctgcgagccctgcgacaggcacaccaccccct
ggagcaccaccccctcaacggacgaagatcaagattatcagaaagtcgaacccacagcca
ccgccggctccgtag
>Fp26r
atggctgcccttgccatgcctcaggctcctgagcctctgaatcactctcttttggatgcg
gatgacggaacagcttctgcggatgatgcaccagtcctcgaattctttgttctcaagcaa
gaagtcaacctcgaagtcaatttccgcgacaagcgcatcgacggaacaaccgatatcttc
ctcgtaacatttaacgataaggtcgatgatatagtattggatgccgccgactgcgacatc
gacaccgaaaacgtctacgttgccgaactccgagaaatcaacggtgatatcgtcgagggc
caaaagcgaaagactgccgcgacctacaacgacccgtatgcgaagctatcacatcccgca
agctggagcttaagggccgaccatcacgacattcgtcgaaaacgcgcccagtctttattc
agcagccgaaagaaagatgtccccgccgaacatagagagttcgcggggtgcaccccagtc
tatcgatcgctcaaggtgaatttgcgcggcaaagccgagccagaccgtccgagactcatc
atcaggaagtcgatgttaagtaccgactcagctgagaaatccaacaagcagtacaagatc
acaatacctttcaccaccgtgaacccgcgagatggaatacaatttgtcggtgttgacccc
ctggacagccgattcacgcacatgtacacgcgaagttcaatacaccccggcactgcatct
tgtatcttcccatgtgtggatgatcacggatcacggtgcgactggaagatttcaataaag
tatcctcgcacattgggtgatgctctacaacaagcacttgcaacgcagcagaatggcaac
aatccagacaaaatgcagattgatggccaagaacgagcctccaaccttgttgaagaagat
aagcttcgcgaaatgtcagtcgtctgctcaggattccttatggaggaaacagtcgaccct
gaggacgatcacaaaaagattatgacttttgagcctgagaagaaggtgtccgcccagaag
cttggtttcgctgtaggtcctttcgagcatatcgatctttcctccgaattccgaacagaa
gaggatgaaatgaagctgggcatgaatgcactcaaagtgcacgcctactgcctaccgcac
cgcggcgattgggttcgcaatacagcagcagccatcaccatggcggccgatttctttacc
ttcacgttcgctcgatacccctttggcaatttcaagctgtgcttccttgacgatatggtc
gaagatactgtgtcattttattccatggcttttattagtaatcgcttgttattcccagac
gacatcatcgacaccgagatagatgtcactagaaagatcgtccagacgttggcttatcaa
tggatcggcatcaacatgatacccaatacgaggaatgacatgtggctcattatcggcatt
gcgcattacatgaccgaccttttcatgaagaagctgtgcggaaacaacgaatatcgattt
cggatgaagactttatctgacaagctcgtccaggtggacgttgaccgaccttctctctat
gatctcggtgcttatctccacctaggggagttcgagatggactttatggctctgaaagct
ccagtgattttcttcatccttgacaagcggcttatcaaggcttcaggaggacatggtctg
acccgcatcctctccaagatgctgacaaaagttcagattgagggttctgacaaggctact
atcctcgaaacggagaaattccgagcaacgtgtgagaagggagcaaaataccgactggag
agtttctggaatcaatgggtttatggctcaggctgcccccgattcgacgtcaaggcgaaa
ttcaacaagaagcgtttatgtgttgagcttacattgaatcaaatccaatcccagacggtc
aagagagccccgttggagaaggacgactttctacgtgttgttaaggaacgtcgatctggt
gtcaaggccggcgaagttcagcccttgttcaccggtccaatgactgttcgaatacacgag
gctgatggaaccccctacgagcacattctggagattcgcgaagatgccacaagatcgacc
aaattcgaaatcccatacaacacaaagtacaaaagactaaagagaacccggcgtatgaaa
gaaaagcagaacgtaggcgccagcatggatgcagagaacctggatgacactctgttgtat
tgtctgggtgacgttctccaaacacctgaggagcaggcccaatgggagttgatcgactgg
gatccagacactgaacgaaaaatggatcaggaatcctatgaatggatccgtgtagatgct
gacttcgagtggtcttgcgatatgaaacggacactggaaccatacatgtacgtgtcacaa
ctgcaacaggatagagatgttgttgcccagcaggatgccatgctgtatctcacacaaggc
cctttacatcctatcgcatcaggtttccttaccaggactcttgtggatcgccgttacttc
catggcattagaactatggctgctgaggcactaccaagacaagccaacatcaaggacttg
tcaatgcttggtcttcgacaattgatgaaggctttcagcgaaatgttttgtcacaaggga
acaaatcaacccaagccaaacgacttctcggacaagaggcagtataacgtccaatgcgcc
attatcaaggccattgcacaggtcagagacgcaaacacatacaaatgcccgcttgaagcc
cgtcaattcattcttgaccaactcctcttcaacaacaatgaagacaaccccttttccgac
catttctacattgcgactcttgtggaggccctggcgacttctcttatcccttccaaacaa
gacgattggtttgccatgcaaaataagatccccaacgaagaggagaagcagttcctggaa
aaggccatcgagcaaattgagagagttcttcgccgggatgagtggacgaactcgtatcag
aatgtctggaccattgctggtctcagtgcaaagcagcggctcatgaaagcagatgtgatt
ccaaagagatatggtgacttcggccagtatcttctcgatggcacaagggacctcattcgt
atcaaggcgttcgaaggtttaatcgacttgggggctatgctggatcctacagtgttttcg
ttcttgacctacgccctcattaccgaccgctcaccgtatgttcgaaataaactcattgag
gctgctgcttctggtctggcagccatcgctttcggggagcactcgaaagtcactaagaat
gaccctccccctgacgatgaagaaggggatctgttgcttgtgcaggatagtgcccaggag
attgaggcacgtaaagaaatgttcgcaagaaaggagaacttggatgcagcgctcaaggct
ctccgtagggaaatggaccaaacgtacggaggtgacgaacgccactatagtactgctatg
cgtaaggcgttggatcacccagatcttggccggggtgagatggaaagcatgctggatttg
gctgcgatgatgtttgaggaagctggggactgggttgtcacacttcccttaccaaaggcc
tggtcagtggagagacctgtgcaacagctctctaatcgcttaataatgaagttcaaggcc
cattacaagacgaagccaaaagaccccatcgttcaaccactacctctcccaacccccgcg
cctgttgctcccattgctgcgcctgcggagcctaagagacccgcgcctttgcaaaagacc
tcatctatcaaaatcaatacgcacaagacagctcctccccaacggccgagcgtgccgcct
caacgcccaagtgttgtcgctccggttcaaagtccaaagccaagtcaaaccaagggagaa
agagacactattgttgcctctcctgtcctttctcgacagccaagcgcttcctcttcatct
ggctcaaagccttcgtggccatctgagccttcctctgccacaaatatcaagcgaccccga
ccagacaaggatgaacaccacactccagcaccaaagcgacccaaggttgagaagccattt
ggggccgactctggcgttcccgctgctaagaaaaagaagagacgcatggtcaggctcaag
gttacaccacatcgccttgccagcgtgatgaaggaccagaagaaacccatgagtaatggg
cgaacgtcactaccgtcaggcggctctagagatgctcctcctctcctctcaaactcgaga
tccgattcgattacagctaagccggcaagaaagccccttccaacaggtgacgtggtacga
aggcccttgcctggaggccctgcgtcatcaccgccggaaagaaagatttctttgagcaca
cattcaaactcaacgccgaagcccaagtctgcgagccctgcgacaggcacaccaccccct
ggagcaccaccccctcaacggacgaagatcaagattatcagaaagtcgaacccacagcca
ccgccggctccgtag
>Fp33
atggctgcccttgccatgcctcaggctcctgagcctctgaatcactctcttttggatgcg
gatgacggaacagcttctgcggatgatgcaccagtcctcgaattctttgttctcaagcaa
gaagtcaacctcgaagtcaatttccgcgacaagcgcatcgacggaacaaccgatatcttc
ctcgtaacatttaacgataaggtcgatgatatagtattggatgccgccgactgcgacatc
gacaccgaaaacgtctacgttgccgaactccgagaaatcaacggtgatatcgtcgagggc
caaaagcgaaagactgccgcgacctacaacgacccgtatgcgaagctatcacatcccgca
agctggagcttaagggccgaccatcacgacattcgtcgaaaacgcgcccagtctttattc
agcagccgaaagaaagatgtccccgccgaacatagagagttcgcggggtgcaccccagtc
tatcgatcgctcaaggtgaatttgcgcggcaaagccgagccagaccgtccgagactcatc
atcaggaagtcgatgttaagtaccgactcagctgagaaatccaacaagcagtacaagatc
acaatacctttcaccaccgtgaacccgcgagatggaatacaatttgtcggtgttgacccc
ctggacagccgattcacgcacatgtacacgcgaagttcaatacaccccggcactgcatct
tgtatcttcccatgtgtggatgatcacggatcacggtgcgactggaagatttcaataaag
tatcctcgcacattgggtgatgctctacaacaagcacttgcaacgcagcagaatggcaac
aatccagacaaaatgcagattgatggccaagaacgagcctccaaccttgttgaagaagat
aagcttcgcgaaatgtcagtcgtctgctcaggattccttatggaggaaacagtcgaccct
gaggacgatcacaaaaagattatgacttttgagcctgagaagaaggtgtccgcccagaag
cttggtttcgctgtaggtcctttcgagcatatcgatctttcctccgaattccgaacagaa
gaggatgaaatgaagctgggcatgaatgcactcaaagtgcacgcctactgcctaccgcac
cgcggcgattgggttcgcaatacagcagcagccatcaccatggcggccgatttctttacc
ttcacgttcgctcgatacccctttggcaatttcaagctgtgcttccttgacgatatggtc
gaagatactgtgtcattttattccatggcttttattagtaatcgcttgttattcccagac
gacatcatcgacaccgagatagatgtcactagaaagatcgtccagacgttggcttatcaa
tggatcggcatcaacatgatacccaatacgaggaatgacatgtggctcattatcggcatt
gcgcattacatgaccgaccttttcatgaagaagctgtgcggaaacaacgaatatcgattt
cggatgaagactttatctgacaagctcgtccaggtggacgttgaccgaccttctctctat
gatctcggtgcttatctccacctaggggagttcgagatggactttatggctctgaaagct
ccagtgattttcttcatccttgacaagcggcttatcaaggcttcaggaggacatggtctg
acccgcatcctctccaagatgctgacaaaagttcagattgagggttctgacaaggctact
atcctcgaaacggagaaattccgagcaacgtgtgagaagggagcaaaataccgactggag
agtttctggaatcaatgggtttatggctcaggctgcccccgattcgacgtcaaggcgaaa
ttcaacaagaagcgtttatgtgttgagcttacattgaatcaaatccaatcccagacggtc
aagagagccccgttggagaaggacgactttctacgtgttgttaaggaacgtcgatctggt
gtcaaggccggcgaagttcagcccttgttcaccggtccaatgactgttcgaatacacgag
gctgatggaaccccctacgagcacattctggagattcgcgaagatgccacaagatcgacc
aaattcgaaatcccatacaacacaaagtacaaaagactaaagagaacccggcgtatgaaa
gaaaagcagaacgtaggcgccagcatggatgcagagaacctggatgacactctgttgtat
tgtctgggtgacgttctccaaacacctgaggagcaggcccaatgggagttgatcgactgg
gatccagacactgaacgaaaaatggatcaggaatcctatgaatggatccgtgtagatgct
gacttcgagtggtcttgcgatatgaaacggacactggaaccatacatgtacgtgtcacaa
ctgcaacaggatagagatgttgttgcccagcaggatgccatgctgtatctcacacaaggc
cctttacatcctatcgcatcaggtttccttaccaggactcttgtggatcgccgttacttc
catggcattagaactatggctgctgaggcactaccaagacaagccaacatcaaggacttg
tcaatgcttggtcttcgacaattgatgaaggctttcagcgaaatgttttgtcacaaggga
acaaatcaacccaagccaaacgacttctcggacaagaggcagtataacgtccaatgcgcc
attatcaaggccattgcacaggtcagagacgcaaacacatacaaatgcccgcttgaagcc
cgtcaattcattcttgaccaactcctcttcaacaacaatgaagacaaccccttttccgac
catttctacattgcgactcttgtggaggccctggcgacttctcttatcccttccaaacaa
gacgattggtttgccatgcaaaataagatccccaacgaagaggagaagcagttcctggaa
aaggccatcgagcaaattgagagagttcttcgccgggatgagtggacgaactcgtatcag
aatgtctggaccattgctggtctcagtgcaaagcagcggctcatgaaagcagatgtgatt
ccaaagagatatggtgacttcggccagtatcttctcgatggcacaagggacctcattcgt
atcaaggcgttcgaaggtttaatcgacttgggggctatgctggatcctacagtgttttcg
ttcttgacctacgccctcattaccgaccgctcaccgtatgttcgaaataaactcattgag
gctgctgcttctggtctggcagccatcgctttcggggagcactcgaaagtcactaagaat
gaccctccccctgacgatgaagaaggggatctgttgcttgtgcaggatagtgcccaggag
attgaggcacgtaaagaaatgttcgcaagaaaggagaacttggatgcagcgctcaaggct
ctccgtagggaaatggaccaaacgtacggaggtgacgaacgccactatagtactgctatg
cgtaaggcgttggatcacccagatcttggccggggtgagatggaaagcatgctggatttg
gctgcgatgatgtttgaggaagctggggactgggttgtcacacttcccttaccaaaggcc
tggtcagtggagagacctgtgcaacagctctctaatcgcttaataatgaagttcaaggcc
cattacaagacgaagccaaaagaccccatcgttcaaccactacctctcccaacccccgcg
cctgttgctcccattgctgcgcctgcggagcctaagagacccgcgcctttgcaaaagacc
tcatctatcaaaatcaatacgcacaagacagctcctccccaacggccgagcgtgccgcct
caacgcccaagtgttgtcgctccggttcaaagtccaaagccaagtcaaaccaagggagaa
agagacactattgttgcctctcctgtcctttctcgacagccaagcgcttcctcttcatct
ggctcaaagccttcgtggccatctgagccttcctctgccacaaatatcaagcgaccccga
ccagacaaggatgaacaccacactccagcaccaaagcgacccaaggttgagaagccattt
ggggccgactctggcgttcccgctgctaagaaaaagaagagacgcatggtcaggctcaag
gttacaccacatcgccttgccagcgtgatgaaggaccagaagaaacccatgagtaatggg
cgaacgtcactaccgtcaggcggctctagagatgctcctcctctcctctcaaactcgaga
tccgattcgattacagctaagccggcaagaaagccccttccaacaggtgacgtggtacga
aggcccttgcctggaggccctgcgtcatcaccgccggaaagaaagatttctttgagcaca
cattcaaactcaacgccgaagcccaagtctgcgagccctgcgacaggcacaccaccccct
ggagcaccaccccctcaacggacgaagatcaagattatcagaaagtcgaacccacagcca
ccgccggctccgtag
>Fp34
atggctgcccttgccatgcctcaggctcctgagcctctgaatcactctcttttggatgcg
gatgacggaacagcttctgcggatgatgcaccagtcctcgaattctttgttctcaagcaa
gaagtcaacctcgaagtcaatttccgcgacaagcgcatcgacggaacaaccgatatcttc
ctcgtaacatttaacgataaggtcgatgatatagtattggatgccgccgactgcgacatc
gacaccgaaaacgtctacgttgccgaactccgagaaatcaacggtgatatcgtcgagggc
caaaagcgaaagactgccgcgacctacaacgacccgtatgcgaagctatcacatcccgca
agctggagcttaagggccgaccatcacgacattcgtcgaaaacgcgcccagtctttattc
agcagccgaaagaaagatgtccccgccgaacatagagagttcgcggggtgcaccccagtc
tatcgatcgctcaaggtgaatttgcgcggcaaagccgagccagaccgtccgagactcatc
atcaggaagtcgatgttaagcaccgactcagctgagaaatccaacaagcagtacaagatc
acaatacctttcaccaccgtgaacccgcgagatggaatacaatttgtcggtgttgacccc
ctggacagccgattcacgcacatgtacacgcgaagttcaatacaccccggcactgcatct
tgtatcttcccatgtgtggatgatcacggatcacggtgcgactggaagatttcaataaag
tatcctcgcacattgggtgatgctctacaacaagcacttgcaacgcagcagaatggcaac
aatccagacaaaatgcagattgatggccaagaacgagcctccaaccttgttgaagaagat
aagcttcgcgaaatgtcagtcgtctgctcaggattccttatggaggaaacagtcgaccct
gaggacgatcacaaaaagattatgacttttgagcctgagaagaaggtgtccgcccagaag
cttggtttcgctgtaggtcctttcgagcatatcgatctttcctccgaattccgaacagaa
gaggatgaaatgaagctgggcatgaatgcactcaaagtgcacgcctactgcctaccgcac
cgcggcgattgggttcgcaatacagcagcagccatcaccatggcggccgatttctttacc
ttcacgttcgctcgatacccctttggcaatttcaagctgtgcttccttgacgatatggtc
gaagatactgtgtcattttattccatggcttttattagtaatcgcttgttattcccagac
gacatcatcgacaccgagatagatgtcactagaaagatcgtccagacgttggcttatcaa
tggatcggcatcaacatgatacccaatacgaggaatgacatgtggctcattatcggcatt
gcgcattacatgaccgaccttttcatgaagaagctgtgcggaaacaacgaatatcgattt
cggatgaagactttatctgacaagctcgtccaggtggacgttgaccgaccttctctctat
gatctcggtgcttatctccacctaggggagttcgagatggactttatggctctgaaagct
ccagtgattttcttcatccttgacaagcggcttatcaaggcttcaggaggacatggtctg
acccgcatcctctccaagatgctgacaaaagttcagattgagggttctgacaaggctact
atcctcgaaacggagaaattccgagcaacgtgtgagaagggagcaaaataccgactggag
agtttctggaatcaatgggtttatggctcaggctgcccccgattcgacgtcaaggcgaaa
ttcaacaagaagcgtttatgtgttgagcttacattgaatcaaatccaatcccagacggtc
aagagagccccgttggagaaggacgactttctacgtgttgttaaggaacgtcgatctggt
gtcaaggccggcgaagttcagcccttgttcaccggtccaatgactgttcgaatacacgag
gctgatggaaccccctacgagcacattctggagattcgcgaagatgccacaagatcgacc
aaattcgaaatcccatacaacacaaagtacaaaagactaaagagaaccaggcgtatgaaa
gaaaagcagaacgtaggcgccagcatggatgcagagaacctggatgacactctgttgtat
tgtctgggtgacgttctccaaacacctgaggagcaggcccaatgggagttgatcgactgg
gatccagacactgaacgaaaaatggatcaggaatcctatgaatggatccgtgtagatgct
gacttcgagtggtcttgcgatatgaaacggacactggaaccatacatgtacgtgtcacaa
ctgcaacaggatagagatgttgttgcccagcaggatgccatgctgtatctcacacaaggc
cctttacatcctatcgcatcaggtttccttaccaggactcttgtggatcgccgttacttc
catggcattagaactatggctgctgaggcactaccaagacaagccaacatcaaggacttg
tcaatgcttggtcttcgacaattgatgaaggctttcagcgaaatgttttgtcacaaggga
acaaatcaacccaagccaaacgacttctcggacaagaggcagtataacgtccaatgcgcc
attatcaaggccattgcacaggtcagagacgcaaacacatacaaatgcccgcttgaagcc
cgtcaattcattcttgaccaactcctcttcaacaacaatgaagacaaccccttttccgac
catttctacattgcgactcttgtggaggccctggcgacttctcttatcccttccaaacaa
gacgattggtttgccatgcaaaataagatccccaacgaagaggagaagcagttcctggaa
aaggccatcgagcaaattgagagagttcttcgccgggatgagtggacgaactcgtatcag
aatgtctggaccattgctggtctcagtgcaaagcagcggctcatgaaagcagatgtgatt
ccaaagagatatggtgacttcggccagtatcttctcgatggcacaagggacctcattcgt
atcaaggcgttcgaaggtttaatcgacttgggggctatgctggatcctacagtgttttcg
ttcttgacctacgccctcattaccgaccgctcaccgtatgttcgaaataaactcattgag
gctgctgcttctggtctggcagccatcgctttcggggagcactcgaaagtcactaagaat
gaccctccccccgacgatgaagaaggggatctgttgcttgtgcaggatagtgcccaggag
attgaggcacgtaaagaaatgttcgcaagaaaggagaacttggatgcagcgctcaaggct
ctccgtagggaaatggaccaaacgtacggaggtgacgaacgccactatagtactgctatg
cgtaaggcgttggatcacccagatcttggccggggtgagatggaaagcatgctggatttg
gctgcgatgatgtttgaggaagctggggactgggttgtcacacttcccttaccaaaggcc
tggtcagtggagagacctgtgcaacagctctctaatcgcttaataatgaagttcaaggcc
cattacaagacgaagccaaaagaccccatcgttcaaccactacctctcccaacccccgcg
cctgttgctcccattgctgcgcctgcggagcctaagagacccgcgcctttgcaaaagacc
tcatctatcaaaatcaatacgcacaagacagctcctccccaacggccgagcgtgccgcct
caacgcccaagtgttgtcgctccggttcaaagtccaaagccaagtcaaaccaagggagaa
agagacactattgttgcctctcctgtcctttctcgacagccaagcgcttcctcttcatct
ggctcaaagccttcgtggccatctgagccttcctctgccacaaatatcaagcgaccccga
ccagacaaggatgaacaccacactccagcaccaaagcgacccaaggttgagaagccattt
ggggccgactctggcgttcccgctgctaagaaaaagaagagacgcatggtcaggctcaag
gttacaccacatcgccttgccagcgtgatgaaggaccagaagaaacccatgagtaatggg
cgaacgtcactaccgtcaggcggctctagagatgctcctcctctcctctcaaactcgaga
tccgattcgattacagctaagccggcaagaaagccccttccaacaggtgacgtggtacga
aggcccttgcctggaggccctgcgtcatcaccgccggaaagaaagatttctttgagcaca
cattcaaactcaacgccgaagcccaagtctgcgagccctgcgacaggcacaccaccccct
ggagcaccgccccctcaacggacgaagatcaagattatcagaaagtcgaacccacagcca
ccgccggctccgtag
>Fp35
atggctgcccttgccatgcctcaggctcctgagcctctgaatcactctcttttggatgcg
gatgacggaacagcttctgcggatgatgcaccagtcctcgaattctttgttctcaagcaa
gaagtcaacctcgaagtcaatttccgcgacaagcgcatcgacggaacaaccgatatcttc
ctcgtaacatttaacgataaggtcgatgatatagtattggatgccgccgactgcgacatc
gacaccgaaaacgtctacgttgccgaactccgagaaatcaacggtgatatcgtcgagggc
caaaagcgaaagactgccgcgacctacaacgacccgtatgcgaagctatcacatcccgca
agctggagcttaagggccgaccatcacgacattcgtcgaaaacgcgcccagtctttattc
agcagccgaaagaaagatgtccccgccgaacatagagagttcgcggggtgcaccccagtc
tatcgatcgctcaaggtgaatttgcgcggcaaagccgagccagaccgtccgagactcatc
atcaggaagtcgatgttaagtaccgactcagctgagaaatccaacaagcagtacaagatc
acaatacctttcaccaccgtgaacccgcgagatggaatacaatttgtcggtgttgacccc
ctggacagccgattcacgcacatgtacacgcgaagttcaatacaccccggcactgcatct
tgtatcttcccatgtgtggatgatcacggatcacggtgcgactggaagatttcaataaag
tatcctcgcacattgggtgatgctctacaacaagcacttgcaacgcagcagaatggcaac
aatccagacaaaatgcagattgatggccaagaacgagcctccaaccttgttgaagaagat
aagcttcgcgaaatgtcagtcgtctgctcaggattccttatggaggaaacagtcgaccct
gaggacgatcacaaaaagattatgacttttgagcctgagaagaaggtgtccgcccagaag
cttggtttcgctgtaggtcctttcgagcatatcgatctttcctccgaattccgaacagaa
gaggatgaaatgaagctgggcatgaatgcactcaaagtgcacgcctactgcctaccgcac
cgcggcgattgggttcgcaatacagcagcagccatcaccatggcggccgatttctttacc
ttcacgttcgctcgatacccctttggcaatttcaagctgtgcttccttgacgatatggtc
gaagatactgtgtcattttattccatggcttttattagtaatcgcttgttattcccagac
gacatcatcgacaccgagatagatgtcactagaaagatcgtccagacgttggcttatcaa
tggatcggcatcaacatgatacccaatacgaggaatgacatgtggctcattatcggcatt
gcgcattacatgaccgaccttttcatgaagaagctgtgcggaaacaacgaatatcgattt
cggatgaagactttatctgacaagctcgtccaggtggacgttgaccgaccttctctctat
gatctcggtgcttatctccacctaggggagttcgagatggactttatggctctgaaagct
ccagtgattttcttcatccttgacaagcggcttatcaaggcttcaggaggacatggtctg
acccgcatcctctccaagatgctgacaaaagttcagattgagggttctgacaaggctact
atcctcgaaacggagaaattccgagcaacgtgtgagaagggagcaaaataccgactggag
agtttctggaatcaatgggtttatggctcaggctgcccccgattcgacgtcaaggcgaaa
ttcaacaagaagcgtttatgtgttgagcttacattgaatcaaatccaatcccagacggtc
aagagagccccgttggagaaggacgactttctacgtgttgttaaggaacgtcgatctggt
gtcaaggccggcgaagttcagcccttgttcaccggtccaatgactgttcgaatacacgag
gctgatggaaccccctacgagcacattctggagattcgcgaagatgccacaagatcgacc
aaattcgaaatcccatacaacacaaagtacaaaagactaaagagaaccaggcgtatgaaa
gaaaagcagaacgtaggcgccagcatggatgcagagaacctggatgacactctgttgtat
tgtctgggtgacgttctccaaacacctgaggagcaggcccaatgggagttgatcgactgg
gatccagacactgaacgaaaaatggatcaggaatcctatgaatggatccgtgtagatgct
gacttcgagtggtcttgcgatatgaaacggacactggaaccatacatgtacgtgtcacaa
ctgcaacaggatagagatgttgttgcccagcaggatgccatgctgtatctcacacaaggc
cctttacatcctatcgcatcaggtttccttaccaggactcttgtggatcgccgttacttc
catggcattagaactatggctgctgaggcactaccaagacaagccaacatcaaggacttg
tcaatgcttggtcttcgacaattgatgaaggctttcagcgaaatgttttgtcacaaggga
acaaatcaacccaagccaaacgacttctcggacaagaggcagtataacgtccaatgcgcc
attatcaaggccattgcacaggtcagagacgcaaacacatacaaatgcccgcttgaagcc
cgtcaattcattcttgaccaactcctcttcaacaacaatgaagacaaccccttttccgac
catttctacattgcgactcttgtggaggccctggcgacttctcttatcccttccaaacaa
gacgattggtttgccatgcaaaataagatccccaacgaagaggagaagcagttcctggaa
aaggccatcgagcaaattgagagagttcttcgccgggatgagtggacgaactcgtatcag
aatgtctggaccattgctggtctcagtgcaaagcagcggctcatgaaagcagatgtgatt
ccaaagagatatggtgacttcggccagtatcttctcgatggcacaagggacctcattcgt
atcaaggcgttcgaaggtttaatcgacttgggggctatgctggatcctacagtgttttcg
ttcttgacctacgccctcattaccgaccgctcaccgtatgttcgaaataaactcattgag
gctgctgcttctggtctggcagccatcgctttcggggagcactcgaaagtcactaagaat
gaccctccccccgacgatgaagaaggggatctgttgcttgtgcaggatagtgcccaggag
attgaggcacgtaaagaaatgttcgcaagaaaggagaacttggatgcagcgctcaaggct
ctccgtagggaaatggaccaaacgtacggaggtgacgaacgccactatagtactgctatg
cgtaaggcgttggatcacccagatcttggccggggtgagatggaaagcatgctggatttg
gctgcgatgatgtttgaggaagctggggactgggttgtcacacttcccttaccaaaggcc
tggtcagtggagagacctgtgcaacagctctctaatcgcttaataatgaagttcaaggcc
cattacaagacgaagccaaaagaccccatcgttcaaccactacctctcccaacccccgcg
cctgttgctcccattgctgcgcctgcggagcctaagagacccgcgcctttgcaaaagacc
tcatctatcaaaatcaatacgcacaagacagctcctccccaacggccgagcgtgccgcct
caacgcccaagtgttgtcgctccggttcaaagtccaaagccaagtcaaaccaagggagaa
agagacactattgttgcctctcctgtcctttctcgacagccaagcgcttcctcttcatct
ggctcaaagccttcgtggccatctgagccttcctctgccacaaatatcaagcgaccccga
ccagacaaggatgaacaccacactccagcaccaaagcgacccaaggttgagaagccattt
ggggccgactctggcgttcccgctgctaagaaaaagaagagacgcatggtcaggctcaag
gttacaccacatcgccttgccagcgtgatgaaggaccagaagaaacccatgagtaatggg
cgaacgtcactaccgtcaggcggctctagagatgctcctcctctcctctcaaactcgaga
tccgattcgattacagctaagccggcaagaaagccccttccaacaggtgacgtggtacga
aggcccttgcctggaggccctgcgtcatcaccgccggaaagaaagatttctttgagcaca
cattcaaactcaacgccgaagcccaagtctgcgagccctgcgacaggcacaccaccccct
ggagcaccgccccctcaacggacgaagatcaagattatcagaaagtcgaacccacagcca
ccgccggctccgtag
>Fp38
atggctgcccttgccatgcctcaggctcctgagcctctgaatcactctcttttggatgcg
gatgacggaacagcttctgcggatgatgcaccagtcctcgaattctttgttctcaagcaa
gaagtcaacctcgaagtcaatttccgcgacaagcgcatcgacggaacaaccgatatcttc
ctcgtaacatttaacgataaggtcgatgatatagtattggatgccgccgactgcgacatc
gacaccgaaaacgtctacgttgccgaactccgagaaatcaacggtgatatcgtcgagggc
caaaagcgaaagactgccgcgacctacaacgacccgtatgcgaagctatcacatcccgca
agctggagcttaagggccgaccatcacgacattcgtcgaaaacgcgcccagtctttattc
agcagccgaaagaaagatgtccccgccgaacatagagagttcgcggggtgcaccccagtc
tatcgatcgctcaaggtgaatttgcgcggcaaagccgagccagaccgtccgagactcatc
atcaggaagtcgatgttaagtaccgactcagctgagaaatccaacaagcagtacaagatc
acaatacctttcaccaccgtgaacccgcgagatggaatacaatttgtcggtgttgacccc
ctggacagccgattcacgcacatgtacacgcgaagttcaatacaccccggcactgcatct
tgtatcttcccatgtgtggatgatcacggatcacggtgcgactggaagatttcaataaag
tatcctcgcacattgggtgatgctctacaacaagcacttgcaacgcagcagaatggcaac
aatccagacaaaatgcagattgatggccaagaacgagcctccaaccttgttgaagaagat
aagcttcgcgaaatgtcagtcgtctgctcaggattccttatggaggaaacagtcgaccct
gaggacgatcacaaaaagattatgacttttgagcctgagaagaaggtgtccgcccagaag
cttggtttcgctgtaggtcctttcgagcatatcgatctttcctccgaattccgaacagaa
gaggatgaaatgaagctgggcatgaatgcactcaaagtgcacgcctactgcctaccgcac
cgcggcgattgggttcgcaatacagcagcagccatcaccatggcggccgatttctttacc
ttcacgttcgctcgatacccctttggcaatttcaagctgtgcttccttgacgatatggtc
gaagatactgtgtcattttattccatggcttttattagtaatcgcttgttattcccagac
gacatcatcgacaccgagatagatgtcactagaaagatcgtccagacgttggcttatcaa
tggatcggcatcaacatgatacccaatacgaggaatgacatgtggctcattatcggcatt
gcgcattacatgaccgaccttttcatgaagaagctgtgcggaaacaacgaatatcgattt
cggatgaagactttatctgacaagctcgtccaggtggacgttgaccgaccttctctctat
gatctcggtgcttatctccacctaggggagttcgagatggactttatggctctgaaagct
ccagtgattttcttcatccttgacaagcggcttatcaaggcttcaggaggacatggtctg
acccgcatcctctccaagatgctgacaaaagttcagattgagggttctgacaaggctact
atcctcgaaacggagaaattccgagcaacgtgtgagaagggagcaaaataccgactggag
agtttctggaatcaatgggtttatggctcaggctgcccccgattcgacgtcaaggcgaaa
ttcaacaagaagcgtttatgtgttgagcttacattgaatcaaatccaatcccagacggtc
aagagagccccgttggagaaggacgactttctacgtgttgttaaggaacgtcgatctggt
gtcaaggccggcgaagttcagcccttgttcaccggtccaatgactgttcgaatacacgag
gctgatggaaccccctacgagcacattctggagattcgcgaagatgccacaagatcgacc
aaattcgaaatcccatacaacacaaagtacaaaagactaaagagaaccaggcgtatgaaa
gaaaagcagaacgtaggcgccagcatggatgcagagaacctggatgacactctgttgtat
tgtctgggtgacgttctccaaacacctgaggagcaggcccaatgggagttgatcgactgg
gatccagacactgaacgaaaaatggatcaggaatcctatgaatggatccgtgtagatgct
gacttcgagtggtcttgcgatatgaaacggacactggaaccatacatgtacgtgtcacaa
ctgcaacaggatagagatgttgttgcccagcaggatgccatgctgtatctcacacaaggc
cctttacatcctatcgcatcaggtttccttaccaggactcttgtggatcgccgttacttc
catggcattagaactatggctgctgaggcactaccaagacaagccaacatcaaggacttg
tcaatgcttggtcttcgacaattgatgaaggctttcagcgaaatgttttgtcacaaggga
acaaatcaacccaagccaaacgacttctcggacaagaggcagtataacgtccaatgcgcc
attatcaaggccattgcacaggtcagagacgcaaacacatacaaatgcccgcttgaagcc
cgtcaattcattcttgaccaactcctcttcaacaacaatgaagacaaccccttttccgac
catttctacattgcgactcttgtggaggccctggcgacttctcttatcccttccaaacaa
gacgattggtttgccatgcaaaataagatccccaacgaagaggagaagcagttcctggaa
aaggccatcgagcaaattgagagagttcttcgccgggatgagtggacgaactcgtatcag
aatgtctggaccattgctggtctcagtgcaaagcagcggctcatgaaagcagatgtgatt
ccaaagagatatggtgacttcggccagtatcttctcgatggcacaagggacctcattcgt
atcaaggcgttcgaaggtttaatcgacttgggggctatgctggatcctacagtgttttcg
ttcttgacctacgccctcattaccgaccgctcaccgtatgttcgaaataaactcattgag
gctgctgcttctggtctggcagccatcgctttcggggagcactcgaaagtcactaagaat
gaccctccccccgacgatgaagaaggggatctgttgcttgtgcaggatagtgcccaggag
attgaggcacgtaaagaaatgttcgcaagaaaggagaacttggatgcagcgctcaaggct
ctccgtagggaaatggaccaaacgtacggaggtgacgaacgccactatagtactgctatg
cgtaaggcgttggatcacccagatcttggccggggtgagatggaaagcatgctggatttg
gctgcgatgatgtttgaggaagctggggactgggttgtcacacttcccttaccaaaggcc
tggtcagtggagagacctgtgcaacagctctctaatcgcttaataatgaagttcaaggcc
cattacaagacgaagccaaaagaccccatcgttcaaccactacctctcccaacccccgcg
cctgttgctcccattgctgcgcctgcggagcctaagagacccgcgcctttgcaaaagacc
tcatctatcaaaatcaatacgcacaagacagctcctccccaacggccgagcgtgccgcct
caacgcccaagtgttgtcgctccggttcaaagtccaaagccaagtcaaaccaagggagaa
agagacactattgttgcctctcctgtcctttctcgacagccaagcgcttcctcttcatct
ggctcaaagccttcgtggccatctgagccttcctctgccacaaatatcaagcgaccccga
ccagacaaggatgaacaccacactccagcaccaaagcgacccaaggttgagaagccattt
ggggccgactctggcgttcccgctgctaagaaaaagaagagacgcatggtcaggctcaag
gttacaccacatcgccttgccagcgtgatgaaggaccagaagaaacccatgagtaatggg
cgaacgtcactaccgtcaggcggctctagagatgctcctcctctcctctcaaactcgaga
tccgattcgattacagctaagccggcaagaaagccccttccaacaggtgacgtggtacga
aggcccttgcctggaggccctgcgtcatcaccgccggaaagaaagatttctttgagcaca
cattcaaactcaacgccgaagcccaagtctgcgagccctgcgacaggcacaccaccccct
ggagcaccgccccctcaacggacgaagatcaagattatcagaaagtcgaacccacagcca
ccgccggctccgtag
>Fp39
atggctgcccttgccatgcctcaggctcctgagcctctgaatcactctcttttggatgcg
gatgacggaacagcttctgcggatgatgcaccagtcctcgaattctttgttctcaagcaa
gaagtcaacctcgaagtcaatttccgcgacaagcgcatcgacggaacaaccgatatcttc
ctcgtaacatttaacgataaggtcgatgatatagtattggatgccgccgactgcgacatc
gacaccgaaaacgtctacgttgccgaactccgagaaatcaacggtgatatcgtcgagggc
caaaagcgaaagactgccgcgacctacaacgacccgtatgcgaagctatcacatcccgca
agctggagcttaagggccgaccatcacgacattcgtcgaaaacgcgcccagtctttattc
agcagccgaaagaaagatgtccccgccgaacatagagagttcgcggggtgcaccccagtc
tatcgatcgctcaaggtgaatttgcgcggcaaagccgagccagaccgtccgagactcatc
atcaggaagtcgatgttaagtaccgactcagctgagaaatccaacaagcagtacaagatc
acaatacctttcaccaccgtgaacccgcgagatggaatacaatttgtcggtgttgacccc
ctggacagccgattcacgcacatgtacacgcgaagttcaatacaccccggcactgcatct
tgtatcttcccatgtgtggatgatcacggatcacggtgcgactggaagatttcaataaaa
tatcctcgcacattgggtgatgctctacaacaagcacttgcaacgcagcagaatggcaac
aatccagacaaaatgcagattgatggccaagaacgagcctccaaccttgttgaagaagat
aagcttcgcgaaatgtcagtcgtctgctcaggattccttatggaggaaacagtcgaccct
gaggacgatcacaaaaagattatgacttttgagcctgagaagaaggtgtccgcccagaag
cttggtttcgctgtaggtcctttcgagcatatcgatctttcctccgaattccgaacagaa
gaggatgaaatgaagctgggcatgaatgcactcaaagtgcacgcctactgcctaccgcac
cgcggcgattgggttcgcaatacagcagcagccatcaccatggcggccgatttctttacc
ttcacgttcgctcgatacccctttggcaatttcaagctgtgcttccttgacgatatggtc
gaagatactgtgtcattttattccatggcttttattagtaatcgcttgttattcccagac
gacatcatcgacaccgagatagatgtcactagaaagatcgtccagacgttggcttatcaa
tggatcggcatcaacatgatacccaatacgaggaatgacatgtggctcattatcggcatt
gcgcattacatgaccgaccttttcatgaagaagctgtgcggaaacaacgaatatcgattt
cggatgaagactttatctgacaagctcgtccaggtggacgttgaccgaccttctctctat
gatctcggtgcttatctccacctaggggagttcgagatggactttatggctctgaaagct
ccagtgattttcttcatccttgacaagcggcttatcaaggcttcaggaggacatggtctg
acccgcatcctctccaagatgctgacaaaagttcagattgagggttctgacaaggctact
atcctcgaaacggagaaattccgagcaacgtgtgagaagggagcaaaataccgactggag
agtttctggaatcaatgggtttatggctcaggctgcccccgattcgacgtcaaggcgaaa
ttcaacaagaagcgtttatgtgttgagcttacattgaatcaaatccaatcccagacggtc
aagagagccccgttggagaaggacgactttctgcgtgttgttaaggaacgtcgatctggt
gtcaaggccggcgaagttcagcccttgttcaccggtccaatgactgttcgaatacacgag
gctgatggaaccccctacgagcacattctggagattcgcgaagatgccacaagatcgacc
aaattcgaaatcccatacaacacaaagtacaaaagactaaagagaacccggcgtatgaaa
gaaaagcagaacgtaggcgccagcatggatgcagagaacctggatgacactctgttgtat
tgtctgggtgacgttctccaaacacctgaggagcaggcccaatgggagttgatcgactgg
gatccagacactgaacgaaaaatggatcaggaatcctatgaatggatccgtgtagatgct
gacttcgagtggtcttgcgatatgaaacggacactggaaccatacatgtacgtgtcacaa
ctgcaacaggatagagatgttgttgcccagcaggatgccatgctgtatctcacacaaggc
cctttacatcctatcgcatcaggtttccttaccaggactcttgtggatcgccgttacttc
catggcattagaactatggctgctgaggcactaccaagacaagccaacatcaaggacttg
tcaatgcttggtcttcgacaattgatgaaggctttcagcgaaatgttttgtcacaaggga
acaaatcaacccaagccaaacgacttctcggacaagaggcagtataacgtccaatgcgcc
attatcaaggccattgcacaggtcagagacgcaaacacatacaaatgcccgcttgaagcc
cgtcaattcattcttgaccaactcctcttcaacaacaatgaagacaaccccttttccgac
catttctacattgcgactcttgtggaggccctggcgacttctcttatcccttccaaacaa
gacgattggtttgccatgcaaaataagatccccaacgaagaggagaagcagttcctggaa
aaggccatcgagcaaattgagagagttcttcgccgggatgagtggacgaactcgtatcag
aatgtctggaccattgctggtctcagtgcaaagcagcggctcatgaaagcagatgtgatt
ccaaagagatatggtgacttcggccagtatcttctcgatggcacaagggacctcattcgt
atcaaggcgttcgaaggtttaatcgacttgggggctatgctggatcctacagtgttttcg
ttcttgacctacgccctcattaccgaccgctcaccgtatgttcgaaataaactcattgag
gctgctgcttctggtctggcagccatcgctttcggggagcactcgaaagtcactaagaat
gaccctccccccgacgatgaagaaggggatctgttgcttgtgcaggatagtgcccaggag
attgaggcacgtaaagaaatgttcgcaaggaaggagaacttggatgcagcgctcaaggct
ctccgtagggaaatggaccaaacgtacggaggtgacgaacgccactatagtactgctatg
cgtaaggcgttggatcacccagatcttggccggggtgagatggaaagcatgctggatttg
gctgcgatgatgtttgaggaagctggggactgggttgtcacacttcccttaccaaaggcc
tggtcagtggagagacctgtgcaacagctctctaatcgcttaataatgaagttcaaggcc
cattacaagacgaagccaaaagaccccatcgttcaaccactacctctcccaacccccgcg
cctgttgctcccattgctgcgcctgcggagcctaagagacccgcgcctttgcaaaagacc
tcatctatcaaaatcaatacgcacaagacagctcctccccaacggccgagcgtgccgcct
caacgcccaagtgttgtcgctccggttcaaagtccaaagccaagtcaaaccaagggagaa
agagacactattgttgcctctcctgtcctttctcgacagccaagcgcttcctcttcatct
ggctcaaagccttcgtggccatctgagccttcctctgccacaaatatcaagcgaccccga
ccagacaaggatgaacaccacactccagcaccaaagcgacccaaggttgagaagccattt
ggggccgactctggcgttcccgctgctaagaaaaagaagagacgcatggtcaggctcaag
gttacaccacatcgccttgccagcgtgatgaaggaccagaagaaacccatgagtaatggg
cgaacgtcactaccgtcaggcggctctagagatgctcctcctctcctctcaaactcgaga
tccgattcgattacagctaagccggcaagaaagccccttccaacaggtgacgtggtacga
aggcccttgcctggaggccctgcgtcatcaccgccggaaagaaagatttccttgagcaca
cattcaaactcaacgccgaagcccaagtctgcgagccctgcgacaggcacaccaccccct
ggagcaccaccccctcaacggacgaagatcaagattatcagaaagtcgaacccacagcca
ccgccggctccgtag
>Fp42
atggctgcccttgccatgcctcaggctcctgagcctctgaatcactctcttttggatgcg
gatgacggaacagcttctgcggatgatgcaccagtcctcgaattctttgttctcaagcaa
gaagtcaacctcgaagtcaatttccgcgacaagcgcatcgacggaacaaccgatatcttc
ctcgtaacatttaacgataaggtcgatgatatagtattggatgccgccgactgcgacatc
gacaccgaaaacgtctacgttgccgaactccgagaaatcaacggtgatatcgtcgagggc
caaaagcgaaagactgccgcgacctacaacgacccgtatgcgaagctatcacatcccgca
agctggagcttaagggccgaccatcacgacattcgtcgaaaacgcgcccagtctttattc
agcagccgaaagaaagatgtccccgccgaacatagagagttcgcggggtgcaccccagtc
tatcgatcgctcaaggtgaatttgcgcggcaaagccgagccagaccgtccgagactcatc
atcaggaagtcgatgttaagtaccgactcagctgagaaatccaacaagcagtacaagatc
acaatacctttcaccaccgtgaacccgcgagatggaatacaatttgtcggtgttgacccc
ctggacagccgattcacgcacatgtacacgcgaagttcaatacaccccggcactgcatct
tgtatcttcccatgtgtggatgatcacggatcacggtgcgactggaagatttcaataaag
tatcctcgcacattgggtgatgctctacaacaagcacttgcaacgcagcagaatggcaac
aatccagacaaaatgcagattgatggccaagaacgagcctccaaccttgttgaagaagat
aagcttcgcgaaatgtcagtcgtctgctcaggattccttatggaggaaacagtcgaccct
gaggacgatcacaaaaagattatgacttttgagcctgagaagaaggtgtccgcccagaag
cttggtttcgctgtaggtcctttcgagcatatcgatctttcctccgaattccgaacagaa
gaggatgaaatgaagctgggcatgaatgcactcaaagtgcacgcctactgcctaccgcac
cgcggcgattgggttcgcaatacagcagcagccatcaccatggcggccgatttctttacc
ttcacgttcgctcgatacccctttggcaatttcaagctgtgcttccttgacgatatggtc
gaagatactgtgtcattttattccatggcttttattagtaatcgcttgttattcccagac
gacatcatcgacaccgagatagatgtcactagaaagatcgtccagacgttggcttatcaa
tggatcggcatcaacatgatacccaatacgaggaatgacatgtggctcattatcggcatt
gcgcattacatgaccgaccttttcatgaagaagctgtgcggaaacaacgaatatcgattt
cggatgaagactttatctgacaagctcgtccaggtggacgttgaccgaccttctctctat
gatctcggtgcttatctccacctaggggagttcgagatggactttatggctctgaaagct
ccagtgattttcttcatccttgacaagcggcttatcaaggcttcaggaggacatggtctg
acccgcatcctctccaagatgctgacaaaagttcagattgagggttctgacaaggctact
atcctcgaaacggagaaattccgagcaacgtgtgagaagggagcaaaataccgactggag
agtttctggaatcaatgggtttatggctcaggctgcccccgattcgacgtcaaggcgaaa
ttcaacaagaagcgtttatgtgttgagcttacattgaatcaaatccaatcccagacggtc
aagagagccccgttggagaaggacgactttctacgtgttgttaaggaacgtcgatctggt
gtcaaggccggcgaagttcagcccttgttcaccggtccaatgactgttcgaatacacgag
gctgatggaaccccctacgagcacattctggagattcgcgaagatgccacaagatcgacc
aaattcgaaatcccatacaacacaaagtacaaaagactaaagagaacccggcgtatgaaa
gaaaagcagaacgtaggcgccagcatggatgcagagaacctggatgacactctgttgtat
tgtctgggtgacgttctccaaacacctgaggagcaggcccaatgggagttgatcgactgg
gatccagacactgaacgaaaaatggatcaggaatcctatgaatggatccgtgtagatgct
gacttcgagtggtcttgcgatatgaaacggacactggaaccatacatgtacgtgtcacaa
ctgcaacaggatagagatgttgttgcccagcaggatgccatgctgtatctcacacaaggc
cctttacatcctatcgcatcaggtttccttaccaggactcttgtggatcgccgttacttc
catggcattagaactatggctgctgaggcactaccaagacaagccaacatcaaggacttg
tcaatgcttggtcttcgacaattgatgaaggctttcagcgaaatgttttgtcacaaggga
acaaatcaacccaagccaaacgacttctcggacaagaggcagtataacgtccaatgcgcc
attatcaaggccattgcacaggtcagagacgcaaacacatacaaatgcccgcttgaagcc
cgtcaattcattcttgaccaactcctcttcaacaacaatgaagacaaccccttttccgac
catttctacattgcgactcttgtggaggccctggcgacttctcttatcccttccaaacaa
gacgattggtttgccatgcaaaataagatccccaacgaagaggagaagcagttcctggaa
aaggccatcgagcaaattgagagagttcttcgccgggatgagtggacgaactcgtatcag
aatgtctggaccattgctggtctcagtgcaaagcagcggctcatgaaagcagatgtgatt
ccaaagagatatggtgacttcggccagtatcttctcgatggcacaagggacctcattcgt
atcaaggcgttcgaaggtttaatcgacttgggggctatgctggatcctacagtgttttcg
ttcttgacctacgccctcattaccgaccgctcaccgtatgttcgaaataaactcattgag
gctgctgcttctggtctggcagccatcgctttcggggagcactcgaaagtcactaagaat
gaccctccccctgacgatgaagaaggggatctgttgcttgtgcaggatagtgcccaggag
attgaggcacgtaaagaaatgttcgcaagaaaggagaacttggatgcagcgctcaaggct
ctccgtagggaaatggaccaaacgtacggaggtgacgaacgccactatagtactgctatg
cgtaaggcgttggatcacccagatcttggccggggtgagatggaaagcatgctggatttg
gctgcgatgatgtttgaggaagctggggactgggttgtcacacttcccttaccaaaggcc
tggtcagtggagagacctgtgcaacagctctctaatcgcttaataatgaagttcaaggcc
cattacaagacgaagccaaaagaccccatcgttcaaccactacctctcccaacccccgcg
cctgttgctcccattgctgcgcctgcggagcctaagagacccgcgcctttgcaaaagacc
tcatctatcaaaatcaatacgcacaagacagctcctccccaacggccgagcgtgccgcct
caacgcccaagtgttgtcgctccggttcaaagtccaaagccaagtcaaaccaagggagaa
agagacactattgttgcctctcctgtcctttctcgacagccaagcgcttcctcttcatct
ggctcaaagccttcgtggccatctgagccttcctctgccacaaatatcaagcgaccccga
ccagacaaggatgaacaccacactccagcaccaaagcgacccaaggttgagaagccattt
ggggccgactctggcgttcccgctgctaagaaaaagaagagacgcatggtcaggctcaag
gttacaccacatcgccttgccagcgtgatgaaggaccagaagaaacccatgagtaatggg
cgaacgtcactaccgtcaggcggctctagagatgctcctcctctcctctcaaactcgaga
tccgattcgattacagctaagccggcaagaaagccccttccaacaggtgacgtggtacga
aggcccttgcctggaggccctgcgtcatcaccgccggaaagaaagatttctttgagcaca
cattcaaactcaacgccgaagcccaagtctgcgagccctgcgacaggcacaccaccccct
ggagcaccaccccctcaacggacgaagatcaagattatcagaaagtcgaacccacagcca
ccgccggctccgtag
>Fp44
atggctgcccttgccatgcctcaggctcctgagcctctgaatcactctcttttggatgcg
gatgacggaacagcttctgcggatgatgcaccagtcctcgaattctttgttctcaagcaa
gaagtcaacctcgaagtcaatttccgcgacaagcgcatcgacggaacaaccgatatcttc
ctcgtaacatttaacgataaggtcgatgatatagtattggatgccgccgactgcgacatc
gacaccgaaaacgtctacgttgccgaactccgagaaatcaacggtgatatcgtcgagggc
caaaagcgaaagactgccgcgacctacaacgacccgtatgcgaagctatcacatcccgca
agctggagcttaagggccgaccatcacgacattcgtcgaaaacgcgcccagtctttattc
agcagccgaaagaaagatgtccccgccgaacatagagagttcgcggggtgcaccccagtc
tatcgatcgctcaaggtgaatttgcgcggcaaagccgagccagaccgtccgagactcatc
atcaggaagtcgatgttaagtaccgactcagctgagaaatccaacaagcagtacaagatc
acaatacctttcaccaccgtgaacccgcgagatggaatacaatttgtcggtgttgacccc
ctggacagccgattcacgcacatgtacacgcgaagttcaatacaccccggcactgcatct
tgtatcttcccatgtgtggatgatcacggatcacggtgcgactggaagatttcaataaag
tatcctcgcacattgggtgatgctctacaacaagcacttgcaacgcagcagaatggcaac
aatccagacaaaatgcagattgatggccaagaacgagcctccaaccttgttgaagaagat
aagcttcgcgaaatgtcagtcgtctgctcaggattccttatggaggaaacagtcgaccct
gaggacgatcacaaaaagattatgacttttgagcctgagaagaaggtgtccgcccagaag
cttggtttcgctgtaggtcctttcgagcatatcgatctttcctccgaattccgaacagaa
gaggatgaaatgaagctgggcatgaatgcactcaaagtgcacgcctactgcctaccgcac
cgcggcgattgggttcgcaatacagcagcagccatcaccatggcggccgatttctttacc
ttcacgttcgctcgatacccctttggcaatttcaagctgtgcttccttgacgatatggtc
gaagatactgtgtcattttattccatggcttttattagtaatcgcttgttattcccagac
gacatcatcgacaccgagatagatgtcactagaaagatcgtccagacgttggcttatcaa
tggatcggcatcaacatgatacccaatacgaggaatgacatgtggctcattatcggcatt
gcgcattacatgaccgaccttttcatgaagaagctgtgcggaaacaacgaatatcgattt
cggatgaagactttatctgacaagctcgtccaggtggacgttgaccgaccttctctctat
gatctcggtgcttatctccacctaggggagttcgagatggactttatggctctgaaagct
ccagtgattttcttcatccttgacaagcggcttatcaaggcttcaggaggacatggtctg
acccgcatcctctccaagatgctgacaaaagttcagattgagggttctgacaaggctact
atcctcgaaacggagaaattccgagcaacgtgtgagaagggagcaaaataccgactggag
agtttctggaatcaatgggtttatggctcaggctgcccccgattcgacgtcaaggcgaaa
ttcaacaagaagcgtttatgtgttgagcttacattgaatcaaatccaatcccagacggtc
aagagagccccgttggagaaggacgactttctgcgtgttgttaaggaacgtcgatctggt
gtcaaggccggcgaagttcagcccttgttcaccggtccaatgactgttcgaatacacgag
gctgatggaaccccctacgagcacattctggagattcgcgaagatgccacaagatcgacc
aaattcgaaatcccatacaacacaaagtacaaaagactaaagagaacccggcgtatgaaa
gaaaagcagaacgtaggcgccagcatggatgcagagaacctggatgacactctgttgtat
tgtctgggtgacgttctccaaacacctgaggagcaggcccaatgggagttgatcgactgg
gatccagacactgaacgaaaaatggatcaggaatcctatgaatggatccgtgtagatgct
gacttcgagtggtcttgcgatatgaaacggacactggaaccatacatgtacgtgtcacaa
ctgcaacaggatagagatgttgttgcccagcaggatgccatgctgtatctcacacaaggc
cctttacatcctatcgcatcaggtttccttaccaggactcttgtggatcgccgttacttc
catggcattagaactatggctgctgaggcactaccaagacaagccaacatcaaggacttg
tcaatgcttggtcttcgacaattgatgaaggctttcagcgaaatgttttgtcacaaggga
acaaatcaacccaagccaaacgacttctcggacaagaggcagtataacgtccaatgcgcc
attatcaaggccattgcacaggtcagagacgcaaacacatacaaatgcccgcttgaagcc
cgtcaattcattcttgaccaactcctcttcaacaacaatgaagacaaccccttttccgac
catttctacattgcgactcttgtggaggccctggcgacttctcttatcccttccaaacaa
gacgattggtttgccatgcaaaataagatccccaacgaagaggagaagcagttcctggaa
aaggccatcgagcaaattgagagagttcttcgccgggatgagtggacgaactcgtatcag
aatgtctggaccattgctggtctcagtgcaaagcagcggctcatgaaagcagatgtgatt
ccaaagagatatggtgacttcggccagtatcttctcgatggcacaagggacctcattcgt
atcaaggcgttcgaaggtttaatcgacttgggggctatgctggatcctacagtgttttcg
ttcttgacctacgccctcattaccgaccgctcaccgtatgttcgaaataaactcattgag
gctgctgcttctggtctggcagccatcgctttcggggagcactcgaaagtcactaagaat
gaccctccccccgacgatgaagaaggggatctgttgcttgtgcaggatagtgcccaggag
attgaggcacgtaaagaaatgttcgcaaggaaggagaacttggatgcagcgctcaaggct
ctccgtagggaaatggaccaaacgtacggaggtgacgaacgccactatagtactgctatg
cgtaaggcgttggatcacccagatcttggccggggtgagatggaaagcatgctggatttg
gctgcgatgatgtttgaggaagctggggactgggttgtcacacttcccttaccaaaggcc
tggtcagtggagagacctgtgcaacagctctctaatcgcttaataatgaagttcaaggcc
cattacaagacgaagccaaaagaccccatcgttcaaccactacctctcccaacccccgcg
cctgttgctcccattgctgcgcctgcggagcctaagagacccgcgcctttgcaaaagacc
tcatctatcaaaatcaatacgcacaagacagctcctccccaacggccgagcgtgccgcct
caacgcccaagtgttgtcgctccggttcaaagtccaaagccaagtcaaaccaagggagaa
agagacactattgttgcctctcctgtcctttctcgacagccaagcgcttcctcttcatct
ggctcaaagccttcgtggccatctgagccttcctctgccacaaatatcaagcgaccccga
ccagacaaggatgaacaccacactccagcaccaaagcgacccaaggttgagaagccattt
ggggccgactctggcgttcccgctgctaagaaaaagaagagacgcatggtcaggctcaag
gttacaccacatcgccttgccagcgtgatgaaggaccagaagaaacccatgagtaatggg
cgaacgtcactaccgtcaggcggctctagagatgctcctcctctcctctcaaactcgaga
tccgattcgattacagctaagccggcaagaaagccccttccaacaggtgacgtggtacga
aggcccttgcctggaggccctgcgtcatcaccgccggaaagaaagatttccttgagcaca
cattcaaactcaacgccgaagcccaagtctgcgagccctgcgacaggcacaccaccccct
ggagcaccaccccctcaacggacgaagatcaagattatcagaaagtcgaacccacagcca
ccgccggctccgtag
>Fp49
atggctgcccttgccatgcctcaggctcctgagcctctgaatcactctcttttggatgcg
gatgacggaacagcttctgcggatgatgcaccagtcctcgaattctttgttctcaagcaa
gaagtcaacctcgaagtcaatttccgcgacaagcgcatcgacggaacaaccgatatcttc
ctcgtaacatttaacgataaggtcgatgatatagtattggatgccgccgactgcgacatc
gacaccgaaaacgtctacgttgccgaactccgagaaatcaacggtgatatcgtcgagggc
caaaagcgaaagactgccgcgacctacaacgacccgtatgcgaagctatcacatcccgca
agctggagcttaagggccgaccatcacgacattcgtcgaaaacgcgcccagtctttattc
agcagccgaaagaaagatgtccccgccgaacatagagagttcgcggggtgcaccccagtc
tatcgatcgctcaaggtgaatttgcgcggcaaagccgagccagaccgtccgagactcatc
atcaggaagtcgatgttaagtaccgactcagctgagaaatccaacaagcagtacaagatc
acaatacctttcaccaccgtgaacccgcgagatggaatacaatttgtcggtgttgacccc
ctggacagccgattcacgcacatgtacacgcgaagttcaatacaccccggcactgcatct
tgtatcttcccatgtgtggatgatcacggatcacggtgcgactggaagatttcaataaag
tatcctcgcacattgggtgatgctctacaacaagcacttgcaacgcagcagaatggcaac
aatccagacaaaatgcagattgatggccaagaacgagcctccaaccttgttgaagaagat
aagcttcgcgaaatgtcagtcgtctgctcaggattccttatggaggaaacagtcgaccct
gaggacgatcacaaaaagattatgacttttgagcctgagaagaaggtgtccgcccagaag
cttggtttcgctgtaggtcctttcgagcatatcgatctttcctccgaattccgaacagaa
gaggatgaaatgaagctgggcatgaatgcactcaaagtgcacgcctactgcctaccgcac
cgcggcgattgggttcgcaatacagcagcagccatcaccatggcggccgatttctttacc
ttcacgttcgctcgatacccctttggcaatttcaagctgtgcttccttgacgatatggtc
gaagatactgtgtcattttattccatggcttttattagtaatcgcttgttattcccagac
gacatcatcgacaccgagatagatgtcactagaaagatcgtccagacgttggcttatcaa
tggatcggcatcaacatgatacccaatacgaggaatgacatgtggctcattatcggcatt
gcgcattacatgaccgaccttttcatgaagaagctgtgcggaaacaacgaatatcgattt
cggatgaagactttatctgacaagctcgtccaggtggacgttgaccgaccttctctctat
gatctcggtgcttatctccacctaggggagttcgagatggactttatggctctgaaagct
ccagtgattttcttcatccttgacaagcggcttatcaaggcttcaggaggacatggtctg
acccgcatcctctccaagatgctgacaaaagttcagattgagggttctgacaaggctact
atcctcgaaacggagaaattccgagcaacgtgtgagaagggagcaaaataccgactggag
agtttctggaatcaatgggtttatggctcaggctgcccccgattcgacgtcaaggcgaaa
ttcaacaagaagcgtttatgtgttgagcttacattgaatcaaatccaatcccagacggtc
aagagagccccgttggagaaggacgactttctacgtgttgttaaggaacgtcgatctggt
gtcaaggccggcgaagttcagcccttgttcaccggtccaatgactgttcgaatacacgag
gctgatggaaccccctacgagcacattctggagattcgcgaagatgccacaagatcgacc
aaattcgaaatcccatacaacacaaagtacaaaagactaaagagaacccggcgtatgaaa
gaaaagcagaacgtaggcgccagcatggatgcagagaacctggatgacactctgttgtat
tgtctgggtgacgttctccaaacacctgaggagcaggcccaatgggagttgatcgactgg
gatccagacactgaacgaaaaatggatcaggaatcctatgaatggatccgtgtagatgct
gacttcgagtggtcttgcgatatgaaacggacactggaaccatacatgtacgtgtcacaa
ctgcaacaggatagagatgttgttgcccagcaggatgccatgctgtatctcacacaaggc
cctttacatcctatcgcatcaggtttccttaccaggactcttgtggatcgccgttacttc
catggcattagaactatggctgctgaggcactaccaagacaagccaacatcaaggacttg
tcaatgcttggtcttcgacaattgatgaaggctttcagcgaaatgttttgtcacaaggga
acaaatcaacccaagccaaacgacttctcggacaagaggcagtataacgtccaatgcgcc
attatcaaggccattgcacaggtcagagacgcaaacacatacaaatgcccgcttgaagcc
cgtcaattcattcttgaccaactcctcttcaacaacaatgaagacaaccccttttccgac
catttctacattgcgactcttgtggaggccctggcgacttctcttatcccttccaaacaa
gacgattggtttgccatgcaaaataagatccccaacgaagaggagaagcagttcctggaa
aaggccatcgagcaaattgagagagttcttcgccgggatgagtggacgaactcgtatcag
aatgtctggaccattgctggtctcagtgcaaagcagcggctcatgaaagcagatgtgatt
ccaaagagatatggtgacttcggccagtatcttctcgatggcacaagggacctcattcgt
atcaaggcgttcgaaggtttaatcgacttgggggctatgctggatcctacagtgttttcg
ttcttgacctacgccctcattaccgaccgctcaccgtatgttcgaaataaactcattgag
gctgctgcttctggtctggcagccatcgctttcggggagcactcgaaagtcactaagaat
gaccctccccctgacgatgaagaaggggatctgttgcttgtgcaggatagtgcccaggag
attgaggcacgtaaagaaatgttcgcaagaaaggagaacttggatgcagcgctcaaggct
ctccgtagggaaatggaccaaacgtacggaggtgacgaacgccactatagtactgctatg
cgtaaggcgttggatcacccagatcttggccggggtgagatggaaagcatgctggatttg
gctgcgatgatgtttgaggaagctggggactgggttgtcacacttcccttaccaaaggcc
tggtcagtggagagacctgtgcaacagctctctaatcgcttaataatgaagttcaaggcc
cattacaagacgaagccaaaagaccccatcgttcaaccactacctctcccaacccccgcg
cctgttgctcccattgctgcgcctgcggagcctaagagacccgcgcctttgcaaaagacc
tcatctatcaaaatcaatacgcacaagacagctcctccccaacggccgagcgtgccgcct
caacgcccaagtgttgtcgctccggttcaaagtccaaagccaagtcaaaccaagggagaa
agagacactattgttgcctctcctgtcctttctcgacagccaagcgcttcctcttcatct
ggctcaaagccttcgtggccatctgagccttcctctgccacaaatatcaagcgaccccga
ccagacaaggatgaacaccacactccagcaccaaagcgacccaaggttgagaagccattt
ggggccgactctggcgttcccgctgctaagaaaaagaagagacgcatggtcaggctcaag
gttacaccacatcgccttgccagcgtgatgaaggaccagaagaaacccatgagtaatggg
cgaacgtcactaccgtcaggcggctctagagatgctcctcctctcctctcaaactcgaga
tccgattcgattacagctaagccggcaagaaagccccttccaacaggtgacgtggtacga
aggcccttgcctggaggccctgcgtcatcaccgccggaaagaaagatttctttgagcaca
cattcaaactcaacgccgaagcccaagtctgcgagccctgcgacaggcacaccaccccct
ggagcaccaccccctcaacggacgaagatcaagattatcagaaagtcgaacccacagcca
ccgccggctccgtag
>Fp50
atggctgcccttgccatgcctcaggctcctgagcctctgaatcactctcttttggatgcg
gatgacggaacagcttctgcggatgatgcaccagtcctcgaattctttgttctcaagcaa
gaagtcaacctcgaagtcaatttccgcgacaagcgcatcgacggaacaaccgatatcttc
ctcgtaacatttaacgataaggtcgatgatatagtattggatgccgccgactgcgacatc
gacaccgaaaacgtctacgttgccgaactccgagaaatcaacggtgatatcgtcgagggc
caaaagcgaaagactgccgcgacctacaacgacccgtatgcgaagctatcacatcccgca
agctggagcttaagggccgaccatcacgacattcgtcgaaaacgcgcccagtctttattc
agcagccgaaagaaagatgtccccgccgaacatagagagttcgcggggtgcaccccagtc
tatcgatcgctcaaggtgaatttgcgcggcaaagccgagccagaccgtccgagactcatc
atcaggaagtcgatgttaagtaccgactcagctgagaaatccaacaagcagtacaagatc
acaatacctttcaccaccgtgaacccgcgagatggaatacaatttgtcggtgttgacccc
ctggacagccgattcacgcacatgtacacgcgaagttcaatacaccccggcactgcatct
tgtatcttcccatgtgtggatgatcacggatcacggtgcgactggaagatttcaataaag
tatcctcgcacattgggtgatgctctacaacaagcacttgcaacgcagcagaatggcaac
aatccagacaaaatgcagattgatggccaagaacgagcctccaaccttgttgaagaagat
aagcttcgcgaaatgtcagtcgtctgctcaggattccttatggaggaaacagtcgaccct
gaggacgatcacaaaaagattatgacttttgagcctgagaagaaggtgtccgcccagaag
cttggtttcgctgtaggtcctttcgagcatatcgatctttcctccgaattccgaacagaa
gaggatgaaatgaagctgggcatgaatgcactcaaagtgcacgcctactgcctaccgcac
cgcggcgattgggttcgcaatacagcagcagccatcaccatggcggccgatttctttacc
ttcacgttcgctcgatacccctttggcaatttcaagctgtgcttccttgacgatatggtc
gaagatactgtgtcattttattccatggcttttattagtaatcgcttgttattcccagac
gacatcatcgacaccgagatagatgtcactagaaagatcgtccagacgttggcttatcaa
tggatcggcatcaacatgatacccaatacgaggaatgacatgtggctcattatcggcatt
gcgcattacatgaccgaccttttcatgaagaagctgtgcggaaacaacgaatatcgattt
cggatgaagactttatctgacaagctcgtccaggtggacgttgaccgaccttctctctat
gatctcggtgcttatctccacctaggggagttcgagatggactttatggctctgaaagct
ccagtgattttcttcatccttgacaagcggcttatcaaggcttcaggaggacatggtctg
acccgcatcctctccaagatgctgacaaaagttcagattgagggttctgacaaggctact
atcctcgaaacggagaaattccgagcaacgtgtgagaagggagcaaaataccgactggag
agtttctggaatcaatgggtttatggctcaggctgcccccgattcgacgtcaaggcgaaa
ttcaacaagaagcgtttatgtgttgagcttacattgaatcaaatccaatcccagacggtc
aagagagccccgttggagaaggacgactttctgcgtgttgttaaggaacgtcgatctggt
gtcaaggccggcgaagttcagcccttgttcaccggtccaatgactgttcgaatacacgag
gctgatggaaccccctacgagcacattctggagattcgcgaagatgccacaagatcgacc
aaattcgaaatcccatacaacacaaagtacaaaagactaaagagaacccggcgtatgaaa
gaaaagcagaacgtaggcgccagcatggatgcagagaacctggatgacactctgttgtat
tgtctgggtgacgttctccaaacacctgaggagcaggcccaatgggagttgatcgactgg
gatccagacactgaacgaaaaatggatcaggaatcctatgaatggatccgtgtagatgct
gacttcgagtggtcttgcgatatgaaacggacactggaaccatacatgtacgtgtcacaa
ctgcaacaggatagagatgttgttgcccagcaggatgccatgctgtatctcacacaaggc
cctttacatcctatcgcatcaggtttccttaccaggactcttgtggatcgccgttacttc
catggcattagaactatggctgctgaggcactaccaagacaagccaacatcaaggacttg
tcaatgcttggtcttcgacaattgatgaaggctttcagcgaaatgttttgtcacaaggga
acaaatcaacccaagccaaacgacttctcggacaagaggcagtataacgtccaatgcgcc
attatcaaggccattgcacaggtcagagacgcaaacacatacaaatgcccgcttgaagcc
cgtcaattcattcttgaccaactcctcttcaacaacaatgaagacaaccccttttccgac
catttctacattgcgactcttgtggaggccctggcgacttctcttatcccttccaaacaa
gacgattggtttgccatgcaaaataagatccccaacgaagaggagaagcagttcctggaa
aaggccatcgagcaaattgagagagttcttcgccgggatgagtggacgaactcgtatcag
aatgtctggaccattgctggtctcagtgcaaagcagcggctcatgaaagcagatgtgatt
ccaaagagatatggtgacttcggccagtatcttctcgatggcacaagggacctcattcgt
atcaaggcgttcgaaggtttaatcgacttgggggctatgctggatcctacagtgttttcg
ttcttgacctacgccctcattaccgaccgctcaccgtatgttcgaaataaactcattgag
gctgctgcttctggtctggcagccatcgctttcggggagcactcgaaagtcactaagaat
gaccctccccccgacgatgaagaaggggatctgttgcttgtgcaggatagtgcccaggag
attgaggcacgtaaagaaatgttcgcaaggaaggagaacttggatgcagcgctcaaggct
ctccgtagggaaatggaccaaacgtacggaggtgacgaacgccactatagtactgctatg
cgtaaggcgttggatcacccagatcttggccggggtgagatggaaagcatgctggatttg
gctgcgatgatgtttgaggaagctggggactgggttgtcacacttcccttaccaaaggcc
tggtcagtggagagacctgtgcaacagctctctaatcgcttaataatgaagttcaaggcc
cattacaagacgaagccaaaagaccccatcgttcaaccactacctctcccaacccccgcg
cctgttgctcccattgctgcgcctgcggagcctaagagacccgcgcctttgcaaaagacc
tcatctatcaaaatcaatacgcacaagacagctcctccccaacggccgagcgtgccgcct
caacgcccaagtgttgtcgctccggttcaaagtccaaagccaagtcaaaccaagggagaa
agagacactattgttgcctctcctgtcctttctcgacagccaagcgcttcctcttcatct
ggctcaaagccttcgtggccatctgagccttcctctgccacaaatatcaagcgaccccga
ccagacaaggatgaacaccacactccagcaccaaagcgacccaaggttgagaagccattt
ggggccgactctggcgttcccgctgctaagaaaaagaagagacgcatggtcaggctcaag
gttacaccacatcgccttgccagcgtgatgaaggaccagaagaaacccatgagtaatggg
cgaacgtcactaccgtcaggcggctctagagatgctcctcctctcctctcaaactcgaga
tccgattcgattacagctaagccggcaagaaagccccttccaacaggtgacgtggtacga
aggcccttgcctggaggccctgcgtcatcaccgccggaaagaaagatttccttgagcaca
cattcaaactcaacgccgaagcccaagtctgcgagccctgcgacaggcacaccaccccct
ggagcaccaccccctcaacggacgaagatcaagattatcagaaagtcgaacccacagcca
ccgccggctccgtag
>Fp51
atggctgcccttgccatgcctcaggctcctgagcctctgaatcactctcttttggatgcg
gatgacggaacagcttctgcggatgatgcaccagtcctcgaattctttgttctcaagcaa
gaagtcaacctcgaagtcaatttccgcgacaagcgcatcgacggaacaaccgatatcttc
ctcgtaacatttaacgataaggtcgatgatatagtattggatgccgccgactgcgacatc
gacaccgaaaacgtctacgttgccgaactccgagaaatcaacggtgatatcgtcgagggc
caaaagcgaaagactgccgcgacctacaacgacccgtatgcgaagctatcacatcccgca
agctggagcttaagggccgaccatcacgacattcgtcgaaaacgcgcccagtctttattc
agcagccgaaagaaagatgtccccgccgaacatagagagttcgcggggtgcaccccagtc
tatcgatcgctcaaggtgaatttgcgcggcaaagccgagccagaccgtccgagactcatc
atcaggaagtcgatgttaagtaccgactcagctgagaaatccaacaagcagtacaagatc
acaatacctttcaccaccgtgaacccgcgagatggaatacaatttgtcggtgttgacccc
ctggacagccgattcacgcacatgtacacgcgaagttcaatacaccccggcactgcatct
tgtatcttcccatgtgtggatgatcacggatcacggtgcgactggaagatttcaataaag
tatcctcgcacattgggtgatgctctacaacaagcacttgcaacgcagcagaatggcaac
aatccagacaaaatgcagattgatggccaagaacgagcctccaaccttgttgaagaagat
aagcttcgcgaaatgtcagtcgtctgctcaggattccttatggaggaaacagtcgaccct
gaggacgatcacaaaaagattatgacttttgagcctgagaagaaggtgtccgcccagaag
cttggtttcgctgtaggtcctttcgagcatatcgatctttcctccgaattccgaacagaa
gaggatgaaatgaagctgggcatgaatgcactcaaagtgcacgcctactgcctaccgcac
cgcggcgattgggttcgcaatacagcagcagccatcaccatggcggccgatttctttacc
ttcacgttcgctcgatacccctttggcaatttcaagctgtgcttccttgacgatatggtc
gaagatactgtgtcattttattccatggcttttattagtaatcgcttgttattcccagac
gacatcatcgacaccgagatagatgtcactagaaagatcgtccagacgttggcttatcaa
tggatcggcatcaacatgatacccaatacgaggaatgacatgtggctcattatcggcatt
gcgcattacatgaccgaccttttcatgaagaagctgtgcggaaacaacgaatatcgattt
cggatgaagactttatctgacaagctcgtccaggtggacgttgaccgaccttctctctat
gatctcggtgcttatctccacctaggggagttcgagatggactttatggctctgaaagct
ccagtgattttcttcatccttgacaagcggcttatcaaggcttcaggaggacatggtctg
acccgcatcctctccaagatgctgacaaaagttcagattgagggttctgacaaggctact
atcctcgaaacggagaaattccgagcaacgtgtgagaagggagcaaaataccgactggag
agtttctggaatcaatgggtttatggctcaggctgcccccgattcgacgtcaaggcgaaa
ttcaacaagaagcgtttatgtgttgagcttacattgaatcaaatccaatcccagacggtc
aagagagccccgttggagaaggacgactttctgcgtgttgttaaggaacgtcgatctggt
gtcaaggccggcgaagttcagcccttgttcaccggtccaatgactgttcgaatacacgag
gctgatggaaccccctacgagcacattctggagattcgcgaagatgccacaagatcgacc
aaattcgaaatcccatacaacacaaagtacaaaagactaaagagaacccggcgtatgaaa
gaaaagcagaacgtaggcgccagcatggatgcagagaacctggatgacactctgttgtat
tgtctgggtgacgttctccaaacacctgaggagcaggcccaatgggagttgatcgactgg
gatccagacactgaacgaaaaatggatcaggaatcctatgaatggatccgtgtagatgct
gacttcgagtggtcttgcgatatgaaacggacactggaaccatacatgtacgtgtcacaa
ctgcaacaggatagagatgttgttgcccagcaggatgccatgctgtatctcacacaaggc
cctttacatcctatcgcatcaggtttccttaccaggactcttgtggatcgccgttacttc
catggcattagaactatggctgctgaggcactaccaagacaagccaacatcaaggacttg
tcaatgcttggtcttcgacaattgatgaaggctttcagcgaaatgttttgtcacaaggga
acaaatcaacccaagccaaacgacttctcggacaagaggcagtataacgtccaatgcgcc
attatcaaggccattgcacaggtcagagacgcaaacacatacaaatgcccgcttgaagcc
cgtcaattcattcttgaccaactcctcttcaacaacaatgaagacaaccccttttccgac
catttctacattgcgactcttgtggaggccctggcgacttctcttatcccttccaaacaa
gacgattggtttgccatgcaaaataagatccccaacgaagaggagaagcagttcctggaa
aaggccatcgagcaaattgagagagttcttcgccgggatgagtggacgaactcgtatcag
aatgtctggaccattgctggtctcagtgcaaagcagcggctcatgaaagcagatgtgatt
ccaaagagatatggtgacttcggccagtatcttctcgatggcacaagggacctcattcgt
atcaaggcgttcgaaggtttaatcgacttgggggctatgctggatcctacagtgttttcg
ttcttgacctacgccctcattaccgaccgctcaccgtatgttcgaaataaactcattgag
gctgctgcttctggtctggcagccatcgctttcggggagcactcgaaagtcactaagaat
gaccctccccccgacgatgaagaaggggatctgttgcttgtgcaggatagtgcccaggag
attgaggcacgtaaagaaatgttcgcaaggaaggagaacttggatgcagcgctcaaggct
ctccgtagggaaatggaccaaacgtacggaggtgacgaacgccactatagtactgctatg
cgtaaggcgttggatcacccagatcttggccggggtgagatggaaagcatgctggatttg
gctgcgatgatgtttgaggaagctggggactgggttgtcacacttcccttaccaaaggcc
tggtcagtggagagacctgtgcaacagctctctaatcgcttaataatgaagttcaaggcc
cattacaagacgaagccaaaagaccccatcgttcaaccactacctctcccaacccccgcg
cctgttgctcccattgctgcgcctgcggagcctaagagacccgcgcctttgcaaaagacc
tcatctatcaaaatcaatacgcacaagacagctcctccccaacggccgagcgtgccgcct
caacgcccaagtgttgtcgctccggttcaaagtccaaagccaagtcaaaccaagggagaa
agagacactattgttgcctctcctgtcctttctcgacagccaagcgcttcctcttcatct
ggctcaaagccttcgtggccatctgagccttcctctgccacaaatatcaagcgaccccga
ccagacaaggatgaacaccacactccagcaccaaagcgacccaaggttgagaagccattt
ggggccgactctggcgttcccgctgctaagaaaaagaagagacgcatggtcaggctcaag
gttacaccacatcgccttgccagcgtgatgaaggaccagaagaaacccatgagtaatggg
cgaacgtcactaccgtcaggcggctctagagatgctcctcctctcctctcaaactcgaga
tccgattcgattacagctaagccggcaagaaagccccttccaacaggtgacgtggtacga
aggcccttgcctggaggccctgcgtcatcaccgccggaaagaaagatttccttgagcaca
cattcaaactcaacgccgaagcccaagtctgcgagccctgcgacaggcacaccaccccct
ggagcaccaccccctcaacggacgaagatcaagattatcagaaagtcgaacccacagcca
ccgccggctccgtag
>Fp59
atggctgcccttgccatgcctcaggctcctgagcctctgaatcactctcttttggatgcg
gatgacggaacagcttctgcggatgatgcaccagtcctcgaattctttgttctcaagcaa
gaagtcaacctcgaagtcaatttccgcgacaagcgcatcgacggaacaaccgatatcttc
ctcgtaacatttaacgataaggtcgatgatatagtattggatgccgccgactgcgacatc
gacaccgaaaacgtctacgttgccgaactccgagaaatcaacggtgatatcgtcgagggc
caaaagcgaaagactgccgcgacctacaacgacccgtatgcgaagctatcacatcccgca
agctggagcttaagggccgaccatcacgacattcgtcgaaaacgcgcccagtctttattc
agcagccgaaagaaagatgtccccgccgaacatagagagttcgcggggtgcaccccagtc
tatcgatcgctcaaggtgaatttgcgcggcaaagccgagccagaccgtccgagactcatc
atcaggaagtcgatgttaagtaccgactcagctgagaaatccaacaagcagtacaagatc
acaatacctttcaccaccgtgaacccgcgagatggaatacaatttgtcggtgttgacccc
ctggacagccgattcacgcacatgtacacgcgaagttcaatacaccccggcactgcatct
tgtatcttcccatgtgtggatgatcacggatcacggtgcgactggaagatttcaataaag
tatcctcgcacattgggtgatgctctacaacaagcacttgcaacgcagcagaatggcaac
aatccagacaaaatgcagattgatggccaagaacgagcctccaaccttgttgaagaagat
aagcttcgcgaaatgtcagtcgtctgctcaggattccttatggaggaaacagtcgaccct
gaggacgatcacaaaaagattatgacttttgagcctgagaagaaggtgtccgcccagaag
cttggtttcgctgtaggtcctttcgagcatatcgatctttcctccgaattccgaacagaa
gaggatgaaatgaagctgggcatgaatgcactcaaagtgcacgcctactgcctaccgcac
cgcggcgattgggttcgcaatacagcagcagccatcaccatggcggccgatttctttacc
ttcacgttcgctcgatacccctttggcaatttcaagctgtgcttccttgacgatatggtc
gaagatactgtgtcattttattccatggcttttattagtaatcgcttgttattcccagac
gacatcatcgacaccgagatagatgtcactagaaagatcgtccagacgttggcttatcaa
tggatcggcatcaacatgatacccaatacgaggaatgacatgtggctcattatcggcatt
gcgcattacatgaccgaccttttcatgaagaagctgtgcggaaacaacgaatatcgattt
cggatgaagactttatctgacaagctcgtccaggtggacgttgaccgaccttctctctat
gatctcggtgcttatctccacctaggggagttcgagatggactttatggctctgaaagct
ccagtgattttcttcatccttgacaagcggcttatcaaggcttcaggaggacatggtctg
acccgcatcctctccaagatgctgacaaaagttcagattgagggttctgacaaggctact
atcctcgaaacggagaaattccgagcaacgtgtgagaagggagcaaaataccgactggag
agtttctggaatcaatgggtttatggctcaggctgcccccgattcgacgtcaaggcgaaa
ttcaacaagaagcgtttatgtgttgagcttacattgaatcaaatccaatcccagacggtc
aagagagccccgttggagaaggacgactttctacgtgttgttaaggaacgtcgatctggt
gtcaaggccggcgaagttcagcccttgttcaccggtccaatgactgttcgaatacacgag
gctgatggaaccccctacgagcacattctggagattcgcgaagatgccacaagatcgacc
aaattcgaaatcccatacaacacaaagtacaaaagactaaagagaacccggcgtatgaaa
gaaaagcagaacgtaggcgccagcatggatgcagagaacctggatgacactctgttgtat
tgtctgggtgacgttctccaaacacctgaggagcaggcccaatgggagttgatcgactgg
gatccagacactgaacgaaaaatggatcaggaatcctatgaatggatccgtgtagatgct
gacttcgagtggtcttgcgatatgaaacggacactggaaccatacatgtacgtgtcacaa
ctgcaacaggatagagatgttgttgcccagcaggatgccatgctgtatctcacacaaggc
cctttacatcctatcgcatcaggtttccttaccaggactcttgtggatcgccgttacttc
catggcattagaactatggctgctgaggcactaccaagacaagccaacatcaaggacttg
tcaatgcttggtcttcgacaattgatgaaggctttcagcgaaatgttttgtcacaaggga
acaaatcaacccaagccaaacgacttctcggacaagaggcagtataacgtccaatgcgcc
attatcaaggccattgcacaggtcagagacgcaaacacatacaaatgcccgcttgaagcc
cgtcaattcattcttgaccaactcctcttcaacaacaatgaagacaaccccttttccgac
catttctacattgcgactcttgtggaggccctggcgacttctcttatcccttccaaacaa
gacgattggtttgccatgcaaaataagatccccaacgaagaggagaagcagttcctggaa
aaggccatcgagcaaattgagagagttcttcgccgggatgagtggacgaactcgtatcag
aatgtctggaccattgctggtctcagtgcaaagcagcggctcatgaaagcagatgtgatt
ccaaagagatatggtgacttcggccagtatcttctcgatggcacaagggacctcattcgt
atcaaggcgttcgaaggtttaatcgacttgggggctatgctggatcctacagtgttttcg
ttcttgacctacgccctcattaccgaccgctcaccgtatgttcgaaataaactcattgag
gctgctgcttctggtctggcagccatcgctttcggggagcactcgaaagtcactaagaat
gaccctccccctgacgatgaagaaggggatctgttgcttgtgcaggatagtgcccaggag
attgaggcacgtaaagaaatgttcgcaagaaaggagaacttggatgcagcgctcaaggct
ctccgtagggaaatggaccaaacgtacggaggtgacgaacgccactatagtactgctatg
cgtaaggcgttggatcacccagatcttggccggggtgagatggaaagcatgctggatttg
gctgcgatgatgtttgaggaagctggggactgggttgtcacacttcccttaccaaaggcc
tggtcagtggagagacctgtgcaacagctctctaatcgcttaataatgaagttcaaggcc
cattacaagacgaagccaaaagaccccatcgttcaaccactacctctcccaacccccgcg
cctgttgctcccattgctgcgcctgcggagcctaagagacccgcgcctttgcaaaagacc
tcatctatcaaaatcaatacgcacaagacagctcctccccaacggccgagcgtgccgcct
caacgcccaagtgttgtcgctccggttcaaagtccaaagccaagtcaaaccaagggagaa
agagacactattgttgcctctcctgtcctttctcgacagccaagcgcttcctcttcatct
ggctcaaagccttcgtggccatctgagccttcctctgccacaaatatcaagcgaccccga
ccagacaaggatgaacaccacactccagcaccaaagcgacccaaggttgagaagccattt
ggggccgactctggcgttcccgctgctaagaaaaagaagagacgcatggtcaggctcaag
gttacaccacatcgccttgccagcgtgatgaaggaccagaagaaacccatgagtaatggg
cgaacgtcactaccgtcaggcggctctagagatgctcctcctctcctctcaaactcgaga
tccgattcgattacagctaagccggcaagaaagccccttccaacaggtgacgtggtacga
aggcccttgcctggaggccctgcgtcatcaccgccggaaagaaagatttctttgagcaca
cattcaaactcaacgccgaagcccaagtctgcgagccctgcgacaggcacaccaccccct
ggagcaccaccccctcaacggacgaagatcaagattatcagaaagtcgaacccacagcca
ccgccggctccgtag
>Fp63
atggctgcccttgccatgcctcaggctcctgagcctctgaatcactctcttttggatgcg
gatgacggaacagcttctgcggatgatgcaccagtcctcgaattctttgttctcaagcaa
gaagtcaacctcgaagtcaatttccgcgacaagcgcatcgacggaacaaccgatatcttc
ctcgtaacatttaacgataaggtcgatgatatagtattggatgccgccgactgcgacatc
gacaccgaaaacgtctacgttgccgaactccgagaaatcaacggtgatatcgtcgagggc
caaaagcgaaagactgccgcgacctacaacgacccgtatgcgaagctatcacatcccgca
agctggagcttaagggccgaccatcacgacattcgtcgaaaacgcgcccagtctttattc
agcagccgaaagaaagatgtccccgccgaacatagagagttcgcggggtgcaccccagtc
tatcgatcgctcaaggtgaatttgcgcggcaaagccgagccagaccgtccgagactcatc
atcaggaagtcgatgttaagtaccgactcagctgagaaatccaacaagcagtacaagatc
acaatacctttcaccaccgtgaacccgcgagatggaatacaatttgtcggtgttgacccc
ctggacagccgattcacgcacatgtacacgcgaagttcaatacaccccggcactgcatct
tgtatcttcccatgtgtggatgatcacggatcacggtgcgactggaagatttcaataaag
tatcctcgcacattgggtgatgctctacaacaagcacttgcaacgcagcagaatggcaac
aatccagacaaaatgcagattgatggccaagaacgagcctccaaccttgttgaagaagat
aagcttcgcgaaatgtcagtcgtctgctcaggattccttatggaggaaacagtcgaccct
gaggacgatcacaaaaagattatgacttttgagcctgagaagaaggtgtccgcccagaag
cttggtttcgctgtaggtcctttcgagcatatcgatctttcctccgaattccgaacagaa
gaggatgaaatgaagctgggcatgaatgcactcaaagtgcacgcctactgcctaccgcac
cgcggcgattgggttcgcaatacagcagcagccatcaccatggcggccgatttctttacc
ttcacgttcgctcgatacccctttggcaatttcaagctgtgcttccttgacgatatggtc
gaagatactgtgtcattttattccatggcttttattagtaatcgcttgttattcccagac
gacatcatcgacaccgagatagatgtcactagaaagatcgtccagacgttggcttatcaa
tggatcggcatcaacatgatacccaatacgaggaatgacatgtggctcattatcggcatt
gcgcattacatgaccgaccttttcatgaagaagctgtgcggaaacaacgaatatcgattt
cggatgaagactttatctgacaagctcgtccaggtggacgttgaccgaccttctctctat
gatctcggtgcttatctccacctaggggagttcgagatggactttatggctctgaaagct
ccagtgattttcttcatccttgacaagcggcttatcaaggcttcaggaggacatggtctg
acccgcatcctctccaagatgctgacaaaagttcagattgagggttctgacaaggctact
atcctcgaaacggagaaattccgagcaacgtgtgagaagggagcaaaataccgactggag
agtttctggaatcaatgggtttatggctcaggctgcccccgattcgacgtcaaggcgaaa
ttcaacaagaagcgtttatgtgttgagcttacattgaatcaaatccaatcccagacggtc
aagagagccccgttggagaaggacgactttctacgtgttgttaaggaacgtcgatctggt
gtcaaggccggcgaagttcagcccttgttcaccggtccaatgactgttcgaatacacgag
gctgatggaaccccctacgagcacattctggagattcgcgaagatgccacaagatcgacc
aaattcgaaatcccatacaacacaaagtacaaaagactaaagagaaccaggcgtatgaaa
gaaaagcagaacgtaggcgccagcatggatgcagagaacctggatgacactctgttgtat
tgtctgggtgacgttctccaaacacctgaggagcaggcccaatgggagttgatcgactgg
gatccagacactgaacgaaaaatggatcaggaatcctatgaatggatccgtgtagatgct
gacttcgagtggtcttgcgatatgaaacggacactggaaccatacatgtacgtgtcacaa
ctgcaacaggatagagatgttgttgcccagcaggatgccatgctgtatctcacacaaggc
cctttacatcctatcgcatcaggtttccttaccaggactcttgtggatcgccgttacttc
catggcattagaactatggctgctgaggcactaccaagacaagccaacatcaaggacttg
tcaatgcttggtcttcgacaattgatgaaggctttcagcgaaatgttttgtcacaaggga
acaaatcaacccaagccaaacgacttctcggacaagaggcagtataacgtccaatgcgcc
attatcaaggccattgcacaggtcagagacgcaaacacatacaaatgcccgcttgaagcc
cgtcaattcattcttgaccaactcctcttcaacaacaatgaagacaaccccttttccgac
catttctacattgcgactcttgtggaggccctggcgacttctcttatcccttccaaacaa
gacgattggtttgccatgcaaaataagatccccaacgaagaggagaagcagttcctggaa
aaggccatcgagcaaattgagagagttcttcgccgggatgagtggacgaactcgtatcag
aatgtctggaccattgctggtctcagtgcaaagcagcggctcatgaaagcagatgtgatt
ccaaagagatatggtgacttcggccagtatcttctcgatggcacaagggacctcattcgt
atcaaggcgttcgaaggtttaatcgacttgggggctatgctggatcctacagtgttttcg
ttcttgacctacgccctcattaccgaccgctcaccgtatgttcgaaataaactcattgag
gctgctgcttctggtctggcagccatcgctttcggggagcactcgaaagtcactaagaat
gaccctccccccgacgatgaagaaggggatctgttgcttgtgcaggatagtgcccaggag
attgaggcacgtaaagaaatgttcgcaagaaaggagaacttggatgcagcgctcaaggct
ctccgtagggaaatggaccaaacgtacggaggtgacgaacgccactatagtactgctatg
cgtaaggcgttggatcacccagatcttggccggggtgagatggaaagcatgctggatttg
gctgcgatgatgtttgaggaagctggggactgggttgtcacacttcccttaccaaaggcc
tggtcagtggagagacctgtgcaacagctctctaatcgcttaataatgaagttcaaggcc
cattacaagacgaagccaaaagaccccatcgttcaaccactacctctcccaacccccgcg
cctgttgctcccattgctgcgcctgcggagcctaagagacccgcgcctttgcaaaagacc
tcatctatcaaaatcaatacgcacaagacagctcctccccaacggccgagcgtgccgcct
caacgcccaagtgttgtcgctccggttcaaagtccaaagccaagtcaaaccaagggagaa
agagacactattgttgcctctcctgtcctttctcgacagccaagcgcttcctcttcatct
ggctcaaagccttcgtggccatctgagccttcctctgccacaaatatcacgcgaccccga
ccagacaaggatgaacaccacactccagcaccaaagcgacccaaggttgagaagccattt
ggggccgactctggcgttcccgctgctaagaaaaagaagagacgcatggtcaggctcaag
gttacaccacatcgccttgccagcgtgatgaaggaccagaagaaacccatgagtaatggg
cgaacgtcactaccgtcaggcggctctagagatgctcctcctctcctctcaaactcgaga
tccgattcgattacagctaagccggcaagaaagccccttccaacaggtgacgtggtacga
aggcccttgcctggaggccctgcgtcatcaccgccggaaagaaagatttctttgagcaca
cattcaaactcaacgccgaagcccaagtctgcgagccctgcgacaggcacaccaccccct
ggagcaccgccccctcaacggacgaagatcaagattatcagaaagtcgaacccacagcca
ccgccggctccgtag
>Fp65
atggctgcccttgccatgcctcaggctcctgagcctctgaatcactctcttttggatgcg
gatgacggaacagcttctgcggatgatgcaccagtcctcgaattctttgttctcaagcaa
gaagtcaacctcgaagtcaatttccgcgacaagcgcatcgacggaacaaccgatatcttc
ctcgtaacatttaacgataaggtcgatgatatagtattggatgccgccgactgcgacatc
gacaccgaaaacgtctacgttgccgaactccgagaaatcaacggtgatatcgtcgagggc
caaaagcgaaagactgccgcgacctacaacgacccgtatgcgaagctatcacatcccgca
agctggagcttaagggccgaccatcacgacattcgtcgaaaacgcgcccagtctttattc
agcagccgaaagaaagatgtccccgccgaacatagagagttcgcggggtgcaccccagtc
tatcgatcgctcaaggtgaatttgcgcggcaaagccgagccagaccgtccgagactcatc
atcaggaagtcgatgttaagtaccgactcagctgagaaatccaacaagcagtacaagatc
acaatacctttcaccaccgtgaacccgcgagatggaatacaatttgtcggtgttgacccc
ctggacagccgattcacgcacatgtacacgcgaagttcaatacaccccggcactgcatct
tgtatcttcccatgtgtggatgatcacggatcacggtgcgactggaagatttcaataaag
tatcctcgcacattgggtgatgctctacaacaagcacttgcaacgcagcagaatggcaac
aatccagacaaaatgcagattgatggccaagaacgagcctccaaccttgttgaagaagat
aagcttcgcgaaatgtcagtcgtctgctcaggattccttatggaggaaacagtcgaccct
gaggacgatcacaaaaagattatgacttttgagcctgagaagaaggtgtccgcccagaag
cttggtttcgctgtaggtcctttcgagcatatcgatctttcctccgaattccgaacagaa
gaggatgaaatgaagctgggcatgaatgcactcaaagtgcacgcctactgcctaccgcac
cgcggcgattgggttcgcaatacagcagcagccatcaccatggcggccgatttctttacc
ttcacgttcgctcgatacccctttggcaatttcaagctgtgcttccttgacgatatggtc
gaagatactgtgtcattttattccatggcttttattagtaatcgcttgttattcccagac
gacatcatcgacaccgagatagatgtcactagaaagatcgtccagacgttggcttatcaa
tggatcggcatcaacatgatacccaatacgaggaatgacatgtggctcattatcggcatt
gcgcattacatgaccgaccttttcatgaagaagctgtgcggaaacaacgaatatcgattt
cggatgaagactttatctgacaagctcgtccaggtggacgttgaccgaccttctctctat
gatctcggtgcttatctccacctaggggagttcgagatggactttatggctctgaaagct
ccagtgattttcttcatccttgacaagcggcttatcaaggcttcaggaggacatggtctg
acccgcatcctctccaagatgctgacaaaagttcagattgagggttctgacaaggctact
atcctcgaaacggagaaattccgagcaacgtgtgagaagggagcaaaataccgactggag
agtttctggaatcaatgggtttatggctcaggctgcccccgattcgacgtcaaggcgaaa
ttcaacaagaagcgtttatgtgttgagcttacattgaatcaaatccaatcccagacggtc
aagagagccccgttggagaaggacgactttctacgtgttgttaaggaacgtcgatctggt
gtcaaggccggcgaagttcagcccttgttcaccggtccaatgactgttcgaatacacgag
gctgatggaaccccctacgagcacattctggagattcgcgaagatgccacaagatcgacc
aaattcgaaatcccatacaacacaaagtacaaaagactaaagagaaccaggcgtatgaaa
gaaaagcagaacgtaggcgccagcatggatgcagagaacctggatgacactctgttgtat
tgtctgggtgacgttctccaaacacctgaggagcaggcccaatgggagttgatcgactgg
gatccagacactgaacgaaaaatggatcaggaatcctatgaatggatccgtgtagatgct
gacttcgagtggtcttgcgatatgaaacggacactggaaccatacatgtacgtgtcacaa
ctgcaacaggatagagatgttgttgcccagcaggatgccatgctgtatctcacacaaggc
cctttacatcctatcgcatcaggtttccttaccaggactcttgtggatcgccgttacttc
catggcattagaactatggctgctgaggcactaccaagacaagccaacatcaaggacttg
tcaatgcttggtcttcgacaattgatgaaggctttcagcgaaatgttttgtcacaaggga
acaaatcaacccaagccaaacgacttctcggacaagaggcagtataacgtccaatgcgcc
attatcaaggccattgcacaggtcagagacgcaaacacatacaaatgcccgcttgaagcc
cgtcaattcattcttgaccaactcctcttcaacaacaatgaagacaaccccttttccgac
catttctacattgcgactcttgtggaggccctggcgacttctcttatcccttccaaacaa
gacgattggtttgccatgcaaaataagatccccaacgaagaggagaagcagttcctggaa
aaggccatcgagcaaattgagagagttcttcgccgggatgagtggacgaactcgtatcag
aatgtctggaccattgctggtctcagtgcaaagcagcggctcatgaaagcagatgtgatt
ccaaagagatatggtgacttcggccagtatcttctcgatggcacaagggacctcattcgt
atcaaggcgttcgaaggtttaatcgacttgggggctatgctggatcctacagtgttttcg
ttcttgacctacgccctcattaccgaccgctcaccgtatgttcgaaataaactcattgag
gctgctgcttctggtctggcagccatcgctttcggggagcactcgaaagtcactaagaat
gaccctccccccgacgatgaagaaggggatctgttgcttgtgcaggatagtgcccaggag
attgaggcacgtaaagaaatgttcgcaagaaaggagaacttggatgcagcgctcaaggct
ctccgtagggaaatggaccaaacgtacggaggtgacgaacgccactatagtactgctatg
cgtaaggcgttggatcacccagatcttggccggggtgagatggaaagcatgctggatttg
gctgcgatgatgtttgaggaagctggggactgggttgtcacacttcccttaccaaaggcc
tggtcagtggagagacctgtgcaacagctctctaatcgcttaataatgaagttcaaggcc
cattacaagacgaagccaaaagaccccatcgttcaaccactacctctcccaacccccgcg
cctgttgctcccattgctgcgcctgcggagcctaagagacccgcgcctttgcaaaagacc
tcatctatcaaaatcaatacgcacaagacagctcctccccaacggccgagcgtgccgcct
caacgcccaagtgttgtcgctccggttcaaagtccaaagccaagtcaaaccaagggagaa
agagacactattgttgcctctcctgtcctttctcgacagccaagcgcttcctcttcatct
ggctcaaagccttcgtggccatctgagccttcctctgccacaaatatcaagcgaccccga
ccagacaaggatgaacaccacactccagcaccaaagcgacccaaggttgagaagccattt
ggggccgactctggcgttcccgctgctaagaaaaagaagagacgcatggtcaggctcaag
gttacaccacatcgccttgccagcgtgatgaaggaccagaagaaacccatgagtaatggg
cgaacgtcactaccgtcaggcggctctagagatgctcctcctctcctctcaaactcgaga
tccgattcgattacagctaagccggcaagaaagccccttccaacaggtgacgtggtacga
aggcccttgcctggaggccctgcgtcatcaccgccggaaagaaagatttctttgagcaca
cattcaaactcaacgccgaagcccaagtctgcgagccctgcgacaggcacaccaccccct
ggagcaccgccccctcaacggacgaagatcaagattatcagaaagtcgaacccacagcca
ccgccggctccgtag
>Fp66
atggctgcccttgccatgcctcaggctcctgagcctctgaatcactctcttttggatgcg
gatgacggaacagcttctgcggatgatgcaccagtcctcgaattctttgttctcaagcaa
gaagtcaacctcgaagtcaatttccgcgacaagcgcatcgacggaacaaccgatatcttc
ctcgtaacatttaacgataaggtcgatgatatagtattggatgccgccgactgcgacatc
gacaccgaaaacgtctacgttgccgaactccgagaaatcaacggtgatatcgtcgagggc
caaaagcgaaagactgccgcgacctacaacgacccgtatgcgaagctatcacatcccgca
agctggagcttaagggccgaccatcacgacattcgtcgaaaacgcgcccagtctttattc
agcagccgaaagaaagatgtccccgccgaacatagagagttcgcggggtgcaccccagtc
tatcgatcgctcaaggtgaatttgcgcggcaaagccgagccagaccgtccgagactcatc
atcaggaagtcgatgttaagtaccgactcagctgagaaatccaacaagcagtacaagatc
acaatacctttcaccaccgtgaacccgcgagatggaatacaatttgtcggtgttgacccc
ctggacagccgattcacgcacatgtacacgcgaagttcaatacaccccggcactgcatct
tgtatcttcccatgtgtggatgatcacggatcacggtgcgactggaagatttcaataaag
tatcctcgcacattgggtgatgctctacaacaagcacttgcaacgcagcagaatggcaac
aatccagacaaaatgcagattgatggccaagaacgagcctccaaccttgttgaagaagat
aagcttcgcgaaatgtcagtcgtctgctcaggattccttatggaggaaacagtcgaccct
gaggacgatcacaaaaagattatgacttttgagcctgagaagaaggtgtccgcccagaag
cttggtttcgctgtaggtcctttcgagcatatcgatctttcctccgaattccgaacagaa
gaggatgaaatgaagctgggcatgaatgcactcaaagtgcacgcctactgcctaccgcac
cgcggcgattgggttcgcaatacagcagcagccatcaccatggcggccgatttctttacc
ttcacgttcgctcgatacccctttggcaatttcaagctgtgcttccttgacgatatggtc
gaagatactgtgtcattttattccatggcttttattagtaatcgcttgttattcccagac
gacatcatcgacaccgagatagatgtcactagaaagatcgtccagacgttggcttatcaa
tggatcggcatcaacatgatacccaatacgaggaatgacatgtggctcattatcggcatt
gcgcattacatgaccgaccttttcatgaagaagctgtgcggaaacaacgaatatcgattt
cggatgaagactttatctgacaagctcgtccaggtggacgttgaccgaccttctctctat
gatctcggtgcttatctccacctaggggagttcgagatggactttatggctctgaaagct
ccagtgattttcttcatccttgacaagcggcttatcaaggcttcaggaggacatggtctg
acccgcatcctctccaagatgctgacaaaagttcagattgagggttctgacaaggctact
atcctcgaaacggagaaattccgagcaacgtgtgagaagggagcaaaataccgactggag
agtttctggaatcaatgggtttatggctcaggctgcccccgattcgacgtcaaggcgaaa
ttcaacaagaagcgtttatgtgttgagcttacattgaatcaaatccaatcccagacggtc
aagagagccccgttggagaaggacgactttctacgtgttgttaaggaacgtcgatctggt
gtcaaggccggcgaagttcagcccttgttcaccggtccaatgactgttcgaatacacgag
gctgatggaaccccctacgagcacattctggagattcgcgaagatgccacaagatcgacc
aaattcgaaatcccatacaacacaaagtacaaaagactaaagagaaccaggcgtatgaaa
gaaaagcagaacgtaggcgccagcatggatgcagagaacctggatgacactctgttgtat
tgtctgggtgacgttctccaaacacctgaggagcaggcccaatgggagttgatcgactgg
gatccagacactgaacgaaaaatggatcaggaatcctatgaatggatccgtgtagatgct
gacttcgagtggtcttgcgatatgaaacggacactggaaccatacatgtacgtgtcacaa
ctgcaacaggatagagatgttgttgcccagcaggatgccatgctgtatctcacacaaggc
cctttacatcctatcgcatcaggtttccttaccaggactcttgtggatcgccgttacttc
catggcattagaactatggctgctgaggcactaccaagacaagccaacatcaaggacttg
tcaatgcttggtcttcgacaattgatgaaggctttcagcgaaatgttttgtcacaaggga
acaaatcaacccaagccaaacgacttctcggacaagaggcagtataacgtccaatgcgcc
attatcaaggccattgcacaggtcagagacgcaaacacatacaaatgcccgcttgaagcc
cgtcaattcattcttgaccaactcctcttcaacaacaatgaagacaaccccttttccgac
catttctacattgcgactcttgtggaggccctggcgacttctcttatcccttccaaacaa
gacgattggtttgccatgcaaaataagatccccaacgaagaggagaagcagttcctggaa
aaggccatcgagcaaattgagagagttcttcgccgggatgagtggacgaactcgtatcag
aatgtctggaccattgctggtctcagtgcaaagcagcggctcatgaaagcagatgtgatt
ccaaagagatatggtgacttcggccagtatcttctcgatggcacaagggacctcattcgt
atcaaggcgttcgaaggtttaatcgacttgggggctatgctggatcctacagtgttttcg
ttcttgacctacgccctcattaccgaccgctcaccgtatgttcgaaataaactcattgag
gctgctgcttctggtctggcagccatcgctttcggggagcactcgaaagtcactaagaat
gaccctccccccgacgatgaagaaggggatctgttgcttgtgcaggatagtgcccaggag
attgaggcacgtaaagaaatgttcgcaagaaaggagaacttggatgcagcgctcaaggct
ctccgtagggaaatggaccaaacgtacggaggtgacgaacgccactatagtactgctatg
cgtaaggcgttggatcacccagatcttggccggggtgagatggaaagcatgctggatttg
gctgcgatgatgtttgaggaagctggggactgggttgtcacacttcccttaccaaaggcc
tggtcagtggagagacctgtgcaacagctctctaatcgcttaataatgaagttcaaggcc
cattacaagacgaagccaaaagaccccatcgttcaaccactacctctcccaacccccgcg
cctgttgctcccattgctgcgcctgcggagcctaagagacccgcgcctttgcaaaagacc
tcatctatcaaaatcaatacgcacaagacagctcctccccaacggccgagcgtgccgcct
caacgcccaagtgttgtcgctccggttcaaagtccaaagccaagtcaaaccaagggagaa
agagacactattgttgcctctcctgtcctttctcgacagccaagcgcttcctcttcatct
ggctcaaagccttcgtggccatctgagccttcctctgccacaaatatcaagcgaccccga
ccagacaaggatgaacaccacactccagcaccaaagcgacccaaggttgagaagccattt
ggggccgactctggcgttcccgctgctaagaaaaagaagagacgcatggtcaggctcaag
gttacaccacatcgccttgccagcgtgatgaaggaccagaagaaacccatgagtaatggg
cgaacgtcactaccgtcaggcggctctagagatgctcctcctctcctctcaaactcgaga
tccgattcgattacagctaagccggcaagaaagccccttccaacaggtgacgtggtacga
aggcccttgcctggaggccctgcgtcatcaccgccggaaagaaagatttctttgagcaca
cattcaaactcaacgccgaagcccaagtctgcgagccctgcgacaggcacaccaccccct
ggagcaccgccccctcaacggacgaagatcaagattatcagaaagtcgaacccacagcca
ccgccggctccgtag
>Fp72
atggctgcccttgccatgcctcaggctcctgagcctctgaatcactctcttttggatgcg
gatgacggaacagcttctgcggatgatgcaccagtcctcgaattctttgttctcaagcaa
gaagtcaacctcgaagtcaatttccgcgacaagcgcatcgacggaacaaccgatatcttc
ctcgtaacatttaacgataaggtcgatgatatagtattggatgccgccgactgcgacatc
gacaccgaaaacgtctacgttgccgaactccgagaaatcaacggtgatatcgtcgagggc
caaaagcgaaagactgccgcgacctacaacgacccgtatgcgaagctatcacatcccgca
agctggagcttaagggccgaccatcacgacattcgtcgaaaacgcgcccagtctttattc
agcagccgaaagaaagatgtccccgccgaacatagagagttcgcggggtgcaccccagtc
tatcgatcgctcaaggtgaatttgcgcggcaaagccgagccagaccgtccgagactcatc
atcaggaagtcgatgttaagtaccgactcagctgagaaatccaacaagcagtacaagatc
acaatacctttcaccaccgtgaacccgcgagatggaatacaatttgtcggtgttgacccc
ctggacagccgattcacgcacatgtacacgcgaagttcaatacaccccggcactgcatct
tgtatcttcccatgtgtggatgatcacggatcacggtgcgactggaagatttcaataaag
tatcctcgcacattgggtgatgctctacaacaagcacttgcaacgcagcagaatggcaac
aatccagacaaaatgcagattgatggccaagaacgagcctccaaccttgttgaagaagat
aagcttcgcgaaatgtcagtcgtctgctcaggattccttatggaggaaacagtcgaccct
gaggacgatcacaaaaagattatgacttttgagcctgagaagaaggtgtccgcccagaag
cttggtttcgctgtaggtcctttcgagcatatcgatctttcctccgaattccgaacagaa
gaggatgaaatgaagctgggcatgaatgcactcaaagtgcacgcctactgcctaccgcac
cgcggcgattgggttcgcaatacagcagcagccatcaccatggcggccgatttctttacc
ttcacgttcgctcgatacccctttggcaatttcaagctgtgcttccttgacgatatggtc
gaagatactgtgtcattttattccatggcttttattagtaatcgcttgttattcccagac
gacatcatcgacaccgagatagatgtcactagaaagatcgtccagacgttggcttatcaa
tggatcggcatcaacatgatacccaatacgaggaatgacatgtggctcattatcggcatt
gcgcattacatgaccgaccttttcatgaagaagctgtgcggaaacaacgaatatcgattt
cggatgaagactttatctgacaagctcgtccaggtggacgttgaccgaccttctctctat
gatctcggtgcttatctccacctaggggagttcgagatggactttatggctctgaaagct
ccagtgattttcttcatccttgacaagcggcttatcaaggcttcaggaggacatggtctg
acccgcatcctctccaagatgctgacaaaagttcagattgagggttctgacaaggctact
atcctcgaaacggagaaattccgagcaacgtgtgagaagggagcaaaataccgactggag
agtttctggaatcaatgggtttatggctcaggctgcccccgattcgacgtcaaggcgaaa
ttcaacaagaagcgtttatgtgttgagcttacattgaatcaaatccaatcccagacggtc
aagagagccccgttggagaaggacgactttctacgtgttgttaaggaacgtcgatctggt
gtcaaggccggcgaagttcagcccttgttcaccggtccaatgactgttcgaatacacgag
gctgatggaaccccctacgagcacattctggagattcgcgaagatgccacaagatcgacc
aaattcgaaatcccatacaacacaaagtacaaaagactaaagagaaccaggcgtatgaaa
gaaaagcagaacgtaggcgccagcatggatgcagagaacctggatgacactctgttgtat
tgtctgggtgacgttctccaaacacctgaggagcaggcccaatgggagttgatcgactgg
gatccagacactgaacgaaaaatggatcaggaatcctatgaatggatccgtgtagatgct
gacttcgagtggtcttgcgatatgaaacggacactggaaccatacatgtacgtgtcacaa
ctgcaacaggatagagatgttgttgcccagcaggatgccatgctgtatctcacacaaggc
cctttacatcctatcgcatcaggtttccttaccaggactcttgtggatcgccgttacttc
catggcattagaactatggctgctgaggcactaccaagacaagccaacatcaaggacttg
tcaatgcttggtcttcgacaattgatgaaggctttcagcgaaatgttttgtcacaaggga
acaaatcaacccaagccaaacgacttctcggacaagaggcagtataacgtccaatgcgcc
attatcaaggccattgcacaggtcagagacgcaaacacatacaaatgcccgcttgaagcc
cgtcaattcattcttgaccaactcctcttcaacaacaatgaagacaaccccttttccgac
catttctacattgcgactcttgtggaggccctggcgacttctcttatcccttccaaacaa
gacgattggtttgccatgcaaaataagatccccaacgaagaggagaagcagttcctggaa
aaggccatcgagcaaattgagagagttcttcgccgggatgagtggacgaactcgtatcag
aatgtctggaccattgctggtctcagtgcaaagcagcggctcatgaaagcagatgtgatt
ccaaagagatatggtgacttcggccagtatcttctcgatggcacaagggacctcattcgt
atcaaggcgttcgaaggtttaatcgacttgggggctatgctggatcctacagtgttttcg
ttcttgacctacgccctcattaccgaccgctcaccgtatgttcgaaataaactcattgag
gctgctgcttctggtctggcagccatcgctttcggggagcactcgaaagtcactaagaat
gaccctccccccgacgatgaagaaggggatctgttgcttgtgcaggatagtgcccaggag
attgaggcacgtaaagaaatgttcgcaagaaaggagaacttggatgcagcgctcaaggct
ctccgtagggaaatggaccaaacgtacggaggtgacgaacgccactatagtactgctatg
cgtaaggcgttggatcacccagatcttggccggggtgagatggaaagcatgctggatttg
gctgcgatgatgtttgaggaagctggggactgggttgtcacacttcccttaccaaaggcc
tggtcagtggagagacctgtgcaacagctctctaatcgcttaataatgaagttcaaggcc
cattacaagacgaagccaaaagaccccatcgttcaaccactacctctcccaacccccgcg
cctgttgctcccattgctgcgcctgcggagcctaagagacccgcgcctttgcaaaagacc
tcatctatcaaaatcaatacgcacaagacagctcctccccaacggccgagcgtgccgcct
caacgcccaagtgttgtcgctccggttcaaagtccaaagccaagtcaaaccaagggagaa
agagacactattgttgcctctcctgtcctttctcgacagccaagcgcttcctcttcatct
ggctcaaagccttcgtggccatctgagccttcctctgccacaaatatcaagcgaccccga
ccagacaaggatgaacaccacactccagcaccaaagcgacccaaggttgagaagccattt
ggggccgactctggcgttcccgctgctaagaaaaagaagagacgcatggtcaggctcaag
gttacaccacatcgccttgccagcgtgatgaaggaccagaagaaacccatgagtaatggg
cgaacgtcactaccgtcaggcggctctagagatgctcctcctctcctctcaaactcgaga
tccgattcgattacagctaagccggcaagaaagccccttccaacaggtgacgtggtacga
aggcccttgcctggaggccctgcgtcatcaccgccggaaagaaagatttctttgagcaca
cattcaaactcaacgccgaagcccaagtctgcgagccctgcgacaggcacaccaccccct
ggagcaccgccccctcaacggacgaagatcaagattatcagaaagtcgaacccacagcca
ccgccggctccgtag
>Fp73
atggctgcccttgccatgcctcaggctcctgagcctctgaatcactctcttttggatgcg
gatgacggaacagcttctgcggatgatgcaccagtcctcgaattctttgttctcaagcaa
gaagtcaacctcgaagtcaatttccgcgacaagcgcatcgacggaacaaccgatatcttc
ctcgtaacatttaacgataaggtcgatgatatagtattggatgccgccgactgcgacatc
gacaccgaaaacgtctacgttgccgaactccgagaaatcaacggtgatatcgtcgagggc
caaaagcgaaagactgccgcgacctacaacgacccgtatgcgaagctatcacatcccgca
agctggagcttaagggccgaccatcacgacattcgtcgaaaacgcgcccagtctttattc
agcagccgaaagaaagatgtccccgccgaacatagagagttcgcggggtgcaccccagtc
tatcgatcgctcaaggtgaatttgcgcggcaaagccgagccagaccgtccgagactcatc
atcaggaagtcgatgttaagcaccgactcagctgagaaatccaacaagcagtacaagatc
acaatacctttcaccaccgtgaacccgcgagatggaatacaatttgtcggtgttgacccc
ctggacagccgattcacgcacatgtacacgcgaagttcaatacaccccggcactgcatct
tgtatcttcccatgtgtggatgatcacggatcacggtgcgactggaagatttcaataaag
tatcctcgcacattgggtgatgctctacaacaagcacttgcaacgcagcagaatggcaac
aatccagacaaaatgcagattgatggccaagaacgagcctccaaccttgttgaagaagat
aagcttcgcgaaatgtcagtcgtctgctcaggattccttatggaggaaacagtcgaccct
gaggacgatcacaaaaagattatgacttttgagcctgagaagaaggtgtccgcccagaag
cttggtttcgctgtaggtcctttcgagcatatcgatctttcctccgaattccgaacagaa
gaggatgaaatgaagctgggcatgaatgcactcaaagtgcacgcctactgcctaccgcac
cgcggcgattgggttcgcaatacagcagcagccatcaccatggcggccgatttctttacc
ttcacgttcgctcgatacccctttggcaatttcaagctgtgcttccttgacgatatggtc
gaagatactgtgtcattttattccatggcttttattagtaatcgcttgttattcccagac
gacatcatcgacaccgagatagatgtcactagaaagatcgtccagacgttggcttatcaa
tggatcggcatcaacatgatacccaatacgaggaatgacatgtggctcattatcggcatt
gcgcattacatgaccgaccttttcatgaagaagctgtgcggaaacaacgaatatcgattt
cggatgaagactttatctgacaagctcgtccaggtggacgttgaccgaccttctctctat
gatctcggtgcttatctccacctaggggagttcgagatggactttatggctctgaaagct
ccagtgattttcttcatccttgacaagcggcttatcaaggcttcaggaggacatggtctg
acccgcatcctctccaagatgctgacaaaagttcagattgagggttctgacaaggctact
atcctcgaaacggagaaattccgagcaacgtgtgagaagggagcaaaataccgactggag
agtttctggaatcaatgggtttatggctcaggctgcccccgattcgacgtcaaggcgaaa
ttcaacaagaagcgtttatgtgttgagcttacattgaatcaaatccaatcccagacggtc
aagagagccccgttggagaaggacgactttctacgtgttgttaaggaacgtcgatctggt
gtcaaggccggcgaagttcagcccttgttcaccggtccaatgactgttcgaatacacgag
gctgatggaaccccctacgagcacattctggagattcgcgaagatgccacaagatcgacc
aaattcgaaatcccatacaacacaaagtacaaaagactaaagagaaccaggcgtatgaaa
gaaaagcagaacgtaggcgccagcatggatgcagagaacctggatgacactctgttgtat
tgtctgggtgacgttctccaaacacctgaggagcaggcccaatgggagttgatcgactgg
gatccagacactgaacgaaaaatggatcaggaatcctatgaatggatccgtgtagatgct
gacttcgagtggtcttgcgatatgaaacggacactggaaccatacatgtacgtgtcacaa
ctgcaacaggatagagatgttgttgcccagcaggatgccatgctgtatctcacacaaggc
cctttacatcctatcgcatcaggtttccttaccaggactcttgtggatcgccgttacttc
catggcattagaactatggctgctgaggcactaccaagacaagccaacatcaaggacttg
tcaatgcttggtcttcgacaattgatgaaggctttcagcgaaatgttttgtcacaaggga
acaaatcaacccaagccaaacgacttctcggacaagaggcagtataacgtccaatgcgcc
attatcaaggccattgcacaggtcagagacgcaaacacatacaaatgcccgcttgaagcc
cgtcaattcattcttgaccaactcctcttcaacaacaatgaagacaaccccttttccgac
catttctacattgcgactcttgtggaggccctggcgacttctcttatcccttccaaacaa
gacgattggtttgccatgcaaaataagatccccaacgaagaggagaagcagttcctggaa
aaggccatcgagcaaattgagagagttcttcgccgggatgagtggacgaactcgtatcag
aatgtctggaccattgctggtctcagtgcaaagcagcggctcatgaaagcagatgtgatt
ccaaagagatatggtgacttcggccagtatcttctcgatggcacaagggacctcattcgt
atcaaggcgttcgaaggtttaatcgacttgggggctatgctggatcctacagtgttttcg
ttcttgacctacgccctcattaccgaccgctcaccgtatgttcgaaataaactcattgag
gctgctgcttctggtctggcagccatcgctttcggggagcactcgaaagtcactaagaat
gaccctccccccgacgatgaagaaggggatctgttgcttgtgcaggatagtgcccaggag
attgaggcacgtaaagaaatgttcgcaagaaaggagaacttggatgcagcgctcaaggct
ctccgtagggaaatggaccaaacgtacggaggtgacgaacgccactatagtactgctatg
cgtaaggcgttggatcacccagatcttggccggggtgagatggaaagcatgctggatttg
gctgcgatgatgtttgaggaagctggggactgggttgtcacacttcccttaccaaaggcc
tggtcagtggagagacctgtgcaacagctctctaatcgcttaataatgaagttcaaggcc
cattacaagacgaagccaaaagaccccatcgttcaaccactacctctcccaacccccgcg
cctgttgctcccattgctgcgcctgcggagcctaagagacccgcgcctttgcaaaagacc
tcatctatcaaaatcaatacgcacaagacagctcctccccaacggccgagcgtgccgcct
caacgcccaagtgttgtcgctccggttcaaagtccaaagccaagtcaaaccaagggagaa
agagacactattgttgcctctcctgtcctttctcgacagccaagcgcttcctcttcatct
ggctcaaagccttcgtggccatctgagccttcctctgccacaaatatcaagcgaccccga
ccagacaaggatgaacaccacactccagcaccaaagcgacccaaggttgagaagccattt
ggggccgactctggcgttcccgctgctaagaaaaagaagagacgcatggtcaggctcaag
gttacaccacatcgccttgccagcgtgatgaaggaccagaagaaacccatgagtaatggg
cgaacgtcactaccgtcaggcggctctagagatgctcctcctctcctctcaaactcgaga
tccgattcgattacagctaagccggcaagaaagccccttccaacaggtgacgtggtacga
aggcccttgcctggaggccctgcgtcatcaccgccggaaagaaagatttctttgagcaca
cattcaaactcaacgccgaagcccaagtctgcgagccctgcgacaggcacaccaccccct
ggagcaccgccccctcaacggacgaagatcaagattatcagaaagtcgaacccacagcca
ccgccggctccgtag
>Fp76
atggctgcccttgccatgcctcaggctcctgagcctctgaatcactctcttttggatgcg
gatgacggaacagcttctgcggatgatgcaccagtcctcgaattctttgttctcaagcaa
gaagtcaacctcgaagtcaatttccgcgacaagcgcatcgacggaacaaccgatatcttc
ctcgtaacatttaacgataaggtcgatgatatagtattggatgccgccgactgcgacatc
gacaccgaaaacgtctacgttgccgaactccgagaaatcaacggtgatatcgtcgagggc
caaaagcgaaagactgccgcgacctacaacgacccgtatgcgaagctatcacatcccgca
agctggagcttaagggccgaccatcacgacattcgtcgaaaacgcgcccagtctttattc
agcagccgaaagaaagatgtccccgccgaacatagagagttcgcggggtgcaccccagtc
tatcgatcgctcaaggtgaatttgcgcggcaaagccgagccagaccgtccgagactcatc
atcaggaagtcgatgttaagcaccgactcagctgagaaatccaacaagcagtacaagatc
acaatacctttcaccaccgtgaacccgcgagatggaatacaatttgtcggtgttgacccc
ctggacagccgattcacgcacatgtacacgcgaagttcaatacaccccggcactgcatct
tgtatcttcccatgtgtggatgatcacggatcacggtgcgactggaagatttcaataaag
tatcctcgcacattgggtgatgctctacaacaagcacttgcaacgcagcagaatggcaac
aatccagacaaaatgcagattgatggccaagaacgagcctccaaccttgttgaagaagat
aagcttcgcgaaatgtcagtcgtctgctcaggattccttatggaggaaacagtcgaccct
gaggacgatcacaaaaagattatgacttttgagcctgagaagaaggtgtccgcccagaag
cttggtttcgctgtaggtcctttcgagcatatcgatctttcctccgaattccgaacagaa
gaggatgaaatgaagctgggcatgaatgcactcaaagtgcacgcctactgcctaccgcac
cgcggcgattgggttcgcaatacagcagcagccatcaccatggcggccgatttctttacc
ttcacgttcgctcgatacccctttggcaatttcaagctgtgcttccttgacgatatggtc
gaagatactgtgtcattttattccatggcttttattagtaatcgcttgttattcccagac
gacatcatcgacaccgagatagatgtcactagaaagatcgtccagacgttggcttatcaa
tggatcggcatcaacatgatacccaatacgaggaatgacatgtggctcattatcggcatt
gcgcattacatgaccgaccttttcatgaagaagctgtgcggaaacaacgaatatcgattt
cggatgaagactttatctgacaagctcgtccaggtggacgttgaccgaccttctctctat
gatctcggtgcttatctccacctaggggagttcgagatggactttatggctctgaaagct
ccagtgattttcttcatccttgacaagcggcttatcaaggcttcaggaggacatggtctg
acccgcatcctctccaagatgctgacaaaagttcagattgagggttctgacaaggctact
atcctcgaaacggagaaattccgagcaacgtgtgagaagggagcaaaataccgactggag
agtttctggaatcaatgggtttatggctcaggctgcccccgattcgacgtcaaggcgaaa
ttcaacaagaagcgtttatgtgttgagcttacattgaatcaaatccaatcccagacggtc
aagagagccccgttggagaaggacgactttctacgtgttgttaaggaacgtcgatctggt
gtcaaggccggcgaagttcagcccttgttcaccggtccaatgactgttcgaatacacgag
gctgatggaaccccctacgagcacattctggagattcgcgaagatgccacaagatcgacc
aaattcgaaatcccatacaacacaaagtacaaaagactaaagagaaccaggcgtatgaaa
gaaaagcagaacgtaggcgccagcatggatgcagagaacctggatgacactctgttgtat
tgtctgggtgacgttctccaaacacctgaggagcaggcccaatgggagttgatcgactgg
gatccagacactgaacgaaaaatggatcaggaatcctatgaatggatccgtgtagatgct
gacttcgagtggtcttgcgatatgaaacggacactggaaccatacatgtacgtgtcacaa
ctgcaacaggatagagatgttgttgcccagcaggatgccatgctgtatctcacacaaggc
cctttacatcctatcgcatcaggtttccttaccaggactcttgtggatcgccgttacttc
catggcattagaactatggctgctgaggcactaccaagacaagccaacatcaaggacttg
tcaatgcttggtcttcgacaattgatgaaggctttcagcgaaatgttttgtcacaaggga
acaaatcaacccaagccaaacgacttctcggacaagaggcagtataacgtccaatgcgcc
attatcaaggccattgcacaggtcagagacgcaaacacatacaaatgcccgcttgaagcc
cgtcaattcattcttgaccaactcctcttcaacaacaatgaagacaaccccttttccgac
catttctacattgcgactcttgtggaggccctggcgacttctcttatcccttccaaacaa
gacgattggtttgccatgcaaaataagatccccaacgaagaggagaagcagttcctggaa
aaggccatcgagcaaattgagagagttcttcgccgggatgagtggacgaactcgtatcag
aatgtctggaccattgctggtctcagtgcaaagcagcggctcatgaaagcagatgtgatt
ccaaagagatatggtgacttcggccagtatcttctcgatggcacaagggacctcattcgt
atcaaggcgttcgaaggtttaatcgacttgggggctatgctggatcctacagtgttttcg
ttcttgacctacgccctcattaccgaccgctcaccgtatgttcgaaataaactcattgag
gctgctgcttctggtctggcagccatcgctttcggggagcactcgaaagtcactaagaat
gaccctccccccgacgatgaagaaggggatctgttgcttgtgcaggatagtgcccaggag
attgaggcacgtaaagaaatgttcgcaagaaaggagaacttggatgcagcgctcaaggct
ctccgtagggaaatggaccaaacgtacggaggtgacgaacgccactatagtactgctatg
cgtaaggcgttggatcacccagatcttggccggggtgagatggaaagcatgctggatttg
gctgcgatgatgtttgaggaagctggggactgggttgtcacacttcccttaccaaaggcc
tggtcagtggagagacctgtgcaacagctctctaatcgcttaataatgaagttcaaggcc
cattacaagacgaagccaaaagaccccatcgttcaaccactacctctcccaacccccgcg
cctgttgctcccattgctgcgcctgcggagcctaagagacccgcgcctttgcaaaagacc
tcatctatcaaaatcaatacgcacaagacagctcctccccaacggccgagcgtgccgcct
caacgcccaagtgttgtcgctccggttcaaagtccaaagccaagtcaaaccaagggagaa
agagacactattgttgcctctcctgtcctttctcgacagccaagcgcttcctcttcatct
ggctcaaagccttcgtggccatctgagccttcctctgccacaaatatcaagcgaccccga
ccagacaaggatgaacaccacactccagcaccaaagcgacccaaggttgagaagccattt
ggggccgactctggcgttcccgctgctaagaaaaagaagagacgcatggtcaggctcaag
gttacaccacatcgccttgccagcgtgatgaaggaccagaagaaacccatgagtaatggg
cgaacgtcactaccgtcaggcggctctagagatgctcctcctctcctctcaaactcgaga
tccgattcgattacagctaagccggcaagaaagccccttccaacaggtgacgtggtacga
aggcccttgcctggaggccctgcgtcatcaccgccggaaagaaagatttctttgagcaca
cattcaaactcaacgccgaagcccaagtctgcgagccctgcgacaggcacaccaccccct
ggagcaccgccccctcaacggacgaagatcaagattatcagaaagtcgaacccacagcca
ccgccggctccgtag
>Fp78
atggctgcccttgccatgcctcaggctcctgagcctctgaatcactctcttttggatgcg
gatgacggaacagcttctgcggatgatgcaccagtcctcgaattctttgttctcaagcaa
gaagtcaacctcgaagtcaatttccgcgacaagcgcatcgacggaacaaccgatatcttc
ctcgtaacatttaacgataaggtcgatgatatagtattggatgccgccgactgcgacatc
gacaccgaaaacgtctacgttgccgaactccgagaaatcaacggtgatatcgtcgagggc
caaaagcgaaagactgccgcgacctacaacgacccgtatgcgaagctatcacatcccgca
agctggagcttaagggccgaccatcacgacattcgtcgaaaacgcgcccagtctttattc
agcagccgaaagaaagatgtccccgccgaacatagagagttcgcggggtgcaccccagtc
tatcgatcgctcaaggtgaatttgcgcggcaaagccgagccagaccgtccgagactcatc
atcaggaagtcgatgttaagtaccgactcagctgagaaatccaacaagcagtacaagatc
acaatacctttcaccaccgtgaacccgcgagatggaatacaatttgtcggtgttgacccc
ctggacagccgattcacgcacatgtacacgcgaagttcaatacaccccggcactgcatct
tgtatcttcccatgtgtggatgatcacggatcacggtgcgactggaagatttcaataaag
tatcctcgcacattgggtgatgctctacaacaagcacttgcaacgcagcagaatggcaac
aatccagacaaaatgcagattgatggccaagaacgagcctccaaccttgttgaagaagat
aagcttcgcgaaatgtcagtcgtctgctcaggattccttatggaggaaacagtcgaccct
gaggacgatcacaaaaagattatgacttttgagcctgagaagaaggtgtccgcccagaag
cttggtttcgctgtaggtcctttcgagcatatcgatctttcctccgaattccgaacagaa
gaggatgaaatgaagctgggcatgaatgcactcaaagtgcacgcctactgcctaccgcac
cgcggcgattgggttcgcaatacagcagcagccatcaccatggcggccgatttctttacc
ttcacgttcgctcgatacccctttggcaatttcaagctgtgcttccttgacgatatggtc
gaagatactgtgtcattttattccatggcttttattagtaatcgcttgttattcccagac
gacatcatcgacaccgagatagatgtcactagaaagatcgtccagacgttggcttatcaa
tggatcggcatcaacatgatacccaatacgaggaatgacatgtggctcattatcggcatt
gcgcattacatgaccgaccttttcatgaagaagctgtgcggaaacaacgaatatcgattt
cggatgaagactttatctgacaagctcgtccaggtggacgttgaccgaccttctctctat
gatctcggtgcttatctccacctaggggagttcgagatggactttatggctctgaaagct
ccagtgattttcttcatccttgacaagcggcttatcaaggcttcaggaggacatggtctg
acccgcatcctctccaagatgctgacaaaagttcagattgagggttctgacaaggctact
atcctcgaaacggagaaattccgagcaacgtgtgagaagggagcaaaataccgactggag
agtttctggaatcaatgggtttatggctcaggctgcccccgattcgacgtcaaggcgaaa
ttcaacaagaagcgtttatgtgttgagcttacattgaatcaaatccaatcccagacggtc
aagagagccccgttggagaaggacgactttctacgtgttgttaaggaacgtcgatctggt
gtcaaggccggcgaagttcagcccttgttcaccggtccaatgactgttcgaatacacgag
gctgatggaaccccctacgagcacattctggagattcgcgaagatgccacaagatcgacc
aaattcgaaatcccatacaacacaaagtacaaaagactaaagagaacccggcgtatgaaa
gaaaagcagaacgtaggcgccagcatggatgcagagaacctggatgacactctgttgtat
tgtctgggtgacgttctccaaacacctgaggagcaggcccaatgggagttgatcgactgg
gatccagacactgaacgaaaaatggatcaggaatcctatgaatggatccgtgtagatgct
gacttcgagtggtcttgcgatatgaaacggacactggaaccatacatgtacgtgtcacaa
ctgcaacaggatagagatgttgttgcccagcaggatgccatgctgtatctcacacaaggc
cctttacatcctatcgcatcaggtttccttaccaggactcttgtggatcgccgttacttc
catggcattagaactatggctgctgaggcactaccaagacaagccaacatcaaggacttg
tcaatgcttggtcttcgacaattgatgaaggctttcagcgaaatgttttgtcacaaggga
acaaatcaacccaagccaaacgacttctcggacaagaggcagtataacgtccaatgcgcc
attatcaaggccattgcacaggtcagagacgcaaacacatacaaatgcccgcttgaagcc
cgtcaattcattcttgaccaactcctcttcaacaacaatgaagacaaccccttttccgac
catttctacattgcgactcttgtggaggccctggcgacttctcttatcccttccaaacaa
gacgattggtttgccatgcaaaataagatccccaacgaagaggagaagcagttcctggaa
aaggccatcgagcaaattgagagagttcttcgccgggatgagtggacgaactcgtatcag
aatgtctggaccattgctggtctcagtgcaaagcagcggctcatgaaagcagatgtgatt
ccaaagagatatggtgacttcggccagtatcttctcgatggcacaagggacctcattcgt
atcaaggcgttcgaaggtttaatcgacttgggggctatgctggatcctacagtgttttcg
ttcttgacctacgccctcattaccgaccgctcaccgtatgttcgaaataaactcattgag
gctgctgcttctggtctggcagccatcgctttcggggagcactcgaaagtcactaagaat
gaccctccccctgacgatgaagaaggggatctgttgcttgtgcaggatagtgcccaggag
attgaggcacgtaaagaaatgttcgcaagaaaggagaacttggatgcagcgctcaaggct
ctccgtagggaaatggaccaaacgtacggaggtgacgaacgccactatagtactgctatg
cgtaaggcgttggatcacccagatcttggccggggtgagatggaaagcatgctggatttg
gctgcgatgatgtttgaggaagctggggactgggttgtcacacttcccttaccaaaggcc
tggtcagtggagagacctgtgcaacagctctctaatcgcttaataatgaagttcaaggcc
cattacaagacgaagccaaaagaccccatcgttcaaccactacctctcccaacccccgcg
cctgttgctcccattgctgcgcctgcggagcctaagagacccgcgcctttgcaaaagacc
tcatctatcaaaatcaatacgcacaagacagctcctccccaacggccgagcgtgccgcct
caacgcccaagtgttgtcgctccggttcaaagtccaaagccaagtcaaaccaagggagaa
agagacactattgttgcctctcctgtcctttctcgacagccaagcgcttcctcttcatct
ggctcaaagccttcgtggccatctgagccttcctctgccacaaatatcaagcgaccccga
ccagacaaggatgaacaccacactccagcaccaaagcgacccaaggttgagaagccattt
ggggccgactctggcgttcccgctgctaagaaaaagaagagacgcatggtcaggctcaag
gttacaccacatcgccttgccagcgtgatgaaggaccagaagaaacccatgagtaatggg
cgaacgtcactaccgtcaggcggctctagagatgctcctcctctcctctcaaactcgaga
tccgattcgattacagctaagccggcaagaaagccccttccaacaggtgacgtggtacga
aggcccttgcctggaggccctgcgtcatcaccgccggaaagaaagatttctttgagcaca
cattcaaactcaacgccgaagcccaagtctgcgagccctgcgacaggcacaccaccccct
ggagcaccaccccctcaacggacgaagatcaagattatcagaaagtcgaacccacagcca
ccgccggctccgtag
>Fp81
atggctgcccttgccatgcctcaggctcctgagcctctgaatcactctcttttggatgcg
gatgacggaacagcttctgcggatgatgcaccagtcctcgaattctttgttctcaagcaa
gaagtcaacctcgaagtcaatttccgcgacaagcgcatcgacggaacaaccgatatcttc
ctcgtaacatttaacgataaggtcgatgatatagtattggatgccgccgactgcgacatc
gacaccgaaaacgtctacgttgccgaactccgagaaatcaacggtgatatcgtcgagggc
caaaagcgaaagactgccgcgacctacaacgacccgtatgcgaagctatcacatcccgca
agctggagcttaagggccgaccatcacgacattcgtcgaaaacgcgcccagtctttattc
agcagccgaaagaaagatgtccccgccgaacatagagagttcgcggggtgcaccccagtc
tatcgatcgctcaaggtgaatttgcgcggcaaagccgagccagaccgtccgagactcatc
atcaggaagtcgatgttaagtaccgactcagctgagaaatccaacaagcagtacaagatc
acaatacctttcaccaccgtgaacccgcgagatggaatacaatttgtcggtgttgacccc
ctggacagccgattcacgcacatgtacacgcgaagttcaatacaccccggcactgcatct
tgtatcttcccatgtgtggatgatcacggatcacggtgcgactggaagatttcaataaag
tatcctcgcacattgggtgatgctctacaacaagcacttgcaacgcagcagaatggcaac
aatccagacaaaatgcagattgatggccaagaacgagcctccaaccttgttgaagaagat
aagcttcgcgaaatgtcagtcgtctgctcaggattccttatggaggaaacagtcgaccct
gaggacgatcacaaaaagattatgacttttgagcctgagaagaaggtgtccgcccagaag
cttggtttcgctgtaggtcctttcgagcatatcgatctttcctccgaattccgaacagaa
gaggatgaaatgaagctgggcatgaatgcactcaaagtgcacgcctactgcctaccgcac
cgcggcgattgggttcgcaatacagcagcagccatcaccatggcggccgatttctttacc
ttcacgttcgctcgatacccctttggcaatttcaagctgtgcttccttgacgatatggtc
gaagatactgtgtcattttattccatggcttttattagtaatcgcttgttattcccagac
gacatcatcgacaccgagatagatgtcactagaaagatcgtccagacgttggcttatcaa
tggatcggcatcaacatgatacccaatacgaggaatgacatgtggctcattatcggcatt
gcgcattacatgaccgaccttttcatgaagaagctgtgcggaaacaacgaatatcgattt
cggatgaagactttatctgacaagctcgtccaggtggacgttgaccgaccttctctctat
gatctcggtgcttatctccacctaggggagttcgagatggactttatggctctgaaagct
ccagtgattttcttcatccttgacaagcggcttatcaaggcttcaggaggacatggtctg
acccgcatcctctccaagatgctgacaaaagttcagattgagggttctgacaaggctact
atcctcgaaacggagaaattccgagcaacgtgtgagaagggagcaaaataccgactggag
agtttctggaatcaatgggtttatggctcaggctgcccccgattcgacgtcaaggcgaaa
ttcaacaagaagcgtttatgtgttgagcttacattgaatcaaatccaatcccagacggtc
aagagagccccgttggagaaggacgactttctgcgtgttgttaaggaacgtcgatctggt
gtcaaggccggcgaagttcagcccttgttcaccggtccaatgactgttcgaatacacgag
gctgatggaaccccctacgagcacattctggagattcgcgaagatgccacaagatcgacc
aaattcgaaatcccatacaacacaaagtacaaaagactaaagagaacccggcgtatgaaa
gaaaagcagaacgtaggcgccagcatggatgcagagaacctggatgacactctgttgtat
tgtctgggtgacgttctccaaacacctgaggagcaggcccaatgggagttgatcgactgg
gatccagacactgaacgaaaaatggatcaggaatcctatgaatggatccgtgtagatgct
gacttcgagtggtcttgcgatatgaaacggacactggaaccatacatgtacgtgtcacaa
ctgcaacaggatagagatgttgttgcccagcaggatgccatgctgtatctcacacaaggc
cctttacatcctatcgcatcaggtttccttaccaggactcttgtggatcgccgttacttc
catggcattagaactatggctgctgaggcactaccaagacaagccaacatcaaggacttg
tcaatgcttggtcttcgacaattgatgaaggctttcagcgaaatgttttgtcacaaggga
acaaatcaacccaagccaaacgacttctcggacaagaggcagtataacgtccaatgcgcc
attatcaaggccattgcacaggtcagagacgcaaacacatacaaatgcccgcttgaagcc
cgtcaattcattcttgaccaactcctcttcaacaacaatgaagacaaccccttttccgac
catttctacattgcgactcttgtggaggccctggcgacttctcttatcccttccaaacaa
gacgattggtttgccatgcaaaataagatccccaacgaagaggagaagcagttcctggaa
aaggccatcgagcaaattgagagagttcttcgccgggatgagtggacgaactcgtatcag
aatgtctggaccattgctggtctcagtgcaaagcagcggctcatgaaagcagatgtgatt
ccaaagagatatggtgacttcggccagtatcttctcgatggcacaagggacctcattcgt
atcaaggcgttcgaaggtttaatcgacttgggggctatgctggatcctacagtgttttcg
ttcttgacctacgccctcattaccgaccgctcaccgtatgttcgaaataaactcattgag
gctgctgcttctggtctggcagccatcgctttcggggagcactcgaaagtcactaagaat
gaccctccccccgacgatgaagaaggggatctgttgcttgtgcaggatagtgcccaggag
attgaggcacgtaaagaaatgttcgcaaggaaggagaacttggatgcagcgctcaaggct
ctccgtagggaaatggaccaaacgtacggaggtgacgaacgccactatagtactgctatg
cgtaaggcgttggatcacccagatcttggccggggtgagatggaaagcatgctggatttg
gctgcgatgatgtttgaggaagctggggactgggttgtcacacttcccttaccaaaggcc
tggtcagtggagagacctgtgcaacagctctctaatcgcttaataatgaagttcaaggcc
cattacaagacgaagccaaaagaccccatcgttcaaccactacctctcccaacccccgcg
cctgttgctcccattgctgcgcctgcggagcctaagagacccgcgcctttgcaaaagacc
tcatctatcaaaatcaatacgcacaagacagctcctccccaacggccgagcgtgccgcct
caacgcccaagtgttgtcgctccggttcaaagtccaaagccaagtcaaaccaagggagaa
agagacactattgttgcctctcctgtcctttctcgacagccaagcgcttcctcttcatct
ggctcaaagccttcgtggccatctgagccttcctctgccacaaatatcaagcgaccccga
ccagacaaggatgaacaccacactccagcaccaaagcgacccaaggttgagaagccattt
ggggccgactctggcgttcccgctgctaagaaaaagaagagacgcatggtcaggctcaag
gttacaccacatcgccttgccagcgtgatgaaggaccagaagaaacccatgagtaatggg
cgaacgtcactaccgtcaggcggctctagagatgctcctcctctcctctcaaactcgaga
tccgattcgattacagctaagccggcaagaaagccccttccaacaggtgacgtggtacga
aggcccttgcctggaggccctgcgtcatcaccgccggaaagaaagatttccttgagcaca
cattcaaactcaacgccgaagcccaagtctgcgagccctgcgacaggcacaccaccccct
ggagcaccaccccctcaacggacgaagatcaagattatcagaaagtcgaacccacagcca
ccgccggctccgtag
>Fp84
atggctgcccttgccatgcctcaggctcctgagcctctgaatcactctcttttggatgcg
gatgacggaacagcttctgcggatgatgcaccagtcctcgaattctttgttctcaagcaa
gaagtcaacctcgaagtcaatttccgcgacaagcgcatcgacggaacaaccgatatcttc
ctcgtaacatttaacgataaggtcgatgatatagtattggatgccgccgactgcgacatc
gacaccgaaaacgtctacgttgccgaactccgagaaatcaacggtgatatcgtcgagggc
caaaagcgaaagactgccgcgacctacaacgacccgtatgcgaagctatcacatcccgca
agctggagcttaagggccgaccatcacgacattcgtcgaaaacgcgcccagtctttattc
agcagccgaaagaaagatgtccccgccgaacatagagagttcgcggggtgcaccccagtc
tatcgatcgctcaaggtgaatttgcgcggcaaagccgagccagaccgtccgagactcatc
atcaggaagtcgatgttaagtaccgactcagctgagaaatccaacaagcagtacaagatc
acaatacctttcaccaccgtgaacccgcgagatggaatacaatttgtcggtgttgacccc
ctggacagccgattcacgcacatgtacacgcgaagttcaatacaccccggcactgcatct
tgtatcttcccatgtgtggatgatcacggatcacggtgcgactggaagatttcaataaag
tatcctcgcacattgggtgatgctctacaacaagcacttgcaacgcagcagaatggcaac
aatccagacaaaatgcagattgatggccaagaacgagcctccaaccttgttgaagaagat
aagcttcgcgaaatgtcagtcgtctgctcaggattccttatggaggaaacagtcgaccct
gaggacgatcacaaaaagattatgacttttgagcctgagaagaaggtgtccgcccagaag
cttggtttcgctgtaggtcctttcgagcatatcgatctttcctccgaattccgaacagaa
gaggatgaaatgaagctgggcatgaatgcactcaaagtgcacgcctactgcctaccgcac
cgcggcgattgggttcgcaatacagcagcagccatcaccatggcggccgatttctttacc
ttcacgttcgctcgatacccctttggcaatttcaagctgtgcttccttgacgatatggtc
gaagatactgtgtcattttattccatggcttttattagtaatcgcttgttattcccagac
gacatcatcgacaccgagatagatgtcactagaaagatcgtccagacgttggcttatcaa
tggatcggcatcaacatgatacccaatacgaggaatgacatgtggctcattatcggcatt
gcgcattacatgaccgaccttttcatgaagaagctgtgcggaaacaacgaatatcgattt
cggatgaagactttatctgacaagctcgtccaggtggacgttgaccgaccttctctctat
gatctcggtgcttatctccacctaggggagttcgagatggactttatggctctgaaagct
ccagtgattttcttcatccttgacaagcggcttatcaaggcttcaggaggacatggtctg
acccgcatcctctccaagatgctgacaaaagttcagattgagggttctgacaaggctact
atcctcgaaacggagaaattccgagcaacgtgtgagaagggagcaaaataccgactggag
agtttctggaatcaatgggtttatggctcaggctgcccccgattcgacgtcaaggcgaaa
ttcaacaagaagcgtttatgtgttgagcttacattgaatcaaatccaatcccagacggtc
aagagagccccgttggagaaggacgactttctacgtgttgttaaggaacgtcgatctggt
gtcaaggccggcgaagttcagcccttgttcaccggtccaatgactgttcgaatacacgag
gctgatggaaccccctacgagcacattctggagattcgcgaagatgccacaagatcgacc
aaattcgaaatcccatacaacacaaagtacaaaagactaaagagaaccaggcgtatgaaa
gaaaagcagaacgtaggcgccagcatggatgcagagaacctggatgacactctgttgtat
tgtctgggtgacgttctccaaacacctgaggagcaggcccaatgggagttgatcgactgg
gatccagacactgaacgaaaaatggatcaggaatcctatgaatggatccgtgtagatgct
gacttcgagtggtcttgcgatatgaaacggacactggaaccatacatgtacgtgtcacaa
ctgcaacaggatagagatgttgttgcccagcaggatgccatgctgtatctcacacaaggc
cctttacatcctatcgcatcaggtttccttaccaggactcttgtggatcgccgttacttc
catggcattagaactatggctgctgaggcactaccaagacaagccaacatcaaggacttg
tcaatgcttggtcttcgacaattgatgaaggctttcagcgaaatgttttgtcacaaggga
acaaatcaacccaagccaaacgacttctcggacaagaggcagtataacgtccaatgcgcc
attatcaaggccattgcacaggtcagagacgcaaacacatacaaatgcccgcttgaagcc
cgtcaattcattcttgaccaactcctcttcaacaacaatgaagacaaccccttttccgac
catttctacattgcgactcttgtggaggccctggcgacttctcttatcccttccaaacaa
gacgattggtttgccatgcaaaataagatccccaacgaagaggagaagcagttcctggaa
aaggccatcgagcaaattgagagagttcttcgccgggatgagtggacgaactcgtatcag
aatgtctggaccattgctggtctcagtgcaaagcagcggctcatgaaagcagatgtgatt
ccaaagagatatggtgacttcggccagtatcttctcgatggcacaagggacctcattcgt
atcaaggcgttcgaaggtttaatcgacttgggggctatgctggatcctacagtgttttcg
ttcttgacctacgccctcattaccgaccgctcaccgtatgttcgaaataaactcattgag
gctgctgcttctggtctggcagccatcgctttcggggagcactcgaaagtcactaagaat
gaccctccccccgacgatgaagaaggggatctgttgcttgtgcaggatagtgcccaggag
attgaggcacgtaaagaaatgttcgcaagaaaggagaacttggatgcagcgctcaaggct
ctccgtagggaaatggaccaaacgtacggaggtgacgaacgccactatagtactgctatg
cgtaaggcgttggatcacccagatcttggccggggtgagatggaaagcatgctggatttg
gctgcgatgatgtttgaggaagctggggactgggttgtcacacttcccttaccaaaggcc
tggtcagtggagagacctgtgcaacagctctctaatcgcttaataatgaagttcaaggcc
cattacaagacgaagccaaaagaccccatcgttcaaccactacctctcccaacccccgcg
cctgttgctcccattgctgcgcctgcggagcctaagagacccgcgcctttgcaaaagacc
tcatctatcaaaatcaatacgcacaagacagctcctccccaacggccgagcgtgccgcct
caacgcccaagtgttgtcgctccggttcaaagtccaaagccaagtcaaaccaagggagaa
agagacactattgttgcctctcctgtcctttctcgacagccaagcgcttcctcttcatct
ggctcaaagccttcgtggccatctgagccttcctctgccacaaatatcaagcgaccccga
ccagacaaggatgaacaccacactccagcaccaaagcgacccaaggttgagaagccattt
ggggccgactctggcgttcccgctgctaagaaaaagaagagacgcatggtcaggctcaag
gttacaccacatcgccttgccagcgtgatgaaggaccagaagaaacccatgagtaatggg
cgaacgtcactaccgtcaggcggctctagagatgctcctcctctcctctcaaactcgaga
tccgattcgattacagctaagccggcaagaaagccccttccaacaggtgacgtggtacga
aggcccttgcctggaggccctgcgtcatcaccgccggaaagaaagatttctttgagcaca
cattcaaactcaacgccgaagcccaagtctgcgagccctgcgacaggcacaccaccccct
ggagcaccgccccctcaacggacgaagatcaagattatcagaaagtcgaacccacagcca
ccgccggctccgtag
>Fp86
atggctgcccttgccatgcctcaggctcctgagcctctgaatcactctcttttggatgcg
gatgacggaacagcttctgcggatgatgcaccagtcctcgaattctttgttctcaagcaa
gaagtcaacctcgaagtcaatttccgcgacaagcgcatcgacggaacaaccgatatcttc
ctcgtaacatttaacgataaggtcgatgatatagtattggatgccgccgactgcgacatc
gacaccgaaaacgtctacgttgccgaactccgagaaatcaacggtgatatcgtcgagggc
caaaagcgaaagactgccgcgacctacaacgacccgtatgcgaagctatcacatcccgca
agctggagcttaagggccgaccatcacgacattcgtcgaaaacgcgcccagtctttattc
agcagccgaaagaaagatgtccccgccgaacatagagagttcgcggggtgcaccccagtc
tatcgatcgctcaaggtgaatttgcgcggcaaagccgagccagaccgtccgagactcatc
atcaggaagtcgatgttaagtaccgactcagctgagaaatccaacaagcagtacaagatc
acaatacctttcaccaccgtgaacccgcgagatggaatacaatttgtcggtgttgacccc
ctggacagccgattcacgcacatgtacacgcgaagttcaatacaccccggcactgcatct
tgtatcttcccatgtgtggatgatcacggatcacggtgcgactggaagatttcaataaag
tatcctcgcacattgggtgatgctctacaacaagcacttgcaacgcagcagaatggcaac
aatccagacaaaatgcagattgatggccaagaacgagcctccaaccttgttgaagaagat
aagcttcgcgaaatgtcagtcgtctgctcaggattccttatggaggaaacagtcgaccct
gaggacgatcacaaaaagattatgacttttgagcctgagaagaaggtgtccgcccagaag
cttggtttcgctgtaggtcctttcgagcatatcgatctttcctccgaattccgaacagaa
gaggatgaaatgaagctgggcatgaatgcactcaaagtgcacgcctactgcctaccgcac
cgcggcgattgggttcgcaatacagcagcagccatcaccatggcggccgatttctttacc
ttcacgttcgctcgatacccctttggcaatttcaagctgtgcttccttgacgatatggtc
gaagatactgtgtcattttattccatggcttttattagtaatcgcttgttattcccagac
gacatcatcgacaccgagatagatgtcactagaaagatcgtccagacgttggcttatcaa
tggatcggcatcaacatgatacccaatacgaggaatgacatgtggctcattatcggcatt
gcgcattacatgaccgaccttttcatgaagaagctgtgcggaaacaacgaatatcgattt
cggatgaagactttatctgacaagctcgtccaggtggacgttgaccgaccttctctctat
gatctcggtgcttatctccacctaggggagttcgagatggactttatggctctgaaagct
ccagtgattttcttcatccttgacaagcggcttatcaaggcttcaggaggacatggtctg
acccgcatcctctccaagatgctgacaaaagttcagattgagggttctgacaaggctact
atcctcgaaacggagaaattccgagcaacgtgtgagaagggagcaaaataccgactggag
agtttctggaatcaatgggtttatggctcaggctgcccccgattcgacgtcaaggcgaaa
ttcaacaagaagcgtttatgtgttgagcttacattgaatcaaatccaatcccagacggtc
aagagagccccgttggagaaggacgactttctacgtgttgttaaggaacgtcgatctggt
gtcaaggccggcgaagttcagcccttgttcaccggtccaatgactgttcgaatacacgag
gctgatggaaccccctacgagcacattctggagattcgcgaagatgccacaagatcgacc
aaattcgaaatcccatacaacacaaagtacaaaagactaaagagaacccggcgtatgaaa
gaaaagcagaacgtaggcgccagcatggatgcagagaacctggatgacactctgttgtat
tgtctgggtgacgttctccaaacacctgaggagcaggcccaatgggagttgatcgactgg
gatccagacactgaacgaaaaatggatcaggaatcctatgaatggatccgtgtagatgct
gacttcgagtggtcttgcgatatgaaacggacactggaaccatacatgtacgtgtcacaa
ctgcaacaggatagagatgttgttgcccagcaggatgccatgctgtatctcacacaaggc
cctttacatcctatcgcatcaggtttccttaccaggactcttgtggatcgccgttacttc
catggcattagaactatggctgctgaggcactaccaagacaagccaacatcaaggacttg
tcaatgcttggtcttcgacaattgatgaaggctttcagcgaaatgttttgtcacaaggga
acaaatcaacccaagccaaacgacttctcggacaagaggcagtataacgtccaatgcgcc
attatcaaggccattgcacaggtcagagacgcaaacacatacaaatgcccgcttgaagcc
cgtcaattcattcttgaccaactcctcttcaacaacaatgaagacaaccccttttccgac
catttctacattgcgactcttgtggaggccctggcgacttctcttatcccttccaaacaa
gacgattggtttgccatgcaaaataagatccccaacgaagaggagaagcagttcctggaa
aaggccatcgagcaaattgagagagttcttcgccgggatgagtggacgaactcgtatcag
aatgtctggaccattgctggtctcagtgcaaagcagcggctcatgaaagcagatgtgatt
ccaaagagatatggtgacttcggccagtatcttctcgatggcacaagggacctcattcgt
atcaaggcgttcgaaggtttaatcgacttgggggctatgctggatcctacagtgttttcg
ttcttgacctacgccctcattaccgaccgctcaccgtatgttcgaaataaactcattgag
gctgctgcttctggtctggcagccatcgctttcggggagcactcgaaagtcactaagaat
gaccctccccctgacgatgaagaaggggatctgttgcttgtgcaggatagtgcccaggag
attgaggcacgtaaagaaatgttcgcaagaaaggagaacttggatgcagcgctcaaggct
ctccgtagggaaatggaccaaacgtacggaggtgacgaacgccactatagtactgctatg
cgtaaggcgttggatcacccagatcttggccggggtgagatggaaagcatgctggatttg
gctgcgatgatgtttgaggaagctggggactgggttgtcacacttcccttaccaaaggcc
tggtcagtggagagacctgtgcaacagctctctaatcgcttaataatgaagttcaaggcc
cattacaagacgaagccaaaagaccccatcgttcaaccactacctctcccaacccccgcg
cctgttgctcccattgctgcgcctgcggagcctaagagacccgcgcctttgcaaaagacc
tcatctatcaaaatcaatacgcacaagacagctcctccccaacggccgagcgtgccgcct
caacgcccaagtgttgtcgctccggttcaaagtccaaagccaagtcaaaccaagggagaa
agagacactattgttgcctctcctgtcctttctcgacagccaagcgcttcctcttcatct
ggctcaaagccttcgtggccatctgagccttcctctgccacaaatatcaagcgaccccga
ccagacaaggatgaacaccacactccagcaccaaagcgacccaaggttgagaagccattt
ggggccgactctggcgttcccgctgctaagaaaaagaagagacgcatggtcaggctcaag
gttacaccacatcgccttgccagcgtgatgaaggaccagaagaaacccatgagtaatggg
cgaacgtcactaccgtcaggcggctctagagatgctcctcctctcctctcaaactcgaga
tccgattcgattacagctaagccggcaagaaagccccttccaacaggtgacgtggtacga
aggcccttgcctggaggccctgcgtcatcaccgccggaaagaaagatttctttgagcaca
cattcaaactcaacgccgaagcccaagtctgcgagccctgcgacaggcacaccaccccct
ggagcaccaccccctcaacggacgaagatcaagattatcagaaagtcgaacccacagcca
ccgccggctccgtag
>Fvenenatum.busco
atggctgcccttgccatgcctcaggctcctgagcctctgaatcactctcttttggatgcg
gatgacggaacagcttctatggacgatgcaccggtcctcgaattttttgttctcaagcaa
gaagttaacctcgaagtcaactttcgcgacaagcgcatcgacggaacaaccgatatcttc
cttgtaacatttaacgataaggtcgacgatatagtattggatgccgccgactgcgagatc
gataccgaaaatgtctacgttgccgaacttcgagaaatcaatggtgatattgttgagggc
caaaagcgaaagactgccgcgacctacaacgatccgtatgcgaagctatcacatcccgca
agctggagtttgagggccgaccatcacgatattcgccgcaaacgcgcccagtctttgttc
agcagccgaaagaaagatgtccccgccgaacatagagagttcgcggggtgcaccccagtc
tatcgatcgctcaaggtgaatttgcgcggtaaggccgagccagatcgcccgagactcatc
atcagaaagtcgatgttaagtaccgagtcggccgagaaatccaacaagcagtacaagatc
accataccttttaccaacgtaaacccgcgagacggaatacaatttgtcggtgttgacccc
ctggacaaccgattcacgcacatgtacactcgaagctcaatacacccggggactgcatct
tgcatcttcccatgtgtggatgatcatggatcacggtgcgactggaagatatcaataaag
tatccccgcacgttgggtgatgctctacaacaagcacttgcaacgcagcagaatggcaat
aatccagacaagatgcagatcgatggccaagaacgagcctccaacctggctgaagaagat
aaacttcgggaaatgtcagtcgtctgctcagggttccttatggaggaaacagtcgatccc
gaggacgaccacaaaaagatcatgacttttgagcccgagaagaaagtatcctcgcagaag
cttggcttcgctgtaggtcccttcgagcatatcgatctatcctccgaatttcgaacagag
gaggatgagatgaagctgggcatgaacgcactcaaagtgcacgcctactgcctaccgcac
cgcggcgactgggttcgcaatacagcagcagctatcaccatggcggccgatttctttacc
ttcacgttcgctcgatatccctttggcaacttcaagctgtgtttcctcgacgatatggtt
gaagatacggtgtcattttactccatggctttgatcagcaatcgcttattattcccagac
gacatcatcgacacagagatagatgtcactagaaagatcgtccagacgttagcttatcaa
tggatcggcatcaacatgatacccaatacgagaaatgacatgtggctcattatcggcatt
gcgcattatatgaccgaccttttcatgaagaaattgtgcggaaacaacgaatatcgattc
cggatgaagactttgtctgacaagctcgttcaggtggacgttgaccgaccttctctctat
gatctcggtgcttacctccacctaggggagttcgagatggacttcatggctctcaaagct
ccagtgattttcttcatccttgacaagcggcttatcaaggcttcaggaggacatggtctg
acccgcatcctatccaagatgctgacaaaggttcaaattgagggttctgacaaggccact
atccttgaaacggagaagttccgagcaacgtgtgagaaaggagccaaataccgactggag
agtttctggaatcaatgggtttatggttcaggctgcccccgatttgatgtcaaggcgaaa
ttcaacaaaaagcgattatgtgttgagcttacattaaaccaaattcagtcccagacgatc
aagagagccccgctggagaaggacgactttctacgcgttgtcaaggaacgtcgatctggt
gtcaaggcaggcgaggttcagcccttattcacgggtccgatgactgttcgaatacacgaa
gctgatggaactccctacgagcacattctggagattcgtgaagatgccacaagatccacc
aaattcgaaatcccatacaacacaaagtacaaaagactcaagagaacccggcgtatgaaa
gagaagcagaacgtaggcgccagcatggatgcagagaacctggatgacactctgttgtat
tgcctgggtgacgttctccaaacacctgatgagcaggcccaatgggagttgatcgattgg
gatccagacaccgaacgaaaaatggatcaggaatcctatgaatggatccgcgtagatgct
gacttcgagtggtcttgcgatatgaaacggacactggaaccatacatgtacgtgtcgcaa
ctgcaacaagatagagatgttgttgcccagcaggatgccatgctgtatcttacacacggc
cctttacaccccatagcatcaggtttcctcaccaggactcttgtggatcgccgttacttc
catggcattcgaaccatggctgctgaggcactaccaagacaagccaacatcaaggacttg
tcaatgcttggtcttcgacaattgatgaaggctttcagcgaaatgttttgtcataaggga
acaaatcaacccaagccaaacgacttctcggacaagagacagtataacgtccagtgtgcc
atcatcaaggccattgcacaagtcagagacgcaaacacatacaaatgtccgcttgaagct
cgtcaatttattcttgaccaactcctcttcaacaataatgaagacaatcccttttccgac
catttctacatcgcgactcttgtggaagcccttgcgacttctcttatcccttccaaacaa
gacgattggtttgccatgcaaaataagatccccaacgaagaggaaaaacagttcctggat
aaggccatcgaacaaattgagagagttcttcgccgggatgagtggacgaactcgtatcag
aatgtctggaccattgctggtctcagtgcaaagcagcggctcatgaaagcagatgtgatc
ccaaagaaatatggtgactttggtcagtaccttctcgatggtacaagggatctcatccgt
atcaaggcgtttgaaggtttaatcgacttgggggctatgttggatcctacggtgttttcg
ttcttgacctatgccctcattaccgaccgttcaccgtacgttcgaaataaactcatcgag
gccgctgcttctggactagcagccatcgctttcggggagcacacgaaagttactaagaat
gaacctccccccgaagacgaagaaggggatctgttgcttgtgcaggatagtgcccaggag
attgaggcgcgtaaagaaatgttcgcaaggaaggagaatttggatgcagcgctcaaggcc
cttcgtagggaaatggaccaaacgtatggaggtgacgaacgccactatagtactgctatg
cgtaaggcgctggatcacccagatcttggccggggcgagatggaaagcatgctggatttg
gctgcgatgatgtttgaggaagctggggattgggttgtcacacttcccttaccaaaggcc
tggtcagtggagagacctgtgcagcaactctctaatcgcttaataatgaagttcaaggct
cattacaagacgaagccaaaagaccccatcgttcaaccactaccccttccaccccccgca
cctgttgctcccattgctgcgcctgcggagcctaagagacccgtgcccttgcaaaagacc
tcgtctatcaaaatcaatacgcacaagacagcccctccccaacggccgagcgtgccgcct
caacgcccaagtgttgtcgctccggttcaaagtccaaagccgagtcaaaccaagggagaa
agagacactattgttgcctctcctgtcctttctcgacagccaagcgcttcctcttcatca
ggttcaaagccttcgtggccaactgagccttcctctgccactaatatcaagcgaccccgg
ccagacaaggatgaacaccacactccagcaccaaagcgccccaaggtcgagaagcccttt
ggcgccgattctggcgttcccgctgctaagaaaaagaagaggcgcatggttaggttcaag
gttacaccacatcgccttgccagcgtgatgaaggaccagaggaaacccattagtaatggg
cgaacgtcactaccattaggcggctctagagatgctcctcctcccctctcgaacccaaga
tcagattcgattacagctaagccggcaagaaaaccccttccaacaggtgacgtggtacga
aggcccttgcctggaggccctgcgtcatcaccgccggaaagaaagatttctttaagcaca
cattcaaactcaacaccgaagcccaagtctgcgagccctgcgacaagtacgccaccccct
ggagcaccgccccctcaaagaacgaagatcaagattatcagaaagtcgaatccacagcca
ccaccggctccctag
