# Supplementary material for: Apicidin biosynthesis is linked to accessory chromosomes in Fusarium poae isolates
Source: BMC Genomics. 2021 Aug 4;22:591. doi: 10.1186/s12864-021-07617-y (PMC8340494; doi:10.1186/s12864-021-07617-y)
Supplement: Supplementary file 17 — Additional file 17. Compressed folder containing alignments for each of the 4141 orthologs used in BUSCO analysis. [file 12864_2021_7617_MOESM17_ESM.zip › Fven2_nt_MAFFT/4587at5125_nt.mafft.fasta]

>Fp105
atggctcgtacgaggggcaaaagcccccaaccgccagtcaaggccacgacgcctgtgaca
gagaaacaacagcccgctgtagttcctcagcagcagcaacccattgctgtcaccaccaac
tccaagaacaagtcaaagaacaaggttacctcgtaccaatctgagggcgtcgaggacaat
gatgtctttcttctccccgtttccgactactgggtggtactggcccttatggtccttgct
accgccgtccgtgtctacaagatttatcagcctacaagcgttgtcttcgatgaagtccac
ttcggcggtttcgctaccaagtacatcaagggcaaattctttatggatgtccaccctcct
ctggccaagatgctcattgctctcaccggatggctggctggtttcgacggcagcttcgat
tttaaagagattggcaaggactatattgaacctggcgtcccctacgttgctatgcgaatg
tttcctgctatctgcggtattctactgattccttgcatgttcttcacactcaaagctgtc
ggatgccgcactatgactgctactatgggagcgggcctaattatattcgagaacggcctt
cttacccaggctcgcctgattcttcttgattcccccctcgtcgccgcgaccgcattcaca
gttcttgccttttcgtgcttcaccaaccagcacgagcttggtccttccaaggctttccag
ctgagctggtggttctggctggtccttacgggtctcggtctgggtatcaccgtgagcatt
aagtgggttggactcttcaccattgcttgggttggctccctcactctcatccagctctgg
gttcttctcggcgacaacaagaacgtgtccatgcgtctttttggcaagcacttcatggct
cgagtattctgtctgattatcatccctcttactttctacatggccatgttcgccattcac
ttcgtttgtcttcagaaccctggagatggcgatggcttcatgagctccgagttccaggcc
actctcaacaacaagcgaatgaaggatgtccctgccgacgtcatgatgggcagccgtgtc
tctatccgtcatgtcaacacacagggcggttacctccactctcacccccttatgtatcct
accggtagcaagcagcaacaaattacactctatcctcacaaggatgacaacaacatctgg
cttcttgagaaccagactcaaccccttggagttgatggccaacccatcaacggtaccaag
gcctgggatgctcttcccgagcctgtccatattaaggatggtgctgttcttcgtctttac
cacagccctacccaccgccgtctgcattctcacgatgttcgcgcccctatcactgaggct
gattggcaaaacgaagtttccgcctatggttatgaaggatttgagggtgatgctaacgat
ctcttccgagtcgagattgtcaagaagaagactcggggtgctgtcgccaaggagcgtctc
cgaaccattgagagcaagttccgccttgttcacgtcatgacaggctgcgtcctattctct
cacaaggtcaagcttcctgattgggcttcggagcagcaggaagttacttgcgcccgcggc
ggcactcttcctaacagtttgtggtacattgagggtaacagccaccctcaactgcaaggg
gatgtcgaaaaggtcaactacagaaaccctggtttctttggcaagttctgggagcttcag
aaagtcatgtggcgaactaacgctggccttactgattcccacgcttgggattctcgcccc
gagtcctggcctatcctccgccgcggtatcaacttctggggtcgccaacacactcaggtt
tacctccttggcaaccccatcatctggtggtcttctagcgtcgctgttgccatctggatt
gtcttcaaggctattgccgtcctccgctggcaacgcagttgtaacgactacgccaatact
actttcaagcgttttgattatgaaattggtacttcggttctcggctgggctctgcactac
ttccctttctatctgatgaagcgtcaactattcctccatcattacttcccggcgctgtac
ttcgctgtcatcgctttgtgccaactctttgactacgccactgctcgtgttcccggtgtt
ggtgctcgcgagacatctgccatcaaccgcattgccactgtctcattccttgttctgtcg
gctgccgttttcactctttattctcctcttgcctatggcagcccttggaccaaggctgac
tgcaagcgagtcaaactttttaccacctgggattttgattgtaacactttttacgacagc
tacgataagtatagcgaaatcccttcaatcagctcatctgtggtcccaacaaccccagca
gccaagaaggaagagctcaagaacgaggtccctgttgtccaacagcaggaggaagctgtc
atttccggtgctcctcccgctcctgaccaacatgtagaacatcgtgttgttgctaaggag
gaaaaggttgagtatcgcgaccaggatggcaaccttcttgaccctgaggaggtgaaggcc
ctcgagggcaaggttgagttcaagaccaagtatgaaacaaagacccgcgttgttgatgag
cagggcaacgaagttcaggagcccgccgagggttgggatcagaacatcggtgccggcgtt
gcccctccccaccctgatgtcgaaggtgtcgacagcgaaactgtcaagggcactatcgaa
gaagctgccgctcctcaggatgctgccgccagtaaggatggtgagaaggaggctgaggag
gctaaggccaagcctgccagcgagaatcaacaggacgctaccgtcaatgacgagctgtag
>Fp108
atggctcgtacgaggggcaaaagcccccaaccgccagtcaaggccacgacgcctgtgaca
gagaaacaacagcccgctgtagttcctcagcagcagcaacccattgctgtcaccaccaac
tccaagaacaagtcaaagaacaaggttacctcgtaccaatctgagggcgtcgaggacaat
gatgtctttcttctccccgtttccgactactgggtggtactggcccttatggtccttgct
accgccgtccgtgtctacaagatttatcagcctacaagcgttgtcttcgatgaagtccac
ttcggcggtttcgctaccaagtacatcaagggcaaattctttatggatgtccaccctcct
ctggccaagatgctcattgctctcaccggatggctggctggtttcgacggcagcttcgat
tttaaagagattggcaaggactatattgaacctggcgtcccctacgttgctatgcgaatg
tttcctgctatctgcggtattctactgattccttgcatgttcttcacactcaaagctgtc
ggatgccgcactatgactgctactatgggagcgggcctaattatattcgagaacggcctt
cttacccaggctcgcctgattcttcttgattcccccctcgtcgccgcgaccgcattcaca
gttcttgccttttcgtgcttcaccaaccagcacgagcttggtccttccaaggctttccag
ctgagctggtggttctggctggtccttacgggtctcggtctgggtatcaccgtgagcatt
aagtgggttggactcttcaccattgcttgggttggctccctcactctcatccagctctgg
gttcttctcggcgacaacaagaacgtgtccatgcgtctttttggcaagcacttcatggct
cgagtattctgtctgattatcatccctcttactttctacatggccatgttcgccattcac
ttcgtttgtcttcagaaccctggagatggcgatggcttcatgagctccgagttccaggcc
actctcaacaacaagcgaatgaaggatgtccctgccgacgtcatgatgggcagccgtgtc
tctatccgtcatgtcaacacacagggcggttacctccactctcacccccttatgtatcct
accggtagcaagcagcaacaaattacactctatcctcacaaggatgacaacaacatctgg
cttcttgagaaccagactcaaccccttggagttgatggccaacccatcaacggtaccaag
gcctgggatgctcttcccgagcctgtccatattaaggatggtgctgttcttcgtctttac
cacagccctacccaccgccgtctgcattctcacgatgttcgcgcccctatcactgaggct
gattggcaaaacgaagtttccgcctatggttatgaaggatttgagggtgatgctaacgat
ctcttccgagtcgagattgtcaagaagaagactcggggtgctgtcgccaaggagcgtctc
cgaaccattgagagcaagttccgccttgttcacgtcatgacaggctgcgtcctattctct
cacaaggtcaagcttcctgattgggcttcggagcagcaggaagttacttgcgcccgcggc
ggcactcttcctaacagtttgtggtacattgagggtaacagccaccctcaactgcaaggg
gatgtcgaaaaggtcaactacagaaaccctggtttctttggcaagttctgggagcttcag
aaagtcatgtggcgaactaacgctggccttactgattcccacgcttgggattctcgcccc
gagtcctggcctatcctccgccgcggtatcaacttctggggtcgccaacacactcaggtt
tacctccttggcaaccccatcatctggtggtcttctagcgtcgctgttgccatctggatt
gtcttcaaggctattgccgtcctccgctggcaacgcagttgtaacgactacgccaatact
actttcaagcgttttgattatgaaattggtacttcggttctcggctgggctctgcactac
ttccctttctatctgatgaagcgtcaactattcctccatcattacttcccggcgctgtac
ttcgctgtcatcgctttgtgccaactctttgactacgccactgctcgtgttcccggtgtt
ggtgctcgcgagacatctgccatcaaccgcattgccactgtctcattccttgttctgtcg
gctgccgttttcactctttattctcctcttgcctatggcagcccttggaccaaggctgac
tgcaagcgagtcaaactttttaccacctgggattttgattgtaacactttttacgacagc
tacgataagtatagcgaaatcccttcaatcagctcatctgtggtcccaacaaccccagca
gccaagaaggaagagctcaagaacgaggtccctgttgtccaacagcaggaggaagctgtc
atttccggtgctcctcccgctcctgaccaacatgtagaacatcgtgttgttgctaaggag
gaaaaggttgagtatcgcgaccaggatggcaaccttcttgaccctgaggaggtgaaggcc
ctcgagggcaaggttgagttcaagaccaagtatgaaacaaagacccgcgttgttgatgag
cagggcaacgaagttcaggagcccgccgagggttgggatcagaacatcggtgccggcgtt
gcccctccccaccctgatgtcgaaggtgtcgacagcgaaactgtcaagggcactatcgaa
gaagctgccgctcctcaggatgctgccgccagtaaggatggtgagaaggaggctgaggag
gctaaggccaagcctgccagcgagaatcaacaggacgctaccgtcaatgacgagctgtag
>Fp118
atggctcgtacgaggggcaaaagcccccaaccgccagtcaaggccacgacgcctgtgaca
gagaaacaacagcccgctgtagttcctcagcagcagcaacccattgctgtcaccaccaac
tccaagaacaagtcaaagaacaaggttacctcgtaccaatctgagggcgtcgaggacaat
gatgtctttcttctccccgtttccgactactgggtggtactggcccttatggtccttgct
accgccgtccgtgtctacaagatttatcagcctacaagcgttgtcttcgatgaagtccac
ttcggcggtttcgctaccaagtacatcaagggcaaattctttatggatgtccaccctcct
ctggccaagatgctcattgctctcaccggatggctggctggtttcgacggcagcttcgat
tttaaagagattggcaaggactatattgaacctggcgtcccctacgttgctatgcgaatg
tttcctgctatctgcggtattctactgattccttgcatgttcttcacactcaaagctgtc
ggatgccgcactatgactgctactatgggagcgggcctaattatattcgagaacggcctt
cttacccaggctcgcctgattcttcttgattcccccctcgtcgccgcgaccgcattcaca
gttcttgccttttcgtgcttcaccaaccagcacgagcttggtccttccaaggctttccag
ctgagctggtggttctggctggtccttacgggtctcggtctgggtatcaccgtgagcatt
aagtgggttggactcttcaccattgcttgggttggctccctcactctcatccagctctgg
gttcttctcggcgacaacaagaacgtgtccatgcgtctttttggcaagcacttcatggct
cgagtattctgtctgattatcatccctcttactttctacatggccatgttcgccattcac
ttcgtttgtcttcagaaccctggagatggcgatggcttcatgagctccgagttccaggcc
actctcaacaacaagcgaatgaaggatgtccctgccgacgtcatgatgggcagccgtgtc
tctatccgtcatgtcaacacacagggcggttacctccactctcacccccttatgtatcct
accggtagcaagcagcaacaaattacactctatcctcacaaggatgacaacaacatctgg
cttcttgagaaccagactcaaccccttggagttgatggccaacccatcaacggtaccaag
gcctgggatgctcttcccgagcctgtccatattaaggatggtgctgttcttcgtctttac
cacagccctacccaccgccgtctgcattctcacgatgttcgcgcccctatcactgaggct
gattggcaaaacgaagtttccgcctatggttatgaaggatttgagggtgatgctaacgat
ctcttccgagtcgagattgtcaagaagaagactcggggtgctgtcgccaaggagcgtctc
cgaaccattgagagcaagttccgccttgttcacgtcatgacaggctgcgtcctattctct
cacaaggtcaagcttcctgattgggcttcggagcagcaggaagttacttgcgcccgcggc
ggcactcttcctaacagtttgtggtacattgagggtaacagccaccctcaactgcaaggg
gatgtcgaaaaggtcaactacagaaaccctggtttctttggcaagttctgggagcttcag
aaagtcatgtggcgaactaacgctggccttactgattcccacgcttgggattctcgcccc
gagtcctggcctatcctccgccgcggtatcaacttctggggtcgccaacacactcaggtt
tacctccttggcaaccccatcatctggtggtcttctagcgtcgctgttgccatctggatt
gtcttcaaggctattgccgtcctccgctggcaacgcagttgtaacgactacgccaatact
actttcaagcgttttgattatgaaattggtacttcggttctcggctgggctctgcactac
ttccctttctatctgatgaagcgtcaactattcctccatcattacttcccggcgctgtac
ttcgctgtcatcgctttgtgccaactctttgactacgccactgctcgtgttcccggtgtt
ggtgctcgcgagacatctgccatcaaccgcattgccactgtctcattccttgttctgtcg
gctgccgttttcactctttattctcctcttgcctatggcagcccttggaccaaggctgac
tgcaagcgagtcaaactttttaccacctgggattttgattgtaacactttttacgacagc
tacgataagtatagcgaaatcccttcaatcagctcatctgtggtcccaacaaccccagca
gccaagaaggaagagctcaagaacgaggtccctgttgtccaacagcaggaggaagctgtc
atttccggtgctcctcccgctcctgaccaacatgtagaacatcgtgttgttgctaaggag
gaaaaggttgagtatcgcgaccaggatggcaaccttcttgaccctgaggaggtgaaggcc
ctcgagggcaaggttgagttcaagaccaagtatgaaacaaagacccgcgttgttgatgag
cagggcaacgaagttcaggagcccgccgagggttgggatcagaacatcggtgccggcgtt
gcccctccccaccctgatgtcgaaggtgtcgacagcgaaactgtcaagggcactatcgaa
gaagctgccgctcctcaggatgctgccgccagtaaggatggtgagaaggaggctgaggag
gctaaggccaagcctgccagcgagaatcaacaggacgctaccgtcaatgacgagctgtag
>Fp122
atggctcgtacgaggggcaaaagcccccaaccgccagtcaaggccacgacgcctgtgaca
gagaaacaacagcccgctgtagttcctcagcagcagcaacccattgctgtcaccaccaac
tccaagaacaagtcaaagaacaaggttacctcgtaccaatctgagggcgtcgaggacaat
gatgtctttcttctccccgtttccgactactgggtggtactggcccttatggtccttgct
accgccgtccgtgtctacaagatttatcagcctacaagcgttgtcttcgatgaagtccac
ttcggcggtttcgctaccaagtacatcaagggcaaattctttatggatgtccaccctcct
ctggccaagatgctcattgctctcaccggatggctggctggtttcgacggcagcttcgat
tttaaagagattggcaaggactatattgaacctggcgtcccctacgttgctatgcgaatg
tttcctgctatctgcggtattctactgattccttgcatgttcttcacactcaaagctgtc
ggatgccgcactatgactgctactatgggagcgggcctaattatattcgagaacggcctt
cttacccaggctcgcctgattcttcttgattcccccctcgtcgccgcgaccgcattcaca
gttcttgccttttcgtgcttcaccaaccagcacgagcttggtccttccaaggctttccag
ctgagctggtggttctggctggtccttacgggtctcggtctgggtatcaccgtgagcatt
aagtgggttggactcttcaccattgcttgggttggctccctcactctcatccagctctgg
gttcttctcggcgacaacaagaacgtgtccatgcgtctttttggcaagcacttcatggct
cgagtattctgtctgattatcatccctcttactttctacatggccatgttcgccattcac
ttcgtttgtcttcagaaccctggagatggcgatggcttcatgagctccgagttccaggcc
actctcaacaacaagcgaatgaaggatgtccctgccgacgtcatgatgggcagccgtgtc
tctatccgtcatgtcaacacacagggcggttacctccactctcacccccttatgtatcct
accggtagcaagcagcaacaaattacactctatcctcacaaggatgacaacaacatctgg
cttcttgagaaccagactcaaccccttggagttgatggccaacccatcaacggtaccaag
gcctgggatgctcttcccgagcctgtccatattaaggatggtgctgttcttcgtctttac
cacagccctacccaccgccgtctgcattctcacgatgttcgcgcccctatcactgaggct
gattggcaaaacgaagtttccgcctatggttatgaaggatttgagggtgatgctaacgat
ctcttccgagtcgagattgtcaagaagaagactcggggtgctgtcgccaaggagcgtctc
cgaaccattgagagcaagttccgccttgttcacgtcatgacaggctgcgtcctattctct
cacaaggtcaagcttcctgattgggcttcggagcagcaggaagttacttgcgcccgcggc
ggcactcttcctaacagtttgtggtacattgagggtaacagccaccctcaactgcaaggg
gatgtcgaaaaggtcaactacagaaaccctggtttctttggcaagttctgggagcttcag
aaagtcatgtggcgaactaacgctggccttactgattcccacgcttgggattctcgcccc
gagtcctggcctatcctccgccgcggtatcaacttctggggtcgccaacacactcaggtt
tacctccttggcaaccccatcatctggtggtcttctagcgtcgctgttgccatctggatt
gtcttcaaggctattgccgtcctccgctggcaacgcagttgtaacgactacgccaatact
actttcaagcgttttgattatgaaattggtacttcggttctcggctgggctctgcactac
ttccctttctatctgatgaagcgtcaactattcctccatcattacttcccggcgctgtac
ttcgctgtcatcgctttgtgccaactctttgactacgccactgctcgtgttcccggtgtt
ggtgctcgcgagacatctgccatcaaccgcattgccactgtctcattccttgttctgtcg
gctgccgttttcactctttattctcctcttgcctatggcagcccttggaccaaggctgac
tgcaagcgagtcaaactttttaccacctgggattttgattgtaacactttttacgacagc
tacgataagtatagcgaaatcccttcaatcagctcatctgtggtcccaacaaccccagca
gccaagaaggaagagctcaagaacgaggtccctgttgtccaacagcaggaggaagctgtc
atttccggtgctcctcccgctcctgaccaacatgtagaacatcgtgttgttgctaaggag
gaaaaggttgagtatcgcgaccaggatggcaaccttcttgaccctgaggaggtgaaggcc
ctcgagggcaaggttgagttcaagaccaagtatgaaacaaagacccgcgttgttgatgag
cagggcaacgaagttcaggagcccgccgagggttgggatcagaacatcggtgccggcgtt
gcccctccccaccctgatgtcgaaggtgtcgacagcgaaactgtcaagggcactatcgaa
gaagctgccgctcctcaggatgctgccgccagtaaggatggtgagaaggaggctgaggag
gctaaggccaagcctgccagcgagaatcaacaggacgctaccgtcaatgacgagctgtag
>Fp125
atggctcgtacgaggggcaaaagcccccaaccgccagtcaaggccacgacgcctgtgaca
gagaaacaacagcccgctgtagttcctcagcagcagcaacccattgctgtcaccaccaac
tccaagaacaagtcaaagaacaaggttacctcgtaccaatctgagggcgtcgaggacaat
gatgtctttcttctccccgtttccgactactgggtggtactggcccttatggtccttgct
accgccgtccgtgtctacaagatttatcagcctacaagcgttgtcttcgatgaagtccac
ttcggcggtttcgctaccaagtacatcaagggcaaattctttatggatgtccaccctcct
ctggccaagatgctcattgctctcaccggatggctggctggtttcgacggcagcttcgat
tttaaagagattggcaaggactatattgaacctggcgtcccctacgttgctatgcgaatg
tttcctgctatctgcggtattctactgattccttgcatgttcttcacactcaaagctgtc
ggatgccgcactatgactgctactatgggagcgggcctaattatattcgagaacggcctt
cttacccaggctcgcctgattcttcttgattcccccctcgtcgccgcgcccgcattcaca
gttcttgccttttcgtgcttcaccaaccagcacgagcttggtccttccaaggctttccag
ctgagctggtggttctggctggtccttacgggtctcggtctgggtatcaccgtgagcatt
aagtgggttggactcttcaccattgcttgggttggctccctcactctcatccagctctgg
gttcttctcggcgacaacaagaacgtgtccatgcgtctttttggcaagcacttcatggct
cgagtattctgtctgattatcatccctcttactttctacatggccatgttcgccattcac
ttcgtttgtcttcagaaccctggagatggcgatggcttcatgagctccgagttccaggcc
actctcaacaacaagcgaatgaaggatgtccctgccgacgtcatgatgggcagccgtgtc
tctatccgtcatgtcaacacacagggcggttacctccactctcacccccttatgtatcct
accggtagcaagcagcaacaaattacactctatcctcacaaggatgacaacaacatctgg
cttcttgagaaccagactcaaccccttggagttgatggccaacccatcaacggtaccaag
gcctgggatgctcttcccgagcctgtccatattaaggatggtgctgttcttcgtctttac
cacagccctacccaccgccgtctgcattctcacgatgttcgcgcccctatcactgaggct
gattggcaaaacgaagtttccgcctatggttatgaaggatttgagggtgatgctaacgat
ctcttccgagtcgagattgtcaagaagaagactcggggtgctgtcgccaaggagcgtctc
cgaaccattgagagcaagttccgccttgttcacgtcatgacaggctgcgtcctattctct
cacaaggtcaagcttcctgattgggcttcggagcagcaggaagttacttgcgcccgcggc
ggcactcttcctaacagtttgtggtacattgagggtaacagccaccctcaactgcaaggg
gatgtcgaaaaggtcaactacagaaaccctggtttctttggcaagttctgggagcttcag
aaagtcatgtggcgaactaacgctggccttactgattcccacgcttgggattctcgcccc
gagtcctggcctatcctccgccgcggtatcaacttctggggtcgccaacacactcaggtt
tacctccttggcaaccccatcatctggtggtcttctagcgtcgctgttgccatctggatt
gtcttcaaggctattgccgtcctccgctggcaacgcagttgtaacgactacgccaatact
actttcaagcgttttgattatgaaattggtacttcggttctcggctgggctctgcactac
ttccctttctatctgatgaagcgtcaactattcctccatcattacttcccggcgctgtac
ttcgctgtcatcgctttgtgccaactctttgactacgccactgctcgtgttcccggtgtt
ggtgctcgcgagacatctgccatcaaccgcattgccactgtctcattccttgttctgtcg
gctgccgttttcactctttattctcctcttgcctatggcagcccttggaccaaggctgac
tgcaagcgagtcaaactttttaccacctgggattttgattgtaacactttttacgacagc
tacgataagtatagcgaaatcccttcaatcagctcatctgtggtcccaacaaccccagca
gccaagaaggaagagctcaagaacgaggtccctgttgtccaacagcaggaggaagctgtc
atttccggtgctcctcccgctcctgaccaacatgtagaacatcgtgttgttgctaaggag
gaaaaggttgaatatcgcgaccaggatggcaaccttcttgaccctgaggaggtgaaggcc
ctcgagggcaaggttgagttcaagaccaagtatgaaacaaagacccgcgttgttgatgag
cagggcaacgaagttcaggagcccgccgagggttgggatcagaacatcggtgccggcgtt
gcccctccccaccctgatgtcgaaggtgtcgacagcgaaactgtcaagggcactatcgaa
gaagctgccgctcctcaggatgctgccgccagtaaggatggtgagaaggaggctgaggag
gctaaggccaagcctgccagcgagaatcaacaggacgctaccgtcaatgacgagctgtag
>Fp13r
atggctcgtacgaggggcaaaagcccccaaccgccagtcaaggccacgacgcctgtgaca
gagaaacaacagcccgctgtagttcctcagcagcagcaacccattgctgtcaccaccaac
tccaagaacaagtcaaagaacaaggttacctcgtaccaatctgagggcgtcgaggacaat
gatgtctttcttctccccgtttccgactactgggtggtactggcccttatggtccttgct
accgccgtccgtgtctacaagatttatcagcctacaagcgttgtcttcgatgaagtccac
ttcggcggtttcgctaccaagtacatcaagggcaaattctttatggatgtccaccctcct
ctggccaagatgctcattgctctcaccggatggctggctggtttcgacggcagcttcgat
tttaaagagattggcaaggactatattgaacctggcgtcccctacgttgctatgcgaatg
tttcctgctatctgcggtattctactgattccttgcatgttcttcacactcaaagctgtc
ggatgccgcactatgactgctactatgggagcgggcctaattatattcgagaacggcctt
cttacccaggctcgcctgattcttcttgattcccccctcgtcgccgcgaccgcattcaca
gttcttgccttttcgtgcttcaccaaccagcacgagcttggtccttccaaggctttccag
ctgagctggtggttctggctggtccttacgggtctcggtctgggtatcaccgtgagcatt
aagtgggttggactcttcaccattgcttgggttggctccctcactctcatccagctctgg
gttcttctcggcgacaacaagaacgtgtccatgcgtctttttggcaagcacttcatggct
cgagtattctgtctgattatcatccctcttactttctacatggccatgttcgccattcac
ttcgtttgtcttcagaaccctggagatggcgatggcttcatgagctccgagttccaggcc
actctcaacaacaagcgaatgaaggatgtccctgccgacgtcatgatgggcagccgtgtc
tctatccgtcatgtcaacacacagggcggttacctccactctcacccccttatgtatcct
accggtagcaagcagcaacaaattacactctatcctcacaaggatgacaacaacatctgg
cttcttgagaaccagactcaaccccttggagttgatggccaacccatcaacggtaccaag
gcctgggatgctcttcccgagcctgtccatattaaggatggtgctgttcttcgtctttac
cacagccctacccaccgccgtctgcattctcacgatgttcgcgcccctatcactgaggct
gattggcaaaacgaagtttccgcctatggttatgaaggatttgagggtgatgctaacgat
ctcttccgagtcgagattgtcaagaagaagactcggggtgctgtcgccaaggagcgtctc
cgaaccattgagagcaagttccgccttgttcacgtcatgacaggctgcgtcctattctct
cacaaggtcaagcttcctgattgggcttcggagcagcaggaagttacttgcgcccgcggc
ggcactcttcctaacagtttgtggtacattgagggtaacagccaccctcaactgcaaggg
gatgtcgaaaaggtcaactacagaaaccctggtttctttggcaagttctgggagcttcag
aaagtcatgtggcgaactaacgctggccttactgattcccacgcttgggattctcgcccc
gagtcctggcctatcctccgccgcggtatcaacttctggggtcgccaacacactcaggtt
tacctccttggcaaccccatcatctggtggtcttctagcgtcgctgttgccatctggatt
gtcttcaaggctattgccgtcctccgctggcaacgcagttgtaacgactacgccaatact
actttcaagcgttttgattatgaaattggtacttcggttctcggctgggctctgcactac
ttccctttctatctgatgaagcgtcaactattcctccatcattacttcccggcgctgtac
ttcgctgtcatcgctttgtgccaactctttgactacgccactgctcgtgttcccggtgtt
ggtgctcgcgagacatctgccatcaaccgcattgccactgtctcattccttgttctgtcg
gctgccgttttcactctttattctcctcttgcctatggcagcccttggaccaaggctgac
tgcaagcgagtcaaactttttaccacctgggattttgattgtaacactttttacgacagc
tacgataagtatagcgaaatcccttcaatcagctcatctgtggtcccaacaaccccagca
gccaagaaggaagagctcaagaacgaggtccctgttgtccaacagcaggaggaagctgtc
atttccggtgctcctcccgctcctgaccaacatgtagaacatcgtgttgttgctaaggag
gaaaaggttgagtatcgcgaccaggatggcaaccttcttgaccctgaggaggtgaaggcc
ctcgagggcaaggttgagttcaagaccaagtatgaaacaaagacccgcgttgttgatgag
cagggcaacgaagttcaggagcccgccgagggttgggatcagaacatcggtgccggcgtt
gcccctccccaccctgatgtcgaaggtgtcgacagcgaaactgtcaagggcactatcgaa
gaagctgccgctcctcaggatgctgccgccagtaaggatggtgagaaggaggctgaggag
gctaaggccaagcctgccagcgagaatcaacaggacgctaccgtcaatgacgagctgtag
>Fp144
atggctcgtacgaggggcaaaagcccccaaccgccagtcaaggccacgacgcctgtgaca
gagaaacaacagcccgctgtagttcctcagcagcagcaacccattgctgtcaccaccaac
tccaagaacaagtcaaagaacaaggttacctcgtaccaatctgagggcgtcgaggacaat
gatgtctttcttctccccgtttccgactactgggtggtactggcccttatggtccttgct
accgccgtccgtgtctacaagatttatcagcctacaagcgttgtcttcgatgaagtccac
ttcggcggtttcgctaccaagtacatcaagggcaaattctttatggatgtccaccctcct
ctggccaagatgctcattgctctcaccggatggctggctggtttcgacggcagcttcgat
tttaaagagattggcaaggactatattgaacctggcgtcccctacgttgctatgcgaatg
tttcctgctatctgcggtattctactgattccttgcatgttcttcacactcaaagctgtc
ggatgccgcactatgactgctactatgggagcgggcctaattatattcgagaacggcctt
cttacccaggctcgcctgattcttcttgattcccccctcgtcgccgcgaccgcattcaca
gttcttgccttttcgtgcttcaccaaccagcacgagcttggtccttccaaggctttccag
ctgagctggtggttctggctggtccttacgggtctcggtctgggtatcaccgtgagcatt
aagtgggttggactcttcaccattgcttgggttggctccctcactctcatccagctctgg
gttcttctcggcgacaacaagaacgtgtccatgcgtctttttggcaagcacttcatggct
cgagtattctgtctgattatcatccctcttactttctacatggccatgttcgccattcac
ttcgtttgtcttcagaaccctggagatggcgatggcttcatgagctccgagttccaggcc
actctcaacaacaagcgaatgaaggatgtccctgccgacgtcatgatgggcagccgtgtc
tctatccgtcatgtcaacacacagggcggttacctccactctcacccccttatgtatcct
accggtagcaagcagcaacaaattacactctatcctcacaaggatgacaacaacatctgg
cttcttgagaaccagactcaaccccttggagttgatggccaacccatcaacggtaccaag
gcctgggatgctcttcccgagcctgtccatattaaggatggtgctgttcttcgtctttac
cacagccctacccaccgccgtctgcattctcacgatgttcgcgcccctatcactgaggct
gattggcaaaacgaagtttccgcctatggttatgaaggatttgagggtgatgctaacgat
ctcttccgagtcgagattgtcaagaagaagactcggggtgctgtcgccaaggagcgtctc
cgaaccattgagagcaagttccgccttgttcacgtcatgacaggctgcgtcctattctct
cacaaggtcaagcttcctgattgggcttcggagcagcaggaagttacttgcgcccgcggc
ggcactcttcctaacagtttgtggtacattgagggtaacagccaccctcaactgcaaggg
gatgtcgaaaaggtcaactacagaaaccctggtttctttggcaagttctgggagcttcag
aaagtcatgtggcgaactaacgctggccttactgattcccacgcttgggattctcgcccc
gagtcctggcctatcctccgccgcggtatcaacttctggggtcgccaacacactcaggtt
tacctccttggcaaccccatcatctggtggtcttctagcgtcgctgttgccatctggatt
gtcttcaaggctattgccgtcctccgctggcaacgcagttgtaacgactacgccaatact
actttcaagcgttttgattatgaaattggtacttcggttctcggctgggctctgcactac
ttccctttctatctgatgaagcgtcaactattcctccatcattacttcccggcgctgtac
ttcgctgtcatcgctttgtgccaactctttgactacgccactgctcgtgttcccggtgtt
ggtgctcgcgagacatctgccatcaaccgcattgccactgtctcattccttgttctgtcg
gctgccgttttcactctttattctcctcttgcctatggcagcccttggaccaaggctgac
tgcaagcgagtcaaactttttaccacctgggattttgattgtaacactttttacgacagc
tacgataagtatagcgaaatcccttcaatcagctcatctgtggtcccaacaaccccagca
gccaagaaggaagagctcaagaacgaggtccctgttgtccaacagcaggaggaagctgtc
atttccggtgctcctcccgctcctgaccaacatgtagaacatcgtgttgttgctaaggag
gaaaaggttgagtatcgcgaccaggatggcaaccttcttgaccctgaggaggtgaaggcc
ctcgagggcaaggttgagttcaagaccaagtatgaaacaaagacccgcgttgttgatgag
cagggcaacgaagttcaggagcccgccgagggttgggatcagaacatcggtgccggcgtt
gcccctccccaccctgatgtcgaaggtgtcgacagcgaaactgtcaagggcactatcgaa
gaagctgccgctcctcaggatgctgccgccagtaaggatggtgagaaggaggctgaggag
gctaaggccaagcctgccagcgagaatcaacaggacgctaccgtcaatgacgagctgtag
>Fp146
atggctcgtacgaggggcaaaagcccccaaccgccagtcaaggccacgacgcctgtgaca
gagaaacaacagcccgctgtagttcctcagcagcagcaacccattgctgtcaccaccaac
tccaagaacaagtcaaagaacaaggttacctcgtaccaatctgagggcgtcgaggacaat
gatgtctttcttctccccgtttccgactactgggtggtactggcccttatggtccttgct
accgccgtccgtgtctacaagatttatcagcctacaagcgttgtcttcgatgaagtccac
ttcggcggtttcgctaccaagtacatcaagggcaaattctttatggatgtccaccctcct
ctggccaagatgctcattgctctcaccggatggctggctggtttcgacggcagcttcgat
tttaaagagattggcaaggactatattgaacctggcgtcccctacgttgctatgcgaatg
tttcctgctatctgcggtattctactgattccttgcatgttcttcacactcaaagctgtc
ggatgccgcactatgactgctactatgggagcgggcctaattatattcgagaacggcctt
cttacccaggctcgcctgattcttcttgattcccccctcgtcgccgcgaccgcattcaca
gttcttgccttttcgtgcttcaccaaccagcacgagcttggtccttccaaggctttccag
ctgagctggtggttctggctggtccttacgggtctcggtctgggtatcaccgtgagcatt
aagtgggttggactcttcaccattgcttgggttggctccctcactctcatccagctctgg
gttcttctcggcgacaacaagaacgtgtccatgcgtctttttggcaagcacttcatggct
cgagtattctgtctgattatcatccctcttactttctacatggccatgttcgccattcac
ttcgtttgtcttcagaaccctggagatggcgatggcttcatgagctccgagttccaggcc
actctcaacaacaagcgaatgaaggatgtccctgccgacgtcatgatgggcagccgtgtc
tctatccgtcatgtcaacacacagggcggttacctccactctcacccccttatgtatcct
accggtagcaagcagcaacaaattacactctatcctcacaaggatgacaacaacatctgg
cttcttgagaaccagactcaaccccttggagttgatggccaacccatcaacggtaccaag
gcctgggatgctcttcccgagcctgtccatattaaggatggtgctgttcttcgtctttac
cacagccctacccaccgccgtctgcattctcacgatgttcgcgcccctatcactgaggct
gattggcaaaacgaagtttccgcctatggttatgaaggatttgagggtgatgctaacgat
ctcttccgagtcgagattgtcaagaagaagactcggggtgctgtcgccaaggagcgtctc
cgaaccattgagagcaagttccgccttgttcacgtcatgacaggctgcgtcctattctct
cacaaggtcaagcttcctgattgggcttcggagcagcaggaagttacttgcgcccgcggc
ggcactcttcctaacagtttgtggtacattgagggtaacagccaccctcaactgcaaggg
gatgtcgaaaaggtcaactacagaaaccctggtttctttggcaagttctgggagcttcag
aaagtcatgtggcgaactaacgctggccttactgattcccacgcttgggattctcgcccc
gagtcctggcctatcctccgccgcggtatcaacttctggggtcgccaacacactcaggtt
tacctccttggcaaccccatcatctggtggtcttctagcgtcgctgttgccatctggatt
gtcttcaaggctattgccgtcctccgctggcaacgcagttgtaacgactacgccaatact
actttcaagcgttttgattatgaaattggtacttcggttctcggctgggctctgcactac
ttccctttctatctgatgaagcgtcaactattcctccatcattacttcccggcgctgtac
ttcgctgtcatcgctttgtgccaactctttgactacgccactgctcgtgttcccggtgtt
ggtgctcgcgagacatctgccatcaaccgcattgccactgtctcattccttgttctgtcg
gctgccgttttcactctttattctcctcttgcctatggcagcccttggaccaaggctgac
tgcaagcgagtcaaactttttaccacctgggattttgattgtaacactttttacgacagc
tacgataagtatagcgaaatcccttcaatcagctcatctgtggtcccaacaaccccagca
gccaagaaggaagagctcaagaacgaggtccctgttgtccaacagcaggaggaagctgtc
atttccggtgctcctcccgctcctgaccaacatgtagaacatcgtgttgttgctaaggag
gaaaaggttgagtatcgcgaccaggatggcaaccttcttgaccctgaggaggtgaaggcc
ctcgagggcaaggttgagttcaagaccaagtatgaaacaaagacccgcgttgttgatgag
cagggcaacgaagttcaggagcccgccgagggttgggatcagaacatcggtgccggcgtt
gcccctccccaccctgatgtcgaaggtgtcgacagcgaaactgtcaagggcactatcgaa
gaagctgccgctcctcaggatgctgccgccagtaaggatggtgagaaggaggctgaggag
gctaaggccaagcctgccagcgagaatcaacaggacgctaccgtcaatgacgagctgtag
>Fp155
atggctcgtacgaggggcaaaagcccccaaccgccagtcaaggccacgacgcctgtgaca
gagaaacaacagcccgctgtagttcctcagcagcagcaacccattgctgtcaccaccaac
tccaagaacaagtcaaagaacaaggttacctcgtaccaatctgagggcgtcgaggacaat
gatgtctttcttctccccgtttccgactactgggtggtactggcccttatggtccttgct
accgccgtccgtgtctacaagatttatcagcctacaagcgttgtcttcgatgaagtccac
ttcggcggtttcgctaccaagtacatcaagggcaaattctttatggatgtccaccctcct
ctggccaagatgctcattgctctcaccggatggctggctggtttcgacggcagcttcgat
tttaaagagattggcaaggactatattgaacctggcgtcccctacgttgctatgcgaatg
tttcctgctatctgcggtattctactgattccttgcatgttcttcacactcaaagctgtc
ggatgccgcactatgactgctactatgggagcgggcctaattatattcgagaacggcctt
cttacccaggctcgcctgattcttcttgattcccccctcgtcgccgcgaccgcattcaca
gttcttgccttttcgtgcttcaccaaccagcacgagcttggtccttccaaggctttccag
ctgagctggtggttctggctggtccttacgggtctcggtctgggtatcaccgtgagcatt
aagtgggttggactcttcaccattgcttgggttggctccctcactctcatccagctctgg
gttcttctcggcgacaacaagaacgtgtccatgcgtctttttggcaagcacttcatggct
cgagtattctgtctgattatcatccctcttactttctacatggccatgttcgccattcac
ttcgtttgtcttcagaaccctggagatggcgatggcttcatgagctccgagttccaggcc
actctcaacaacaagcgaatgaaggatgtccctgccgacgtcatgatgggcagccgtgtc
tctatccgtcatgtcaacacacagggcggttacctccactctcacccccttatgtatcct
accggtagcaagcagcaacaaattacactctatcctcacaaggatgacaacaacatctgg
cttcttgagaaccagactcaaccccttggagttgatggccaacccatcaacggtaccaag
gcctgggatgctcttcccgagcctgtccatattaaggatggtgctgttcttcgtctttac
cacagccctacccaccgccgtctgcattctcacgatgttcgcgcccctatcactgaggct
gattggcaaaacgaagtttccgcctatggttatgaaggatttgagggtgatgctaacgat
ctcttccgagtcgagattgtcaagaagaagactcggggtgctgtcgccaaggagcgtctc
cgaaccattgagagcaagttccgccttgttcacgtcatgacaggctgcgtcctattctct
cacaaggtcaagcttcctgattgggcttcggagcagcaggaagttacttgcgcccgcggc
ggcactcttcctaacagtttgtggtacattgagggtaacagccaccctcaactgcaaggg
gatgtcgaaaaggtcaactacagaaaccctggtttctttggcaagttctgggagcttcag
aaagtcatgtggcgaactaacgctggccttactgattcccacgcttgggattctcgcccc
gagtcctggcctatcctccgccgcggtatcaacttctggggtcgccaacacactcaggtt
tacctccttggcaaccccatcatctggtggtcttctagcgtcgctgttgccatctggatt
gtcttcaaggctattgccgtcctccgctggcaacgcagttgtaacgactacgccaatact
actttcaagcgttttgattatgaaattggtacttcggttctcggctgggctctgcactac
ttccctttctatctgatgaagcgtcaactattcctccatcattacttcccggcgctgtac
ttcgctgtcatcgctttgtgccaactctttgactacgccactgctcgtgttcccggtgtt
ggtgctcgcgagacatctgccatcaaccgcattgccactgtctcattccttgttctgtcg
gctgccgttttcactctttattctcctcttgcctatggcagcccttggaccaaggctgac
tgcaagcgagtcaaactttttaccacctgggattttgattgtaacactttttacgacagc
tacgataagtatagcgaaatcccttcaatcagctcatctgtggtcccaacaaccccagca
gccaagaaggaagagctcaagaacgaggtccctgttgtccaacagcaggaggaagctgtc
atttccggtgctcctcccgctcctgaccaacatgtagaacatcgtgttgttgctaaggag
gaaaaggttgagtatcgcgaccaggatggcaaccttcttgaccctgaggaggtgaaggcc
ctcgagggcaaggttgagttcaagaccaagtatgaaacaaagacccgcgttgttgatgag
cagggcaacgaagttcaggagcccgccgagggttgggatcagaacatcggtgccggcgtt
gcccctccccaccctgatgtcgaaggtgtcgacagcgaaactgtcaagggcactatcgaa
gaagctgccgctcctcaggatgctgccgccagtaaggatggtgagaaggaggctgaggag
gctaaggccaagcctgccagcgagaatcaacaggacgctaccgtcaatgacgagctgtag
>Fp157
atggctcgtacgaggggcaaaagcccccaaccgccagtcaaggccacgacgcctgtgaca
gagaaacaacagcccgctgtagttcctcagcagcagcaacccattgctgtcaccaccaac
tccaagaacaagtcaaagaacaaggttacctcgtaccaatctgagggcgtcgaggacaat
gatgtctttcttctccccgtttccgactactgggtggtactggcccttatggtccttgct
accgccgtccgtgtctacaagatttatcagcctacaagcgttgtcttcgatgaagtccac
ttcggcggtttcgctaccaagtacatcaagggcaaattctttatggatgtccaccctcct
ctggccaagatgctcattgctctcaccggatggctggctggtttcgacggcagcttcgat
tttaaagagattggcaaggactatattgaacctggcgtcccctacgttgctatgcgaatg
tttcctgctatctgcggtattctactgattccttgcatgttcttcacactcaaagctgtc
ggatgccgcactatgactgctactatgggagcgggcctaattatattcgagaacggcctt
cttacccaggctcgcctgattcttcttgattcccccctcgtcgccgcgaccgcattcaca
gttcttgccttttcgtgcttcaccaaccagcacgagcttggtccttccaaggctttccag
ctgagctggtggttctggctggtccttacgggtctcggtctgggtatcaccgtgagcatt
aagtgggttggactcttcaccattgcttgggttggctccctcactctcatccagctctgg
gttcttctcggcgacaacaagaacgtgtccatgcgtctttttggcaagcacttcatggct
cgagtattctgtctgattatcatccctcttactttctacatggccatgttcgccattcac
ttcgtttgtcttcagaaccctggagatggcgatggcttcatgagctccgagttccaggcc
actctcaacaacaagcgaatgaaggatgtccctgccgacgtcatgatgggcagccgtgtc
tctatccgtcatgtcaacacacagggcggttacctccactctcacccccttatgtatcct
accggtagcaagcagcaacaaattacactctatcctcacaaggatgacaacaacatctgg
cttcttgagaaccagactcaaccccttggagttgatggccaacccatcaacggtaccaag
gcctgggatgctcttcccgagcctgtccatattaaggatggtgctgttcttcgtctttac
cacagccctacccaccgccgtctgcattctcacgatgttcgcgcccctatcactgaggct
gattggcaaaacgaagtttccgcctatggttatgaaggatttgagggtgatgctaacgat
ctcttccgagtcgagattgtcaagaagaagactcggggtgctgtcgccaaggagcgtctc
cgaaccattgagagcaagttccgccttgttcacgtcatgacaggctgcgtcctattctct
cacaaggtcaagcttcctgattgggcttcggagcagcaggaagttacttgcgcccgcggc
ggcactcttcctaacagtttgtggtacattgagggtaacagccaccctcaactgcaaggg
gatgtcgaaaaggtcaactacagaaaccctggtttctttggcaagttctgggagcttcag
aaagtcatgtggcgaactaacgctggccttactgattcccacgcttgggattctcgcccc
gagtcctggcctatcctccgccgcggtatcaacttctggggtcgccaacacactcaggtt
tacctccttggcaaccccatcatctggtggtcttctagcgtcgctgttgccatctggatt
gtcttcaaggctattgccgtcctccgctggcaacgcagttgtaacgactacgccaatact
actttcaagcgttttgattatgaaattggtacttcggttctcggctgggctctgcactac
ttccctttctatctgatgaagcgtcaactattcctccatcattacttcccggcgctgtac
ttcgctgtcatcgctttgtgccaactctttgactacgccactgctcgtgttcccggtgtt
ggtgctcgcgagacatctgccatcaaccgcattgccactgtctcattccttgttctgtcg
gctgccgttttcactctttattctcctcttgcctatggcagcccttggaccaaggctgac
tgcaagcgagtcaaactttttaccacctgggattttgattgtaacactttttacgacagc
tacgataagtatagcgaaatcccttcaatcagctcatctgtggtcccaacaaccccagca
gccaagaaggaagagctcaagaacgaggtccctgttgtccaacagcaggaggaagctgtc
atttccggtgctcctcccgctcctgaccaacatgtagaacatcgtgttgttgctaaggag
gaaaaggttgagtatcgcgaccaggatggcaaccttcttgaccctgaggaggtgaaggcc
ctcgagggcaaggttgagttcaagaccaagtatgaaacaaagacccgcgttgttgatgag
cagggcaacgaagttcaggagcccgccgagggttgggatcagaacatcggtgccggcgtt
gcccctccccaccctgatgtcgaaggtgtcgacagcgaaactgtcaagggcactatcgaa
gaagctgccgctcctcaggatgctgccgccagtaaggatggtgagaaggaggctgaggag
gctaaggccaagcctgccagcgagaatcaacaggacgctaccgtcaatgacgagctgtag
>Fp16r
atggctcgtacgaggggcaaaagcccccaaccgccagtcaaggccacgacgcctgtgaca
gagaaacaacagcccgctgtagttcctcagcagcagcaacccattgctgtcaccaccaac
tccaagaacaagtcaaagaacaaggttacctcgtaccaatctgagggcgtcgaggacaat
gatgtctttcttctccccgtttccgactactgggtggtactggcccttatggtccttgct
accgccgtccgtgtctacaagatttatcagcctacaagcgttgtcttcgatgaagtccac
ttcggcggtttcgctaccaagtacatcaagggcaaattctttatggatgtccaccctcct
ctggccaagatgctcattgctctcaccggatggctggctggtttcgacggcagcttcgat
tttaaagagattggcaaggactatattgaacctggcgtcccctacgttgctatgcgaatg
tttcctgctatctgcggtattctactgattccttgcatgttcttcacactcaaagctgtc
ggatgccgcactatgactgctactatgggagcgggcctaattatattcgagaacggcctt
cttacccaggctcgcctgattcttcttgattcccccctcgtcgccgcgaccgcattcaca
gttcttgccttttcgtgcttcaccaaccagcacgagcttggtccttccaaggctttccag
ctgagctggtggttctggctggtccttacgggtctcggtctgggtatcaccgtgagcatt
aagtgggttggactcttcaccattgcttgggttggctccctcactctcatccagctctgg
gttcttctcggcgacaacaagaacgtgtccatgcgtctttttggcaagcacttcatggct
cgagtattctgtctgattatcatccctcttactttctacatggccatgttcgccattcac
ttcgtttgtcttcagaaccctggagatggcgatggcttcatgagctccgagttccaggcc
actctcaacaacaagcgaatgaaggatgtccctgccgacgtcatgatgggcagccgtgtc
tctatccgtcatgtcaacacacagggcggttacctccactctcacccccttatgtatcct
accggtagcaagcagcaacaaattacactctatcctcacaaggatgacaacaacatctgg
cttcttgagaaccagactcaaccccttggagttgatggccaacccatcaacggtaccaag
gcctgggatgctcttcccgagcctgtccatattaaggatggtgctgttcttcgtctttac
cacagccctacccaccgccgtctgcattctcacgatgttcgcgcccctatcactgaggct
gattggcaaaacgaagtttccgcctatggttatgaaggatttgagggtgatgctaacgat
ctcttccgagtcgagattgtcaagaagaagactcggggtgctgtcgccaaggagcgtctc
cgaaccattgagagcaagttccgccttgttcacgtcatgacaggctgcgtcctattctct
cacaaggtcaagcttcctgattgggcttcggagcagcaggaagttacttgcgcccgcggc
ggcactcttcctaacagtttgtggtacattgagggtaacagccaccctcaactgcaaggg
gatgtcgaaaaggtcaactacagaaaccctggtttctttggcaagttctgggagcttcag
aaagtcatgtggcgaactaacgctggccttactgattcccacgcttgggattctcgcccc
gagtcctggcctatcctccgccgcggtatcaacttctggggtcgccaacacactcaggtt
tacctccttggcaaccccatcatctggtggtcttctagcgtcgctgttgccatctggatt
gtcttcaaggctattgccgtcctccgctggcaacgcagttgtaacgactacgccaatact
actttcaagcgttttgattatgaaattggtacttcggttctcggctgggctctgcactac
ttccctttctatctgatgaagcgtcaactattcctccatcattacttcccggcgctgtac
ttcgctgtcatcgctttgtgccaactctttgactacgccactgctcgtgttcccggtgtt
ggtgctcgcgagacatctgccatcaaccgcattgccactgtctcattccttgttctgtcg
gctgccgttttcactctttattctcctcttgcctatggcagcccttggaccaaggctgac
tgcaagcgagtcaaactttttaccacctgggattttgattgtaacactttttacgacagc
tacgataagtatagcgaaatcccttcaatcagctcatctgtggtcccaacaaccccagca
gccaagaaggaagagctcaagaacgaggtccctgttgtccaacagcaggaggaagctgtc
atttccggtgctcctcccgctcctgaccaacatgtagaacatcgtgttgttgctaaggag
gaaaaggttgaatatcgcgaccaggatggcaaccttcttgaccctgaggaggtgaaggcc
ctcgagggcaaggttgagttcaagaccaagtatgaaacaaagacccgcgttgttgatgag
cagggcaacgaagttcaggagcccgccgagggttgggatcagaacatcggtgccggcgtt
gcccctccccaccctgatgtcgaaggtgtcgacagcgaaactgtcaagggcactatcgaa
gaagctgccgctcctcaggatgctgccgccagtaaggatggtgagaaggaggctgaggag
gctaaggccaagcctgccagcgagaatcaacaggacgctaccgtcaatgacgagctgtag
>Fp1r
atggctcgtacgaggggcaaaagcccccaaccgccagtcaaggccacgacgcctgtgaca
gagaaacaacagcccgctgtagttcctcagcagcagcaacccattgctgtcaccaccaac
tccaagaacaagtcaaagaacaaggttacctcgtaccaatctgagggcgtcgaggacaat
gatgtctttcttctccccgtttccgactactgggtggtactggcccttatggtccttgct
accgccgtccgtgtctacaagatttatcagcctacaagcgttgtcttcgatgaagtccac
ttcggcggtttcgctaccaagtacatcaagggcaaattctttatggatgtccaccctcct
ctggccaagatgctcattgctctcaccggatggctggctggtttcgacggcagcttcgat
tttaaagagattggcaaggactatattgaacctggcgtcccctacgttgctatgcgaatg
tttcctgctatctgcggtattctactgattccttgcatgttcttcacactcaaagctgtc
ggatgccgcactatgactgctactatgggagcgggcctaattatattcgagaacggcctt
cttacccaggctcgcctgattcttcttgattcccccctcgtcgccgcgaccgcattcaca
gttcttgccttttcgtgcttcaccaaccagcacgagcttggtccttccaaggctttccag
ctgagctggtggttctggctggtccttacgggtctcggtctgggtatcaccgtgagcatt
aagtgggttggactcttcaccattgcttgggttggctccctcactctcatccagctctgg
gttcttctcggcgacaacaagaacgtgtccatgcgtctttttggcaagcacttcatggct
cgagtattctgtctgattatcatccctcttactttctacatggccatgttcgccattcac
ttcgtttgtcttcagaaccctggagatggcgatggcttcatgagctccgagttccaggcc
actctcaacaacaagcgaatgaaggatgtccctgccgacgtcatgatgggcagccgtgtc
tctatccgtcatgtcaacacacagggcggttacctccactctcacccccttatgtatcct
accggtagcaagcagcaacaaattacactctatcctcacaaggatgacaacaacatctgg
cttcttgagaaccagactcaaccccttggagttgatggccaacccatcaacggtaccaag
gcctgggatgctcttcccgagcctgtccatattaaggatggtgctgttcttcgtctttac
cacagccctacccaccgccgtctgcattctcacgatgttcgcgcccctatcactgaggct
gattggcaaaacgaagtttccgcctatggttatgaaggatttgagggtgatgctaacgat
ctcttccgagtcgagattgtcaagaagaagactcggggtgctgtcgccaaggagcgtctc
cgaaccattgagagcaagttccgccttgttcacgtcatgacaggctgcgtcctattctct
cacaaggtcaagcttcctgattgggcttcggagcagcaggaagttacttgcgcccgcggc
ggcactcttcctaacagtttgtggtacattgagggtaacagccaccctcaactgcaaggg
gatgtcgaaaaggtcaactacagaaaccctggtttctttggcaagttctgggagcttcag
aaagtcatgtggcgaactaacgctggccttactgattcccacgcttgggattctcgcccc
gagtcctggcctatcctccgccgcggtatcaacttctggggtcgccaacacactcaggtt
tacctccttggcaaccccatcatctggtggtcttctagcgtcgctgttgccatctggatt
gtcttcaaggctattgccgtcctccgctggcaacgcagttgtaacgactacgccaatact
actttcaagcgttttgattatgaaattggtacttcggttctcggctgggctctgcactac
ttccctttctatctgatgaagcgtcaactattcctccatcattacttcccggcgctgtac
ttcgctgtcatcgctttgtgccaactctttgactacgccactgctcgtgttcccggtgtt
ggtgctcgcgagacatctgccatcaaccgcattgccactgtctcattccttgttctgtcg
gctgccgttttcactctttattctcctcttgcctatggcagcccttggaccaaggctgac
tgcaagcgagtcaaactttttaccacctgggattttgattgtaacactttttacgacagc
tacgataagtatagcgaaatcccttcaatcagctcatctgtggtcccaacaaccccagca
gccaagaaggaagagctcaagaacgaggtccctgttgtccaacagcaggaggaagctgtc
atttccggtgctcctcccgctcctgaccaacatgtagaacatcgtgttgttgctaaggag
gaaaaggttgagtatcgcgaccaggatggcaaccttcttgaccctgaggaggtgaaggcc
ctcgagggcaaggttgagttcaagaccaagtatgaaacaaagacccgcgttgttgatgag
cagggcaacgaagttcaggagcccgccgagggttgggatcagaacatcggtgccggcgtt
gcccctccccaccctgatgtcgaaggtgtcgacagcgaaactgtcaagggcactatcgaa
gaagctgccgctcctcaggatgctgccgccagtaaggatggtgagaaggaggctgaggag
gctaaggccaagcctgccagcgagaatcaacaggacgctaccgtcaatgacgagctgtag
>Fp21r
atggctcgtacgaggggcaaaagcccccaaccgccagtcaaggccacgacgcctgtgaca
gagaaacaacagcccgctgtagttcctcagcagcagcaacccattgctgtcaccaccaac
tccaagaacaagtcaaagaacaaggttacctcgtaccaatctgagggcgtcgaggacaat
gatgtctttcttctccccgtttccgactactgggtggtactggcccttatggtccttgct
accgccgtccgtgtctacaagatttatcagcctacaagcgttgtcttcgatgaagtccac
ttcggcggtttcgctaccaagtacatcaagggcaaattctttatggatgtccaccctcct
ctggccaagatgctcattgctctcaccggatggctggctggtttcgacggcagcttcgat
tttaaagagattggcaaggactatattgaacctggcgtcccctacgttgctatgcgaatg
tttcctgctatctgcggtattctactgattccttgcatgttcttcacactcaaagctgtc
ggatgccgcactatgactgctactatgggagcgggcctaattatattcgagaacggcctt
cttacccaggctcgcctgattcttcttgattcccccctcgtcgccgcgaccgcattcaca
gttcttgccttttcgtgcttcaccaaccagcacgagcttggtccttccaaggctttccag
ctgagctggtggttctggctggtccttacgggtctcggtctgggtatcaccgtgagcatt
aagtgggttggactcttcaccattgcttgggttggctccctcactctcatccagctctgg
gttcttctcggcgacaacaagaacgtgtccatgcgtctttttggcaagcacttcatggct
cgagtattctgtctgattatcatccctcttactttctacatggccatgttcgccattcac
ttcgtttgtcttcagaaccctggagatggcgatggcttcatgagctccgagttccaggcc
actctcaacaacaagcgaatgaaggatgtccctgccgacgtcatgatgggcagccgtgtc
tctatccgtcatgtcaacacacagggcggttacctccactctcacccccttatgtatcct
accggtagcaagcagcaacaaattacactctatcctcacaaggatgacaacaacatctgg
cttcttgagaaccagactcaaccccttggagttgatggccaacccatcaacggtaccaag
gcctgggatgctcttcccgagcctgtccatattaaggatggtgctgttcttcgtctttac
cacagccctacccaccgccgtctgcattctcacgatgttcgcgcccctatcactgaggct
gattggcaaaacgaagtttccgcctatggttatgaaggatttgagggtgatgctaacgat
ctcttccgagtcgagattgtcaagaagaagactcggggtgctgtcgccaaggagcgtctc
cgaaccattgagagcaagttccgccttgttcacgtcatgacaggctgcgtcctattctct
cacaaggtcaagcttcctgattgggcttcggagcagcaggaagttacttgcgcccgcggc
ggcactcttcctaacagtttgtggtacattgagggtaacagccaccctcaactgcaaggg
gatgtcgaaaaggtcaactacagaaaccctggtttctttggcaagttctgggagcttcag
aaagtcatgtggcgaactaacgctggccttactgattcccacgcttgggattctcgcccc
gagtcctggcctatcctccgccgcggtatcaacttctggggtcgccaacacactcaggtt
tacctccttggcaaccccatcatctggtggtcttctagcgtcgctgttgccatctggatt
gtcttcaaggctattgccgtcctccgctggcaacgcagttgtaacgactacgccaatact
actttcaagcgttttgattatgaaattggtacttcggttctcggctgggctctgcactac
ttccctttctatctgatgaagcgtcaactattcctccatcattacttcccggcgctgtac
ttcgctgtcatcgctttgtgccaactctttgactacgccactgctcgtgttcccggtgtt
ggtgctcgcgagacatctgccatcaaccgcattgccactgtctcattccttgttctgtcg
gctgccgttttcactctttattctcctcttgcctatggcagcccttggaccaaggctgac
tgcaagcgagtcaaactttttaccacctgggattttgattgtaacactttttacgacagc
tacgataagtatagcgaaatcccttcaatcagctcatctgtggtcccaacaaccccagca
gccaagaaggaagagctcaagaacgaggtccctgttgtccaacagcaggaggaagctgtc
atttccggtgctcctcccgctcctgaccaacatgtagaacatcgtgttgttgctaaggag
gaaaaggttgagtatcgcgaccaggatggcaaccttcttgaccctgaggaggtgaaggcc
ctcgagggcaaggttgagttcaagaccaagtatgaaacaaagacccgcgttgttgatgag
cagggcaacgaagttcaggagcccgccgagggttgggatcagaacatcggtgccggcgtt
gcccctccccaccctgatgtcgaaggtgtcgacagcgaaactgtcaagggcactatcgaa
gaagctgccgctcctcaggatgctgccgccagtaaggatggtgagaaggaggctgaggag
gctaaggccaagcctgccagcgagaatcaacaggacgctaccgtcaatgacgagctgtag
>Fp24r
atggctcgtacgaggggcaaaagcccccaaccgccagtcaaggccacgacgcctgtgaca
gagaaacaacagcccgctgtagttcctcagcagcagcaacccattgctgtcaccaccaac
tccaagaacaagtcaaagaacaaggttacctcgtaccaatctgagggcgtcgaggacaat
gatgtctttcttctccccgtttccgactactgggtggtactggcccttatggtccttgct
accgccgtccgtgtctacaagatttatcagcctacaagcgttgtcttcgatgaagtccac
ttcggcggtttcgctaccaagtacatcaagggcaaattctttatggatgtccaccctcct
ctggccaagatgctcattgctctcaccggatggctggctggtttcgacggcagcttcgat
tttaaagagattggcaaggactatattgaacctggcgtcccctacgttgctatgcgaatg
tttcctgctatctgcggtattctactgattccttgcatgttcttcacactcaaagctgtc
ggatgccgcactatgactgctactatgggagcgggcctaattatattcgagaacggcctt
cttacccaggctcgcctgattcttcttgattcccccctcgtcgccgcgaccgcattcaca
gttcttgccttttcgtgcttcaccaaccagcacgagcttggtccttccaaggctttccag
ctgagctggtggttctggctggtccttacgggtctcggtctgggtatcaccgtgagcatt
aagtgggttggactcttcaccattgcttgggttggctccctcactctcatccagctctgg
gttcttctcggcgacaacaagaacgtgtccatgcgtctttttggcaagcacttcatggct
cgagtattctgtctgattatcatccctcttactttctacatggccatgttcgccattcac
ttcgtttgtcttcagaaccctggagatggcgatggcttcatgagctccgagttccaggcc
actctcaacaacaagcgaatgaaggatgtccctgccgacgtcatgatgggcagccgtgtc
tctatccgtcatgtcaacacacagggcggttacctccactctcacccccttatgtatcct
accggtagcaagcagcaacaaattacactctatcctcacaaggatgacaacaacatctgg
cttcttgagaaccagactcaaccccttggagttgatggccaacccatcaacggtaccaag
gcctgggatgctcttcccgagcctgtccatattaaggatggtgctgttcttcgtctttac
cacagccctacccaccgccgtctgcattctcacgatgttcgcgcccctatcactgaggct
gattggcaaaacgaagtttccgcctatggttatgaaggatttgagggtgatgctaacgat
ctcttccgagtcgagattgtcaagaagaagactcggggtgctgtcgccaaggagcgtctc
cgaaccattgagagcaagttccgccttgttcacgtcatgacaggctgcgtcctattctct
cacaaggtcaagcttcctgattgggcttcggagcagcaggaagttacttgcgcccgcggc
ggcactcttcctaacagtttgtggtacattgagggtaacagccaccctcaactgcaaggg
gatgtcgaaaaggtcaactacagaaaccctggtttctttggcaagttctgggagcttcag
aaagtcatgtggcgaactaacgctggccttactgattcccacgcttgggattctcgcccc
gagtcctggcctatcctccgccgcggtatcaacttctggggtcgccaacacactcaggtt
tacctccttggcaaccccatcatctggtggtcttctagcgtcgctgttgccatctggatt
gtcttcaaggctattgccgtcctccgctggcaacgcagttgtaacgactacgccaatact
actttcaagcgttttgattatgaaattggtacttcggttctcggctgggctctgcactac
ttccctttctatctgatgaagcgtcaactattcctccatcattacttcccggcgctgtac
ttcgctgtcatcgctttgtgccaactctttgactacgccactgctcgtgttcccggtgtt
ggtgctcgcgagacatctgccatcaaccgcattgccactgtctcattccttgttctgtcg
gctgccgttttcactctttattctcctcttgcctatggcagcccttggaccaaggctgac
tgcaagcgagtcaaactttttaccacctgggattttgattgtaacactttttacgacagc
tacgataagtatagcgaaatcccttcaatcagctcatctgtggtcccaacaaccccagca
gccaagaaggaagagctcaagaacgaggtccctgttgtccaacagcaggaggaagctgtc
atttccggtgctcctcccgctcctgaccaacatgtagaacatcgtgttgttgctaaggag
gaaaaggttgagtatcgcgaccaggatggcaaccttcttgaccctgaggaggtgaaggcc
ctcgagggcaaggttgagttcaagaccaagtatgaaacaaagacccgcgttgttgatgag
cagggcaacgaagttcaggagcccgccgagggttgggatcagaacatcggtgccggcgtt
gcccctccccaccctgatgtcgaaggtgtcgacagcgaaactgtcaagggcactatcgaa
gaagctgccgctcctcaggatgctgccgccagtaaggatggtgagaaggaggctgaggag
gctaaggccaagcctgccagcgagaatcaacaggacgctaccgtcaatgacgagctgtag
>Fp2516
atggctcgtacgaggggcaaaagcccccaaccgccagtcaaggccacgacgcctgtgaca
gagaaacaacagcccgctgtagttcctcagcagcagcaacccattgctgtcaccaccaac
tccaagaacaagtcaaagaacaaggttacctcgtaccaatctgagggcgtcgaggacaat
gatgtctttcttctccccgtttccgactactgggtggtactggcccttatggtccttgct
accgccgtccgtgtctacaagatttatcagcctacaagcgttgtcttcgatgaagtccac
ttcggcggtttcgctaccaagtacatcaagggcaaattctttatggatgtccaccctcct
ctggccaagatgctcattgctctcaccggatggctggctggtttcgacggcagcttcgat
tttaaagagattggcaaggactatattgaacctggcgtcccctacgttgctatgcgaatg
tttcctgctatctgcggtattctactgattccttgcatgttcttcacactcaaagctgtc
ggatgccgcactatgactgctactatgggagcgggcctaattatattcgagaacggcctt
cttacccaggctcgcctgattcttcttgattcccccctcgtcgccgcgaccgcattcaca
gttcttgccttttcgtgcttcaccaaccagcacgagcttggtccttccaaggctttccag
ctgagctggtggttctggctggtccttacgggtctcggtctgggtatcaccgtgagcatt
aagtgggttggactcttcaccattgcttgggttggctccctcactctcatccagctctgg
gttcttctcggcgacaacaagaacgtgtccatgcgtctttttggcaagcacttcatggct
cgagtattctgtctgattatcatccctcttactttctacatggccatgttcgccattcac
ttcgtttgtcttcagaaccctggagatggcgatggcttcatgagctccgagttccaggcc
actctcaacaacaagcgaatgaaggatgtccctgccgacgtcatgatgggcagccgtgtc
tctatccgtcatgtcaacacacagggcggttacctccactctcacccccttatgtatcct
accggtagcaagcagcaacaaattacactctatcctcacaaggatgacaacaacatctgg
cttcttgagaaccagactcaaccccttggagttgatggccaacccatcaacggtaccaag
gcctgggatgctcttcccgagcctgtccatattaaggatggtgctgttcttcgtctttac
cacagccctacccaccgccgtctgcattctcacgatgttcgcgcccctatcactgaggct
gattggcaaaacgaagtttccgcctatggttatgaaggatttgagggtgatgctaacgat
ctcttccgagtcgagattgtcaagaagaagactcggggtgctgtcgccaaggagcgtctc
cgaaccattgagagcaagttccgccttgttcacgtcatgacaggctgcgtcctattctct
cacaaggtcaagcttcctgattgggcttcggagcagcaggaagttacttgcgcccgcggc
ggcactcttcctaacagtttgtggtacattgagggtaacagccaccctcaactgcaaggg
gatgtcgaaaaggtcaactacagaaaccctggtttctttggcaagttctgggagcttcag
aaagtcatgtggcgaactaacgctggccttactgattcccacgcttgggattctcgcccc
gagtcctggcctatcctccgccgcggtatcaacttctggggtcgccaacacactcaggtt
tacctccttggcaaccccatcatctggtggtcttctagcgtcgctgttgccatctggatt
gtcttcaaggctattgccgtcctccgctggcaacgcagttgtaacgactacgccaatact
actttcaagcgttttgattatgaaattggtacttcggttctcggctgggctctgcactac
ttccctttctatctgatgaagcgtcaactattcctccatcattacttcccggcgctgtac
ttcgctgtcatcgctttgtgccaactctttgactacgccactgctcgtgttcccggtgtt
ggtgctcgcgagacatctgccatcaaccgcattgccactgtctcattccttgttctgtcg
gctgccgttttcactctttattctcctcttgcctatggcagcccttggaccaaggctgac
tgcaagcgagtcaaactttttaccacctgggattttgattgtaacactttttacgacagc
tacgataagtatagcgaaatcccttcaatcagctcatctgtggtcccaacaaccccagca
gccaagaaggaagagctcaagaacgaggtccctgttgtccaacagcaggaggaagctgtc
atttccggtgctcctcccgctcctgaccaacatgtagaacatcgtgttgttgctaaggag
gaaaaggttgagtatcgcgaccaggatggcaaccttcttgaccctgaggaggtgaaggcc
ctcgagggcaaggttgagttcaagaccaagtatgaaacaaagacccgcgttgttgatgag
cagggcaacgaagttcaggagcccgccgagggttgggatcagaacatcggtgccggcgtt
gcccctccccaccctgatgtcgaaggtgtcgacagcgaaactgtcaagggcactatcgaa
gaagctgccgctcctcaggatgctgccgccagtaaggatggtgagaaggaggctgaggag
gctaaggccaagcctgccagcgagaatcaacaggacgctaccgtcaatgacgagctgtag
>Fp26r
atggctcgtacgaggggcaaaagcccccaaccgccagtcaaggccacgacgcctgtgaca
gagaaacaacagcccgctgtagttcctcagcagcagcaacccattgctgtcaccaccaac
tccaagaacaagtcaaagaacaaggttacctcgtaccaatctgagggcgtcgaggacaat
gatgtctttcttctccccgtttccgactactgggtggtactggcccttatggtccttgct
accgccgtccgtgtctacaagatttatcagcctacaagcgttgtcttcgatgaagtccac
ttcggcggtttcgctaccaagtacatcaagggcaaattctttatggatgtccaccctcct
ctggccaagatgctcattgctctcaccggatggctggctggtttcgacggcagcttcgat
tttaaagagattggcaaggactatattgaacctggcgtcccctacgttgctatgcgaatg
tttcctgctatctgcggtattctactgattccttgcatgttcttcacactcaaagctgtc
ggatgccgcactatgactgctactatgggagcgggcctaattatattcgagaacggcctt
cttacccaggctcgcctgattcttcttgattcccccctcgtcgccgcgaccgcattcaca
gttcttgccttttcgtgcttcaccaaccagcacgagcttggtccttccaaggctttccag
ctgagctggtggttctggctggtccttacgggtctcggtctgggtatcaccgtgagcatt
aagtgggttggactcttcaccattgcttgggttggctccctcactctcatccagctctgg
gttcttctcggcgacaacaagaacgtgtccatgcgtctttttggcaagcacttcatggct
cgagtattctgtctgattatcatccctcttactttctacatggccatgttcgccattcac
ttcgtttgtcttcagaaccctggagatggcgatggcttcatgagctccgagttccaggcc
actctcaacaacaagcgaatgaaggatgtccctgccgacgtcatgatgggcagccgtgtc
tctatccgtcatgtcaacacacagggcggttacctccactctcacccccttatgtatcct
accggtagcaagcagcaacaaattacactctatcctcacaaggatgacaacaacatctgg
cttcttgagaaccagactcaaccccttggagttgatggccaacccatcaacggtaccaag
gcctgggatgctcttcccgagcctgtccatattaaggatggtgctgttcttcgtctttac
cacagccctacccaccgccgtctgcattctcacgatgttcgcgcccctatcactgaggct
gattggcaaaacgaagtttccgcctatggttatgaaggatttgagggtgatgctaacgat
ctcttccgagtcgagattgtcaagaagaagactcggggtgctgtcgccaaggagcgtctc
cgaaccattgagagcaagttccgccttgttcacgtcatgacaggctgcgtcctattctct
cacaaggtcaagcttcctgattgggcttcggagcagcaggaagttacttgcgcccgcggc
ggcactcttcctaacagtttgtggtacattgagggtaacagccaccctcaactgcaaggg
gatgtcgaaaaggtcaactacagaaaccctggtttctttggcaagttctgggagcttcag
aaagtcatgtggcgaactaacgctggccttactgattcccacgcttgggattctcgcccc
gagtcctggcctatcctccgccgcggtatcaacttctggggtcgccaacacactcaggtt
tacctccttggcaaccccatcatctggtggtcttctagcgtcgctgttgccatctggatt
gtcttcaaggctattgccgtcctccgctggcaacgcagttgtaacgactacgccaatact
actttcaagcgttttgattatgaaattggtacttcggttctcggctgggctctgcactac
ttccctttctatctgatgaagcgtcaactattcctccatcattacttcccggcgctgtac
ttcgctgtcatcgctttgtgccaactctttgactacgccactgctcgtgttcccggtgtt
ggtgctcgcgagacatctgccatcaaccgcattgccactgtctcattccttgttctgtcg
gctgccgttttcactctttattctcctcttgcctatggcagcccttggaccaaggctgac
tgcaagcgagtcaaactttttaccacctgggattttgattgtaacactttttacgacagc
tacgataagtatagcgaaatcccttcaatcagctcatctgtggtcccaacaaccccagca
gccaagaaggaagagctcaagaacgaggtccctgttgtccaacagcaggaggaagctgtc
atttccggtgctcctcccgctcctgaccaacatgtagaacatcgtgttgttgctaaggag
gaaaaggttgagtatcgcgaccaggatggcaaccttcttgaccctgaggaggtgaaggcc
ctcgagggcaaggttgagttcaagaccaagtatgaaacaaagacccgcgttgttgatgag
cagggcaacgaagttcaggagcccgccgagggttgggatcagaacatcggtgccggcgtt
gcccctccccaccctgatgtcgaaggtgtcgacagcgaaactgtcaagggcactatcgaa
gaagctgccgctcctcaggatgctgccgccagtaaggatggtgagaaggaggctgaggag
gctaaggccaagcctgccagcgagaatcaacaggacgctaccgtcaatgacgagctgtag
>Fp33
atggctcgtacgaggggcaaaagcccccaaccgccagtcaaggccacgacgcctgtgaca
gagaaacaacagcccgctgtagttcctcagcagcagcaacccattgctgtcaccaccaac
tccaagaacaagtcaaagaacaaggttacctcgtaccaatctgagggcgtcgaggacaat
gatgtctttcttctccccgtttccgactactgggtggtactggcccttatggtccttgct
accgccgtccgtgtctacaagatttatcagcctacaagcgttgtcttcgatgaagtccac
ttcggcggtttcgctaccaagtacatcaagggcaaattctttatggatgtccaccctcct
ctggccaagatgctcattgctctcaccggatggctggctggtttcgacggcagcttcgat
tttaaagagattggcaaggactatattgaacctggcgtcccctacgttgctatgcgaatg
tttcctgctatctgcggtattctactgattccttgcatgttcttcacactcaaagctgtc
ggatgccgcactatgactgctactatgggagcgggcctaattatattcgagaacggcctt
cttacccaggctcgcctgattcttcttgattcccccctcgtcgccgcgaccgcattcaca
gttcttgccttttcgtgcttcaccaaccagcacgagcttggtccttccaaggctttccag
ctgagctggtggttctggctggtccttacgggtctcggtctgggtatcaccgtgagcatt
aagtgggttggactcttcaccattgcttgggttggctccctcactctcatccagctctgg
gttcttctcggcgacaacaagaacgtgtccatgcgtctttttggcaagcacttcatggct
cgagtattctgtctgattatcatccctcttactttctacatggccatgttcgccattcac
ttcgtttgtcttcagaaccctggagatggcgatggcttcatgagctccgagttccaggcc
actctcaacaacaagcgaatgaaggatgtccctgccgacgtcatgatgggcagccgtgtc
tctatccgtcatgtcaacacacagggcggttacctccactctcacccccttatgtatcct
accggtagcaagcagcaacaaattacactctatcctcacaaggatgacaacaacatctgg
cttcttgagaaccagactcaaccccttggagttgatggccaacccatcaacggtaccaag
gcctgggatgctcttcccgagcctgtccatattaaggatggtgctgttcttcgtctttac
cacagccctacccaccgccgtctgcattctcacgatgttcgcgcccctatcactgaggct
gattggcaaaacgaagtttccgcctatggttatgaaggatttgagggtgatgctaacgat
ctcttccgagtcgagattgtcaagaagaagactcggggtgctgtcgccaaggagcgtctc
cgaaccattgagagcaagttccgccttgttcacgtcatgacaggctgcgtcctattctct
cacaaggtcaagcttcctgattgggcttcggagcagcaggaagttacttgcgcccgcggc
ggcactcttcctaacagtttgtggtacattgagggtaacagccaccctcaactgcaaggg
gatgtcgaaaaggtcaactacagaaaccctggtttctttggcaagttctgggagcttcag
aaagtcatgtggcgaactaacgctggccttactgattcccacgcttgggattctcgcccc
gagtcctggcctatcctccgccgcggtatcaacttctggggtcgccaacacactcaggtt
tacctccttggcaaccccatcatctggtggtcttctagcgtcgctgttgccatctggatt
gtcttcaaggctattgccgtcctccgctggcaacgcagttgtaacgactacgccaatact
actttcaagcgttttgattatgaaattggtacttcggttctcggctgggctctgcactac
ttccctttctatctgatgaagcgtcaactattcctccatcattacttcccggcgctgtac
ttcgctgtcatcgctttgtgccaactctttgactacgccactgctcgtgttcccggtgtt
ggtgctcgcgagacatctgccatcaaccgcattgccactgtctcattccttgttctgtcg
gctgccgttttcactctttattctcctcttgcctatggcagcccttggaccaaggctgac
tgcaagcgagtcaaactttttaccacctgggattttgattgtaacactttttacgacagc
tacgataagtatagcgaaatcccttcaatcagctcatctgtggtcccaacaaccccagca
gccaagaaggaagagctcaagaacgaggtccctgttgtccaacagcaggaggaagctgtc
atttccggtgctcctcccgctcctgaccaacatgtagaacatcgtgttgttgctaaggag
gaaaaggttgaatatcgcgaccaggatggcaaccttcttgaccctgaggaggtgaaggcc
ctcgagggcaaggttgagttcaagaccaagtatgaaacaaagacccgcgttgttgatgag
cagggcaacgaagttcaggagcccgccgagggttgggatcagaacatcggtgccggcgtt
gcccctccccaccctgatgtcgaaggtgtcgacagcgaaactgtcaagggcactatcgaa
gaagctgccgctcctcaggatgctgccgccagtaaggatggtgagaaggaggctgaggag
gctaaggccaagcctgccagcgagaatcaacaggacgctaccgtcaatgacgagctgtag
>Fp34
atggctcgtacgaggggcaaaagcccccaaccgccagtcaaggccacgacgcctgtgaca
gagaaacaacagcccgctgtagttcctcagcagcagcaacccattgctgtcaccaccaac
tccaagaacaagtcaaagaacaaggttacctcgtaccaatctgagggcgtcgaggacaat
gatgtctttcttctccccgtttccgactactgggtggtactggcccttatggtccttgct
accgccgtccgtgtctacaagatttatcagcctacaagcgttgtcttcgatgaagtccac
ttcggcggtttcgctaccaagtacatcaagggcaaattctttatggatgtccaccctcct
ctggccaagatgctcattgctctcaccggatggctggctggtttcgacggcagcttcgat
tttaaagagattggcaaggactatattgaacctggcgtcccctacgttgctatgcgaatg
tttcctgctatctgcggtattctactgattccttgcatgttcttcacactcaaagctgtc
ggatgccgcactatgactgctactatgggagcgggcctaattatattcgagaacggcctt
cttacccaggctcgcctgattcttcttgattcccccctcgtcgccgcgaccgcattcaca
gttcttgccttttcgtgcttcaccaaccagcacgagcttggtccttccaaggctttccag
ctgagctggtggttctggctggtccttacgggtctcggtctgggtatcaccgtgagcatt
aagtgggttggactcttcaccattgcttgggttggctccctcactctcatccagctctgg
gttcttctcggcgacaacaagaacgtgtccatgcgtctttttggcaagcacttcatggct
cgagtattctgtctgattatcatccctcttactttctacatggccatgttcgccattcac
ttcgtttgtcttcagaaccctggagatggcgatggcttcatgagctccgagttccaggcc
actctcaacaacaagcgaatgaaggatgtccctgccgacgtcatgatgggcagccgtgtc
tctatccgtcatgtcaacacacagggcggttacctccactctcacccccttatgtatcct
accggtagcaagcagcaacaaattacactctatcctcacaaggatgacaacaacatctgg
cttcttgagaaccagactcaaccccttggagttgatggccaacccatcaacggtaccaag
gcctgggatgctcttcccgagcctgtccatattaaggatggtgctgttcttcgtctttac
cacagccctacccaccgccgtctgcattctcacgatgttcgcgcccctatcactgaggct
gattggcaaaacgaagtttccgcctatggttatgaaggatttgagggtgatgctaacgat
ctcttccgagtcgagattgtcaagaagaagactcggggtgctgtcgccaaggagcgtctc
cgaaccattgagagcaagttccgccttgttcacgtcatgacaggctgcgtcctattctct
cacaaggtcaagcttcctgattgggcttcggagcagcaggaagttacttgcgcccgcggc
ggcactcttcctaacagtttgtggtacattgagggtaacagccaccctcaactgcaaggg
gatgtcgaaaaggtcaactacagaaaccctggtttctttggcaagttctgggagcttcag
aaagtcatgtggcgaactaacgctggccttactgattcccacgcttgggattctcgcccc
gagtcctggcctatcctccgccgcggtatcaacttctggggtcgccaacacactcaggtt
tacctccttggcaaccccatcatctggtggtcttctagcgtcgctgttgccatctggatt
gtcttcaaggctattgccgtcctccgctggcaacgcagttgtaacgactacgccaatact
actttcaagcgttttgattatgaaattggtacttcggttctcggctgggctctgcactac
ttccctttctatctgatgaagcgtcaactattcctccatcattacttcccggcgctgtac
ttcgctgtcatcgctttgtgccaactctttgactacgccactgctcgtgttcccggtgtt
ggtgctcgcgagacatctgccatcaaccgcattgccactgtctcattccttgttctgtcg
gctgccgttttcactctttattctcctcttgcctatggcagcccttggaccaaggctgac
tgcaagcgagtcaaactttttaccacctgggattttgattgtaacactttttacgacagc
tacgataagtatagcgaaatcccttcaatcagctcatctgtggtcccaacaaccccagca
gccaagaaggaagagctcaagaacgaggtccctgttgtccaacagcaggaggaagctgtc
atttccggtgctcctcccgctcctgaccaacatgtagaacatcgtgttgttgctaaggag
gaaaaggttgagtatcgcgaccaggatggcaaccttcttgaccctgaggaggtgaaggcc
ctcgagggcaaggttgagttcaagaccaagtatgaaacaaagacccgcgttgttgatgag
cagggcaacgaagttcaggagcccgccgagggttgggatcagaacatcggtgccggcgtt
gcccctccccaccctgatgtcgaaggtgtcgacagcgaaactgtcaagggcactatcgaa
gaagctgccgctcctcaggatgctgccgccagtaaggatggtgagaaggaggctgaggag
gctaaggccaagcctgccagcgagaatcaacaggacgctaccgtcaatgacgagctgtag
>Fp35
atggctcgtacgaggggcaaaagcccccaaccgccagtcaaggccacgacgcctgtgaca
gagaaacaacagcccgctgtagttcctcagcagcagcaacccattgctgtcaccaccaac
tccaagaacaagtcaaagaacaaggttacctcgtaccaatctgagggcgtcgaggacaat
gatgtctttcttctccccgtttccgactactgggtggtactggcccttatggtccttgct
accgccgtccgtgtctacaagatttatcagcctacaagcgttgtcttcgatgaagtccac
ttcggcggtttcgctaccaagtacatcaagggcaaattctttatggatgtccaccctcct
ctggccaagatgctcattgctctcaccggatggctggctggtttcgacggcagcttcgat
tttaaagagattggcaaggactatattgaacctggcgtcccctacgttgctatgcgaatg
tttcctgctatctgcggtattctactgattccttgcatgttcttcacactcaaagctgtc
ggatgccgcactatgactgctactatgggagcgggcctaattatattcgagaacggcctt
cttacccaggctcgcctgattcttcttgattcccccctcgtcgccgcgaccgcattcaca
gttcttgccttttcgtgcttcaccaaccagcacgagcttggtccttccaaggctttccag
ctgagctggtggttctggctggtccttacgggtctcggtctgggtatcaccgtgagcatt
aagtgggttggactcttcaccattgcttgggttggctccctcactctcatccagctctgg
gttcttctcggcgacaacaagaacgtgtccatgcgtctttttggcaagcacttcatggct
cgagtattctgtctgattatcatccctcttactttctacatggccatgttcgccattcac
ttcgtttgtcttcagaaccctggagatggcgatggcttcatgagctccgagttccaggcc
actctcaacaacaagcgaatgaaggatgtccctgccgacgtcatgatgggcagccgtgtc
tctatccgtcatgtcaacacacagggcggttacctccactctcacccccttatgtatcct
accggtagcaagcagcaacaaattacactctatcctcacaaggatgacaacaacatctgg
cttcttgagaaccagactcaaccccttggagttgatggccaacccatcaacggtaccaag
gcctgggatgctcttcccgagcctgtccatattaaggatggtgctgttcttcgtctttac
cacagccctacccaccgccgtctgcattctcacgatgttcgcgcccctatcactgaggct
gattggcaaaacgaagtttccgcctatggttatgaaggatttgagggtgatgctaacgat
ctcttccgagtcgagattgtcaagaagaagactcggggtgctgtcgccaaggagcgtctc
cgaaccattgagagcaagttccgccttgttcacgtcatgacaggctgcgtcctattctct
cacaaggtcaagcttcctgattgggcttcggagcagcaggaagttacttgcgcccgcggc
ggcactcttcctaacagtttgtggtacattgagggtaacagccaccctcaactgcaaggg
gatgtcgaaaaggtcaactacagaaaccctggtttctttggcaagttctgggagcttcag
aaagtcatgtggcgaactaacgctggccttactgattcccacgcttgggattctcgcccc
gagtcctggcctatcctccgccgcggtatcaacttctggggtcgccaacacactcaggtt
tacctccttggcaaccccatcatctggtggtcttctagcgtcgctgttgccatctggatt
gtcttcaaggctattgccgtcctccgctggcaacgcagttgtaacgactacgccaatact
actttcaagcgttttgattatgaaattggtacttcggttctcggctgggctctgcactac
ttccctttctatctgatgaagcgtcaactattcctccatcattacttcccggcgctgtac
ttcgctgtcatcgctttgtgccaactctttgactacgccactgctcgtgttcccggtgtt
ggtgctcgcgagacatctgccatcaaccgcattgccactgtctcattccttgttctgtcg
gctgccgttttcactctttattctcctcttgcctatggcagcccttggaccaaggctgac
tgcaagcgagtcaaactttttaccacctgggattttgattgtaacactttttacgacagc
tacgataagtatagcgaaatcccttcaatcagctcatctgtggtcccaacaaccccagca
gccaagaaggaagagctcaagaacgaggtccctgttgtccaacagcaggaggaagctgtc
atttccggtgctcctcccgctcctgaccaacatgtagaacatcgtgttgttgctaaggag
gaaaaggttgagtatcgcgaccaggatggcaaccttcttgaccctgaggaggtgaaggcc
ctcgagggcaaggttgagttcaagaccaagtatgaaacaaagacccgcgttgttgatgag
cagggcaacgaagttcaggagcccgccgagggttgggatcagaacatcggtgccggcgtt
gcccctccccaccctgatgtcgaaggtgtcgacagcgaaactgtcaagggcactatcgaa
gaagctgccgctcctcaggatgctgccgccagtaaggatggtgagaaggaggctgaggag
gctaaggccaagcctgccagcgagaatcaacaggacgctaccgtcaatgacgagctgtag
>Fp38
atggctcgtacgaggggcaaaagcccccaaccgccagtcaaggccacgacgcctgtgaca
gagaaacaacagcccgctgtagttcctcagcagcagcaacccattgctgtcaccaccaac
tccaagaacaagtcaaagaacaaggttacctcgtaccaatctgagggcgtcgaggacaat
gatgtctttcttctccccgtttccgactactgggtggtactggcccttatggtccttgct
accgccgtccgtgtctacaagatttatcagcctacaagcgttgtcttcgatgaagtccac
ttcggcggtttcgctaccaagtacatcaagggcaaattctttatggatgtccaccctcct
ctggccaagatgctcattgctctcaccggatggctggctggtttcgacggcagcttcgat
tttaaagagattggcaaggactatattgaacctggcgtcccctacgttgctatgcgaatg
tttcctgctatctgcggtattctactgattccttgcatgttcttcacactcaaagctgtc
ggatgccgcactatgactgctactatgggagcgggcctaattatattcgagaacggcctt
cttacccaggctcgcctgattcttcttgattcccccctcgtcgccgcgaccgcattcaca
gttcttgccttttcgtgcttcaccaaccagcacgagcttggtccttccaaggctttccag
ctgagctggtggttctggctggtccttacgggtctcggtctgggtatcaccgtgagcatt
aagtgggttggactcttcaccattgcttgggttggctccctcactctcatccagctctgg
gttcttctcggcgacaacaagaacgtgtccatgcgtctttttggcaagcacttcatggct
cgagtattctgtctgattatcatccctcttactttctacatggccatgttcgccattcac
ttcgtttgtcttcagaaccctggagatggcgatggcttcatgagctccgagttccaggcc
actctcaacaacaagcgaatgaaggatgtccctgccgacgtcatgatgggcagccgtgtc
tctatccgtcatgtcaacacacagggcggttacctccactctcacccccttatgtatcct
accggtagcaagcagcaacaaattacactctatcctcacaaggatgacaacaacatctgg
cttcttgagaaccagactcaaccccttggagttgatggccaacccatcaacggtaccaag
gcctgggatgctcttcccgagcctgtccatattaaggatggtgctgttcttcgtctttac
cacagccctacccaccgccgtctgcattctcacgatgttcgcgcccctatcactgaggct
gattggcaaaacgaagtttccgcctatggttatgaaggatttgagggtgatgctaacgat
ctcttccgagtcgagattgtcaagaagaagactcggggtgctgtcgccaaggagcgtctc
cgaaccattgagagcaagttccgccttgttcacgtcatgacaggctgcgtcctattctct
cacaaggtcaagcttcctgattgggcttcggagcagcaggaagttacttgcgcccgcggc
ggcactcttcctaacagtttgtggtacattgagggtaacagccaccctcaactgcaaggg
gatgtcgaaaaggtcaactacagaaaccctggtttctttggcaagttctgggagcttcag
aaagtcatgtggcgaactaacgctggccttactgattcccacgcttgggattctcgcccc
gagtcctggcctatcctccgccgcggtatcaacttctggggtcgccaacacactcaggtt
tacctccttggcaaccccatcatctggtggtcttctagcgtcgctgttgccatctggatt
gtcttcaaggctattgccgtcctccgctggcaacgcagttgtaacgactacgccaatact
actttcaagcgttttgattatgaaattggtacttcggttctcggctgggctctgcactac
ttccctttctatctgatgaagcgtcaactattcctccatcattacttcccggcgctgtac
ttcgctgtcatcgctttgtgccaactctttgactacgccactgctcgtgttcccggtgtt
ggtgctcgcgagacatctgccatcaaccgcattgccactgtctcattccttgttctgtcg
gctgccgttttcactctttattctcctcttgcctatggcagcccttggaccaaggctgac
tgcaagcgagtcaaactttttaccacctgggattttgattgtaacactttttacgacagc
tacgataagtatagcgaaatcccttcaatcagctcatctgtggtcccaacaaccccagca
gccaagaaggaagagctcaagaacgaggtccctgttgtccaacagcaggaggaagctgtc
atttccggtgctcctcccgctcctgaccaacatgtagaacatcgtgttgttgctaaggag
gaaaaggttgagtatcgcgaccaggatggcaaccttcttgaccctgaggaggtgaaggcc
ctcgagggcaaggttgagttcaagaccaagtatgaaacaaagacccgcgttgttgatgag
cagggcaacgaagttcaggagcccgccgagggttgggatcagaacatcggtgccggcgtt
gcccctccccaccctgatgtcgaaggtgtcgacagcgaaactgtcaagggcactatcgaa
gaagctgccgctcctcaggatgctgccgccagtaaggatggtgagaaggaggctgaggag
gctaaggccaagcctgccagcgagaatcaacaggacgctaccgtcaatgacgagctgtag
>Fp39
atggctcgtacgaggggcaaaagcccccaaccgccagtcaaggccacgacgcctgtgaca
gagaaacaacagcccgctgtagttcctcagcagcagcaacccattgctgtcaccaccaac
tccaagaacaagtcaaagaacaaggttacctcgtaccaatctgagggcgtcgaggacaat
gatgtctttcttctccccgtttccgactactgggtggtactggcccttatggtccttgct
accgccgtccgtgtctacaagatttatcagcctacaagcgttgtcttcgatgaagtccac
ttcggcggtttcgctaccaagtacatcaagggcaaattctttatggatgtccaccctcct
ctggccaagatgctcattgctctcaccggatggctggctggtttcgacggcagcttcgat
tttaaagagattggcaaggactatattgaacctggcgtcccctacgttgctatgcgaatg
tttcctgctatctgcggtattctactgattccttgcatgttcttcacactcaaagctgtc
ggatgccgcactatgactgctactatgggagcgggcctaattatattcgagaacggcctt
cttacccaggctcgcctgattcttcttgattcccccctcgtcgccgcgaccgcattcaca
gttcttgccttttcgtgcttcaccaaccagcacgagcttggtccttccaaggctttccag
ctgagctggtggttctggctggtccttacgggtctcggtctgggtatcaccgtgagcatt
aagtgggttggactcttcaccattgcttgggttggctccctcactctcatccagctctgg
gttcttctcggcgacaacaagaacgtgtccatgcgtctttttggcaagcacttcatggct
cgagtattctgtctgattatcatccctcttactttctacatggccatgttcgccattcac
ttcgtttgtcttcagaaccctggagatggcgatggcttcatgagctccgagttccaggcc
actctcaacaacaagcgaatgaaggatgtccctgccgacgtcatgatgggcagccgtgtc
tctatccgtcatgtcaacacacagggcggttacctccactctcacccccttatgtatcct
accggtagcaagcagcaacaaattacactctatcctcacaaggatgacaacaacatctgg
cttcttgagaaccagactcaaccccttggagttgatggccaacccatcaacggtaccaag
gcctgggatgctcttcccgagcctgtccatattaaggatggtgctgttcttcgtctttac
cacagccctacccaccgccgtctgcattctcacgatgttcgcgcccctatcactgaggct
gattggcaaaacgaagtttccgcctatggttatgaaggatttgagggtgatgctaacgat
ctcttccgagtcgagattgtcaagaagaagactcggggtgctgtcgccaaggagcgtctc
cgaaccattgagagcaagttccgccttgttcacgtcatgacaggctgcgtcctattctct
cacaaggtcaagcttcctgattgggcttcggagcagcaggaagttacttgcgcccgcggc
ggcactcttcctaacagtttgtggtacattgagggtaacagccaccctcaactgcaaggg
gatgtcgaaaaggtcaactacagaaaccctggtttctttggcaagttctgggagcttcag
aaagtcatgtggcgaactaacgctggccttactgattcccacgcttgggattctcgcccc
gagtcctggcctatcctccgccgcggtatcaacttctggggtcgccaacacactcaggtt
tacctccttggcaaccccatcatctggtggtcttctagcgtcgctgttgccatctggatt
gtcttcaaggctattgccgtcctccgctggcaacgcagttgtaacgactacgccaatact
actttcaagcgttttgattatgaaattggtacttcggttctcggctgggctctgcactac
ttccctttctatctgatgaagcgtcaactattcctccatcattacttcccggcgctgtac
ttcgctgtcatcgctttgtgccaactctttgactacgccactgctcgtgttcccggtgtt
ggtgctcgcgagacatctgccatcaaccgcattgccactgtctcattccttgttctgtcg
gctgccgttttcactctttattctcctcttgcctatggcagcccttggaccaaggctgac
tgcaagcgagtcaaactttttaccacctgggattttgattgtaacactttttacgacagc
tacgataagtatagcgaaatcccttcaatcagctcatctgtggtcccaacaaccccagca
gccaagaaggaagagctcaagaacgaggtccctgttgtccaacagcaggaggaagctgtc
atttccggtgctcctcccgctcctgaccaacatgtagaacatcgtgttgttgctaaggag
gaaaaggttgagtatcgcgaccaggatggcaaccttcttgaccctgaggaggtgaaggcc
ctcgagggcaaggttgagttcaagaccaagtatgaaacaaagacccgcgttgttgatgag
cagggcaacgaagttcaggagcccgccgagggttgggatcagaacatcggtgccggcgtt
gcccctccccaccctgatgtcgaaggtgtcgacagcgaaactgtcaagggcactatcgaa
gaagctgccgctcctcaggatgctgccgccagtaaggatggtgagaaggaggctgaggag
gctaaggccaagcctgccagcgagaatcaacaggacgctaccgtcaatgacgagctgtag
>Fp42
atggctcgtacgaggggcaaaagcccccaaccgccagtcaaggccacgacgcctgtgaca
gagaaacaacagcccgctgtagttcctcagcagcagcaacccattgctgtcaccaccaac
tccaagaacaagtcaaagaacaaggttacctcgtaccaatctgagggcgtcgaggacaat
gatgtctttcttctccccgtttccgactactgggtggtactggcccttatggtccttgct
accgccgtccgtgtctacaagatttatcagcctacaagcgttgtcttcgatgaagtccac
ttcggcggtttcgctaccaagtacatcaagggcaaattctttatggatgtccaccctcct
ctggccaagatgctcattgctctcaccggatggctggctggtttcgacggcagcttcgat
tttaaagagattggcaaggactatattgaacctggcgtcccctacgttgctatgcgaatg
tttcctgctatctgcggtattctactgattccttgcatgttcttcacactcaaagctgtc
ggatgccgcactatgactgctactatgggagcgggcctaattatattcgagaacggcctt
cttacccaggctcgcctgattcttcttgattcccccctcgtcgccgcgaccgcattcaca
gttcttgccttttcgtgcttcaccaaccagcacgagcttggtccttccaaggctttccag
ctgagctggtggttctggctggtccttacgggtctcggtctgggtatcaccgtgagcatt
aagtgggttggactcttcaccattgcttgggttggctccctcactctcatccagctctgg
gttcttctcggcgacaacaagaacgtgtccatgcgtctttttggcaagcacttcatggct
cgagtattctgtctgattatcatccctcttactttctacatggccatgttcgccattcac
ttcgtttgtcttcagaaccctggagatggcgatggcttcatgagctccgagttccaggcc
actctcaacaacaagcgaatgaaggatgtccctgccgacgtcatgatgggcagccgtgtc
tctatccgtcatgtcaacacacagggcggttacctccactctcacccccttatgtatcct
accggtagcaagcagcaacaaattacactctatcctcacaaggatgacaacaacatctgg
cttcttgagaaccagactcaaccccttggagttgatggccaacccatcaacggtaccaag
gcctgggatgctcttcccgagcctgtccatattaaggatggtgctgttcttcgtctttac
cacagccctacccaccgccgtctgcattctcacgatgttcgcgcccctatcactgaggct
gattggcaaaacgaagtttccgcctatggttatgaaggatttgagggtgatgctaacgat
ctcttccgagtcgagattgtcaagaagaagactcggggtgctgtcgccaaggagcgtctc
cgaaccattgagagcaagttccgccttgttcacgtcatgacaggctgcgtcctattctct
cacaaggtcaagcttcctgattgggcttcggagcagcaggaagttacttgcgcccgcggc
ggcactcttcctaacagtttgtggtacattgagggtaacagccaccctcaactgcaaggg
gatgtcgaaaaggtcaactacagaaaccctggtttctttggcaagttctgggagcttcag
aaagtcatgtggcgaactaacgctggccttactgattcccacgcttgggattctcgcccc
gagtcctggcctatcctccgccgcggtatcaacttctggggtcgccaacacactcaggtt
tacctccttggcaaccccatcatctggtggtcttctagcgtcgctgttgccatctggatt
gtcttcaaggctattgccgtcctccgctggcaacgcagttgtaacgactacgccaatact
actttcaagcgttttgattatgaaattggtacttcggttctcggctgggctctgcactac
ttccctttctatctgatgaagcgtcaactattcctccatcattacttcccggcgctgtac
ttcgctgtcatcgctttgtgccaactctttgactacgccactgctcgtgttcccggtgtt
ggtgctcgcgagacatctgccatcaaccgcattgccactgtctcattccttgttctgtcg
gctgccgttttcactctttattctcctcttgcctatggcagcccttggaccaaggctgac
tgcaagcgagtcaaactttttaccacctgggattttgattgtaacactttttacgacagc
tacgataagtatagcgaaatcccttcaatcagctcatctgtggtcccaacaaccccagca
gccaagaaggaagagctcaagaacgaggtccctgttgtccaacagcaggaggaagctgtc
atttccggtgctcctcccgctcctgaccaacatgtagaacatcgtgttgttgctaaggag
gaaaaggttgagtatcgcgaccaggatggcaaccttcttgaccctgaggaggtgaaggcc
ctcgagggcaaggttgagttcaagaccaagtatgaaacaaagacccgcgttgttgatgag
cagggcaacgaagttcaggagcccgccgagggttgggatcagaacatcggtgccggcgtt
gcccctccccaccctgatgtcgaaggtgtcgacagcgaaactgtcaagggcactatcgaa
gaagctgccgctcctcaggatgctgccgccagtaaggatggtgagaaggaggctgaggag
gctaaggccaagcctgccagcgagaatcaacaggacgctaccgtcaatgacgagctgtag
>Fp44
atggctcgtacgaggggcaaaagcccccaaccgccagtcaaggccacgacgcctgtgaca
gagaaacaacagcccgctgtagttcctcagcagcagcaacccattgctgtcaccaccaac
tccaagaacaagtcaaagaacaaggttacctcgtaccaatctgagggcgtcgaggacaat
gatgtctttcttctccccgtttccgactactgggtggtactggcccttatggtccttgct
accgccgtccgtgtctacaagatttatcagcctacaagcgttgtcttcgatgaagtccac
ttcggcggtttcgctaccaagtacatcaagggcaaattctttatggatgtccaccctcct
ctggccaagatgctcattgctctcaccggatggctggctggtttcgacggcagcttcgat
tttaaagagattggcaaggactatattgaacctggcgtcccctacgttgctatgcgaatg
tttcctgctatctgcggtattctactgattccttgcatgttcttcacactcaaagctgtc
ggatgccgcactatgactgctactatgggagcgggcctaattatattcgagaacggcctt
cttacccaggctcgcctgattcttcttgattcccccctcgtcgccgcgaccgcattcaca
gttcttgccttttcgtgcttcaccaaccagcacgagcttggtccttccaaggctttccag
ctgagctggtggttctggctggtccttacgggtctcggtctgggtatcaccgtgagcatt
aagtgggttggactcttcaccattgcttgggttggctccctcactctcatccagctctgg
gttcttctcggcgacaacaagaacgtgtccatgcgtctttttggcaagcacttcatggct
cgagtattctgtctgattatcatccctcttactttctacatggccatgttcgccattcac
ttcgtttgtcttcagaaccctggagatggcgatggcttcatgagctccgagttccaggcc
actctcaacaacaagcgaatgaaggatgtccctgccgacgtcatgatgggcagccgtgtc
tctatccgtcatgtcaacacacagggcggttacctccactctcacccccttatgtatcct
accggtagcaagcagcaacaaattacactctatcctcacaaggatgacaacaacatctgg
cttcttgagaaccagactcaaccccttggagttgatggccaacccatcaacggtaccaag
gcctgggatgctcttcccgagcctgtccatattaaggatggtgctgttcttcgtctttac
cacagccctacccaccgccgtctgcattctcacgatgttcgcgcccctatcactgaggct
gattggcaaaacgaagtttccgcctatggttatgaaggatttgagggtgatgctaacgat
ctcttccgagtcgagattgtcaagaagaagactcggggtgctgtcgccaaggagcgtctc
cgaaccattgagagcaagttccgccttgttcacgtcatgacaggctgcgtcctattctct
cacaaggtcaagcttcctgattgggcttcggagcagcaggaagttacttgcgcccgcggc
ggcactcttcctaacagtttgtggtacattgagggtaacagccaccctcaactgcaaggg
gatgtcgaaaaggtcaactacagaaaccctggtttctttggcaagttctgggagcttcag
aaagtcatgtggcgaactaacgctggccttactgattcccacgcttgggattctcgcccc
gagtcctggcctatcctccgccgcggtatcaacttctggggtcgccaacacactcaggtt
tacctccttggcaaccccatcatctggtggtcttctagcgtcgctgttgccatctggatt
gtcttcaaggctattgccgtcctccgctggcaacgcagttgtaacgactacgccaatact
actttcaagcgttttgattatgaaattggtacttcggttctcggctgggctctgcactac
ttccctttctatctgatgaagcgtcaactattcctccatcattacttcccggcgctgtac
ttcgctgtcatcgctttgtgccaactctttgactacgccactgctcgtgttcccggtgtt
ggtgctcgcgagacatctgccatcaaccgcattgccactgtctcattccttgttctgtcg
gctgccgttttcactctttattctcctcttgcctatggcagcccttggaccaaggctgac
tgcaagcgagtcaaactttttaccacctgggattttgattgtaacactttttacgacagc
tacgataagtatagcgaaatcccttcaatcagctcatctgtggtcccaacaaccccagca
gccaagaaggaagagctcaagaacgaggtccctgttgtccaacagcaggaggaagctgtc
atttccggtgctcctcccgctcctgaccaacatgtagaacatcgtgttgttgctaaggag
gaaaaggttgagtatcgcgaccaggatggcaaccttcttgaccctgaggaggtgaaggcc
ctcgagggcaaggttgagttcaagaccaagtatgaaacaaagacccgcgttgttgatgag
cagggcaacgaagttcaggagcccgccgagggttgggatcagaacatcggtgccggcgtt
gcccctccccaccctgatgtcgaaggtgtcgacagcgaaactgtcaagggcactatcgaa
gaagctgccgctcctcaggatgctgccgccagtaaggatggtgagaaggaggctgaggag
gctaaggccaagcctgccagcgagaatcaacaggacgctaccgtcaatgacgagctgtag
>Fp49
atggctcgtacgaggggcaaaagcccccaaccgccagtcaaggccacgacgcctgtgaca
gagaaacaacagcccgctgtagttcctcagcagcagcaacccattgctgtcaccaccaac
tccaagaacaagtcaaagaacaaggttacctcgtaccaatctgagggcgtcgaggacaat
gatgtctttcttctccccgtttccgactactgggtggtactggcccttatggtccttgct
accgccgtccgtgtctacaagatttatcagcctacaagcgttgtcttcgatgaagtccac
ttcggcggtttcgctaccaagtacatcaagggcaaattctttatggatgtccaccctcct
ctggccaagatgctcattgctctcaccggatggctggctggtttcgacggcagcttcgat
tttaaagagattggcaaggactatattgaacctggcgtcccctacgttgctatgcgaatg
tttcctgctatctgcggtattctactgattccttgcatgttcttcacactcaaagctgtc
ggatgccgcactatgactgctactatgggagcgggcctaattatattcgagaacggcctt
cttacccaggctcgcctgattcttcttgattcccccctcgtcgccgcgaccgcattcaca
gttcttgccttttcgtgcttcaccaaccagcacgagcttggtccttccaaggctttccag
ctgagctggtggttctggctggtccttacgggtctcggtctgggtatcaccgtgagcatt
aagtgggttggactcttcaccattgcttgggttggctccctcactctcatccagctctgg
gttcttctcggcgacaacaagaacgtgtccatgcgtctttttggcaagcacttcatggct
cgagtattctgtctgattatcatccctcttactttctacatggccatgttcgccattcac
ttcgtttgtcttcagaaccctggagatggcgatggcttcatgagctccgagttccaggcc
actctcaacaacaagcgaatgaaggatgtccctgccgacgtcatgatgggcagccgtgtc
tctatccgtcatgtcaacacacagggcggttacctccactctcacccccttatgtatcct
accggtagcaagcagcaacaaattacactctatcctcacaaggatgacaacaacatctgg
cttcttgagaaccagactcaaccccttggagttgatggccaacccatcaacggtaccaag
gcctgggatgctcttcccgagcctgtccatattaaggatggtgctgttcttcgtctttac
cacagccctacccaccgccgtctgcattctcacgatgttcgcgcccctatcactgaggct
gattggcaaaacgaagtttccgcctatggttatgaaggatttgagggtgatgctaacgat
ctcttccgagtcgagattgtcaagaagaagactcggggtgctgtcgccaaggagcgtctc
cgaaccattgagagcaagttccgccttgttcacgtcatgacaggctgcgtcctattctct
cacaaggtcaagcttcctgattgggcttcggagcagcaggaagttacttgcgcccgcggc
ggcactcttcctaacagtttgtggtacattgagggtaacagccaccctcaactgcaaggg
gatgtcgaaaaggtcaactacagaaaccctggtttctttggcaagttctgggagcttcag
aaagtcatgtggcgaactaacgctggccttactgattcccacgcttgggattctcgcccc
gagtcctggcctatcctccgccgcggtatcaacttctggggtcgccaacacactcaggtt
tacctccttggcaaccccatcatctggtggtcttctagcgtcgctgttgccatctggatt
gtcttcaaggctattgccgtcctccgctggcaacgcagttgtaacgactacgccaatact
actttcaagcgttttgattatgaaattggtacttcggttctcggctgggctctgcactac
ttccctttctatctgatgaagcgtcaactattcctccatcattacttcccggcgctgtac
ttcgctgtcatcgctttgtgccaactctttgactacgccactgctcgtgttcccggtgtt
ggtgctcgcgagacatctgccatcaaccgcattgccactgtctcattccttgttctgtcg
gctgccgttttcactctttattctcctcttgcctatggcagcccttggaccaaggctgac
tgcaagcgagtcaaactttttaccacctgggattttgattgtaacactttttacgacagc
tacgataagtatagcgaaatcccttcaatcagctcatctgtggtcccaacaaccccagca
gccaagaaggaagagctcaagaacgaggtccctgttgtccaacagcaggaggaagctgtc
atttccggtgctcctcccgctcctgaccaacatgtagaacatcgtgttgttgctaaggag
gaaaaggttgagtatcgcgaccaggatggcaaccttcttgaccctgaggaggtgaaggcc
ctcgagggcaaggttgagttcaagaccaagtatgaaacaaagacccgcgttgttgatgag
cagggcaacgaagttcaggagcccgccgagggttgggatcagaacatcggtgccggcgtt
gcccctccccaccctgatgtcgaaggtgtcgacagcgaaactgtcaagggcactatcgaa
gaagctgccgctcctcaggatgctgccgccagtaaggatggtgagaaggaggctgaggag
gctaaggccaagcctgccagcgagaatcaacaggacgctaccgtcaatgacgagctgtag
>Fp50
atggctcgtacgaggggcaaaagcccccaaccgccagtcaaggccacgacgcctgtgaca
gagaaacaacagcccgctgtagttcctcagcagcagcaacccattgctgtcaccaccaac
tccaagaacaagtcaaagaacaaggttacctcgtaccaatctgagggcgtcgaggacaat
gatgtctttcttctccccgtttccgactactgggtggtactggcccttatggtccttgct
accgccgtccgtgtctacaagatttatcagcctacaagcgttgtcttcgatgaagtccac
ttcggcggtttcgctaccaagtacatcaagggcaaattctttatggatgtccaccctcct
ctggccaagatgctcattgctctcaccggatggctggctggtttcgacggcagcttcgat
tttaaagagattggcaaggactatattgaacctggcgtcccctacgttgctatgcgaatg
tttcctgctatctgcggtattctactgattccttgcatgttcttcacactcaaagctgtc
ggatgccgcactatgactgctactatgggagcgggcctaattatattcgagaacggcctt
cttacccaggctcgcctgattcttcttgattcccccctcgtcgccgcgaccgcattcaca
gttcttgccttttcgtgcttcaccaaccagcacgagcttggtccttccaaggctttccag
ctgagctggtggttctggctggtccttacgggtctcggtctgggtatcaccgtgagcatt
aagtgggttggactcttcaccattgcttgggttggctccctcactctcatccagctctgg
gttcttctcggcgacaacaagaacgtgtccatgcgtctttttggcaagcacttcatggct
cgagtattctgtctgattatcatccctcttactttctacatggccatgttcgccattcac
ttcgtttgtcttcagaaccctggagatggcgatggcttcatgagctccgagttccaggcc
actctcaacaacaagcgaatgaaggatgtccctgccgacgtcatgatgggcagccgtgtc
tctatccgtcatgtcaacacacagggcggttacctccactctcacccccttatgtatcct
accggtagcaagcagcaacaaattacactctatcctcacaaggatgacaacaacatctgg
cttcttgagaaccagactcaaccccttggagttgatggccaacccatcaacggtaccaag
gcctgggatgctcttcccgagcctgtccatattaaggatggtgctgttcttcgtctttac
cacagccctacccaccgccgtctgcattctcacgatgttcgcgcccctatcactgaggct
gattggcaaaacgaagtttccgcctatggttatgaaggatttgagggtgatgctaacgat
ctcttccgagtcgagattgtcaagaagaagactcggggtgctgtcgccaaggagcgtctc
cgaaccattgagagcaagttccgccttgttcacgtcatgacaggctgcgtcctattctct
cacaaggtcaagcttcctgattgggcttcggagcagcaggaagttacttgcgcccgcggc
ggcactcttcctaacagtttgtggtacattgagggtaacagccaccctcaactgcaaggg
gatgtcgaaaaggtcaactacagaaaccctggtttctttggcaagttctgggagcttcag
aaagtcatgtggcgaactaacgctggccttactgattcccacgcttgggattctcgcccc
gagtcctggcctatcctccgccgcggtatcaacttctggggtcgccaacacactcaggtt
tacctccttggcaaccccatcatctggtggtcttctagcgtcgctgttgccatctggatt
gtcttcaaggctattgccgtcctccgctggcaacgcagttgtaacgactacgccaatact
actttcaagcgttttgattatgaaattggtacttcggttctcggctgggctctgcactac
ttccctttctatctgatgaagcgtcaactattcctccatcattacttcccggcgctgtac
ttcgctgtcatcgctttgtgccaactctttgactacgccactgctcgtgttcccggtgtt
ggtgctcgcgagacatctgccatcaaccgcattgccactgtctcattccttgttctgtcg
gctgccgttttcactctttattctcctcttgcctatggcagcccttggaccaaggctgac
tgcaagcgagtcaaactttttaccacctgggattttgattgtaacactttttacgacagc
tacgataagtatagcgaaatcccttcaatcagctcatctgtggtcccaacaaccccagca
gccaagaaggaagagctcaagaacgaggtccctgttgtccaacagcaggaggaagctgtc
atttccggtgctcctcccgctcctgaccaacatgtagaacatcgtgttgttgctaaggag
gaaaaggttgagtatcgcgaccaggatggcaaccttcttgaccctgaggaggtgaaggcc
ctcgagggcaaggttgagttcaagaccaagtatgaaacaaagacccgcgttgttgatgag
cagggcaacgaagttcaggagcccgccgagggttgggatcagaacatcggtgccggcgtt
gcccctccccaccctgatgtcgaaggtgtcgacagcgaaactgtcaagggcactatcgaa
gaagctgccgctcctcaggatgctgccgccagtaaggatggtgagaaggaggctgaggag
gctaaggccaagcctgccagcgagaatcaacaggacgctaccgtcaatgacgagctgtag
>Fp51
atggctcgtacgaggggcaaaagcccccaaccgccagtcaaggccacgacgcctgtgaca
gagaaacaacagcccgctgtagttcctcagcagcagcaacccattgctgtcaccaccaac
tccaagaacaagtcaaagaacaaggttacctcgtaccaatctgagggcgtcgaggacaat
gatgtctttcttctccccgtttccgactactgggtggtactggcccttatggtccttgct
accgccgtccgtgtctacaagatttatcagcctacaagcgttgtcttcgatgaagtccac
ttcggcggtttcgctaccaagtacatcaagggcaaattctttatggatgtccaccctcct
ctggccaagatgctcattgctctcaccggatggctggctggtttcgacggcagcttcgat
tttaaagagattggcaaggactatattgaacctggcgtcccctacgttgctatgcgaatg
tttcctgctatctgcggtattctactgattccttgcatgttcttcacactcaaagctgtc
ggatgccgcactatgactgctactatgggagcgggcctaattatattcgagaacggcctt
cttacccaggctcgcctgattcttcttgattcccccctcgtcgccgcgaccgcattcaca
gttcttgccttttcgtgcttcaccaaccagcacgagcttggtccttccaaggctttccag
ctgagctggtggttctggctggtccttacgggtctcggtctgggtatcaccgtgagcatt
aagtgggttggactcttcaccattgcttgggttggctccctcactctcatccagctctgg
gttcttctcggcgacaacaagaacgtgtccatgcgtctttttggcaagcacttcatggct
cgagtattctgtctgattatcatccctcttactttctacatggccatgttcgccattcac
ttcgtttgtcttcagaaccctggagatggcgatggcttcatgagctccgagttccaggcc
actctcaacaacaagcgaatgaaggatgtccctgccgacgtcatgatgggcagccgtgtc
tctatccgtcatgtcaacacacagggcggttacctccactctcacccccttatgtatcct
accggtagcaagcagcaacaaattacactctatcctcacaaggatgacaacaacatctgg
cttcttgagaaccagactcaaccccttggagttgatggccaacccatcaacggtaccaag
gcctgggatgctcttcccgagcctgtccatattaaggatggtgctgttcttcgtctttac
cacagccctacccaccgccgtctgcattctcacgatgttcgcgcccctatcactgaggct
gattggcaaaacgaagtttccgcctatggttatgaaggatttgagggtgatgctaacgat
ctcttccgagtcgagattgtcaagaagaagactcggggtgctgtcgccaaggagcgtctc
cgaaccattgagagcaagttccgccttgttcacgtcatgacaggctgcgtcctattctct
cacaaggtcaagcttcctgattgggcttcggagcagcaggaagttacttgcgcccgcggc
ggcactcttcctaacagtttgtggtacattgagggtaacagccaccctcaactgcaaggg
gatgtcgaaaaggtcaactacagaaaccctggtttctttggcaagttctgggagcttcag
aaagtcatgtggcgaactaacgctggccttactgattcccacgcttgggattctcgcccc
gagtcctggcctatcctccgccgcggtatcaacttctggggtcgccaacacactcaggtt
tacctccttggcaaccccatcatctggtggtcttctagcgtcgctgttgccatctggatt
gtcttcaaggctattgccgtcctccgctggcaacgcagttgtaacgactacgccaatact
actttcaagcgttttgattatgaaattggtacttcggttctcggctgggctctgcactac
ttccctttctatctgatgaagcgtcaactattcctccatcattacttcccggcgctgtac
ttcgctgtcatcgctttgtgccaactctttgactacgccactgctcgtgttcccggtgtt
ggtgctcgcgagacatctgccatcaaccgcattgccactgtctcattccttgttctgtcg
gctgccgttttcactctttattctcctcttgcctatggcagcccttggaccaaggctgac
tgcaagcgagtcaaactttttaccacctgggattttgattgtaacactttttacgacagc
tacgataagtatagcgaaatcccttcaatcagctcatctgtggtcccaacaaccccagca
gccaagaaggaagagctcaagaacgaggtccctgttgtccaacagcaggaggaagctgtc
atttccggtgctcctcccgctcctgaccaacatgtagaacatcgtgttgttgctaaggag
gaaaaggttgagtatcgcgaccaggatggcaaccttcttgaccctgaggaggtgaaggcc
ctcgagggcaaggttgagttcaagaccaagtatgaaacaaagacccgcgttgttgatgag
cagggcaacgaagttcaggagcccgccgagggttgggatcagaacatcggtgccggcgtt
gcccctccccaccctgatgtcgaaggtgtcgacagcgaaactgtcaagggcactatcgaa
gaagctgccgctcctcaggatgctgccgccagtaaggatggtgagaaggaggctgaggag
gctaaggccaagcctgccagcgagaatcaacaggacgctaccgtcaatgacgagctgtag
>Fp59
atggctcgtacgaggggcaaaagcccccaaccgccagtcaaggccacgacgcctgtgaca
gagaaacaacagcccgctgtagttcctcagcagcagcaacccattgctgtcaccaccaac
tccaagaacaagtcaaagaacaaggttacctcgtaccaatctgagggcgtcgaggacaat
gatgtctttcttctccccgtttccgactactgggtggtactggcccttatggtccttgct
accgccgtccgtgtctacaagatttatcagcctacaagcgttgtcttcgatgaagtccac
ttcggcggtttcgctaccaagtacatcaagggcaaattctttatggatgtccaccctcct
ctggccaagatgctcattgctctcaccggatggctggctggtttcgacggcagcttcgat
tttaaagagattggcaaggactatattgaacctggcgtcccctacgttgctatgcgaatg
tttcctgctatctgcggtattctactgattccttgcatgttcttcacactcaaagctgtc
ggatgccgcactatgactgctactatgggagcgggcctaattatattcgagaacggcctt
cttacccaggctcgcctgattcttcttgattcccccctcgtcgccgcgaccgcattcaca
gttcttgccttttcgtgcttcaccaaccagcacgagcttggtccttccaaggctttccag
ctgagctggtggttctggctggtccttacgggtctcggtctgggtatcaccgtgagcatt
aagtgggttggactcttcaccattgcttgggttggctccctcactctcatccagctctgg
gttcttctcggcgacaacaagaacgtgtccatgcgtctttttggcaagcacttcatggct
cgagtattctgtctgattatcatccctcttactttctacatggccatgttcgccattcac
ttcgtttgtcttcagaaccctggagatggcgatggcttcatgagctccgagttccaggcc
actctcaacaacaagcgaatgaaggatgtccctgccgacgtcatgatgggcagccgtgtc
tctatccgtcatgtcaacacacagggcggttacctccactctcacccccttatgtatcct
accggtagcaagcagcaacaaattacactctatcctcacaaggatgacaacaacatctgg
cttcttgagaaccagactcaaccccttggagttgatggccaacccatcaacggtaccaag
gcctgggatgctcttcccgagcctgtccatattaaggatggtgctgttcttcgtctttac
cacagccctacccaccgccgtctgcattctcacgatgttcgcgcccctatcactgaggct
gattggcaaaacgaagtttccgcctatggttatgaaggatttgagggtgatgctaacgat
ctcttccgagtcgagattgtcaagaagaagactcggggtgctgtcgccaaggagcgtctc
cgaaccattgagagcaagttccgccttgttcacgtcatgacaggctgcgtcctattctct
cacaaggtcaagcttcctgattgggcttcggagcagcaggaagttacttgcgcccgcggc
ggcactcttcctaacagtttgtggtacattgagggtaacagccaccctcaactgcaaggg
gatgtcgaaaaggtcaactacagaaaccctggtttctttggcaagttctgggagcttcag
aaagtcatgtggcgaactaacgctggccttactgattcccacgcttgggattctcgcccc
gagtcctggcctatcctccgccgcggtatcaacttctggggtcgccaacacactcaggtt
tacctccttggcaaccccatcatctggtggtcttctagcgtcgctgttgccatctggatt
gtcttcaaggctattgccgtcctccgctggcaacgcagttgtaacgactacgccaatact
actttcaagcgttttgattatgaaattggtacttcggttctcggctgggctctgcactac
ttccctttctatctgatgaagcgtcaactattcctccatcattacttcccggcgctgtac
ttcgctgtcatcgctttgtgccaactctttgactacgccactgctcgtgttcccggtgtt
ggtgctcgcgagacatctgccatcaaccgcattgccactgtctcattccttgttctgtcg
gctgccgttttcactctttattctcctcttgcctatggcagcccttggaccaaggctgac
tgcaagcgagtcaaactttttaccacctgggattttgattgtaacactttttacgacagc
tacgataagtatagcgaaatcccttcaatcagctcatctgtggtcccaacaaccccagca
gccaagaaggaagagctcaagaacgaggtccctgttgtccaacagcaggaggaagctgtc
atttccggtgctcctcccgctcctgaccaacatgtagaacatcgtgttgttgctaaggag
gaaaaggttgaatatcgcgaccaggatggcaaccttcttgaccctgaggaggtgaaggcc
ctcgagggcaaggttgagttcaagaccaagtatgaaacaaagacccgcgttgttgatgag
cagggcaacgaagttcaggagcccgccgagggttgggatcagaacatcggtgccggcgtt
gcccctccccaccctgatgtcgaaggtgtcgacagcgaaactgtcaagggcactatcgaa
gaagctgccgctcctcaggatgctgccgccagtaaggatggtgagaaggaggctgaggag
gctaaggccaagcctgccagcgagaatcaacaggacgctaccgtcaatgacgagctgtag
>Fp63
atggctcgtacgaggggcaaaagcccccaaccgccagtcaaggccacgacgcctgtgaca
gagaaacaacagcccgctgtagttcctcagcagcagcaacccattgctgtcaccaccaac
tccaagaacaagtcaaagaacaaggttacctcgtaccaatctgagggcgtcgaggacaat
gatgtctttcttctccccgtttccgactactgggtggtactggcccttatggtccttgct
accgccgtccgtgtctacaagatttatcagcctacaagcgttgtcttcgatgaagtccac
ttcggcggtttcgctaccaagtacatcaagggcaaattctttatggatgtccaccctcct
ctggccaagatgctcattgctctcaccggatggctggctggtttcgacggcagcttcgat
tttaaagagattggcaaggactatattgaacctggcgtcccctacgttgctatgcgaatg
tttcctgctatctgcggtattctactgattccttgcatgttcttcacactcaaagctgtc
ggatgccgcactatgactgctactatgggagcgggcctaattatattcgagaacggcctt
cttacccaggctcgcctgattcttcttgattcccccctcgtcgccgcgaccgcattcaca
gttcttgccttttcgtgcttcaccaaccagcacgagcttggtccttccaaggctttccag
ctgagctggtggttctggctggtccttacgggtctcggtctgggtatcaccgtgagcatt
aagtgggttggactcttcaccattgcttgggttggctccctcactctcatccagctctgg
gttcttctcggcgacaacaagaacgtgtccatgcgtctttttggcaagcacttcatggct
cgagtattctgtctgattatcatccctcttactttctacatggccatgttcgccattcac
ttcgtttgtcttcagaaccctggagatggcgatggcttcatgagctccgagttccaggcc
actctcaacaacaagcgaatgaaggatgtccctgccgacgtcatgatgggcagccgtgtc
tctatccgtcatgtcaacacacagggcggttacctccactctcacccccttatgtatcct
accggtagcaagcagcaacaaattacactctatcctcacaaggatgacaacaacatctgg
cttcttgagaaccagactcaaccccttggagttgatggccaacccatcaacggtaccaag
gcctgggatgctcttcccgagcctgtccatattaaggatggtgctgttcttcgtctttac
cacagccctacccaccgccgtctgcattctcacgatgttcgcgcccctatcactgaggct
gattggcaaaacgaagtttccgcctatggttatgaaggatttgagggtgatgctaacgat
ctcttccgagtcgagattgtcaagaagaagactcggggtgctgtcgccaaggagcgtctc
cgaaccattgagagcaagttccgccttgttcacgtcatgacaggctgcgtcctattctct
cacaaggtcaagcttcctgattgggcttcggagcagcaggaagttacttgcgcccgcggc
ggcactcttcctaacagtttgtggtacattgagggtaacagccaccctcaactgcaaggg
gatgtcgaaaaggtcaactacagaaaccctggtttctttggcaagttctgggagcttcag
aaagtcatgtggcgaactaacgctggccttactgattcccacgcttgggattctcgcccc
gagtcctggcctatcctccgccgcggtatcaacttctggggtcgccaacacactcaggtt
tacctccttggcaaccccatcatctggtggtcttctagcgtcgctgttgccatctggatt
gtcttcaaggctattgccgtcctccgctggcaacgcagttgtaacgactacgccaatact
actttcaagcgttttgattatgaaattggtacttcggttctcggctgggctctgcactac
ttccctttctatctgatgaagcgtcaactattcctccatcattacttcccggcgctgtac
ttcgctgtcatcgctttgtgccaactctttgactacgccactgctcgtgttcccggtgtt
ggtgctcgcgagacatctgccatcaaccgcattgccactgtctcattccttgttctgtcg
gctgccgttttcactctttattctcctcttgcctatggcagcccttggaccaaggctgac
tgcaagcgagtcaaactttttaccacctgggattttgattgtaacactttttacgacagc
tacgataagtatagcgaaatcccttcaatcagctcatctgtggtcccaacaaccccagca
gccaagaaggaagagctcaagaacgaggtccctgttgtccaacagcaggaggaagctgtc
atttccggtgctcctcccgctcctgaccaacatgtagaacatcgtgttgttgctaaggag
gaaaaggttgagtatcgcgaccaggatggcaaccttcttgaccctgaggaggtgaaggcc
ctcgagggcaaggttgagttcaagaccaagtatgaaacaaagacccgcgttgttgatgag
cagggcaacgaagttcaggagcccgccgagggttgggatcagaacatcggtgccggcgtt
gcccctccccaccctgatgtcgaaggtgtcgacagcgaaactgtcaagggcactatcgaa
gaagctgccgctcctcaggatgctgccgccagtaaggatggtgagaaggaggctgaggag
gctaaggccaagcctgccagcgagaatcaacaggacgctaccgtcaatgacgagctgtag
>Fp65
atggctcgtacgaggggcaaaagcccccaaccgccagtcaaggccacgacgcctgtgaca
gagaaacaacagcccgctgtagttcctcagcagcagcaacccattgctgtcaccaccaac
tccaagaacaagtcaaagaacaaggttacctcgtaccaatctgagggcgtcgaggacaat
gatgtctttcttctccccgtttccgactactgggtggtactggcccttatggtccttgct
accgccgtccgtgtctacaagatttatcagcctacaagcgttgtcttcgatgaagtccac
ttcggcggtttcgctaccaagtacatcaagggcaaattctttatggatgtccaccctcct
ctggccaagatgctcattgctctcaccggatggctggctggtttcgacggcagcttcgat
tttaaagagattggcaaggactatattgaacctggcgtcccctacgttgctatgcgaatg
tttcctgctatctgcggtattctactgattccttgcatgttcttcacactcaaagctgtc
ggatgccgcactatgactgctactatgggagcgggcctaattatattcgagaacggcctt
cttacccaggctcgcctgattcttcttgattcccccctcgtcgccgcgaccgcattcaca
gttcttgccttttcgtgcttcaccaaccagcacgagcttggtccttccaaggctttccag
ctgagctggtggttctggctggtccttacgggtctcggtctgggtatcaccgtgagcatt
aagtgggttggactcttcaccattgcttgggttggctccctcactctcatccagctctgg
gttcttctcggcgacaacaagaacgtgtccatgcgtctttttggcaagcacttcatggct
cgagtattctgtctgattatcatccctcttactttctacatggccatgttcgccattcac
ttcgtttgtcttcagaaccctggagatggcgatggcttcatgagctccgagttccaggcc
actctcaacaacaagcgaatgaaggatgtccctgccgacgtcatgatgggcagccgtgtc
tctatccgtcatgtcaacacacagggcggttacctccactctcacccccttatgtatcct
accggtagcaagcagcaacaaattacactctatcctcacaaggatgacaacaacatctgg
cttcttgagaaccagactcaaccccttggagttgatggccaacccatcaacggtaccaag
gcctgggatgctcttcccgagcctgtccatattaaggatggtgctgttcttcgtctttac
cacagccctacccaccgccgtctgcattctcacgatgttcgcgcccctatcactgaggct
gattggcaaaacgaagtttccgcctatggttatgaaggatttgagggtgatgctaacgat
ctcttccgagtcgagattgtcaagaagaagactcggggtgctgtcgccaaggagcgtctc
cgaaccattgagagcaagttccgccttgttcacgtcatgacaggctgcgtcctattctct
cacaaggtcaagcttcctgattgggcttcggagcagcaggaagttacttgcgcccgcggc
ggcactcttcctaacagtttgtggtacattgagggtaacagccaccctcaactgcaaggg
gatgtcgaaaaggtcaactacagaaaccctggtttctttggcaagttctgggagcttcag
aaagtcatgtggcgaactaacgctggccttactgattcccacgcttgggattctcgcccc
gagtcctggcctatcctccgccgcggtatcaacttctggggtcgccaacacactcaggtt
tacctccttggcaaccccatcatctggtggtcttctagcgtcgctgttgccatctggatt
gtcttcaaggctattgccgtcctccgctggcaacgcagttgtaacgactacgccaatact
actttcaagcgttttgattatgaaattggtacttcggttctcggctgggctctgcactac
ttccctttctatctgatgaagcgtcaactattcctccatcattacttcccggcgctgtac
ttcgctgtcatcgctttgtgccaactctttgactacgccactgctcgtgttcccggtgtt
ggtgctcgcgagacatctgccatcaaccgcattgccactgtctcattccttgttctgtcg
gctgccgttttcactctttattctcctcttgcctatggcagcccttggaccaaggctgac
tgcaagcgagtcaaactttttaccacctgggattttgattgtaacactttttacgacagc
tacgataagtatagcgaaatcccttcaatcagctcatctgtggtcccaacaaccccagca
gccaagaaggaagagctcaagaacgaggtccctgttgtccaacagcaggaggaagctgtc
atttccggtgctcctcccgctcctgaccaacatgtagaacatcgtgttgttgctaaggag
gaaaaggttgagtatcgcgaccaggatggcaaccttcttgaccctgaggaggtgaaggcc
ctcgagggcaaggttgagttcaagaccaagtatgaaacaaagacccgcgttgttgatgag
cagggcaacgaagttcaggagcccgccgagggttgggatcagaacatcggtgccggcgtt
gcccctccccaccctgatgtcgaaggtgtcgacagcgaaactgtcaagggcactatcgaa
gaagctgccgctcctcaggatgctgccgccagtaaggatggtgagaaggaggctgaggag
gctaaggccaagcctgccagcgagaatcaacaggacgctaccgtcaatgacgagctgtag
>Fp66
atggctcgtacgaggggcaaaagcccccaaccgccagtcaaggccacgacgcctgtgaca
gagaaacaacagcccgctgtagttcctcagcagcagcaacccattgctgtcaccaccaac
tccaagaacaagtcaaagaacaaggttacctcgtaccaatctgagggcgtcgaggacaat
gatgtctttcttctccccgtttccgactactgggtggtactggcccttatggtccttgct
accgccgtccgtgtctacaagatttatcagcctacaagcgttgtcttcgatgaagtccac
ttcggcggtttcgctaccaagtacatcaagggcaaattctttatggatgtccaccctcct
ctggccaagatgctcattgctctcaccggatggctggctggtttcgacggcagcttcgat
tttaaagagattggcaaggactatattgaacctggcgtcccctacgttgctatgcgaatg
tttcctgctatctgcggtattctactgattccttgcatgttcttcacactcaaagctgtc
ggatgccgcactatgactgctactatgggagcgggcctaattatattcgagaacggcctt
cttacccaggctcgcctgattcttcttgattcccccctcgtcgccgcgaccgcattcaca
gttcttgccttttcgtgcttcaccaaccagcacgagcttggtccttccaaggctttccag
ctgagctggtggttctggctggtccttacgggtctcggtctgggtatcaccgtgagcatt
aagtgggttggactcttcaccattgcttgggttggctccctcactctcatccagctctgg
gttcttctcggcgacaacaagaacgtgtccatgcgtctttttggcaagcacttcatggct
cgagtattctgtctgattatcatccctcttactttctacatggccatgttcgccattcac
ttcgtttgtcttcagaaccctggagatggcgatggcttcatgagctccgagttccaggcc
actctcaacaacaagcgaatgaaggatgtccctgccgacgtcatgatgggcagccgtgtc
tctatccgtcatgtcaacacacagggcggttacctccactctcacccccttatgtatcct
accggtagcaagcagcaacaaattacactctatcctcacaaggatgacaacaacatctgg
cttcttgagaaccagactcaaccccttggagttgatggccaacccatcaacggtaccaag
gcctgggatgctcttcccgagcctgtccatattaaggatggtgctgttcttcgtctttac
cacagccctacccaccgccgtctgcattctcacgatgttcgcgcccctatcactgaggct
gattggcaaaacgaagtttccgcctatggttatgaaggatttgagggtgatgctaacgat
ctcttccgagtcgagattgtcaagaagaagactcggggtgctgtcgccaaggagcgtctc
cgaaccattgagagcaagttccgccttgttcacgtcatgacaggctgcgtcctattctct
cacaaggtcaagcttcctgattgggcttcggagcagcaggaagttacttgcgcccgcggc
ggcactcttcctaacagtttgtggtacattgagggtaacagccaccctcaactgcaaggg
gatgtcgaaaaggtcaactacagaaaccctggtttctttggcaagttctgggagcttcag
aaagtcatgtggcgaactaacgctggccttactgattcccacgcttgggattctcgcccc
gagtcctggcctatcctccgccgcggtatcaacttctggggtcgccaacacactcaggtt
tacctccttggcaaccccatcatctggtggtcttctagcgtcgctgttgccatctggatt
gtcttcaaggctattgccgtcctccgctggcaacgcagttgtaacgactacgccaatact
actttcaagcgttttgattatgaaattggtacttcggttctcggctgggctctgcactac
ttccctttctatctgatgaagcgtcaactattcctccatcattacttcccggcgctgtac
ttcgctgtcatcgctttgtgccaactctttgactacgccactgctcgtgttcccggtgtt
ggtgctcgcgagacatctgccatcaaccgcattgccactgtctcattccttgttctgtcg
gctgccgttttcactctttattctcctcttgcctatggcagcccttggaccaaggctgac
tgcaagcgagtcaaactttttaccacctgggattttgattgtaacactttttacgacagc
tacgataagtatagcgaaatcccttcaatcagctcatctgtggtcccaacaaccccagca
gccaagaaggaagagctcaagaacgaggtccctgttgtccaacagcaggaggaagctgtc
atttccggtgctcctcccgctcctgaccaacatgtagaacatcgtgttgttgctaaggag
gaaaaggttgagtatcgcgaccaggatggcaaccttcttgaccctgaggaggtgaaggcc
ctcgagggcaaggttgagttcaagaccaagtatgaaacaaagacccgcgttgttgatgag
cagggcaacgaagttcaggagcccgccgagggttgggatcagaacatcggtgccggcgtt
gcccctccccaccctgatgtcgaaggtgtcgacagcgaaactgtcaagggcactatcgaa
gaagctgccgctcctcaggatgctgccgccagtaaggatggtgagaaggaggctgaggag
gctaaggccaagcctgccagcgagaatcaacaggacgctaccgtcaatgacgagctgtag
>Fp72
atggctcgtacgaggggcaaaagcccccaaccgccagtcaaggccacgacgcctgtgaca
gagaaacaacagcccgctgtagttcctcagcagcagcaacccattgctgtcaccaccaac
tccaagaacaagtcaaagaacaaggttacctcgtaccaatctgagggcgtcgaggacaat
gatgtctttcttctccccgtttccgactactgggtggtactggcccttatggtccttgct
accgccgtccgtgtctacaagatttatcagcctacaagcgttgtcttcgatgaagtccac
ttcggcggtttcgctaccaagtacatcaagggcaaattctttatggatgtccaccctcct
ctggccaagatgctcattgctctcaccggatggctggctggtttcgacggcagcttcgat
tttaaagagattggcaaggactatattgaacctggcgtcccctacgttgctatgcgaatg
tttcctgctatctgcggtattctactgattccttgcatgttcttcacactcaaagctgtc
ggatgccgcactatgactgctactatgggagcgggcctaattatattcgagaacggcctt
cttacccaggctcgcctgattcttcttgattcccccctcgtcgccgcgaccgcattcaca
gttcttgccttttcgtgcttcaccaaccagcacgagcttggtccttccaaggctttccag
ctgagctggtggttctggctggtccttacgggtctcggtctgggtatcaccgtgagcatt
aagtgggttggactcttcaccattgcttgggttggctccctcactctcatccagctctgg
gttcttctcggcgacaacaagaacgtgtccatgcgtctttttggcaagcacttcatggct
cgagtattctgtctgattatcatccctcttactttctacatggccatgttcgccattcac
ttcgtttgtcttcagaaccctggagatggcgatggcttcatgagctccgagttccaggcc
actctcaacaacaagcgaatgaaggatgtccctgccgacgtcatgatgggcagccgtgtc
tctatccgtcatgtcaacacacagggcggttacctccactctcacccccttatgtatcct
accggtagcaagcagcaacaaattacactctatcctcacaaggatgacaacaacatctgg
cttcttgagaaccagactcaaccccttggagttgatggccaacccatcaacggtaccaag
gcctgggatgctcttcccgagcctgtccatattaaggatggtgctgttcttcgtctttac
cacagccctacccaccgccgtctgcattctcacgatgttcgcgcccctatcactgaggct
gattggcaaaacgaagtttccgcctatggttatgaaggatttgagggtgatgctaacgat
ctcttccgagtcgagattgtcaagaagaagactcggggtgctgtcgccaaggagcgtctc
cgaaccattgagagcaagttccgccttgttcacgtcatgacaggctgcgtcctattctct
cacaaggtcaagcttcctgattgggcttcggagcagcaggaagttacttgcgcccgcggc
ggcactcttcctaacagtttgtggtacattgagggtaacagccaccctcaactgcaaggg
gatgtcgaaaaggtcaactacagaaaccctggtttctttggcaagttctgggagcttcag
aaagtcatgtggcgaactaacgctggccttactgattcccacgcttgggattctcgcccc
gagtcctggcctatcctccgccgcggtatcaacttctggggtcgccaacacactcaggtt
tacctccttggcaaccccatcatctggtggtcttctagcgtcgctgttgccatctggatt
gtcttcaaggctattgccgtcctccgctggcaacgcagttgtaacgactacgccaatact
actttcaagcgttttgattatgaaattggtacttcggttctcggctgggctctgcactac
ttccctttctatctgatgaagcgtcaactattcctccatcattacttcccggcgctgtac
ttcgctgtcatcgctttgtgccaactctttgactacgccactgctcgtgttcccggtgtt
ggtgctcgcgagacatctgccatcaaccgcattgccactgtctcattccttgttctgtcg
gctgccgttttcactctttattctcctcttgcctatggcagcccttggaccaaggctgac
tgcaagcgagtcaaactttttaccacctgggattttgattgtaacactttttacgacagc
tacgataagtatagcgaaatcccttcaatcagctcatctgtggtcccaacaaccccagca
gccaagaaggaagagctcaagaacgaggtccctgttgtccaacagcaggaggaagctgtc
atttccggtgctcctcccgctcctgaccaacatgtagaacatcgtgttgttgctaaggag
gaaaaggttgagtatcgcgaccaggatggcaaccttcttgaccctgaggaggtgaaggcc
ctcgagggcaaggttgagttcaagaccaagtatgaaacaaagacccgcgttgttgatgag
cagggcaacgaagttcaggagcccgccgagggttgggatcagaacatcggtgccggcgtt
gcccctccccaccctgatgtcgaaggtgtcgacagcgaaactgtcaagggcactatcgaa
gaagctgccgctcctcaggatgctgccgccagtaaggatggtgagaaggaggctgaggag
gctaaggccaagcctgccagcgagaatcaacaggacgctaccgtcaatgacgagctgtag
>Fp73
atggctcgtacgaggggcaaaagcccccaaccgccagtcaaggccacgacgcctgtgaca
gagaaacaacagcccgctgtagttcctcagcagcagcaacccattgctgtcaccaccaac
tccaagaacaagtcaaagaacaaggttacctcgtaccaatctgagggcgtcgaggacaat
gatgtctttcttctccccgtttccgactactgggtggtactggcccttatggtccttgct
accgccgtccgtgtctacaagatttatcagcctacaagcgttgtcttcgatgaagtccac
ttcggcggtttcgctaccaagtacatcaagggcaaattctttatggatgtccaccctcct
ctggccaagatgctcattgctctcaccggatggctggctggtttcgacggcagcttcgat
tttaaagagattggcaaggactatattgaacctggcgtcccctacgttgctatgcgaatg
tttcctgctatctgcggtattctactgattccttgcatgttcttcacactcaaagctgtc
ggatgccgcactatgactgctactatgggagcgggcctaattatattcgagaacggcctt
cttacccaggctcgcctgattcttcttgattcccccctcgtcgccgcgaccgcattcaca
gttcttgccttttcgtgcttcaccaaccagcacgagcttggtccttccaaggctttccag
ctgagctggtggttctggctggtccttacgggtctcggtctgggtatcaccgtgagcatt
aagtgggttggactcttcaccattgcttgggttggctccctcactctcatccagctctgg
gttcttctcggcgacaacaagaacgtgtccatgcgtctttttggcaagcacttcatggct
cgagtattctgtctgattatcatccctcttactttctacatggccatgttcgccattcac
ttcgtttgtcttcagaaccctggagatggcgatggcttcatgagctccgagttccaggcc
actctcaacaacaagcgaatgaaggatgtccctgccgacgtcatgatgggcagccgtgtc
tctatccgtcatgtcaacacacagggcggttacctccactctcacccccttatgtatcct
accggtagcaagcagcaacaaattacactctatcctcacaaggatgacaacaacatctgg
cttcttgagaaccagactcaaccccttggagttgatggccaacccatcaacggtaccaag
gcctgggatgctcttcccgagcctgtccatattaaggatggtgctgttcttcgtctttac
cacagccctacccaccgccgtctgcattctcacgatgttcgcgcccctatcactgaggct
gattggcaaaacgaagtttccgcctatggttatgaaggatttgagggtgatgctaacgat
ctcttccgagtcgagattgtcaagaagaagactcggggtgctgtcgccaaggagcgtctc
cgaaccattgagagcaagttccgccttgttcacgtcatgacaggctgcgtcctattctct
cacaaggtcaagcttcctgattgggcttcggagcagcaggaagttacttgcgcccgcggc
ggcactcttcctaacagtttgtggtacattgagggtaacagccaccctcaactgcaaggg
gatgtcgaaaaggtcaactacagaaaccctggtttctttggcaagttctgggagcttcag
aaagtcatgtggcgaactaacgctggccttactgattcccacgcttgggattctcgcccc
gagtcctggcctatcctccgccgcggtatcaacttctggggtcgccaacacactcaggtt
tacctccttggcaaccccatcatctggtggtcttctagcgtcgctgttgccatctggatt
gtcttcaaggctattgccgtcctccgctggcaacgcagttgtaacgactacgccaatact
actttcaagcgttttgattatgaaattggtacttcggttctcggctgggctctgcactac
ttccctttctatctgatgaagcgtcaactattcctccatcattacttcccggcgctgtac
ttcgctgtcatcgctttgtgccaactctttgactacgccactgctcgtgttcccggtgtt
ggtgctcgcgagacatctgccatcaaccgcattgccactgtctcattccttgttctgtcg
gctgccgttttcactctttattctcctcttgcctatggcagcccttggaccaaggctgac
tgcaagcgagtcaaactttttaccacctgggattttgattgtaacactttttacgacagc
tacgataagtatagcgaaatcccttcaatcagctcatctgtggtcccaacaaccccagca
gccaagaaggaagagctcaagaacgaggtccctgttgtccaacagcaggaggaagctgtc
atttccggtgctcctcccgctcctgaccaacatgtagaacatcgtgttgttgctaaggag
gaaaaggttgagtatcgcgaccaggatggcaaccttcttgaccctgaggaggtgaaggcc
ctcgagggcaaggttgagttcaagaccaagtatgaaacaaagacccgcgttgttgatgag
cagggcaacgaagttcaggagcccgccgagggttgggatcagaacatcggtgccggcgtt
gcccctccccaccctgatgtcgaaggtgtcgacagcgaaactgtcaagggcactatcgaa
gaagctgccgctcctcaggatgctgccgccagtaaggatggtgagaaggaggctgaggag
gctaaggccaagcctgccagcgagaatcaacaggacgctaccgtcaatgacgagctgtag
>Fp76
atggctcgtacgaggggcaaaagcccccaaccgccagtcaaggccacgacgcctgtgaca
gagaaacaacagcccgctgtagttcctcagcagcagcaacccattgctgtcaccaccaac
tccaagaacaagtcaaagaacaaggttacctcgtaccaatctgagggcgtcgaggacaat
gatgtctttcttctccccgtttccgactactgggtggtactggcccttatggtccttgct
accgccgtccgtgtctacaagatttatcagcctacaagcgttgtcttcgatgaagtccac
ttcggcggtttcgctaccaagtacatcaagggcaaattctttatggatgtccaccctcct
ctggccaagatgctcattgctctcaccggatggctggctggtttcgacggcagcttcgat
tttaaagagattggcaaggactatattgaacctggcgtcccctacgttgctatgcgaatg
tttcctgctatctgcggtattctactgattccttgcatgttcttcacactcaaagctgtc
ggatgccgcactatgactgctactatgggagcgggcctaattatattcgagaacggcctt
cttacccaggctcgcctgattcttcttgattcccccctcgtcgccgcgaccgcattcaca
gttcttgccttttcgtgcttcaccaaccagcacgagcttggtccttccaaggctttccag
ctgagctggtggttctggctggtccttacgggtctcggtctgggtatcaccgtgagcatt
aagtgggttggactcttcaccattgcttgggttggctccctcactctcatccagctctgg
gttcttctcggcgacaacaagaacgtgtccatgcgtctttttggcaagcacttcatggct
cgagtattctgtctgattatcatccctcttactttctacatggccatgttcgccattcac
ttcgtttgtcttcagaaccctggagatggcgatggcttcatgagctccgagttccaggcc
actctcaacaacaagcgaatgaaggatgtccctgccgacgtcatgatgggcagccgtgtc
tctatccgtcatgtcaacacacagggcggttacctccactctcacccccttatgtatcct
accggtagcaagcagcaacaaattacactctatcctcacaaggatgacaacaacatctgg
cttcttgagaaccagactcaaccccttggagttgatggccaacccatcaacggtaccaag
gcctgggatgctcttcccgagcctgtccatattaaggatggtgctgttcttcgtctttac
cacagccctacccaccgccgtctgcattctcacgatgttcgcgcccctatcactgaggct
gattggcaaaacgaagtttccgcctatggttatgaaggatttgagggtgatgctaacgat
ctcttccgagtcgagattgtcaagaagaagactcggggtgctgtcgccaaggagcgtctc
cgaaccattgagagcaagttccgccttgttcacgtcatgacaggctgcgtcctattctct
cacaaggtcaagcttcctgattgggcttcggagcagcaggaagttacttgcgcccgcggc
ggcactcttcctaacagtttgtggtacattgagggtaacagccaccctcaactgcaaggg
gatgtcgaaaaggtcaactacagaaaccctggtttctttggcaagttctgggagcttcag
aaagtcatgtggcgaactaacgctggccttactgattcccacgcttgggattctcgcccc
gagtcctggcctatcctccgccgcggtatcaacttctggggtcgccaacacactcaggtt
tacctccttggcaaccccatcatctggtggtcttctagcgtcgctgttgccatctggatt
gtcttcaaggctattgccgtcctccgctggcaacgcagttgtaacgactacgccaatact
actttcaagcgttttgattatgaaattggtacttcggttctcggctgggctctgcactac
ttccctttctatctgatgaagcgtcaactattcctccatcattacttcccggcgctgtac
ttcgctgtcatcgctttgtgccaactctttgactacgccactgctcgtgttcccggtgtt
ggtgctcgcgagacatctgccatcaaccgcattgccactgtctcattccttgttctgtcg
gctgccgttttcactctttattctcctcttgcctatggcagcccttggaccaaggctgac
tgcaagcgagtcaaactttttaccacctgggattttgattgtaacactttttacgacagc
tacgataagtatagcgaaatcccttcaatcagctcatctgtggtcccaacaaccccagca
gccaagaaggaagagctcaagaacgaggtccctgttgtccaacagcaggaggaagctgtc
atttccggtgctcctcccgctcctgaccaacatgtagaacatcgtgttgttgctaaggag
gaaaaggttgagtatcgcgaccaggatggcaaccttcttgaccctgaggaggtgaaggcc
ctcgagggcaaggttgagttcaagaccaagtatgaaacaaagacccgcgttgttgatgag
cagggcaacgaagttcaggagcccgccgagggttgggatcagaacatcggtgccggcgtt
gcccctccccaccctgatgtcgaaggtgtcgacagcgaaactgtcaagggcactatcgaa
gaagctgccgctcctcaggatgctgccgccagtaaggatggtgagaaggaggctgaggag
gctaaggccaagcctgccagcgagaatcaacaggacgctaccgtcaacgacgagctgtag
>Fp78
atggctcgtacgaggggcaaaagcccccaaccgccagtcaaggccacgacgcctgtgaca
gagaaacaacagcccgctgtagttcctcagcagcagcaacccattgctgtcaccaccaac
tccaagaacaagtcaaagaacaaggttacctcgtaccaatctgagggcgtcgaggacaat
gatgtctttcttctccccgtttccgactactgggtggtactggcccttatggtccttgct
accgccgtccgtgtctacaagatttatcagcctacaagcgttgtcttcgatgaagtccac
ttcggcggtttcgctaccaagtacatcaagggcaaattctttatggatgtccaccctcct
ctggccaagatgctcattgctctcaccggatggctggctggtttcgacggcagcttcgat
tttaaagagattggcaaggactatattgaacctggcgtcccctacgttgctatgcgaatg
tttcctgctatctgcggtattctactgattccttgcatgttcttcacactcaaagctgtc
ggatgccgcactatgactgctactatgggagcgggcctaattatattcgagaacggcctt
cttacccaggctcgcctgattcttcttgattcccccctcgtcgccgcgaccgcattcaca
gttcttgccttttcgtgcttcaccaaccagcacgagcttggtccttccaaggctttccag
ctgagctggtggttctggctggtccttacgggtctcggtctgggtatcaccgtgagcatt
aagtgggttggactcttcaccattgcttgggttggctccctcactctcatccagctctgg
gttcttctcggcgacaacaagaacgtgtccatgcgtctttttggcaagcacttcatggct
cgagtattctgtctgattatcatccctcttactttctacatggccatgttcgccattcac
ttcgtttgtcttcagaaccctggagatggcgatggcttcatgagctccgagttccaggcc
actctcaacaacaagcgaatgaaggatgtccctgccgacgtcatgatgggcagccgtgtc
tctatccgtcatgtcaacacacagggcggttacctccactctcacccccttatgtatcct
accggtagcaagcagcaacaaattacactctatcctcacaaggatgacaacaacatctgg
cttcttgagaaccagactcaaccccttggagttgatggccaacccatcaacggtaccaag
gcctgggatgctcttcccgagcctgtccatattaaggatggtgctgttcttcgtctttac
cacagccctacccaccgccgtctgcattctcacgatgttcgcgcccctatcactgaggct
gattggcaaaacgaagtttccgcctatggttatgaaggatttgagggtgatgctaacgat
ctcttccgagtcgagattgtcaagaagaagactcggggtgctgtcgccaaggagcgtctc
cgaaccattgagagcaagttccgccttgttcacgtcatgacaggctgcgtcctattctct
cacaaggtcaagcttcctgattgggcttcggagcagcaggaagttacttgcgcccgcggc
ggcactcttcctaacagtttgtggtacattgagggtaacagccaccctcaactgcaaggg
gatgtcgaaaaggtcaactacagaaaccctggtttctttggcaagttctgggagcttcag
aaagtcatgtggcgaactaacgctggccttactgattcccacgcttgggattctcgcccc
gagtcctggcctatcctccgccgcggtatcaacttctggggtcgccaacacactcaggtt
tacctccttggcaaccccatcatctggtggtcttctagcgtcgctgttgccatctggatt
gtcttcaaggctattgccgtcctccgctggcaacgcagttgtaacgactacgccaatact
actttcaagcgttttgattatgaaattggtacttcggttctcggctgggctctgcactac
ttccctttctatctgatgaagcgtcaactattcctccatcattacttcccggcgctgtac
ttcgctgtcatcgctttgtgccaactctttgactacgccactgctcgtgttcccggtgtt
ggtgctcgcgagacatctgccatcaaccgcattgccactgtctcattccttgttctgtcg
gctgccgttttcactctttattctcctcttgcctatggcagcccttggaccaaggctgac
tgcaagcgagtcaaactttttaccacctgggattttgattgtaacactttttacgacagc
tacgataagtatagcgaaatcccttcaatcagctcatctgtggtcccaacaaccccagca
gccaagaaggaagagctcaagaacgaggtccctgttgtccaacagcaggaggaagctgtc
atttccggtgctcctcccgctcctgaccaacatgtagaacatcgtgttgttgctaaggag
gaaaaggttgaatatcgcgaccaggatggcaaccttcttgaccctgaggaggtgaaggcc
ctcgagggcaaggttgagttcaagaccaagtatgaaacaaagacccgcgttgttgatgag
cagggcaacgaagttcaggagcccgccgagggttgggatcagaacatcggtgccggcgtt
gcccctccccaccctgatgtcgaaggtgtcgacagcgaaactgtcaagggcactatcgaa
gaagctgccgctcctcaggatgctgccgccagtaaggatggtgagaaggaggctgaggag
gctaaggccaagcctgccagcgagaatcaacaggacgctaccgtcaatgacgagctgtag
>Fp81
atggctcgtacgaggggcaaaagcccccaaccgccagtcaaggccacgacgcctgtgaca
gagaaacaacagcccgctgtagttcctcagcagcagcaacccattgctgtcaccaccaac
tccaagaacaagtcaaagaacaaggttacctcgtaccaatctgagggcgtcgaggacaat
gatgtctttcttctccccgtttccgactactgggtggtactggcccttatggtccttgct
accgccgtccgtgtctacaagatttatcagcctacaagcgttgtcttcgatgaagtccac
ttcggcggtttcgctaccaagtacatcaagggcaaattctttatggatgtccaccctcct
ctggccaagatgctcattgctctcaccggatggctggctggtttcgacggcagcttcgat
tttaaagagattggcaaggactatattgaacctggcgtcccctacgttgctatgcgaatg
tttcctgctatctgcggtattctactgattccttgcatgttcttcacactcaaagctgtc
ggatgccgcactatgactgctactatgggagcgggcctaattatattcgagaacggcctt
cttacccaggctcgcctgattcttcttgattcccccctcgtcgccgcgaccgcattcaca
gttcttgccttttcgtgcttcaccaaccagcacgagcttggtccttccaaggctttccag
ctgagctggtggttctggctggtccttacgggtctcggtctgggtatcaccgtgagcatt
aagtgggttggactcttcaccattgcttgggttggctccctcactctcatccagctctgg
gttcttctcggcgacaacaagaacgtgtccatgcgtctttttggcaagcacttcatggct
cgagtattctgtctgattatcatccctcttactttctacatggccatgttcgccattcac
ttcgtttgtcttcagaaccctggagatggcgatggcttcatgagctccgagttccaggcc
actctcaacaacaagcgaatgaaggatgtccctgccgacgtcatgatgggcagccgtgtc
tctatccgtcatgtcaacacacagggcggttacctccactctcacccccttatgtatcct
accggtagcaagcagcaacaaattacactctatcctcacaaggatgacaacaacatctgg
cttcttgagaaccagactcaaccccttggagttgatggccaacccatcaacggtaccaag
gcctgggatgctcttcccgagcctgtccatattaaggatggtgctgttcttcgtctttac
cacagccctacccaccgccgtctgcattctcacgatgttcgcgcccctatcactgaggct
gattggcaaaacgaagtttccgcctatggttatgaaggatttgagggtgatgctaacgat
ctcttccgagtcgagattgtcaagaagaagactcggggtgctgtcgccaaggagcgtctc
cgaaccattgagagcaagttccgccttgttcacgtcatgacaggctgcgtcctattctct
cacaaggtcaagcttcctgattgggcttcggagcagcaggaagttacttgcgcccgcggc
ggcactcttcctaacagtttgtggtacattgagggtaacagccaccctcaactgcaaggg
gatgtcgaaaaggtcaactacagaaaccctggtttctttggcaagttctgggagcttcag
aaagtcatgtggcgaactaacgctggccttactgattcccacgcttgggattctcgcccc
gagtcctggcctatcctccgccgcggtatcaacttctggggtcgccaacacactcaggtt
tacctccttggcaaccccatcatctggtggtcttctagcgtcgctgttgccatctggatt
gtcttcaaggctattgccgtcctccgctggcaacgcagttgtaacgactacgccaatact
actttcaagcgttttgattatgaaattggtacttcggttctcggctgggctctgcactac
ttccctttctatctgatgaagcgtcaactattcctccatcattacttcccggcgctgtac
ttcgctgtcatcgctttgtgccaactctttgactacgccactgctcgtgttcccggtgtt
ggtgctcgcgagacatctgccatcaaccgcattgccactgtctcattccttgttctgtcg
gctgccgttttcactctttattctcctcttgcctatggcagcccttggaccaaggctgac
tgcaagcgagtcaaactttttaccacctgggattttgattgtaacactttttacgacagc
tacgataagtatagcgaaatcccttcaatcagctcatctgtggtcccaacaaccccagca
gccaagaaggaagagctcaagaacgaggtccctgttgtccaacagcaggaggaagctgtc
atttccggtgctcctcccgctcctgaccaacatgtagaacatcgtgttgttgctaaggag
gaaaaggttgagtatcgcgaccaggatggcaaccttcttgaccctgaggaggtgaaggcc
ctcgagggcaaggttgagttcaagaccaagtatgaaacaaagacccgcgttgttgatgag
cagggcaacgaagttcaggagcccgccgagggttgggatcagaacatcggtgccggcgtt
gcccctccccaccctgatgtcgaaggtgtcgacagcgaaactgtcaagggcactatcgaa
gaagctgccgctcctcaggatgctgccgccagtaaggatggtgagaaggaggctgaggag
gctaaggccaagcctgccagcgagaatcaacaggacgctaccgtcaatgacgagctgtag
>Fp84
atggctcgtacgaggggcaaaagcccccaaccgccagtcaaggccacgacgcctgtgaca
gagaaacaacagcccgctgtagttcctcagcagcagcaacccattgctgtcaccaccaac
tccaagaacaagtcaaagaacaaggttacctcgtaccaatctgagggcgtcgaggacaat
gatgtctttcttctccccgtttccgactactgggtggtactggcccttatggtccttgct
accgccgtccgtgtctacaagatttatcagcctacaagcgttgtcttcgatgaagtccac
ttcggcggtttcgctaccaagtacatcaagggcaaattctttatggatgtccaccctcct
ctggccaagatgctcattgctctcaccggatggctggctggtttcgacggcagcttcgat
tttaaagagattggcaaggactatattgaacctggcgtcccctacgttgctatgcgaatg
tttcctgctatctgcggtattctactgattccttgcatgttcttcacactcaaagctgtc
ggatgccgcactatgactgctactatgggagcgggcctaattatattcgagaacggcctt
cttacccaggctcgcctgattcttcttgattcccccctcgtcgccgcgaccgcattcaca
gttcttgccttttcgtgcttcaccaaccagcacgagcttggtccttccaaggctttccag
ctgagctggtggttctggctggtccttacgggtctcggtctgggtatcaccgtgagcatt
aagtgggttggactcttcaccattgcttgggttggctccctcactctcatccagctctgg
gttcttctcggcgacaacaagaacgtgtccatgcgtctttttggcaagcacttcatggct
cgagtattctgtctgattatcatccctcttactttctacatggccatgttcgccattcac
ttcgtttgtcttcagaaccctggagatggcgatggcttcatgagctccgagttccaggcc
actctcaacaacaagcgaatgaaggatgtccctgccgacgtcatgatgggcagccgtgtc
tctatccgtcatgtcaacacacagggcggttacctccactctcacccccttatgtatcct
accggtagcaagcagcaacaaattacactctatcctcacaaggatgacaacaacatctgg
cttcttgagaaccagactcaaccccttggagttgatggccaacccatcaacggtaccaag
gcctgggatgctcttcccgagcctgtccatattaaggatggtgctgttcttcgtctttac
cacagccctacccaccgccgtctgcattctcacgatgttcgcgcccctatcactgaggct
gattggcaaaacgaagtttccgcctatggttatgaaggatttgagggtgatgctaacgat
ctcttccgagtcgagattgtcaagaagaagactcggggtgctgtcgccaaggagcgtctc
cgaaccattgagagcaagttccgccttgttcacgtcatgacaggctgcgtcctattctct
cacaaggtcaagcttcctgattgggcttcggagcagcaggaagttacttgcgcccgcggc
ggcactcttcctaacagtttgtggtacattgagggtaacagccaccctcaactgcaaggg
gatgtcgaaaaggtcaactacagaaaccctggtttctttggcaagttctgggagcttcag
aaagtcatgtggcgaactaacgctggccttactgattcccacgcttgggattctcgcccc
gagtcctggcctatcctccgccgcggtatcaacttctggggtcgccaacacactcaggtt
tacctccttggcaaccccatcatctggtggtcttctagcgtcgctgttgccatctggatt
gtcttcaaggctattgccgtcctccgctggcaacgcagttgtaacgactacgccaatact
actttcaagcgttttgattatgaaattggtacttcggttctcggctgggctctgcactac
ttccctttctatctgatgaagcgtcaactattcctccatcattacttcccggcgctgtac
ttcgctgtcatcgctttgtgccaactctttgactacgccactgctcgtgttcccggtgtt
ggtgctcgcgagacatctgccatcaaccgcattgccactgtctcattccttgttctgtcg
gctgccgttttcactctttattctcctcttgcctatggcagcccttggaccaaggctgac
tgcaagcgagtcaaactttttaccacctgggattttgattgtaacactttttacgacagc
tacgataagtatagcgaaatcccttcaatcagctcatctgtggtcccaacaaccccagca
gccaagaaggaagagctcaagaacgaggtccctgttgtccaacagcaggaggaagctgtc
atttccggtgctcctcccgctcctgaccaacatgtagaacatcgtgttgttgctaaggag
gaaaaggttgagtatcgcgaccaggatggcaaccttcttgaccctgaggaggtgaaggcc
ctcgagggcaaggttgagttcaagaccaagtatgaaacaaagacccgcgttgttgatgag
cagggcaacgaagttcaggagcccgccgagggttgggatcagaacatcggtgccggcgtt
gcccctccccaccctgatgtcgaaggtgtcgacagcgaaactgtcaagggcactatcgaa
gaagctgccgctcctcaggatgctgccgccagtaaggatggtgagaaggaggctgaggag
gctaaggccaagcctgccagcgagaatcaacaggacgctaccgtcaatgacgagctgtag
>Fp86
atggctcgtacgaggggcaaaagcccccaaccgccagtcaaggccacgacgcctgtgaca
gagaaacaacagcccgctgtagttcctcagcagcagcaacccattgctgtcaccaccaac
tccaagaacaagtcaaagaacaaggttacctcgtaccaatctgagggcgtcgaggacaat
gatgtctttcttctccccgtttccgactactgggtggtactggcccttatggtccttgct
accgccgtccgtgtctacaagatttatcagcctacaagcgttgtcttcgatgaagtccac
ttcggcggtttcgctaccaagtacatcaagggcaaattctttatggatgtccaccctcct
ctggccaagatgctcattgctctcaccggatggctggctggtttcgacggcagcttcgat
tttaaagagattggcaaggactatattgaacctggcgtcccctacgttgctatgcgaatg
tttcctgctatctgcggtattctactgattccttgcatgttcttcacactcaaagctgtc
ggatgccgcactatgactgctactatgggagcgggcctaattatattcgagaacggcctt
cttacccaggctcgcctgattcttcttgattcccccctcgtcgccgcgaccgcattcaca
gttcttgccttttcgtgcttcaccaaccagcacgagcttggtccttccaaggctttccag
ctgagctggtggttctggctggtccttacgggtctcggtctgggtatcaccgtgagcatt
aagtgggttggactcttcaccattgcttgggttggctccctcactctcatccagctctgg
gttcttctcggcgacaacaagaacgtgtccatgcgtctttttggcaagcacttcatggct
cgagtattctgtctgattatcatccctcttactttctacatggccatgttcgccattcac
ttcgtttgtcttcagaaccctggagatggcgatggcttcatgagctccgagttccaggcc
actctcaacaacaagcgaatgaaggatgtccctgccgacgtcatgatgggcagccgtgtc
tctatccgtcatgtcaacacacagggcggttacctccactctcacccccttatgtatcct
accggtagcaagcagcaacaaattacactctatcctcacaaggatgacaacaacatctgg
cttcttgagaaccagactcaaccccttggagttgatggccaacccatcaacggtaccaag
gcctgggatgctcttcccgagcctgtccatattaaggatggtgctgttcttcgtctttac
cacagccctacccaccgccgtctgcattctcacgatgttcgcgcccctatcactgaggct
gattggcaaaacgaagtttccgcctatggttatgaaggatttgagggtgatgctaacgat
ctcttccgagtcgagattgtcaagaagaagactcggggtgctgtcgccaaggagcgtctc
cgaaccattgagagcaagttccgccttgttcacgtcatgacaggctgcgtcctattctct
cacaaggtcaagcttcctgattgggcttcggagcagcaggaagttacttgcgcccgcggc
ggcactcttcctaacagtttgtggtacattgagggtaacagccaccctcaactgcaaggg
gatgtcgaaaaggtcaactacagaaaccctggtttctttggcaagttctgggagcttcag
aaagtcatgtggcgaactaacgctggccttactgattcccacgcttgggattctcgcccc
gagtcctggcctatcctccgccgcggtatcaacttctggggtcgccaacacactcaggtt
tacctccttggcaaccccatcatctggtggtcttctagcgtcgctgttgccatctggatt
gtcttcaaggctattgccgtcctccgctggcaacgcagttgtaacgactacgccaatact
actttcaagcgttttgattatgaaattggtacttcggttctcggctgggctctgcactac
ttccctttctatctgatgaagcgtcaactattcctccatcattacttcccggcgctgtac
ttcgctgtcatcgctttgtgccaactctttgactacgccactgctcgtgttcccggtgtt
ggtgctcgcgagacatctgccatcaaccgcattgccactgtctcattccttgttctgtcg
gctgccgttttcactctttattctcctcttgcctatggcagcccttggaccaaggctgac
tgcaagcgagtcaaactttttaccacctgggattttgattgtaacactttttacgacagc
tacgataagtatagcgaaatcccttcaatcagctcatctgtggtcccaacaaccccagca
gccaagaaggaagagctcaagaacgaggtccctgttgtccaacagcaggaggaagctgtc
atttccggtgctcctcccgctcctgaccaacatgtagaacatcgtgttgttgctaaggag
gaaaaggttgaatatcgcgaccaggatggcaaccttcttgaccctgaggaggtgaaggcc
ctcgagggcaaggttgagttcaagaccaagtatgaaacaaagacccgcgttgttgatgag
cagggcaacgaagttcaggagcccgccgagggttgggatcagaacatcggtgccggcgtt
gcccctccccaccctgatgtcgaaggtgtcgacagcgaaactgtcaagggcactatcgaa
gaagctgccgctcctcaggatgctgccgccagtaaggatggtgagaaggaggctgaggag
gctaaggccaagcctgccagcgagaatcaacaggacgctaccgtcaatgacgagctgtag
>Fvenenatum.busco
atggctcgtacgaggggcaaaagtccccaaccgccagtcaaggccgcgacgcctgtgacc
gagaaacagcagcccatcgcagctcctcagcagcagcaacccactgctgtcaccaccaag
tccaagaacaagtctaagaacaaggttacctcgtaccaatctgagggcgtcgaggacaac
gatgtctttcttctccccgtttccgactactgggtagtactcgccctcatggtccttgct
actgccgtccgtgtctacaagatttatcaacctacaagcgttgtcttcgatgaagtccac
tttggcggtttcgctaccaagtacatcaagggcaagttctttatggatgtccaccctccc
ctagccaagatgctcattgctctcaccggatggctggctggtttcgacggcagcttcgat
tttaaggagattggcaaggactatattgaacctggcgtcccctacgtcgccatgcgaatg
tttcctgctatctgcggtattcttctgattccttgcatgttcttcacactcaaagctgtt
ggatgccgcactatgactgctgctatgggtgcgggcctgattatctttgagaacggcctt
cttactcaggctcgtctgattcttcttgattcccctctcgtcgccgcgaccgctttcaca
gtccttgccttttcgtgcttcactaaccagcacgagcttggtccttccaaggctttccag
ctgagctggtggttctggcttgtccttacaggtctcggcctgggtattactgtgagcatc
aagtgggttggactcttcaccattgcttgggttggctccctcactctcatccagctctgg
gttcttctcggcgacaacaagaacgtgtccatgcgtcttttcggcaagcacttcatggct
cgagtattctgtctgattatcattcctctcactttctacatggctatgttcgccattcac
ttcgtttgtcttcagaatcctggagatggcgatggcttcatgagttccgagttccaggcc
actctcaacaacaagcgaatgaaggatgtccccgccgatgtcatgatgggtagccgtgtc
actatccgccatgtcaacacccagggtggttaccttcattctcacccgcttatgtacccc
accggcagtaagcagcaacaaattacactctatcctcacaaggatgacaacaatgtctgg
cttcttgagaaccagactcaaccccttggagttgacggccagcccatcaacggtaccaag
gcctgggatgcccttcccgagcctgtccacatcaaagatggtgccgttcttcgtctttac
cacagccctacccaccgccgtctgcattctcacgacgttcgcgcccctatcactgaggct
gactggcaaaatgaagtttccgcctatggttatgaaggatttgagggtgatgctaacgat
ctcttccgagtcgagattgtcaagaagaagactcggggtgctgttgccaaggagcgtctc
cgaaccattgagagcaagtttcgccttgttcacgtcatgactggctgcgtcctattctct
cacaaggtcaagcttcctgattgggcttcagagcagcaggaagttacttgcgcccgtggc
ggcactcttcccaacagtttgtggtatattgagggcaacagtcaccctcaactgcaaggt
gatgttgagaaggtcaactaccgaaaccctggtttcttcggcaagttctgggagcttcag
aaggtcatgtggcgaactaacgctggcctcactgattcccacgcatgggattcccgccct
gagtcctggcctatcctccgccgcggtatcaatttctggggtcgccaacacactcaggtt
tacctccttggcaaccccatcatctggtggtcttccagcgtcgctgttgccatctggatt
gtcttcaaggccattgccgtcctccgctggcaacgcagttgcaacgactacgccaatact
actttcaagcgttttgattatgaaattggtacttcggttcttggctgggctttgcattac
ttccctttctacttgatgaagcgtcaactattcctccatcactacttccccgcgctatac
ttcgctgtcatcgctttgtgccaactctttgactacgccactgctcgcgtccccggtgtt
ggtgctcgcgagacatctgtcatcaaccgcattgctactgtctcattccttgttctgtcg
gctgccgtcttcactctttattctcctcttgcctatggcagcccttggactaaggctgac
tgcaagcgagtcaagctttttaccacctgggattttgactgtaacactttttacgacagc
tacgataagtacagcgaaatcccgtcaatcagctcatctgtggtcccaacaaccccagca
gccaagaaggaagagctcaagaatgaggttcctgttgttcagcagcaggaggaagctgtc
atttccggagcccctcccgctcctgaccagcatgtagagcatcgtgttgtagctaaggag
gaaaaggttgagtatcgcgaccaggatggcaaccttcttgacccagaggaggtgaaggcc
ctcgagggtaaggttgagttcaagaccaagtatgaaacaaagacgcgtgttgttgatgag
cagggcaacgaagttcaggagcccgccgagggttgggatcaaaacctcgatgccggtgtt
gcccctcctcaccctgatgttgaaggcgtcgacagcgagactgtcaaagccaatgtcgaa
gatgctgccgctcctcaggatgctgccgccagtaaggatggcgagaaggaggctgaggag
gctaaggccaagcctgccagcgagaatcaacaggacgctaccgtcaatgatgagctttag
