# Supplementary material for: Apicidin biosynthesis is linked to accessory chromosomes in Fusarium poae isolates
Source: BMC Genomics. 2021 Aug 4;22:591. doi: 10.1186/s12864-021-07617-y (PMC8340494; doi:10.1186/s12864-021-07617-y)
Supplement: Supplementary file 17 — Additional file 17. Compressed folder containing alignments for each of the 4141 orthologs used in BUSCO analysis. [file 12864_2021_7617_MOESM17_ESM.zip › Fven2_nt_MAFFT/7814at5125_nt.mafft.fasta]

>Fp105
atgcctgctcccgtaggaactccccagactctttacgacaaggtcttttcagcacacatt
gtcgacgagaagcttgatggcacgattcttctttacattgaccgacacctggtccacgaa
gtgacatcaccacaagccttcgagggtcttgaaaatgcaggccgaaaggtccgaagacct
gattgtactctggctaccactgatcacaacgtccccacatcttcccgcaaagccctgaag
gatattgcttcttttatcgaggaggacgattcacgaacacaatgtgttaccttggaggag
aatgtcaagaaattcggtgtcacatacttcggcctcggcgacaagcgacagggcatcgtc
cacatcattggccccgagcaaggctttactctccccggaaccaccgttgtttgcggtgac
agccacacctcaacacatggcgccttcggtgctctggccttcggtatcggtaccagtgag
gttgagcacgttcttgccacccaatgcttgatcaccaagcgaagcaagaacatgagaata
caggtcgatggtgagctcgcccctggtgtcagctcaaaggacgttgtcctccatgccatc
ggccagattggtaccgctggaggtactggtgctgttattgagttctgtggatctgtcatc
cgcagcctgagcatggaggcacgcatgtccatctgcaacatgtccattgagggtggtgcc
cgtgccggtatggtcgctcccgatgaaatcaccttcgaatacctcaagggtcgccctctg
gcccctaagtatggctctgagacttggaacaacgccgttgcctactggaagtccctccag
tcggaccctggcgccaagtatgatattgatgtctttatcgatgccaaggacattgttccc
actcttacttggggaaccagtcccgaagatgtcgtgcccatcacgggtcgtgttcctgac
cccgagaccttcagcagcgagagcaagaaggctgctggccgtcgcatgctcgagtacatg
ggcctgaccgctggaacccccatggaggagattcccgtcgacaaggttttcatcggatcg
tgcaccaacgcccgaattgaggatttgcgagcggctgccaatgttgtcaagggccgcaag
gttgctgataacatcaagcgcgccatggttgttcctggttctggtcttgtcaaggctcag
gcggaggaggagggtcttgatcagatcttcgtcgatgccggtttcgaatggcgagaggct
ggttgcagtatgtgcctgggcatgaaccctgacatcctggcccctaaggagcgatgtgct
agtacatcgaaccgaaactttgaaggtcgacagggtgctctcagccgaactcatctcatg
tctcctgttatggctgccgccgctgcccttgttggcaagctggctgatgtacgaaagcta
tcccactacacccaccagtccgccttcaaggcccgtgagctccccgccgaggagcctcat
gtagacgagcgaaccaaggatgactctgaggagcgcgaactgattggcgaccagcctcag
gactctcaacctcacaccaacaccctggtcagcgctgccggttctgcttctggcctgccc
aaattcactatctggaagggtactgccgctgctctggaccgatctaacgtcgacactgat
gccatcatccctaagcagttcctcaagaccatcaagcgaaccggccttggcaccgctctc
ttttacgagcttcgatacaaggaggatggatccgagaaccccgacttcgtcttgaaccag
gagcctttccgaaagaccaagactctggttgttactggtcccaactttggatgtggtagt
tctcgagaacacgccccttgggcccttctcgactttggcatcaagtgtatcatcgctccc
tcttttgccgatattttcttcaacaacaccttcaagaacggcatgcttccgatccgtatt
gacaacaaggacgacctggatgccatcgccgccgaagctcgcgccaaccgagacatcgag
gttgatctcccaaaccagctaatcaagaacgctgccggtgagactatttgctcatttgac
gttgaggagttccgcaagcactgcctagtcaacggcctcgacgatattggcctgactatg
cagcaggaagacaagatttccgagtttgagcggcgcatgacagaaaacaccccttggctc
gacggttcgggttacctgaagcgtcctggacagggtggtaagctggctgccaaggctgtc
cctattcccaagacaaatcgtggtgaggagaagaaggaacctctcgagtggtaa
>Fp108
atgcctgctcccgtaggaactccccagactctttacgacaaggtcttttcagcacacatt
gtcgacgagaagcttgatggcacgattcttctttacattgaccgacacctggtccacgaa
gtgacatcaccacaagccttcgagggtcttgaaaatgcaggccgaaaggtccgaagacct
gattgtactctggctaccactgatcacaacgtccccacatcttcccgcaaagccctgaag
gatattgcttcttttatcgaggaggacgattcacgaacacaatgtgttaccttggaggag
aatgtcaagaaattcggtgtcacatacttcggcctcggcgacaagcgacagggcatcgtc
cacatcattggccccgagcaaggctttactctccccggaaccaccgttgtttgcggtgac
agccacacctcaacacatggcgccttcggtgctctggccttcggtatcggtaccagtgag
gttgagcacgttcttgccacccaatgcttgatcaccaagcgaagcaagaacatgagaata
caggtcgatggtgagctcgcccctggtgtcagctcaaaggacgttgtcctccatgccatc
ggccagattggtaccgctggaggtactggtgctgttattgagttctgtggatctgtcatc
cgcagcctgagcatggaggcacgcatgtccatctgcaacatgtccattgagggtggtgcc
cgtgccggtatggtcgctcccgatgaaatcaccttcgaatacctcaagggtcgccctctg
gcccctaagtatggctctgagacttggaacaacgccgttgcctactggaagtccctccag
tcggaccctggcgccaagtatgatattgatgtctttatcgatgccaaggacattgttccc
actcttacttggggaaccagtcccgaagatgtcgtgcccatcacgggtcgtgttcctgac
cccgagaccttcagcagcgagagcaagaaggctgctggccgtcgcatgctcgagtacatg
ggcctgaccgctggaacccccatggaggagattcccgtcgacaaggttttcatcggatcg
tgcaccaacgcccgaattgaggatttgcgagcggctgccaatgttgtcaagggccgcaag
gttgctgataacatcaagcgcgccatggttgttcctggttctggtcttgtcaaggctcag
gcggaggaggagggtcttgatcagatcttcgtcgatgccggtttcgaatggcgagaggct
ggttgcagtatgtgcctgggcatgaaccctgacatcctggcccctaaggagcgatgtgct
agtacatcgaaccgaaactttgaaggtcgacagggtgctctcagccgaactcatctcatg
tctcctgttatggctgccgccgctgcccttgttggcaagctggctgatgtacgaaagcta
tcccactacacccaccagtccgccttcaaggcccgtgagctccccgccgaggagcctcat
gtagacgagcgaaccaaggatgactctgaggagcgcgaactgattggcgaccagcctcag
gactctcaacctcacaccaacaccctggtcagcgctgccggttctgcttctggcctgccc
aaattcactatctggaagggtactgccgctgctctggaccgatctaacgtcgacactgat
gccatcatccctaagcagttcctcaagaccatcaagcgaaccggccttggcaccgctctc
ttttacgagcttcgatacaaggaggatggatccgagaaccccgacttcgtcttgaaccag
gagcctttccgaaagaccaagactctggttgttactggtcccaactttggatgtggtagt
tctcgagaacacgccccttgggcccttctcgactttggcatcaagtgtatcatcgctccc
tcttttgccgatattttcttcaacaacaccttcaagaacggcatgcttccgatccgtatt
gacaacaaggacgacctggatgccatcgccgccgaagctcgcgccaaccgagacatcgag
gttgatctcccaaaccagctaatcaagaacgctgccggtgagactatttgctcatttgac
gttgaggagttccgcaagcactgcctagtcaacggcctcgacgatattggcctgactatg
cagcaggaagacaagatttccgagtttgagcggcgcatgacagaaaacaccccttggctc
gacggttcgggttacctgaagcgtcctggacagggtggtaagctggctgccaaggctgtc
cctattcccaagacaaatcgtggtgaggagaagaaggaacctctcgagtggtaa
>Fp118
atgcctgctcccgtaggaactccccagactctttacgacaaggtcttttcagcacacatt
gtcgacgagaagcttgatggcacgattcttctttacattgaccgacacctggtccacgaa
gtgacatcaccacaagccttcgagggtcttgaaaatgcaggccgaaaggtccgaagacct
gattgtactctggctaccactgatcacaacgtccccacatcttcccgcaaagccctgaag
gatattgcttcttttatcgaggaggacgattcacgaacacaatgtgttaccttggaggag
aatgtcaagaaattcggtgtcacatacttcggcctcggcgacaagcgacagggcatcgtc
cacatcattggccccgagcaaggctttactctccccggaaccaccgttgtttgcggtgac
agccacacctcaacacatggcgccttcggtgctctggccttcggtatcggtaccagtgag
gttgagcacgttcttgccacccaatgcttgatcaccaagcgaagcaagaacatgagaata
caggtcgatggtgagctcgcccctggtgtcagctcaaaggacgttgtcctccatgccatc
ggccagattggtaccgctggaggtactggtgctgttattgagttctgtggatctgtcatc
cgcagcctgagcatggaggcacgcatgtccatctgcaacatgtccattgagggtggtgcc
cgtgccggtatggtcgctcccgatgaaatcaccttcgaatacctcaagggtcgccctctg
gcccctaagtatggctctgagacttggaacaacgccgttgcctactggaagtccctccag
tcggaccctggcgccaagtatgatattgatgtctttatcgatgccaaggacattgttccc
actcttacttggggaaccagtcccgaagatgtcgtgcccatcacgggtcgtgttcctgac
cccgagaccttcagcagcgagagcaagaaggctgctggccgtcgcatgctcgagtacatg
ggcctgaccgctggaacccccatggaggagattcccgtcgacaaggttttcatcggatcg
tgcaccaacgcccgaattgaggatttgcgagcggctgccaatgttgtcaagggccgcaag
gttgctgataacatcaagcgcgccatggttgttcctggttctggtcttgtcaaggctcag
gcggaggaggagggtcttgatcagatcttcgtcgatgccggtttcgaatggcgagaggct
ggttgcagtatgtgcctgggcatgaaccctgacatcctggcccctaaggagcgatgtgct
agtacatcgaaccgaaactttgaaggtcgacagggtgctctcagccgaactcatctcatg
tctcctgttatggctgccgccgctgcccttgttggcaagctggctgatgtacgaaagcta
tcccactacacccaccagtccgccttcaaggcccgtgagctccccgccgaggagcctcat
gtagacgagcgaaccaaggatgactctgaggagcgcgaactgattggcgaccagcctcag
gactctcaacctcacaccaacaccctggtcagcgctgccggttctgcttctggcctgccc
aaattcactatctggaagggtactgccgctgctctggaccgatctaacgtcgacactgat
gccatcatccctaagcagttcctcaagaccatcaagcgaaccggccttggcaccgctctc
ttttacgagcttcgatacaaggaggatggatccgagaaccccgacttcgtcttgaaccag
gagcctttccgaaagaccaagactctggttgttactggtcccaactttggatgtggtagt
tctcgagaacacgccccttgggcccttctcgactttggcatcaagtgtatcatcgctccc
tcttttgccgatattttcttcaacaacaccttcaagaacggcatgcttccgatccgtatt
gacaacaaggacgacctggatgccatcgccgccgaagctcgcgccaaccgagacatcgag
gttgatctcccaaaccagctaatcaagaacgctgccggtgagactatttgctcatttgac
gttgaggagttccgcaagcactgcctagtcaacggcctcgacgatattggcctgactatg
cagcaggaagacaagatttccgagtttgagcggcgcatgacagaaaacaccccttggctc
gacggttcgggttacctgaagcgtcctggacagggtggtaagctggctgccaaggctgtc
cctattcccaagacaaatcgtggtgaggagaagaaggaacctctcgagtggtaa
>Fp122
atgcctgctcccgtaggaactccccagactctttacgacaaggtcttttcagcacacatt
gtcgacgagaagcttgatggcacgattcttctttacattgaccgacacctggtccacgaa
gtgacatcaccacaagccttcgagggtcttgaaaatgcaggccgaaaggtccgaagacct
gattgtactctggctaccactgatcacaacgtccccacatcttcccgcaaagccctgaag
gatattgcttcttttatcgaggaggacgattcacgaacacaatgtgttaccttggaggag
aatgtcaagaaattcggtgtcacatacttcggcctcggcgacaagcgacagggcatcgtc
cacatcattggccccgagcaaggctttactctccccggaaccaccgttgtttgcggtgac
agccacacctcaacacatggcgccttcggtgctctggccttcggtatcggtaccagtgag
gttgagcacgttcttgccacccaatgcttgatcaccaagcgaagcaagaacatgagaata
caggtcgatggtgagctcgcccctggtgtcagctcaaaggacgttgtcctccatgccatc
ggccagattggtaccgctggaggtactggtgctgttattgagttctgtggatctgtcatc
cgcagcctgagcatggaggcacgcatgtccatctgcaacatgtccattgagggtggtgcc
cgtgccggtatggtcgctcccgatgaaatcaccttcgaatacctcaagggtcgccctctg
gcccctaagtatggctctgagacttggaacaacgccgttgcctactggaagtccctccag
tcggaccctggcgccaagtatgatattgatgtctttatcgatgccaaggacattgttccc
actcttacttggggaaccagtcccgaagatgtcgtgcccatcacgggtcgtgttcctgac
cccgagaccttcagcagcgagagcaagaaggctgctggccgtcgcatgctcgagtacatg
ggcctgaccgctggaacccccatggaggagattcccgtcgacaaggttttcatcggatcg
tgcaccaacgcccgaattgaggatttgcgagcggctgccaatgttgtcaagggccgcaag
gttgctgataacatcaagcgcgccatggttgttcctggttctggtcttgtcaaggctcag
gcggaggaggagggtcttgatcagatcttcgtcgatgccggtttcgaatggcgagaggct
ggttgcagtatgtgcctgggcatgaaccctgacatcctggcccctaaggagcgatgtgct
agtacatcgaaccgaaactttgaaggtcgacagggtgctctcagccgaactcatctcatg
tctcctgttatggctgccgccgctgcccttgttggcaagctggctgatgtacgaaagcta
tcccactacacccaccagtccgccttcaaggcccgtgagctccccgccgaggagcctcat
gtagacgagcgaaccaaggatgactctgaggagcgcgaactgattggcgaccagcctcag
gactctcaacctcacaccaacaccctggtcagcgctgccggttctgcttctggcctgccc
aaattcactatctggaagggtactgccgctgctctggaccgatctaacgtcgacactgat
gccatcatccctaagcagttcctcaagaccatcaagcgaaccggccttggcaccgctctc
ttttacgagcttcgatacaaggaggatggatccgagaaccccgacttcgtcttgaaccag
gagcctttccgaaagaccaagactctggttgttactggtcccaactttggatgtggtagt
tctcgagaacacgccccttgggcccttctcgactttggcatcaagtgtatcatcgctccc
tcttttgccgatattttcttcaacaacaccttcaagaacggcatgcttccgatccgtatt
gacaacaaggacgacctggatgccatcgccgccgaagctcgcgccaaccgagacatcgag
gttgatctcccaaaccagctaatcaagaacgctgccggtgagactatttgctcatttgac
gttgaggagttccgcaagcactgcctagtcaacggcctcgacgatattggcctgactatg
cagcaggaagacaagatttccgagtttgagcggcgcatgacagaaaacaccccttggctc
gacggttcgggttacctgaagcgtcctggacagggtggtaagctggctgccaaggctgtc
cctattcccaagacaaatcgtggtgaggagaagaaggaacctctcgagtggtaa
>Fp125
atgcctgctcccgtaggaactccccagactctttacgacaaggtcttttcagcacacatt
gtcgacgagaagcttgatggcacgattcttctttacattgaccgacacctggtccacgaa
gtgacatcaccacaagccttcgagggtcttgaaaatgcaggccgaaaggtccgaagacct
gattgtactctggctaccactgatcacaacgtccccacatcttcccgcaaagccctgaag
gatattgcttcttttatcgaggaggacgattcacgaacacaatgtgttaccttggaggag
aatgtcaagaaattcggtgtcacatacttcggcctcggcgacaagcgacagggcatcgtc
cacatcattggccccgagcaaggctttactctccccggaaccaccgttgtttgcggtgac
agccacacctcaacacatggcgccttcggtgctctggccttcggtatcggtaccagtgag
gttgagcacgttcttgccacccaatgcttgatcaccaagcgaagcaagaacatgagaata
caggtcgatggtgagctcgcccctggtgtcagctcaaaggacgttgtcctccatgccatc
ggccagattggtaccgctggaggtactggtgctgttattgagttctgtggatctgtcatc
cgcagcctgagcatggaggcacgcatgtccatctgcaacatgtccattgagggtggtgcc
cgtgccggtatggtcgctcccgatgaaatcaccttcgaatacctcaagggtcgccctctg
gcccctaagtatggctctgagacttggaacaacgccgttgcctactggaagtccctccag
tcggaccctggcgccaagtatgatattgatgtctttatcgatgccaaggacattgttccc
actcttacttggggaaccagtcccgaagatgtcgtgcccatcacgggtcgtgttcctgac
cccgagaccttcagcagcgagagcaagaaggctgctggccgtcgcatgctcgagtacatg
ggcctgaccgctggaacccccatggaggagattcccgtcgacaaggttttcatcggatcg
tgcaccaacgcccgaattgaggatttgcgagcggctgccaatgttgtcaagggccgcaag
gttgctgataacatcaagcgcgccatggttgttcctggttctggtcttgtcaaggctcag
gcggaggaggagggtcttgatcagatcttcgtcgatgccggtttcgaatggcgagaggct
ggttgcagtatgtgcctgggcatgaaccctgacatcctggcccctaaggagcgatgtgct
agtacatcgaaccgaaactttgaaggtcgacagggtgctctcagccgaactcatctcatg
tctcctgttatggctgccgccgctgcccttgttggcaagctggctgatgtacgaaagcta
tcccactacacccaccagtccgccttcaaggcccgtgagctccccgccgaggagcctcat
gtagacgagcgaaccaaggatgactctgaggagcgcgaactgattggcgaccagcctcag
gactctcaacctcacaccaacaccctggtcagcgctgccggttctgcttctggcctgccc
aaattcactatctggaagggtactgccgctgctctggaccgatctaacgtcgacactgat
gccatcatccctaagcagttcctcaagaccatcaagcgaaccggccttggcaccgctctc
ttttacgagcttcgatacaaggaggatggatccgagaaccccgacttcgtcttgaaccag
gagcctttccgaaagaccaagactctggttgttactggtcccaactttggatgtggtagt
tctcgagaacacgccccttgggcccttctcgactttggcatcaagtgtatcatcgctccc
tcttttgccgatattttcttcaacaacaccttcaagaacggcatgcttccgatccgtatt
gacaacaaggacgacctggatgccatcgccgccgaagctcgcgccaaccgagacatcgag
gttgatctcccaaaccagctaatcaagaacgctgccggtgagactatttgctcatttgac
gttgaggagttccgcaagcactgcctagtcaacggcctcgacgatattggcctgactatg
cagcaggaagacaagatttccgagtttgagcggcgcatgacagaaaacaccccttggctc
gacggttcgggttacctgaagcgtcctggacagggtggtaagctggctgccaaggctgtc
cctattcccaagacaaatcgtggtgaggagaagaaggaacctctcgagtggtaa
>Fp13r
atgcctgctcccgtaggaactccccagactctttacgacaaggtcttttcagcacacatt
gtcgacgagaagcttgatggcacgattcttctttacattgaccgacacctggtccacgaa
gtgacatcaccacaagccttcgagggtcttgaaaatgcaggccgaaaggtccgaagacct
gattgtactctggctaccactgatcacaacgtccccacatcttcccgcaaagccctgaag
gatattgcttcttttatcgaggaggacgattcacgaacacaatgtgttaccttggaggag
aatgtcaagaaattcggtgtcacatacttcggcctcggcgacaagcgacagggcatcgtc
cacatcattggccccgagcaaggctttactctccccggaaccaccgttgtttgcggtgac
agccacacctcaacacatggcgccttcggtgctctggccttcggtatcggtaccagtgag
gttgagcacgttcttgccacccaatgcttgatcaccaagcgaagcaagaacatgagaata
caggtcgatggtgagctcgcccctggtgtcagctcaaaggacgttgtcctccatgccatc
ggccagattggtaccgctggaggtactggtgctgttattgagttctgtggatctgtcatc
cgcagcctgagcatggaggcacgcatgtccatctgcaacatgtccattgagggtggtgcc
cgtgccggtatggtcgctcccgatgaaatcaccttcgaatacctcaagggtcgccctctg
gcccctaagtatggctctgagacttggaacaacgccgttgcctactggaagtccctccag
tcggaccctggcgccaagtatgatattgatgtctttatcgatgccaaggacattgttccc
actcttacttggggaaccagtcccgaagatgtcgtgcccatcacgggtcgtgttcctgac
cccgagaccttcagcagcgagagcaagaaggctgctggccgtcgcatgctcgagtacatg
ggcctgaccgctggaacccccatggaggagattcccgtcgacaaggttttcatcggatcg
tgcaccaacgcccgaattgaggatttgcgagcggctgccaatgttgtcaagggccgcaag
gttgctgataacatcaagcgcgccatggttgttcctggttctggtcttgtcaaggctcag
gcggaggaggagggtcttgatcagatcttcgtcgatgccggtttcgaatggcgagaggct
ggttgcagtatgtgcctgggcatgaaccctgacatcctggcccctaaggagcgatgtgct
agtacatcgaaccgaaactttgaaggtcgacagggtgctctcagccgaactcatctcatg
tctcctgttatggctgccgccgctgcccttgttggcaagctggctgatgtacgaaagcta
tcccactacacccaccagtccgccttcaaggcccgtgagctccccgccgaggagcctcat
gtagacgagcgaaccaaggatgactctgaggagcgcgaactgattggcgaccagcctcag
gactctcaacctcacaccaacaccctggtcagcgctgccggttctgcttctggcctgccc
aaattcactatctggaagggtactgccgctgctctggaccgatctaacgtcgacactgat
gccatcatccctaagcagttcctcaagaccatcaagcgaaccggccttggcaccgctctc
ttttacgagcttcgatacaaggaggatggatccgagaaccccgacttcgtcttgaaccag
gagcctttccgaaagaccaagactctggttgttactggtcccaactttggatgtggtagt
tctcgagaacacgccccttgggcccttctcgactttggcatcaagtgtatcatcgctccc
tcttttgccgatattttcttcaacaacaccttcaagaacggcatgcttccgatccgtatt
gacaacaaggatgacctggatgccatcgccgccgaagctcgcgccaaccgagacatcgag
gttgatctcccaaaccagctaatcaagaacgctgccggtgagactatttgctcatttgac
gttgaggagttccgcaagcactgcctagtcaacggcctcgacgatattggcctgactatg
cagcaggaagacaagatttccgagtttgagcggcgcatgacagaaaacaccccttggctc
gacggttcgggttacctgaagcgtcctggacagggtggtaagctggctgccaaggctgtc
cctattcccaagacaaatcgtggtgaggagaagaaggaacctctcgagtggtaa
>Fp144
atgcctgctcccgtaggaactccccagactctttacgacaaggtcttttcagcacacatt
gtcgacgagaagcttgatggcacgattcttctttacattgaccgacacctggtccacgaa
gtgacatcaccacaagccttcgagggtcttgaaaatgcaggccgaaaggtccgaagacct
gattgtactctggctaccactgatcacaacgtccccacatcttcccgcaaagccctgaag
gatattgcttcttttatcgaggaggacgattcacgaacacaatgtgttaccttggaggag
aatgtcaagaaattcggtgtcacatacttcggcctcggcgacaagcgacagggcatcgtc
cacatcattggccccgagcaaggctttactctccccggaaccaccgttgtttgcggtgac
agccacacctcaacacatggcgccttcggtgctctggccttcggtatcggtaccagtgag
gttgagcacgttcttgccacccaatgcttgatcaccaagcgaagcaagaacatgagaata
caggtcgatggtgagctcgcccctggtgtcagctcaaaggacgttgtcctccatgccatc
ggccagattggtaccgctggaggtactggtgctgttattgagttctgtggatctgtcatc
cgcagcctgagcatggaggcacgcatgtccatctgcaacatgtccattgagggtggtgcc
cgtgccggtatggtcgctcccgatgaaatcaccttcgaatacctcaagggtcgccctctg
gcccctaagtatggctctgagacttggaacaacgccgttgcctactggaagtccctccag
tcggaccctggcgccaagtatgatattgatgtctttatcgatgccaaggacattgttccc
actcttacttggggaaccagtcccgaagatgtcgtgcccatcacgggtcgtgttcctgac
cccgagaccttcagcagcgagagcaagaaggctgctggccgtcgcatgctcgagtacatg
ggcctgaccgctggaacccccatggaggagattcccgtcgacaaggttttcatcggatcg
tgcaccaacgcccgaattgaggatttgcgagcggctgccaatgttgtcaagggccgcaag
gttgctgataacatcaagcgcgccatggttgttcctggttctggtcttgtcaaggctcag
gcggaggaggagggtcttgatcagatcttcgtcgatgccggtttcgaatggcgagaggct
ggttgcagtatgtgcctgggcatgaaccctgacatcctggcccctaaggagcgatgtgct
agtacatcgaaccgaaactttgaaggtcgacagggtgctctcagccgaactcatctcatg
tctcctgttatggctgccgccgctgcccttgttggcaagctggctgatgtacgaaagcta
tcccactacacccaccagtccgccttcaaggcccgtgagctccccgccgaggagcctcat
gtagacgagcgaaccaaggatgactctgaggagcgcgaactgattggcgaccagcctcag
gactctcaacctcacaccaacaccctggtcagcgctgccggttctgcttctggcctgccc
aaattcactatctggaagggtactgccgctgctctggaccgatctaacgtcgacactgat
gccatcatccctaagcagttcctcaagaccatcaagcgaaccggccttggcaccgctctc
ttttacgagcttcgatacaaggaggatggatccgagaaccccgacttcgtcttgaaccag
gagcctttccgaaagaccaagactctggttgttactggtcccaactttggatgtggtagt
tctcgagaacacgccccttgggcccttctcgactttggcatcaagtgtatcatcgctccc
tcttttgccgatattttcttcaacaacaccttcaagaacggcatgcttccgatccgtatt
gacaacaaggatgacctggatgccatcgccgccgaagctcgcgccaaccgagacatcgag
gttgatctcccaaaccagctaatcaagaacgctgccggtgagactatttgctcatttgac
gttgaggagttccgcaagcactgcctagtcaacggcctcgacgatattggcctgactatg
cagcaggaagacaagatttccgagtttgagcggcgcatgacagaaaacaccccttggctc
gacggttcgggttacctgaagcgtcctggacagggtggtaagctggctgccaaggctgtc
cctattcccaagacaaatcgtggtgaggagaagaaggaacctctcgagtggtaa
>Fp146
atgcctgctcccgtaggaactccccagactctttacgacaaggtcttttcagcacacatt
gtcgacgagaagcttgatggcacgattcttctttacattgaccgacacctggtccacgaa
gtgacatcaccacaagccttcgagggtcttgaaaatgcaggccgaaaggtccgaagacct
gattgtactctggctaccactgatcacaacgtccccacatcttcccgcaaagccctgaag
gatattgcttcttttatcgaggaggacgattcacgaacacaatgtgttaccttggaggag
aatgtcaagaaattcggtgtcacatacttcggcctcggcgacaagcgacagggcatcgtc
cacatcattggccccgagcaaggctttactctccccggaaccaccgttgtttgcggtgac
agccacacctcaacacatggcgccttcggtgctctggccttcggtatcggtaccagtgag
gttgagcacgttcttgccacccaatgcttgatcaccaagcgaagcaagaacatgagaata
caggtcgatggtgagctcgcccctggtgtcagctcaaaggacgttgtcctccatgccatc
ggccagattggtaccgctggaggtactggtgctgttattgagttctgtggatctgtcatc
cgcagcctgagcatggaggcacgcatgtccatctgcaacatgtccattgagggtggtgcc
cgtgccggtatggtcgctcccgatgaaatcaccttcgaatacctcaagggtcgccctctg
gcccctaagtatggctctgagacttggaacaacgccgttgcctactggaagtccctccag
tcggaccctggcgccaagtatgatattgatgtctttatcgatgccaaggacattgttccc
actcttacttggggaaccagtcccgaagatgtcgtgcccatcacgggtcgtgttcctgac
cccgagaccttcagcagcgagagcaagaaggctgctggccgtcgcatgctcgagtacatg
ggcctgaccgctggaacccccatggaggagattcccgtcgacaaggttttcatcggatcg
tgcaccaacgcccgaattgaggatttgcgagcggctgccaatgttgtcaagggccgcaag
gttgctgataacatcaagcgcgccatggttgttcctggttctggtcttgtcaaggctcag
gcggaggaggagggtcttgatcagatcttcgtcgatgccggtttcgaatggcgagaggct
ggttgcagtatgtgcctgggcatgaaccctgacatcctggcccctaaggagcgatgtgct
agtacatcgaaccgaaactttgaaggtcgacagggtgctctcagccgaactcatctcatg
tctcctgttatggctgccgccgctgcccttgttggcaagctggctgatgtacgaaagcta
tcccactacacccaccagtccgccttcaaggcccgtgagctccccgccgaggagcctcat
gtagacgagcgaaccaaggatgactctgaggagcgcgaactgattggcgaccagcctcag
gactctcaacctcacaccaacaccctggtcagcgctgccggttctgcttctggcctgccc
aaattcactatctggaagggtactgccgctgctctggaccgatctaacgtcgacactgat
gccatcatccctaagcagttcctcaagaccatcaagcgaaccggccttggcaccgctctc
ttttacgagcttcgatacaaggaggatggatccgagaaccccgacttcgtcttgaaccag
gagcctttccgaaagaccaagactctggttgttactggtcccaactttggatgtggtagt
tctcgagaacacgccccttgggcccttctcgactttggcatcaagtgtatcatcgctccc
tcttttgccgatattttcttcaacaacaccttcaagaacggcatgcttccgatccgtatt
gacaacaaggatgacctggatgccatcgccgccgaagctcgcgccaaccgagacatcgag
gttgatctcccaaaccagctaatcaagaacgctgccggtgagactatttgctcatttgac
gttgaggagttccgcaagcactgcctagtcaacggcctcgacgatattggcctgactatg
cagcaggaagacaagatttccgagtttgagcggcgcatgacagaaaacaccccttggctc
gacggttcgggttacctgaagcgtcctggacagggtggtaagctggctgccaaggctgtc
cctattcccaagacaaatcgtggtgaggagaagaaggaacctctcgagtggtaa
>Fp155
atgcctgctcccgtaggaactccccagactctttacgacaaggtcttttcagcacacatt
gtcgacgagaagcttgatggcacgattcttctttacattgaccgacacctggtccacgaa
gtgacatcaccacaagccttcgagggtcttgaaaatgcaggccgaaaggtccgaagacct
gattgtactctggctaccactgatcacaacgtccccacatcttcccgcaaagccctgaag
gatattgcttcttttatcgaggaggacgattcacgaacacaatgtgttaccttggaggag
aatgtcaagaaattcggtgtcacatacttcggcctcggcgacaagcgacagggcatcgtc
cacatcattggccccgagcaaggctttactctccccggaaccaccgttgtttgcggtgac
agccacacctcaacacatggcgccttcggtgctctggccttcggtatcggtaccagtgag
gttgagcacgttcttgccacccaatgcttgatcaccaagcgaagcaagaacatgagaata
caggtcgatggtgagctcgcccctggtgtcagctcaaaggacgttgtcctccatgccatc
ggccagattggtaccgctggaggtactggtgctgttattgagttctgtggatctgtcatc
cgcagcctgagcatggaggcacgcatgtccatctgcaacatgtccattgagggtggtgcc
cgtgccggtatggtcgctcccgatgaaatcaccttcgaatacctcaagggtcgccctctg
gcccctaagtatggctctgagacttggaacaacgccgttgcctactggaagtccctccag
tcggaccctggcgccaagtatgatattgatgtctttatcgatgccaaggacattgttccc
actcttacttggggaaccagtcccgaagatgtcgtgcccatcacgggtcgtgttcctgac
cccgagaccttcagcagcgagagcaagaaggctgctggccgtcgcatgctcgagtacatg
ggcctgaccgctggaacccccatggaggagattcccgtcgacaaggttttcatcggatcg
tgcaccaacgcccgaattgaggatttgcgagcggctgccaatgttgtcaagggccgcaag
gttgctgataacatcaagcgcgccatggttgttcctggttctggtcttgtcaaggctcag
gcggaggaggagggtcttgatcagatcttcgtcgatgccggtttcgaatggcgagaggct
ggttgcagtatgtgcctgggcatgaaccctgacatcctggcccctaaggagcgatgtgct
agtacatcgaaccgaaactttgaaggtcgacagggtgctctcagccgaactcatctcatg
tctcctgttatggctgccgccgctgcccttgttggcaagctggctgatgtacgaaagcta
tcccactacacccaccagtccgccttcaaggcccgtgagctccccgccgaggagcctcat
gtagacgagcgaaccaaggatgactctgaggagcgcgaactgattggcgaccagcctcag
gactctcaacctcacaccaacaccctggtcagcgctgccggttctgcttctggcctgccc
aaattcactatctggaagggtactgccgctgctctggaccgatctaacgtcgacactgat
gccatcatccctaagcagttcctcaagaccatcaagcgaaccggccttggcaccgctctc
ttttacgagcttcgatacaaggaggatggatccgagaaccccgacttcgtcttgaaccag
gagcctttccgaaagaccaagactctggttgttactggtcccaactttggatgtggtagt
tctcgagaacacgccccttgggcccttctcgactttggcatcaagtgtatcatcgctccc
tcttttgccgatattttcttcaacaacaccttcaagaacggcatgcttccgatccgtatt
gacaacaaggacgacctggatgccatcgccgccgaagctcgcgccaaccgagacatcgag
gttgatctcccaaaccagctaatcaagaacgctgccggtgagactatttgctcatttgac
gttgaggagttccgcaagcactgcctagtcaacggcctcgacgatattggcctgactatg
cagcaggaagacaagatttccgagtttgagcggcgcatgacagaaaacaccccttggctc
gacggttcgggttacctgaagcgtcctggacagggtggtaagctggctgccaaggctgtc
cctattcccaagacaaatcgtggtgaggagaagaaggaacctctcgagtggtaa
>Fp157
atgcctgctcccgtaggaactccccagactctttacgacaaggtcttttcagcacacatt
gtcgacgagaagcttgatggcacgattcttctttacattgaccgacacctggtccacgaa
gtgacatcaccacaagccttcgagggtcttgaaaatgcaggccgaaaggtccgaagacct
gattgtactctggctaccactgatcacaacgtccccacatcttcccgcaaagccctgaag
gatattgcttcttttatcgaggaggacgattcacgaacacaatgtgttaccttggaggag
aatgtcaagaaattcggtgtcacatacttcggcctcggcgacaagcgacagggcatcgtc
cacatcattggccccgagcaaggctttactctccccggaaccaccgttgtttgcggtgac
agccacacctcaacacatggcgccttcggtgctctggccttcggtatcggtaccagtgag
gttgagcacgttcttgccacccaatgcttgatcaccaagcgaagcaagaacatgagaata
caggtcgatggtgagctcgcccctggtgtcagctcaaaggacgttgtcctccatgccatc
ggccagattggtaccgctggaggtactggtgctgttattgagttctgtggatctgtcatc
cgcagcctgagcatggaggcacgcatgtccatctgcaacatgtccattgagggtggtgcc
cgtgccggtatggtcgctcccgatgaaatcaccttcgaatacctcaagggtcgccctctg
gcccctaagtatggctctgagacttggaacaacgccgttgcctactggaagtccctccag
tcggaccctggcgccaagtatgatattgatgtctttatcgatgccaaggacattgttccc
actcttacttggggaaccagtcccgaagatgtcgtgcccatcacgggtcgtgttcctgac
cccgagaccttcagcagcgagagcaagaaggctgctggccgtcgcatgctcgagtacatg
ggcctgaccgctggaacccccatggaggagattcccgtcgacaaggttttcatcggatcg
tgcaccaacgcccgaattgaggatttgcgagcggctgccaatgttgtcaagggccgcaag
gttgctgataacatcaagcgcgccatggttgttcctggttctggtcttgtcaaggctcag
gcggaggaggagggtcttgatcagatcttcgtcgatgccggtttcgaatggcgagaggct
ggttgcagtatgtgcctgggcatgaaccctgacatcctggcccctaaggagcgatgtgct
agtacatcgaaccgaaactttgaaggtcgacagggtgctctcagccgaactcatctcatg
tctcctgttatggctgccgccgctgcccttgttggcaagctggctgatgtacgaaagcta
tcccactacacccaccagtccgccttcaaggcccgtgagctccccgccgaggagcctcat
gtagacgagcgaaccaaggatgactctgaggagcgcgaactgattggcgaccagcctcag
gactctcaacctcacaccaacaccctggtcagcgctgccggttctgcttctggcctgccc
aaattcactatctggaagggtactgccgctgctctggaccgatctaacgtcgacactgat
gccatcatccctaagcagttcctcaagaccatcaagcgaaccggccttggcaccgctctc
ttttacgagcttcgatacaaggaggatggatccgagaaccccgacttcgtcttgaaccag
gagcctttccgaaagaccaagactctggttgttactggtcccaactttggatgtggtagt
tctcgagaacacgccccttgggcccttctcgactttggcatcaagtgtatcatcgctccc
tcttttgccgatattttcttcaacaacaccttcaagaacggcatgcttccgatccgtatt
gacaacaaggatgacctggatgccatcgccgccgaagctcgcgccaaccgagacatcgag
gttgatctcccaaaccagctaatcaagaacgctgccggtgagactatttgctcatttgac
gttgaggagttccgcaagcactgcctagtcaacggcctcgacgatattggcctgactatg
cagcaggaagacaagatttccgagtttgagcggcgcatgacagaaaacaccccttggctc
gacggttcgggttacctgaagcgtcctggacagggtggtaagctggctgccaaggctgtc
cctattcccaagacaaatcgtggtgaggagaagaaggaacctctcgagtggtaa
>Fp16r
atgcctgctcccgtaggaactccccagactctttacgacaaggtcttttcagcacacatt
gtcgacgagaagcttgatggcacgattcttctttacattgaccgacacctggtccacgaa
gtgacatcaccacaagccttcgagggtcttgaaaatgcaggccgaaaggtccgaagacct
gattgtactctggctaccactgatcacaacgtccccacatcttcccgcaaagccctgaag
gatattgcttcttttatcgaggaggacgattcacgaacacaatgtgttaccttggaggag
aatgtcaagaaattcggtgtcacatacttcggcctcggcgacaagcgacagggcatcgtc
cacatcattggccccgagcaaggctttactctccccggaaccaccgttgtttgcggtgac
agccacacctcaacacatggcgccttcggtgctctggccttcggtatcggtaccagtgag
gttgagcacgttcttgccacccaatgcttgatcaccaagcgaagcaagaacatgagaata
caggtcgatggtgagctcgcccctggtgtcagctcaaaggacgttgtcctccatgccatc
ggccagattggtaccgctggaggtactggtgctgttattgagttctgtggatctgtcatc
cgcagcctgagcatggaggcacgcatgtccatctgcaacatgtccattgagggtggtgcc
cgtgccggtatggtcgctcccgatgaaatcaccttcgaatacctcaagggtcgccctctg
gcccctaagtatggctctgagacttggaacaacgccgttgcctactggaagtccctccag
tcggaccctggcgccaagtatgatattgatgtctttatcgatgccaaggacattgttccc
actcttacttggggaaccagtcccgaagatgtcgtgcccatcacgggtcgtgttcctgac
cccgagaccttcagcagcgagagcaagaaggctgctggccgtcgcatgctcgagtacatg
ggcctgaccgctggaacccccatggaggagattcccgtcgacaaggttttcatcggatcg
tgcaccaacgcccgaattgaggatttgcgagcggctgccaatgttgtcaagggccgcaag
gttgctgataacatcaagcgcgccatggttgttcctggttctggtcttgtcaaggctcag
gcggaggaggagggtcttgatcagatcttcgtcgatgccggtttcgaatggcgagaggct
ggttgcagtatgtgcctgggcatgaaccctgacatcctggcccctaaggagcgatgtgct
agtacatcgaaccgaaactttgaaggtcgacagggtgctctcagccgaactcatctcatg
tctcctgttatggctgccgccgctgcccttgttggcaagctggctgatgtacgaaagcta
tcccactacacccaccagtccgccttcaaggcccgtgagctccccgccgaggagcctcat
gtagacgagcgaaccaaggatgactctgaggagcgcgaactgattggcgaccagcctcag
gactctcaacctcacaccaacaccctggtcagcgctgccggttctgcttctggcctgccc
aaattcactatctggaagggtactgccgctgctctggaccgatctaacgtcgacactgat
gccatcatccctaagcagttcctcaagaccatcaagcgaaccggccttggcaccgctctc
ttttacgagcttcgatacaaggaggatggatccgagaaccccgacttcgtcttgaaccag
gagcctttccgaaagaccaagactctggttgttactggtcccaactttggatgtggtagt
tctcgagaacacgccccttgggcccttctcgactttggcatcaagtgtatcatcgctccc
tcttttgccgatattttcttcaacaacaccttcaagaacggcatgcttccgatccgtatt
gacaacaaggacgacctggatgccatcgccgccgaagctcgcgccaaccgagacatcgag
gttgatctcccaaaccagctaatcaagaacgctgccggtgagactatttgctcatttgac
gttgaggagttccgcaagcactgcctagtcaacggcctcgacgatattggcctgactatg
cagcaggaagacaagatttccgagtttgagcggcgcatgacagaaaacaccccttggctc
gacggttcgggttacctgaagcgtcctggacagggtggtaagctggctgccaaggctgtc
cctattcccaagacaaatcgtggtgaggagaagaaggaacctctcgagtggtaa
>Fp1r
atgcctgctcccgtaggaactccccagactctttacgacaaggtcttttcagcacacatt
gtcgacgagaagcttgatggcacgattcttctttacattgaccgacacctggtccacgaa
gtgacatcaccacaagccttcgagggtcttgaaaatgcaggccgaaaggtccgaagacct
gattgtactctggctaccactgatcacaacgtccccacatcttcccgcaaagccctgaag
gatattgcttcttttatcgaggaggacgattcacgaacacaatgtgttaccttggaggag
aatgtcaagaaattcggtgtcacatacttcggcctcggcgacaagcgacagggcatcgtc
cacatcattggccccgagcaaggctttactctccccggaaccaccgttgtttgcggtgac
agccacacctcaacacatggcgccttcggtgctctggccttcggtatcggtaccagtgag
gttgagcacgttcttgccacccaatgcttgatcaccaagcgaagcaagaacatgagaata
caggtcgatggtgagctcgcccctggtgtcagctcaaaggacgttgtcctccatgccatc
ggccagattggtaccgctggaggtactggtgctgttattgagttctgtggatctgtcatc
cgcagcctgagcatggaggcacgcatgtccatctgcaacatgtccattgagggtggtgcc
cgtgccggtatggtcgctcccgatgaaatcaccttcgaatacctcaagggtcgccctctg
gcccctaagtatggctctgagacttggaacaacgccgttgcctactggaagtccctccag
tcggaccctggcgccaagtatgatattgatgtctttatcgatgccaaggacattgttccc
actcttacttggggaaccagtcccgaagatgtcgtgcccatcacgggtcgtgttcctgac
cccgagaccttcagcagcgagagcaagaaggctgctggccgtcgcatgctcgagtacatg
ggcctgaccgctggaacccccatggaggaggttcccgtcgacaaggttttcatcggatcg
tgcaccaacgcccgaattgaggatttgcgagcggctgccaatgttgtcaagggccgcaag
gttgctgataacatcaagcgcgccatggttgttcctggttctggtcttgtcaaggctcag
gcggaggaggagggtcttgatcagatcttcgtcgatgccggtttcgaatggcgagaggct
ggttgcagtatgtgcctgggcatgaaccctgacatcctggcccctaaggagcgatgtgct
agtacatcgaaccgaaactttgaaggtcgacagggtgctctcagccgaactcatctcatg
tctcctgttatggctgccgccgctgcccttgttggcaagctggctgatgtacgaaagcta
tcccactacacccaccagtccgccttcaaggcccgtgagctccccgccgaggagcctcat
gtagacgagcgaaccaaggatgactctgaggagcgcgaactgattggcgaccagcctcag
gactctcaacctcacaccaacaccctggtcagcgctgccggttctgcttctggcctgccc
aaattcactatctggaagggtactgccgctgctctggaccgatctaacgtcgacactgat
gccatcatccctaagcagttcctcaagaccatcaagcgaaccggccttggcaccgctctc
ttttacgagcttcgatacaaggaggatggatccgagaaccccgacttcgtcttgaaccag
gagcctttccgaaagaccaagactctggttgttactggtcccaactttggatgtggtagt
tctcgagaacacgccccttgggcccttctcgactttggcatcaagtgtatcatcgctccc
tcttttgccgatattttcttcaacaacaccttcaagaacggcatgcttccgatccgtatt
gacaacaaggacgacctggatgccatcgccgccgaagctcgcgccaaccgagacatcgag
gttgatctcccaaaccagctaatcaagaacgctgccggtgagactatttgctcatttgac
gttgaggagttccgcaagcactgcctagtcaacggcctcgacgatattggcctgactatg
cagcaggaagacaagatttccgagtttgagcggcgcatgacagaaaacaccccttggctc
gacggttcgggttacctgaagcgtcctggacagggtggtaagctggctgccaaggctgtc
cctattcccaagacaaatcgtggtgaggagaagaaggaacctctcgagtggtaa
>Fp21r
atgcctgctcccgtaggaactccccagactctttacgacaaggtcttttcagcacacatt
gtcgacgagaagcttgatggcacgattcttctttacattgaccgacacctggtccacgaa
gtgacatcaccacaagccttcgagggtcttgaaaatgcaggccgaaaggtccgaagacct
gattgtactctggctaccactgatcacaacgtccccacatcttcccgcaaagccctgaag
gatattgcttcttttatcgaggaggacgattcacgaacacaatgtgttaccttggaggag
aatgtcaagaaattcggtgtcacatacttcggcctcggcgacaagcgacagggcatcgtc
cacatcattggccccgagcaaggctttactctccccggaaccaccgttgtttgcggtgac
agccacacctcaacacatggcgccttcggtgctctggccttcggtatcggtaccagtgag
gttgagcacgttcttgccacccaatgcttgatcaccaagcgaagcaagaacatgagaata
caggtcgatggtgagctcgcccctggtgtcagctcaaaggacgttgtcctccatgccatc
ggccagattggtaccgctggaggtactggtgctgttattgagttctgtggatctgtcatc
cgcagcctgagcatggaggcacgcatgtccatctgcaacatgtccattgagggtggtgcc
cgtgccggtatggtcgctcccgatgaaatcaccttcgaatacctcaagggtcgccctctg
gcccctaagtatggctctgagacttggaacaacgccgttgcctactggaagtccctccag
tcggaccctggcgccaagtatgatattgatgtctttatcgatgccaaggacattgttccc
actcttacttggggaaccagtcccgaagatgtcgtgcccatcacgggtcgtgttcctgac
cccgagaccttcagcagcgagagcaagaaggctgctggccgtcgcatgctcgagtacatg
ggcctgaccgctggaacccccatggaggagattcccgtcgacaaggttttcatcggatcg
tgcaccaacgcccgaattgaggatttgcgagcggctgccaatgttgtcaagggccgcaag
gttgctgataacatcaagcgcgccatggttgttcctggttctggtcttgtcaaggctcag
gcggaggaggagggtcttgatcagatcttcgtcgatgccggtttcgaatggcgagaggct
ggttgcagtatgtgcctgggcatgaaccctgacatcctggcccctaaggagcgatgtgct
agtacatcgaaccgaaactttgaaggtcgacagggtgctctcagccgaactcatctcatg
tctcctgttatggctgccgccgctgcccttgttggcaagctggctgatgtacgaaagcta
tcccactacacccaccagtccgccttcaaggcccgtgagctccccgccgaggagcctcat
gtagacgagcgaaccaaggatgactctgaggagcgcgaactgattggcgaccagcctcag
gactctcaacctcacaccaacaccctggtcagcgctgccggttctgcttctggcctgccc
aaattcactatctggaagggtactgccgctgctctggaccgatctaacgtcgacactgat
gccatcatccctaagcagttcctcaagaccatcaagcgaaccggccttggcaccgctctc
ttttacgagcttcgatacaaggaggatggatccgagaaccccgacttcgtcttgaaccag
gagcctttccgaaagaccaagactctggttgttactggtcccaactttggatgtggtagt
tctcgagaacacgccccttgggcccttctcgactttggcatcaagtgtatcatcgctccc
tcttttgccgatattttcttcaacaacaccttcaagaacggcatgcttccgatccgtatt
gacaacaaggacgacctggatgccatcgccgccgaagctcgcgccaaccgagacatcgag
gttgatctcccaaaccagctaatcaagaacgctgccggtgagactatttgctcatttgac
gttgaggagttccgcaagcactgcctagtcaacggcctcgacgatattggcctgactatg
cagcaggaagacaagatttccgagtttgagcggcgcatgacagaaaacaccccttggctc
gacggttcgggttacctgaagcgtcctggacagggtggtaagctggctgccaaggctgtc
cctattcccaagacaaatcgtggtgaggagaagaaggaacctctcgagtggtaa
>Fp24r
atgcctgctcccgtaggaactccccagactctttacgacaaggtcttttcagcacacatt
gtcgacgagaagcttgatggcacgattcttctttacattgaccgacacctggtccacgaa
gtgacatcaccacaagccttcgagggtcttgaaaatgcaggccgaaaggtccgaagacct
gattgtactctggctaccactgatcacaacgtccccacatcttcccgcaaagccctgaag
gatattgcttcttttatcgaggaggacgattcacgaacacaatgtgttaccttggaggag
aatgtcaagaaattcggtgtcacatacttcggcctcggcgacaagcgacagggcatcgtc
cacatcattggccccgagcaaggctttactctccccggaaccaccgttgtttgcggtgac
agccacacctcaacacatggcgccttcggtgctctggccttcggtatcggtaccagtgag
gttgagcacgttcttgccacccaatgcttgatcaccaagcgaagcaagaacatgagaata
caggtcgatggtgagctcgcccctggtgtcagctcaaaggacgttgtcctccatgccatc
ggccagattggtaccgctggaggtactggtgctgttattgagttctgtggatctgtcatc
cgcagcctgagcatggaggcacgcatgtccatctgcaacatgtccattgagggtggtgcc
cgtgccggtatggtcgctcccgatgaaatcaccttcgaatacctcaagggtcgccctctg
gcccctaagtatggctctgagacttggaacaacgccgttgcctactggaagtccctccag
tcggaccctggcgccaagtatgatattgatgtctttatcgatgccaaggacattgttccc
actcttacttggggaaccagtcccgaagatgtcgtgcccatcacgggtcgtgttcctgac
cccgagaccttcagcagcgagagcaagaaggctgctggccgtcgcatgctcgagtacatg
ggcctgaccgctggaacccccatggaggagattcccgtcgacaaggttttcatcggatcg
tgcaccaacgcccgaattgaggatttgcgagcggctgccaatgttgtcaagggccgcaag
gttgctgataacatcaagcgcgccatggttgttcctggttctggtcttgtcaaggctcag
gcggaggaggagggtcttgatcagatcttcgtcgatgccggtttcgaatggcgagaggct
ggttgcagtatgtgcctgggcatgaaccctgacatcctggcccctaaggagcgatgtgct
agtacatcgaaccgaaactttgaaggtcgacagggtgctctcagccgaactcatctcatg
tctcctgttatggctgccgccgctgcccttgttggcaagctggctgatgtacgaaagcta
tcccactacacccaccagtccgccttcaaggcccgtgagctccccgccgaggagcctcat
gtagacgagcgaaccaaggatgactctgaggagcgcgaactgattggcgaccagcctcag
gactctcaacctcacaccaacaccctggtcagcgctgccggttctgcttctggcctgccc
aaattcactatctggaagggtactgccgctgctctggaccgatctaacgtcgacactgat
gccatcatccctaagcagttcctcaagaccatcaagcgaaccggccttggcaccgctctc
ttttacgagcttcgatacaaggaggatggatccgagaaccccgacttcgtcttgaaccag
gagcctttccgaaagaccaagactctggttgttactggtcccaactttggatgtggtagt
tctcgagaacacgccccttgggcccttctcgactttggcatcaagtgtatcatcgctccc
tcttttgccgatattttcttcaacaacaccttcaagaacggcatgcttccgatccgtatt
gacaacaaggacgacctggatgccatcgccgccgaagctcgcgccaaccgagacatcgag
gttgatctcccaaaccagctaatcaagaacgctgccggtgagactatttgctcatttgac
gttgaggagttccgcaagcactgcctagtcaacggcctcgacgatattggcctgactatg
cagcaggaagacaagatttccgagtttgagcggcgcatgacagaaaacaccccttggctc
gacggttcgggttacctgaagcgtcctggacagggtggtaagctggctgccaaggctgtc
cctattcccaagacaaatcgtggtgaggagaagaaggaacctctcgagtggtaa
>Fp2516
atgcctgctcccgtaggaactccccagactctttacgacaaggtcttttcagcacacatt
gtcgacgagaagcttgatggcacgattcttctttacattgaccgacacctggtccacgaa
gtgacatcaccacaagccttcgagggtcttgaaaatgcaggccgaaaggtccgaagacct
gattgtactctggctaccactgatcacaacgtccccacatcttcccgcaaagccctgaag
gatattgcttcttttatcgaggaggacgattcacgaacacaatgtgttaccttggaggag
aatgtcaagaaattcggtgtcacatacttcggcctcggcgacaagcgacagggcatcgtc
cacatcattggccccgagcaaggctttactctccccggaaccaccgttgtttgcggtgac
agccacacctcaacacatggcgccttcggtgctctggccttcggtatcggtaccagtgag
gttgagcacgttcttgccacccaatgcttgatcaccaagcgaagcaagaacatgagaata
caggtcgatggtgagctcgcccctggtgtcagctcaaaggacgttgtcctccatgccatc
ggccagattggtaccgctggaggtactggtgctgttattgagttctgtggatctgtcatc
cgcagcctgagcatggaggcacgcatgtccatctgcaacatgtccattgagggtggtgcc
cgtgccggtatggtcgctcccgatgaaatcaccttcgaatacctcaagggtcgccctctg
gcccctaagtatggctctgagacttggaacaacgccgttgcctactggaagtccctccag
tcggaccctggcgccaagtatgatattgatgtctttatcgatgccaaggacattgttccc
actcttacttggggaaccagtcccgaagatgtcgtgcccatcacgggtcgtgttcctgac
cccgagaccttcagcagcgagagcaagaaggctgctggccgtcgcatgctcgagtacatg
ggcctgaccgctggaacccccatggaggagattcccgtcgacaaggttttcatcggatcg
tgcaccaacgcccgaattgaggatttgcgagcggctgccaatgttgtcaagggccgcaag
gttgctgataacatcaagcgcgccatggttgttcctggttctggtcttgtcaaggctcag
gcggaggaggagggtcttgatcagatcttcgtcgatgccggtttcgaatggcgagaggct
ggttgcagtatgtgcctgggcatgaaccctgacatcctggcccctaaggagcgatgtgct
agtacatcgaaccgaaactttgaaggtcgacagggtgctctcagccgaactcatctcatg
tctcctgttatggctgccgccgctgcccttgttggcaagctggctgatgtacgaaagcta
tcccactacacccaccagtccgccttcaaggcccgtgagctccccgccgaggagcctcat
gtagacgagcgaaccaaggatgactctgaggagcgcgaactgattggcgaccagcctcag
gactctcaacctcacaccaacaccctggtcagcgctgccggttctgcttctggcctgccc
aaattcactatctggaagggtactgccgctgctctggaccgatctaacgtcgacactgat
gccatcatccctaagcagttcctcaagaccatcaagcgaaccggccttggcaccgctctc
ttttacgagcttcgatacaaggaggatggatccgagaaccccgacttcgtcttgaaccag
gagcctttccgaaagaccaagactctggttgttactggtcccaactttggatgtggtagt
tctcgagaacacgccccttgggcccttctcgactttggcatcaagtgtatcatcgctccc
tcttttgccgatattttcttcaacaacaccttcaagaacggcatgcttccgatccgtatt
gacaacaaggacgacctggatgccatcgccgccgaagctcgcgccaaccgagacatcgag
gttgatctcccaaaccagctaatcaagaacgctgccggtgagactatttgctcatttgac
gttgaggagttccgcaagcactgcctagtcaacggcctcgacgatattggcctgactatg
cagcaggaagacaagatttccgagtttgagcggcgcatgacagaaaacaccccttggctc
gacggttcgggttacctgaagcgtcctggacagggtggtaagctggctgccaaggctgtc
cctattcccaagacaaatcgtggtgaggagaagaaggaacctctcgagtggtaa
>Fp26r
atgcctgctcccgtaggaactccccagactctttacgacaaggtcttttcagcacacatt
gtcgacgagaagcttgatggcacgattcttctttacattgaccgacacctggtccacgaa
gtgacatcaccacaagccttcgagggtcttgaaaatgcaggccgaaaggtccgaagacct
gattgtactctggctaccactgatcacaacgtccccacatcttcccgcaaagccctgaag
gatattgcttcttttatcgaggaggacgattcacgaacacaatgtgttaccttggaggag
aatgtcaagaaattcggtgtcacatacttcggcctcggcgacaagcgacagggcatcgtc
cacatcattggccccgagcaaggctttactctccccggaaccaccgttgtttgcggtgac
agccacacctcaacacatggcgccttcggtgctctggccttcggtatcggtaccagtgag
gttgagcacgttcttgccacccaatgcttgatcaccaagcgaagcaagaacatgagaata
caggtcgatggtgagctcgcccctggtgtcagctcaaaggacgttgtcctccatgccatc
ggccagattggtaccgctggaggtactggtgctgttattgagttctgtggatctgtcatc
cgcagcctgagcatggaggcacgcatgtccatctgcaacatgtccattgagggtggtgcc
cgtgccggtatggtcgctcccgatgaaatcaccttcgaatacctcaagggtcgccctctg
gcccctaagtatggctctgagacttggaacaacgccgttgcctactggaagtccctccag
tcggaccctggcgccaagtatgatattgatgtctttatcgatgccaaggacattgttccc
actcttacttggggaaccagtcccgaagatgtcgtgcccatcacgggtcgtgttcctgac
cccgagaccttcagcagcgagagcaagaaggctgctggccgtcgcatgctcgagtacatg
ggcctgaccgctggaacccccatggaggaggttcccgtcgacaaggttttcatcggatcg
tgcaccaacgcccgaattgaggatttgcgagcggctgccaatgttgtcaagggccgcaag
gttgctgataacatcaagcgcgccatggttgttcctggttctggtcttgtcaaggctcag
gcggaggaggagggtcttgatcagatcttcgtcgatgccggtttcgaatggcgagaggct
ggttgcagtatgtgcctgggcatgaaccctgacatcctggcccctaaggagcgatgtgct
agtacatcgaaccgaaactttgaaggtcgacagggtgctctcagccgaactcatctcatg
tctcctgttatggctgccgccgctgcccttgttggcaagctggctgatgtacgaaagcta
tcccactacacccaccagtccgccttcaaggcccgtgagctccccgccgaggagcctcat
gtagacgagcgaaccaaggatgactctgaggagcgcgaactgattggcgaccagcctcag
gactctcaacctcacaccaacaccctggtcagcgctgccggttctgcttctggcctgccc
aaattcactatctggaagggtactgccgctgctctggaccgatctaacgtcgacactgat
gccatcatccctaagcagttcctcaagaccatcaagcgaaccggccttggcaccgctctc
ttttacgagcttcgatacaaggaggatggatccgagaaccccgacttcgtcttgaaccag
gagcctttccgaaagaccaagactctggttgttactggtcccaactttggatgtggtagt
tctcgagaacacgccccttgggcccttctcgactttggcatcaagtgtatcatcgctccc
tcttttgccgatattttcttcaacaacaccttcaagaacggcatgcttccgatccgtatt
gacaacaaggacgacctggatgccatcgccgccgaagctcgcgccaaccgagacatcgag
gttgatctcccaaaccagctaatcaagaacgctgccggtgagactatttgctcatttgac
gttgaggagttccgcaagcactgcctagtcaacggcctcgacgatattggcctgactatg
cagcaggaagacaagatttccgagtttgagcggcgcatgacagaaaacaccccttggctc
gacggttcgggttacctgaagcgtcctggacagggtggtaagctggctgccaaggctgtc
cctattcccaagacaaatcgtggtgaggagaagaaggaacctctcgagtggtaa
>Fp33
atgcctgctcccgtaggaactccccagactctttacgacaaggtcttttcagcacacatt
gtcgacgagaagcttgatggcacgattcttctttacattgaccgacacctggtccacgaa
gtgacatcaccacaagccttcgagggtcttgaaaatgcaggccgaaaggtccgaagacct
gattgtactctggctaccactgatcacaacgtccccacatcttcccgcaaagccctgaag
gatattgcttcttttatcgaggaggacgattcacgaacacaatgtgttaccttggaggag
aatgtcaagaaattcggtgtcacatacttcggcctcggcgacaagcgacagggcatcgtc
cacatcattggccccgagcaaggctttactctccccggaaccaccgttgtttgcggtgac
agccacacctcaacacatggcgccttcggtgctctggccttcggtatcggtaccagtgag
gttgagcacgttcttgccacccaatgcttgatcaccaagcgaagcaagaacatgagaata
caggtcgatggtgagctcgcccctggtgtcagctcaaaggacgttgtcctccatgccatc
ggccagattggtaccgctggaggtactggtgctgttattgagttctgtggatctgtcatc
cgcagcctgagcatggaggcacgcatgtccatctgcaacatgtccattgagggtggtgcc
cgtgccggtatggtcgctcccgatgaaatcaccttcgaatacctcaagggtcgccctctg
gcccctaagtatggctctgagacttggaacaacgccgttgcctactggaagtccctccag
tcggaccctggcgccaagtatgatattgatgtctttatcgatgccaaggacattgttccc
actcttacttggggaaccagtcccgaagatgtcgtgcccatcacgggtcgtgttcctgac
cccgagaccttcagcagcgagagcaagaaggctgctggccgtcgcatgctcgagtacatg
ggcctgaccgctggaacccccatggaggagattcccgtcgacaaggttttcatcggatcg
tgcaccaacgcccgaattgaggatttgcgagcggctgccaatgttgtcaagggccgcaag
gttgctgataacatcaagcgcgccatggttgttcctggttctggtcttgtcaaggctcag
gcggaggaggagggtcttgatcagatcttcgtcgatgccggtttcgaatggcgagaggct
ggttgcagtatgtgcctgggcatgaaccctgacatcctggcccctaaggagcgatgtgct
agtacatcgaaccgaaactttgaaggtcgacagggtgctctcagccgaactcatctcatg
tctcctgttatggctgccgccgctgcccttgttggcaagctggctgatgtacgaaagcta
tcccactacacccaccagtccgccttcaaggcccgtgagctccccgccgaggagcctcat
gtagacgagcgaaccaaggatgactctgaggagcgcgaactgattggcgaccagcctcag
gactctcaacctcacaccaacaccctggtcagcgctgccggttctgcttctggcctgccc
aaattcactatctggaagggtactgccgctgctctggaccgatctaacgtcgacactgat
gccatcatccctaagcagttcctcaagaccatcaagcgaaccggccttggcaccgctctc
ttttacgagcttcgatacaaggaggatggatccgagaaccccgacttcgtcttgaaccag
gagcctttccgaaagaccaagactctggttgttactggtcccaactttggatgtggtagt
tctcgagaacacgccccttgggcccttctcgactttggcatcaagtgtatcatcgctccc
tcttttgccgatattttcttcaacaacaccttcaagaacggcatgcttccgatccgtatt
gacaacaaggacgacctggatgccatcgccgccgaagctcgcgccaaccgagacatcgag
gttgatctcccaaaccagctaatcaagaacgctgccggtgagactatttgctcatttgac
gttgaggagttccgcaagcactgcctagtcaacggcctcgacgatattggcctgactatg
cagcaggaagacaagatttccgagtttgagcggcgcatgacagaaaacaccccttggctc
gacggttcgggttacctgaagcgtcctggacagggtggtaagctggctgccaaggctgtc
cctattcccaagacaaatcgtggtgaggagaagaaggaacctctcgagtggtaa
>Fp34
atgcctgctcccgtaggaactccccagactctttacgacaaggtcttttcagcacacatt
gtcgacgagaagcttgatggcacgattcttctttacattgaccgacacctggtccacgaa
gtgacatcaccacaagccttcgagggtcttgaaaatgcaggccgaaaggtccgaagacct
gattgtactctggctaccactgatcacaacgtccccacatcttcccgcaaagccctgaag
gatattgcttcttttatcgaggaggacgattcacgaacacaatgtgttaccttggaggag
aatgtcaagaaattcggtgtcacatacttcggcctcggcgacaagcgacagggcatcgtc
cacatcattggccccgagcaaggctttactctccccggaaccaccgttgtttgcggtgac
agccacacctcaacacatggcgccttcggtgctctggccttcggtatcggtaccagtgag
gttgagcacgttcttgccacccaatgcttgatcaccaagcgaagcaagaacatgagaata
caggtcgatggtgagctcgcccctggtgtcagctcaaaggacgttgtcctccatgccatc
ggccagattggtaccgctggaggtactggtgctgttattgagttctgtggatctgtcatc
cgcagcctgagcatggaggcacgcatgtccatctgcaacatgtccattgagggtggtgcc
cgtgccggtatggtcgctcccgatgaaatcaccttcgaatacctcaagggtcgccctctg
gcccctaagtatggctctgagacttggaacaacgccgttgcctactggaagtccctccag
tcggaccctggcgccaagtatgatattgatgtctttatcgatgccaaggacattgttccc
actcttacttggggaaccagtcccgaagatgtcgtgcccatcacgggtcgtgttcctgac
cccgagaccttcagcagcgagagcaagaaggctgctggccgtcgcatgctcgagtacatg
ggcctgaccgctggaacccccatggaggagattcccgtcgacaaggttttcatcggatcg
tgcaccaacgcccgaattgaggatttgcgagcggctgccaatgttgtcaagggccgcaag
gttgctgataacatcaagcgcgccatggttgttcctggttctggtcttgtcaaggctcag
gcggaggaggagggtcttgatcagatcttcgtcgatgccggtttcgaatggcgagaggct
ggttgcagtatgtgcctgggcatgaaccctgacatcctggcccctaaggagcgatgtgct
agtacatcgaaccgaaactttgaaggtcgacagggtgctctcagccgaactcatctcatg
tctcctgttatggctgccgccgctgcccttgttggcaagctggctgatgtacgaaagcta
tcccactacacccaccagtccgccttcaaggcccgtgagctccccgccgaggagcctcat
gtagacgagcgaaccaaggatgactctgaggagcgcgaactgattggcgaccagcctcag
gactctcaacctcacaccaacaccctggtcagcgctgccggttctgcttctggcctgccc
aaattcactatctggaagggtactgccgctgctctggaccgatctaacgtcgacactgat
gccatcatccctaagcagttcctcaagaccatcaagcgaaccggccttggcaccgctctc
ttttacgagcttcgatacaaggaggatggatccgagaaccccgacttcgtcttgaaccag
gagcctttccgaaagaccaagactctggttgttactggtcccaactttggatgtggtagt
tctcgagaacacgccccttgggcccttctcgactttggcatcaagtgtatcatcgctccc
tcttttgccgatattttcttcaacaacaccttcaagaacggcatgcttccgatccgtatt
gacaacaaggacgacctggatgccatcgccgccgaagctcgcgccaaccgagacatcgag
gttgatctcccaaaccagctaatcaagaacgctgccggtgagactatttgctcatttgac
gttgaggagttccgcaagcactgcctagtcaacggcctcgacgatattggcctgactatg
cagcaggaagacaagatttccgagtttgagcggcgcatgacagaaaacaccccttggctc
gacggttcgggttacctgaagcgtcctggacagggtggtaagctggctgccaaggctgtc
cctattcccaagacaaatcgtggtgaggagaagaaggaacctctcgagtggtaa
>Fp35
atgcctgctcccgtaggaactccccagactctttacgacaaggtcttttcagcacacatt
gtcgacgagaagcttgatggcacgattcttctttacattgaccgacacctggtccacgaa
gtgacatcaccacaagccttcgagggtcttgaaaatgcaggccgaaaggtccgaagacct
gattgtactctggctaccactgatcacaacgtccccacatcttcccgcaaagccctgaag
gatattgcttcttttatcgaggaggacgattcacgaacacaatgtgttaccttggaggag
aatgtcaagaaattcggtgtcacatacttcggcctcggcgacaagcgacagggcatcgtc
cacatcattggccccgagcaaggctttactctccccggaaccaccgttgtttgcggtgac
agccacacctcaacacatggcgccttcggtgctctggccttcggtatcggtaccagtgag
gttgagcacgttcttgccacccaatgcttgatcaccaagcgaagcaagaacatgagaata
caggtcgatggtgagctcgcccctggtgtcagctcaaaggacgttgtcctccatgccatc
ggccagattggtaccgctggaggtactggtgctgttattgagttctgtggatctgtcatc
cgcagcctgagcatggaggcacgcatgtccatctgcaacatgtccattgagggtggtgcc
cgtgccggtatggtcgctcccgatgaaatcaccttcgaatacctcaagggtcgccctctg
gcccctaagtatggctctgagacttggaacaacgccgttgcctactggaagtccctccag
tcggaccctggcgccaagtatgatattgatgtctttatcgatgccaaggacattgttccc
actcttacttggggaaccagtcccgaagatgtcgtgcccatcacgggtcgtgttcctgac
cccgagaccttcagcagcgagagcaagaaggctgctggccgtcgcatgctcgagtacatg
ggcctgaccgctggaacccccatggaggagattcccgtcgacaaggttttcatcggatcg
tgcaccaacgcccgaattgaggatttgcgagcggctgccaatgttgtcaagggccgcaag
gttgctgataacatcaagcgcgccatggttgttcctggttctggtcttgtcaaggctcag
gcggaggaggagggtcttgatcagatcttcgtcgatgccggtttcgaatggcgagaggct
ggttgcagtatgtgcctgggcatgaaccctgacatcctggcccctaaggagcgatgtgct
agtacatcgaaccgaaactttgaaggtcgacagggtgctctcagccgaactcatctcatg
tctcctgttatggctgccgccgctgcccttgttggcaagctggctgatgtacgaaagcta
tcccactacacccaccagtccgccttcaaggcccgtgagctccccgccgaggagcctcat
gtagacgagcgaaccaaggatgactctgaggagcgcgaactgattggcgaccagcctcag
gactctcaacctcacaccaacaccctggtcagcgctgccggttctgcttctggcctgccc
aaattcactatctggaagggtactgccgctgctctggaccgatctaacgtcgacactgat
gccatcatccctaagcagttcctcaagaccatcaagcgaaccggccttggcaccgctctc
ttttacgagcttcgatacaaggaggatggatccgagaaccccgacttcgtcttgaaccag
gagcctttccgaaagaccaagactctggttgttactggtcccaactttggatgtggtagt
tctcgagaacacgccccttgggcccttctcgactttggcatcaagtgtatcatcgctccc
tcttttgccgatattttcttcaacaacaccttcaagaacggcatgcttccgatccgtatt
gacaacaaggatgacctggatgccatcgccgccgaagctcgcgccaaccgagacatcgag
gttgatctcccaaaccagctaatcaagaacgctgccggtgagactatttgctcatttgac
gttgaggagttccgcaagcactgcctagtcaacggcctcgacgatattggcctgactatg
cagcaggaagacaagatttccgagtttgagcggcgcatgacagaaaacaccccttggctc
gacggttcgggttacctgaagcgtcctggacagggtggtaagctggctgccaaggctgtc
cctattcccaagacaaatcgtggtgaggagaagaaggaacctctcgagtggtaa
>Fp38
atgcctgctcccgtaggaactccccagactctttacgacaaggtcttttcagcacacatt
gtcgacgagaagcttgatggcacgattcttctttacattgaccgacacctggtccacgaa
gtgacatcaccacaagccttcgagggtcttgaaaatgcaggccgaaaggtccgaagacct
gattgtactctggctaccactgatcacaacgtccccacatcttcccgcaaagccctgaag
gatattgcttcttttatcgaggaggacgattcacgaacacaatgtgttaccttggaggag
aatgtcaagaaattcggtgtcacatacttcggcctcggcgacaagcgacagggcatcgtc
cacatcattggccccgagcaaggctttactctccccggaaccaccgttgtttgcggtgac
agccacacctcaacacatggcgccttcggtgctctggccttcggtatcggtaccagtgag
gttgagcacgttcttgccacccaatgcttgatcaccaagcgaagcaagaacatgagaata
caggtcgatggtgagctcgcccctggtgtcagctcaaaggacgttgtcctccatgccatc
ggccagattggtaccgctggaggtactggtgctgttattgagttctgtggatctgtcatc
cgcagcctgagcatggaggcacgcatgtccatctgcaacatgtccattgagggtggtgcc
cgtgccggtatggtcgctcccgatgaaatcaccttcgaatacctcaagggtcgccctctg
gcccctaagtatggctctgagacttggaacaacgccgttgcctactggaagtccctccag
tcggaccctggcgccaagtatgatattgatgtctttatcgatgccaaggacattgttccc
actcttacttggggaaccagtcccgaagatgtcgtgcccatcacgggtcgtgttcctgac
cccgagaccttcagcagcgagagcaagaaggctgctggccgtcgcatgctcgagtacatg
ggcctgaccgctggaacccccatggaggagattcccgtcgacaaggttttcatcggatcg
tgcaccaacgcccgaattgaggatttgcgagcggctgccaatgttgtcaagggccgcaag
gttgctgataacatcaagcgcgccatggttgttcctggttctggtcttgtcaaggctcag
gcggaggaggagggtcttgatcagatcttcgtcgatgccggtttcgaatggcgagaggct
ggttgcagtatgtgcctgggcatgaaccctgacatcctggcccctaaggagcgatgtgct
agtacatcgaaccgaaactttgaaggtcgacagggtgctctcagccgaactcatctcatg
tctcctgttatggctgccgccgctgcccttgttggcaagctggctgatgtacgaaagcta
tcccactacacccaccagtccgccttcaaggcccgtgagctccccgccgaggagcctcat
gtagacgagcgaaccaaggatgactctgaggagcgcgaactgattggcgaccagcctcag
gactctcaacctcacaccaacaccctggtcagcgctgccggttctgcttctggcctgccc
aaattcactatctggaagggtactgccgctgctctggaccgatctaacgtcgacactgat
gccatcatccctaagcagttcctcaagaccatcaagcgaaccggccttggcaccgctctc
ttttacgagcttcgatacaaggaggatggatccgagaaccccgacttcgtcttgaaccag
gagcctttccgaaagaccaagactctggttgttactggtcccaactttggatgtggtagt
tctcgagaacacgccccttgggcccttctcgactttggcatcaagtgtatcatcgctccc
tcttttgccgatattttcttcaacaacaccttcaagaacggcatgcttccgatccgtatt
gacaacaaggatgacctggatgccatcgccgccgaagctcgcgccaaccgagacatcgag
gttgatctcccaaaccagctaatcaagaacgctgccggtgagactatttgctcatttgac
gttgaggagttccgcaagcactgcctagtcaacggcctcgacgatattggcctgactatg
cagcaggaagacaagatttccgagtttgagcggcgcatgacagaaaacaccccttggctc
gacggttcgggttacctgaagcgtcctggacagggtggtaagctggctgccaaggctgtc
cctattcccaagacaaatcgtggtgaggagaagaaggaacctctcgagtggtaa
>Fp39
atgcctgctcccgtaggaactccccagactctttacgacaaggtcttttcagcacacatt
gtcgacgagaagcttgatggcacgattcttctttacattgaccgacacctggtccacgaa
gtgacatcaccacaagccttcgagggtcttgaaaatgcaggccgaaaggtccgaagacct
gattgtactctggctaccactgatcacaacgtccccacatcttcccgcaaagccctgaag
gatattgcttcttttatcgaggaggacgattcacgaacacaatgtgttaccttggaggag
aatgtcaagaaattcggtgtcacatacttcggcctcggcgacaagcgacagggcatcgtc
cacatcattggccccgagcaaggctttactctccccggaaccaccgttgtttgcggtgac
agccacacctcaacacatggcgccttcggtgctctggccttcggtatcggtaccagtgag
gttgagcacgttcttgccacccaatgcttgatcaccaagcgaagcaagaacatgagaata
caggtcgatggtgagctcgcccctggtgtcagctcaaaggacgttgtcctccatgccatc
ggccagattggtaccgctggaggtactggtgctgttattgagttctgtggatctgtcatc
cgcagcctgagcatggaggcacgcatgtccatctgcaacatgtccattgagggtggtgcc
cgtgccggtatggtcgctcccgatgaaatcaccttcgaatacctcaagggtcgccctctg
gcccctaagtatggctctgagacttggaacaacgccgttgcctactggaagtccctccag
tcggaccctggcgccaagtatgatattgatgtctttatcgatgccaaggacattgttccc
actcttacttggggaaccagtcccgaagatgtcgtgcccatcacgggtcgtgttcctgac
cccgagaccttcagcagcgagagcaagaaggctgctggccgtcgcatgctcgagtacatg
ggcctgaccgctggaacccccatggaggagattcccgtcgacaaggttttcatcggatcg
tgcaccaacgcccgaattgaggatttgcgagcggctgccaatgttgtcaagggccgcaag
gttgctgataacatcaagcgcgccatggttgttcctggttctggtcttgtcaaggctcag
gcggaggaggagggtcttgatcagatcttcgtcgatgccggtttcgaatggcgagaggct
ggttgcagtatgtgcctgggcatgaaccctgacatcctggcccctaaggagcgatgtgct
agtacatcgaaccgaaactttgaaggtcgacagggtgctctcagccgaactcatctcatg
tctcctgttatggctgccgccgctgcccttgttggcaagctggctgatgtacgaaagcta
tcccactacacccaccagtccgccttcaaggcccgtgagctccccgccgaggagcctcat
gtagacgagcgaaccaaggatgactctgaggagcgcgaactgattggcgaccagcctcag
gactctcaacctcacaccaacaccctggtcagcgctgccggttctgcttctggcctgccc
aaattcactatctggaagggtactgccgctgctctggaccgatctaacgtcgacactgat
gccatcatccctaagcagttcctcaagaccatcaagcgaaccggccttggcaccgctctc
ttttacgagcttcgatacaaggaggatggatccgagaaccccgacttcgtcttgaaccag
gagcctttccgaaagaccaagactctggttgttactggtcccaactttggatgtggtagt
tctcgagaacacgccccttgggcccttctcgactttggcatcaagtgtatcatcgctccc
tcttttgccgatattttcttcaacaacaccttcaagaacggcatgcttccgatccgtatt
gacaacaaggacgacctggatgccatcgccgccgaagctcgcgccaaccgagacatcgag
gttgatctcccaaaccagctaatcaagaacgctgccggtgagactatttgctcatttgac
gttgaggagttccgcaagcactgcctagtcaacggcctcgacgatattggcctgactatg
cagcaggaagacaagatttccgagtttgagcggcgcatgacagaaaacaccccttggctc
gacggttcgggttacctgaagcgtcctggacagggtggtaagctggctgccaaggctgtc
cctattcccaagacaaatcgtggtgaggagaagaaggaacctctcgagtggtaa
>Fp42
atgcctgctcccgtaggaactccccagactctttacgacaaggtcttttcagcacacatt
gtcgacgagaagcttgatggcacgattcttctttacattgaccgacacctggtccacgaa
gtgacatcaccacaagccttcgagggtcttgaaaatgcaggccgaaaggtccgaagacct
gattgtactctggctaccactgatcacaacgtccccacatcttcccgcaaagccctgaag
gatattgcttcttttatcgaggaggacgattcacgaacacaatgtgttaccttggaggag
aatgtcaagaaattcggtgtcacatacttcggcctcggcgacaagcgacagggcatcgtc
cacatcattggccccgagcaaggctttactctccccggaaccaccgttgtttgcggtgac
agccacacctcaacacatggcgccttcggtgctctggccttcggtatcggtaccagtgag
gttgagcacgttcttgccacccaatgcttgatcaccaagcgaagcaagaacatgagaata
caggtcgatggtgagctcgcccctggtgtcagctcaaaggacgttgtcctccatgccatc
ggccagattggtaccgctggaggtactggtgctgttattgagttctgtggatctgtcatc
cgcagcctgagcatggaggcacgcatgtccatctgcaacatgtccattgagggtggtgcc
cgtgccggtatggtcgctcccgatgaaatcaccttcgaatacctcaagggtcgccctctg
gcccctaagtatggctctgagacttggaacaacgccgttgcctactggaagtccctccag
tcggaccctggcgccaagtatgatattgatgtctttatcgatgccaaggacattgttccc
actcttacttggggaaccagtcccgaagatgtcgtgcccatcacgggtcgtgttcctgac
cccgagaccttcagcagcgagagcaagaaggctgctggccgtcgcatgctcgagtacatg
ggcctgaccgctggaacccccatggaggagattcccgtcgacaaggttttcatcggatcg
tgcaccaacgcccgaattgaggatttgcgagcggctgccaatgttgtcaagggccgcaag
gttgctgataacatcaagcgcgccatggttgttcctggttctggtcttgtcaaggctcag
gcggaggaggagggtcttgatcagatcttcgtcgatgccggtttcgaatggcgagaggct
ggttgcagtatgtgcctgggcatgaaccctgacatcctggcccctaaggagcgatgtgct
agtacatcgaaccgaaactttgaaggtcgacagggtgctctcagccgaactcatctcatg
tctcctgttatggctgccgccgctgcccttgttggcaagctggctgatgtacgaaagcta
tcccactacacccaccagtccgccttcaaggcccgtgagctccccgccgaggagcctcat
gtagacgagcgaaccaaggatgactctgaggagcgcgaactgattggcgaccagcctcag
gactctcaacctcacaccaacaccctggtcagcgctgccggttctgcttctggcctgccc
aaattcactatctggaagggtactgccgctgctctggaccgatctaacgtcgacactgat
gccatcatccctaagcagttcctcaagaccatcaagcgaaccggccttggcaccgctctc
ttttacgagcttcgatacaaggaggatggatccgagaaccccgacttcgtcttgaaccag
gagcctttccgaaagaccaagactctggttgttactggtcccaactttggatgtggtagt
tctcgagaacacgccccttgggcccttctcgactttggcatcaagtgtatcatcgctccc
tcttttgccgatattttcttcaacaacaccttcaagaacggcatgcttccgatccgtatt
gacaacaaggacgacctggatgccatcgccgccgaagctcgcgccaaccgagacatcgag
gttgatctcccaaaccagctaatcaagaacgctgccggtgagactatttgctcatttgac
gttgaggagttccgcaagcactgcctagtcaacggcctcgacgatattggcctgactatg
cagcaggaagacaagatttccgagtttgagcggcgcatgacagaaaacaccccttggctc
gacggttcgggttacctgaagcgtcctggacagggtggtaagctggctgccaaggctgtc
cctattcccaagacaaatcgtggtgaggagaagaaggaacctctcgagtggtaa
>Fp44
atgcctgctcccgtaggaactccccagactctttacgacaaggtcttttcagcacacatt
gtcgacgagaagcttgatggcacgattcttctttacattgaccgacacctggtccacgaa
gtgacatcaccacaagccttcgagggtcttgaaaatgcaggccgaaaggtccgaagacct
gattgtactctggctaccactgatcacaacgtccccacatcttcccgcaaagccctgaag
gatattgcttcttttatcgaggaggacgattcacgaacacaatgtgttaccttggaggag
aatgtcaagaaattcggtgtcacatacttcggcctcggcgacaagcgacagggcatcgtc
cacatcattggccccgagcaaggctttactctccccggaaccaccgttgtttgcggtgac
agccacacctcaacacatggcgccttcggtgctctggccttcggtatcggtaccagtgag
gttgagcacgttcttgccacccaatgcttgatcaccaagcgaagcaagaacatgagaata
caggtcgatggtgagctcgcccctggtgtcagctcaaaggacgttgtcctccatgccatc
ggccagattggtaccgctggaggtactggtgctgttattgagttctgtggatctgtcatc
cgcagcctgagcatggaggcacgcatgtccatctgcaacatgtccattgagggtggtgcc
cgtgccggtatggtcgctcccgatgaaatcaccttcgaatacctcaagggtcgccctctg
gcccctaagtatggctctgagacttggaacaacgccgttgcctactggaagtccctccag
tcggaccctggcgccaagtatgatattgatgtctttatcgatgccaaggacattgttccc
actcttacttggggaaccagtcccgaagatgtcgtgcccatcacgggtcgtgttcctgac
cccgagaccttcagcagcgagagcaagaaggctgctggccgtcgcatgctcgagtacatg
ggcctgaccgctggaacccccatggaggagattcccgtcgacaaggttttcatcggatcg
tgcaccaacgcccgaattgaggatttgcgagcggctgccaatgttgtcaagggccgcaag
gttgctgataacatcaagcgcgccatggttgttcctggttctggtcttgtcaaggctcag
gcggaggaggagggtcttgatcagatcttcgtcgatgccggtttcgaatggcgagaggct
ggttgcagtatgtgcctgggcatgaaccctgacatcctggcccctaaggagcgatgtgct
agtacatcgaaccgaaactttgaaggtcgacagggtgctctcagccgaactcatctcatg
tctcctgttatggctgccgccgctgcccttgttggcaagctggctgatgtacgaaagcta
tcccactacacccaccagtccgccttcaaggcccgtgagctccccgccgaggagcctcat
gtagacgagcgaaccaaggatgactctgaggagcgcgaactgattggcgaccagcctcag
gactctcaacctcacaccaacaccctggtcagcgctgccggttctgcttctggcctgccc
aaattcactatctggaagggtactgccgctgctctggaccgatctaacgtcgacactgat
gccatcatccctaagcagttcctcaagaccatcaagcgaaccggccttggcaccgctctc
ttttacgagcttcgatacaaggaggatggatccgagaaccccgacttcgtcttgaaccag
gagcctttccgaaagaccaagactctggttgttactggtcccaactttggatgtggtagt
tctcgagaacacgccccttgggcccttctcgactttggcatcaagtgtatcatcgctccc
tcttttgccgatattttcttcaacaacaccttcaagaacggcatgcttccgatccgtatt
gacaacaaggacgacctggatgccatcgccgccgaagctcgcgccaaccgagacatcgag
gttgatctcccaaaccagctaatcaagaacgctgccggtgagactatttgctcatttgac
gttgaggagttccgcaagcactgcctagtcaacggcctcgacgatattggcctgactatg
cagcaggaagacaagatttccgagtttgagcggcgcatgacagaaaacaccccttggctc
gacggttcgggttacctgaagcgtcctggacagggtggtaagctggctgccaaggctgtc
cctattcccaagacaaatcgtggtgaggagaagaaggaacctctcgagtggtaa
>Fp49
atgcctgctcccgtaggaactccccagactctttacgacaaggtcttttcagcacacatt
gtcgacgagaagcttgatggcacgattcttctttacattgaccgacacctggtccacgaa
gtgacatcaccacaagccttcgagggtcttgaaaatgcaggccgaaaggtccgaagacct
gattgtactctggctaccactgatcacaacgtccccacatcttcccgcaaagccctgaag
gatattgcttcttttatcgaggaggacgattcacgaacacaatgtgttaccttggaggag
aatgtcaagaaattcggtgtcacatacttcggcctcggcgacaagcgacagggcatcgtc
cacatcattggccccgagcaaggctttactctccccggaaccaccgttgtttgcggtgac
agccacacctcaacacatggcgccttcggtgctctggccttcggtatcggtaccagtgag
gttgagcacgttcttgccacccaatgcttgatcaccaagcgaagcaagaacatgagaata
caggtcgatggtgagctcgcccctggtgtcagctcaaaggacgttgtcctccatgccatc
ggccagattggtaccgctggaggtactggtgctgttattgagttctgtggatctgtcatc
cgcagcctgagcatggaggcacgcatgtccatctgcaacatgtccattgagggtggtgcc
cgtgccggtatggtcgctcccgatgaaatcaccttcgaatacctcaagggtcgccctctg
gcccctaagtatggctctgagacttggaacaacgccgttgcctactggaagtccctccag
tcggaccctggcgccaagtatgatattgatgtctttatcgatgccaaggacattgttccc
actcttacttggggaaccagtcccgaagatgtcgtgcccatcacgggtcgtgttcctgac
cccgagaccttcagcagcgagagcaagaaggctgctggccgtcgcatgctcgagtacatg
ggcctgaccgctggaacccccatggaggagattcccgtcgacaaggttttcatcggatcg
tgcaccaacgcccgaattgaggatttgcgagcggctgccaatgttgtcaagggccgcaag
gttgctgataacatcaagcgcgccatggttgttcctggttctggtcttgtcaaggctcag
gcggaggaggagggtcttgatcagatcttcgtcgatgccggtttcgaatggcgagaggct
ggttgcagtatgtgcctgggcatgaaccctgacatcctggcccctaaggagcgatgtgct
agtacatcgaaccgaaactttgaaggtcgacagggtgctctcagccgaactcatctcatg
tctcctgttatggctgccgccgctgcccttgttggcaagctggctgatgtacgaaagcta
tcccactacacccaccagtccgccttcaaggcccgtgagctccccgccgaggagcctcat
gtagacgagcgaaccaaggatgactctgaggagcgcgaactgattggcgaccagcctcag
gactctcaacctcacaccaacaccctggtcagcgctgccggttctgcttctggcctgccc
aaattcactatctggaagggtactgccgctgctctggaccgatctaacgtcgacactgat
gccatcatccctaagcagttcctcaagaccatcaagcgaaccggccttggcaccgctctc
ttttacgagcttcgatacaaggaggatggatccgagaaccccgacttcgtcttgaaccag
gagcctttccgaaagaccaagactctggttgttactggtcccaactttggatgtggtagt
tctcgagaacacgccccttgggcccttctcgactttggcatcaagtgtatcatcgctccc
tcttttgccgatattttcttcaacaacaccttcaagaacggcatgcttccgatccgtatt
gacaacaaggacgacctggatgccatcgccgccgaagctcgcgccaaccgagacatcgag
gttgatctcccaaaccagctaatcaagaacgctgccggtgagactatttgctcatttgac
gttgaggagttccgcaagcactgcctagtcaacggcctcgacgatattggcctgactatg
cagcaggaagacaagatttccgagtttgagcggcgcatgacagaaaacaccccttggctc
gacggttcgggttacctgaagcgtcctggacagggtggtaagctggctgccaaggctgtc
cctattcccaagacaaatcgtggtgaggagaagaaggaacctctcgagtggtaa
>Fp50
atgcctgctcccgtaggaactccccagactctttacgacaaggtcttttcagcacacatt
gtcgacgagaagcttgatggcacgattcttctttacattgaccgacacctggtccacgaa
gtgacatcaccacaagccttcgagggtcttgaaaatgcaggccgaaaggtccgaagacct
gattgtactctggctaccactgatcacaacgtccccacatcttcccgcaaagccctgaag
gatattgcttcttttatcgaggaggacgattcacgaacacaatgtgttaccttggaggag
aatgtcaagaaattcggtgtcacatacttcggcctcggcgacaagcgacagggcatcgtc
cacatcattggccccgagcaaggctttactctccccggaaccaccgttgtttgcggtgac
agccacacctcaacacatggcgccttcggtgctctggccttcggtatcggtaccagtgag
gttgagcacgttcttgccacccaatgcttgatcaccaagcgaagcaagaacatgagaata
caggtcgatggtgagctcgcccctggtgtcagctcaaaggacgttgtcctccatgccatc
ggccagattggtaccgctggaggtactggtgctgttattgagttctgtggatctgtcatc
cgcagcctgagcatggaggcacgcatgtccatctgcaacatgtccattgagggtggtgcc
cgtgccggtatggtcgctcccgatgaaatcaccttcgaatacctcaagggtcgccctctg
gcccctaagtatggctctgagacttggaacaacgccgttgcctactggaagtccctccag
tcggaccctggcgccaagtatgatattgatgtctttatcgatgccaaggacattgttccc
actcttacttggggaaccagtcccgaagatgtcgtgcccatcacgggtcgtgttcctgac
cccgagaccttcagcagcgagagcaagaaggctgctggccgtcgcatgctcgagtacatg
ggcctgaccgctggaacccccatggaggagattcccgtcgacaaggttttcatcggatcg
tgcaccaacgcccgaattgaggatttgcgagcggctgccaatgttgtcaagggccgcaag
gttgctgataacatcaagcgcgccatggttgttcctggttctggtcttgtcaaggctcag
gcggaggaggagggtcttgatcagatcttcgtcgatgccggtttcgaatggcgagaggct
ggttgcagtatgtgcctgggcatgaaccctgacatcctggcccctaaggagcgatgtgct
agtacatcgaaccgaaactttgaaggtcgacagggtgctctcagccgaactcatctcatg
tctcctgttatggctgccgccgctgcccttgttggcaagctggctgatgtacgaaagcta
tcccactacacccaccagtccgccttcaaggcccgtgagctccccgccgaggagcctcat
gtagacgagcgaaccaaggatgactctgaggagcgcgaactgattggcgaccagcctcag
gactctcaacctcacaccaacaccctggtcagcgctgccggttctgcttctggcctgccc
aaattcactatctggaagggtactgccgctgctctggaccgatctaacgtcgacactgat
gccatcatccctaagcagttcctcaagaccatcaagcgaaccggccttggcaccgctctc
ttttacgagcttcgatacaaggaggatggatccgagaaccccgacttcgtcttgaaccag
gagcctttccgaaagaccaagactctggttgttactggtcccaactttggatgtggtagt
tctcgagaacacgccccttgggcccttctcgactttggcatcaagtgtatcatcgctccc
tcttttgccgatattttcttcaacaacaccttcaagaacggcatgcttccgatccgtatt
gacaacaaggacgacctggatgccatcgccgccgaagctcgcgccaaccgagacatcgag
gttgatctcccaaaccagctaatcaagaacgctgccggtgagactatttgctcatttgac
gttgaggagttccgcaagcactgcctagtcaacggcctcgacgatattggcctgactatg
cagcaggaagacaagatttccgagtttgagcggcgcatgacagaaaacaccccttggctc
gacggttcgggttacctgaagcgtcctggacagggtggtaagctggctgccaaggctgtc
cctattcccaagacaaatcgtggtgaggagaagaaggaacctctcgagtggtaa
>Fp51
atgcctgctcccgtaggaactccccagactctttacgacaaggtcttttcagcacacatt
gtcgacgagaagcttgatggcacgattcttctttacattgaccgacacctggtccacgaa
gtgacatcaccacaagccttcgagggtcttgaaaatgcaggccgaaaggtccgaagacct
gattgtactctggctaccactgatcacaacgtccccacatcttcccgcaaagccctgaag
gatattgcttcttttatcgaggaggacgattcacgaacacaatgtgttaccttggaggag
aatgtcaagaaattcggtgtcacatacttcggcctcggcgacaagcgacagggcatcgtc
cacatcattggccccgagcaaggctttactctccccggaaccaccgttgtttgcggtgac
agccacacctcaacacatggcgccttcggtgctctggccttcggtatcggtaccagtgag
gttgagcacgttcttgccacccaatgcttgatcaccaagcgaagcaagaacatgagaata
caggtcgatggtgagctcgcccctggtgtcagctcaaaggacgttgtcctccatgccatc
ggccagattggtaccgctggaggtactggtgctgttattgagttctgtggatctgtcatc
cgcagcctgagcatggaggcacgcatgtccatctgcaacatgtccattgagggtggtgcc
cgtgccggtatggtcgctcccgatgaaatcaccttcgaatacctcaagggtcgccctctg
gcccctaagtatggctctgagacttggaacaacgccgttgcctactggaagtccctccag
tcggaccctggcgccaagtatgatattgatgtctttatcgatgccaaggacattgttccc
actcttacttggggaaccagtcccgaagatgtcgtgcccatcacgggtcgtgttcctgac
cccgagaccttcagcagcgagagcaagaaggctgctggccgtcgcatgctcgagtacatg
ggcctgaccgctggaacccccatggaggagattcccgtcgacaaggttttcatcggatcg
tgcaccaacgcccgaattgaggatttgcgagcggctgccaatgttgtcaagggccgcaag
gttgctgataacatcaagcgcgccatggttgttcctggttctggtcttgtcaaggctcag
gcggaggaggagggtcttgatcagatcttcgtcgatgccggtttcgaatggcgagaggct
ggttgcagtatgtgcctgggcatgaaccctgacatcctggcccctaaggagcgatgtgct
agtacatcgaaccgaaactttgaaggtcgacagggtgctctcagccgaactcatctcatg
tctcctgttatggctgccgccgctgcccttgttggcaagctggctgatgtacgaaagcta
tcccactacacccaccagtccgccttcaaggcccgtgagctccccgccgaggagcctcat
gtagacgagcgaaccaaggatgactctgaggagcgcgaactgattggcgaccagcctcag
gactctcaacctcacaccaacaccctggtcagcgctgccggttctgcttctggcctgccc
aaattcactatctggaagggtactgccgctgctctggaccgatctaacgtcgacactgat
gccatcatccctaagcagttcctcaagaccatcaagcgaaccggccttggcaccgctctc
ttttacgagcttcgatacaaggaggatggatccgagaaccccgacttcgtcttgaaccag
gagcctttccgaaagaccaagactctggttgttactggtcccaactttggatgtggtagt
tctcgagaacacgccccttgggcccttctcgactttggcatcaagtgtatcatcgctccc
tcttttgccgatattttcttcaacaacaccttcaagaacggcatgcttccgatccgtatt
gacaacaaggatgacctggatgccatcgccgccgaagctcgcgccaaccgagacatcgag
gttgatctcccaaaccagctaatcaagaacgctgccggtgagactatttgctcatttgac
gttgaggagttccgcaagcactgcctagtcaacggcctcgacgatattggcctgactatg
cagcaggaagacaagatttccgagtttgagcggcgcatgacagaaaacaccccttggctc
gacggttcgggttacctgaagcgtcctggacagggtggtaagctggctgccaaggctgtc
cctattcccaagacaaatcgtggtgaggagaagaaggaacctctcgagtggtaa
>Fp59
atgcctgctcccgtaggaactccccagactctttacgacaaggtcttttcagcacacatt
gtcgacgagaagcttgatggcacgattcttctttacattgaccgacacctggtccacgaa
gtgacatcaccacaagccttcgagggtcttgaaaatgcaggccgaaaggtccgaagacct
gattgtactctggctaccactgatcacaacgtccccacatcttcccgcaaagccctgaag
gatattgcttcttttatcgaggaggacgattcacgaacacaatgtgttaccttggaggag
aatgtcaagaaattcggtgtcacatacttcggcctcggcgacaagcgacagggcatcgtc
cacatcattggccccgagcaaggctttactctccccggaaccaccgttgtttgcggtgac
agccacacctcaacacatggcgccttcggtgctctggccttcggtatcggtaccagtgag
gttgagcacgttcttgccacccaatgcttgatcaccaagcgaagcaagaacatgagaata
caggtcgatggtgagctcgcccctggtgtcagctcaaaggacgttgtcctccatgccatc
ggccagattggtaccgctggaggtactggtgctgttattgagttctgtggatctgtcatc
cgcagcctgagcatggaggcacgcatgtccatctgcaacatgtccattgagggtggtgcc
cgtgccggtatggtcgctcccgatgaaatcaccttcgaatacctcaagggtcgccctctg
gcccctaagtatggctctgagacttggaacaacgccgttgcctactggaagtccctccag
tcggaccctggcgccaagtatgatattgatgtctttatcgatgccaaggacattgttccc
actcttacttggggaaccagtcccgaagatgtcgtgcccatcacgggtcgtgttcctgac
cccgagaccttcagcagcgagagcaagaaggctgctggccgtcgcatgctcgagtacatg
ggcctgaccgctggaacccccatggaggagattcccgtcgacaaggttttcatcggatcg
tgcaccaacgcccgaattgaggatttgcgagcggctgccaatgttgtcaagggccgcaag
gttgctgataacatcaagcgcgccatggttgttcctggttctggtcttgtcaaggctcag
gcggaggaggagggtcttgatcagatcttcgtcgatgccggtttcgaatggcgagaggct
ggttgcagtatgtgcctgggcatgaaccctgacatcctggcccctaaggagcgatgtgct
agtacatcgaaccgaaactttgaaggtcgacagggtgctctcagccgaactcatctcatg
tctcctgttatggctgccgccgctgcccttgttggcaagctggctgatgtacgaaagcta
tcccactacacccaccagtccgccttcaaggcccgtgagctccccgccgaggagcctcat
gtagacgagcgaaccaaggatgactctgaggagcgcgaactgattggcgaccagcctcag
gactctcaacctcacaccaacaccctggtcagcgctgccggttctgcttctggcctgccc
aaattcactatctggaagggtactgccgctgctctggaccgatctaacgtcgacactgat
gccatcatccctaagcagttcctcaagaccatcaagcgaaccggccttggcaccgctctc
ttttacgagcttcgatacaaggaggatggatccgagaaccccgacttcgtcttgaaccag
gagcctttccgaaagaccaagactctggttgttactggtcccaactttggatgtggtagt
tctcgagaacacgccccttgggcccttctcgactttggcatcaagtgtatcatcgctccc
tcttttgccgatattttcttcaacaacaccttcaagaacggcatgcttccgatccgtatt
gacaacaaggacgacctggatgccatcgccgccgaagctcgcgccaaccgagacatcgag
gttgatctcccaaaccagctaatcaagaacgctgccggtgagactatttgctcatttgac
gttgaggagttccgcaagcactgcctagtcaacggcctcgacgatattggcctgactatg
cagcaggaagacaagatttccgagtttgagcggcgcatgacagaaaacaccccttggctc
gacggttcgggttacctgaagcgtcctggacagggtggtaagctggctgccaaggctgtc
cctattcccaagacaaatcgtggtgaggagaagaaggaacctctcgagtggtaa
>Fp63
atgcctgctcccgtaggaactccccagactctttacgacaaggtcttttcagcacacatt
gtcgacgagaagcttgatggcacgattcttctttacattgaccgacacctggtccacgaa
gtgacatcaccacaagccttcgagggtcttgaaaatgcaggccgaaaggtccgaagacct
gattgtactctggctaccactgatcacaacgtccccacatcttcccgcaaagccctgaag
gatattgcttcttttatcgaggaggacgattcacgaacacaatgtgttaccttggaggag
aatgtcaagaaattcggtgtcacatacttcggcctcggcgacaagcgacagggcatcgtc
cacatcattggccccgagcaaggctttactctccccggaaccaccgttgtttgcggtgac
agccacacctcaacacatggcgccttcggtgctctggccttcggtatcggtaccagtgag
gttgagcacgttcttgccacccaatgcttgatcaccaagcgaagcaagaacatgagaata
caggtcgatggtgagctcgcccctggtgtcagctcaaaggacgttgtcctccatgccatc
ggccagattggtaccgctggaggtactggtgctgttattgagttctgtggatctgtcatc
cgcagcctgagcatggaggcacgcatgtccatctgcaacatgtccattgagggtggtgcc
cgtgccggtatggtcgctcccgatgaaatcaccttcgaatacctcaagggtcgccctctg
gcccctaagtatggctctgagacttggaacaacgccgttgcctactggaagtccctccag
tcggaccctggcgccaagtatgatattgatgtctttatcgatgccaaggacattgttccc
actcttacttggggaaccagtcccgaagatgtcgtgcccatcacgggtcgtgttcctgac
cccgagaccttcagcagcgagagcaagaaggctgctggccgtcgcatgctcgagtacatg
ggcctgaccgctggaacccccatggaggagattcccgtcgacaaggttttcatcggatcg
tgcaccaacgcccgaattgaggatttgcgagcggctgccaatgttgtcaagggccgcaag
gttgctgataacatcaagcgcgccatggttgttcctggttctggtcttgtcaaggctcag
gcggaggaggagggtcttgatcagatcttcgtcgatgccggtttcgaatggcgagaggct
ggttgcagtatgtgcctgggcatgaaccctgacatcctggcccctaaggagcgatgtgct
agtacatcgaaccgaaactttgaaggtcgacagggtgctctcagccgaactcatctcatg
tctcctgttatggctgccgccgctgcccttgttggcaagctggctgatgtacgaaagcta
tcccactacacccaccagtccgccttcaaggcccgtgagctccccgccgaggagcctcat
gtagacgagcgaaccaaggatgactctgaggagcgcgaactgattggcgaccagcctcag
gactctcaacctcacaccaacaccctggtcagcgctgccggttctgcttctggcctgccc
aaattcactatctggaagggtactgccgctgctctggaccgatctaacgtcgacactgat
gccatcatccctaagcagttcctcaagaccatcaagcgaaccggccttggcaccgctctc
ttttacgagcttcgatacaaggaggatggatccgagaaccccgacttcgtcttgaaccag
gagcctttccgaaagaccaagactctggttgttactggtcccaactttggatgtggtagt
tctcgagaacacgccccttgggcccttctcgactttggcatcaagtgtatcatcgctccc
tcttttgccgatattttcttcaacaacaccttcaagaacggcatgcttccgatccgtatt
gacaacaaggacgacctggatgccatcgccgccgaagctcgcgccaaccgagacatcgag
gttgatctcccaaaccagctaatcaagaacgctgccggtgagactatttgctcatttgac
gttgaggagttccgcaagcactgcctagtcaacggcctcgacgatattggcctgactatg
cagcaggaagacaagatttccgagtttgagcggcgcatgacagaaaacaccccttggctc
gacggttcgggttacctgaagcgtcctggacagggtggtaagctggctgccaaggctgtc
cctattcccaagacaaatcgtggtgaggagaagaaggaacctctcgagtggtaa
>Fp65
atgcctgctcccgtaggaactccccagactctttacgacaaggtcttttcagcacacatt
gtcgacgagaagcttgatggcacgattcttctttacattgaccgacacctggtccacgaa
gtgacatcaccacaagccttcgagggtcttgaaaatgcaggccgaaaggtccgaagacct
gattgtactctggctaccactgatcacaacgtccccacatcttcccgcaaagccctgaag
gatattgcttcttttatcgaggaggacgattcacgaacacaatgtgttaccttggaggag
aatgtcaagaaattcggtgtcacatacttcggcctcggcgacaagcgacagggcatcgtc
cacatcattggccccgagcaaggctttactctccccggaaccaccgttgtttgcggtgac
agccacacctcaacacatggcgccttcggtgctctggccttcggtatcggtaccagtgag
gttgagcacgttcttgccacccaatgcttgatcaccaagcgaagcaagaacatgagaata
caggtcgatggtgagctcgcccctggtgtcagctcaaaggacgttgtcctccatgccatc
ggccagattggtaccgctggaggtactggtgctgttattgagttctgtggatctgtcatc
cgcagcctgagcatggaggcacgcatgtccatctgcaacatgtccattgagggtggtgcc
cgtgccggtatggtcgctcccgatgaaatcaccttcgaatacctcaagggtcgccctctg
gcccctaagtatggctctgagacttggaacaacgccgttgcctactggaagtccctccag
tcggaccctggcgccaagtatgatattgatgtctttatcgatgccaaggacattgttccc
actcttacttggggaaccagtcccgaagatgtcgtgcccatcacgggtcgtgttcctgac
cccgagaccttcagcagcgagagcaagaaggctgctggccgtcgcatgctcgagtacatg
ggcctgaccgctggaacccccatggaggagattcccgtcgacaaggttttcatcggatcg
tgcaccaacgcccgaattgaggatttgcgagcggctgccaatgttgtcaagggccgcaag
gttgctgataacatcaagcgcgccatggttgttcctggttctggtcttgtcaaggctcag
gcggaggaggagggtcttgatcagatcttcgtcgatgccggtttcgaatggcgagaggct
ggttgcagtatgtgcctgggcatgaaccctgacatcctggcccctaaggagcgatgtgct
agtacatcgaaccgaaactttgaaggtcgacagggtgctctcagccgaactcatctcatg
tctcctgttatggctgccgccgctgcccttgttggcaagctggctgatgtacgaaagcta
tcccactacacccaccagtccgccttcaaggcccgtgagctccccgccgaggagcctcat
gtagacgagcgaaccaaggatgactctgaggagcgcgaactgattggcgaccagcctcag
gactctcaacctcacaccaacaccctggtcagcgctgccggttctgcttctggcctgccc
aaattcactatctggaagggtactgccgctgctctggaccgatctaacgtcgacactgat
gccatcatccctaagcagttcctcaagaccatcaagcgaaccggccttggcaccgctctc
ttttacgagcttcgatacaaggaggatggatccgagaaccccgacttcgtcttgaaccag
gagcctttccgaaagaccaagactctggttgttactggtcccaactttggatgtggtagt
tctcgagaacacgccccttgggcccttctcgactttggcatcaagtgtatcatcgctccc
tcttttgccgatattttcttcaacaacaccttcaagaacggcatgcttccgatccgtatt
gacaacaaggacgacctggatgccatcgccgccgaagctcgcgccaaccgagacatcgag
gttgatctcccaaaccagctaatcaagaacgctgccggtgagactatttgctcatttgac
gttgaggagttccgcaagcactgcctagtcaacggcctcgacgatattggcctgactatg
cagcaggaagacaagatttccgagtttgagcggcgcatgacagaaaacaccccttggctc
gacggttcgggttacctgaagcgtcctggacagggtggtaagctggctgccaaggctgtc
cctattcccaagacaaatcgtggtgaggagaagaaggaacctctcgagtggtaa
>Fp66
atgcctgctcccgtaggaactccccagactctttacgacaaggtcttttcagcacacatt
gtcgacgagaagcttgatggcacgattcttctttacattgaccgacacctggtccacgaa
gtgacatcaccacaagccttcgagggtcttgaaaatgcaggccgaaaggtccgaagacct
gattgtactctggctaccactgatcacaacgtccccacatcttcccgcaaagccctgaag
gatattgcttcttttatcgaggaggacgattcacgaacacaatgtgttaccttggaggag
aatgtcaagaaattcggtgtcacatacttcggcctcggcgacaagcgacagggcatcgtc
cacatcattggccccgagcaaggctttactctccccggaaccaccgttgtttgcggtgac
agccacacctcaacacatggcgccttcggtgctctggccttcggtatcggtaccagtgag
gttgagcacgttcttgccacccaatgcttgatcaccaagcgaagcaagaacatgagaata
caggtcgatggtgagctcgcccctggtgtcagctcaaaggacgttgtcctccatgccatc
ggccagattggtaccgctggaggtactggtgctgttattgagttctgtggatctgtcatc
cgcagcctgagcatggaggcacgcatgtccatctgcaacatgtccattgagggtggtgcc
cgtgccggtatggtcgctcccgatgaaatcaccttcgaatacctcaagggtcgccctctg
gcccctaagtatggctctgagacttggaacaacgccgttgcctactggaagtccctccag
tcggaccctggcgccaagtatgatattgatgtctttatcgatgccaaggacattgttccc
actcttacttggggaaccagtcccgaagatgtcgtgcccatcacgggtcgtgttcctgac
cccgagaccttcagcagcgagagcaagaaggctgctggccgtcgcatgctcgagtacatg
ggcctgaccgctggaacccccatggaggagattcccgtcgacaaggttttcatcggatcg
tgcaccaacgcccgaattgaggatttgcgagcggctgccaatgttgtcaagggccgcaag
gttgctgataacatcaagcgcgccatggttgttcctggttctggtcttgtcaaggctcag
gcggaggaggagggtcttgatcagatcttcgtcgatgccggtttcgaatggcgagaggct
ggttgcagtatgtgcctgggcatgaaccctgacatcctggcccctaaggagcgatgtgct
agtacatcgaaccgaaactttgaaggtcgacagggtgctctcagccgaactcatctcatg
tctcctgttatggctgccgccgctgcccttgttggcaagctggctgatgtacgaaagcta
tcccactacacccaccagtccgccttcaaggcccgtgagctccccgccgaggagcctcat
gtagacgagcgaaccaaggatgactctgaggagcgcgaactgattggcgaccagcctcag
gactctcaacctcacaccaacaccctggtcagcgctgccggttctgcttctggcctgccc
aaattcactatctggaagggtactgccgctgctctggaccgatctaacgtcgacactgat
gccatcatccctaagcagttcctcaagaccatcaagcgaaccggccttggcaccgctctc
ttttacgagcttcgatacaaggaggatggatccgagaaccccgacttcgtcttgaaccag
gagcctttccgaaagaccaagactctggttgttactggtcccaactttggatgtggtagt
tctcgagaacacgccccttgggcccttctcgactttggcatcaagtgtatcatcgctccc
tcttttgccgatattttcttcaacaacaccttcaagaacggcatgcttccgatccgtatt
gacaacaaggatgacctggatgccatcgccgccgaagctcgcgccaaccgagacatcgag
gttgatctcccaaaccagctaatcaagaacgctgccggtgagactatttgctcatttgac
gttgaggagttccgcaagcactgcctagtcaacggcctcgacgatattggcctgactatg
cagcaggaagacaagatttccgagtttgagcggcgcatgacagaaaacaccccttggctc
gacggttcgggttacctgaagcgtcctggacagggtggtaagctggctgccaaggctgtc
cctattcccaagacaaatcgtggtgaggagaagaaggaacctctcgagtggtaa
>Fp72
atgcctgctcccgtaggaactccccagactctttacgacaaggtcttttcagcacacatt
gtcgacgagaagcttgatggcacgattcttctttacattgaccgacacctggtccacgaa
gtgacatcaccacaagccttcgagggtcttgaaaatgcaggccgaaaggtccgaagacct
gattgtactctggctaccactgatcacaacgtccccacatcttcccgcaaagccctgaag
gatattgcttcttttatcgaggaggacgattcacgaacacaatgtgttaccttggaggag
aatgtcaagaaattcggtgtcacatacttcggcctcggcgacaagcgacagggcatcgtc
cacatcattggccccgagcaaggctttactctccccggaaccaccgttgtttgcggtgac
agccacacctcaacacatggcgccttcggtgctctggccttcggtatcggtaccagtgag
gttgagcacgttcttgccacccaatgcttgatcaccaagcgaagcaagaacatgagaata
caggtcgatggtgagctcgcccctggtgtcagctcaaaggacgttgtcctccatgccatc
ggccagattggtaccgctggaggtactggtgctgttattgagttctgtggatctgtcatc
cgcagcctgagcatggaggcacgcatgtccatctgcaacatgtccattgagggtggtgcc
cgtgccggtatggtcgctcccgatgaaatcaccttcgaatacctcaagggtcgccctctg
gcccctaagtatggctctgagacttggaacaacgccgttgcctactggaagtccctccag
tcggaccctggcgccaagtatgatattgatgtctttatcgatgccaaggacattgttccc
actcttacttggggaaccagtcccgaagatgtcgtgcccatcacgggtcgtgttcctgac
cccgcgaccttcagcagcgagagcaagaaggctgctggccgtcgcatgctcgagtacatg
ggcctgaccgctggaacccccatggaggagattcccgtcgacaaggttttcatcggatcg
tgcaccaacgcccgaattgaggatttgcgagcggctgccaatgttgtcaagggccgcaag
gttgctgataacatcaagcgcgccatggttgttcctggttctggtcttgtcaaggctcag
gcggaggaggagggtcttgatcagatcttcgtcgatgccggtttcgaatggcgagaggct
ggttgcagtatgtgcctgggcatgaaccctgacatcctggcccctaaggagcgatgtgct
agtacatcgaaccgaaactttgaaggtcgacagggtgctctcagccgaactcatctcatg
tctcctgttatggctgccgccgctgcccttgttggcaagctggctgatgtacgaaagcta
tcccactacacccaccagtccgccttcaaggcccgtgagctccccgccgaggagcctcat
gtagacgagcgaaccaaggatgactctgaggagcgcgaactgattggcgaccagcctcag
gactctcaacctcacaccaacaccctggtcagcgctgccggttctgcttctggcctgccc
aaattcactatctggaagggtactgccgctgctctggaccgatctaacgtcgacactgat
gccatcatccctaagcagttcctcaagaccatcaagcgaaccggccttggcaccgctctc
ttttacgagcttcgatacaaggaggatggatccgagaaccccgacttcgtcttgaaccag
gagcctttccgaaagaccaagactctggttgttactggtcccaactttggatgtggtagt
tctcgagaacacgccccttgggcccttctcgactttggcatcaagtgtatcatcgctccc
tcttttgccgatattttcttcaacaacaccttcaagaacggcatgcttccgatccgtatt
gacaacaaggatgacctggatgccatcgccgccgaagctcgcgccaaccgagacatcgag
gttgatctcccaaaccagctaatcaagaacgctgccggtgagactatttgctcatttgac
gttgaggagttccgcaagcactgcctagtcaacggcctcgacgatattggcctgactatg
cagcaggaagacaagatttccgagtttgagcggcgcatgacagaaaacaccccttggctc
gacggttcgggttacctgaagcgtcctggacagggtggtaagctggctgccaaggctgtc
cctattcccaagacaaatcgtggtgaggagaagaaggaacctctcgagtggtaa
>Fp73
atgcctgctcccgtaggaactccccagactctttacgacaaggtcttttcagcacacatt
gtcgacgagaagcttgatggcacgattcttctttacattgaccgacacctggtccacgaa
gtgacatcaccacaagccttcgagggtcttgaaaatgcaggccgaaaggtccgaagacct
gattgtactctggctaccactgatcacaacgtccccacatcttcccgcaaagccctgaag
gatattgcttcttttatcgaggaggacgattcacgaacacaatgtgttaccttggaggag
aatgtcaagaaattcggtgtcacatacttcggcctcggcgacaagcgacagggcatcgtc
cacatcattggccccgagcaaggctttactctccccggaaccaccgttgtttgcggtgac
agccacacctcaacacatggcgccttcggtgctctggccttcggtatcggtaccagtgag
gttgagcacgttcttgccacccaatgcttgatcaccaagcgaagcaagaacatgagaata
caggtcgatggtgagctcgcccctggtgtcagctcaaaggacgttgtcctccatgccatc
ggccagattggtaccgctggaggtactggtgctgttattgagttctgtggatctgtcatc
cgcagcctgagcatggaggcacgcatgtccatctgcaacatgtccattgagggtggtgcc
cgtgccggtatggtcgctcccgatgaaatcaccttcgaatacctcaagggtcgccctctg
gcccctaagtatggctctgagacttggaacaacgccgttgcctactggaagtccctccag
tcggaccctggcgccaagtatgatattgatgtctttatcgatgccaaggacattgttccc
actcttacttggggaaccagtcccgaagatgtcgtgcccatcacgggtcgtgttcctgac
cccgagaccttcagcagcgagagcaagaaggctgctggccgtcgcatgctcgagtacatg
ggcctgaccgctggaacccccatggaggagattcccgtcgacaaggttttcatcggatcg
tgcaccaacgcccgaattgaggatttgcgagcggctgccaatgttgtcaagggccgcaag
gttgctgataacatcaagcgcgccatggttgttcctggttctggtcttgtcaaggctcag
gcggaggaggagggtcttgatcagatcttcgtcgatgccggtttcgaatggcgagaggct
ggttgcagtatgtgcctgggcatgaaccctgacatcctggcccctaaggagcgatgtgct
agtacatcgaaccgaaactttgaaggtcgacagggtgctctcagccgaactcatctcatg
tctcctgttatggctgccgccgctgcccttgttggcaagctggctgatgtacgaaagcta
tcccactacacccaccagtccgccttcaaggcccgtgagctccccgccgaggagcctcat
gtagacgagcgaaccaaggatgactctgaggagcgcgaactgattggcgaccagcctcag
gactctcaacctcacaccaacaccctggtcagcgctgccggttctgcttctggcctgccc
aaattcactatctggaagggtactgccgctgctctggaccgatctaacgtcgacactgat
gccatcatccctaagcagttcctcaagaccatcaagcgaaccggccttggcaccgctctc
ttttacgagcttcgatacaaggaggatggatccgagaaccccgacttcgtcttgaaccag
gagcctttccgaaagaccaagactctggttgttactggtcccaactttggatgtggtagt
tctcgagaacacgccccttgggcccttctcgactttggcatcaagtgtatcatcgctccc
tcttttgccgatattttcttcaacaacaccttcaagaacggcatgcttccgatccgtatt
gacaacaaggacgacctggatgccatcgccgccgaagctcgcgccaaccgagacatcgag
gttgatctcccaaaccagctaatcaagaacgctgccggtgagactatttgctcatttgac
gttgaggagttccgcaagcactgcctagtcaacggcctcgacgatattggcctgactatg
cagcaggaagacaagatttccgagtttgagcggcgcatgacagaaaacaccccttggctc
gacggttcgggttacctgaagcgtcctggacagggtggtaagctggctgccaaggctgtc
cctattcccaagacaaatcgtggtgaggagaagaaggaacctctcgagtggtaa
>Fp76
atgcctgctcccgtaggaactccccagactctttacgacaaggtcttttcagcacacatt
gtcgacgagaagcttgatggcacgattcttctttacattgaccgacacctggtccacgaa
gtgacatcaccacaagccttcgagggtcttgaaaatgcaggccgaaaggtccgaagacct
gattgtactctggctaccactgatcacaacgtccccacatcttcccgcaaagccctgaag
gatattgcttcttttatcgaggaggacgattcacgaacacaatgtgttaccttggaggag
aatgtcaagaaattcggtgtcacatacttcggcctcggcgacaagcgacagggcatcgtc
cacatcattggccccgagcaaggctttactctccccggaaccaccgttgtttgcggtgac
agccacacctcaacacatggcgccttcggtgctctggccttcggtatcggtaccagtgag
gttgagcacgttcttgccacccaatgcttgatcaccaagcgaagcaagaacatgagaata
caggtcgatggtgagctcgcccctggtgtcagctcaaaggacgttgtcctccatgccatc
ggccagattggtaccgctggaggtactggtgctgttattgagttctgtggatctgtcatc
cgcagcctgagcatggaggcacgcatgtccatctgcaacatgtccattgagggtggtgcc
cgtgccggtatggtcgctcccgatgaaatcaccttcgaatacctcaagggtcgccctctg
gcccctaagtatggctctgagacttggaacaacgccgttgcctactggaagtccctccag
tcggaccctggcgccaagtatgatattgatgtctttatcgatgccaaggacattgttccc
actcttacttggggaaccagtcccgaagatgtcgtgcccatcacgggtcgtgttcctgac
cccgagaccttcagcagcgagagcaagaaggctgctggccgtcgcatgctcgagtacatg
ggcctgaccgctggaacccccatggaggagattcccgtcgacaaggttttcatcggatcg
tgcaccaacgcccgaattgaggatttgcgagcggctgccaatgttgtcaagggccgcaag
gttgctgataacatcaagcgcgccatggttgttcctggttctggtcttgtcaaggctcag
gcggaggaggagggtcttgatcagatcttcgtcgatgccggtttcgaatggcgagaggct
ggttgcagtatgtgcctgggcatgaaccctgacatcctggcccctaaggagcgatgtgct
agtacatcgaaccgaaactttgaaggtcgacagggtgctctcagccgaactcatctcatg
tctcctgttatggctgccgccgctgcccttgttggcaagctggctgatgtacgaaagcta
tcccactacacccaccagtccgccttcaaggcccgtgagctccccgccgaggagcctcat
gtagacgagcgaaccaaggatgactctgaggagcgcgaactgattggcgaccagcctcag
gactctcaacctcacaccaacaccctggtcagcgctgccggttctgcttctggcctgccc
aaattcactatctggaagggtactgccgctgctctggaccgatctaacgtcgacactgat
gccatcatccctaagcagttcctcaagaccatcaagcgaaccggccttggcaccgctctc
ttttacgagcttcgatacaaggaggatggatccgagaaccccgacttcgtcttgaaccag
gagcctttccgaaagaccaagactctggttgttactggtcccaactttggatgtggtagt
tctcgagaacacgccccttgggcccttctcgactttggcatcaagtgtatcatcgctccc
tcttttgccgatattttcttcaacaacaccttcaagaacggcatgcttccgatccgtatt
gacaacaaggacgacctggatgccatcgccgccgaagctcgcgccaaccgagacatcgag
gttgatctcccaaaccagctaatcaagaacgctgccggtgagactatttgctcatttgac
gttgaggagttccgcaagcactgcctagtcaacggcctcgacgatattggcctgactatg
cagcaggaagacaagatttccgagtttgagcggcgcatgacagaaaacaccccttggctc
gacggttcgggttacctgaagcgtcctggacagggtggtaagctggctgccaaggctgtc
cctattcccaagacaaatcgtggtgaggagaagaaggaacctctcgagtggtaa
>Fp78
atgcctgctcccgtaggaactccccagactctttacgacaaggtcttttcagcacacatt
gtcgacgagaagcttgatggcacgattcttctttacattgaccgacacctggtccacgaa
gtgacatcaccacaagccttcgagggtcttgaaaatgcaggccgaaaggtccgaagacct
gattgtactctggctaccactgatcacaacgtccccacatcttcccgcaaagccctgaag
gatattgcttcttttatcgaggaggacgattcacgaacacaatgtgttaccttggaggag
aatgtcaagaaattcggtgtcacatacttcggcctcggcgacaagcgacagggcatcgtc
cacatcattggccccgagcaaggctttactctccccggaaccaccgttgtttgcggtgac
agccacacctcaacacatggcgccttcggtgctctggccttcggtatcggtaccagtgag
gttgagcacgttcttgccacccaatgcttgatcaccaagcgaagcaagaacatgagaata
caggtcgatggtgagctcgcccctggtgtcagctcaaaggacgttgtcctccatgccatc
ggccagattggtaccgctggaggtactggtgctgttattgagttctgtggatctgtcatc
cgcagcctgagcatggaggcacgcatgtccatctgcaacatgtccattgagggtggtgcc
cgtgccggtatggtcgctcccgatgaaatcaccttcgaatacctcaagggtcgccctctg
gcccctaagtatggctctgagacttggaacaacgccgttgcctactggaagtccctccag
tcggaccctggcgccaagtatgatattgatgtctttatcgatgccaaggacattgttccc
actcttacttggggaaccagtcccgaagatgtcgtgcccatcacgggtcgtgttcctgac
cccgagaccttcagcagcgagagcaagaaggctgctggccgtcgcatgctcgagtacatg
ggcctgaccgctggaacccccatggaggagattcccgtcgacaaggttttcatcggatcg
tgcaccaacgcccgaattgaggatttgcgagcggctgccaatgttgtcaagggccgcaag
gttgctgataacatcaagcgcgccatggttgttcctggttctggtcttgtcaaggctcag
gcggaggaggagggtcttgatcagatcttcgtcgatgccggtttcgaatggcgagaggct
ggttgcagtatgtgcctgggcatgaaccctgacatcctggcccctaaggagcgatgtgct
agtacatcgaaccgaaactttgaaggtcgacagggtgctctcagccgaactcatctcatg
tctcctgttatggctgccgccgctgcccttgttggcaagctggctgatgtacgaaagcta
tcccactacacccaccagtccgccttcaaggcccgtgagctccccgccgaggagcctcat
gtagacgagcgaaccaaggatgactctgaggagcgcgaactgattggcgaccagcctcag
gactctcaacctcacaccaacaccctggtcagcgctgccggttctgcttctggcctgccc
aaattcactatctggaagggtactgccgctgctctggaccgatctaacgtcgacactgat
gccatcatccctaagcagttcctcaagaccatcaagcgaaccggccttggcaccgctctc
ttttacgagcttcgatacaaggaggatggatccgagaaccccgacttcgtcttgaaccag
gagcctttccgaaagaccaagactctggttgttactggtcccaactttggatgtggtagt
tctcgagaacacgccccttgggcccttctcgactttggcatcaagtgtatcatcgctccc
tcttttgccgatattttcttcaacaacaccttcaagaacggcatgcttccgatccgtatt
gacaacaaggacgacctggatgccatcgccgccgaagctcgcgccaaccgagacatcgag
gttgatctcccaaaccagctaatcaagaacgctgccggtgagactatttgctcatttgac
gttgaggagttccgcaagcactgcctagtcaacggcctcgacgatattggcctgactatg
cagcaggaagacaagatttccgagtttgagcggcgcatgacagaaaacaccccttggctc
gacggttcgggttacctgaagcgtcctggacagggtggtaagctggctgccaaggctgtc
cctattcccaagacaaatcgtggtgaggagaagaaggaacctctcgagtggtaa
>Fp81
atgcctgctcccgtaggaactccccagactctttacgacaaggtcttttcagcacacatt
gtcgacgagaagcttgatggcacgattcttctttacattgaccgacacctggtccacgaa
gtgacatcaccacaagccttcgagggtcttgaaaatgcaggccgaaaggtccgaagacct
gattgtactctggctaccactgatcacaacgtccccacatcttcccgcaaagccctgaag
gatattgcttcttttatcgaggaggacgattcacgaacacaatgtgttaccttggaggag
aatgtcaagaaattcggtgtcacatacttcggcctcggcgacaagcgacagggcatcgtc
cacatcattggccccgagcaaggctttactctccccggaaccaccgttgtttgcggtgac
agccacacctcaacacatggcgccttcggtgctctggccttcggtatcggtaccagtgag
gttgagcacgttcttgccacccaatgcttgatcaccaagcgaagcaagaacatgagaata
caggtcgatggtgagctcgcccctggtgtcagctcaaaggacgttgtcctccatgccatc
ggccagattggtaccgctggaggtactggtgctgttattgagttctgtggatctgtcatc
cgcagcctgagcatggaggcacgcatgtccatctgcaacatgtccattgagggtggtgcc
cgtgccggtatggtcgctcccgatgaaatcaccttcgaatacctcaagggtcgccctctg
gcccctaagtatggctctgagacttggaacaacgccgttgcctactggaagtccctccag
tcggaccctggcgccaagtatgatattgatgtctttatcgatgccaaggacattgttccc
actcttacttggggaaccagtcccgaagatgtcgtgcccatcacgggtcgtgttcctgac
cccgagaccttcagcagcgagagcaagaaggctgctggccgtcgcatgctcgagtacatg
ggcctgaccgctggaacccccatggaggagattcccgtcgacaaggttttcatcggatcg
tgcaccaacgcccgaattgaggatttgcgagcggctgccaatgttgtcaagggccgcaag
gttgctgataacatcaagcgcgccatggttgttcctggttctggtcttgtcaaggctcag
gcggaggaggagggtcttgatcagatcttcgtcgatgccggtttcgaatggcgagaggct
ggttgcagtatgtgcctgggcatgaaccctgacatcctggcccctaaggagcgatgtgct
agtacatcgaaccgaaactttgaaggtcgacagggtgctctcagccgaactcatctcatg
tctcctgttatggctgccgccgctgcccttgttggcaagctggctgatgtacgaaagcta
tcccactacacccaccagtccgccttcaaggcccgtgagctccccgccgaggagcctcat
gtagacgagcgaaccaaggatgactctgaggagcgcgaactgattggcgaccagcctcag
gactctcaacctcacaccaacaccctggtcagcgctgccggttctgcttctggcctgccc
aaattcactatctggaagggtactgccgctgctctggaccgatctaacgtcgacactgat
gccatcatccctaagcagttcctcaagaccatcaagcgaaccggccttggcaccgctctc
ttttacgagcttcgatacaaggaggatggatccgagaaccccgacttcgtcttgaaccag
gagcctttccgaaagaccaagactctggttgttactggtcccaactttggatgtggtagt
tctcgagaacacgccccttgggcccttctcgactttggcatcaagtgtatcatcgctccc
tcttttgccgatattttcttcaacaacaccttcaagaacggcatgcttccgatccgtatt
gacaacaaggacgacctggatgccatcgccgccgaagctcgcgccaaccgagacatcgag
gttgatctcccaaaccagctaatcaagaacgctgccggtgagactatttgctcatttgac
gttgaggagttccgcaagcactgcctagtcaacggcctcgacgatattggcctgactatg
cagcaggaagacaagatttccgagtttgagcggcgcatgacagaaaacaccccttggctc
gacggttcgggttacctgaagcgtcctggacagggtggtaagctggctgccaaggctgtc
cctattcccaagacaaatcgtggtgaggagaagaaggaacctctcgagtggtaa
>Fp84
atgcctgctcccgtaggaactccccagactctttacgacaaggtcttttcagcacacatt
gtcgacgagaagcttgatggcacgattcttctttacattgaccgacacctggtccacgaa
gtgacatcaccacaagccttcgagggtcttgaaaatgcaggccgaaaggtccgaagacct
gattgtactctggctaccactgatcacaacgtccccacatcttcccgcaaagccctgaag
gatattgcttcttttatcgaggaggacgattcacgaacacaatgtgttaccttggaggag
aatgtcaagaaattcggtgtcacatacttcggcctcggcgacaagcgacagggcatcgtc
cacatcattggccccgagcaaggctttactctccccggaaccaccgttgtttgcggtgac
agccacacctcaacacatggcgccttcggtgctctggccttcggtatcggtaccagtgag
gttgagcacgttcttgccacccaatgcttgatcaccaagcgaagcaagaacatgagaata
caggtcgatggtgagctcgcccctggtgtcagctcaaaggacgttgtcctccatgccatc
ggccagattggtaccgctggaggtactggtgctgttattgagttctgtggatctgtcatc
cgcagcctgagcatggaggcacgcatgtccatctgcaacatgtccattgagggtggtgcc
cgtgccggtatggtcgctcccgatgaaatcaccttcgaatacctcaagggtcgccctctg
gcccctaagtatggctctgagacttggaacaacgccgttgcctactggaagtccctccag
tcggaccctggcgccaagtatgatattgatgtctttatcgatgccaaggacattgttccc
actcttacttggggaaccagtcccgaagatgtcgtgcccatcacgggtcgtgttcctgac
cccgagaccttcagcagcgagagcaagaaggctgctggccgtcgcatgctcgagtacatg
ggcctgaccgctggaacccccatggaggagattcccgtcgacaaggttttcatcggatcg
tgcaccaacgcccgaattgaggatttgcgagcggctgccaatgttgtcaagggccgcaag
gttgctgataacatcaagcgcgccatggttgttcctggttctggtcttgtcaaggctcag
gcggaggaggagggtcttgatcagatcttcgtcgatgccggtttcgaatggcgagaggct
ggttgcagtatgtgcctgggcatgaaccctgacatcctggcccctaaggagcgatgtgct
agtacatcgaaccgaaactttgaaggtcgacagggtgctctcagccgaactcatctcatg
tctcctgttatggctgccgccgctgcccttgttggcaagctggctgatgtacgaaagcta
tcccactacacccaccagtccgccttcaaggcccgtgagctccccgccgaggagcctcat
gtagacgagcgaaccaaggatgactctgaggagcgcgaactgattggcgaccagcctcag
gactctcaacctcacaccaacaccctggtcagcgctgccggttctgcttctggcctgccc
aaattcactatctggaagggtactgccgctgctctggaccgatctaacgtcgacactgat
gccatcatccctaagcagttcctcaagaccatcaagcgaaccggccttggcaccgctctc
ttttacgagcttcgatacaaggaggatggatccgagaaccccgacttcgtcttgaaccag
gagcctttccgaaagaccaagactctggttgttactggtcccaactttggatgtggtagt
tctcgagaacacgccccttgggcccttctcgactttggcatcaagtgtatcatcgctccc
tcttttgccgatattttcttcaacaacaccttcaagaacggcatgcttccgatccgtatt
gacaacaaggacgacctggatgccatcgccgccgaagctcgcgccaaccgagacatcgag
gttgatctcccaaaccagctaatcaagaacgctgccggtgagactatttgctcatttgac
gttgaggagttccgcaagcactgcctagtcaacggcctcgacgatattggcctgactatg
cagcaggaagacaagatttccgagtttgagcggcgcatgacagaaaacaccccttggctc
gacggttcgggttacctgaagcgtcctggacagggtggtaagctggctgccaaggctgtc
cctattcccaagacaaatcgtggtgaggagaagaaggaacctctcgagtggtaa
>Fp86
atgcctgctcccgtaggaactccccagactctttacgacaaggtcttttcagcacacatt
gtcgacgagaagcttgatggcacgattcttctttacattgaccgacacctggtccacgaa
gtgacatcaccacaagccttcgagggtcttgaaaatgcaggccgaaaggtccgaagacct
gattgtactctggctaccactgatcacaacgtccccacatcttcccgcaaagccctgaag
gatattgcttcttttatcgaggaggacgattcacgaacacaatgtgttaccttggaggag
aatgtcaagaaattcggtgtcacatacttcggcctcggcgacaagcgacagggcatcgtc
cacatcattggccccgagcaaggctttactctccccggaaccaccgttgtttgcggtgac
agccacacctcaacacatggcgccttcggtgctctggccttcggtatcggtaccagtgag
gttgagcacgttcttgccacccaatgcttgatcaccaagcgaagcaagaacatgagaata
caggtcgatggtgagctcgcccctggtgtcagctcaaaggacgttgtcctccatgccatc
ggccagattggtaccgctggaggtactggtgctgttattgagttctgtggatctgtcatc
cgcagcctgagcatggaggcacgcatgtccatctgcaacatgtccattgagggtggtgcc
cgtgccggtatggtcgctcccgatgaaatcaccttcgaatacctcaagggtcgccctctg
gcccctaagtatggctctgagacttggaacaacgccgttgcctactggaagtccctccag
tcggaccctggcgccaagtatgatattgatgtctttatcgatgccaaggacattgttccc
actcttacttggggaaccagtcccgaagatgtcgtgcccatcacgggtcgtgttcctgac
cccgagaccttcagcagcgagagcaagaaggctgctggccgtcgcatgctcgagtacatg
ggcctgaccgctggaacccccatggaggagattcccgtcgacaaggttttcatcggatcg
tgcaccaacgcccgaattgaggatttgcgagcggctgccaatgttgtcaagggccgcaag
gttgctgataacatcaagcgcgccatggttgttcctggttctggtcttgtcaaggctcag
gcggaggaggagggtcttgatcagatcttcgtcgatgccggtttcgaatggcgagaggct
ggttgcagtatgtgcctgggcatgaaccctgacatcctggcccctaaggagcgatgtgct
agtacatcgaaccgaaactttgaaggtcgacagggtgctctcagccgaactcatctcatg
tctcctgttatggctgccgccgctgcccttgttggcaagctggctgatgtacgaaagcta
tcccactacacccaccagtccgccttcaaggcccgtgagctccccgccgaggagcctcat
gtagacgagcgaaccaaggatgactctgaggagcgcgaactgattggcgaccagcctcag
gactctcaacctcacaccaacaccctggtcagcgctgccggttctgcttctggcctgccc
aaattcactatctggaagggtactgccgctgctctggaccgatctaacgtcgacactgat
gccatcatccctaagcagttcctcaagaccatcaagcgaaccggccttggcaccgctctc
ttttacgagcttcgatacaaggaggatggatccgagaaccccgacttcgtcttgaaccag
gagcctttccgaaagaccaagactctggttgttactggtcccaactttggatgtggtagt
tctcgagaacacgccccttgggcccttctcgactttggcatcaagtgtatcatcgctccc
tcttttgccgatattttcttcaacaacaccttcaagaacggcatgcttccgatccgtatt
gacaacaaggacgacctggatgccatcgccgccgaagctcgcgccaaccgagacatcgag
gttgatctcccaaaccagctaatcaagaacgctgccggtgagactatttgctcatttgac
gttgaggagttccgcaagcactgcctagtcaacggcctcgacgatattggcctgactatg
cagcaggaagacaagatttccgagtttgagcggcgcatgacagaaaacaccccttggctc
gacggttcgggttacctgaagcgtcctggacagggtggtaagctggctgccaaggctgtc
cctattcccaagacaaatcgtggtgaggagaagaaggaacctctcgagtggtaa
>Fvenenatum.busco
atgcctgctcctgtaggaactcctcagactctttacgacaaggtcttttcagcacacatt
gtcgatgagaagcttgatggcacgattcttctttacattgaccgacacctggttcacgaa
gtgacatcaccacaagccttcgagggtctcgaaaatgcaggccgaaaggtccgaagaccg
gattgtactttggctaccactgatcacaacgtccccacatcttcccgcaaagccctgaag
gatattgcttcttttatcgaggaggacgattcacgaacacaatgtgtcaccctggaagag
aatgtcaagaaatttggtgtcacatatttcggcctcggcgacaaacgacagggcattgtt
cacatcattggccccgagcaaggctttactctccctggaaccaccgttgtttgcggtgac
agccacacctcaacacatggcgccttcggtgctctggcctttggtatcggtaccagtgag
gttgagcacgttcttgccacccagtgcctgatcaccaagcgaagcaagaacatgagaata
caagtcgacggtgagctggcccccggtgtcagctcaaaggatgttgtcctccacgccatc
ggccagattggtactgctggaggtactggtgctgttattgagttctgtggatctgtcatc
cgcagcctgagcatggaggctcgcatgtccatctgcaacatgtccattgagggtggtgcc
cgtgctggtatggtcgctcccgatgagattaccttcgaatacctcaagggtcgtcctctg
gccccaaagtatggctctgagacttggaacaacgccgttgcctactggaagtccctccag
tcggatcctggcgccaagtatgatattgatgtcttcatcgatgccaaggacattgttccc
actcttacctggggaactagtcccgaagacgtcgtgcccatcacgggttgtgttcctgac
cccgagaccttcagcagcgagagcaagaaggctgccggccgtcgcatgcttgagtacatg
ggcctgaccgctggaacccccatggaggagattcccgtcgacaaggtctttatcggatca
tgcaccaacgcccgaattgaggatttgcgagctgctgccaatgttgtcaagggccgcaag
gttgctgataacattaagcgcgccatggtcgtccctggttctggtcttgtcaaggctcag
gccgaagaggagggtcttgatcagatcttcgtcgatgccggtttcgagtggcgagaggct
ggttgcagtatgtgcctgggcatgaaccctgacatcctggcccctaaggagcgatgtgct
agtacatcgaaccgaaactttgaaggtcgacagggtgctctcagccgaactcatctcatg
tctcctgttatggccgccgccgctgcccttgttggcaagctggctgatgtgcgaaagcta
tctcactacactcaccagtccgccttcaaggcccgtgagctccccactgaggaacctcat
gtagacgagcgaaccaaggatgactctgaggagcgcgaactgattggcgaccagcctcag
gactctcaacctcacaccaacaccctagtcagcgctgccggctccgcttctggcctgccc
aaattcactatctggaagggcactgccgctgctctggaccgatccaacgtcgacaccgat
gctatcatccctaagcagttccttaagaccatcaagcgaaccggtcttggcagcgctctg
ttttacgagcttcgatacaaggaggatggatccgagaaccccgactttgtcttgaaccag
gagtctttccgaaataccaagaccctagttgttactggtcctaacttcggatgcggtagt
tctcgagagcacgccccatgggccctcctcgactttggaattaagtgtatcatcgctccc
tcttttgctgatattttcttcaacaacactttcaagaacggcatgcttcccatccgtatt
gacaacaaggacgacctggaggccattgccgctgaagctcgcgccaacagagacattgaa
gttgatctccctaaccagctgatcaagaacgctgctggcgagactatttgctcttttgac
gtcgaggagttccgcaagcactgcctagtcaacggcctcgacgatattggcctgactatg
cagcaggaagacaagatctccgagtttgagcgacgcatgacacaaaacaccccttggctc
gacggttcaggttacctgaagcgtcctggacagggtggtaagctggctgccaaggctgtt
cccattcccaagacaaatcgtggtgaggagaagaaggaacctctcgagtggtaa
