# Supplementary material for: Apicidin biosynthesis is linked to accessory chromosomes in Fusarium poae isolates
Source: BMC Genomics. 2021 Aug 4;22:591. doi: 10.1186/s12864-021-07617-y (PMC8340494; doi:10.1186/s12864-021-07617-y)
Supplement: Supplementary file 17 — Additional file 17. Compressed folder containing alignments for each of the 4141 orthologs used in BUSCO analysis. [file 12864_2021_7617_MOESM17_ESM.zip › Fven2_nt_MAFFT/59039at5125_nt.mafft.fasta]

>Fp105
atgtctcaagcatctaccaaggttcagcagcttatcgacaacaactctgttgttgtcttc
tccaagtcttactgcccctactgcaagcagaccaagaagactctggatgaactgaacgcc
gattacgagctcctcgagcttgacgaagtttctgatggctccgctcttcaggacgctctc
gagaagatctctggccagcgtaccgtccccaacgtctacatcaagcaacagcacattggt
ggaaactcggaccttcagagcttgaactctggcggaaagctcaagaaccttctgaaggag
gctggtgccctgaaggcgtaa
>Fp108
atgtctcaagcatctaccaaggttcagcagcttatcgacaacaactctgttgttgtcttc
tccaagtcttactgcccctactgcaagcagaccaagaagactctggatgaactgaacgcc
gattacgagctcctcgagcttgacgaagtttctgatggctccgctcttcaggacgctctc
gagaagatctctggccagcgtaccgtccccaacgtctacatcaagcaacagcacattggt
ggaaactcggaccttcagagcttgaactctggcggaaagctcaagaaccttctgaaggag
gctggtgccctgaaggcgtaa
>Fp118
atgtctcaagcatctaccaaggttcagcagcttatcgacaacaactctgttgttgtcttc
tccaagtcttactgcccctactgcaagcagaccaagaagactctggatgaactgaacgcc
gattacgagctcctcgagcttgacgaagtttctgatggctccgctcttcaggacgctctc
gagaagatctctggccagcgtaccgtccccaacgtctacatcaagcaacagcacattggt
ggaaactcggaccttcagagcttgaactctggcggaaagctcaagaaccttctgaaggag
gctggtgccctgaaggcgtaa
>Fp122
atgtctcaagcatctaccaaggttcagcagcttatcgacaacaactctgttgttgtcttc
tccaagtcttactgcccctactgcaagcagaccaagaagactctggatgaactgaacgcc
gattacgagctcctcgagcttgacgaagtttctgatggctccgctcttcaggacgctctc
gagaagatctctggccagcgtaccgtccccaacgtctacatcaagcaacagcacattggt
ggaaactcggaccttcagagcttgaactctggcggaaagctcaagaaccttctgaaggag
gctggtgccctgaaggcgtaa
>Fp125
atgtctcaagcatctaccaaggttcagcagcttatcgacaacaactctgttgttgtcttc
tccaagtcttactgcccctactgcaagcagaccaagaagactctggatgaactgaacgcc
gattacgagctcctcgagcttgacgaagtttctgatggctccgctcttcaggacgctctc
gagaagatctctggccagcgtaccgtccccaacgtctacatcaagcaacagcacattggt
ggaaactcggaccttcagagcttgaactctggcggaaagctcaagaaccttctgaaggag
gctggtgccctgaaggcgtaa
>Fp13r
atgtctcaagcatctaccaaggttcagcagcttatcgacaacaactctgttgttgtcttc
tccaagtcttactgcccctactgcaagcagaccaagaagactctggatgaactgaacgcc
gattacgagctcctcgagcttgacgaagtttctgatggctccgctcttcaggacgctctc
gagaagatctctggccagcgtaccgtccccaacgtctacatcaagcaacagcacattggt
ggaaactcggaccttcagagcttgaactctggcggaaagctcaagaaccttctgaaggag
gctggtgccctgaaggcgtaa
>Fp144
atgtctcaagcatctaccaaggttcagcagcttatcgacaacaactctgttgttgtcttc
tccaagtcttactgcccctactgcaagcagaccaagaagactctggatgaactgaacgcc
gattacgagctcctcgagcttgacgaagtttctgatggctccgctcttcaggacgctctc
gagaagatctctggccagcgtaccgtccccaacgtctacatcaagcaacagcacattggt
ggaaactcggaccttcagagcttgaactctggcggaaagctcaagaaccttctgaaggag
gctggtgccctgaaggcgtaa
>Fp146
atgtctcaagcatctaccaaggttcagcagcttatcgacaacaactctgttgttgtcttc
tccaagtcttactgcccctactgcaagcagaccaagaagactctggatgaactgaacgcc
gattacgagctcctcgagcttgacgaagtttctgatggctccgctcttcaggacgctctc
gagaagatctctggccagcgtaccgtccccaacgtctacatcaagcaacagcacattggt
ggaaactcggaccttcagagcttgaactctggcggaaagctcaagaaccttctgaaggag
gctggtgccctgaaggcgtaa
>Fp155
atgtctcaagcatctaccaaggttcagcagcttatcgacaacaactctgttgttgtcttc
tccaagtcttactgcccctactgcaagcagaccaagaagactctggatgaactgaacgcc
gattacgagctcctcgagcttgacgaagtttctgatggctccgctcttcaggacgctctc
gagaagatctctggccagcgtaccgtccccaacgtctacatcaagcaacagcacattggt
ggaaactcggaccttcagagcttgaactctggcggaaagctcaagaaccttctgaaggag
gctggtgccctgaaggcgtaa
>Fp157
atgtctcaagcatctaccaaggttcagcagcttatcgacaacaactctgttgttgtcttc
tccaagtcttactgcccctactgcaagcagaccaagaagactctggatgaactgaacgcc
gattacgagctcctcgagcttgacgaagtttctgatggctccgctcttcaggacgctctc
gagaagatctctggccagcgtaccgtccccaacgtctacatcaagcaacagcacattggt
ggaaactcggaccttcagagcttgaactctggcggaaagctcaagaaccttctgaaggag
gctggtgccctgaaggcgtaa
>Fp16r
atgtctcaagcatctaccaaggttcagcagcttatcgacaacaactctgttgttgtcttc
tccaagtcttactgcccctactgcaagcagaccaagaagactctggatgaactgaacgcc
gattacgagctcctcgagcttgacgaagtttctgatggctccgctcttcaggacgctctc
gagaagatctctggccagcgtaccgtccccaacgtctacatcaagcaacagcacattggt
ggaaactcggaccttcagagcttgaactctggcggaaagctcaagaaccttctgaaggag
gctggtgccctgaaggcgtaa
>Fp1r
atgtctcaagcatctaccaaggttcagcagcttatcgacaacaactctgttgttgtcttc
tccaagtcttactgcccctactgcaagcagaccaagaagactctggatgaactgaacgcc
gattacgagctcctcgagcttgacgaagtttctgatggctccgctcttcaggacgctctc
gagaagatctctggccagcgtaccgtccccaacgtctacatcaagcaacagcacattggt
ggaaactcggaccttcagagcttgaactctggcggaaagctcaagaaccttctgaaggag
gctggtgccctgaaggcgtaa
>Fp21r
atgtctcaagcatctaccaaggttcagcagcttatcgacaacaactctgttgttgtcttc
tccaagtcttactgcccctactgcaagcagaccaagaagactctggatgaactgaacgcc
gattacgagctcctcgagcttgacgaagtttctgatggctccgctcttcaggacgctctc
gagaagatctctggccagcgtaccgtccccaacgtctacatcaagcaacagcacattggt
ggaaactcggaccttcagagcttgaactctggcggaaagctcaagaaccttctgaaggag
gctggtgccctgaaggcgtaa
>Fp24r
atgtctcaagcatctaccaaggttcagcagcttatcgacaacaactctgttgttgtcttc
tccaagtcttactgcccctactgcaagcagaccaagaagactctggatgaactgaacgcc
gattacgagctcctcgagcttgacgaagtttctgatggctccgctcttcaggacgctctc
gagaagatctctggccagcgtaccgtccccaacgtctacatcaagcaacagcacattggt
ggaaactcggaccttcagagcttgaactctggcggaaagctcaagaaccttctgaaggag
gctggtgccctgaaggcgtaa
>Fp2516
atgtctcaagcatctaccaaggttcagcagcttatcgacaacaactctgttgttgtcttc
tccaagtcttactgcccctactgcaagcagaccaagaagactctggatgaactgaacgcc
gattacgagctcctcgagcttgacgaagtttctgatggctccgctcttcaggacgctctc
gagaagatctctggccagcgtaccgtccccaacgtctacatcaagcaacagcacattggt
ggaaactcggaccttcagagcttgaactctggcggaaagctcaagaaccttctgaaggag
gctggtgccctgaaggcgtaa
>Fp26r
atgtctcaagcatctaccaaggttcagcagcttatcgacaacaactctgttgttgtcttc
tccaagtcttactgcccctactgcaagcagaccaagaagactctggatgaactgaacgcc
gattacgagctcctcgagcttgacgaagtttctgatggctccgctcttcaggacgctctc
gagaagatctctggccagcgtaccgtccccaacgtctacatcaagcaacagcacattggt
ggaaactcggaccttcagagcttgaactctggcggaaagctcaagaaccttctgaaggag
gctggtgccctgaaggcgtaa
>Fp33
atgtctcaagcatctaccaaggttcagcagcttatcgacaacaactctgttgttgtcttc
tccaagtcttactgcccctactgcaagcagaccaagaagactctggatgaactgaacgcc
gattacgagctcctcgagcttgacgaagtttctgatggctccgctcttcaggacgctctc
gagaagatctctggccagcgtaccgtccccaacgtctacatcaagcaacagcacattggt
ggaaactcggaccttcagagcttgaactctggcggaaagctcaagaaccttctgaaggag
gctggtgccctgaaggcgtaa
>Fp34
atgtctcaagcatctaccaaggttcagcagcttatcgacaacaactctgttgttgtcttc
tccaagtcttactgcccctactgcaagcagaccaagaagactctggatgaactgaacgcc
gattacgagctcctcgagcttgacgaagtttctgatggctccgctcttcaggacgctctc
gagaagatctctggccagcgtaccgtccccaacgtctacatcaagcaacagcacattggt
ggaaactcggaccttcagagcttgaactctggcggaaagctcaagaaccttctgaaggag
gctggtgccctgaaggcgtaa
>Fp35
atgtctcaagcatctaccaaggttcagcagcttatcgacaacaactctgttgttgtcttc
tccaagtcttactgcccctactgcaagcagaccaagaagactctggatgaactgaacgcc
gattacgagctcctcgagcttgacgaagtttctgatggctccgctcttcaggacgctctc
gagaagatctctggccagcgtaccgtccccaacgtctacatcaagcaacagcacattggt
ggaaactcggaccttcagagcttgaactctggcggaaagctcaagaaccttctgaaggag
gctggtgccctgaaggcgtaa
>Fp38
atgtctcaagcatctaccaaggttcagcagcttatcgacaacaactctgttgttgtcttc
tccaagtcttactgcccctactgcaagcagaccaagaagactctggatgaactgaacgcc
gattacgagctcctcgagcttgacgaagtttctgatggctccgctcttcaggacgctctc
gagaagatctctggccagcgtaccgtccccaacgtctacatcaagcaacagcacattggt
ggaaactcggaccttcagagcttgaactctggcggaaagctcaagaaccttctgaaggag
gctggtgccctgaaggcgtaa
>Fp39
atgtctcaagcatctaccaaggttcagcagcttatcgacaacaactctgttgttgtcttc
tccaagtcttactgcccctactgcaagcagaccaagaagactctggatgaactgaacgcc
gattacgagctcctcgagcttgacgaagtttctgatggctccgctcttcaggacgctctc
gagaagatctctggccagcgtaccgtccccaacgtctacatcaagcaacagcacattggt
ggaaactcggaccttcagagcttgaactctggcggaaagctcaagaaccttctgaaggag
gctggtgccctgaaggcgtaa
>Fp42
atgtctcaagcatctaccaaggttcagcagcttatcgacaacaactctgttgttgtcttc
tccaagtcttactgcccctactgcaagcagaccaagaagactctggatgaactgaacgcc
gattacgagctcctcgagcttgacgaagtttctgatggctccgctcttcaggacgctctc
gagaagatctctggccagcgtaccgtccccaacgtctacatcaagcaacagcacattggt
ggaaactcggaccttcagagcttgaactctggcggaaagctcaagaaccttctgaaggag
gctggtgccctgaaggcgtaa
>Fp44
atgtctcaagcatctaccaaggttcagcagcttatcgacaacaactctgttgttgtcttc
tccaagtcttactgcccctactgcaagcagaccaagaagactctggatgaactgaacgcc
gattacgagctcctcgagcttgacgaagtttctgatggctccgctcttcaggacgctctc
gagaagatctctggccagcgtaccgtccccaacgtctacatcaagcaacagcacattggt
ggaaactcggaccttcagagcttgaactctggcggaaagctcaagaaccttctgaaggag
gctggtgccctgaaggcgtaa
>Fp49
atgtctcaagcatctaccaaggttcagcagcttatcgacaacaactctgttgttgtcttc
tccaagtcttactgcccctactgcaagcagaccaagaagactctggatgaactgaacgcc
gattacgagctcctcgagcttgacgaagtttctgatggctccgctcttcaggacgctctc
gagaagatctctggccagcgtaccgtccccaacgtctacatcaagcaacagcacattggt
ggaaactcggaccttcagagcttgaactctggcggaaagctcaagaaccttctgaaggag
gctggtgccctgaaggcgtaa
>Fp50
atgtctcaagcatctaccaaggttcagcagcttatcgacaacaactctgttgttgtcttc
tccaagtcttactgcccctactgcaagcagaccaagaagactctggatgaactgaacgcc
gattacgagctcctcgagcttgacgaagtttctgatggctccgctcttcaggacgctctc
gagaagatctctggccagcgtaccgtccccaacgtctacatcaagcaacagcacattggt
ggaaactcggaccttcagagcttgaactctggcggaaagctcaagaaccttctgaaggag
gctggtgccctgaaggcgtaa
>Fp51
atgtctcaagcatctaccaaggttcagcagcttatcgacaacaactctgttgttgtcttc
tccaagtcttactgcccctactgcaagcagaccaagaagactctggatgaactgaacgcc
gattacgagctcctcgagcttgacgaagtttctgatggctccgctcttcaggacgctctc
gagaagatctctggccagcgtaccgtccccaacgtctacatcaagcaacagcacattggt
ggaaactcggaccttcagagcttgaactctggcggaaagctcaagaaccttctgaaggag
gctggtgccctgaaggcgtaa
>Fp59
atgtctcaagcatctaccaaggttcagcagcttatcgacaacaactctgttgttgtcttc
tccaagtcttactgcccctactgcaagcagaccaagaagactctggatgaactgaacgcc
gattacgagctcctcgagcttgacgaagtttctgatggctccgctcttcaggacgctctc
gagaagatctctggccagcgtaccgtccccaacgtctacatcaagcaacagcacattggt
ggaaactcggaccttcagagcttgaactctggcggaaagctcaagaaccttctgaaggag
gctggtgccctgaaggcgtaa
>Fp63
atgtctcaagcatctaccaaggttcagcagcttatcgacaacaactctgttgttgtcttc
tccaagtcttactgcccctactgcaagcagaccaagaagactctggatgaactgaacgcc
gattacgagctcctcgagcttgacgaagtttctgatggctccgctcttcaggacgctctc
gagaagatctctggccagcgtaccgtccccaacgtctacatcaagcaacagcacattggt
ggaaactcggaccttcagagcttgaactctggcggaaagctcaagaaccttctgaaggag
gctggtgccctgaaggcgtaa
>Fp65
atgtctcaagcatctaccaaggttcagcagcttatcgacaacaactctgttgttgtcttc
tccaagtcttactgcccctactgcaagcagaccaagaagactctggatgaactgaacgcc
gattacgagctcctcgagcttgacgaagtttctgatggctccgctcttcaggacgctctc
gagaagatctctggccagcgtaccgtccccaacgtctacatcaagcaacagcacattggt
ggaaactcggaccttcagagcttgaactctggcggaaagctcaagaaccttctgaaggag
gctggtgccctgaaggcgtaa
>Fp66
atgtctcaagcatctaccaaggttcagcagcttatcgacaacaactctgttgttgtcttc
tccaagtcttactgcccctactgcaagcagaccaagaagactctggatgaactgaacgcc
gattacgagctcctcgagcttgacgaagtttctgatggctccgctcttcaggacgctctc
gagaagatctctggccagcgtaccgtccccaacgtctacatcaagcaacagcacattggt
ggaaactcggaccttcagagcttgaactctggcggaaagctcaagaaccttctgaaggag
gctggtgccctgaaggcgtaa
>Fp72
atgtctcaagcatctaccaaggttcagcagcttatcgacaacaactctgttgttgtcttc
tccaagtcttactgcccctactgcaagcagaccaagaagactctggatgaactgaacgcc
gattacgagctcctcgagcttgacgaagtttctgatggctccgctcttcaggacgctctc
gagaagatctctggccagcgtaccgtccccaacgtctacatcaagcaacagcacattggt
ggaaactcggaccttcagagcttgaactctggcggaaagctcaagaaccttctgaaggag
gctggtgccctgaaggcgtaa
>Fp73
atgtctcaagcatctaccaaggttcagcagcttatcgacaacaactctgttgttgtcttc
tccaagtcttactgcccctactgcaagcagaccaagaagactctggatgaactgaacgcc
gattacgagctcctcgagcttgacgaagtttctgatggctccgctcttcaggacgctctc
gagaagatctctggccagcgtaccgtccccaacgtctacatcaagcaacagcacattggt
ggaaactcggaccttcagagcttgaactctggcggaaagctcaagaaccttctgaaggag
gctggtgccctgaaggcgtaa
>Fp76
atgtctcaagcatctaccaaggttcagcagcttatcgacaacaactctgttgttgtcttc
tccaagtcttactgcccctactgcaagcagaccaagaagactctggatgaactgaacgcc
gattacgagctcctcgagcttgacgaagtttctgatggctccgctcttcaggacgctctc
gagaagatctctggccagcgtaccgtccccaacgtctacatcaagcaacagcacattggt
ggaaactcggaccttcagagcttgaactctggcggaaagctcaagaaccttctgaaggag
gctggtgccctgaaggcgtaa
>Fp78
atgtctcaagcatctaccaaggttcagcagcttatcgacaacaactctgttgttgtcttc
tccaagtcttactgcccctactgcaagcagaccaagaagactctggatgaactgaacgcc
gattacgagctcctcgagcttgacgaagtttctgatggctccgctcttcaggacgctctc
gagaagatctctggccagcgtaccgtccccaacgtctacatcaagcaacagcacattggt
ggaaactcggaccttcagagcttgaactctggcggaaagctcaagaaccttctgaaggag
gctggtgccctgaaggcgtaa
>Fp81
atgtctcaagcatctaccaaggttcagcagcttatcgacaacaactctgttgttgtcttc
tccaagtcttactgcccctactgcaagcagaccaagaagactctggatgaactgaacgcc
gattacgagctcctcgagcttgacgaagtttctgatggctccgctcttcaggacgctctc
gagaagatctctggccagcgtaccgtccccaacgtctacatcaagcaacagcacattggt
ggaaactcggaccttcagagcttgaactctggcggaaagctcaagaaccttctgaaggag
gctggtgccctgaaggcgtaa
>Fp84
atgtctcaagcatctaccaaggttcagcagcttatcgacaacaactctgttgttgtcttc
tccaagtcttactgcccctactgcaagcagaccaagaagactctggatgaactgaacgcc
gattacgagctcctcgagcttgacgaagtttctgatggctccgctcttcaggacgctctc
gagaagatctctggccagcgtaccgtccccaacgtctacatcaagcaacagcacattggt
ggaaactcggaccttcagagcttgaactctggcggaaagctcaagaaccttctgaaggag
gctggtgccctgaaggcgtaa
>Fp86
atgtctcaagcatctaccaaggttcagcagcttatcgacaacaactctgttgttgtcttc
tccaagtcttactgcccctactgcaagcagaccaagaagactctggatgaactgaacgcc
gattacgagctcctcgagcttgacgaagtttctgatggctccgctcttcaggacgctctc
gagaagatctctggccagcgtaccgtccccaacgtctacatcaagcaacagcacattggt
ggaaactcggaccttcagagcttgaactctggcggaaagctcaagaaccttctgaaggag
gctggtgccctgaaggcgtaa
>Fvenenatum.busco
atgtctcaagcatctaccaaggttcagcagcttatcgacaacaactctgttgttgtcttc
tccaagtcttactgcccttactgcaagcagaccaagaagactctggatgatttgaacacc
gagtacgagctcctcgagcttgacgaagtttccgatggctccgcccttcaggatgctctc
gagaagatctctggccagcgtaccgtccccaacgtctacatcaagcaacagcacattggt
ggcaactcggacctccagagcttgaactctggcggaaagctcaagaacctccttaaggag
gctggtgccttgaaggcgtaa
