# Supplementary material for: Apicidin biosynthesis is linked to accessory chromosomes in Fusarium poae isolates
Source: BMC Genomics. 2021 Aug 4;22:591. doi: 10.1186/s12864-021-07617-y (PMC8340494; doi:10.1186/s12864-021-07617-y)
Supplement: Supplementary file 17 — Additional file 17. Compressed folder containing alignments for each of the 4141 orthologs used in BUSCO analysis. [file 12864_2021_7617_MOESM17_ESM.zip › Fven2_nt_MAFFT/2906at5125_nt.mafft.fasta]

>Fp105
atgacgcccgatgcccatcgtccacgagattcatccatcgaattcgctgcagatatagat
cttcttgctggtctttggcaagaagcgcctttcgctcgcttaccgtctgacgcaccgcct
gaagtcaaagccgctgtgcagaacgtcgagaacccggcgcgcgtttatgcgatccaccaa
gccagccgccgccatggattccagcttcttgtcgagagatacattcatcaactacgatct
ggttgtgataacgtgaactgtgcaacccctacatgttttacctgtcgtcgccgcttagct
ggcaaggcacccgttcgaagatacaacacgacaagtgcaaggacattggctatatacttg
gcgagtcaagatgatcccgagaaagacctatgcccgtttcttcgcaaaagtacagagcca
tcagcggcgctcaacaaccttatattttcggcgcgatcccccacacaaccgcaccccgat
gacaagagaacaaacgctatcacgtcgccaaggttgcgcaagaatcgagtctctagacca
cgcacatactcttcgtcgtctcagtactccattcctacaaccagacatgcgccacattcg
agtggaggttcagtctctcatattcgagtagtggaggggcctgtgaacaaagaccatcgc
tccttcgctgcaaacctcttcgggactgtaacttttaaaatgcttgaatggttgacaccc
aaaagcatggcggccatgtcagacaagctcggcaattttgaagtctctgacttgaagaca
ccaatgatggacctggataccttgcaggagtcgtccagtttgacaagcacgaccactgat
ttggaaactcaaaaaatactgccgcacaagccgaatgcgccgaagccagcaaatttgcct
aatcagccacaagacagtggttgggatgagtctccctttcctacaatgtcccctaaaagc
aggcatgactcgacacataagtcgcaaaataatgcatcagccaaaccccgcaaacactcg
attgatacaagcgaacccgtgaaaggagaggacggtaccaaggctgtcaaacttcctcag
gtcaactgccatttacgggacaaagcattacgaaccaaaaacaacaaacacgcgactgtt
tcgagcatatcagaaataccgacgaaacgggaattcttcgagaacacaccaaagcctcct
agtgacccaacactgccaagtctccctatggcctcgcaggccaacgcgattgagcaaatg
aagctgcataatgatcaaagtaacggttgtcataaggaggacatcatttctccagaatcc
attcataatgaggtagagttcaaggctgtcccaccccaaagctgtgacaacattttgccc
caagctctttcgaagcttgacgtggatctggtcaacttcatttgcgatatatatgaggaa
gacgatatctcgggatcatgtcatgtctcaacgtacaagatgaattacccatacccccaa
cctgtcgatgagcggaagagtctgcgccgccattctgtgttgcatacccccaggtctagg
gagcagtggttacgtttcaatgagcaggcacttttttatgttcttacagatccacaagct
gtggtgctgtcgttcacacaggagcacaggctctacgattcgcaaactttgt--------
-------------------------------------------gtctttggttggctgcc
gcacgtctgttcatacctccacaggacttgaacccaagcagtttctcaaagcggatgaac
ggacataaaccccagaaaagggcggaggctctccccgatttagaagcgggttatttgatg
tccatttgcatgcatgcgcttgttgctgcaacgccagtgatgggagactctagaacacta
tacgaactgtcgcgagttcgttccaatggactgacactagcaggcggtagcgctatatca
cgccaaccatcttccagatgtttggattatgacgatgccttttcgaacgaggtggctact
aggctggcgcgtcggctgttttgtgcgataacagccaggcgttgcttcgctgatagagca
cacccggctgggcgattagaaggcctgaacgacagcgatattttacaacctttggtgaat
caactcgactttctcagcacaggctcagcatcaatactcgagttcccacgggacgagcgt
cttctgcacgagactcgtgttcctactgttctcctggattgggcgcgcactatattgttg
aatgaatgggacggccgggctcactttgctatggatggaccttttggcggagcattatca
ttcgtcgagacactgcatcggtccagaaacctcttgctattgggtgacgttcagttccga
gtcgactacctctcagaacgactagatttcatagaaatgcctgtgaaatggttgtctttc
aaatcaacacgatggcgacgacatatactggactacccctatattttcagccctgagacc
ctggtctccttcttccgatccatcaattttgctcggatgagtcgcatgttcgaagagtca
agttcgcttaaaacacgaatgagtgccatagtcgaccctggaagtctcattaccaatcca
catcacaaaatggttttgcaagatcttctgagaacggcgtcttcgaagtatctggtcttg
gaagtaggcagagaaaatgttgccagagacgcattcgaccaactttggaggcgtgaaaga
agagagcttctacggccgctcaaggtccatttgggggagaacagtggcgaggagggattc
gactctgggggtgtccaacaagagttttttcgtttagccatcgcagagtgtttagatcct
gggtttggggccttcaccgttgatgaaaggacacgcatggcttggttcgctccaggttcg
ttaaccgaagactggaaatacgaacttgtcggacttttgatgtcgctcgcgttatacaac
ggcttgacactaccggttactttcccgagggctctttatcgaaagttgctgggtaatcct
gttgaagagcttcatcacatcgctgacgggtggccagatttagcgagtgggttgacgaca
ttgctggagtgggatgaaaagaatggactcatcgaagatatcttcgcccgtacctatgaa
ttctcggtatcttcattggggacgattgttacgcgcgagatgagggcggatggaagtacg
gtgtggccgaacgcagcctcaagcgcaacagatatcgagccaccgcacatggataactct
gacgacgcaccgcttgtcagcaacgacaaccgggatgactacgttatagactacattcgc
tacctaacggacgcttctattcgacgccagtatctcgctttcgagcgcggatttgcttcg
tgcttggacaagaagtccttgtcacttctatgtccatctactttgcagtcgctagtcgaa
ggagtacaggaaatcgacataggcgaactcaagcgttacgctcgttacgtaggatgggat
acttctcatcgtaccatcaaggatttttggtcgattgttaagaggtacgacgagggcatg
aagcagaggctacttgagttcgtgacgtcgtctgaccgcgttcccgttggtggcatgaag
aacttgcagttcgtcatacaaaagaacggcgaagaagatggcactggtgggcatttgcct
acggcctatacttgttatgggacattacttttaccagaatacagagataaagaggtgtta
agggagcggcttggaatggcattgcaaaatgcccagggctttggtttcgcttaa
>Fp108
atgacgcccgatgcccatcgtccacgagattcatccatcgaattcgctgcagatatagat
cttcttgctggtctttggcaagaagcgcctttcgctcgcttaccgtctgacgcaccgcct
gaagtcaaagccgctgtgcagaacgtcgagaacccggcgcgcgtttatgcgatccaccaa
gccagccgccgccatggattccagcttcttgtcgagagatacattcatcaactacgatct
ggttgtgataacgtgaactgtgcaacccctacatgttttacctgtcgtcgccgcttagct
ggcaaggcacccgttcgaagatacaacacgacaagtgcaaggacattggctatatacttg
gcgagtcaagatgatcccgagaaagacctatgcccgtttcttcgcaaaagtacagagcca
tcagcggcgctcaacaaccttatattttcggcgcgatcccccacacaaccgcaccccgat
gacaagagaacaaacgctatcacgtcgccaaggttgcgcaagaatcgagtctctagacca
cgcacatactcttcgtcgtctcagtactccattcctacaaccagacatgcgccacattcg
agtggaggttcagtctctcatattcgagtagtggaggggcctgtgaacaaagaccatcgc
tccttcgctgcaaacctcttcgggactgtaacttttaaaatgcttgaatggttgacaccc
aaaagcatggcggccatgtcagacaagctcggcaattttgaagtctctgacttgaagaca
ccaatgatggacctggataccttgcaggagtcgtccagtttgacaagcacgaccactgat
ttggaaactcaaaaaatactgccgcacaagccgaatgcgccgaagccagcaaatttgcct
aatcagccacaagacagtggttgggatgagtctccctttcctacaatgtcccctaaaagc
aggcatgactcgacacataagtcgcaaaataatgcatcagccaaaccccgcaaacactcg
attgatacaagcgaacccgtgaaaggagaggacggtaccaaggctgtcaaacttcctcag
gtcaactgccatttacgggacaaagcattacgaaccaaaaacaacaaacacgcgactgtt
tcgagcatatcagaaataccgacgaaacgggaattcttcgagaacacaccaaagcctcct
agtgacccaacactgccaagtctccctatggcctcgcaggccaacgcgattgagcaaatg
aagctgcataatgatcaaagtaacggttgtcataaggaggacatcatttctccagaatcc
attcataatgaggtagagttcaaggctgtcccaccccaaagctgtgacaacattttgccc
caagctctttcgaagcttgacgtggatctggtcaacttcatttgcgatatatatgaggaa
gacgatatctcgggatcatgtcatgtctcaacgtacaagatgaattacccatacccccaa
cctgtcgatgagcggaagagtctgcgccgccattctgtgttgcatacccccaggtctagg
gagcagtggttacgtttcaatgagcaggcacttttttatgttcttacagatccacaagct
gtggtgctgtcgttcacacaggagcacaggctctacgattcgcaaactttgt--------
-------------------------------------------gtctttggttggctgcc
gcacgtctgttcatacctccacaggacttgaacccaagcagtttctcaaagcggatgaac
ggacataaaccccagaaaagggcggaggctctccccgatttagaagcgggttatttgatg
tccatttgcatgcatgcgcttgttgctgcaacgccagtgatgggagactctagaacacta
tacgaactgtcgcgagttcgttccaatggactgacactagcaggcggtagcgctatatca
cgccaaccatcttccagatgtttggattatgacgatgccttttcgaacgaggtggctact
aggctggcgcgtcggctgttttgtgcgataacagccaggcgttgcttcgctgatagagca
cacccggctgggcgattagaaggcctgaacgacagcgatattttacaacctttggtgaat
caactcgactttctcagcacaggctcagcatcaatactcgagttcccacgggacgagcgt
cttctgcacgagactcgtgttcctactgttctcctggattgggcgcgcactatattgttg
aatgaatgggacggccgggctcactttgctatggatggaccttttggcggagcattatca
ttcgtcgagacactgcatcggtccagaaacctcttgctattgggtgacgttcagttccga
gtcgactacctctcagaacgactagatttcatagaaatgcctgtgaaatggttgtctttc
aaatcaacacgatggcgacgacatatactggactacccctatattttcagccctgagacc
ctggtctccttcttccgatccatcaattttgctcggatgagtcgcatgttcgaagagtca
agttcgcttaaaacacgaatgagtgccatagtcgaccctggaagtctcattaccaatcca
catcacaaaatggttttgcaagatcttctgagaacggcgtcttcgaagtatctggtcttg
gaagtaggcagagaaaatgttgccagagacgcattcgaccaactttggaggcgtgaaaga
agagagcttctacggccgctcaaggtccatttgggggagaacagtggcgaggagggattc
gactctgggggtgtccaacaagagttttttcgtttagccatcgcagagtgtttagatcct
gggtttggggccttcaccgttgatgaaaggacacgcatggcttggttcgctccaggttcg
ttaaccgaagactggaaatacgaacttgtcggacttttgatgtcgctcgcgttatacaac
ggcttgacactaccggttactttcccgagggctctttatcgaaagttgctgggtaatcct
gttgaagagcttcatcacatcgctgacgggtggccagatttagcgagtgggttgacgaca
ttgctggagtgggatgaaaagaatggactcatcgaagatatcttcgcccgtacctatgaa
ttctcggtatcttcattggggacgattgttacgcgcgagatgagggcggatggaagtacg
gtgtggccgaacgcagcctcaagcgcaacagatatcgagccaccgcacatggataactct
gacgacgcaccgcttgtcagcaacgacaaccgggatgactacgttatagactacattcgc
tacctaacggacgcttctattcgacgccagtatctcgctttcgagcgcggatttgcttcg
tgcttggacaagaagtccttgtcacttctatgtccatctactttgcagtcgctagtcgaa
ggagtacaggaaatcgacataggcgaactcaagcgttacgctcgttacgtaggatgggat
acttctcatcgtaccatcaaggatttttggtcgattgttaagaggtacgacgagggcatg
aagcagaggctacttgagttcgtgacgtcgtctgaccgcgttcccgttggtggcatgaag
aacttgcagttcgtcatacaaaagaacggcgaagaagatggcactggtgggcatttgcct
acggcctatacttgttatgggacattacttttaccagaatacagagataaagaggtgtta
agggagcggcttggaatggcattgcaaaatgcccagggctttggtttcgcttaa
>Fp118
atgacgcccgatgcccatcgtccacgagattcatccatcgaattcgctgcagatatagat
cttcttgctggtctttggcaagaagcgcctttcgctcgcttaccgtctgacgcaccgcct
gaagtcaaagccgctgtgcagaacgtcgagaacccggcgcgcgtttatgcgatccaccaa
gccagccgccgccatggattccagcttcttgtcgagagatacattcatcaactacgatct
ggttgtgataacgtgaactgtgcaacccctacatgttttacctgtcgtcgccgcttagct
ggcaaggcacccgttcgaagatacaacacgacaagtgcaaggacattggctatatacttg
gcgagtcaagatgatcccgagaaagacctatgcccgtttcttcgcaaaagtacagagcca
tcagcggcgctcaacaaccttatattttcggcgcgatcccccacacaaccgcaccccgat
gacaagagaacaaacgctatcacgtcgccaaggttgcgcaagaatcgagtctctagacca
cgcacatactcttcgtcgtctcagtactccattcctacaaccagacatgcgccacattcg
agtggaggttcagtctctcataatcgagtagtggaggggcctgtgaacaaagaccatcgc
tccttcgctgcaaacctcttcgggactgtaacttttaaaatgcttgaatggttgacaccc
aaaagcatggcggccatgtcagacaagctcggcaattttgaagtctctgacttgaagaca
ccaatgatggacctggataccttgcaggagtcgtccagtttgacaagcacgaccactgat
ttggaaactcaaaaaatactgccgcacaagccgaatgcgccgaagccagcaaatttgcct
aatcagccacaagacagtggttgggatgagtctccctttcctacaatgtcccctaaaagc
aggcatgactcgacacataagtcgcaaaataatgcatcagccaaaccccgcaaacactcg
attgatacaagcgaacccgtgaaaggagaggacggtaccaaggctgtcaaacttcctcag
gtcaactgccatttacgggacaaagcattacgaaccaaaaacaacaaacacgcgactgtt
tcgagcatatcagaaataccgacgaaacgggaattcttcgagaacacaccaaagcctcct
agtgacccaacactgccaagtctccctatggcctcgcaggccaacgcgattgagcaaatg
aagctgcataatgatcaaagtaacggttgtcataaggaggacatcatttctccagaatcc
attcataatgaggtagagttcaaggctgtcccaccccaaagctgtgacaacattttgccc
caagctctttcgaagcttgacgtggatctggtcaacttcatttgcgatatatatgaggaa
gacgatatctcgggatcatgtcatgtctcaacgtacaagatgaattacccatacccccaa
cctgtcgatgagcggaagagtctgcgccgccattctgtgttgcatacccccaggtctagg
gagcagtggttacgtttcaatgagcaggcacttttttatgttcttacagatccacaagct
gtggtgctgtcgttcacacaggagcacaggctctacgattcgcaaactttgt--------
-------------------------------------------gtctttggttggctgcc
gcacgtctgttcatacctccacaggacttgaacccaagcagtttctcaaagcggatgaac
ggacataaaccccagaaaagggcggaggctctccccgatttagaagcgggttatttgatg
tccatttgcatgcatgcgcttgttgctgcaacgccagtgatgggagactctagaacacta
tacgaactgtcgcgagttcgttccaatggactgacactagcaggcggtagcgctatatca
cgccaaccatcttccagatgtttggattatgacgatgccttttcgaacgaggtggctact
aggctggcgcgtcggctgttttgtgcgataacagccaggcgttgcttcgctgatagagca
cacccggctgggcgattagaaggcctgaacgacagcgatattttacaacctttggtgaat
caactcgactttctcagcacaggctcagcatcaatactcgagttcccacgggacgagcgt
cttctgcacgagactcgtgttcctactgttctcctggattgggcgcgcactatattgttg
aatgaatgggacggccgggctcactttgctatggatggaccttttggcggagcattatca
ttcgtcgagacactgcatcggtccagaaacctcttgctattgggtgacgttcagttccga
gtcgactacctctcagaacgactagatttcatagaaatgcctgtgaaatggttgtctttc
aaatcaacacgatggcgacgacatatactggactacccctatattttcagccctgagacc
ctggtctccttcttccgatccatcaattttgctcggatgagtcgcatgttcgaagagtca
agttcgcttaaaacacgaatgagtgccatagtcgaccctggaagtctcattaccaatcca
catcacaaaatggttttgcaagatcttctgagaacggcgtcttcgaagtatctggtcttg
gaagtaggcagagaaaatgttgccagagacgcattcgaccaactttggaggcgtgaaaga
agagagcttctacggccgctcaaggtccatttgggggagaacagtggcgaggagggattc
gactctgggggtgtccaacaagagttttttcgtttagccatcgcagagtgtttagatcct
gggtttggggccttcaccgttgatgaaaggacacgcatggcttggttcgctccaggttcg
ttaaccgaagactggaaatacgaacttgtcggacttttgatgtcgctcgcgttatacaac
ggcttgacactaccggttactttcccgagggctctttatcgaaagttgctgggtaatcct
gttgaagagcttcatcacatcgctgacgggtggccagatttagcgagtgggttgacgaca
ttgctggagtgggatgaaaagaatggactcatcgaagatatcttcgcccgtacctatgaa
ttctcggtatcttcattggggacgattgttacgcgcgagatgagggcggatggaagtacg
gtgtggccgaacgcagcctcaagcgcaacagatatcgagccaccgcacatggataactct
gacgacgcaccgcttgtcagcaacgacaaccgggatgactacgttatagactacattcgc
tacctaacggacgcttctattcgacgccagtatctcgctttcgagcgcggatttgcttcg
tgcttggacaagaagtccttgtcacttctatgtccatctactttgcagtcgctagtcgaa
ggagtacaggaaatcgacataggcgaactcaagcgttacgctcgttacgtaggatgggat
acttctcatcgtaccatcaaggatttttggtcgattgttaagaggtacgacgagggcatg
aagcagaggctacttgagttcgtgacgtcgtctgaccgcgttcccgttggtggcatgaag
aacttgcagttcgtcatacaaaagaacggcgaagaagatggcactggtgggcatttgcct
acggcctatacttgttatgggacattacttttaccagaatacagagataaagaggtgtta
agggagcggcttggaatggcattgcaaaatgcccagggctttggtttcgcttaa
>Fp122
atgacgcccgatgcccatcgtccacgagattcatccatcgaattcgctgcagatatagat
cttcttgctggtctttggcaagaagcgcctttcgctcgcttaccgtctgacgcaccgcct
gaagtcaaagccgctgtgcagaacgtcgagaacccggcgcgcgtttatgcgatccaccaa
gccagccgccgccatggattccagcttcttgtcgagagatacattcatcaactacgatct
ggttgtgataacgtgaactgtgcaacccctacatgttttacctgtcgtcgccgcttagct
ggcaaggcacccgttcgaagatacaacacgacaagtgcaaggacattggctatatacttg
gcgagtcaagatgatcccgagaaagacctatgcccgtttcttcgcaaaagtacagagcca
tcagcggcgctcaacaaccttatattttcggcgcgatcccccacacaaccgcaccccgat
gacaagagaacaaacgctatcacgtcgccaaggttgcgcaagaatcgagtctctagacca
cgcacatactcttcgtcgtctcagtactccattcctacaaccagacatgcgccacattcg
agtggaggttcagtctctcatattcgagtagtggaggggcctgtgaacaaagaccatcgc
tccttcgctgcaaacctcttcgggactgtaacttttaaaatgcttgaatggttgacaccc
aaaagcatggcggccatgtcagacaagctcggcaattttgaagtctctgacttgaagaca
ccaatgatggacctggataccttgcaggagtcgtccagtttgacaagcacgaccactgat
ttggaaactcaaaaaatactgccgcacaagccgaatgcgccgaagccagcaaatttgcct
aatcagccacaagacagtggttgggatgagtctccctttcctacaatgtcccctaaaagc
aggcatgactcgacacataagtcgcaaaataatgcatcagccaaaccccgcaaacactcg
attgatacaagcgaacccgtgaaaggagaggacggtaccaaggctgtcaaacttcctcag
gtcaactgccatttacgggacaaagcattacgaaccaaaaacaacaaacacgcgactgtt
tcgagcatatcagaaataccgacgaaacgggaattcttcgagaacacaccaaagcctcct
agtgacccaacactgccaagtctccctatggcctcgcaggccaacgcgattgagcaaatg
aagctgcataatgatcaaagtaacggttgtcataaggaggacatcatttctccagaatcc
attcataatgaggtagagttcaaggctgtcccaccccaaagctgtgacaacattttgccc
caagctctttcgaagcttgacgtggatctggtcaacttcatttgcgatatatatgaggaa
gacgatatctcgggatcatgtcatgtctcaacgtacaagatgaattacccatacccccaa
cctgtcgatgagcggaagagtctgcgccgccattctgtgttgcatacccccaggtctagg
gagcagtggttacgtttcaatgagcaggcacttttttatgttcttacagatccacaagct
gtggtgctgtcgttcacacaggagcacaggctctacgattcgcaaactttgtggtattgt
cttcatcggttgtgtcgcgtcacttcgaatctggtctttcacagtctttggttggctgcc
gcacgtctgttcatacctccacaggacttgaacccaagcagtttctcaaagcggatgaac
ggacataaaccccagaaaagggcggaggctctccccgatttagaagcgggttatttgatg
tccatttgcatgcatgcgcttgttgctgcaacgccagtgatgggagactctagaacacta
tacgaactgtcgcgagttcgttccaatggactgacactagcaggcggtagcgctatatca
cgccaaccatcttccagatgtttggattatgacgatgccttttcgaacgaggtggctact
aggctggcgcgtcggctgttttgtgcgataacagccaggcgttgcttcgctgatagagca
cacccggctgggcgattagaaggcctgaacgacagcgatattttacaacctttggtgaat
caactcgactttctcagcacaggctcagcatcaatactcgagttcccacgggacgagcgt
cttctgcacgagactcgtgttcctactgttctcctggattgggcgcgcactatattgttg
aatgaatgggacggccgggctcactttgctatggatggaccttttggcggagcattatca
ttcgtcgagacactgcatcggtccagaaacctcttgctattgggtgacgttcagttccga
gtcgactacctctcagaacgactagatttcatagaaatgcctgtgaaatggttgtctttc
aaatcaacacgatggcgacgacatatactggactacccctatattttcagccctgagacc
ctggtctccttcttccgatccatcaattttgctcggatgagtcgcatgttcgaagagtca
agttcgcttaaaacacgaatgagtgccatagtcgaccctggaagtctcattaccaatcca
catcacaaaatggttttgcaagatcttctgagaacggcgtcttcgaagtatctggtcttg
gaagtaggcagagaaaatgttgccagagacgcattcgaccaactttggaggcgtgaaaga
agagagcttctacggccgctcaaggtccatttgggggagaacagtggcgaggagggattc
gactctgggggtgtccaacaagagttttttcgtttagccatcgcagagtgtttagatcct
gggtttggggtcttcaccgttgatgaaaggacacgcatggcttggttcgctccaggttcg
ttaaccgaagactggaaatacgaacttgtcggacttttgatgtcgctcgcgttatacaac
ggcttgacactaccggttactttcccgagggctctttatcgaaagttgctgggtaatcct
gttgaagagcttcatcacatcgctgacgggtggccagatttagcgagtgggttgacgaca
ttgctggagtgggatgaaaagaatggactcatcgaagatatcttcgcccgtacctatgaa
ttctcggtatcttcattggggacgattgttacgcgcgagatgagggcggatggaagtacg
gtgtggccgaacgcagcctcaagcgcaacagatatcgagccaccgcacatggataactct
gacgacgcaccgcttgtcagcaacgacaaccgggatgactacgttatagactacattcgc
tacctaacggacgcttctattcgacgccagtatctcgctttcgagcgcggatttgcttcg
tgcttggacaagaagtccttgtcacttctatgtccatctactttgcagtcgctagtcgaa
ggagtacaggaaatcgacataggcgaactcaagcgttacgctcgttacgtaggatgggat
acttctcatcgtaccatcaaggatttttggtcgattgttaagaggtacgacgagggcatg
aagcagaggctacttgagttcgtgacgtcgtctgaccgcgttcccgttggtggcatgaag
aacttgcagttcgtcatacaaaagaacggcgaagaagatggcactggtgggcatttgcct
acggcctatacttgttatgggacattacttttaccagaatacagagataaagaggtgtta
agggagcggcttggaatggcattgcaaaatgcccagggctttggtttcgcttaa
>Fp125
atgacgcccgatgcccatcgtccacgagattcatccatcgaattcgctgcagatatagat
cttcttgctggtctttggcaagaagcgcctttcgctcgcttaccgtctgacgcaccgcct
gaagtcaaagccgctgtgcagaacgtcgagaacccggcgcgcgtttatgcgatccaccaa
gccagccgccgccatggattccagcttcttgtcgagagatacattcatcaactacgatct
ggttgtgataacgtgaactgtgcaacccctacatgttttacctgtcgtcgccgcttagct
ggcaaggcacccgttcgaagatacaacacgacaagtgcaaggacattggctatatacttg
gcgagtcaagatgatcccgagaaagacctatgcccgtttcttcgcaaaagtacagagcca
tcagcggcgctcaacaaccttatattttcggcgcgatcccccacacaaccgcaccccgat
gacaagagaacaaacgctatcacgtcgccaaggttgcgcaagaatcgagtctctagacca
cgcacatactcttcgtcgtctcagtactccattcctacaaccagacatgcgccacattcg
agtggaggttcagtctctcatattcgagtagtggaggggcctgtgaacaaagaccatcgc
tccttcgctgcaaacctcttcgggactgtaacttttaaaatgcttgaatggttgacaccc
aaaagcatggcggccatgtcagacaagctcggcaattttgaagtctctgacttgaagaca
ccaatgatggacctggataccttgcaggagtcgtccagtttgacaagcacgaccactgat
ttggaaactcaaaaaatactgccgcacaagccgaatgcgccgaagccagcaaatttgcct
aatcagccacaagacagtggttgggatgagtctccctttcctacaatgtcccctaaaagc
aggcatgactcgacacataagtcgcaaaataatgcatcagccaaaccccgcaaacactcg
attgatacaagcgaacccgtgaaaggagaggacggtaccaaggctgtcaaacttcctcag
gtcaactgccatttacgggacaaagcattacgaaccaaaaacaacaaacacgcgactgtt
tcgagcatatcagaaataccgacgaaacgggaattcttcgagaacacaccaaagcctcct
agtgacccaacactgccaagtctccctatggcctcgcaggccaacgcgattgagcaaatg
aagctgcataatgatcaaagtaacggttgtcataaggaggacatcatttctccagaatcc
attcataatgaggtagagttcaaggctgtcccaccccaaagctgtgacaacattttgccc
caagctctttcgaagcttgacgtggatctggtcaacttcatttgcgatatatatgaggaa
gacgatatctcgggatcatgtcatgtctcaacgtacaagatgaattacccatacccccaa
cctgtcgatgagcggaagagtctgcgccgccattctgtgttgcatacccccaggtctagg
gagcagtggttacgtttcaatgagcaggcacttttttatgttcttacagatccacaagct
gtggtgctgtcgttcacacaggagcacaggctctacgattcgcaaactttgt--------
-------------------------------------------gtctttggttggctgcc
gcacgtctgttcatacctccacaggacttgaacccaagcagtttctcaaagcggatgaac
ggacataaaccccagaaaagggcggaggctctccccgatttagaagcgggttatttgatg
tccatttgcatgcatgcgcttgttgctgcaacgccagtgatgggagactctagaacacta
tacgaactgtcgcgagttcgttccaatggactgacactagcaggcggtagcgctatatca
cgccaaccatcttccagatgtttggattatgacgatgccttttcgaacgaggtggctact
aggctggcgcgtcggctgttttgtgcgataacagccaggcgttgcttcgctgatagagca
cacccggctgggcgattagaaggcctgaacgacagcgatattttacaacctttggtgaat
caactcgactttctcagcacaggctcagcatcaatactcgagttcccacgggacgagcgt
cttctgcacgagactcgtgttcctactgttctcctggattgggcgcgcactatattgttg
aatgaatgggacggccgggctcactttgctatggatggaccttttggcggagcattatca
ttcgtcgagacactgcatcggtccagaaacctcttgctattgggtgacgttcagttccga
gtcgactacctctcagaacgactagatttcatagaaatgcctgtgaaatggttgtctttc
aaatcaacacgatggcgacgacatatactggactacccctatattttcagccctgagacc
ctggtctccttcttccgatccatcaattttgctcggatgagtcgcatgttcgaagagtca
agttcgcttaaaacacgaatgagtgccatagtcgaccctggaagtctcattaccaatcca
catcacaaaatggttttgcaagatcttctgagaacggcgtcttcgaagtatctggtcttg
gaagtaggcagagaaaatgttgccagagacgcattcgaccaactttggaggcgtgaaaga
agagagcttctacggccgctcaaggtccatttgggggagaacagtggcgaggagggattc
gactctgggggtgtccaacaagagttttttcgtttagccatcgcagagtgtttagatcct
gggtttggggccttcaccgttgatgaaaggacacgcatggcttggttcgctccaggttcg
ttaaccgaagactggaaatacgaacttgtcggacttttgatgtcgctcgcgttatacaac
ggcttgacactaccggttactttcccgagggctctttatcgaaagttgctgggtaatcct
gttgaagagcttcatcacatcgctgacgggtggccagatttagcgagtgggttgacgaca
ttgctggagtgggatgaaaagaatggactcatcgaagatatcttcgcccgtacctatgaa
ttctcggtatcttcattggggacgattgttacgcgcgagatgagggcggatggaagtacg
gtgtggccgaacgcagcctcaagcgcaacagatatcgagccaccgcacatggataactct
gacgacgcaccgcttgtcagcaacgacaaccgggatgactacgttatagactacattcgc
tacctaacggacgcttctattcgacgccagtatctcgctttcgagcgcggatttgcttcg
tgcttggacaagaagtccttgtcacttctatgtccatctactttgcagtcgctagtcgaa
ggagtacaggaaatcgacataggcgaactcaagcgttacgctcgttacgtaggatgggat
acttctcatcgtaccatcaaggatttttggtcgattgttaagaggtacgacgagggcatg
aagcagaggctacttgagttcgtgacgtcgtctgaccgcgttcccgttggtggcatgaag
aacttgcagttcgtcatacaaaagaacggcgaagaagatggcactggtgggcatttgcct
acggcctatacttgttatgggacattacttttaccagaatacagagataaagaggtgtta
agggagcggcttggaatggcattgcaaaatgcccagggctttggtttcgcttaa
>Fp13r
atgacgcccgatgcccatcgtccacgagattcatccatcgaattcgctgcagatatagat
cttcttgctggtctttggcaagaagcgcctttcgctcgcttaccgtctgacgcaccgcct
gaagtcaaagccgctgtgcagaacgtcgagaacccggcgcgcgtttatgcgatccaccaa
gccagccgccgccatggattccagcttcttgtcgagagatacattcatcaactacgatct
ggttgtgataacgtgaactgtgcaacccctacatgttttacctgtcgtcgccgcttagct
ggcaaggcacccgttcgaagatacaacacgacaagtgcaaggacattggctatatacttg
gcgagtcaagatgatcccgagaaagacctatgcccgtttcttcgcaaaagtacagagcca
tcagcggcgctcaacaaccttatattttcggcgcgatcccccacacaaccgcaccccgat
gacaagagaacaaacgctatcacgtcgccaaggttgcgcaagaatcgagtctctagacca
cgcacatactcttcgtcgtctcagtactccattcctacaaccagacatgcgccacattcg
agtggaggttcagtctctcatattcgagtagtggaggggcctgtgaacaaagaccatcgc
tccttcgctgcaaacctcttcgggactgtaacttttaaaatgcttgaatggttgacaccc
aaaagcatggcggccatgtcagacaagctcggcaattttgaagtctctgacttgaagaca
ccaatgatggacctggataccttgcaggagtcgtccagtttgacaagcacgaccactgat
ttggaaactcaaaaaatactgccgcacaagccgaatgcgccgaagccagcaaatttgcct
aatcagccacaagacagtggttgggatgagtctccctttcctacaatgtcccctaaaagc
aggcatgactcgacacataagtcgcaaaataatgcatcagccaaaccccgcaaacactcg
attgatacaagcgaacccgtgaaaggagaggacggtaccaaggctgtcaaacttcctcag
gtcaactgccatttacgggacaaagcattacgaaccaaaaacaacaaacacgcgactgtt
tcgagcatatcagaaataccgacgaaacgggaattcttcgagaacacaccaaagcctcct
agtgacccaacactgccaagtctccctatggcctcgcaggccaacgcgattgagcaaatg
aagctgcataatgatcaaagtaacggttgtcataaggaggacatcatttctccagaatcc
attcataatgaggtagagttcaaggctgtcccaccccaaagctgtgacaacattttgccc
caagctctttcgaagcttgacgtggatctggtcaacttcatttgcgatatatatgaggaa
gacgatatctcgggatcatgtcatgtctcaacgtacaagatgaattacccatacccccaa
cctgtcgatgagcggaagagtctgcgccgccattctgtgttgcatacccccaggtctagg
gagcagtggttacgtttcaatgagcaggcacttttttatgttcttacagatccacaagct
gtggtgctgtcgttcacacaggagcacaggctctacgattcgcaaactttgt--------
-------------------------------------------gtctttggttggctgcc
gcacgtctgttcatacctccacaggacttgaacccaagcagtttctcaaagcggatgaac
ggacataaaccccagaaaagggcggaggctctccccgatttagaagcgggttatttgatg
tccatttgcatgcatgcgcttgttgctgcaacgccagtgatgggagactctagaacacta
tacgaactgtcgcgagttcgttccaatggactgacactagcaggcggtagcgctatatca
cgccaaccatcttccagatgtttggattatgacgatgccttttcgaacgaggtggctact
aggctggcgcgtcggctgttttgtgcgataacagccaggcgttgcttcgctgatagagca
cacccggctgggcgattagaaggcctgaacgacagcgatattttacaacctttggtgaat
caactcgactttctcagcacaggctcagcatcaatactcgagttcccacgggacgagcgt
cttctgcacgagactcgtgttcctactgttctcctggattgggcgcgcactatattgttg
aatgaatgggacggccgggctcactttgctatggatggaccttttggcggagcattatca
ttcgtcgagacactgcatcggtccagaaacctcttgctattgggtgacgttcagttccga
gtcgactacctctcagaacgactagatttcatagaaatgcctgtgaaatggttgtctttc
aaatcaacacgatggcgacgacatatactggactacccctatattttcagccctgagacc
ctggtctccttcttccgatccatcaattttgctcggatgagtcgcatgttcgaagagtca
agttcgcttaaaacacgaatgagtgccatagtcgaccctggaagtctcattaccaatcca
catcacaaaatggttttgcaagatcttctgagaacggcgtcttcgaagtatctggtcttg
gaagtaggcagagaaaatgttgccagagacgcattcgaccaactttggaggcgtgaaaga
agagagcttctacggccgctcaaggtccatttgggggagaacagtggcgaggagggattc
gactctgggggtgtccaacaagagttttttcgtttagccatcgcagagtgtttagatcct
gggtttggggccttcaccgttgatgaaaggacacgcatggcttggttcgctccaggttcg
ttaaccgaagactggaaatacgaacttgtcggacttttgatgtcgctcgcgttatacaac
ggcttgacactaccggttactttcccgagggctctttatcgaaagttgctgggtaatcct
gttgaagagcttcatcacatcgctgacgggtggccagatttagcgagtgggttgacgaca
ttgctggagtgggatgaaaagaatggactcatcgaagatatcttcgcccgtacctatgaa
ttctcggtatcttcattggggacgattgttacgcgcgagatgagggcggatggaagtacg
gtgtggccgaacgcagcctcaagcgcaacagatatcgagccaccgcacatggataactct
gacgacgcaccgcttgtcagcaacgacaaccgggatgactacgttatagactacattcgc
tacctaacggacgcttctattcgacgccagtatctcgctttcgagcgcggatttgcttcg
tgcttggacaagaagtccttgtcacttctatgtccatctactttgcagtcgctagtcgaa
ggagtacaggaaatcgacataggcgaactcaagcgttacgctcgttacgtaggatgggat
acttctcatcgtaccatcaaggatttttggtcgattgttaagaggtacgacgagggcatg
aagcagaggctacttgagttcgtgacgtcgtctgaccgcgttcccgttggtggcatgaag
aacttgcagttcgtcatacaaaagaacggcgaagaagatggcactggtgggcatttgcct
acggcctatacttgttatgggacattacttttaccagaatacagagataaagaggtgtta
agggagcggcttggaatggcattgcaaaatgcccagggctttggtttcgcttaa
>Fp144
atgacgcccgatgcccatcgtccacgagattcatccatcgaattcgctgcagatatagat
cttcttgctggtctttggcaagaagcgcctttcgctcgcttaccgtctgacgcaccgcct
gaagtcaaagccgctgtgcagaacgtcgagaacccggcgcgcgtttatgcgatccaccaa
gccagccgccgccatggattccagcttcttgtcgagagatacattcatcaactacgatct
ggttgtgataacgtgaactgtgcaacccctacatgttttacctgtcgtcgccgcttagct
ggcaaggcacccgttcgaagatacaacacgacaagtgcaaggacattggctatatacttg
gcgagtcaagatgatcccgagaaagacctatgcccgtttcttcgcaaaagtacagagcca
tcagcggcgctcaacaaccttatattttcggcgcgatcccccacacaaccgcaccccgat
gacaagagaacaaacgctatcacgtcgccaaggttgcgcaagaatcgagtctctagacca
cgcacatactcttcgtcgtctcagtactccattcctacaaccagacatgcgccacattcg
agtggaggttcagtctctcatattcgagtagtggaggggcctgtgaacaaagaccatcgc
tccttcgctgcaaacctcttcgggactgtaacttttaaaatgcttgaatggttgacaccc
aaaagcatggcggccatgtcagacaagctcggcaattttgaagtctctgacttgaagaca
ccaatgatggacctggataccttgcaggagtcgtccagtttgacaagcacgaccactgat
ttggaaactcaaaaaatactgccgcacaagccgaatgcgccgaagccagcaaatttgcct
aatcagccacaagacagtggttgggatgagtctccctttcctacaatgtcccctaaaagc
aggcatgactcgacacataagtcgcaaaataatgcatcagccaaaccccgcaaacactcg
attgatacaagcgaacccgtgaaaggagaggacggtaccaaggctgtcaaacttcctcag
gtcaactgccatttacgggacaaagcattacgaaccaaaaacaacaaacacgcgactgtt
tcgagcatatcagaaataccgacgaaacgggaattcttcgagaacacaccaaagcctcct
agtgacccaacactgccaagtctccctatggcctcgcaggccaacgcgattgagcaaatg
aagctgcataatgatcaaagtaacggttgtcataaggaggacatcatttctccagaatcc
attcataatgaggtagagttcaaggctgtcccaccccaaagctgtgacaacattttgccc
caagctctttcgaagcttgacgtggatctggtcaacttcatttgcgatatatatgaggaa
gacgatatctcgggatcatgtcatgtctcaacgtacaagatgaattacccatacccccaa
cctgtcgatgagcggaagagtctgcgccgccattctgtgttgcatacccccaggtctagg
gagcagtggttacgtttcaatgagcaggcacttttttatgttcttacagatccacaagct
gtggtgctgtcgttcacacaggagcacaggctctacgattcgcaaactttgt--------
-------------------------------------------gtctttggttggctgcc
gcacgtctgttcatacctccacaggacttgaacccaagcagtttctcaaagcggatgaac
ggacataaaccccagaaaagggcggaggctctccccgatttagaagcgggttatttgatg
tccatttgcatgcatgcgcttgttgctgcaacgccagtgatgggagactctagaacacta
tacgaactgtcgcgagttcgttccaatggactgacactagcaggcggtagcgctatatca
cgccaaccatcttccagatgtttggattatgacgatgccttttcgaacgaggtggctact
aggctggcgcgtcggctgttttgtgcgataacagccaggcgttgcttcgctgatagagca
cacccggctgggcgattagaaggcctgaacgacagcgatattttacaacctttggtgaat
caactcgactttctcagcacaggctcagcatcaatactcgagttcccacgggacgagcgt
cttctgcacgagactcgtgttcctactgttctcctggattgggcgcgcactatattgttg
aatgaatgggacggccgggctcactttgctatggatggaccttttggcggagcattatca
ttcgtcgagacactgcatcggtccagaaacctcttgctattgggtgacgttcagttccga
gtcgactacctctcagaacgactagatttcatagaaatgcctgtgaaatggttgtctttc
aaatcaacacgatggcgacgacatatactggactacccctatattttcagccctgagacc
ctggtctccttcttccgatccatcaattttgctcggatgagtcgcatgttcgaagagtca
agttcgcttaaaacacgaatgagtgccatagtcgaccctggaagtctcattaccaatcca
catcacaaaatggttttgcaagatcttctgagaacggcgtcttcgaagtatctggtcttg
gaagtaggcagagaaaatgttgccagagacgcattcgaccaactttggaggcgtgaaaga
agagagcttctacggccgctcaaggtccatttgggggagaacagtggcgaggagggattc
gactctgggggtgtccaacaagagttttttcgtttagccatcgcagagtgtttagatcct
gggtttggggccttcaccgttgatgaaaggacacgcatggcttggttcgctccaggttcg
ttaaccgaagactggaaatacgaacttgtcggacttttgatgtcgctcgcgttatacaac
ggcttgacactaccggttactttcccgagggctctttatcgaaagttgctgggtaatcct
gttgaagagcttcatcacatcgctgacgggtggccagatttagcgagtgggttgacgaca
ttgctggagtgggatgaaaagaatggactcatcgaagatatcttcgcccgtacctatgaa
ttctcggtatcttcattggggacgattgttacgcgcgagatgagggcggatggaagtacg
gtgtggccgaacgcagcctcaagcgcaacagatatcgagccaccgcacatggataactct
gacgacgcaccgcttgtcagcaacgacaaccgggatgactacgttatagactacattcgc
tacctaacggacgcttctattcgacgccagtatctcgctttcgagcgcggatttgcttcg
tgcttggacaagaagtccttgtcacttctatgtccatctactttgcagtcgctagtcgaa
ggagtacaggaaatcgacataggcgaactcaagcgttacgctcgttacgtaggatgggat
acttctcatcgtaccatcaaggatttttggtcgattgttaagaggtacgacgagggcatg
aagcagaggctacttgagttcgtgacgtcgtctgaccgcgttcccgttggtggcatgaag
aacttgcagttcgtcatacaaaagaacggcgaagaagatggcactggtgggcatttgcct
acggcctatacttgttatgggacattacttttaccagaatacagagataaagaggtgtta
agggagcggcttggaatggcattgcaaaatgcccagggctttggtttcgcttaa
>Fp146
atgacgcccgatgcccatcgtccacgagattcatccatcgaattcgctgcagatatagat
cttcttgctggtctttggcaagaagcgcctttcgctcgcttaccgtctgacgcaccgcct
gaagtcaaagccgctgtgcagaacgtcgagaacccggcgcgcgtttatgcgatccaccaa
gccagccgccgccatggattccagcttcttgtcgagagatacattcatcaactacgatct
ggttgtgataacgtgaactgtgcaacccctacatgttttacctgtcgtcgccgcttagct
ggcaaggcacccgttcgaagatacaacacgacaagtgcaaggacattggctatatacttg
gcgagtcaagatgatcccgagaaagacctatgcccgtttcttcgcaaaagtacagagcca
tcagcggcgctcaacaaccttatattttcggcgcgatcccccacacaaccgcaccccgat
gacaagagaacaaacgctatcacgtcgccaaggttgcgcaagaatcgagtctctagacca
cgcacatactcttcgtcgtctcagtactccattcctacaaccagacatgcgccacattcg
agtggaggttcagtctctcatattcgagtagtggaggggcctgtgaacaaagaccatcgc
tccttcgctgcaaacctcttcgggactgtaacttttaaaatgcttgaatggttgacaccc
aaaagcatggcggccatgtcagacaagctcggcaattttgaagtctctgacttgaagaca
ccaatgatggacctggataccttgcaggagtcgtccagtttgacaagcacgaccactgat
ttggaaactcaaaaaatactgccgcacaagccgaatgcgccgaagccagcaaatttgcct
aatcagccacaagacagtggttgggatgagtctccctttcctacaatgtcccctaaaagc
aggcatgactcgacacataagtcgcaaaataatgcatcagccaaaccccgcaaacactcg
attgatacaagcgaacccgtgaaaggagaggacggtaccaaggctgtcaaacttcctcag
gtcaactgccatttacgggacaaagcattacgaaccaaaaacaacaaacacgcgactgtt
tcgagcatatcagaaataccgacgaaacgggaattcttcgagaacacaccaaagcctcct
agtgacccaacactgccaagtctccctatggcctcgcaggccaacgcgattgagcaaatg
aagctgcataatgatcaaagtaacggttgtcataaggaggacatcatttctccagaatcc
attcataatgaggtagagttcaaggctgtcccaccccaaagctgtgacaacattttgccc
caagctctttcgaagcttgacgtggatctggtcaacttcatttgcgatatatatgaggaa
gacgatatctcgggatcatgtcatgtctcaacgtacaagatgaattacccatacccccaa
cctgtcgatgagcggaagagtctgcgccgccattctgtgttgcatacccccaggtctagg
gagcagtggttacgtttcaatgagcaggcacttttttatgttcttacagatccacaagct
gtggtgctgtcgttcacacaggagcacaggctctacgattcgcaaactttgt--------
-------------------------------------------gtctttggttggctgcc
gcacgtctgttcatacctccacaggacttgaacccaagcagtttctcaaagcggatgaac
ggacataaaccccagaaaagggcggaggctctccccgatttagaagcgggttatttgatg
tccatttgcatgcatgcgcttgttgctgcaacgccagtgatgggagactctagaacacta
tacgaactgtcgcgagttcgttccaatggactgacactagcaggcggtagcgctatatca
cgccaaccatcttccagatgtttggattatgacgatgccttttcgaacgaggtggctact
aggctggcgcgtcggctgttttgtgcgataacagccaggcgttgcttcgctgatagagca
cacccggctgggcgattagaaggcctgaacgacagcgatattttacaacctttggtgaat
caactcgactttctcagcacaggctcagcatcaatactcgagttcccacgggacgagcgt
cttctgcacgagactcgtgttcctactgttctcctggattgggcgcgcactatattgttg
aatgaatgggacggccgggctcactttgctatggatggaccttttggcggagcattatca
ttcgtcgagacactgcatcggtccagaaacctcttgctattgggtgacgttcagttccga
gtcgactacctctcagaacgactagatttcatagaaatgcctgtgaaatggttgtctttc
aaatcaacacgatggcgacgacatatactggactacccctatattttcagccctgagacc
ctggtctccttcttccgatccatcaattttgctcggatgagtcgcatgttcgaagagtca
agttcgcttaaaacacgaatgagtgccatagtcgaccctggaagtctcattaccaatcca
catcacaaaatggttttgcaagatcttctgagaacggcgtcttcgaagtatctggtcttg
gaagtaggcagagaaaatgttgccagagacgcattcgaccaactttggaggcgtgaaaga
agagagcttctacggccgctcaaggtccatttgggggagaacagtggcgaggagggattc
gactctgggggtgtccaacaagagttttttcgtttagccatcgcagagtgtttagatcct
gggtttggggccttcaccgttgatgaaaggacacgcatggcttggttcgctccaggttcg
ttaaccgaagactggaaatacgaacttgtcggacttttgatgtcgctcgcgttatacaac
ggcttgacactaccggttactttcccgagggctctttatcgaaagttgctgggtaatcct
gttgaagagcttcatcacatcgctgacgggtggccagatttagcgagtgggttgacgaca
ttgctggagtgggatgaaaagaatggactcatcgaagatatcttcgcccgtacctatgaa
ttctcggtatcttcattggggacgattgttacgcgcgagatgagggcggatggaagtacg
gtgtggccgaacgcagcctcaagcgcaacagatatcgagccaccgcacatggataactct
gacgacgcaccgcttgtcagcaacgacaaccgggatgactacgttatagactacattcgc
tacctaacggacgcttctattcgacgccagtatctcgctttcgagcgcggatttgcttcg
tgcttggacaagaagtccttgtcacttctatgtccatctactttgcagtcgctagtcgaa
ggagtacaggaaatcgacataggcgaactcaagcgttacgctcgttacgtaggatgggat
acttctcatcgtaccatcaaggatttttggtcgattgttaagaggtacgacgagggcatg
aagcagaggctacttgagttcgtgacgtcgtctgaccgcgttcccgttggtggcatgaag
aacttgcagttcgtcatacaaaagaacggcgaagaagatggcactggtgggcatttgcct
acggcctatacttgttatgggacattacttttaccagaatacagagataaagaggtgtta
agggagcggcttggaatggcattgcaaaatgcccagggctttggtttcgcttaa
>Fp155
atgacgcccgatgcccatcgtccacgagattcatccatcgaattcgctgcagatatagat
cttcttgctggtctttggcaagaagcgcctttcgctcgcttaccgtctgacgcaccgcct
gaagtcaaagccgctgtgcagaacgtcgagaacccggcgcgcgtttatgcgatccaccaa
gccagccgccgccatggattccagcttcttgtcgagagatacattcatcaactacgatct
ggttgtgataacgtgaactgtgcaacccctacatgttttacctgtcgtcgccgcttagct
ggcaaggcacccgttcgaagatacaacacgacaagtgcaaggacattggctatatacttg
gcgagtcaagatgatcccgagaaagacctatgcccgtttcttcgcaaaagtacagagcca
tcagcggcgctcaacaaccttatattttcggcgcgatcccccacacaaccgcaccccgat
gacaagagaacaaacgctatcacgtcgccaaggttgcgcaagaatcgagtctctagacca
cgcacatactcttcgtcgtctcagtactccattcctacaaccagacatgcgccacattcg
agtggaggttcagtctctcatattcgagtagtggaggggcctgtgaacaaagaccatcgc
tccttcgctgcaaacctcttcgggactgtaacttttaaaatgcttgaatggttgacaccc
aaaagcatggcggccatgtcagacaagctcggcaattttgaagtctctgacttgaagaca
ccaatgatggacctggataccttgcaggagtcgtccagtttgacaagcacgaccactgat
ttggaaactcaaaaaatactgccgcacaagccgaatgcgccgaagccagcaaatttgcct
aatcagccacaagacagtggttgggatgagtctccctttcctacaatgtcccctaaaagc
aggcatgactcgacacataagtcgcaaaataatgcatcagccaaaccccgcaaacactcg
attgatacaagcgaacccgtgaaaggagaggacggtaccaaggctgtcaaacttcctcag
gtcaactgccatttacgggacaaagcattacgaaccaaaaacaacaaacacgcgactgtt
tcgagcatatcagaaataccgacgaaacgggaattcttcgagaacacaccaaagcctcct
agtgacccaacactgccaagtctccctatggcctcgcaggccaacgcgattgagcaaatg
aagctgcataatgatcaaagtaacggttgtcataaggaggacatcatttctccagaatcc
attcataatgaggtagagttcaaggctgtcccaccccaaagctgtgacaacattttgccc
caagctctttcgaagcttgacgtggatctggtcaacttcatttgcgatatatatgaggaa
gacgatatctcgggatcatgtcatgtctcaacgtacaagatgaattacccatacccccaa
cctgtcgatgagcggaagagtctgcgccgccattctgtgttgcatacccccaggtctagg
gagcagtggttacgtttcaatgagcaggcacttttttatgttcttacagatccacaagct
gtggtgctgtcgttcacacaggagcacaggctctacgattcgcaaactttgt--------
-------------------------------------------gtctttggttggctgcc
gcacgtctgttcatacctccacaggacttgaacccaagcagtttctcaaagcggatgaac
ggacataaaccccagaaaagggcggaggctctccccgatttagaagcgggttatttgatg
tccatttgcatgcatgcgcttgttgctgcaacgccagtgatgggagactctagaacacta
tacgaactgtcgcgagttcgttccaatggactgacactagcaggcggtagcgctatatca
cgccaaccatcttccagatgtttggattatgacgatgccttttcgaacgaggtggctact
aggctggcgcgtcggctgttttgtgcgataacagccaggcgttgcttcgctgatagagca
cacccggctgggcgattagaaggcctgaacgacagcgatattttacaacctttggtgaat
caactcgactttctcagcacaggctcagcatcaatactcgagttcccacgggacgagcgt
cttctgcacgagactcgtgttcctactgttctcctggattgggcgcgcactatattgttg
aatgaatgggacggccgggctcactttgctatggatggaccttttggcggagcattatca
ttcgtcgagacactgcatcggtccagaaacctcttgctattgggtgacgttcagttccga
gtcgactacctctcagaacgactagatttcatagaaatgcctgtgaaatggttgtctttc
aaatcaacacgatggcgacgacatatactggactacccctatattttcagccctgagacc
ctggtctccttcttccgatccatcaattttgctcggatgagtcgcatgttcgaagagtca
agttcgcttaaaacacgaatgagtgccatagtcgaccctggaagtctcattaccaatcca
catcacaaaatggttttgcaagatcttctgagaacggcgtcttcgaagtatctggtcttg
gaagtaggcagagaaaatgttgccagagacgcattcgaccaactttggaggcgtgaaaga
agagagcttctacggccgctcaaggtccatttgggggagaacagtggcgaggagggattc
gactctgggggtgtccaacaagagttttttcgtttagccatcgcagagtgtttagatcct
gggtttggggccttcaccgttgatgaaaggacacgcatggcttggttcgctccaggttcg
ttaaccgaagactggaaatacgaacttgtcggacttttgatgtcgctcgcgttatacaac
ggcttgacactaccggttactttcccgagggctctttatcgaaagttgctgggtaatcct
gttgaagagcttcatcacatcgctgacgggtggccagatttagcgagtgggttgacgaca
ttgctggagtgggatgaaaagaatggactcatcgaagatatcttcgcccgtacctatgaa
ttctcggtatcttcattggggacgattgttacgcgcgagatgagggcggatggaagtacg
gtgtggccgaacgcagcctcaagcgcaacagatatcgagccaccgcacatggataactct
gacgacgcaccgcttgtcagcaacgacaaccgggatgactacgttatagactacattcgc
tacctaacggacgcttctattcgacgccagtatctcgctttcgagcgcggatttgcttcg
tgcttggacaagaagtccttgtcacttctatgtccatctactttgcagtcgctagtcgaa
ggagtacaggaaatcgacataggcgaactcaagcgttacgctcgttacgtaggatgggat
acttctcatcgtaccatcaaggatttttggtcgattgttaagaggtacgacgagggcatg
aagcagaggctacttgagttcgtgacgtcgtctgaccgcgttcccgttggtggcatgaag
aacttgcagttcgtcatacaaaagaacggcgaagaagatggcactggtgggcatttgcct
acggcctatacttgttatgggacattacttttaccagaatacagagataaagaggtgtta
agggagcggcttggaatggcattgcaaaatgcccagggctttggtttcgcttaa
>Fp157
atgacgcccgatgcccatcgtccacgagattcatccatcgaattcgctgcagatatagat
cttcttgctggtctttggcaagaagcgcctttcgctcgcttaccgtctgacgcaccgcct
gaagtcaaagccgctgtgcagaacgtcgagaacccggcgcgcgtttatgcgatccaccaa
gccagccgccgccatggattccagcttcttgtcgagagatacattcatcaactacgatct
ggttgtgataacgtgaactgtgcaacccctacatgttttacctgtcgtcgccgcttagct
ggcaaggcacccgttcgaagatacaacacgacaagtgcaaggacattggctatatacttg
gcgagtcaagatgatcccgagaaagacctatgcccgtttcttcgcaaaagtacagagcca
tcagcggcgctcaacaaccttatattttcggcgcgatcccccacacaaccgcaccccgat
gacaagagaacaaacgctatcacgtcgccaaggttgcgcaagaatcgagtctctagacca
cgcacatactcttcgtcgtctcagtactccattcctacaaccagacatgcgccacattcg
agtggaggttcagtctctcatattcgagtagtggaggggcctgtgaacaaagaccatcgc
tccttcgctgcaaacctcttcgggactgtaacttttaaaatgcttgaatggttgacaccc
aaaagcatggcggccatgtcagacaagctcggcaattttgaagtctctgacttgaagaca
ccaatgatggacctggataccttgcaggagtcgtccagtttgacaagcacgaccactgat
ttggaaactcaaaaaatactgccgcacaagccgaatgcgccgaagccagcaaatttgcct
aatcagccacaagacagtggttgggatgagtctccctttcctacaatgtcccctaaaagc
aggcatgactcgacacataagtcgcaaaataatgcatcagccaaaccccgcaaacactcg
attgatacaagcgaacccgtgaaaggagaggacggtaccaaggctgtcaaacttcctcag
gtcaactgccatttacgggacaaagcattacgaaccaaaaacaacaaacacgcgactgtt
tcgagcatatcagaaataccgacgaaacgggaattcttcgagaacacaccaaagcctcct
agtgacccaacactgccaagtctccctatggcctcgcaggccaacgcgattgagcaaatg
aagctgcataatgatcaaagtaacggttgtcataaggaggacatcatttctccagaatcc
attcataatgaggtagagttcaaggctgtcccaccccaaagctgtgacaacattttgccc
caagctctttcgaagcttgacgtggatctggtcaacttcatttgcgatatatatgaggaa
gacgatatctcgggatcatgtcatgtctcaacgtacaagatgaattacccatacccccaa
cctgtcgatgagcggaagagtctgcgccgccattctgtgttgcatacccccaggtctagg
gagcagtggttacgtttcaatgagcaggcacttttttatgttcttacagatccacaagct
gtggtgctgtcgttcacacaggagcacaggctctacgattcgcaaactttgt--------
-------------------------------------------gtctttggttggctgcc
gcacgtctgttcatacctccacaggacttgaacccaagcagtttctcaaagcggatgaac
ggacataaaccccagaaaagggcggaggctctccccgatttagaagcgggttatttgatg
tccatttgcatgcatgcgcttgttgctgcaacgccagtgatgggagactctagaacacta
tacgaactgtcgcgagttcgttccaatggactgacactagcaggcggtagcgctatatca
cgccaaccatcttccagatgtttggattatgacgatgccttttcgaacgaggtggctact
aggctggcgcgtcggctgttttgtgcgataacagccaggcgttgcttcgctgatagagca
cacccggctgggcgattagaaggcctgaacgacagcgatattttacaacctttggtgaat
caactcgactttctcagcacaggctcagcatcaatactcgagttcccacgggacgagcgt
cttctgcacgagactcgtgttcctactgttctcctggattgggcgcgcactatattgttg
aatgaatgggacggccgggctcactttgctatggatggaccttttggcggagcattatca
ttcgtcgagacactgcatcggtccagaaacctcttgctattgggtgacgttcagttccga
gtcgactacctctcagaacgactagatttcatagaaatgcctgtgaaatggttgtctttc
aaatcaacacgatggcgacgacatatactggactacccctatattttcagccctgagacc
ctggtctccttcttccgatccatcaattttgctcggatgagtcgcatgttcgaagagtca
agttcgcttaaaacacgaatgagtgccatagtcgaccctggaagtctcattaccaatcca
catcacaaaatggttttgcaagatcttctgagaacggcgtcttcgaagtatctggtcttg
gaagtaggcagagaaaatgttgccagagacgcattcgaccaactttggaggcgtgaaaga
agagagcttctacggccgctcaaggtccatttgggggagaacagtggcgaggagggattc
gactctgggggtgtccaacaagagttttttcgtttagccatcgcagagtgtttagatcct
gggtttggggccttcaccgttgatgaaaggacacgcatggcttggttcgctccaggttcg
ttaaccgaagactggaaatacgaacttgtcggacttttgatgtcgctcgcgttatacaac
ggcttgacactaccggttactttcccgagggctctttatcgaaagttgctgggtaatcct
gttgaagagcttcatcacatcgctgacgggtggccagatttagcgagtgggttgacgaca
ttgctggagtgggatgaaaagaatggactcatcgaagatatcttcgcccgtacctatgaa
ttctcggtatcttcattggggacgattgttacgcgcgagatgagggcggatggaagtacg
gtgtggccgaacgcagcctcaagcgcaacagatatcgagccaccgcacatggataactct
gacgacgcaccgcttgtcagcaacgacaaccgggatgactacgttatagactacattcgc
tacctaacggacgcttctattcgacgccagtatctcgctttcgagcgcggatttgcttcg
tgcttggacaagaagtccttgtcacttctatgtccatctactttgcagtcgctagtcgaa
ggagtacaggaaatcgacataggcgaactcaagcgttacgctcgttacgtaggatgggat
acttctcatcgtaccatcaaggatttttggtcgattgttaagaggtacgacgagggcatg
aagcagaggctacttgagttcgtgacgtcgtctgaccgcgttcccgttggtggcatgaag
aacttgcagttcgtcatacaaaagaacggcgaagaagatggcactggtgggcatttgcct
acggcctatacttgttatgggacattacttttaccagaatacagagataaagaggtgtta
agggagcggcttggaatggcattgcaaaatgcccagggctttggtttcgcttaa
>Fp16r
atgacgcccgatgcccatcgtccacgagattcatccatcgaattcgctgcagatatagat
cttcttgctggtctttggcaagaagcgcctttcgctcgcttaccgtctgacgcaccgcct
gaagtcaaagccgctgtgcagaacgtcgagaacccggcgcgcgtttatgcgatccaccaa
gccagccgccgccatggattccagcttcttgtcgagagatacattcatcaactacgatct
ggttgtgataacgtgaactgtgcaacccctacatgttttacctgtcgtcgccgcttagct
ggcaaggcacccgttcgaagatacaacacgacaagtgcaaggacattggctatatacttg
gcgagtcaagatgatcccgagaaagacctatgcccgtttcttcgcaaaagtacagagcca
tcagcggcgctcaacaaccttatattttcggcgcgatcccccacacaaccgcaccccgat
gacaagagaacaaacgctatcacgtcgccaaggttgcgcaagaatcgagtctctagacca
cgcacatactcttcgtcgtctcagtactccattcctacaaccagacatgcgccacattcg
agtggaggttcagtctctcatattcgagtagtggaggggcctgtgaacaaagaccatcgc
tccttcgctgcaaacctcttcgggactgtaacttttaaaatgcttgaatggttgacaccc
aaaagcatggcggccatgtcagacaagctcggcaattttgaagtctctgacttgaagaca
ccaatgatggacctggataccttgcaggagtcgtccagtttgacaagcacgaccactgat
ttggaaactcaaaaaatactgccgcacaagccgaatgcgccgaagccagcaaatttgcct
aatcagccacaagacagtggttgggatgagtctccctttcctacaatgtcccctaaaagc
aggcatgactcgacacataagtcgcaaaataatgcatcagccaaaccccgcaaacactcg
attgatacaagcgaacccgtgaaaggagaggacggtaccaaggctgtcaaacttcctcag
gtcaactgccatttacgggacaaagcattacgaaccaaaaacaacaaacacgcgactgtt
tcgagcatatcagaaataccgacgaaacgggaattcttcgagaacacaccaaagcctcct
agtgacccaacactgccaagtctccctatggcctcgcaggccaacgcgattgagcaaatg
aagctgcataatgatcaaagtaacggttgtcataaggaggacatcatttctccagaatcc
attcataatgaggtagagttcaaggctgtcccaccccaaagctgtgacaacattttgccc
caagctctttcgaagcttgacgtggatctggtcaacttcatttgcgatatatatgaggaa
gacgatatctcgggatcatgtcatgtctcaacgtacaagatgaattacccatacccccaa
cctgtcgatgagcggaagagtctgcgccgccattctgtgttgcatacccccaggtctagg
gagcagtggttacgtttcaatgagcaggcacttttttatgttcttacagatccacaagct
gtggtgctgtcgttcacacaggagcacaggctctacgattcgcaaactttgt--------
-------------------------------------------gtctttggttggctgcc
gcacgtctgttcatacctccacaggacttgaacccaagcagtttctcaaagcggatgaac
ggacataaaccccagaaaagggcggaggctctccccgatttagaagcgggttatttgatg
tccatttgcatgcatgcgcttgttgctgcaacgccagtgatgggagactctagaacacta
tacgaactgtcgcgagttcgttccaatggactgacactagcaggcggtagcgctatatca
cgccaaccatcttccagatgtttggattatgacgatgccttttcgaacgaggtggctact
aggctggcgcgtcggctgttttgtgcgataacagccaggcgttgcttcgctgatagagca
cacccggctgggcgattagaaggcctgaacgacagcgatattttacaacctttggtgaat
caactcgactttctcagcacaggctcagcatcaatactcgagttcccacgggacgagcgt
cttctgcacgagactcgtgttcctactgttctcctggattgggcgcgcactatattgttg
aatgaatgggacggccgggctcactttgctatggatggaccttttggcggagcattatca
ttcgtcgagacactgcatcggtccagaaacctcttgctattgggtgacgttcagttccga
gtcgactacctctcagaacgactagatttcatagaaatgcctgtgaaatggttgtctttc
aaatcaacacgatggcgacgacatatactggactacccctatattttcagccctgagacc
ctggtctccttcttccgatccatcaattttgctcggatgagtcgcatgttcgaagagtca
agttcgcttaaaacacgaatgagtgccatagtcgaccctggaagtctcattaccaatcca
catcacaaaatggttttgcaagatcttctgagaacggcgtcttcgaagtatctggtcttg
gaagtaggcagagaaaatgttgccagagacgcattcgaccaactttggaggcgtgaaaga
agagagcttctacggccgctcaaggtccatttgggggagaacagtggcgaggagggattc
gactctgggggtgtccaacaagagttttttcgtttagccatcgcagagtgtttagatcct
gggtttggggccttcaccgttgatgaaaggacacgcatggcttggttcgctccaggttcg
ttaaccgaagactggaaatacgaacttgtcggacttttgatgtcgctcgcgttatacaac
ggcttgacactaccggttactttcccgagggctctttatcgaaagttgctgggtaatcct
gttgaagagcttcatcacatcgctgacgggtggccagatttagcgagtgggttgacgaca
ttgctggagtgggatgaaaagaatggactcatcgaagatatcttcgcccgtacctatgaa
ttctcggtatcttcattggggacgattgttacgcgcgagatgagggcggatggaagtacg
gtgtggccgaacgcagcctcaagcgcaacagatatcgagccaccgcacatggataactct
gacgacgcaccgcttgtcagcaacgacaaccgggatgactacgttatagactacattcgc
tacctaacggacgcttctattcgacgccagtatctcgctttcgagcgcggatttgcttcg
tgcttggacaagaagtccttgtcacttctatgtccatctactttgcagtcgctagtcgaa
ggagtacaggaaatcgacataggcgaactcaagcgttacgctcgttacgtaggatgggat
acttctcatcgtaccatcaaggatttttggtcgattgttaagaggtacgacgagggcatg
aagcagaggctacttgagttcgtgacgtcgtctgaccgcgttcccgttggtggcatgaag
aacttgcagttcgtcatacaaaagaacggcgaagaagatggcactggtgggcatttgcct
acggcctatacttgttatgggacattacttttaccagaatacagagataaagaggtgtta
agggagcggcttggaatggcattgcaaaatgcccagggctttggtttcgcttaa
>Fp1r
atgacgcccgatgcccatcgtccacgagattcatccatcgaattcgctgcagatatagat
cttcttgctggtctttggcaagaagcgcctttcgctcgcttaccgtctgacgcaccgcct
gaagtcaaagccgctgtgcagaacgtcgagaacccggcgcgcgtttatgcgatccaccaa
gccagccgccgccatggattccagcttcttgtcgagagatacattcatcaactacgatct
ggttgtgataacgtgaactgtgcaacccctacatgttttacctgtcgtcgccgcttagct
ggcaaggcacccgttcgaagatacaacacgacaagtgcaaggacattggctatatacttg
gcgagtcaagatgatcccgagaaagacctatgcccgtttcttcgcaaaagtacagagcca
tcagcggcgctcaacaaccttatattttcggcgcgatcccccacacaaccgcaccccgat
gacaagagaacaaacgctatcacgtcgccaaggttgcgcaagaatcgagtctctagacca
cgcacatactcttcgtcgtctcagtactccattcctacaaccagacatgcgccacattcg
agtggaggttcagtctctcatattcgagtagtggaggggcctgtgaacaaagaccatcgc
tccttcgctgcaaacctcttcgggactgtaacttttaaaatgcttgaatggttgacaccc
aaaagcatggcggccatgtcagacaagctcggcaattttgaagtctctgacttgaagaca
ccaatgatggacctggataccttgcaggagtcgtccagtttgacaagcacgaccactgat
ttggaaactcaaaaaatactgccgcacaagccgaatgcgccgaagccagcaaatttgcct
aatcagccacaagacagtggttgggatgagtctccctttcctacaatgtcccctaaaagc
aggcatgactcgacacataagtcgcaaaataatgcatcagccaaaccccgcaaacactcg
attgatacaagcgaacccgtgaaaggagaggacggtaccaaggctgtcaaacttcctcag
gtcaactgccatttacgggacaaagcattacgaaccaaaaacaacaaacacgcgactgtt
tcgagcatatcagaaataccgacgaaacgggaattcttcgagaacacaccaaagcctcct
agtgacccaacactgccaagtctccctatggcctcgcaggccaacgcgattgagcaaatg
aagctgcataatgatcaaagtaacggttgtcataaggaggacatcatttctccagaatcc
attcataatgaggtagagttcaaggctgtcccaccccaaagctgtgacaacattttgccc
caagctctttcgaagcttgacgtggatctggtcaacttcatttgcgatatatatgaggaa
gacgatatctcgggatcatgtcatgtctcaacgtacaagatgaattacccatacccccaa
cctgtcgatgagcggaagagtctgcgccgccattctgtgttgcatacccccaggtctagg
gagcagtggttacgtttcaatgagcaggcacttttttatgttcttacagatccacaagct
gtggtgctgtcgttcacacaggagcacaggctctacgattcgcaaactttgt--------
-------------------------------------------gtctttggttggctgcc
gcacgtctgttcatacctccacaggacttgaacccaagcagtttctcaaagcggatgaac
ggacataaaccccagaaaagggcggaggctctccccgatttagaagcgggttatttgatg
tccatttgcatgcatgcgcttgttgctgcaacgccagtgatgggagactctagaacacta
tacgaactgtcgcgagttcgttccaatggactgacactagcaggcggtagcgctatatca
cgccaaccatcttccagatgtttggattatgacgatgccttttcgaacgaggtggctact
aggctggcgcgtcggctgttttgtgcgataacagccaggcgttgcttcgctgatagagca
cacccggctgggcgattagaaggcctgaacgacagcgatattttacaacctttggtgaat
caactcgactttctcagcacaggctcagcatcaatactcgagttcccacgggacgagcgt
cttctgcacgagactcgtgttcctactgttctcctggattgggcgcgcactatattgttg
aatgaatgggacggccgggctcactttgctatggatggaccttttggcggagcattatca
ttcgtcgagacactgcatcggtccagaaacctcttgctattgggtgacgttcagttccga
gtcgactacctctcagaacgactagatttcatagaaatgcctgtgaaatggttgtctttc
aaatcaacacgatggcgacgacatatactggactacccctatattttcagccctgagacc
ctggtctccttcttccgatccatcaattttgctcggatgagtcgcatgttcgaagagtca
agttcgcttaaaacacgaatgagtgccatagtcgaccctggaagtctcattaccaatcca
catcacaaaatggttttgcaagatcttctgagaacggcgtcttcgaagtatctggtcttg
gaagtaggcagagaaaatgttgccagagacgcattcgaccaactttggaggcgtgaaaga
agagagcttctacggccgctcaaggtccatttgggggagaacagtggcgaggagggattc
gactctgggggtgtccaacaagagttttttcgtttagccatcgcagagtgtttagatcct
gggtttggggccttcaccgttgatgaaaggacacgcatggcttggttcgctccaggttcg
ttaaccgaagactggaaatacgaacttgtcggacttttgatgtcgctcgcgttatacaac
ggcttgacactaccggttactttcccgagggctctttatcgaaagttgctgggtaatcct
gttgaagagcttcatcacatcgctgacgggtggccagatttagcgagtgggttgacgaca
ttgctggagtgggatgaaaagaatggactcatcgaagatatcttcgcccgtacctatgaa
ttctcggtatcttcattggggacgattgttacgcgcgagatgagggcggatggaagtacg
gtgtggccgaacgcagcctcaagcgcaacagatatcgagccaccgcacatggataactct
gacgacgcaccgcttgtcagcaacgacaaccgggatgactacgttatagactacattcgc
tacctaacggacgcttctattcgacgccagtatctcgctttcgagcgcggatttgcttcg
tgcttggacaagaagtccttgtcacttctatgtccatctactttgcagtcgctagtcgaa
ggagtacaggaaatcgacataggcgaactcaagcgttacgctcgttacgtaggatgggat
acttctcatcgtaccatcaaggatttttggtcgattgttaagaggtacgacgagggcatg
aagcagaggctacttgagttcgtgacgtcgtctgaccgcgttcccgttggtggcatgaag
aacttgcagttcgtcatacaaaagaacggcgaagaagatggcactggtgggcatttgcct
acggcctatacttgttatgggacattacttttaccagaatacagagataaagaggtgtta
agggagcggcttggaatggcattgcaaaatgcccagggctttggtttcgcttaa
>Fp21r
atgacgcccgatgcccatcgtccacgagattcatccatcgaattcgctgcagatatagat
cttcttgctggtctttggcaagaagcgcctttcgctcgcttaccgtctgacgcaccgcct
gaagtcaaagccgctgtgcagaacgtcgagaacccggcgcgcgtttatgcgatccaccaa
gccagccgccgccatggattccagcttcttgtcgagagatacattcatcaactacgatct
ggttgtgataacgtgaactgtgcaacccctacatgttttacctgtcgtcgccgcttagct
ggcaaggcacccgttcgaagatacaacacgacaagtgcaaggacattggctatatacttg
gcgagtcaagatgatcccgagaaagacctatgcccgtttcttcgcaaaagtacagagcca
tcagcggcgctcaacaaccttatattttcggcgcgatcccccacacaaccgcaccccgat
gacaagagaacaaacgctatcacgtcgccaaggttgcgcaagaatcgagtctctagacca
cgcacatactcttcgtcgtctcagtactccattcctacaaccagacatgcgccacattcg
agtggaggttcagtctctcatattcgagtagtggaggggcctgtgaacaaagaccatcgc
tccttcgctgcaaacctcttcgggactgtaacttttaaaatgcttgaatggttgacaccc
aaaagcatggcggccatgtcagacaagctcggcaattttgaagtctctgacttgaagaca
ccaatgatggacctggataccttgcaggagtcgtccagtttgacaagcacgaccactgat
ttggaaactcaaaaaatactgccgcacaagccgaatgcgccgaagccagcaaatttgcct
aatcagccacaagacagtggttgggatgagtctccctttcctacaatgtcccctaaaagc
aggcatgactcgacacataagtcgcaaaataatgcatcagccaaaccccgcaaacactcg
attgatacaagcgaacccgtgaaaggagaggacggtaccaaggctgtcaaacttcctcag
gtcaactgccatttacgggacaaagcattacgaaccaaaaacaacaaacacgcgactgtt
tcgagcatatcagaaataccgacgaaacgggaattcttcgagaacacaccaaaacctcct
agtgacccaacactgccaagtctccctatggcctcgcaggccaacgcgattgagcaaatg
aagctgcataatgatcaaagtaacggttgtcataaggaggacatcatttctccagaatcc
attcataatgaggtagagttcaaggctgtcccaccccaaagctgtgacaacattttgccc
caagctctttcgaagcttgacgtggatctggtcaacttcatttgcgatatatatgaggaa
gacgatatctcgggatcatgtcatgtctcaacgtacaagatgaattacccatacccccaa
cctgtcgatgagcggaagagtctgcgccgccattctgtgttgcatacccccaggtctagg
gagcagtggttacgtttcaatgagcaggcacttttttatgttcttacagatccacaagct
gtggtgctgtcgttcacacaggagcacaggctctacgattcgcaaactttgt--------
-------------------------------------------gtctttggttggctgcc
gcacgtctgttcatacctccacaggacttgaacccaagcagtttctcaaagcggatgaac
ggacataaaccccagaaaagggcggaggctctccccgatttagaagcgggttatttgatg
tccatttgcatgcatgcgcttgttgctgcaacgccagtgatgggagactctagaacacta
tacgaactgtcgcgagttcgttccaatggactgacactagcaggcggtagcgctatatca
cgccaaccatcttccagatgtttggattatgacgatgccttttcgaacgaggtggctact
aggctggcgcgtcggctgttttgtgcgataacagccaggcgttgcttcgctgatagagca
cacccggctgggcgattagaaggcctgaacgacagcgatattttacaacctttggtgaat
caactcgactttctcagcacaggctcagcatcaatactcgagttcccacgggacgagcgt
cttctgcacgagactcgtgttcctactgttctcctggattgggcgcgcactatattgttg
aatgaatgggacggccgggctcactttgctatggatggaccttttggcggagcattatca
ttcgtcgagacactgcatcggtccagaaacctcttgctattgggtgacgttcagttccga
gtcgactacctctcagaacgactagatttcatagaaatgcctgtgaaatggttgtctttc
aaatcaacacgatggcgacgacatatactggactacccctatattttcagccctgagacc
ctggtctccttcttccgatccatcaattttgctcggatgagtcgcatgttcgaagagtca
agttcgcttaaaacacgaatgagtgccatagtcgaccctggaagtctcattaccaatcca
catcacaaaatggttttgcaagatcttctgagaacggcgtcttcgaagtatctggtcttg
gaagtaggcagagaaaatgttgccagagacgcattcgaccaactttggaggcgtgaaaga
agagagcttctacggccgctcaaggtccatttgggggagaacagtggcgaggagggattc
gactctgggggtgtccaacaagagttttttcgtttagccatcgcagagtgtttagatcct
gggtttggggccttcaccgttgatgaaaggacacgcatggcttggttcgctccaggttcg
ttaaccgaagactggaaatacgaacttgtcggacttttgatgtcgctcgcgttatacaac
ggcttgacactaccggttactttcccgagggctctttatcgaaagttgctgggtaatcct
gttgaagagcttcatcacatcgctgacgggtggccagatttagcgagtgggttgacgaca
ttgctggagtgggatgaaaagaatggactcatcgaagatatcttcgcccgtacctatgaa
ttctcggtatcttcattggggacgattgttacgcgcgagatgagggcggatggaagtacg
gtgtggccgaacgcagcctcaagcgcaacagatatcgagccaccgcacatggataactct
gacgacgcaccgcttgtcagcaacgacaaccgggatgactacgttatagactacattcgc
tacctaacggacgcttctattcgacgccagtatctcgctttcgagcgcggatttgcttcg
tgcttggacaagaagtccttgtcacttctatgtccatctactttgcagtcgctagtcgaa
ggagtacaggaaatcgacataggcgaactcaagcgttacgctcgttacgtaggatgggat
acttctcatcgtaccatcaaggatttttggtcgattgttaagaggtacgacgagggcatg
aagcagaggctacttgagttcgtgacgtcgtctgaccgcgttcccgttggtggcatgaag
aacttgcagttcgtcatacaaaagaacggcgaagaagatggcactggtgggcatttgcct
acggcctatacttgttatgggacattacttttaccagaatacagagataaagaggtgtta
agggagcggcttggaatggcattgcaaaatgcccagggctttggtttcgcttaa
>Fp24r
atgacgcccgatgcccatcgtccacgagattcatccatcgaattcgctgcagatatagat
cttcttgctggtctttggcaagaagcgcctttcgctcgcttaccgtctgacgcaccgcct
gaagtcaaagccgctgtgcagaacgtcgagaacccggcgcgcgtttatgcgatccaccaa
gccagccgccgccatggattccagcttcttgtcgagagatacattcatcaactacgatct
ggttgtgataacgtgaactgtgcaacccctacatgttttacctgtcgtcgccgcttagct
ggcaaggcacccgttcgaagatacaacacgacaagtgcaaggacattggctatatacttg
gcgagtcaagatgatcccgagaaagacctatgcccgtttcttcgcaaaagtacagagcca
tcagcggcgctcaacaaccttatattttcggcgcgatcccccacacaaccgcaccccgat
gacaagagaacaaacgctatcacgtcgccaaggttgcgcaagaatcgagtctctagacca
cgcacatactcttcgtcgtctcagtactccattcctacaaccagacatgcgccacattcg
agtggaggttcagtctctcatattcgagtagtggaggggcctgtgaacaaagaccatcgc
tccttcgctgcaaacctcttcgggactgtaacttttaaaatgcttgaatggttgacaccc
aaaagcatggcggccatgtcagacaagctcggcaattttgaagtctctgacttgaagaca
ccaatgatggacctggataccttgcaggagtcgtccagtttgacaagcacgaccactgat
ttggaaactcaaaaaatactgccgcacaagccgaatgcgccgaagccagcaaatttgcct
aatcagccacaagacagtggttgggatgagtctccctttcctacaatgtcccctaaaagc
aggcatgactcgacacataagtcgcaaaataatgcatcagccaaaccccgcaaacactcg
attgatacaagcgaacccgtgaaaggagaggacggtaccaaggctgtcaaacttcctcag
gtcaactgccatttacgggacaaagcattacgaaccaaaaacaacaaacacgcgactgtt
tcgagcatatcagaaataccgacgaaacgggaattcttcgagaacacaccaaagcctcct
agtgacccaacactgccaagtctccctatggcctcgcaggccaacgcgattgagcaaatg
aagctgcataatgatcaaagtaacggttgtcataaggaggacatcatttctccagaatcc
attcataatgaggtagagttcaaggctgtcccaccccaaagctgtgacaacattttgccc
caagctctttcgaagcttgacgtggatctggtcaacttcatttgcgatatatatgaggaa
gacgatatctcgggatcatgtcatgtctcaacgtacaagatgaattacccatacccccaa
cctgtcgatgagcggaagagtctgcgccgccattctgtgttgcatacccccaggtctagg
gagcagtggttacgtttcaatgagcaggcacttttttatgttcttacagatccacaagct
gtggtgctgtcgttcacacaggagcacaggctctacgattcgcaaactttgtggtattgt
tttcatcggttgtgtcgcgtcacttcgaatctggtctttcacagtctttggttggctgcc
gcacgtctgttcatacctccacaggacttgaacccaagcagtttctcaaagcggatgaac
ggacataaaccccagaaaagggcggaggctctccccgatttagaagcgggttatttgatg
tccatttgcatgcatgcgcttgttgctgcaacgccagtgatgggagactctagaacacta
tacgaactgtcgcgagttcgttccaatggactgacactagcaggcggtagcgctatatca
cgccaaccatcttccagatgtttggattatgacgatgccttttcgaacgaggtggctact
aggctggcgcgtcggctgttttgtgcgataacagccaggcgttgcttcgctgatagagca
cacccggctgggcgattagaaggcctgaacgacagcgatattttacaacctttggtgaat
caactcgactttctcagcacaggctcagcatcaatactcgagttcccacgggacgagcgt
cttctgcacgagactcgtgttcctactgttctcctggattgggcgcgcactatattgttg
aatgaatgggacggccgggctcactttgctatggatggaccttttggcggagcattatca
ttcgtcgagacactgcatcggtccagaaacctcttgctattgggtgacgttcagttccga
gtcgactacctctcagaacgactagatttcatagaaatgcctgtgaaatggttgtctttc
aaatcaacacgatggcgacgacatatactggactacccctatattttcagccctgagacc
ctggtctccttcttccgatccatcaattttgctcggatgagtcgcatgttcgaagagtca
agttcgcttaaaacacgaatgagtgccatagtcgaccctggaagtctcattaccaatcca
catcacaaaatggttttgcaagatcttctgagaacggcgtcttcgaagtatctggtcttg
gaagtaggcagagaaaatgttgccagagacgcattcgaccaactttggaggcgtgaaaga
agagagcttctacggccgctcaaggtccatttgggggagaacagtggcgaggagggattc
gactctgggggtgtccaacaagagttttttcgtttagccatcgcagagtgtttagatcct
gggtttggggccttcaccgttgatgaaaggacacgcatggcttggttcgctccaggttcg
ttaaccgaagactggaaatacgaacttgtcggacttttgatgtcgctcgcgttatacaac
ggcttgacactaccggttactttcccgagggctctttatcgaaagttgctgggtaatcct
gttgaagagcttcatcacatcgctgacgggtggccagatttagcgagtgggttgacgaca
ttgctggagtgggatgaaaagaatggactcatcgaagatatcttcgcccgtacctatgaa
ttctcggtatcttcattggggacgattgttacgcgcgagatgagggcggatggaagtacg
gtgtggccgaacgcagcctcaagcgcaacagatatcgagccaccgcacatggataactct
gacgacgcaccgcttgtcagcaacgacaaccgggatgactacgttatagactacattcgc
tacctaacggacgcttctattcgacgccagtatctcgctttcgagcgcggatttgcttcg
tgcttggacaagaagtccttgtcacttctatgtccatctactttgcagtcgctagtcgaa
ggagtacaggaaatcgacataggcgaactcaagcgttacgctcgttacgtaggatgggat
acttctcatcgtaccatcaaggatttttggtcgattgttaagaggtacgacgagggcatg
aagcagaggctacttgagttcgtgacgtcgtctgaccgcgttcccgttggtggcatgaag
aacttgcagttcgtcatacaaaagaacggcgaagaagatggcactggtgggcatttgcct
acggcctatacttgttatgggacattacttttaccagaatacagagataaagaggtgtta
agggagcggcttggaatggcattgcaaaatgcccagggctttggtttcgcttaa
>Fp2516
atgacgcccgatgcccatcgtccacgagattcatccatcgaattcgctgcagatatagat
cttcttgctggtctttggcaagaagcgcctttcgctcgcttaccgtctgacgcaccgcct
gaagtcaaagccgctgtgcagaacgtcgagaacccggcgcgcgtttatgcgatccaccaa
gccagccgccgccatggattccagcttcttgtcgagagatacattcatcaactacgatct
ggttgtgataacgtgaactgtgcaacccctacatgttttacctgtcgtcgccgcttagct
ggcaaggcacccgttcgaagatacaacacgacaagtgcaaggacattggctatatacttg
gcgagtcaagatgatcccgagaaagacctatgcccgtttcttcgcaaaagtacagagcca
tcagcggcgctcaacaaccttatattttcggcgcgatcccccacacaaccgcaccccgat
gacaagagaacaaacgctatcacgtcgccaaggttgcgcaagaatcgagtctctagacca
cgcacatactcttcgtcgtctcagtactccattcctacaaccagacatgcgccacattcg
agtggaggttcagtctctcatattcgagtagtggaggggcctgtgaacaaagaccatcgc
tccttcgctgcaaacctcttcgggactgtaacttttaaaatgcttgaatggttgacaccc
aaaagcatggcggccatgtcagacaagctcggcaattttgaagtctctgacttgaagaca
ccaatgatggacctggataccttgcaggagtcgtccagtttgacaagcacgaccactgat
ttggaaactcaaaaaatactgccgcacaagccgaatgcgccgaagccagcaaatttgcct
aatcagccacaagacagtggttgggatgagtctccctttcctacaatgtcccctaaaagc
aggcatgactcgacacataagtcgcaaaataatgcatcagccaaaccccgcaaacactcg
attgatacaagcgaacccgtgaaaggagaggacggtaccaaggctgtcaaacttcctcag
gtcaactgccatttacgggacaaagcattacgaaccaaaaacaacaaacacgcgactgtt
tcgagcatatcagaaataccgacgaaacgggaattcttcgagaacacaccaaagcctcct
agtgacccaacactgccaagtctccctatggcctcgcaggccaacgcgattgagcaaatg
aagctgcataatgatcaaagtaacggttgtcataaggaggacatcatttctccagaatcc
attcataatgaggtagagttcaaggctgtcccaccccaaagctgtgacaacattttgccc
caagctctttcgaagcttgacgtggatctggtcaacttcatttgcgatatatatgaggaa
gacgatatctcgggatcatgtcatgtctcaacgtacaagatgaattacccatacccccaa
cctgtcgatgagcggaagagtctgcgccgccattctgtgttgcatacccccaggtctagg
gagcagtggttacgtttcaatgagcaggcacttttttatgttcttacagatccacaagct
gtggtgctgtcgttcacacaggagcacaggctctacgattcgcaaactttgt--------
-------------------------------------------gtctttggttggctgcc
gcacgtctgttcatacctccacaggacttgaacccaagcagtttctcaaagcggatgaac
ggacataaaccccagaaaagggcggaggctctccccgatttagaagcgggttatttgatg
tccatttgcatgcatgcgcttgttgctgcaacgccagtgatgggagactctagaacacta
tacgaactgtcgcgagttcgttccaatggactgacactagcaggcggtagcgctatatca
cgccaaccatcttccagatgtttggattatgacgatgccttttcgaacgaggtggctact
aggctggcgcgtcggctgttttgtgcgataacagccaggcgttgcttcgctgatagagca
cacccggctgggcgattagaaggcctgaacgacagcgatattttacaacctttggtgaat
caactcgactttctcagcacaggctcagcatcaatactcgagtttccacgggacgagcgt
cttctgcacgagactcgtgttcctactgttctcctggattgggcgcgcactatattgttg
aatgaatgggacggccgggctcactttgctatggatggaccttttggcggagcattatca
ttcgtcgagacactgcatcggtccagaaacctcttgctattgggtgacgttcagttccga
gtcgactacctctcagaacgactagatttcatagaaatgcctgtgaaatggttgtctttc
aaatcaacacgatggcgacgacatatactggactacccctatattttcagccctgagacc
ctggtctccttcttccgatccatcaattttgctcggatgagtcgcatgttcgaagagtca
agttcgcttaaaacacgaatgagtgccatagtcgaccctggaagtctcattaccaatcca
catcacaaaatggttttgcaagatcttctgagaacggcgtcttcgaagtatctggtcttg
gaagtaggcagagaaaatgttgccagagacgcattcgaccaactttggaggcgtgaaaga
agagagcttctacggccgctcaaggtccatttgggggagaacagtggcgaggagggattc
gactctgggggtgtccaacaagagttttttcgtttagccatcgcagagtgtttagatcct
gggtttggggccttcaccgttgatgaaaggacacgcatggcttggttcgctccaggttcg
ttaaccgaagactggaaatacgaacttgtcggacttttgatgtcgctcgcgttatacaac
ggcttgacactaccggttactttcccgagggctctttatcgaaagttgctgggtaatcct
gttgaagagcttcatcacatcgctgacgggtggccagatttagcgagtgggttgacgaca
ttgctggagtgggatgaaaagaatggactcatcgaagatatcttcgcccgtacctatgaa
ttctcggtatcttcattggggacgattgttacgcgcgagatgagggcggatggaagtacg
gtgtggccgaacgcagcctcaagcgcaacagatatcgagccaccgcacatggataactct
gacgacgcaccgcttgtcagcaacgacaaccgggatgactacgttatagactacattcgc
tacctaacggacgcttctattcgacgccagtatctcgctttcgagcgcggatttgcttcg
tgcttggacaagaagtccttgtcacttctatgtccatctactttgcagtcgctagtcgaa
ggagtacaggaaatcgacataggcgaactcaagcgttacgctcgttacgtaggatgggat
acttctcatcgtaccatcaaggatttttggtcgattgttaagaggtacgacgagggcatg
aagcagaggctacttgagttcgtgacgtcgtctgaccgcgttcccgttggtggcatgaag
aacttgcagttcgtcatacaaaagaacggcgaagaagatggcactggtgggcatttgcct
acggcctatacttgttatgggacattacttttaccagaatacagagataaagaggtgtta
agggagcggcttggaatggcattgcaaaatgcccagggctttggtttcgcttaa
>Fp26r
atgacgcccgatgcccatcgtccacgagattcatccatcgaattcgctgcagatatagat
cttcttgctggtctttggcaagaagcgcctttcgctcgcttaccgtctgacgcaccgcct
gaagtcaaagccgctgtgcagaacgtcgagaacccggcgcgcgtttatgcgatccaccaa
gccagccgccgccatggattccagcttcttgtcgagagatacattcatcaactacgatct
ggttgtgataacgtgaactgtgcaacccctacatgttttacctgtcgtcgccgcttagct
ggcaaggcacccgttcgaagatacaacacgacaagtgcaaggacattggctatatacttg
gcgagtcaagatgatcccgagaaagacctatgcccgtttcttcgcaaaagtacagagcca
tcagcggcgctcaacaaccttatattttcggcgcgatcccccacacaaccgcaccccgat
gacaagagaacaaacgctatcacgtcgccaaggttgcgcaagaatcgagtctctagacca
cgcacatactcttcgtcgtctcagtactccattcctacaaccagacatgcgccacattcg
agtggaggttcagtctctcatattcgagtagtggaggggcctgtgaacaaagaccatcgc
tccttcgctgcaaacctcttcgggactgtaacttttaaaatgcttgaatggttgacaccc
aaaagcatggcggccatgtcagacaagctcggcaattttgaagtctctgacttgaagaca
ccaatgatggacctggataccttgcaggagtcgtccagtttgacaagcacgaccactgat
ttggaaactcaaaaaatactgccgcacaagccgaatgcgccgaagccagcaaatttgcct
aatcagccacaagacagtggttgggatgagtctccctttcctacaatgtcccctaaaagc
aggcatgactcgacacataagtcgcaaaataatgcatcagccaaaccccgcaaacactcg
attgatacaagcgaacccgtgaaaggagaggacggtaccaaggctgtcaaacttcctcag
gtcaactgccatttacgggacaaagcattacgaaccaaaaacaacaaacacgcgactgtt
tcgagcatatcagaaataccgacgaaacgggaattcttcgagaacacaccaaagcctcct
agtgacccaacactgccaagtctccctatggcctcgcaggccaacgcgattgagcaaatg
aagctgcataatgatcaaagtaacggttgtcataaggaggacatcatttctccagaatcc
attcataatgaggtagagttcaaggctgtcccaccccaaagctgtgacaacattttgccc
caagctctttcgaagcttgacgtggatctggtcaacttcatttgcgatatatatgaggaa
gacgatatctcgggatcatgtcatgtctcaacgtacaagatgaattacccatacccccaa
cctgtcgatgagcggaagagtctgcgccgccattctgtgttgcatacccccaggtctagg
gagcagtggttacgtttcaatgagcaggcacttttttatgttcttacagatccacaagct
gtggtgctgtcgttcacacaggagcacaggctctacgattcgcaaactttgt--------
-------------------------------------------gtctttggttggctgcc
gcacgtctgttcatacctccacaggacttgaacccaagcagtttctcaaagcggatgaac
ggacataaaccccagaaaagggcggaggctctccccgatttagaagcgggttatttgatg
tccatttgcatgcatgcgcttgttgctgcaacgccagtgatgggagactctagaacacta
tacgaactgtcgcgagttcgttccaatggactgacactagcaggcggtagcgctatatca
cgccaaccatcttccagatgtttggattatgacgatgccttttcgaacgaggtggctact
aggctggcgcgtcggctgttttgtgcgataacagccaggcgttgcttcgctgatagagca
cacccggctgggcgattagaaggcctgaacgacagcgatattttacaacctttggtgaat
caactcgactttctcagcacaggctcagcatcaatactcgagttcccacgggacgagcgt
cttctgcacgagactcgtgttcctactgttctcctggattgggcgcgcactatattgttg
aatgaatgggacggccgggctcactttgctatggatggaccttttggcggagcattatca
ttcgtcgagacactgcatcggtccagaaacctcttgctattgggtgacgttcagttccga
gtcgactacctctcagaacgactagatttcatagaaatgcctgtgaaatggttgtctttc
aaatcaacacgatggcgacgacatatactggactacccctatattttcagccctgagacc
ctggtctccttcttccgatccatcaattttgctcggatgagtcgcatgttcgaagagtca
agttcgcttaaaacacgaatgagtgccatagtcgaccctggaagtctcattaccaatcca
catcacaaaatggttttgcaagatcttctgagaacggcgtcttcgaagtatctggtcttg
gaagtaggcagagaaaatgttgccagagacgcattcgaccaactttggaggcgtgaaaga
agagagcttctacggccgctcaaggtccatttgggggagaacagtggcgaggagggattc
gactctgggggtgtccaacaagagttttttcgtttagccatcgcagagtgtttagatcct
gggtttggggccttcaccgttgatgaaaggacacgcatggcttggttcgctccaggttcg
ttaaccgaagactggaaatacgaacttgtcggacttttgatgtcgctcgcgttatacaac
ggcttgacactaccggttactttcccgagggctctttatcgaaagttgctgggtaatcct
gttgaagagcttcatcacatcgctgacgggtggccagatttagcgagtgggttgacgaca
ttgctggagtgggatgaaaagaatggactcatcgaagatatcttcgcccgtacctatgaa
ttctcggtatcttcattggggacgattgttacgcgcgagatgagggcggatggaagtacg
gtgtggccgaacgcagcctcaagcgcaacagatatcgagccaccgcacatggataactct
gacgacgcaccgcttgtcagcaacgacaaccgggatgactacgttatagactacattcgc
tacctaacggacgcttctattcgacgccagtatctcgctttcgagcgcggatttgcttcg
tgcttggacaagaagtccttgtcacttctatgtccatctactttgcagtcgctagtcgaa
ggagtacaggaaatcgacataggcgaactcaagcgttacgctcgttacgtaggatgggat
acttctcatcgtaccatcaaggatttttggtcgattgttaagaggtacgacgagggcatg
aagcagaggctacttgagttcgtgacgtcgtctgaccgcgttcccgttggtggcatgaag
aacttgcagttcgtcatacaaaagaacggcgaagaagatggcactggtgggcatttgcct
acggcctatacttgttatgggacattacttttaccagaatacagagataaagaggtgtta
agggagcggcttggaatggcattgcaaaatgcccagggctttggtttcgcttaa
>Fp33
atgacgcccgatgcccatcgtccacgagattcatccatcgaattcgctgcagatatagat
cttcttgctggtctttggcaagaagcgcctttcgctcgcttaccgtctgacgcaccgcct
gaagtcaaagccgctgtgcagaacgtcgagaacccggcgcgcgtttatgcgatccaccaa
gccagccgccgccatggattccagcttcttgtcgagagatacattcatcaactacgatct
ggttgtgataacgtgaactgtgcaacccctacatgttttacctgtcgtcgccgcttagct
ggcaaggcacccgttcgaagatacaacacgacaagtgcaaggacattggctatatacttg
gcgagtcaagatgatcccgagaaagacctatgcccgtttcttcgcaaaagtacagagcca
tcagcggcgctcaacaaccttatattttcggcgcgatcccccacacaaccgcaccccgat
gacaagagaacaaacgctatcacgtcgccaaggttgcgcaagaatcgagtctctagacca
cgcacatactcttcgtcgtctcagtactccattcctacaaccagacatgcgccacattcg
agtggaggttcagtctctcatattcgagtagtggaggggcctgtgaacaaagaccatcgc
tccttcgctgcaaacctcttcgggactgtaacttttaaaatgcttgaatggttgacaccc
aaaagcatggcggccatgtcagacaagctcggcaattttgaagtctctgacttgaagaca
ccaatgatggacctggataccttgcaggagtcgtccagtttgacaagcacgaccactgat
ttggaaactcaaaaaatactgccgcacaagccgaatgcgccgaagccagcaaatttgcct
aatcagccacaagacagtggttgggatgagtctccctttcctacaatgtcccctaaaagc
aggcatgactcgacacataagtcgcaaaataatgcatcagccaaaccccgcaaacactcg
attgatacaagcgaacccgtgaaaggagaggacggtaccaaggctgtcaaacttcctcag
gtcaactgccatttacgggacaaagcattacgaaccaaaaacaacaaacacgcgactgtt
tcgagcatatcagaaataccgacgaaacgggaattcttcgagaacacaccaaagcctcct
agtgacccaacactgccaagtctccctatggcctcgcaggccaacgcgattgagcaaatg
aagctgcataatgatcaaagtaacggttgtcataaggaggacatcatttctccagaatcc
attcataatgaggtagagttcaaggctgtcccaccccaaagctgtgacaacattttgccc
caagctctttcgaagcttgacgtggatctggtcaacttcatttgcgatatatatgaggaa
gacgatatctcgggatcatgtcatgtctcaacgtacaagatgaattacccatacccccaa
cctgtcgatgagcggaagagtctgcgccgccattctgtgttgcatacccccaggtctagg
gagcagtggttacgtttcaatgagcaggcacttttttatgttcttacagatccacaagct
gtggtgctgtcgttcacacaggagcacaggctctacgattcgcaaactttgt--------
-------------------------------------------gtctttggttggctgcc
gcacgtctgttcatacctccacaggacttgaacccaagcagtttctcaaagcggatgaac
ggacataaaccccagaaaagggcggaggctctccccgatttagaagcgggttatttgatg
tccatttgcatgcatgcgcttgttgctgcaacgccagtgatgggagactctagaacacta
tacgaactgtcgcgagttcgttccaatggactgacactagcaggcggtagcgctatatca
cgccaaccatcttccagatgtttggattatgacgatgccttttcgaacgaggtggctact
aggctggcgcgtcggctgttttgtgcgataacagccaggcgttgcttcgctgatagagca
cacccggctgggcgattagaaggcctgaacgacagcgatattttacaacctttggtgaat
caactcgactttctcagcacaggctcagcatcaatactcgagttcccacgggacgagcgt
cttctgcacgagactcgtgttcctactgttctcctggattgggcgcgcactatattgttg
aatgaatgggacggccgggctcactttgctatggatggaccttttggcggagcattatca
ttcgtcgagacactgcatcggtccagaaacctcttgctattgggtgacgttcagttccga
gtcgactacctctcagaacgactagatttcatagaaatgcctgtgaaatggttgtctttc
aaatcaacacgatggcgacgacatatactggactacccctatattttcagccctgagacc
ctggtctccttcttccgatccatcaattttgctcggatgagtcgcatgttcgaagagtca
agttcgcttaaaacacgaatgagtgccatagtcgaccctggaagtctcattaccaatcca
catcacaaaatggttttgcaagatcttctgagaacggcgtcttcgaagtatctggtcttg
gaagtaggcagagaaaatgttgccagagacgcattcgaccaactttggaggcgtgaaaga
agagagcttctacggccgctcaaggtccatttgggggagaacagtggcgaggagggattc
gactctgggggtgtccaacaagagttttttcgtttagccatcgcagagtgtttagatcct
gggtttggggccttcaccgttgatgaaaggacacgcatggcttggttcgctccaggttcg
ttaaccgaagactggaaatacgaacttgtcggacttttgatgtcgctcgcgttatacaac
ggcttgacactaccggttactttcccgagggctctttatcgaaagttgctgggtaatcct
gttgaagagcttcatcacatcgctgacgggtggccagatttagcgagtgggttgacgaca
ttgctggagtgggatgaaaagaatggactcatcgaagatatcttcgcccgtacctatgaa
ttctcggtatcttcattggggacgattgttacgcgcgagatgagggcggatggaagtacg
gtgtggccgaacgcagcctcaagcgcaacagatatcgagccaccgcacatggataactct
gacgacgcaccgcttgtcagcaacgacaaccgggatgactacgttatagactacattcgc
tacctaacggacgcttctattcgacgccagtatctcgctttcgagcgcggatttgcttcg
tgcttggacaagaagtccttgtcacttctatgtccatctactttgcagtcgctagtcgaa
ggagtacaggaaatcgacataggcgaactcaagcgttacgctcgttacgtaggatgggat
acttctcatcgtaccatcaaggatttttggtcgattgttaagaggtacgacgagggcatg
aagcagaggctacttgagttcgtgacgtcgtctgaccgcgttcccgttggtggcatgaag
aacttgcagttcgtcatacaaaagaacggcgaagaagatggcactggtgggcatttgcct
acggcctatacttgttatgggacattacttttaccagaatacagagataaagaggtgtta
agggagcggcttggaatggcattgcaaaatgcccagggctttggtttcgcttaa
>Fp34
atgacgcccgatgcccatcgtccacgagattcatccatcgaattcgctgcagatatagat
cttcttgctggtctttggcaagaagcgcctttcgctcgcttaccgtctgacgcaccgcct
gaagtcaaagccgctgtgcagaacgtcgagaacccggcgcgcgtttatgcgatccaccaa
gccagccgccgccatggattccagcttcttgtcgagagatacattcatcaactacgatct
ggttgtgataacgtgaactgtgcaacccctacatgttttacctgtcgtcgccgcttagct
ggcaaggcacccgttcgaagatacaacacgacaagtgcaaggacattggctatatacttg
gcgagtcaagatgatcccgagaaagacctatgcccgtttcttcgcaaaagtacagagcca
tcagcggcgctcaacaaccttatattttcggcgcgatcccccacacaaccgcaccccgat
gacaagagaacaaacgctatcacgtcgccaaggttgcgcaagaatcgagtctctagacca
cgcacatactcttcgtcgtctcagtactccattcctacaaccagacatgcgccacattcg
agtggaggttcagtctctcatattcgagtagtggaggggcctgtgaacaaagaccatcgc
tccttcgctgcaaacctcttcgggactgtaacttttaaaatgcttgaatggttgacaccc
aaaagcatggcggccatgtcagacaagctcggcaattttgaagtctctgacttgaagaca
ccaatgatggacctggataccttgcaggagtcgtccagtttgacaagcacgaccactgat
ttggaaactcaaaaaatactgccgcacaagccgaatgcgccgaagccagcaaatttgcct
aatcagccacaagacagtggttgggatgagtctccctttcctacaatgtcccctaaaagc
aggcatgactcgacacataagtcgcaaaataatgcatcagccaaaccccgcaaacactcg
attgatacaagcgaacccgtgaaaggagaggacggtaccaaggctgtcaaacttcctcag
gtcaactgccatttacgggacaaagcattacgaaccaaaaacaacaaacacgcgactgtt
tcgagcatatcagaaataccgacgaaacgggaattcttcgagaacacaccaaagcctcct
agtgacccaacactgccaagtctccctatggcctcgcaggccaacgcgattgagcaaatg
aagctgcataatgatcaaagtaacggttgtcataaggaggacatcatttctccagaatcc
attcataatgaggtagagttcaaggctgtcccaccccaaagctgtgacaacattttgccc
caagctctttcgaagcttgacgtggatctggtcaacttcatttgcgatatatatgaggaa
gacgatatctcgggatcatgtcatgtctcaacgtacaagatgaattacccatacccccaa
cctgtcgatgagcggaagagtctgcgccgccattctgtgttgcatacccccaggtctagg
gagcagtggttacgtttcaatgagcaggcacttttttatgttcttacagatccacaagct
gtggtgctgtcgttcacacaggagcacaggctctacgattcgcaaactttgtggtattgt
cttcatcggttgtgtcgcgtcacttcgaatctggtctttcacagtctttggttggctgcc
gcacgtctgttcatacctccacaggacttgaacccaagcagtttctcaaagcggatgaac
ggacataaaccccagaaaagggcggaggctctccccgatttagaagcgggttatttgatg
tccatttgcatgcatgcgcttgttgctgcaacgccagtgatgggagactctagaacacta
tacgaactgtcgcgagttcgttccaatggactgacactagcaggcggtagcgctatatca
cgccaaccatcttccagatgtttggattatgacgatgccttttcgaacgaggtggctact
aggctggcgcgtcggctgttttgtgcgataacagccaggcgttgcttcgctgatagagca
cacccggctgggcgattagaaggcctgaacgacagcgatattttacaacctttggtgaat
caactcgactttctcagcacaggctcagcatcaatactcgagttcccacgggacgagcgt
cttctgcacgagactcgtgttcctactgttctcctggattgggcgcgcactatattgttg
aatgaatgggacggccgggctcactttgctatggatggaccttttggcggagcattatca
ttcgtcgagacactgcatcggtccagaaacctcttgctattgggtgacgttcagttccga
gtcgactacctctcagaacgactagatttcatagaaatgcctgtgaaatggttgtctttc
aaatcaacacgatggcgacgacatatactggactacccctatattttcagccctgagacc
ctggtctccttcttccgatccatcaattttgctcggatgagtcgcatgttcgaagagtca
agttcgcttaaaacacgaatgagtgccatagtcgaccctggaagtctcattaccaatcca
catcacaaaatggttttgcaagatcttctgagaacggcgtcttcgaagtatctggtcttg
gaagtaggcagagaaaatgttgccagagacgcattcgaccaactttggaggcgtgaaaga
agagagcttctacggccgctcaaggtccatttgggggagaacagtggcgaggagggattc
gactctgggggtgtccaacaagagttttttcgtttagccatcgcagagtgtttagatcct
gggtttggggtcttcaccgttgatgaaaggacacgcatggcttggttcgctccaggttcg
ttaaccgaagactggaaatacgaacttgtcggacttttgatgtcgctcgcgttatacaac
ggcttgacactaccggttactttcccgagggctctttatcgaaagttgctgggtaatcct
gttgaagagcttcatcacatcgctgacgggtggccagatttagcgagtgggttgacgaca
ttgctggagtgggatgaaaagaatggactcatcgaagatatcttcgcccgtacctatgaa
ttctcggtatcttcattggggacgattgttacgcgcgagatgagggcggatggaagtacg
gtgtggccgaacgcagcctcaagcgcaacagatatcgagccaccgcacatggataactct
gacgacgcaccgcttgtcagcaacgacaaccgggatgactacgttatagactacattcgc
tacctaacggacgcttctattcgacgccagtatctcgctttcgagcgcggatttgcttcg
tgcttggacaagaagtccttgtcacttctatgtccatctactttgcagtcgctagtcgaa
ggagtacaggaaatcgacataggcgaactcaagcgttacgctcgttacgtaggatgggat
acttctcatcgtaccatcaaggatttttggtcgattgttaagaggtacgacgagggcatg
aagcagaggctacttgagttcgtgacgtcgtctgaccgcgttcccgttggtggcatgaag
aacttgcagttcgtcatacaaaagaacggcgaagaagatggcactggtgggcatttgcct
acggcctatacttgttatgggacattacttttaccagaatacagagataaagaggtgtta
agggagcggcttggaatggcattgcaaaatgcccagggctttggtttcgcttaa
>Fp35
atgacgcccgatgcccatcgtccacgagattcatccatcgaattcgctgcagatatagat
cttcttgctggtctttggcaagaagcgcctttcgctcgcttaccgtctgacgcaccgcct
gaagtcaaagccgctgtgcagaacgtcgagaacccggcgcgcgtttatgcgatccaccaa
gccagccgccgccatggattccagcttcttgtcgagagatacattcatcaactacgatct
ggttgtgataacgtgaactgtgcaacccctacatgttttacctgtcgtcgccgcttagct
ggcaaggcacccgttcgaagatacaacacgacaagtgcaaggacattggctatatacttg
gcgagtcaagatgatcccgagaaagacctatgcccgtttcttcgcaaaagtacagagcca
tcagcggcgctcaacaaccttatattttcggcgcgatcccccacacaaccgcaccccgat
gacaagagaacaaacgctatcacgtcgccaaggttgcgcaagaatcgagtctctagacca
cgcacatactcttcgtcgtctcagtactccattcctacaaccagacatgcgccacattcg
agtggaggttcagtctctcatattcgagtagtggaggggcctgtgaacaaagaccatcgc
tccttcgctgcaaacctcttcgggactgtaacttttaaaatgcttgaatggttgacaccc
aaaagcatggcggccatgtcagacaagctcggcaattttgaagtctctgacttgaagaca
ccaatgatggacctggataccttgcaggagtcgtccagtttgacaagcacgaccactgat
ttggaaactcaaaaaatactgccgcacaagccgaatgcgccgaagccagcaaatttgcct
aatcagccacaagacagtggttgggatgagtctccctttcctacaatgtcccctaaaagc
aggcatgactcgacacataagtcgcaaaataatgcatcagccaaaccccgcaaacactcg
attgatacaagcgaacccgtgaaaggagaggacggtaccaaggctgtcaaacttcctcag
gtcaactgccatttacgggacaaagcattacgaaccaaaaacaacaaacacgcgactgtt
tcgagcatatcagaaataccgacgaaacgggaattcttcgagaacacaccaaagcctcct
agtgacccaacactgccaagtctccctatggcctcgcaggccaacgcgattgagcaaatg
aagctgcataatgatcaaagtaacggttgtcataaggaggacatcatttctccagaatcc
attcataatgaggtagagttcaaggctgtcccaccccaaagctgtgacaacattttgccc
caagctctttcgaagcttgacgtggatctggtcaacttcatttgcgatatatatgaggaa
gacgatatctcgggatcatgtcatgtctcaacgtacaagatgaattacccatacccccaa
cctgtcgatgagcggaagagtctgcgccgccattctgtgttgcatacccccaggtctagg
gagcagtggttacgtttcaatgagcaggcacttttttatgttcttacagatccacaagct
gtggtgctgtcgttcacacaggagcacaggctctacgattcgcaaactttgt--------
-------------------------------------------gtctttggttggctgcc
gcacgtctgttcatacctccacaggacttgaacccaagcagtttctcaaagcggatgaac
ggacataaaccccagaaaagggcggaggctctccccgatttagaagcgggttatttgatg
tccatttgcatgcatgcgcttgttgctgcaacgccagtgatgggagactctagaacacta
tacgaactgtcgcgagttcgttccaatggactgacactagcaggcggtagcgctatatca
cgccaaccatcttccagatgtttggattatgacgatgccttttcgaacgaggtggctact
aggctggcgcgtcggctgttttgtgcgataacagccaggcgttgcttcgctgatagagca
cacccggctgggcgattagaaggcctgaacgacagcgatattttacaacctttggtgaat
caactcgactttctcagcacaggctcagcatcaatactcgagttcccacgggacgagcgt
cttctgcacgagactcgtgttcctactgttctcctggattgggcgcgcactatattgttg
aatgaatgggacggccgggctcactttgctatggatggaccttttggcggagcattatca
ttcgtcgagacactgcatcggtccagaaacctcttgctattgggtgacgttcagttccga
gtcgactacctctcagaacgactagatttcatagaaatgcctgtgaaatggttgtctttc
aaatcaacacgatggcgacgacatatactggactacccctatattttcagccctgagacc
ctggtctccttcttccgatccatcaattttgctcggatgagtcgcatgttcgaagagtca
agttcgcttaaaacacgaatgagtgccatagtcgaccctggaagtctcattaccaatcca
catcacaaaatggttttgcaagatcttctgagaacggcgtcttcgaagtatctggtcttg
gaagtaggcagagaaaatgttgccagagacgcattcgaccaactttggaggcgtgaaaga
agagagcttctacggccgctcaaggtccatttgggggagaacagtggcgaggagggattc
gactctgggggtgtccaacaagagttttttcgtttagccatcgcagagtgtttagatcct
gggtttggggccttcaccgttgatgaaaggacacgcatggcttggttcgctccaggttcg
ttaaccgaagactggaaatacgaacttgtcggacttttgatgtcgctcgcgttatacaac
ggcttgacactaccggttactttcccgagggctctttatcgaaagttgctgggtaatcct
gttgaagagcttcatcacatcgctgacgggtggccagatttagcgagtgggttgacgaca
ttgctggagtgggatgaaaagaatggactcatcgaagatatcttcgcccgtacctatgaa
ttctcggtatcttcattggggacgattgttacgcgcgagatgagggcggatggaagtacg
gtgtggccgaacgcagcctcaagcgcaacagatatcgagccaccgcacatggataactct
gacgacgcaccgcttgtcagcaacgacaaccgggatgactacgttatagactacattcgc
tacctaacggacgcttctattcgacgccagtatctcgctttcgagcgcggatttgcttcg
tgcttggacaagaagtccttgtcacttctatgtccatctactttgcagtcgctagtcgaa
ggagtacaggaaatcgacataggcgaactcaagcgttacgctcgttacgtaggatgggat
acttctcatcgtaccatcaaggatttttggtcgattgttaagaggtacgacgagggcatg
aagcagaggctacttgagttcgtgacgtcgtctgaccgcgttcccgttggtggcatgaag
aacttgcagttcgtcatacaaaagaacggcgaagaagatggcactggtgggcatttgcct
acggcctatacttgttatgggacattacttttaccagaatacagagataaagaggtgtta
agggagcggcttggaatggcattgcaaaatgcccagggctttggtttcgcttaa
>Fp38
atgacgcccgatgcccatcgtccacgagattcatccatcgaattcgctgcagatatagat
cttcttgctggtctttggcaagaagcgcctttcgctcgcttaccgtctgacgcaccgcct
gaagtcaaagccgctgtgcagaacgtcgagaacccggcgcgcgtttatgcgatccaccaa
gccagccgccgccatggattccagcttcttgtcgagagatacattcatcaactacgatct
ggttgtgataacgtgaactgtgcaacccctacatgttttacctgtcgtcgccgcttagct
ggcaaggcacccgttcgaagatacaacacgacaagtgcaaggacattggctatatacttg
gcgagtcaagatgatcccgagaaagacctatgcccgtttcttcgcaaaagtacagagcca
tcagcggcgctcaacaaccttatattttcggcgcgatcccccacacaaccgcaccccgat
gacaagagaacaaacgctatcacgtcgccaaggttgcgcaagaatcgagtctctagacca
cgcacatactcttcgtcgtctcagtactccattcctacaaccagacatgcgccacattcg
agtggaggttcagtctctcatattcgagtagtggaggggcctgtgaacaaagaccatcgc
tccttcgctgcaaacctcttcgggactgtaacttttaaaatgcttgaatggttgacaccc
aaaagcatggcggccatgtcagacaagctcggcaattttgaagtctctgacttgaagaca
ccaatgatggacctggataccttgcaggagtcgtccagtttgacaagcacgaccactgat
ttggaaactcaaaaaatactgccgcacaagccgaatgcgccgaagccagcaaatttgcct
aatcagccacaagacagtggttgggatgagtctccctttcctacaatgtcccctaaaagc
aggcatgactcgacacataagtcgcaaaataatgcatcagccaaaccccgcaaacactcg
attgatacaagcgaacccgtgaaaggagaggacggtaccaaggctgtcaaacttcctcag
gtcaactgccatttacgggacaaagcattacgaaccaaaaacaacaaacacgcgactgtt
tcgagcatatcagaaataccgacgaaacgggaattcttcgagaacacaccaaagcctcct
agtgacccaacactgccaagtctccctatggcctcgcaggccaacgcgattgagcaaatg
aagctgcataatgatcaaagtaacggttgtcataaggaggacatcatttctccagaatcc
attcataatgaggtagagttcaaggctgtcccaccccaaagctgtgacaacattttgccc
caagctctttcgaagcttgacgtggatctggtcaacttcatttgcgatatatatgaggaa
gacgatatctcgggatcatgtcatgtctcaacgtacaagatgaattacccatacccccaa
cctgtcgatgagcggaagagtctgcgccgccattctgtgttgcatacccccaggtctagg
gagcagtggttacgtttcaatgagcaggcacttttttatgttcttacagatccacaagct
gtggtgctgtcgttcacacaggagcacaggctctacgattcgcaaactttgt--------
-------------------------------------------gtctttggttggctgcc
gcacgtctgttcatacctccacaggacttgaacccaagcagtttctcaaagcggatgaac
ggacataaaccccagaaaagggcggaggctctccccgatttagaagcgggttatttgatg
tccatttgcatgcatgcgcttgttgctgcaacgccagtgatgggagactctagaacacta
tacgaactgtcgcgagttcgttccaatggactgacactagcaggcggtagcgctatatca
cgccaaccatcttccagatgtttggattatgacgatgccttttcgaacgaggtggctact
aggctggcgcgtcggctgttttgtgcgataacagccaggcgttgcttcgctgatagagca
cacccggctgggcgattagaaggcctgaacgacagcgatattttacaacctttggtgaat
caactcgactttctcagcacaggctcagcatcaatactcgagttcccacgggacgagcgt
cttctgcacgagactcgtgttcctactgttctcctggattgggcgcgcactatattgttg
aatgaatgggacggccgggctcactttgctatggatggaccttttggcggagcattatca
ttcgtcgagacactgcatcggtccagaaacctcttgctattgggtgacgttcagttccga
gtcgactacctctcagaacgactagatttcatagaaatgcctgtgaaatggttgtctttc
aaatcaacacgatggcgacgacatatactggactacccctatattttcagccctgagacc
ctggtctccttcttccgatccatcaattttgctcggatgagtcgcatgttcgaagagtca
agttcgcttaaaacacgaatgagtgccatagtcgaccctggaagtctcattaccaatcca
catcacaaaatggttttgcaagatcttctgagaacggcgtcttcgaagtatctggtcttg
gaagtaggcagagaaaatgttgccagagacgcattcgaccaactttggaggcgtgaaaga
agagagcttctacggccgctcaaggtccatttgggggagaacagtggcgaggagggattc
gactctgggggtgtccaacaagagttttttcgtttagccatcgcagagtgtttagatcct
gggtttggggccttcaccgttgatgaaaggacacgcatggcttggttcgctccaggttcg
ttaaccgaagactggaaatacgaacttgtcggacttttgatgtcgctcgcgttatacaac
ggcttgacactaccggttactttcccgagggctctttatcgaaagttgctgggtaatcct
gttgaagagcttcatcacatcgctgacgggtggccagatttagcgagtgggttgacgaca
ttgctggagtgggatgaaaagaatggactcatcgaagatatcttcgcccgtacctatgaa
ttctcggtatcttcattggggacgattgttacgcgcgagatgagggcggatggaagtacg
gtgtggccgaacgcagcctcaagcgcaacagatatcgagccaccgcacatggataactct
gacgacgcaccgcttgtcagcaacgacaaccgggatgactacgttatagactacattcgc
tacctaacggacgcttctattcgacgccagtatctcgctttcgagcgcggatttgcttcg
tgcttggacaagaagtccttgtcacttctatgtccatctactttgcagtcgctagtcgaa
ggagtacaggaaatcgacataggcgaactcaagcgttacgctcgttacgtaggatgggat
acttctcatcgtaccatcaaggatttttggtcgattgttaagaggtacgacgagggcatg
aagcagaggctacttgagttcgtgacgtcgtctgaccgcgttcccgttggtggcatgaag
aacttgcagttcgtcatacaaaagaacggcgaagaagatggcactggtgggcatttgcct
acggcctatacttgttatgggacattacttttaccagaatacagagataaagaggtgtta
agggagcggcttggaatggcattgcaaaatgcccagggctttggtttcgcttaa
>Fp39
atgacgcccgatgcccatcgtccacgagattcatccatcgaattcgctgcagatatagat
cttcttgctggtctttggcaagaagcgcctttcgctcgcttaccgtctgacgcaccgcct
gaagtcaaagccgctgtgcagaacgtcgagaacccggcgcgcgtttatgcgatccaccaa
gccagccgccgccatggattccagcttcttgtcgagagatacattcatcaactacgatct
ggttgtgataacgtgaactgtgcaacccctacatgttttacctgtcgtcgccgcttagct
ggcaaggcacccgttcgaagatacaacacgacaagtgcaaggacattggctatatacttg
gcgagtcaagatgatcccgagaaagacctatgcccgtttcttcgcaaaagtacagagcca
tcagcggcgctcaacaaccttatattttcggcgcgatcccccacacaaccgcaccccgat
gacaagagaacaaacgctatcacgtcgccaaggttgcgcaagaatcgagtctctagacca
cgcacatactcttcgtcgtctcagtactccattcctacaaccagacatgcgccacattcg
agtggaggttcagtctctcatattcgagtagtggaggggcctgtgaacaaagaccatcgc
tccttcgctgcaaacctcttcgggactgtaacttttaaaatgcttgaatggttgacaccc
aaaagcatggcggccatgtcagacaagctcggcaattttgaagtctctgacttgaagaca
ccaatgatggacctggataccttgcaggagtcgtccagtttgacaagcacgaccactgat
ttggaaactcaaaaaatactgccgcacaagccgaatgcgccgaagccagcaaatttgcct
aatcagccacaagacagtggttgggatgagtctccctttcctacaatgtcccctaaaagc
aggcatgactcgacacataagtcgcaaaataatgcatcagccaaaccccgcaaacactcg
attgatacaagcgaacccgtgaaaggagaggacggtaccaaggctgtcaaacttcctcag
gtcaactgccatttacgggacaaagcattacgaaccaaaaacaacaaacacgcgactgtt
tcgagcatatcagaaataccgacgaaacgggaattcttcgagaacacaccaaagcctcct
agtgacccaacactgccaagtctccctatggcctcgcaggccaacgcgattgagcaaatg
aagctgcataatgatcaaagtaacggttgtcataaggaggacatcatttctccagaatcc
attcataatgaggtagagttcaaggctgtcccaccccaaagctgtgacaacattttgccc
caagctctttcgaagcttgacgtggatctggtcaacttcatttgcgatatatatgaggaa
gacgatatctcgggatcatgtcatgtctcaacgtacaagatgaattacccatacccccaa
cctgtcgatgagcggaagagtctgcgccgccattctgtgttgcatacccccaggtctagg
gagcagtggttacgtttcaatgagcaggcacttttttatgttcttacagatccacaagct
gtggtgctgtcgttcacacaggagcacaggctctacgattcgcaaactttgt--------
-------------------------------------------gtctttggttggctgcc
gcacgtctgttcatacctccacaggacttgaacccaagcagtttctcaaagcggatgaac
ggacataaaccccagaaaagggcggaggctctccccgatttagaagcgggttatttgatg
tccatttgcatgcatgcgcttgttgctgcaacgccagtgatgggagactctagaacacta
tacgaactgtcgcgagttcgttccaatggactgacactagcaggcggtagcgctatatca
cgccaaccatcttccagatgtttggattatgacgatgccttttcgaacgaggtggctact
aggctggcgcgtcggctgttttgtgcgataacagccaggcgttgcttcgctgatagagca
cacccggctgggcgattagaaggcctgaacgacagcgatattttacaacctttggtgaat
caactcgactttctcagcacaggctcagcatcaatactcgagttcccacgggacgagcgt
cttctgcacgagactcgtgttcctactgttctcctggattgggcgcgcactatattgttg
aatgaatgggacggccgggctcactttgctatggatggaccttttggcggagcattatca
ttcgtcgagacactgcatcggtccagaaacctcttgctattgggtgacgttcagttccga
gtcgactacctctcagaacgactagatttcatagaaatgcctgtgaaatggttgtctttc
aaatcaacacgatggcgacgacatatactggactacccctatattttcagccctgagacc
ctggtctccttcttccgatccatcaattttgctcggatgagtcgcatgttcgaagagtca
agttcgcttaaaacacgaatgagtgccatagtcgaccctggaagtctcattaccaatcca
catcacaaaatggttttgcaagatcttctgagaacggcgtcttcgaagtatctggtcttg
gaagtaggcagagaaaatgttgccagagacgcattcgaccaactttggaggcgtgaaaga
agagagcttctacggccgctcaaggtccatttgggggagaacagtggcgaggagggattc
gactctgggggtgtccaacaagagttttttcgtttagccatcgcagagtgtttagatcct
gggtttggggccttcaccgttgatgaaaggacacgcatggcttggttcgctccaggttcg
ttaaccgaagactggaaatacgaacttgtcggacttttgatgtcgctcgcgttatacaac
ggcttgacactaccggttactttcccgagggctctttatcgaaagttgctgggtaatcct
gttgaagagcttcatcacatcgctgacgggtggccagatttagcgagtgggttgacgaca
ttgctggagtgggatgaaaagaatggactcatcgaagatatcttcgcccgtacctatgaa
ttctcggtatcttcattggggacgattgttacgcgcgagatgagggcggatggaagtacg
gtgtggccgaacgcagcctcaagcgcaacagatatcgagccaccgcacatggataactct
gacgacgcaccgcttgtcagcaacgacaaccgggatgactacgttatagactacattcgc
tacctaacggacgcttctattcgacgccagtatctcgctttcgagcgcggatttgcttcg
tgcttggacaagaagtccttgtcacttctatgtccatctactttgcagtcgctagtcgaa
ggagtacaggaaatcgacataggcgaactcaagcgttacgctcgttacgtaggatgggat
acttctcatcgtaccatcaaggatttttggtcgattgttaagaggtacgacgagggcatg
aagcagaggctacttgagttcgtgacgtcgtctgaccgcgttcccgttggtggcatgaag
aacttgcagttcgtcatacaaaagaacggcgaagaagatggcactggtgggcatttgcct
acggcctatacttgttatgggacattacttttaccagaatacagagataaagaggtgtta
agggagcggcttggaatggcattgcaaaatgcccagggctttggtttcgcttaa
>Fp42
atgacgcccgatgcccatcgtccacgagattcatccatcgaattcgctgcagatatagat
cttcttgctggtctttggcaagaagcgcctttcgctcgcttaccgtctgacgcaccgcct
gaagtcaaagccgctgtgcagaacgtcgagaacccggcgcgcgtttatgcgatccaccaa
gccagccgccgccatggattccagcttcttgtcgagagatacattcatcaactacgatct
ggttgtgataacgtgaactgtgcaacccctacatgttttacctgtcgtcgccgcttagct
ggcaaggcacccgttcgaagatacaacacgacaagtgcaaggacattggctatatacttg
gcgagtcaagatgatcccgagaaagacctatgcccgtttcttcgcaaaagtacagagcca
tcagcggcgctcaacaaccttatattttcggcgcgatcccccacacaaccgcaccccgat
gacaagagaacaaacgctatcacgtcgccaaggttgcgcaagaatcgagtctctagacca
cgcacatactcttcgtcgtctcagtactccattcctacaaccagacatgcgccacattcg
agtggaggttcagtctctcatattcgagtagtggaggggcctgtgaacaaagaccatcgc
tccttcgctgcaaacctcttcgggactgtaacttttaaaatgcttgaatggttgacaccc
aaaagcatggcggccatgtcagacaagctcggcaattttgaagtctctgacttgaagaca
ccaatgatggacctggataccttgcaggagtcgtccagtttgacaagcacgaccactgat
ttggaaactcaaaaaatactgccgcacaagccgaatgcgccgaagccagcaaatttgcct
aatcagccacaagacagtggttgggatgagtctccctttcctacaatgtcccctaaaagc
aggcatgactcgacacataagtcgcaaaataatgcatcagccaaaccccgcaaacactcg
attgatacaagcgaacccgtgaaaggagaggacggtaccaaggctgtcaaacttcctcag
gtcaactgccatttacgggacaaagcattacgaaccaaaaacaacaaacacgcgactgtt
tcgagcatatcagaaataccgacgaaacgggaattcttcgagaacacaccaaaacctcct
agtgacccaacactgccaagtctccctatggcctcgcaggccaacgcgattgagcaaatg
aagctgcataatgatcaaagtaacggttgtcataaggaggacatcatttctccagaatcc
attcataatgaggtagagttcaaggctgtcccaccccaaagctgtgacaacattttgccc
caagctctttcgaagcttgacgtggatctggtcaacttcatttgcgatatatatgaggaa
gacgatatctcgggatcatgtcatgtctcaacgtacaagatgaattacccatacccccaa
cctgtcgatgagcggaagagtctgcgccgccattctgtgttgcatacccccaggtctagg
gagcagtggttacgtttcaatgagcaggcacttttttatgttcttacagatccacaagct
gtggtgctgtcgttcacacaggagcacaggctctacgattcgcaaactttgt--------
-------------------------------------------gtctttggttggctgcc
gcacgtctgttcatacctccacaggacttgaacccaagcagtttctcaaagcggatgaac
ggacataaaccccagaaaagggcggaggctctccccgatttagaagcgggttatttgatg
tccatttgcatgcatgcgcttgttgctgcaacgccagtgatgggagactctagaacacta
tacgaactgtcgcgagttcgttccaatggactgacactagcaggcggtagcgctatatca
cgccaaccatcttccagatgtttggattatgacgatgccttttcgaacgaggtggctact
aggctggcgcgtcggctgttttgtgcgataacagccaggcgttgcttcgctgatagagca
cacccggctgggcgattagaaggcctgaacgacagcgatattttacaacctttggtgaat
caactcgactttctcagcacaggctcagcatcaatactcgagttcccacgggacgagcgt
cttctgcacgagactcgtgttcctactgttctcctggattgggcgcgcactatattgttg
aatgaatgggacggccgggctcactttgctatggatggaccttttggcggagcattatca
ttcgtcgagacactgcatcggtccagaaacctcttgctattgggtgacgttcagttccga
gtcgactacctctcagaacgactagatttcatagaaatgcctgtgaaatggttgtctttc
aaatcaacacgatggcgacgacatatactggactacccctatattttcagccctgagacc
ctggtctccttcttccgatccatcaattttgctcggatgagtcgcatgttcgaagagtca
agttcgcttaaaacacgaatgagtgccatagtcgaccctggaagtctcattaccaatcca
catcacaaaatggttttgcaagatcttctgagaacggcgtcttcgaagtatctggtcttg
gaagtaggcagagaaaatgttgccagagacgcattcgaccaactttggaggcgtgaaaga
agagagcttctacggccgctcaaggtccatttgggggagaacagtggcgaggagggattc
gactctgggggtgtccaacaagagttttttcgtttagccatcgcagagtgtttagatcct
gggtttggggccttcaccgttgatgaaaggacacgcatggcttggttcgctccaggttcg
ttaaccgaagactggaaatacgaacttgtcggacttttgatgtcgctcgcgttatacaac
ggcttgacactaccggttactttcccgagggctctttatcgaaagttgctgggtaatcct
gttgaagagcttcatcacatcgctgacgggtggccagatttagcgagtgggttgacgaca
ttgctggagtgggatgaaaagaatggactcatcgaagatatcttcgcccgtacctatgaa
ttctcggtatcttcattggggacgattgttacgcgcgagatgagggcggatggaagtacg
gtgtggccgaacgcagcctcaagcgcaacagatatcgagccaccgcacatggataactct
gacgacgcaccgcttgtcagcaacgacaaccgggatgactacgttatagactacattcgc
tacctaacggacgcttctattcgacgccagtatctcgctttcgagcgcggatttgcttcg
tgcttggacaagaagtccttgtcacttctatgtccatctactttgcagtcgctagtcgaa
ggagtacaggaaatcgacataggcgaactcaagcgttacgctcgttacgtaggatgggat
acttctcatcgtaccatcaaggatttttggtcgattgttaagaggtacgacgagggcatg
aagcagaggctacttgagttcgtgacgtcgtctgaccgcgttcccgttggtggcatgaag
aacttgcagttcgtcatacaaaagaacggcgaagaagatggcactggtgggcatttgcct
acggcctatacttgttatgggacattacttttaccagaatacagagataaagaggtgtta
agggagcggcttggaatggcattgcaaaatgcccagggctttggtttcgcttaa
>Fp44
atgacgcccgatgcccatcgtccacgagattcatccatcgaattcgctgcagatatagat
cttcttgctggtctttggcaagaagcgcctttcgctcgcttaccgtctgacgcaccgcct
gaagtcaaagccgctgtgcagaacgtcgagaacccggcgcgcgtttatgcgatccaccaa
gccagccgccgccatggattccagcttcttgtcgagagatacattcatcaactacgatct
ggttgtgataacgtgaactgtgcaacccctacatgttttacctgtcgtcgccgcttagct
ggcaaggcacccgttcgaagatacaacacgacaagtgcaaggacattggctatatacttg
gcgagtcaagatgatcccgagaaagacctatgcccgtttcttcgcaaaagtacagagcca
tcagcggcgctcaacaaccttatattttcggcgcgatcccccacacaaccgcaccccgat
gacaagagaacaaacgctatcacgtcgccaaggttgcgcaagaatcgagtctctagacca
cgcacatactcttcgtcgtctcagtactccattcctacaaccagacatgcgccacattcg
agtggaggttcagtctctcatattcgagtagtggaggggcctgtgaacaaagaccatcgc
tccttcgctgcaaacctcttcgggactgtaacttttaaaatgcttgaatggttgacaccc
aaaagcatggcggccatgtcagacaagctcggcaattttgaagtctctgacttgaagaca
ccaatgatggacctggataccttgcaggagtcgtccagtttgacaagcacgaccactgat
ttggaaactcaaaaaatactgccgcacaagccgaatgcgccgaagccagcaaatttgcct
aatcagccacaagacagtggttgggatgagtctccctttcctacaatgtcccctaaaagc
aggcatgactcgacacataagtcgcaaaataatgcatcagccaaaccccgcaaacactcg
attgatacaagcgaacccgtgaaaggagaggacggtaccaaggctgtcaaacttcctcag
gtcaactgccatttacgggacaaagcattacgaaccaaaaacaacaaacacgcgactgtt
tcgagcatatcagaaataccgacgaaacgggaattcttcgagaacacaccaaagcctcct
agtgacccaacactgccaagtctccctatggcctcgcaggccaacgcgattgagcaaatg
aagctgcataatgatcaaagtaacggttgtcataaggaggacatcatttctccagaatcc
attcataatgaggtagagttcaaggctgtcccaccccaaagctgtgacaacattttgccc
caagctctttcgaagcttgacgtggatctggtcaacttcatttgcgatatatatgaggaa
gacgatatctcgggatcatgtcatgtctcaacgtacaagatgaattacccatacccccaa
cctgtcgatgagcggaagagtctgcgccgccattctgtgttgcatacccccaggtctagg
gagcagtggttacgtttcaatgagcaggcacttttttatgttcttacagatccacaagct
gtggtgctgtcgttcacacaggagcacaggctctacgattcgcaaactttgt--------
-------------------------------------------gtctttggttggctgcc
gcacgtctgttcatacctccacaggacttgaacccaagcagtttctcaaagcggatgaac
ggacataaaccccagaaaagggcggaggctctccccgatttagaagcgggttatttgatg
tccatttgcatgcatgcgcttgttgctgcaacgccagtgatgggagactctagaacacta
tacgaactgtcgcgagttcgttccaatggactgacactagcaggcggtagcgctatatca
cgccaaccatcttccagatgtttggattatgacgatgccttttcgaacgaggtggctact
aggctggcgcgtcggctgttttgtgcgataacagccaggcgttgcttcgctgatagagca
cacccggctgggcgattagaaggcctgaacgacagcgatattttacaacctttggtgaat
caactcgactttctcagcacaggctcagcatcaatactcgagttcccacgggacgagcgt
cttctgcacgagactcgtgttcctactgttctcctggattgggcgcgcactatattgttg
aatgaatgggacggccgggctcactttgctatggatggaccttttggcggagcattatca
ttcgtcgagacactgcatcggtccagaaacctcttgctattgggtgacgttcagttccga
gtcgactacctctcagaacgactagatttcatagaaatgcctgtgaaatggttgtctttc
aaatcaacacgatggcgacgacatatactggactacccctatattttcagccctgagacc
ctggtctccttcttccgatccatcaattttgctcggatgagtcgcatgttcgaagagtca
agttcgcttaaaacacgaatgagtgccatagtcgaccctggaagtctcattaccaatcca
catcacaaaatggttttgcaagatcttctgagaacggcgtcttcgaagtatctggtcttg
gaagtaggcagagaaaatgttgccagagacgcattcgaccaactttggaggcgtgaaaga
agagagcttctacggccgctcaaggtccatttgggggagaacagtggcgaggagggattc
gactctgggggtgtccaacaagagttttttcgtttagccatcgcagagtgtttagatcct
gggtttggggccttcaccgttgatgaaaggacacgcatggcttggttcgctccaggttcg
ttaaccgaagactggaaatacgaacttgtcggacttttgatgtcgctcgcgttatacaac
ggcttgacactaccggttactttcccgagggctctttatcgaaagttgctgggtaatcct
gttgaagagcttcatcacatcgctgacgggtggccagatttagcgagtgggttgacgaca
ttgctggagtgggatgaaaagaatggactcatcgaagatatcttcgcccgtacctatgaa
ttctcggtatcttcattggggacgattgttacgcgcgagatgagggcggatggaagtacg
gtgtggccgaacgcagcctcaagcgcaacagatatcgagccaccgcacatggataactct
gacgacgcaccgcttgtcagcaacgacaaccgggatgactacgttatagactacattcgc
tacctaacggacgcttctattcgacgccagtatctcgctttcgagcgcggatttgcttcg
tgcttggacaagaagtccttgtcacttctatgtccatctactttgcagtcgctagtcgaa
ggagtacaggaaatcgacataggcgaactcaagcgttacgctcgttacgtaggatgggat
acttctcatcgtaccatcaaggatttttggtcgattgttaagaggtacgacgagggcatg
aagcagaggctacttgagttcgtgacgtcgtctgaccgcgttcccgttggtggcatgaag
aacttgcagttcgtcatacaaaagaacggcgaagaagatggcactggtgggcatttgcct
acggcctatacttgttatgggacattacttttaccagaatacagagataaagaggtgtta
agggagcggcttggaatggcattgcaaaatgcccagggctttggtttcgcttaa
>Fp49
atgacgcccgatgcccatcgtccacgagattcatccatcgaattcgctgcagatatagat
cttcttgctggtctttggcaagaagcgcctttcgctcgcttaccgtctgacgcaccgcct
gaagtcaaagccgctgtgcagaacgtcgagaacccggcgcgcgtttatgcgatccaccaa
gccagccgccgccatggattccagcttcttgtcgagagatacattcatcaactacgatct
ggttgtgataacgtgaactgtgcaacccctacatgttttacctgtcgtcgccgcttagct
ggcaaggcacccgttcgaagatacaacacgacaagtgcaaggacattggctatatacttg
gcgagtcaagatgatcccgagaaagacctatgcccgtttcttcgcaaaagtacagagcca
tcagcggcgctcaacaaccttatattttcggcgcgatcccccacacaaccgcaccccgat
gacaagagaacaaacgctatcacgtcgccaaggttgcgcaagaatcgagtctctagacca
cgcacatactcttcgtcgtctcagtactccattcctacaaccagacatgcgccacattcg
agtggaggttcagtctctcatattcgagtagtggaggggcctgtgaacaaagaccatcgc
tccttcgctgcaaacctcttcgggactgtaacttttaaaatgcttgaatggttgacaccc
aaaagcatggcggccatgtcagacaagctcggcaattttgaagtctctgacttgaagaca
ccaatgatggacctggataccttgcaggagtcgtccagtttgacaagcacgaccactgat
ttggaaactcaaaaaatactgccgcacaagccgaatgcgccgaagccagcaaatttgcct
aatcagccacaagacagtggttgggatgagtctccctttcctacaatgtcccctaaaagc
aggcatgactcgacacataagtcgcaaaataatgcatcagccaaaccccgcaaacactcg
attgatacaagcgaacccgtgaaaggagaggacggtaccaaggctgtcaaacttcctcag
gtcaactgccatttacgggacaaagcattacgaaccaaaaacaacaaacacgcgactgtt
tcgagcatatcagaaataccgacgaaacgggaattcttcgagaacacaccaaaacctcct
agtgacccaacactgccaagtctccctatggcctcgcaggccaacgcgattgagcaaatg
aagctgcataatgatcaaagtaacggttgtcataaggaggacatcatttctccagaatcc
attcataatgaggtagagttcaaggctgtcccaccccaaagctgtgacaacattttgccc
caagctctttcgaagcttgacgtggatctggtcaacttcatttgcgatatatatgaggaa
gacgatatctcgggatcatgtcatgtctcaacgtacaagatgaattacccatacccccaa
cctgtcgatgagcggaagagtctgcgccgccattctgtgttgcatacccccaggtctagg
gagcagtggttacgtttcaatgagcaggcacttttttatgttcttacagatccacaagct
gtggtgctgtcgttcacacaggagcacaggctctacgattcgcaaactttgt--------
-------------------------------------------gtctttggttggctgcc
gcacgtctgttcatacctccacaggacttgaacccaagcagtttctcaaagcggatgaac
ggacataaaccccagaaaagggcggaggctctccccgatttagaagcgggttatttgatg
tccatttgcatgcatgcgcttgttgctgcaacgccagtgatgggagactctagaacacta
tacgaactgtcgcgagttcgttccaatggactgacactagcaggcggtagcgctatatca
cgccaaccatcttccagatgtttggattatgacgatgccttttcgaacgaggtggctact
aggctggcgcgtcggctgttttgtgcgataacagccaggcgttgcttcgctgatagagca
cacccggctgggcgattagaaggcctgaacgacagcgatattttacaacctttggtgaat
caactcgactttctcagcacaggctcagcatcaatactcgagttcccacgggacgagcgt
cttctgcacgagactcgtgttcctactgttctcctggattgggcgcgcactatattgttg
aatgaatgggacggccgggctcactttgctatggatggaccttttggcggagcattatca
ttcgtcgagacactgcatcggtccagaaacctcttgctattgggtgacgttcagttccga
gtcgactacctctcagaacgactagatttcatagaaatgcctgtgaaatggttgtctttc
aaatcaacacgatggcgacgacatatactggactacccctatattttcagccctgagacc
ctggtctccttcttccgatccatcaattttgctcggatgagtcgcatgttcgaagagtca
agttcgcttaaaacacgaatgagtgccatagtcgaccctggaagtctcattaccaatcca
catcacaaaatggttttgcaagatcttctgagaacggcgtcttcgaagtatctggtcttg
gaagtaggcagagaaaatgttgccagagacgcattcgaccaactttggaggcgtgaaaga
agagagcttctacggccgctcaaggtccatttgggggagaacagtggcgaggagggattc
gactctgggggtgtccaacaagagttttttcgtttagccatcgcagagtgtttagatcct
gggtttggggccttcaccgttgatgaaaggacacgcatggcttggttcgctccaggttcg
ttaaccgaagactggaaatacgaacttgtcggacttttgatgtcgctcgcgttatacaac
ggcttgacactaccggttactttcccgagggctctttatcgaaagttgctgggtaatcct
gttgaagagcttcatcacatcgctgacgggtggccagatttagcgagtgggttgacgaca
ttgctggagtgggatgaaaagaatggactcatcgaagatatcttcgcccgtacctatgaa
ttctcggtatcttcattggggacgattgttacgcgcgagatgagggcggatggaagtacg
gtgtggccgaacgcagcctcaagcgcaacagatatcgagccaccgcacatggataactct
gacgacgcaccgcttgtcagcaacgacaaccgggatgactacgttatagactacattcgc
tacctaacggacgcttctattcgacgccagtatctcgctttcgagcgcggatttgcttcg
tgcttggacaagaagtccttgtcacttctatgtccatctactttgcagtcgctagtcgaa
ggagtacaggaaatcgacataggcgaactcaagcgttacgctcgttacgtaggatgggat
acttctcatcgtaccatcaaggatttttggtcgattgttaagaggtacgacgagggcatg
aagcagaggctacttgagttcgtgacgtcgtctgaccgcgttcccgttggtggcatgaag
aacttgcagttcgtcatacaaaagaacggcgaagaagatggcactggtgggcatttgcct
acggcctatacttgttatgggacattacttttaccagaatacagagataaagaggtgtta
agggagcggcttggaatggcattgcaaaatgcccagggctttggtttcgcttaa
>Fp50
atgacgcccgatgcccatcgtccacgagattcatccatcgaattcgctgcagatatagat
cttcttgctggtctttggcaagaagcgcctttcgctcgcttaccgtctgacgcaccgcct
gaagtcaaagccgctgtgcagaacgtcgagaacccggcgcgcgtttatgcgatccaccaa
gccagccgccgccatggattccagcttcttgtcgagagatacattcatcaactacgatct
ggttgtgataacgtgaactgtgcaacccctacatgttttacctgtcgtcgccgcttagct
ggcaaggcacccgttcgaagatacaacacgacaagtgcaaggacattggctatatacttg
gcgagtcaagatgatcccgagaaagacctatgcccgtttcttcgcaaaagtacagagcca
tcagcggcgctcaacaaccttatattttcggcgcgatcccccacacaaccgcaccccgat
gacaagagaacaaacgctatcacgtcgccaaggttgcgcaagaatcgagtctctagacca
cgcacatactcttcgtcgtctcagtactccattcctacaaccagacatgcgccacattcg
agtggaggttcagtctctcatattcgagtagtggaggggcctgtgaacaaagaccatcgc
tccttcgctgcaaacctcttcgggactgtaacttttaaaatgcttgaatggttgacaccc
aaaagcatggcggccatgtcagacaagctcggcaattttgaagtctctgacttgaagaca
ccaatgatggacctgaataccttgcaggagtcgtccagtttgacaagcacgaccactgat
ttggaaactcaaaaaatactgccgcacaagccgaatgcgccgaagccagcaaatttgcct
aatcagccacaagacagtggttgggatgagtctccctttcctacaatgtcccctaaaagc
aggcatgactcgacacataagtcgcaaaataatgcatcagccaaaccccgcaaacactcg
attgatacaagcgaacccgtgaaaggagaggacggtaccaaggctgtcaaacttcctcag
gtcaactgccatttacgggacaaagcattacgaaccaaaaacaacaaacacgcgactgtt
tcgagcatatcagaaataccgacgaaacgggaattcttcgagaacacaccaaagcctcct
agtgacccaacactgccaagtctccctatggcctcgcaggccaacgcgattgagcaaatg
aagctgcataatgatcaaagtaacggttgtcataaggaggacatcatttctccagaatcc
attcataatgaggtagagttcaaggctgtcccaccccaaagctgtgacaacattttgccc
caagctctttcgaagcttgacgtggatctggtcaacttcatttgcgatatatatgaggaa
gacgatatctcgggatcatgtcatgtctcaacgtacaagatgaattacccatacccccaa
cctgtcgatgagcggaagagtctgcgccgccattctgtgttgcatacccccaggtctagg
gagcagtggttacgtttcaatgagcaggcacttttttatgttcttacagatccacaagct
gtggtgctgtcgttcacacaggagcacaggctctacgattcgcaaactttgt--------
-------------------------------------------gtctttggttggctgcc
gcacgtctgttcatacctccacaggacttgaacccaagcagtttctcaaagcggatgaac
ggacataaaccccagaaaagggcggaggctctccccgatttagaagcgggttatttgatg
tccatttgcatgcatgcgcttgttgctgcaacgccagtgatgggagactctagaacacta
tacgaactgtcgcgagttcgttccaatggactgacactagcaggcggtagcgctatatca
cgccaaccatcttccagatgtttggattatgacgatgccttttcgaacgaggtggctact
aggctggcgcgtcggctgttttgtgcgataacagccaggcgttgcttcgctgatagagca
cacccggctgggcgattagaaggcctgaacgacagcgatattttacaacctttggtgaat
caactcgactttctcagcacaggctcagcatcaatactcgagttcccacgggacgagcgt
cttctgcacgagactcgtgttcctactgttctcctggattgggcgcgcactatattgttg
aatgaatgggacggccgggctcactttgctatggatggaccttttggcggagcattatca
ttcgtcgagacactgcatcggtccagaaacctcttgctattgggtgacgttcagttccga
gtcgactacctctcagaacgactagatttcatagaaatgcctgtgaaatggttgtctttc
aaatcaacacgatggcgacgacatatactggactacccctatattttcagccctgagacc
ctggtctccttcttccgatccatcaattttgctcggatgagtcgcatgttcgaagagtca
agttcgcttaaaacacgaatgagtgccatagtcgaccctggaagtctcattaccaatcca
catcacaaaatggttttgcaagatcttctgagaacggcgtcttcgaagtatctggtcttg
gaagtaggcagagaaaatgttgccagagacgcattcgaccaactttggaggcgtgaaaga
agagagcttctacggccgctcaaggtccatttgggggagaacagtggcgaggagggattc
gactctgggggtgtccaacaagagttttttcgtttagccatcgcagagtgtttagatcct
gggtttggggccttcaccgttgatgaaaggacacgcatggcttggttcgctccaggttcg
ttaaccgaagactggaaatacgaacttgtcggacttttgatgtcgctcgcgttatacaac
ggcttgacactaccggttactttcccgagggctctttatcgaaagttgctgggtaatcct
gttgaagagcttcatcacatcgctgacgggtggccagatttagcgagtgggttgacgaca
ttgctggagtgggatgaaaagaatggactcatcgaagatatcttcgcccgtacctatgaa
ttctcggtatcttcattggggacgattgttacgcgcgagatgagggcggatggaagtacg
gtgtggccgaacgcagcctcaagcgcaacagatatcgagccaccgcacatggataactct
gacgacgcaccgcttgtcagcaacgacaaccgggatgactacgttatagactacattcgc
tacctaacggacgcttctattcgacgccagtatctcgctttcgagcgcggatttgcttcg
tgcttggacaagaagtccttgtcacttctatgtccatctactttgcagtcgctagtcgaa
ggagtacaggaaatcgacataggcgaactcaagcgttacgctcgttacgtaggatgggat
acttctcatcgtaccatcaaggatttttggtcgattgttaagaggtacgacgagggcatg
aagcagaggctacttgagttcgtgacgtcgtctgaccgcgttcccgttggtggcatgaag
aacttgcagttcgtcatacaaaagaacggcgaagaagatggcactggtgggcatttgcct
acggcctatacttgttatgggacattacttttaccagaatacagagataaagaggtgtta
agggagcggcttggaatggcattgcaaaatgcccagggctttggtttcgcttaa
>Fp51
atgacgcccgatgcccatcgtccacgagattcatccatcgaattcgctgcagatatagat
cttcttgctggtctttggcaagaagcgcctttcgctcgcttaccgtctgacgcaccgcct
gaagtcaaagccgctgtgcagaacgtcgagaacccggcgcgcgtttatgcgatccaccaa
gccagccgccgccatggattccagcttcttgtcgagagatacattcatcaactacgatct
ggttgtgataacgtgaactgtgcaacccctacatgttttacctgtcgtcgccgcttagct
ggcaaggcacccgttcgaagatacaacacgacaagtgcaaggacattggctatatacttg
gcgagtcaagatgatcccgagaaagacctatgcccgtttcttcgcaaaagtacagagcca
tcagcggcgctcaacaaccttatattttcggcgcgatcccccacacaaccgcaccccgat
gacaagagaacaaacgctatcacgtcgccaaggttgcgcaagaatcgagtctctagacca
cgcacatactcttcgtcgtctcagtactccattcctacaaccagacatgcgccacattcg
agtggaggttcagtctctcatattcgagtagtggaggggcctgtgaacaaagaccatcgc
tccttcgctgcaaacctcttcgggactgtaacttttaaaatgcttgaatggttgacaccc
aaaagcatggcggccatgtcagacaagctcggcaattttgaagtctctgacttgaagaca
ccaatgatggacctggataccttgcaggagtcgtccagtttgacaagcacgaccactgat
ttggaaactcaaaaaatactgccgcacaagccgaatgcgccgaagccagcaaatttgcct
aatcagccacaagacagtggttgggatgagtctccctttcctacaatgtcccctaaaagc
aggcatgactcgacacataagtcgcaaaataatgcatcagccaaaccccgcaaacactcg
attgatacaagcgaacccgtgaaaggagaggacggtaccaaggctgtcaaacttcctcag
gtcaactgccatttacgggacaaagcattacgaaccaaaaacaacaaacacgcgactgtt
tcgagcatatcagaaataccgacgaaacgggaattcttcgagaacacaccaaagcctcct
agtgacccaacactgccaagtctccctatggcctcgcaggccaacgcgattgagcaaatg
aagctgcataatgatcaaagtaacggttgtcataaggaggacatcatttctccagaatcc
attcataatgaggtagagttcaaggctgtcccaccccaaagctgtgacaacattttgccc
caagctctttcgaagcttgacgtggatctggtcaacttcatttgcgatatatatgaggaa
gacgatatctcgggatcatgtcatgtctcaacgtacaagatgaattacccatacccccaa
cctgtcgatgagcggaagagtctgcgccgccattctgtgttgcatacccccaggtctagg
gagcagtggttacgtttcaatgagcaggcacttttttatgttcttacagatccacaagct
gtggtgctgtcgttcacacaggagcacaggctctacgattcgcaaactttgt--------
-------------------------------------------gtctttggttggctgcc
gcacgtctgttcatacctccacaggacttgaacccaagcagtttctcaaagcggatgaac
ggacataaaccccagaaaagggcggaggctctccccgatttagaagcgggttatttgatg
tccatttgcatgcatgcgcttgttgctgcaacgccagtgatgggagactctagaacacta
tacgaactgtcgcgagttcgttccaatggactgacactagcaggcggtagcgctatatca
cgccaaccatcttccagatgtttggattatgacgatgccttttcgaacgaggtggctact
aggctggcgcgtcggctgttttgtgcgataacagccaggcgttgcttcgctgatagagca
cacccggctgggcgattagaaggcctgaacgacagcgatattttacaacctttggtgaat
caactcgactttctcagcacaggctcagcatcaatactcgagttcccacgggacgagcgt
cttctgcacgagactcgtgttcctactgttctcctggattgggcgcgcactatattgttg
aatgaatgggacggccgggctcactttgctatggatggaccttttggcggagcattatca
ttcgtcgagacactgcatcggtccagaaacctcttgctattgggtgacgttcagttccga
gtcgactacctctcagaacgactagatttcatagaaatgcctgtgaaatggttgtctttc
aaatcaacacgatggcgacgacatatactggactacccctatattttcagccctgagacc
ctggtctccttcttccgatccatcaattttgctcggatgagtcgcatgttcgaagagtca
agttcgcttaaaacacgaatgagtgccatagtcgaccctggaagtctcattaccaatcca
catcacaaaatggttttgcaagatcttctgagaacggcgtcttcgaagtatctggtcttg
gaagtaggcagagaaaatgttgccagagacgcattcgaccaactttggaggcgtgaaaga
agagagcttctacggccgctcaaggtccatttgggggagaacagtggcgaggagggattc
gactctgggggtgtccaacaagagttttttcgtttagccatcgcagagtgtttagatcct
gggtttggggccttcaccgttgatgaaaggacacgcatggcttggttcgctccaggttcg
ttaaccgaagactggaaatacgaacttgtcggacttttgatgtcgctcgcgttatacaac
ggcttgacactaccggttactttcccgagggctctttatcgaaagttgctgggtaatcct
gttgaagagcttcatcacatcgctgacgggtggccagatttagcgagtgggttgacgaca
ttgctggagtgggatgaaaagaatggactcatcgaagatatcttcgcccgtacctatgaa
ttctcggtatcttcattggggacgattgttacgcgcgagatgagggcggatggaagtacg
gtgtggccgaacgcagcctcaagcgcaacagatatcgagccaccgcacatggataactct
gacgacgcaccgcttgtcagcaacgacaaccgggatgactacgttatagactacattcgc
tacctaacggacgcttctattcgacgccagtatctcgctttcgagcgcggatttgcttcg
tgcttggacaagaagtccttgtcacttctatgtccatctactttgcagtcgctagtcgaa
ggagtacaggaaatcgacataggcgaactcaagcgttacgctcgttacgtaggatgggat
acttctcatcgtaccatcaaggatttttggtcgattgttaagaggtacgacgagggcatg
aagcagaggctacttgagttcgtgacgtcgtctgaccgcgttcccgttggtggcatgaag
aacttgcagttcgtcatacaaaagaacggcgaagaagatggcactggtgggcatttgcct
acggcctatacttgttatgggacattacttttaccagaatacagagataaagaggtgtta
agggagcggcttggaatggcattgcaaaatgcccagggctttggtttcgcttaa
>Fp59
atgacgcccgatgcccatcgtccacgagattcatccatcgaattcgctgcagatatagat
cttcttgctggtctttggcaagaagcgcctttcgctcgcttaccgtctgacgcaccgcct
gaagtcaaagccgctgtgcagaacgtcgagaacccggcgcgcgtttatgcgatccaccaa
gccagccgccgccatggattccagcttcttgtcgagagatacattcatcaactacgatct
ggttgtgataacgtgaactgtgcaacccctacatgttttacctgtcgtcgccgcttagct
ggcaaggcacccgttcgaagatacaacacgacaagtgcaaggacattggctatatacttg
gcgagtcaagatgatcccgagaaagacctatgcccgtttcttcgcaaaagtacagagcca
tcagcggcgctcaacaaccttatattttcggcgcgatcccccacacaaccgcaccccgat
gacaagagaacaaacgctatcacgtcgccaaggttgcgcaagaatcgagtctctagacca
cgcacatactcttcgtcgtctcagtactccattcctacaaccagacatgcgccacattcg
agtggaggttcagtctctcatattcgagtagtggaggggcctgtgaacaaagaccatcgc
tccttcgctgcaaacctcttcgggactgtaacttttaaaatgcttgaatggttgacaccc
aaaagcatggcggccatgtcagacaagctcggcaattttgaagtctctgacttgaagaca
ccaatgatggacctggataccttgcaggagtcgtccagtttgacaagcacgaccactgat
ttggaaactcaaaaaatactgccgcacaagccgaatgcgccgaagccagcaaatttgcct
aatcagccacaagacagtggttgggatgagtctccctttcctacaatgtcccctaaaagc
aggcatgactcgacacataagtcgcaaaataatgcatcagccaaaccccgcaaacactcg
attgatacaagcgaacccgtgaaaggagaggacggtaccaaggctgtcaaacttcctcag
gtcaactgccatttacgggacaaagcattacgaaccaaaaacaacaaacacgcgactgtt
tcgagcatatcagaaataccgacgaaacgggaattcttcgagaacacaccaaagcctcct
agtgacccaacactgccaagtctccctatggcctcgcaggccaacgcgattgagcaaatg
aagctgcataatgatcaaagtaacggttgtcataaggaggacatcatttctccagaatcc
attcataatgaggtagagttcaaggctgtcccaccccaaagctgtgacaacattttgccc
caagctctttcgaagcttgacgtggatctggtcaacttcatttgcgatatatatgaggaa
gacgatatctcgggatcatgtcatgtctcaacgtacaagatgaattacccatacccccaa
cctgtcgatgagcggaagagtctgcgccgccattctgtgttgcatacccccaggtctagg
gagcagtggttacgtttcaatgagcaggcacttttttatgttcttacagatccacaagct
gtggtgctgtcgttcacacaggagcacaggctctacgattcgcaaactttgt--------
-------------------------------------------gtctttggttggctgcc
gcacgtctgttcatacctccacaggacttgaacccaagcagtttctcaaagcggatgaac
ggacataaaccccagaaaagggcggaggctctccccgatttagaagcgggttatttgatg
tccatttgcatgcatgcgcttgttgctgcaacgccagtgatgggagactctagaacacta
tacgaactgtcgcgagttcgttccaatggactgacactagcaggcggtagcgctatatca
cgccaaccatcttccagatgtttggattatgacgatgccttttcgaacgaggtggctact
aggctggcgcgtcggctgttttgtgcgataacagccaggcgttgcttcgctgatagagca
cacccggctgggcgattagaaggcctgaacgacagcgatattttacaacctttggtgaat
caactcgactttctcagcacaggctcagcatcaatactcgagttcccacgggacgagcgt
cttctgcacgagactcgtgttcctactgttctcctggattgggcgcgcactatattgttg
aatgaatgggacggccgggctcactttgctatggatggaccttttggcggagcattatca
ttcgtcgagacactgcatcggtccagaaacctcttgctattgggtgacgttcagttccga
gtcgactacctctcagaacgactagatttcatagaaatgcctgtgaaatggttgtctttc
aaatcaacacgatggcgacgacatatactggactacccctatattttcagccctgagacc
ctggtctccttcttccgatccatcaattttgctcggatgagtcgcatgttcgaagagtca
agttcgcttaaaacacgaatgagtgccatagtcgaccctggaagtctcattaccaatcca
catcacaaaatggttttgcaagatcttctgagaacggcgtcttcgaagtatctggtcttg
gaagtaggcagagaaaatgttgccagagacgcattcgaccaactttggaggcgtgaaaga
agagagcttctacggccgctcaaggtccatttgggggagaacagtggcgaggagggattc
gactctgggggtgtccaacaagagttttttcgtttagccatcgcagagtgtttagatcct
gggtttggggccttcaccgttgatgaaaggacacgcatggcttggttcgctccaggttcg
ttaaccgaagactggaaatacgaacttgtcggacttttgatgtcgctcgcgttatacaac
ggcttgacactaccggttactttcccgagggctctttatcgaaagttgctgggtaatcct
gttgaagagcttcatcacatcgctgacgggtggccagatttagcgagtgggttgacgaca
ttgctggagtgggatgaaaagaatggactcatcgaagatatcttcgcccgtacctatgaa
ttctcggtatcttcattggggacgattgttacgcgcgagatgagggcggatggaagtacg
gtgtggccgaacgcagcctcaagcgcaacagatatcgagccaccgcacatggataactct
gacgacgcaccgcttgtcagcaacgacaaccgggatgactacgttatagactacattcgc
tacctaacggacgcttctattcgacgccagtatctcgctttcgagcgcggatttgcttcg
tgcttggacaagaagtccttgtcacttctatgtccatctactttgcagtcgctagtcgaa
ggagtacaggaaatcgacataggcgaactcaagcgttacgctcgttacgtaggatgggat
acttctcatcgtaccatcaaggatttttggtcgattgttaagaggtacgacgagggcatg
aagcagaggctacttgagttcgtgacgtcgtctgaccgcgttcccgttggtggcatgaag
aacttgcagttcgtcatacaaaagaacggcgaagaagatggcactggtgggcatttgcct
acggcctatacttgttatgggacattacttttaccagaatacagagataaagaggtgtta
agggagcggcttggaatggcattgcaaaatgcccagggctttggtttcgcttaa
>Fp63
atgacgcccgatgcccatcgtccacgagattcatccatcgaattcgctgcagatatagat
cttcttgctggtctttggcaagaagcgcctttcgctcgcttaccgtctgacgcaccgcct
gaagtcaaagccgctgtgcagaacgtcgagaacccggcgcgcgtttatgcgatccaccaa
gccagccgccgccatggattccagcttcttgtcgagagatacattcatcaactacgatct
ggttgtgataacgtgaactgtgcaacccctacatgttttacctgtcgtcgccgcttagct
ggcaaggcacccgttcgaagatacaacacgacaagtgcaaggacattggctatatacttg
gcgagtcaagatgatcccgagaaagacctatgcccgtttcttcgcaaaagtacagagcca
tcagcggcgctcaacaaccttatattttcggcgcgatcccccacacaaccgcaccccgat
gacaagagaacaaacgctatcacgtcgccaaggttgcgcaagaatcgagtctctagacca
cgcacatactcttcgtcgtctcagtactccattcctacaaccagacatgcgccacattcg
agtggaggttcagtctctcatattcgagtagtggaggggcctgtgaacaaagaccatcgc
tccttcgctgcaaacctcttcgggactgtaacttttaaaatgcttgaatggttgacaccc
aaaagcatggcggccatgtcagacaagctcggcaattttgaagtctctgacttgaagaca
ccaatgatggacctggataccttgcaggagtcgtccagtttgacaagcacgaccactgat
ttggaaactcaaaaaatactgccgcacaagccgaatgcgccgaagccagcaaatttgcct
aatcagccacaagacagtggttgggatgagtctccctttcctacaatgtcccctaaaagc
aggcatgactcgacacataagtcgcaaaataatgcatcagccaaaccccgcaaacactcg
attgatacaagcgaacccgtgaaaggagaggacggtaccaaggctgtcaaacttcctcag
gtcaactgccatttacgggacaaagcattacgaaccaaaaacaacaaacacgcgactgtt
tcgagcatatcagaaataccgacgaaacgggaattcttcgagaacacaccaaagcctcct
agtgacccaacactgccaagtctccctatggcctcgcaggccaacgcgattgagcaaatg
aagctgcataatgatcaaagtaacggttgtcataaggaggacatcatttctccagaatcc
attcataatgaggtagagttcaaggctgtcccaccccaaagctgtgacaacattttgccc
caagctctttcgaagcttgacgtggatctggtcaacttcatttgcgatatatatgaggaa
gacgatatctcgggatcatgtcatgtctcaacgtacaagatgaattacccatacccccaa
cctgtcgatgagcggaagagtctgcgccgccattctgtgttgcatacccccaggtctagg
gagcagtggttacgtttcaatgagcaggcacttttttatgttcttacagatccacaagct
gtggtgctgtcgttcacacaggagcacaggctctacgattcgcaaactttgt--------
-------------------------------------------gtctttggttggctgcc
gcacgtctgttcatacctccacaggacttgaacccaagcagtttctcaaagcggatgaac
ggacataaaccccagaaaagggcggaggctctccccgatttagaagcgggttatttgatg
tccatttgcatgcatgcgcttgttgctgcaacgccagtgatgggagactctagaacacta
tacgaactgtcgcgagttcgttccaatggactgacactagcaggcggtagcgctatatca
cgccaaccatcttccagatgtttggattatgacgatgccttttcgaacgaggtggctact
aggctggcgcgtcggctgttttgtgcgataacagccaggcgttgcttcgctgatagagca
cacccggctgggcgattagaaggcctgaacgacagcgatattttacaacctttggtgaat
caactcgactttctcagcacaggctcagcatcaatactcgagttcccacgggacgagcgt
cttctgcacgagactcgtgttcctactgttctcctggattgggcgcgcactatattgttg
aatgaatgggacggccgggctcactttgctatggatggaccttttggcggagcattatca
ttcgtcgagacactgcatcggtccagaaacctcttgctattgggtgacgttcagttccga
gtcgactacctctcagaacgactagatttcatagaaatgcctgtgaaatggttgtctttc
aaatcaacacgatggcgacgacatatactggactacccctatattttcagccctgagacc
ctggtctccttcttccgatccatcaattttgctcggatgagtcgcatgttcgaagagtca
agttcgcttaaaacacgaatgagtgccatagtcgaccctggaagtctcattaccaatcca
catcacaaaatggttttgcaagatcttctgagaacggcgtcttcgaagtatctggtcttg
gaagtaggcagagaaaatgttgccagagacgcattcgaccaactttggaggcgtgaaaga
agagagcttctacggccgctcaaggtccatttgggggagaacagtggcgaggagggattc
gactctgggggtgtccaacaagagttttttcgtttagccatcgcagagtgtttagatcct
gggtttggggccttcaccgttgatgaaaggacacgcatggcttggttcgctccaggttcg
ttaaccgaagactggaaatacgaacttgtcggacttttgatgtcgctcgcgttatacaac
ggcttgacactaccggttactttcccgagggctctttatcgaaagttgctgggtaatcct
gttgaagagcttcatcacatcgctgacgggtggccagatttagcgagtgggttgacgaca
ttgctggagtgggatgaaaagaatggactcatcgaagatatcttcgcccgtacctatgaa
ttctcggtatcttcattggggacgattgttacgcgcgagatgagggcggatggaagtacg
gtgtggccgaacgcagcctcaagcgcaacagatatcgagccaccgcacatggataactct
gacgacgcaccgcttgtcagcaacgacaaccgggatgactacgttatagactacattcgc
tacctaacggacgcttctattcgacgccagtatctcgctttcgagcgcggatttgcttcg
tgcttggacaagaagtccttgtcacttctatgtccatctactttgcagtcgctagtcgaa
ggagtacaggaaatcgacataggcgaactcaagcgttacgctcgttacgtaggatgggat
acttctcatcgtaccatcaaggatttttggtcgattgttaagaggtacgacgagggcatg
aagcagaggctacttgagttcgtgacgtcgtctgaccgcgttcccgttggtggcatgaag
aacttgcagttcgtcatacaaaagaacggcgaagaagatggcactggtgggcatttgcct
acggcctatacttgttatgggacattacttttaccagaatacagagataaagaggtgtta
agggagcggcttggaatggcattgcaaaatgcccagggctttggtttcgcttaa
>Fp65
atgacgcccgatgcccatcgtccacgagattcatccatcgaattcgctgcagatatagat
cttcttgctggtctttggcaagaagcgcctttcgctcgcttaccgtctgacgcaccgcct
gaagtcaaagccgctgtgcagaacgtcgagaacccggcgcgcgtttatgcgatccaccaa
gccagccgccgccatggattccagcttcttgtcgagagatacattcatcaactacgatct
ggttgtgataacgtgaactgtgcaacccctacatgttttacctgtcgtcgccgcttagct
ggcaaggcacccgttcgaagatacaacacgacaagtgcaaggacattggctatatacttg
gcgagtcaagatgatcccgagaaagacctatgcccgtttcttcgcaaaagtacagagcca
tcagcggcgctcaacaaccttatattttcggcgcgatcccccacacaaccgcaccccgat
gacaagagaacaaacgctatcacgtcgccaaggttgcgcaagaatcgagtctctagacca
cgcacatactcttcgtcgtctcagtactccattcctacaaccagacatgcgccacattcg
agtggaggttcagtctctcatattcgagtagtggaggggcctgtgaacaaagaccatcgc
tccttcgctgcaaacctcttcgggactgtaacttttaaaatgcttgaatggttgacaccc
aaaagcatggcggccatgtcagacaagctcggcaattttgaagtctctgacttgaagaca
ccaatgatggacctggataccttgcaggagtcgtccagtttgacaagcacgaccactgat
ttggaaactcaaaaaatactgccgcacaagccgaatgcgccgaagccagcaaatttgcct
aatcagccacaagacagtggttgggatgagtctccctttcctacaatgtcccctaaaagc
aggcatgactcgacacataagtcgcaaaataatgcatcagccaaaccccgcaaacactcg
attgatacaagcgaacccgtgaaaggagaggacggtaccaaggctgtcaaacttcctcag
gtcaactgccatttacgggacaaagcattacgaaccaaaaacaacaaacacgcgactgtt
tcgagcatatcagaaataccgacgaaacgggaattcttcgagaacacaccaaagcctcct
agtgacccaacactgccaagtctccctatggcctcgcaggccaacgcgattgagcaaatg
aagctgcataatgatcaaagtaacggttgtcataaggaggacatcatttctccagaatcc
attcataatgaggtagagttcaaggctgtcccaccccaaagctgtgacaacattttgccc
caagctctttcgaagcttgacgtggatctggtcaacttcatttgcgatatatatgaggaa
gacgatatctcgggatcatgtcatgtctcaacgtacaagatgaattacccatacccccaa
cctgtcgatgagcggaagagtctgcgccgccattctgtgttgcatacccccaggtctagg
gagcagtggttacgtttcaatgagcaggcacttttttatgttcttacagatccacaagct
gtggtgctgtcgttcacacaggagcacaggctctacgattcgcaaactttgt--------
-------------------------------------------gtctttggttggctgcc
gcacgtctgttcatacctccacaggacttgaacccaagcagtttctcaaagcggatgaac
ggacataaaccccagaaaagggcggaggctctccccgatttagaagcgggttatttgatg
tccatttgcatgcatgcgcttgttgctgcaacgccagtgatgggagactctagaacacta
tacgaactgtcgcgagttcgttccaatggactgacactagcaggcggtagcgctatatca
cgccaaccatcttccagatgtttggattatgacgatgccttttcgaacgaggtggctact
aggctggcgcgtcggctgttttgtgcgataacagccaggcgttgcttcgctgatagagca
cacccggctgggcgattagaaggcctgaacgacagcgatattttacaacctttggtgaat
caactcgactttctcagcacaggctcagcatcaatactcgagttcccacgggacgagcgt
cttctgcacgagactcgtgttcctactgttctcctggattgggcgcgcactatattgttg
aatgaatgggacggccgggctcactttgctatggatggaccttttggcggagcattatca
ttcgtcgagacactgcatcggtccagaaacctcttgctattgggtgacgttcagttccga
gtcgactacctctcagaacgactagatttcatagaaatgcctgtgaaatggttgtctttc
aaatcaacacgatggcgacgacatatactggactacccctatattttcagccctgagacc
ctggtctccttcttccgatccatcaattttgctcggatgagtcgcatgttcgaagagtca
agttcgcttaaaacacgaatgagtgccatagtcgaccctggaagtctcattaccaatcca
catcacaaaatggttttgcaagatcttctgagaacggcgtcttcgaagtatctggtcttg
gaagtaggcagagaaaatgttgccagagacgcattcgaccaactttggaggcgtgaaaga
agagagcttctacggccgctcaaggtccatttgggggagaacagtggcgaggagggattc
gactctgggggtgtccaacaagagttttttcgtttagccatcgcagagtgtttagatcct
gggtttggggccttcaccgttgatgaaaggacacgcatggcttggttcgctccaggttcg
ttaaccgaagactggaaatacgaacttgtcggacttttgatgtcgctcgcgttatacaac
ggcttgacactaccggttactttcccgagggctctttatcgaaagttgctgggtaatcct
gttgaagagcttcatcacatcgctgacgggtggccagatttagcgagtgggttgacgaca
ttgctggagtgggatgaaaagaatggactcatcgaagatatcttcgcccgtacctatgaa
ttctcggtatcttcattggggacgattgttacgcgcgagatgagggcggatggaagtacg
gtgtggccgaacgcagcctcaagcgcaacagatatcgagccaccgcacatggataactct
gacgacgcaccgcttgtcagcaacgacaaccgggatgactacgttatagactacattcgc
tacctaacggacgcttctattcgacgccagtatctcgctttcgagcgcggatttgcttcg
tgcttggacaagaagtccttgtcacttctatgtccatctactttgcagtcgctagtcgaa
ggagtacaggaaatcgacataggcgaactcaagcgttacgctcgttacgtaggatgggat
acttctcatcgtaccatcaaggatttttggtcgattgttaagaggtacgacgagggcatg
aagcagaggctacttgagttcgtgacgtcgtctgaccgcgttcccgttggtggcatgaag
aacttgcagttcgtcatacaaaagaacggcgaagaagatggcactggtgggcatttgcct
acggcctatacttgttatgggacattacttttaccagaatacagagataaagaggtgtta
agggagcggcttggaatggcattgcaaaatgcccagggctttggtttcgcttaa
>Fp66
atgacgcccgatgcccatcgtccacgagattcatccatcgaattcgctgcagatatagat
cttcttgctggtctttggcaagaagcgcctttcgctcgcttaccgtctgacgcaccgcct
gaagtcaaagccgctgtgcagaacgtcgagaacccggcgcgcgtttatgcgatccaccaa
gccagccgccgccatggattccagcttcttgtcgagagatacattcatcaactacgatct
ggttgtgataacgtgaactgtgcaacccctacatgttttacctgtcgtcgccgcttagct
ggcaaggcacccgttcgaagatacaacacgacaagtgcaaggacattggctatatacttg
gcgagtcaagatgatcccgagaaagacctatgcccgtttcttcgcaaaagtacagagcca
tcagcggcgctcaacaaccttatattttcggcgcgatcccccacacaaccgcaccccgat
gacaagagaacaaacgctatcacgtcgccaaggttgcgcaagaatcgagtctctagacca
cgcacatactcttcgtcgtctcagtactccattcctacaaccagacatgcgccacattcg
agtggaggttcagtctctcatattcgagtagtggaggggcctgtgaacaaagaccatcgc
tccttcgctgcaaacctcttcgggactgtaacttttaaaatgcttgaatggttgacaccc
aaaagcatggcggccatgtcagacaagctcggcaattttgaagtctctgacttgaagaca
ccaatgatggacctggataccttgcaggagtcgtccagtttgacaagcacgaccactgat
ttggaaactcaaaaaatactgccgcacaagccgaatgcgccgaagccagcaaatttgcct
aatcagccacaagacagtggttgggatgagtctccctttcctacaatgtcccctaaaagc
aggcatgactcgacacataagtcgcaaaataatgcatcagccaaaccccgcaaacactcg
attgatacaagcgaacccgtgaaaggagaggacggtaccaaggctgtcaaacttcctcag
gtcaactgccatttacgggacaaagcattacgaaccaaaaacaacaaacacgcgactgtt
tcgagcatatcagaaataccgacgaaacgggaattcttcgagaacacaccaaagcctcct
agtgacccaacactgccaagtctccctatggcctcgcaggccaacgcgattgagcaaatg
aagctgcataatgatcaaagtaacggttgtcataaggaggacatcatttctccagaatcc
attcataatgaggtagagttcaaggctgtcccaccccaaagctgtgacaacattttgccc
caagctctttcgaagcttgacgtggatctggtcaacttcatttgcgatatatatgaggaa
gacgatatctcgggatcatgtcatgtctcaacgtacaagatgaattacccatacccccaa
cctgtcgatgagcggaagagtctgcgccgccattctgtgttgcatacccccaggtctagg
gagcagtggttacgtttcaatgagcaggcacttttttatgttcttacagatccacaagct
gtggtgctgtcgttcacacaggagcacaggctctacgattcgcaaactttgt--------
-------------------------------------------gtctttggttggctgcc
gcacgtctgttcatacctccacaggacttgaacccaagcagtttctcaaagcggatgaac
ggacataaaccccagaaaagggcggaggctctccccgatttagaagcgggttatttgatg
tccatttgcatgcatgcgcttgttgctgcaacgccagtgatgggagactctagaacacta
tacgaactgtcgcgagttcgttccaatggactgacactagcaggcggtagcgctatatca
cgccaaccatcttccagatgtttggattatgacgatgccttttcgaacgaggtggctact
aggctggcgcgtcggctgttttgtgcgataacagccaggcgttgcttcgctgatagagca
cacccggctgggcgattagaaggcctgaacgacagcgatattttacaacctttggtgaat
caactcgactttctcagcacaggctcagcatcaatactcgagttcccacgggacgagcgt
cttctgcacgagactcgtgttcctactgttctcctggattgggcgcgcactatattgttg
aatgaatgggacggccgggctcactttgctatggatggaccttttggcggagcattatca
ttcgtcgagacactgcatcggtccagaaacctcttgctattgggtgacgttcagttccga
gtcgactacctctcagaacgactagatttcatagaaatgcctgtgaaatggttgtctttc
aaatcaacacgatggcgacgacatatactggactacccctatattttcagccctgagacc
ctggtctccttcttccgatccatcaattttgctcggatgagtcgcatgttcgaagagtca
agttcgcttaaaacacgaatgagtgccatagtcgaccctggaagtctcattaccaatcca
catcacaaaatggttttgcaagatcttctgagaacggcgtcttcgaagtatctggtcttg
gaagtaggcagagaaaatgttgccagagacgcattcgaccaactttggaggcgtgaaaga
agagagcttctacggccgctcaaggtccatttgggggagaacagtggcgaggagggattc
gactctgggggtgtccaacaagagttttttcgtttagccatcgcagagtgtttagatcct
gggtttggggccttcaccgttgatgaaaggacacgcatggcttggttcgctccaggttcg
ttaaccgaagactggaaatacgaacttgtcggacttttgatgtcgctcgcgttatacaac
ggcttgacactaccggttactttcccgagggctctttatcgaaagttgctgggtaatcct
gttgaagagcttcatcacatcgctgacgggtggccagatttagcgagtgggttgacgaca
ttgctggagtgggatgaaaagaatggactcatcgaagatatcttcgcccgtacctatgaa
ttctcggtatcttcattggggacgattgttacgcgcgagatgagggcggatggaagtacg
gtgtggccgaacgcagcctcaagcgcaacagatatcgagccaccgcacatggataactct
gacgacgcaccgcttgtcagcaacgacaaccgggatgactacgttatagactacattcgc
tacctaacggacgcttctattcgacgccagtatctcgctttcgagcgcggatttgcttcg
tgcttggacaagaagtccttgtcacttctatgtccatctactttgcagtcgctagtcgaa
ggagtacaggaaatcgacataggcgaactcaagcgttacgctcgttacgtaggatgggat
acttctcatcgtaccatcaaggatttttggtcgattgttaagaggtacgacgagggcatg
aagcagaggctacttgagttcgtgacgtcgtctgaccgcgttcccgttggtggcatgaag
aacttgcagttcgtcatacaaaagaacggcgaagaagatggcactggtgggcatttgcct
acggcctatacttgttatgggacattacttttaccagaatacagagataaagaggtgtta
agggagcggcttggaatggcattgcaaaatgcccagggctttggtttcgcttaa
>Fp72
atgacgcccgatgcccatcgtccacgagattcatccatcgaattcgctgcagatatagat
cttcttgctggtctttggcaagaagcgcctttcgctcgcttaccgtctgacgcaccgcct
gaagtcaaagccgctgtgcagaacgtcgagaacccggcgcgcgtttatgcgatccaccaa
gccagccgccgccatggattccagcttcttgtcgagagatacattcatcaactacgatct
ggttgtgataacgtgaactgtgcaacccctacatgttttacctgtcgtcgccgcttagct
ggcaaggcacccgttcgaagatacaacacgacaagtgcaaggacattggctatatacttg
gcgagtcaagatgatcccgagaaagacctatgcccgtttcttcgcaaaagtacagagcca
tcagcggcgctcaacaaccttatattttcggcgcgatcccccacacaaccgcaccccgat
gacaagagaacaaacgctatcacgtcgccaaggttgcgcaagaatcgagtctctagacca
cgcacatactcttcgtcgtctcagtactccattcctacaaccagacatgcgccacattcg
agtggaggttcagtctctcatattcgagtagtggaggggcctgtgaacaaagaccatcgc
tccttcgctgcaaacctcttcgggactgtaacttttaaaatgcttgaatggttgacaccc
aaaagcatggcggccatgtcagacaagctcggcaattttgaagtctctgacttgaagaca
ccaatgatggacctggataccttgcaggagtcgtccagtttgacaagcacgaccactgat
ttggaaactcaaaaaatactgccgcacaagccgaatgcgccgaagccagcaaatttgcct
aatcagccacaagacagtggttgggatgagtctccctttcctacaatgtcccctaaaagc
aggcatgactcgacacataagtcgcaaaataatgcatcagccaaaccccgcaaacactcg
attgatacaagcgaacccgtgaaaggagaggacggtaccaaggctgtcaaacttcctcag
gtcaactgccatttacgggacaaagcattacgaaccaaaaacaacaaacacgcgactgtt
tcgagcatatcagaaataccgacgaaacgggaattcttcgagaacacaccaaagcctcct
agtgacccaacactgccaagtctccctatggcctcgcaggccaacgcgattgagcaaatg
aagctgcataatgatcaaagtaacggttgtcataaggaggacatcatttctccagaatcc
attcataatgaggtagagttcaaggctgtcccaccccaaagctgtgacaacattttgccc
caagctctttcgaagcttgacgtggatctggtcaacttcatttgcgatatatatgaggaa
gacgatatctcgggatcatgtcatgtctcaacgtacaagatgaattacccatacccccaa
cctgtcgatgagcggaagagtctgcgccgccattctgtgttgcatacccccaggtctagg
gagcagtggttacgtttcaatgagcaggcacttttttatgttcttacagatccacaagct
gtggtgctgtcgttcacacaggagcacaggctctacgattcgcaaactttgt--------
-------------------------------------------gtctttggttggctgcc
gcacgtctgttcatacctccacaggacttgaacccaagcagtttctcaaagcggatgaac
ggacataaaccccagaaaagggcggaggctctccccgatttagaagcgggttatttgatg
tccatttgcatgcatgcgcttgttgctgcaacgccagtgatgggagactctagaacacta
tacgaactgtcgcgagttcgttccaatggactgacactagcaggcggtagcgctatatca
cgccaaccatcttccagatgtttggattatgacgatgccttttcgaacgaggtggctact
aggctggcgcgtcggctgttttgtgcgataacagccaggcgttgcttcgctgatagagca
cacccggctgggcgattagaaggcctgaacgacagcgatattttacaacctttggtgaat
caactcgactttctcagcacaggctcagcatcaatactcgagttcccacgggacgagcgt
cttctgcacgagactcgtgttcctactgttctcctggattgggcgcgcactatattgttg
aatgaatgggacggccgggctcactttgctatggatggaccttttggcggagcattatca
ttcgtcgagacactgcatcggtccagaaacctcttgctattgggtgacgttcagttccga
gtcgactacctctcagaacgactagatttcatagaaatgcctgtgaaatggttgtctttc
aaatcaacacgatggcgacgacatatactggactacccctatattttcagccctgagacc
ctggtctccttcttccgatccatcaattttgctcggatgagtcgcatgttcgaagagtca
agttcgcttaaaacacgaatgagtgccatagtcgaccctggaagtctcattaccaatcca
catcacaaaatggttttgcaagatcttctgagaacggcgtcttcgaagtatctggtcttg
gaagtaggcagagaaaatgttgccagagacgcattcgaccaactttggaggcgtgaaaga
agagagcttctacggccgctcaaggtccatttgggggagaacagtggcgaggagggattc
gactctgggggtgtccaacaagagttttttcgtttagccatcgcagagtgtttagatcct
gggtttggggccttcaccgttgatgaaaggacacgcatggcttggttcgctccaggttcg
ttaaccgaagactggaaatacgaacttgtcggacttttgatgtcgctcgcgttatacaac
ggcttgacactaccggttactttcccgagggctctttatcgaaagttgctgggtaatcct
gttgaagagcttcatcacatcgctgacgggtggccagatttagcgagtgggttgacgaca
ttgctggagtgggatgaaaagaatggactcatcgaagatatcttcgcccgtacctatgaa
ttctcggtatcttcattggggacgattgttacgcgcgagatgagggcggatggaagtacg
gtgtggccgaacgcagcctcaagcgcaacagatatcgagccaccgcacatggataactct
gacgacgcaccgcttgtcagcaacgacaaccgggatgactacgttatagactacattcgc
tacctaacggacgcttctattcgacgccagtatctcgctttcgagcgcggatttgcttcg
tgcttggacaagaagtccttgtcacttctatgtccatctactttgcagtcgctagtcgaa
ggagtacaggaaatcgacataggcgaactcaagcgttacgctcgttacgtaggatgggat
acttctcatcgtaccatcaaggatttttggtcgattgttaagaggtacgacgagggcatg
aagcagaggctacttgagttcgtgacgtcgtctgaccgcgttcccgttggtggcatgaag
aacttgcagttcgtcatacaaaagaacggcgaagaagatggcactggtgggcatttgcct
acggcctatacttgttatgggacattacttttaccagaatacagagataaagaggtgtta
agggagcggcttggaatggcattgcaaaatgcccagggctttggtttcgcttaa
>Fp73
atgacgcccgatgcccatcgtccacgagattcatccatcgaattcgctgcagatatagat
cttcttgctggtctttggcaagaagcgcctttcgctcgcttaccgtctgacgcaccgcct
gaagtcaaagccgctgtgcagaacgtcgagaacccggcgcgcgtttatgcgatccaccaa
gccagccgccgccatggattccagcttcttgtcgagagatacattcatcaactacgatct
ggttgtgataacgtgaactgtgcaacccctacatgttttacctgtcgtcgccgcttagct
ggcaaggcacccgttcgaagatacaacacgacaagtgcaaggacattggctatatacttg
gcgagtcaagatgatcccgagaaagacctatgcccgtttcttcgcaaaagtacagagcca
tcagcggcgctcaacaaccttatattttcggcgcgatcccccacacaaccgcaccccgat
gacaagagaacaaacgctatcacgtcgccaaggttgcgcaagaatcgagtctctagacca
cgcacatactcttcgtcgtctcagtactccattcctacaaccagacatgcgccacattcg
agtggaggttcagtctctcatattcgagtagtggaggggcctgtgaacaaagaccatcgc
tccttcgctgcaaacctcttcgggactgtaacttttaaaatgcttgaatggttgacaccc
aaaagcatggcggccatgtcagacaagctcggcaattttgaagtctctgacttgaagaca
ccaatgatggacctggataccttgcaggagtcgtccagtttgacaagcacgaccactgat
ttggaaactcaaaaaatactgccgcacaagccgaatgcgccgaagccagcaaatttgcct
aatcagccacaagacagtggttgggatgagtctccctttcctacaatgtcccctaaaagc
aggcatgactcgacacataagtcgcaaaataatgcatcagccaaaccccgcaaacactcg
attgatacaagcgaacccgtgaaaggagaggacggtaccaaggctgtcaaacttcctcag
gtcaactgccatttacgggacaaagcattacgaaccaaaaacaacaaacacgcgactgtt
tcgagcatatcagaaataccgacgaaacgggaattcttcgagaacacaccaaagcctcct
agtgacccaacactgccaagtctccctatggcctcgcaggccaacgcgattgagcaaatg
aagctgcataatgatcaaagtaacggttgtcataaggaggacatcatttctccagaatcc
attcataatgaggtagagttcaaggctgtcccaccccaaagctgtgacaacattttgccc
caagctctttcgaagcttgacgtggatctggtcaacttcatttgcgatatatatgaggaa
gacgatatctcgggatcatgtcatgtctcaacgtacaagatgaattacccatacccccaa
cctgtcgatgagcggaagagtctgcgccgccattctgtgttgcatacccccaggtctagg
gagcagtggttacgtttcaatgagcaggcacttttttatgttcttacagatccacaagct
gtggtgctgtcgttcacacaggagcacaggctctacgattcgcaaactttgtggtattgt
cttcatcggttgtgtcgcgtcacttcgaatctggtctttcacagtctttggttggctgcc
gcacgtctgttcatacctccacaggacttgaacccaagcagtttctcaaagcggatgaac
ggacataaaccccagaaaagggcggaggctctccccgatttagaagcgggttatttgatg
tccatttgcatgcatgcgcttgttgctgcaacgccagtgatgggagactctagaacacta
tacgaactgtcgcgagttcgttccaatggactgacactagcaggcggtagcgctatatca
cgccaaccatcttccagatgtttggattatgacgatgccttttcgaacgaggtggctact
aggctggcgcgtcggctgttttgtgcgataacagccaggcgttgcttcgctgatagagca
cacccggctgggcgattagaaggcctgaacgacagcgatattttacaacctttggtgaat
caactcgactttctcagcacaggctcagcatcaatactcgagttcccacgggacgagcgt
cttctgcacgagactcgtgttcctactgttctcctggattgggcgcgcactatattgttg
aatgaatgggacggccgggctcactttgctatggatggaccttttggcggagcattatca
ttcgtcgagacactgcatcggtccagaaacctcttgctattgggtgacgttcagttccga
gtcgactacctctcagaacgactagatttcatagaaatgcctgtgaaatggttgtctttc
aaatcaacacgatggcgacgacatatactggactacccctatattttcagccctgagacc
ctggtctccttcttccgatccatcaattttgctcggatgagtcgcatgttcgaagagtca
agttcgcttaaaacacgaatgagtgccatagtcgaccctggaagtctcattaccaatcca
catcacaaaatggttttgcaagatcttctgagaacggcgtcttcgaagtatctggtcttg
gaagtaggcagagaaaatgttgccagagacgcattcgaccaactttggaggcgtgaaaga
agagagcttctacggccgctcaaggtccatttgggggagaacagtggcgaggagggattc
gactctgggggtgtccaacaagagttttttcgtttagccatcgcagagtgtttagatcct
gggtttggggtcttcaccgttgatgaaaggacacgcatggcttggttcgctccaggttcg
ttaaccgaagactggaaatacgaacttgtcggacttttgatgtcgctcgcgttatacaac
ggcttgacactaccggttactttcccgagggctctttatcgaaagttgctgggtaatcct
gttgaagagcttcatcacatcgctgacgggtggccagatttagcgagtgggttgacgaca
ttgctggagtgggatgaaaagaatggactcatcgaagatatcttcgcccgtacctatgaa
ttctcggtatcttcattggggacgattgttacgcgcgagatgagggcggatggaagtacg
gtgtggccgaacgcagcctcaagcgcaacagatatcgagccaccgcacatggataactct
gacgacgcaccgcttgtcagcaacgacaaccgggatgactacgttatagactacattcgc
tacctaacggacgcttctattcgacgccagtatctcgctttcgagcgcggatttgcttcg
tgcttggacaagaagtccttgtcacttctatgtccatctactttgcagtcgctagtcgaa
ggagtacaggaaatcgacataggcgaactcaagcgttacgctcgttacgtaggatgggat
acttctcatcgtaccatcaaggatttttggtcgattgttaagaggtacgacgagggcatg
aagcagaggctacttgagttcgtgacgtcgtctgaccgcgttcccgttggtggcatgaag
aacttgcagttcgtcatacaaaagaacggcgaagaagatggcactggtgggcatttgcct
acggcctatacttgttatgggacattacttttaccagaatacagagataaagaggtgtta
agggagcggcttggaatggcattgcaaaatgcccagggctttggtttcgcttaa
>Fp76
atgacgcccgatgcccatcgtccacgagattcatccatcgaattcgctgcagatatagat
cttcttgctggtctttggcaagaagcgcctttcgctcgcttaccgtctgacgcaccgcct
gaagtcaaagccgctgtgcagaacgtcgagaacccggcgcgcgtttatgcgatccaccaa
gccagccgccgccatggattccagcttcttgtcgagagatacattcatcaactacgatct
ggttgtgataacgtgaactgtgcaacccctacatgttttacctgtcgtcgccgcttagct
ggcaaggcacccgttcgaagatacaacacgacaagtgcaaggacattggctatatacttg
gcgagtcaagatgatcccgagaaagacctatgcccgtttcttcgcaaaagtacagagcca
tcagcggcgctcaacaaccttatattttcggcgcgatcccccacacaaccgcaccccgat
gacaagagaacaaacgctatcacgtcgccaaggttgcgcaagaatcgagtctctagacca
cgcacatactcttcgtcgtctcagtactccattcctacaaccagacatgcgccacattcg
agtggaggttcagtctctcatattcgagtagtggaggggcctgtgaacaaagaccatcgc
tccttcgctgcaaacctcttcgggactgtaacttttaaaatgcttgaatggttgacaccc
aaaagcatggcggccatgtcagacaagctcggcaattttgaagtctctgacttgaagaca
ccaatgatggacctggataccttgcaggagtcgtccagtttgacaagcacgaccactgat
ttggaaactcaaaaaatactgccgcacaagccgaatgcgccgaagccagcaaatttgcct
aatcagccacaagacagtggttgggatgagtctccctttcctacaatgtcccctaaaagc
aggcatgactcgacacataagtcgcaaaataatgcatcagccaaaccccgcaaacactcg
attgatacaagcgaacccgtgaaaggagaggacggtaccaaggctgtcaaacttcctcag
gtcaactgccatttacgggacaaagcattacgaaccaaaaacaacaaacacgcgactgtt
tcgagcatatcagaaataccgacgaaacgggaattcttcgagaacacaccaaagcctcct
agtgacccaacactgccaagtctccctatggcctcgcaggccaacgcgattgagcaaatg
aagctgcataatgatcaaagtaacggttgtcataaggaggacatcatttctccagaatcc
attcataatgaggtagagttcaaggctgtcccaccccaaagctgtgacaacattttgccc
caagctctttcgaagcttgacgtggatctggtcaacttcatttgcgatatatatgaggaa
gacgatatctcgggatcatgtcatgtctcaacgtacaagatgaattacccatacccccaa
cctgtcgatgagcggaagagtctgcgccgccattctgtgttgcatacccccaggtctagg
gagcagtggttacgtttcaatgagcaggcacttttttatgttcttacagatccacaagct
gtggtgctgtcgttcacacaggagcacaggctctacgattcgcaaactttgtggtattgt
cttcatcggttgtgtcgcgtcacttcgaatctggtctttcacagtctttggttggctgcc
gcacgtctgttcatacctccacaggacttgaacccaagcagtttctcaaagcggatgaac
ggacataaaccccagaaaagggcggaggctctccccgatttagaagcgggttatttgatg
tccatttgcatgcatgcgcttgttgctgcaacgccagtgatgggagactctagaacacta
tacgaactgtcgcgagttcgttccaatggactgacactagcaggcggtagcgctatatca
cgccaaccatcttccagatgtttggattatgacgatgccttttcgaacgaggtggctact
aggctggcgcgtcggctgttttgtgcgataacagccaggcgttgcttcgctgatagagca
cacccggctgggcgattagaaggcctgaacgacagcgatattttacaacctttggtgaat
caactcgactttctcagcacaggctcagcatcaatactcgagttcccacgggacgagcgt
cttctgcacgagactcgtgttcctactgttctcctggattgggcgcgcactatattgttg
aatgaatgggacggccgggctcactttgctatggatggaccttttggcggagcattatca
ttcgtcgagacactgcatcggtccagaaacctcttgctattgggtgacgttcagttccga
gtcgactacctctcagaacgactagatttcatagaaatgcctgtgaaatggttgtctttc
aaatcaacacgatggcgacgacatatactggactacccctatattttcagccctgagacc
ctggtctccttcttccgatccatcaattttgctcggatgagtcgcatgttcgaagagtca
agttcgcttaaaacacgaatgagtgccatagtcgaccctggaagtctcattaccaatcca
catcacaaaatggttttgcaagatcttctgagaacggcgtcttcgaagtatctggtcttg
gaagtaggcagagaaaatgttgccagagacgcattcgaccaactttggaggcgtgaaaga
agagagcttctacggccgctcaaggtccatttgggggagaacagtggcgaggagggattc
gactctgggggtgtccaacaagagttttttcgtttagccatcgcagagtgtttagatcct
gggtttggggtcttcaccgttgatgaaaggacacgcatggcttggttcgctccaggttcg
ttaaccgaagactggaaatacgaacttgtcggacttttgatgtcgctcgcgttatacaac
ggcttgacactaccggttactttcccgagggctctttatcgaaagttgctgggtaatcct
gttgaagagcttcatcacatcgctgacgggtggccagatttagcgagtgggttgacgaca
ttgctggagtgggatgaaaagaatggactcatcgaagatatcttcgcccgtacctatgaa
ttctcggtatcttcattggggacgattgttacgcgcgagatgagggcggatggaagtacg
gtgtggccgaacgcagcctcaagcgcaacagatatcgagccaccgcacatggataactct
gacgacgcaccgcttgtcagcaacgacaaccgggatgactacgttatagactacattcgc
tacctaacggacgcttctattcgacgccagtatctcgctttcgagcgcggatttgcttcg
tgcttggacaagaagtccttgtcacttctatgtccatctactttgcagtcgctagtcgaa
ggagtacaggaaatcgacataggcgaactcaagcgttacgctcgttacgtaggatgggat
acttctcatcgtaccatcaaggatttttggtcgattgttaagaggtacgacgagggcatg
aagcagaggctacttgagttcgtgacgtcgtctgaccgcgttcccgttggtggcatgaag
aacttgcagttcgtcatacaaaagaacggcgaagaagatggcactggtgggcatttgcct
acggcctatacttgttatgggacattacttttaccagaatacagagataaagaggtgtta
agggagcggcttggaatggcattgcaaaatgcccagggctttggtttcgcttaa
>Fp78
atgacgcccgatgcccatcgtccacgagattcatccatcgaattcgctgcagatatagat
cttcttgctggtctttggcaagaagcgcctttcgctcgcttaccgtctgacgcaccgcct
gaagtcaaagccgctgtgcagaacgtcgagaacccggcgcgcgtttatgcgatccaccaa
gccagccgccgccatggattccagcttcttgtcgagagatacattcatcaactacgatct
ggttgtgataacgtgaactgtgcaacccctacatgttttacctgtcgtcgccgcttagct
ggcaaggcacccgttcgaagatacaacacgacaagtgcaaggacattggctatatacttg
gcgagtcaagatgatcccgagaaagacctatgcccgtttcttcgcaaaagtacagagcca
tcagcggcgctcaacaaccttatattttcggcgcgatcccccacacaaccgcaccccgat
gacaagagaacaaacgctatcacgtcgccaaggttgcgcaagaatcgagtctctagacca
cgcacatactcttcgtcgtctcagtactccattcctacaaccagacatgcgccacattcg
agtggaggttcagtctctcatattcgagtagtggaggggcctgtgaacaaagaccatcgc
tccttcgctgcaaacctcttcgggactgtaacttttaaaatgcttgaatggttgacaccc
aaaagcatggcggccatgtcagacaagctcggcaattttgaagtctctgacttgaagaca
ccaatgatggacctggataccttgcaggagtcgtccagtttgacaagcacgaccactgat
ttggaaactcaaaaaatactgccgcacaagccgaatgcgccgaagccagcaaatttgcct
aatcagccacaagacagtggttgggatgagtctccctttcctacaatgtcccctaaaagc
aggcatgactcgacacataagtcgcaaaataatgcatcagccaaaccccgcaaacactcg
attgatacaagcgaacccgtgaaaggagaggacggtaccaaggctgtcaaacttcctcag
gtcaactgccatttacgggacaaagcattacgaaccaaaaacaacaaacacgcgactgtt
tcgagcatatcagaaataccgacgaaacgggaattcttcgagaacacaccaaagcctcct
agtgacccaacactgccaagtctccctatggcctcgcaggccaacgcgattgagcaaatg
aagctgcataatgatcaaagtaacggttgtcataaggaggacatcatttctccagaatcc
attcataatgaggtagagttcaaggctgtcccaccccaaagctgtgacaacattttgccc
caagctctttcgaagcttgacgtggatctggtcaacttcatttgcgatatatatgaggaa
gacgatatctcgggatcatgtcatgtctcaacgtacaagatgaattacccatacccccaa
cctgtcgatgagcggaagagtctgcgccgccattctgtgttgcatacccccaggtctagg
gagcagtggttacgtttcaatgagcaggcacttttttatgttcttacagatccacaagct
gtggtgctgtcgttcacacaggagcacaggctctacgattcgcaaactttgt--------
-------------------------------------------gtctttggttggctgcc
gcacgtctgttcatacctccacaggacttgaacccaagcagtttctcaaagcggatgaac
ggacataaaccccagaaaagggcggaggctctccccgatttagaagcgggttatttgatg
tccatttgcatgcatgcgcttgttgctgcaacgccagtgatgggagactctagaacacta
tacgaactgtcgcgagttcgttccaatggactgacactagcaggcggtagcgctatatca
cgccaaccatcttccagatgtttggattatgacgatgccttttcgaacgaggtggctact
aggctggcgcgtcggctgttttgtgcgataacagccaggcgttgcttcgctgatagagca
cacccggctgggcgattagaaggcctgaacgacagcgatattttacaacctttggtgaat
caactcgactttctcagcacaggctcagcatcaatactcgagttcccacgggacgagcgt
cttctgcacgagactcgtgttcctactgttctcctggattgggcgcgcactatattgttg
aatgaatgggacggccgggctcactttgctatggatggaccttttggcggagcattatca
ttcgtcgagacactgcatcggtccagaaacctcttgctattgggtgacgttcagttccga
gtcgactacctctcagaacgactagatttcatagaaatgcctgtgaaatggttgtctttc
aaatcaacacgatggcgacgacatatactggactacccctatattttcagccctgagacc
ctggtctccttcttccgatccatcaattttgctcggatgagtcgcatgttcgaagagtca
agttcgcttaaaacacgaatgagtgccatagtcgaccctggaagtctcattaccaatcca
catcacaaaatggttttgcaagatcttctgagaacggcgtcttcgaagtatctggtcttg
gaagtaggcagagaaaatgttgccagagacgcattcgaccaactttggaggcgtgaaaga
agagagcttctacggccgctcaaggtccatttgggggagaacagtggcgaggagggattc
gactctgggggtgtccaacaagagttttttcgtttagccatcgcagagtgtttagatcct
gggtttggggccttcaccgttgatgaaaggacacgcatggcttggttcgctccaggttcg
ttaaccgaagactggaaatacgaacttgtcggacttttgatgtcgctcgcgttatacaac
ggcttgacactaccggttactttcccgagggctctttatcgaaagttgctgggtaatcct
gttgaagagcttcatcacatcgctgacgggtggccagatttagcgagtgggttgacgaca
ttgctggagtgggatgaaaagaatggactcatcgaagatatcttcgcccgtacctatgaa
ttctcggtatcttcattggggacgattgttacgcgcgagatgagggcggatggaagtacg
gtgtggccgaacgcagcctcaagcgcaacagatatcgagccaccgcacatggataactct
gacgacgcaccgcttgtcagcaacgacaaccgggatgactacgttatagactacattcgc
tacctaacggacgcttctattcgacgccagtatctcgctttcgagcgcggatttgcttcg
tgcttggacaagaagtccttgtcacttctatgtccatctactttgcagtcgctagtcgaa
ggagtacaggaaatcgacataggcgaactcaagcgttacgctcgttacgtaggatgggat
acttctcatcgtaccatcaaggatttttggtcgattgttaagaggtacgacgagggcatg
aagcagaggctacttgagttcgtgacgtcgtctgaccgcgttcccgttggtggcatgaag
aacttgcagttcgtcatacaaaagaacggcgaagaagatggcactggtgggcatttgcct
acggcctatacttgttatgggacattacttttaccagaatacagagataaagaggtgtta
agggagcggcttggaatggcattgcaaaatgcccagggctttggtttcgcttaa
>Fp81
atgacgcccgatgcccatcgtccacgagattcatccatcgaattcgctgcagatatagat
cttcttgctggtctttggcaagaagcgcctttcgctcgcttaccgtctgacgcaccgcct
gaagtcaaagccgctgtgcagaacgtcgagcacccggcgcgcgtttatgcgatccaccaa
gccagccgccgccatggattccagcttcttgtcgagagatacattcatcaactacgatct
ggttgtgataacgtgaactgtgcaacccctacatgttttacctgtcgtcgccgcttagct
ggcaaggcacccgttcgaagatacaacacgacaagtgcaaggacattggctatatacttg
gcgagtcaagatgatcccgagaaagacctatgcccgtttcttcgcaaaagtacagagcca
tcagcggcgctcaacaaccttatattttcggcgcgatcccccacacaaccgcaccccgat
gacaagagaacaaacgctatcacgtcgccaaggttgcgcaagaatcgagtctctagacca
cgcacatactcttcgtcgtctcagtactccattcctacaaccagacatgcgccacattcg
agtggaggttcagtctctcatattcgagtagtggaggggcctgtgaacaaagaccatcgc
tccttcgctgcaaacctcttcgggactgtaacttttaaaatgcttgaatggttgacaccc
aaaagcatggcggccatgtcagacaagctcggcaattttgaagtctctgacttgaagaca
ccaatgatggacctggataccttgcaggagtcgtccagtttgacaagcacgaccactgat
ttggaaactcaaaaaatactgccgcacaagccgaatgcgccgaagccagcaaatttgcct
aatcagccacaagacagtggttgggatgagtctccctttcctacaatgtcccctaaaagc
aggcatgactcgacacataagtcgcaaaataatgcatcagccaaaccccgcaaacactcg
attgatacaagcgaacccgtgaaaggagaggacggtaccaaggctgtcaaacttcctcag
gtcaactgccatttacgggacaaagcattacgaaccaaaaacaacaaacacgcgactgtt
tcgagcatatcagaaataccgacgaaacgggaattcttcgagaacacaccaaagcctcct
agtgacccaacactgccaagtctccctatggcctcgcaggccaacgcgattgagcaaatg
aagctgcataatgatcaaagtaacggttgtcataaggaggacatcatttctccagaatcc
attcataatgaggtagagttcaaggctgtcccaccccaaagctgtgacaacattttgccc
caagctctttcgaagcttgacgtggatctggtcaacttcatttgcgatatatatgaggaa
gacgatatctcgggatcatgtcatgtctcaacgtacaagatgaattacccatacccccaa
cctgtcgatgagcggaagagtctgcgccgccattctgtgttgcatacccccaggtctagg
gagcagtggttacgtttcaatgagcaggcacttttttatgttcttacagatccacaagct
gtggtgctgtcgttcacacaggagcacaggctctacgattcgcaaactttgt--------
-------------------------------------------gtctttggttggctgcc
gcacgtctgttcatacctccacaggacttgaacccaagcagtttctcaaagcggatgaac
ggacataaaccccagaaaagggcggaggctctccccgatttagaagcgggttatttgatg
tccatttgcatgcatgcgcttgttgctgcaacgccagtgatgggagactctagaacacta
tacgaactgtcgcgagttcgttccaatggactgacactagcaggcggtagcgctatatca
cgccaaccatcttccagatgtttggattatgacgatgccttttcgaacgaggtggctact
aggctggcgcgtcggctgttttgtgcgataacagccaggcgttgcttcgctgatagagca
cacccggctgggcgattagaaggcctgaacgacagcgatattttacaacctttggtgaat
caactcgactttctcagcacaggctcagcatcaatactcgagttcccacgggacgagcgt
cttctgcacgagactcgtgttcctactgttctcctggattgggcgcgcactatattgttg
aatgaatgggacggccgggctcactttgctatggatggaccttttggcggagcattatca
ttcgtcgagacactgcatcggtccagaaacctcttgctattgggtgacgttcagttccga
gtcgactacctctcagaacgactagatttcatagaaatgcctgtgaaatggttgtctttc
aaatcaacacgatggcgacgacatatactggactacccctatattttcagccctgagacc
ctggtctccttcttccgatccatcaattttgctcggatgagtcgcatgttcgaagagtca
agttcgcttaaaacacgaatgagtgccatagtcgaccctggaagtctcattaccaatcca
catcacaaaatggttttgcaagatcttctgagaacggcgtcttcgaagtatctggtcttg
gaagtaggcagagaaaatgttgccagagacgcattcgaccaactttggaggcgtgaaaga
agagagcttctacggccgctcaaggtccatttgggggagaacagtggcgaggagggattc
gactctgggggtgtccaacaagagttttttcgtttagccatcgcagagtgtttagatcct
gggtttggggccttcaccgttgatgaaaggacacgcatggcttggttcgctccaggttcg
ttaaccgaagactggaaatacgaacttgtcggacttttgatgtcgctcgcgttatacaac
ggcttgacactaccggttactttcccgagggctctttatcgaaagttgctgggtaatcct
gttgaagagcttcatcacatcgctgacgggtggccagatttagcgagtgggttgacgaca
ttgctggagtgggatgaaaagaatggactcatcgaagatatcttcgcccgtacctatgaa
ttctcggtatcttcattggggacgattgttacgcgcgagatgagggcggatggaagtacg
gtgtggccgaacgcagcctcaagcgcaacagatatcgagccaccgcacatggataactct
gacgacgcaccgcttgtcagcaacgacaaccgggatgactacgttatagactacattcgc
tacctaacggacgcttctattcgacgccagtatctcgctttcgagcgcggatttgcttcg
tgcttggacaagaagtccttgtcacttctatgtccatctactttgcagtcgctagtcgaa
ggagtacaggaaatcgacataggcgaactcaagcgttacgctcgttacgtaggatgggat
acttctcatcgtaccatcaaggatttttggtcgattgttaagaggtacgacgagggcatg
aagcagaggctacttgagttcgtgacgtcgtctgaccgcgttcccgttggtggcatgaag
aacttgcagttcgtcatacaaaagaacggcgaagaagatggcactggtgggcatttgcct
acggcctatacttgttatgggacattacttttaccagaatacagagataaagaggtgtta
agggagcggcttggaatggcattgcaaaatgcccagggctttggtttcgcttaa
>Fp84
atgacgcccgatgcccatcgtccacgagattcatccatcgaattcgctgcagatatagat
cttcttgctggtctttggcaagaagcgcctttcgctcgcttaccgtctgacgcaccgcct
gaagtcaaagccgctgtgcagaacgtcgagaacccggcgcgcgtttatgcgatccaccaa
gccagccgccgccatggattccagcttcttgtcgagagatacattcatcaactacgatct
ggttgtgataacgtgaactgtgcaacccctacatgttttacctgtcgtcgccgcttagct
ggcaaggcacccgttcgaagatacaacacgacaagtgcaaggacattggctatatacttg
gcgagtcaagatgatcccgagaaagacctatgcccgtttcttcgcaaaagtacagagcca
tcagcggcgctcaacaaccttatattttcggcgcgatcccccacacaaccgcaccccgat
gacaagagaacaaacgctatcacgtcgccaaggttgcgcaagaatcgagtctctagacca
cgcacatactcttcgtcgtctcagtactccattcctacaaccagacatgcgccacattcg
agtggaggttcagtctctcatattcgagtagtggaggggcctgtgaacaaagaccatcgc
tccttcgctgcaaacctcttcgggactgtaacttttaaaatgcttgaatggttgacaccc
aaaagcatggcggccatgtcagacaagctcggcaattttgaagtctctgacttgaagaca
ccaatgatggacctggataccttgcaggagtcgtccagtttgacaagcacgaccactgat
ttggaaactcaaaaaatactgccgcacaagccgaatgcgccgaagccagcaaatttgcct
aatcagccacaagacagtggttgggatgagtctccctttcctacaatgtcccctaaaagc
aggcatgactcgacacataagtcgcaaaataatgcatcagccaaaccccgcaaacactcg
attgatacaagcgaacccgtgaaaggagaggacggtaccaaggctgtcaaacttcctcag
gtcaactgccatttacgggacaaagcattacgaaccaaaaacaacaaacacgcgactgtt
tcgagcatatcagaaataccgacgaaacgggaattcttcgagaacacaccaaagcctcct
agtgacccaacactgccaagtctccctatggcctcgcaggccaacgcgattgagcaaatg
aagctgcataatgatcaaagtaacggttgtcataaggaggacatcatttctccagaatcc
attcataatgaggtagagttcaaggctgtcccaccccaaagctgtgacaacattttgccc
caagctctttcgaagcttgacgtggatctggtcaacttcatttgcgatatatatgaggaa
gacgatatctcgggatcatgtcatgtctcaacgtacaagatgaattacccatacccccaa
cctgtcgatgagcggaagagtctgcgccgccattctgtgttgcatacccccaggtctagg
gagcagtggttacgtttcaatgagcaggcacttttttatgttcttacagatccacaagct
gtggtgctgtcgttcacacaggagcacaggctctacgattcgcaaactttgt--------
-------------------------------------------gtctttggttggctgcc
gcacgtctgttcatacctccacaggacttgaacccaagcagtttctcaaagcggatgaac
ggacataaaccccagaaaagggcggaggctctccccgatttagaagcgggttatttgatg
tccatttgcatgcatgcgcttgttgctgcaacgccagtgatgggagactctagaacacta
tacgaactgtcgcgagttcgttccaatggactgacactagcaggcggtagcgctatatca
cgccaaccatcttccagatgtttggattatgacgatgccttttcgaacgaggtggctact
aggctggcgcgtcggctgttttgtgcgataacagccaggcgttgcttcgctgatagagca
cacccggctgggcgattagaaggcctgaacgacagcgatattttacaacctttggtgaat
caactcgactttctcagcacaggctcagcatcaatactcgagttcccacgggacgagcgt
cttctgcacgagactcgtgttcctactgttctcctggattgggcgcgcactatattgttg
aatgaatgggacggccgggctcactttgctatggatggaccttttggcggagcattatca
ttcgtcgagacactgcatcggtccagaaacctcttgctattgggtgacgttcagttccga
gtcgactacctctcagaacgactagatttcatagaaatgcctgtgaaatggttgtctttc
aaatcaacacgatggcgacgacatatactggactacccctatattttcagccctgagacc
ctggtctccttcttccgatccatcaattttgctcggatgagtcgcatgttcgaagagtca
agttcgcttaaaacacgaatgagtgccatagtcgaccctggaagtctcattaccaatcca
catcacaaaatggttttgcaagatcttctgagaacggcgtcttcgaagtatctggtcttg
gaagtaggcagagaaaatgttgccagagacgcattcgaccaactttggaggcgtgaaaga
agagagcttctacggccgctcaaggtccatttgggggagaacagtggcgaggagggattc
gactctgggggtgtccaacaagagttttttcgtttagccatcgcagagtgtttagatcct
gggtttggggtcttcaccgttgatgaaaggacacgcatggcttggttcgctccaggttcg
ttaaccgaagactggaaatacgaacttgtcggacttttgatgtcgctcgcgttatacaac
ggcttgacactaccggttactttcccgagggctctttatcgaaagttgctgggtaatcct
gttgaagagcttcatcacatcgctgacgggtggccagatttagcgagtgggttgacgaca
ttgctggagtgggatgaaaagaatggactcatcgaagatatcttcgcccgtacctatgaa
ttctcggtatcttcattggggacgattgttacgcgcgagatgagggcggatggaagtacg
gtgtggccgaacgcagcctcaagcgcaacagatatcgagccaccgcacatggataactct
gacgacgcaccgcttgtcagcaacgacaaccgggatgactacgttatagactacattcgc
tacctaacggacgcttctattcgacgccagtatctcgctttcgagcgcggatttgcttcg
tgcttggacaagaagtccttgtcacttctatgtccatctactttgcagtcgctagtcgaa
ggagtacaggaaatcgacataggcgaactcaagcgttacgctcgttacgtaggatgggat
acttctcatcgtaccatcaaggatttttggtcgattgttaagaggtacgacgagggcatg
aagcagaggctacttgagttcgtgacgtcgtctgaccgcgttcccgttggtggcatgaag
aacttgcagttcgtcatacaaaagaacggcgaagaagatggcactggtgggcatttgcct
acggcctatacttgttatgggacattacttttaccagaatacagagataaagaggtgtta
agggagcggcttggaatggcattgcaaaatgcccagggctttggtttcgcttaa
>Fp86
atgacgcccgatgcccatcgtccacgagattcatccatcgaattcgctgcagatatagat
cttcttgctggtctttggcaagaagcgcctttcgctcgcttaccgtctgacgcaccgcct
gaagtcaaagccgctgtgcagaacgtcgagaacccggcgcgcgtttatgcgatccaccaa
gccagccgccgccatggattccagcttcttgtcgagagatacattcatcaactacgatct
ggttgtgataacgtgaactgtgcaacccctacatgttttacctgtcgtcgccgcttagct
ggcaaggcacccgttcgaagatacaacacgacaagtgcaaggacattggctatatacttg
gcgagtcaagatgatcccgagaaagacctatgcccgtttcttcgcaaaagtacagagcca
tcagcggcgctcaacaaccttatattttcggcgcgatcccccacacaaccgcaccccgat
gacaagagaacaaacgctatcacgtcgccaaggttgcgcaagaatcgagtctctagacca
cgcacatactcttcgtcgtctcagtactccattcctacaaccagacatgcgccacattcg
agtggaggttcagtctctcatattcgagtagtggaggggcctgtgaacaaagaccatcgc
tccttcgctgcaaacctcttcgggactgtaacttttaaaatgcttgaatggttgacaccc
aaaagcatggcggccatgtcagacaagctcggcaattttgaagtctctgacttgaagaca
ccaatgatggacctggataccttgcaggagtcgtccagtttgacaagcacgaccactgat
ttggaaactcaaaaaatactgccgcacaagccgaatgcgccgaagccagcaaatttgcct
aatcagccacaagacagtggttgggatgagtctccctttcctacaatgtcccctaaaagc
aggcatgactcgacacataagtcgcaaaataatgcatcagccaaaccccgcaaacactcg
attgatacaagcgaacccgtgaaaggagaggacggtaccaaggctgtcaaacttcctcag
gtcaactgccatttacgggacaaagcattacgaaccaaaaacaacaaacacgcgactgtt
tcgagcatatcagaaataccgacgaaacgggaattcttcgagaacacaccaaagcctcct
agtgacccaacactgccaagtctccctatggcctcgcaggccaacgcgattgagcaaatg
aagctgcataatgatcaaagtaacggttgtcataaggaggacatcatttctccagaatcc
attcataatgaggtagagttcaaggctgtcccaccccaaagctgtgacaacattttgccc
caagctctttcgaagcttgacgtggatctggtcaacttcatttgcgatatatatgaggaa
gacgatatctcgggatcatgtcatgtctcaacgtacaagatgaattacccatacccccaa
cctgtcgatgagcggaagagtctgcgccgccattctgtgttgcatacccccaggtctagg
gagcagtggttacgtttcaatgagcaggcacttttttatgttcttacagatccacaagct
gtggtgctgtcgttcacacaggagcacaggctctacgattcgcaaactttgt--------
-------------------------------------------gtctttggttggctgcc
gcacgtctgttcatacctccacaggacttgaacccaagcagtttctcaaagcggatgaac
ggacataaaccccagaaaagggcggaggctctccccgatttagaagcgggttatttgatg
tccatttgcatgcatgcgcttgttgctgcaacgccagtgatgggagactctagaacacta
tacgaactgtcgcgagttcgttccaatggactgacactagcaggcggtagcgctatatca
cgccaaccatcttccagatgtttggattatgacgatgccttttcgaacgaggtggctact
aggctggcgcgtcggctgttttgtgcgataacagccaggcgttgcttcgctgatagagca
cacccggctgggcgattagaaggcctgaacgacagcgatattttacaacctttggtgaat
caactcgactttctcagcacaggctcagcatcaatactcgagttcccacgggacgagcgt
cttctgcacgagactcgtgttcctactgttctcctggattgggcgcgcactatattgttg
aatgaatgggacggccgggctcactttgctatggatggaccttttggcggagcattatca
ttcgtcgagacactgcatcggtccagaaacctcttgctattgggtgacgttcagttccga
gtcgactacctctcagaacgactagatttcatagaaatgcctgtgaaatggttgtctttc
aaatcaacacgatggcgacgacatatactggactacccctatattttcagccctgagacc
ctggtctccttcttccgatccatcaattttgctcggatgagtcgcatgttcgaagagtca
agttcgcttaaaacacgaatgagtgccatagtcgaccctggaagtctcattaccaatcca
catcacaaaatggttttgcaagatcttctgagaacggcgtcttcgaagtatctggtcttg
gaagtaggcagagaaaatgttgccagagacgcattcgaccaactttggaggcgtgaaaga
agagagcttctacggccgctcaaggtccatttgggggagaacagtggcgaggagggattc
gactctgggggtgtccaacaagagttttttcgtttagccatcgcagagtgtttagatcct
gggtttggggccttcaccgttgatgaaaggacacgcatggcttggttcgctccaggttcg
ttaaccgaagactggaaatacgaacttgtcggacttttgatgtcgctcgcgttatacaac
ggcttgacactaccggttactttcccgagggctctttatcgaaagttgctgggtaatcct
gttgaagagcttcatcacatcgctgacgggtggccagatttagcgagtgggttgacgaca
ttgctggagtgggatgaaaagaatggactcatcgaagatatcttcgcccgtacctatgaa
ttctcggtatcttcattggggacgattgttacgcgcgagatgagggcggatggaagtacg
gtgtggccgaacgcagcctcaagcgcaacagatatcgagccaccgcacatggataactct
gacgacgcaccgcttgtcagcaacgacaaccgggatgactacgttatagactacattcgc
tacctaacggacgcttctattcgacgccagtatctcgctttcgagcgcggatttgcttcg
tgcttggacaagaagtccttgtcacttctatgtccatctactttgcagtcgctagtcgaa
ggagtacaggaaatcgacataggcgaactcaagcgttacgctcgttacgtaggatgggat
acttctcatcgtaccatcaaggatttttggtcgattgttaagaggtacgacgagggcatg
aagcagaggctacttgagttcgtgacgtcgtctgaccgcgttcccgttggtggcatgaag
aacttgcagttcgtcatacaaaagaacggcgaagaagatggcactggtgggcatttgcct
acggcctatacttgttatgggacattacttttaccagaatacagagataaagaggtgtta
agggagcggcttggaatggcattgcaaaatgcccagggctttggtttcgcttaa
>Fvenenatum.busco
atgacgcccgatgcctatcgtccacgagattcatccatcgagttcgctgcagatatagat
cttcttgccggtctttggcaagaagcgccgttcgctcgcttaccgtctgacgcaccgcct
gaagtcaaagccgctgtgcagaacgtcgagaacccggcgcgcgtttatgcaatccaccaa
gccagccgccgccatgggttccagcttcttgttgagagatacattcatcaactgcgatct
ggctgtgataacgtgaactgtgcaacccctacatgttttacctgtcgccgccgtttagct
ggcaaggcacccgtccgaaaatacaacacgacaagtgcgaggacattagctatatatttg
gcgagtcaagacgatcccgagaaagacctatgctcgttccttcgcaaaagtccagagcca
tcagcggcgctcaacaaccttatattttcagcgcgatcccccacacaaccacaccccgat
gacaagagaacaaacgctatcacgtcaccaggcgcgcggaagaatcgagtctctaggcca
cgcctatcctcttcatcatctcaggactccattcctacagccagacatgcgccgcattcg
agcggcggttcaacttcccatgttcaagtaatggaggggcctgtgaacaaagaccatcgc
tccttcgctgcaaaccttttcgggactgtaactttcaaaatgcttgaatggttgacacct
aaaagcatggcggccatgtcagacaagctcggcaactttgaagtctctgacttgaagaca
ccaatgatggacctggatacgttgcaggagtcgtccagtttgacgagcacgagcactgat
ttggaaactcaaaagatactgccgcacaaaccgaatgcgccgaagccaacaaatatgcct
aatcagtcacaagacattgattgggacgagtgtccctttcctacaatgtcccctaaaagt
aggcacgactcgatacataagtcgcaaaataatgcatcggccaaaacccgcaaacactcg
attgatacaagcgaccccgtgaaaggggaggacggtaccaaggctgtcaaacttcctcag
atcaacggccatttacgggacaaatcattacgaaccaaaaacagtaagcacgtgactgta
tcgaccatgtcggcaataccgacgaaacgagaatacttcgagagtacaccaaaacctccc
agtgacccaacgctgccgagtctacccctggcctcacaggccaacgcggccg--------
-acctgcatgataatcagagtaaaggttgtgatgaggaggacatcgtttccccagaatca
aatcatagcgaagtagagttcaaggctgtcccaccccaaagctgtgacagcattttgcct
caagctctcacgaagcttgacgtcgatcttgtcaacttcatttgcgatgtatatgaggaa
gacgatatgtcgggatcatgtcacgtctcaacgtacaagacgaattacccgtatccccaa
cctgtcgatgagcgaaagagtctgcgtcgccattctatgctgcataccaccagatccagg
gagcagtggttacgtttcaatgagcaggcacttttttatgttctgacagatccacaatct
gtagtgctatcgtttacacaggagcataagctctatgactcgcaaactttatggtactgt
ttccatcggttgtgtcgcgtcacttcgaatctggtctttcacagtctttggttggctgct
gcacgtctattcatacctccacaggacttgaagtcaagcagtttctcaaagcggatgaac
gggcgtaaacctcagaaaagggtagaggctctccctgatttagaagcgggctatttgatg
tccatttgcatgcatgcacttgttgctgcaacgccagtggtgggagactctagaacacta
tacgagttgtcgcgagttcgttctaatggactaacactagcaggcggtagcgctatatca
cggcaaccgtcttctcgatgtttggattatgacgatgccttttcaaacgaggtggctgct
aggctggcacgtcggctgttttgcgcgataacggccaggcgttgcttcgctgacagagca
cacccagctgggcgattggaaggcctgaacgactgcgatattttacaacctttggtgaat
caactcgacttcctcagtacaggttcagcatcaatactcgaattcccacgggacgagcgt
ctcctgcacgagactcgcgttcccactgttctcctggattgggcacgcactgtactgttg
aacgaatgggacggccgggctcacttcgttatggatggaccttttggaggagcattatca
ttcatcgaaaccctgcatcggtccaggaacctcttactattgggtgacgttcagttccga
gttgactacctctcagaacgactagatttcatcgaaatgcctgtggaatggttgtctttc
aaatcaacacgatggcgacgacatatactcgattacccctatattttcagccctgagacg
ttagtctccttcttccgatccatcaactttgctcggatgagtcgcatgtttgaagagtcg
agttcacttaaaacacggatgagtgccatagtcgaccctggaagtctcattaccaatcca
catcataaaatggttttgcaagatcttctgagaacggcgtcttcgaagtatctggtcttg
gaagtaggcagagaaaatgtcgccagagacgcatttgaccaactttggaggcgtgaaaga
agagagcttctacggccactcaaggtccatttaggggagaacagtggcgaggagggattt
gactctggaggtgtccagcaagagttttttcgtttggccatcgcggaatgtttggatcct
ggatttggggccttcaccgttgatgaaaggacacgcatggcttggttcgctccaggttca
ttgaccgaagactggaaatacgaacttgtcggacttttgatgtcactcgcgttatacaac
ggcttgacactaccggttacgtttccgagggctctttatcggaagttgctgggtaatcct
gttgaagagcttcatcacatcgctgatgggtggccagatttagcgagtgggttgacgacc
ttgctggagtgggatgaaaagaatggtctcatcgaagatatctttgcccgtacatatgaa
ttctcggtatcttcattggggacgattgttacgcgcgagatgagggcggatggaagtacg
gtgtggccaaacgcagcctccagctcaacagatatcgagccaccacacatgaacaactct
gatgacgcaccgcttgtcagtaacgacaaccgggatgactacgtcatagactacatccgc
tacctaacggacgcttctattcgacgccagtatctcgctttcgagcgcggatttgcttcg
tgcttggacaagaagtccttgtcacttctatgtccatctaccttgcagtcgctagtcgaa
ggagtacaggaaatcgacatcggcgaactcaaacgttacgctcgttacgtagggtgggat
acttctcatcgtaccatcaaggacttttggtctattgttaagaggtacgacgagggcatg
aagcagagactacttgagttcgtgacgtcgtctgaccgcgttcccgttggtggcatgaag
aacttgcagttcgtcatacaaaagaacggcgaagaagacggcactggtgggcatttgcct
acggcctatacttgttatggaacattacttttaccagaatacagagataaagaggtgtta
agggagcgtcttgggatggcattacaaaatgcccagggctttggtttcgcctaa
