# Supplementary material for: Apicidin biosynthesis is linked to accessory chromosomes in Fusarium poae isolates
Source: BMC Genomics. 2021 Aug 4;22:591. doi: 10.1186/s12864-021-07617-y (PMC8340494; doi:10.1186/s12864-021-07617-y)
Supplement: Supplementary file 17 — Additional file 17. Compressed folder containing alignments for each of the 4141 orthologs used in BUSCO analysis. [file 12864_2021_7617_MOESM17_ESM.zip › Fven2_nt_MAFFT/21553at5125_nt.mafft.fasta]

>Fp105
atggtttccacgctggagcctccaaccgcctcctccgtctcccgtcgcggcccctcgtcg
attgtctctcgccaatctcaatcacactcgcgatccaagcgctataatcgctctcacacc
ggtggtagcaccaacaccactcatgctcttcaaaatgactttcctgtctttggtactggc
gatgtcgagatcatagtccgcgcgcgcgacacaccctccgatgccgctcctgtgcagaac
cgttacctgcttcatcgtcatactcttacgcgctccagcggcttttttgaaaccagcaca
tcgaaccagtggtcccgtaatcgtgcactgccagctggtaatgagctctcccgcatcggt
gaggatggcgaaatcgatcccgttaccggaagcgacgtcagttccagatcgcaacgagga
agtgtgcatcccccgagaaagagatggcgatacgaattagatccacgatctggaccgaat
gatatcccaatgctggtccagcgagacgaatcgtcgcgagataatacacagtctttgttc
ggtccctcttcagctccacctaccgtcagttccagagactcgcgatcttcaagccgctcc
ggacgctcgcactcgcgatcagtgtccaattcgtcgacctctagcggtttcttccgctct
gttgccaatctcagtctctcctccaaccacccaccacctgcagcggagctgtcgcaggca
gacgaggaccttttgcgcgactacgacaacctctttcgcatcttttacaactacccaccc
gtcctcgatggtgtcaacgtcgcagatgcctatgtccaatgcaagagcttgctcaacctc
gccgaccaatacgacgctcttgctgtggtgggacctcgagttgatcaccacatgctgcag
ttccagtcacggctgtggaagcaaattgccaaatacccgatttcgtatctgcgcctcggg
tatctagctcgcagccgggtcatctttcaggaagccttgattcatgtcgttgggcagtgg
ccggccggggagcgcagtctgcgtgcagccctgcccgacattgtcttggatatcattgag
gacaaggtggaggaattggaagaaaccgtcggtcgcatcgaaggacgcctcttccgcctt
gggctcaccaacagccgtggtgaacgtgtcggcccaagcaacaattacctcgactggctg
tccataagcttgttccgccaatggctggccgacaacacctctccgcagccgcctccagat
cagcgacgcaggacaacctcccgtgatgggggccgcagcgtcgccgccttgcccccgccc
tccccgccgttgaattctgtcggacgtgcatatcgtcaaattggctccagcaatcccgcc
tcattcctcggtcacgacgactgcaagcgcttcctcaagctcactccagagctctacagc
cgggagaacctccggaggttcgagaagcgtcttgacgagataaaggcaatggcccgagaa
gtcgtacgacccctcatgggtagcaacctcgagcttgacatgggcgacacttcacgcaca
ccagacagcatcacctacctcacctgcaccaccgttgggaaccgagacttgccctgggta
atggatgaccagaatacggttggactcattgccaactga
>Fp108
atggtttccacgctggagcctccaaccgcctcctccgtctcccgtcgcggcccctcgtcg
attgtctctcgccaatctcaatcacactcgcgatccaagcgctataatcgctctcacacc
ggtggtagcaccaacaccactcatgctcttcaaaatgactttcctgtctttggtactggc
gatgtcgagatcatagtccgcgcgcgcgacacaccctccgatgccgctcctgtgcagaac
cgttacctgcttcatcgtcatactcttacgcgctccagcggcttttttgaaaccagcaca
tcgaaccagtggtcccgtaatcgtgcactgccagctggtaatgagctctcccgcatcggt
gaggatggcgaaatcgatcccgttaccggaagcgacgtcagttccagatcgcaacgagga
agtgtgcatcccccgagaaagagatggcgatacgaattagatccacgatctggaccgaat
gatatcccaatgctggtccagcgagacgaatcgtcgcgagataatacacagtctttgttc
ggtccctcttcagctccacctaccgtcagttccagagactcgcgatcttcaagccgctcc
ggacgctcgcactcgcgatcagtgtccaattcgtcgacctctagcggtttcttccgctct
gttgccaatctcagtctctcctccaaccacccaccacctgcagcggagctgtcgcaggca
gacgaggaccttttgcgcgactacgacaacctctttcgcatcttttacaactacccaccc
gtcctcgatggtgtcaacgtcgcagatgcctatgtccaatgcaagagcttgctcaacctc
gccgaccaatacgacgctcttgctgtggtgggacctcgagttgatcaccacatgctgcag
ttccagtcacggctgtggaagcaaattgccaaatacccgatttcgtatctgcgcctcggg
tatctagctcgcagccgggtcatctttcaggaagccttgattcatgtcgttgggcagtgg
ccggccggggagcgcagtctgcgtgcagccctgcccgacattgtcttggatatcattgag
gacaaggtggaggaattggaagaaaccgtcggtcgcatcgaaggacgcctcttccgcctt
gggctcaccaacagccgtggtgaacgtgtcggcccaagcaacaattacctcgactggctg
tccataagcttgttccgccaatggctggccgacaacacctctccgcagccgcctccagat
cagcgacgcaggacaacctcccgtgatgggggccgcagcgtcgccgccttgcccccgccc
tccccgccgttgaattctgtcggacgtgcatatcgtcaaattggctccagcaatcccgcc
tcattcctcggtcacgacgactgcaagcgcttcctcaagctcactccagagctctacagc
cgggagaacctccggaggttcgagaagcgtcttgacgagataaaggcaatggcccgagaa
gtcgtacgacccctcatgggtagcaacctcgagcttgacatgggcgacacttcacgcaca
ccagacagcatcacctacctcacctgcaccaccgttgggaaccgagacttgccctgggta
atggatgaccagaatacggttggactcattgccaactga
>Fp118
atggtttccacgctggagcctccaaccgcctcctccgtctcccgtcgcggcccctcgtcg
attgtctctcgccaatctcaatcacactcgcgatccaagcgctataatcgctctcacacc
ggtggtagcaccaacaccactcatgctcttcaaaatgactttcctgtctttggtactggc
gatgtcgagatcatagtccgcgcgcgcgacacaccctccgatgccgctcctgtgcagaac
cgttacctgcttcatcgtcatactcttacgcgctccagcggcttttttgaaaccagcaca
tcgaaccagtggtcccgtaatcgtgcactgccagctggtaatgagctctcccgcatcggt
gaggatggcgaaatcgatcccgttaccggaagcgacgtcagttccagatcgcaacgagga
agtgtgcatcccccgagaaagagatggcgatacgaattagatccacgatctggaccgaat
gatatcccaatgctggtccagcgagacgaatcgtcgcgagataatacacagtctttgttc
ggtccctcttcagctccacctaccgtcagttccagagactcgcgatcttcaagccgctcc
ggacgctcgcactcgcgatcagtgtccaattcgtcgacctctagcggtttcttccgctct
gttgccaatctcagtctctcctccaaccacccaccacctgcagcggagctgtcgcaggca
gacgaggaccttttgcgcgactacgacaacctctttcgcatcttttacaactacccaccc
gtcctcgatggtgtcaacgtcgcagatgcctatgtccaatgcaagagcttgctcaacctc
gccgaccaatacgacgctcttgctgtggtgggacctcgagttgatcaccacatgctgcag
ttccagtcacggctgtggaagcaaattgccaaatacccgatttcgtatctgcgcctcggg
tatctagctcgcagccgggtcatctttcaggaagccttgattcatgtcgttgggcagtgg
ccggccggggagcgcagtctgcgtgcagccctgcccgacattgtcttggatatcattgag
gacaaggtggaggaattggaagaaaccgtcggtcgcatcgaaggacgcctcttccgcctt
gggctcaccaacagccgtggtgaacgtgtcggcccaagcaacaattacctcgactggctg
tccataagcttgttccgccaatggctggccgacaacacctctccgcagccgcctccagat
cagcgacgcaggacaacctcccgtgatgggggccgcagcgtcgccgccttgcccccgccc
tccccgccgttgaattctgtcggacgtgcatatcgtcaaattggctccagcaatcccgcc
tcattcctcggtcacgacgactgcaagcgcttcctcaagctcactccagagctctacagc
cgggagaacctccggaggttcgagaagcgtcttgacgagataaaggcaatggcccgagaa
gtcgtacgacccctcatgggtagcaacctcgagcttgacatgggcgacacttcacgcaca
ccagacagcatcacctacctcacctgcaccaccgttgggaaccgagacttgccctgggta
atggatgaccagaatacggttggactcattgccaactga
>Fp122
atggtttccacgctggagcctccaaccgcctcctccgtctcccgtcgcggcccctcgtcg
attgtctctcgccaatctcaatcacactcgcgatccaagcgctataatcgctctcacacc
ggtggtagcaccaacaccactcatgctcttcaaaatgactttcctgtctttggtactggc
gatgtcgagatcatagtccgcgcgcgcgacacaccctccgatgccgctcctgtgcagaac
cgttacctgcttcatcgtcatactcttacgcgctccagcggcttttttgaaaccagcaca
tcgaaccagtggtcccgtaatcgtgcactgccagctggtaatgagctctcccgcatcggt
gaggatggcgaaatcgatcccgttaccggaagcgacgtcagttccagatcgcaacgagga
agtgtgcatcccccgagaaagagatggcgatacgaattagatccacgatctggaccgaat
gatatcccaatgctggtccagcgagacgaatcgtcgcgagataatacacagtctttgttc
ggtccctcttcagctccacctaccgtcagttccagagactcgcgatcttcaagccgctcc
ggacgctcgcactcgcgatcagtgtccaattcgtcgacctctagcggtttcttccgctct
gttgccaatctcagtctctcctccaaccacccaccacctgcagcggagctgtcgcaggca
gacgaggaccttttgcgcgactacgacaacctctttcgcatcttttacaactacccaccc
gtcctcgatggtgtcaacgtcgcagatgcctatgtccaatgcaagagcttgctcaacctc
gccgaccaatacgacgctcttgctgtggtgggacctcgagttgatcaccacatgctgcag
ttccagtcacggctgtggaagcaaattgccaaatacccgatttcgtatctgcgcctcggg
tatctagctcgcagccgggtcatctttcaggaagccttgattcatgtcgttgggcagtgg
ccggccggggagcgcagtctgcgtgcagccctgcccgacattgtcttggatatcattgag
gacaaggtggaggaattggaagaaaccgtcggtcgcatcgaaggacgcctcttccgcctt
gggctcaccaacagccgtggtgaacgtgtcggcccaagcaacaattacctcgactggctg
tccataagcttgttccgccaatggctggccgacaacacctctccgcagccgcctccagat
cagcgacgcaggacaacctcccgtgatgggggccgcagcgtcgccgccttgcccccgccc
tccccgccgttgaattctgtcggacgtgcatatcgtcaaattggctccagcaatcccgcc
tcattcctcggtcacgacgactgcaagcgcttcctcaagctcactccagagctctacagc
cgggagaacctccggaggttcgagaagcgtcttgacgagataaaggcaatggcccgagaa
gtcgtacgacccctcatgggtagcaacctcgagcttgacatgggcgacacttcacgcaca
ccagacagcatcacctacctcacctgcaccaccgttgggaaccgagacttgccctgggta
atggatgaccagaatacggttggactcattgccaactga
>Fp125
atggtttccacgctggagcctccaaccgcctcctccgtctcccgtcgcggcccctcgtcg
attgtctctcgccaatctcaatcacactcgcgatccaagcgctataatcgctctcacacc
ggtggtagcaccaacaccactcatgctcttcaaaatgactttcctgtctttggtactggc
gatgtcgagatcatagtccgcgcgcgcgacacaccctccgatgccgctcctgtgcagaac
cgttacctgcttcatcgtcatactcttacgcgctccagcggcttttttgaaaccagcaca
tcgaaccagtggtcccgtaatcgtgcactgccagctggtaatgagctctcccgcatcggt
gaggatggcgaaatcgatcccgttaccggaagcgacgtcagttccagatcgcaacgagga
agtgtgcatcccccgagaaagagatggcgatacgaattagatccacgatctggaccgaat
gatatcccaatgctggtccagcgagacgaatcgtcgcgagataatacacagtctttgttc
ggtccctcttcagctccacctaccgtcagttccagagactcgcgatcttcaagccgctcc
ggacgctcgcactcgcgatcagtgtccaattcgtcgacctctagcggtttcttccgctct
gttgccaatctcagtctctcctcaaaccacccaccacctgcagcggagctgtcgcaggca
gacgaggaccttttgcgcgactacgacaacctctttcgcatcttttacaactacccaccc
gtcctcgatggtgtcaacgtcgcagatgcctatgtccaatgcaagagcttgctcaacctc
gccgaccaatacgacgctcttgctgtggtgggacctcgagttgatcaccacatgctgcag
ttccagtcacggctgtggaagcaaattgccaaatacccgatttcgtatctgcgcctcggg
tatctagctcgcagccgggtcatctttcaggaagccttgattcatgtcgttgggcagtgg
ccggccggggagcgcagtctgcgtgcagccctgcccgacattgtcttggatatcattgag
gacaaggtggaggaattggaagaaaccgtcggtcgcatcgaaggacgcctcttccgcctt
gggctcaccaacagccgtggtgaacgtgtcggcccaagcaacaattacctcgactggctg
tccataagcttgttccgccaatggctggccgacaacacctctccgcagccgcctccagat
cagcgacgcaggacaacctcccgtgatgggggccgcagcgtcgccgccttgcccccgccc
tccccgccgttgaattctgtcggacgtgcatatcgtcaaattggctccagcaatcccgcc
tcattcctcggtcacgacgactgcaagcgcttcctcaagctcactccagagctctacagc
cgggagaacctccggaggttcgagaagcgtcttgacgagataaaggcaatggcccgagaa
gtcgtacgacccctcatgggtagcaacctcgagcttgacatgggcgacacttcacgcaca
ccagacagcatcacctacctcacctgcaccaccgttgggaaccgagacttgccctgggta
atggatgaccagaatacggttggactcattgccaactga
>Fp13r
atggtttccacgctggagcctccaaccgcctcctccgtctcccgtcgcggcccctcgtcg
attgtctctcgccaatctcaatcacactcgcgatccaagcgctataatcgctctcacacc
ggtggtagcaccaacaccactcatgctcttcaaaatgactttcctgtctttggtactggc
gatgtcgagatcatagtccgcgcgcgcgacacaccctccgatgccgctcctgtgcagaac
cgttacctgcttcatcgtcatactcttacgcgctccagcggcttttttgaaaccagcaca
tcgaaccagtggtcccgtaatcgtgcactgccagctggtaatgagctctcccgcatcggt
gaggatggcgaaatcgatcccgttaccggaagcgacgtcagttccagatcgcaacgagga
agtgtgcatcccccgagaaagagatggcgatacgaattagatccacgatctggaccgaat
gatatcccaatgctggtccagcgagacgaatcgtcgcgagataatacacagtctttgttc
ggtccctcttcagctccacctaccgtcagttccagagactcgcgatcttcaagccgctcc
ggacgctcgcactcgcgatcagtgtccaattcgtcgacctctagcggtttcttccgctct
gttgccaatctcagtctctcctccaaccacccaccacctgcagcggagctgtcgcaggca
gacgaggaccttttgcgcgactacgacaacctctttcgcatcttttacaactacccaccc
gtcctcgatggtgtcaacgtcgcagatgcctatgtccaatgcaagagcttgctcaacctc
gccgaccaatacgacgctcttgctgtggtgggacctcgagttgatcaccacatgctgcag
ttccagtcacggctgtggaagcaaattgccaaatacccgatttcgtatctgcgcctcggg
tatctagctcgcagccgggtcatctttcaggaagccttgattcatgtcgttgggcagtgg
ccggccggggagcgcagtctgcgtgcagccctgcccgacattgtcttggatatcattgag
gacaaggtggaggaattggaagaaaccgtcggtcgcatcgaaggacgcctcttccgcctt
gggctcaccaacagccgtggtgaacgtgtcggcccaagcaacaattacctcgactggctg
tccataagcttgttccgccaatggctggccgacaacacctctccgcagccgcctccagat
cagcgacgcaggacaacctcccgtgatgggggccgcagcgtcgccgccttgcccccgccc
tccccgccgttgaattctgtcggacgtgcatatcgtcaaattggctccagcaatcccgcc
tcattcctcggtcacgacgactgcaagcgcttcctcaagctcactccagagctctacagc
cgggagaacctccggaggttcgagaagcgtcttgacgagataaaggcaatggcccgagaa
gtcgtacgacccctcatgggtagcaacctcgagcttgacatgggcgacacttcacgcaca
ccagacagcatcacctacctcacctgcaccaccgttgggaaccgagacttgccctgggta
atggatgaccagaatacggttggactcattgccaactga
>Fp144
atggtttccacgctggagcctccaaccgcctcctccgtctcccgtcgcggcccctcgtcg
attgtctctcgccaatctcaatcacactcgcgatccaagcgctataatcgctctcacacc
ggtggtagcaccaacaccactcatgctcttcaaaatgactttcctgtctttggtactggc
gatgtcgagatcatagtccgcgcgcgcgacacaccctccgatgccgctcctgtgcagaac
cgttacctgcttcatcgtcatactcttacgcgctccagcggcttttttgaaaccagcaca
tcgaaccagtggtcccgtaatcgtgcactgccagctggtaatgagctctcccgcatcggt
gaggatggcgaaatcgatcccgttaccggaagcgacgtcagttccagatcgcaacgagga
agtgtgcatcccccgagaaagagatggcgatacgaattagatccacgatctggaccgaat
gatatcccaatgctggtccagcgagacgaatcgtcgcgagataatacacagtctttgttc
ggtccctcttcagctccacctaccgtcagttccagagactcgcgatcttcaagccgctcc
ggacgctcgcactcgcgatcagtgtccaattcgtcgacctctagcggtttcttccgctct
gttgccaatctcagtctctcctccaaccacccaccacctgcagcggagctgtcgcaggca
gacgaggaccttttgcgcgactacgacaacctctttcgcatcttttacaactacccaccc
gtcctcgatggtgtcaacgtcgcagatgcctatgtccaatgcaagagcttgctcaacctc
gccgaccaatacgacgctcttgctgtggtgggacctcgagttgatcaccacatgctgcag
ttccagtcacggctgtggaagcaaattgccaaatacccgatttcgtatctgcgcctcggg
tatctagctcgcagccgggtcatctttcaggaagccttgattcatgtcgttgggcagtgg
ccggccggggagcgcagtctgcgtgcagccctgcccgacattgtcttggatatcattgag
gacaaggtggaggaattggaagaaaccgtcggtcgcatcgaaggacgcctcttccgcctt
gggctcaccaacagccgtggtgaacgtgtcggcccaagcaacaattacctcgactggctg
tccataagcttgttccgccaatggctggccgacaacacctctccgcagccgcctccagat
cagcgacgcaggacaacctcccgtgatgggggccgcagcgtcgccgccttgcccccgccc
tccccgccgttgaattctgtcggacgtgcatatcgtcaaattggctccagcaatcccgcc
tcattcctcggtcacgacgactgcaagcgcttcctcaagctcactccagagctctacagc
cgggagaacctccggaggttcgagaagcgtcttgacgagataaaggcaatggcccgagaa
gtcgtacgacccctcatgggtagcaacctcgagcttgacatgggcgacacttcacgcaca
ccagacagcatcacctacctcacctgcaccaccgttgggaaccgagacttgccctgggta
atggatgaccagaatacggttggactcattgccaactga
>Fp146
atggtttccacgctggagcctccaaccgcctcctccgtctcccgtcgcggcccctcgtcg
attgtctctcgccaatctcaatcacactcgcgatccaagcgctataatcgctctcacacc
ggtggtagcaccaacaccactcatgctcttcaaaatgactttcctgtctttggtactggc
gatgtcgagatcatagtccgcgcgcgcgacacaccctccgatgccgctcctgtgcagaac
cgttacctgcttcatcgtcatactcttacgcgctccagcggcttttttgaaaccagcaca
tcgaaccagtggtcccgtaatcgtgcactgccagctggtaatgagctctcccgcatcggt
gaggatggcgaaatcgatcccgttaccggaagcgacgtcagttccagatcgcaacgagga
agtgtgcatcccccgagaaagagatggcgatacgaattagatccacgatctggaccgaat
gatatcccaatgctggtccagcgagacgaatcgtcgcgagataatacacagtctttgttc
ggtccctcttcagctccacctaccgtcagttccagagactcgcgatcttcaagccgctcc
ggacgctcgcactcgcgatcagtgtccaattcgtcgacctctagcggtttcttccgctct
gttgccaatctcagtctctcctccaaccacccaccacctgcagcggagctgtcgcaggca
gacgaggaccttttgcgcgactacgacaacctctttcgcatcttttacaactacccaccc
gtcctcgatggtgtcaacgtcgcagatgcctatgtccaatgcaagagcttgctcaacctc
gccgaccaatacgacgctcttgctgtggtgggacctcgagttgatcaccacatgctgcag
ttccagtcacggctgtggaagcaaattgccaaatacccgatttcgtatctgcgcctcggg
tatctagctcgcagccgggtcatctttcaggaagccttgattcatgtcgttgggcagtgg
ccggccggggagcgcagtctgcgtgcagccctgcccgacattgtcttggatatcattgag
gacaaggtggaggaattggaagaaaccgtcggtcgcatcgaaggacgcctcttccgcctt
gggctcaccaacagccgtggtgaacgtgtcggcccaagcaacaattacctcgactggctg
tccataagcttgttccgccaatggctggccgacaacacctctccgcagccgcctccagat
cagcgacgcaggacaacctcccgtgatgggggccgcagcgtcgccgccttgcccccgccc
tccccgccgttgaattctgtcggacgtgcatatcgtcaaattggctccagcaatcccgcc
tcattcctcggtcacgacgactgcaagcgcttcctcaagctcactccagagctctacagc
cgggagaacctccggaggttcgagaagcgtcttgacgagataaaggcaatggcccgagaa
gtcgtacgacccctcatgggtagcaacctcgagcttgacatgggcgacacttcacgcaca
ccagacagcatcacctacctcacctgcaccaccgttgggaaccgagacttgccctgggta
atggatgaccagaatacggttggactcattgccaactga
>Fp155
atggtttccacgctggagcctccaaccgcctcctccgtctcccgtcgcggcccctcgtcg
attgtctctcgccaatctcaatcacactcgcgatccaagcgctataatcgctctcacacc
ggtggtagcaccaacaccactcatgctcttcaaaatgactttcctgtctttggtactggc
gatgtcgagatcatagtccgcgcgcgcgacacaccctccgatgccgctcctgtgcagaac
cgttacctgcttcatcgtcatactcttacgcgctccagcggcttttttgaaaccagcaca
tcgaaccagtggtcccgtaatcgtgcactgccagctggtaatgagctctcccgcatcggt
gaggatggcgaaatcgatcccgttaccggaagcgacgtcagttccagatcgcaacgagga
agtgtgcatcccccgagaaagagatggcgatacgaattagatccacgatctggaccgaat
gatatcccaatgctggtccagcgagacgaatcgtcgcgagataatacacagtctttgttc
ggtccctcttcagctccacctaccgtcagttccagagactcgcgatcttcaagccgctcc
ggacgctcgcactcgcgatcagtgtccaattcgtcgacctctagcggtttcttccgctct
gttgccaatctcagtctctcctccaaccacccaccacctgcagcggagctgtcgcaggca
gacgaggaccttttgcgcgactacgacaacctctttcgcatcttttacaactacccaccc
gtcctcgatggtgtcaacgtcgcagatgcctatgtccaatgcaagagcttgctcaacctc
gccgaccaatacgacgctcttgctgtggtgggacctcgagttgatcaccacatgctgcag
ttccagtcacggctgtggaagcaaattgccaaatacccgatttcgtatctgcgcctcggg
tatctagctcgcagccgggtcatctttcaggaagccttgattcatgtcgttgggcagtgg
ccggccggggagcgcagtctgcgtgcagccctgcccgacattgtcttggatatcattgag
gacaaggtggaggaattggaagaaaccgtcggtcgcatcgaaggacgcctcttccgcctt
gggctcaccaacagccgtggtgaacgtgtcggcccaagcaacaattacctcgactggctg
tccataagcttgttccgccaatggctggccgacaacacctctccgcagccgcctccagat
cagcgacgcaggacaacctcccgtgatgggggccgcagcgtcgccgccttgcccccaccc
tccccgccgttgaattctgtcggacgtgcatatcgtcaaattggctccagcaatcccgcc
tcattcctcggtcacgacgactgcaagcgcttcctcaagctcactccagagctctacagc
cgggagaacctccggaggttcgagaagcgtcttgacgagataaaggcaatggcccgagaa
gtcgtacgacccctcatgggtagcaacctcgagcttgacatgggcgacacttcacgcaca
ccagacagcatcacctacctcacctgcaccaccgttgggaaccgagacttgccctgggta
atggatgaccagaatacggttggactcattgccaactga
>Fp157
atggtttccacgctggagcctccaaccgcctcctccgtctcccgtcgcggcccctcgtcg
attgtctctcgccaatctcaatcacactcgcgatccaagcgctataatcgctctcacacc
ggtggtagcaccaacaccactcatgctcttcaaaatgactttcctgtctttggtactggc
gatgtcgagatcatagtccgcgcgcgcgacacaccctccgatgccgctcctgtgcagaac
cgttacctgcttcatcgtcatactcttacgcgctccagcggcttttttgaaaccagcaca
tcgaaccagtggtcccgtaatcgtgcactgccagctggtaatgagctctcccgcatcggt
gaggatggcgaaatcgatcccgttaccggaagcgacgtcagttccagatcgcaacgagga
agtgtgcatcccccgagaaagagatggcgatacgaattagatccacgatctggaccgaat
gatatcccaatgctggtccagcgagacgaatcgtcgcgagataatacacagtctttgttc
ggtccctcttcagctccacctaccgtcagttccagagactcgcgatcttcaagccgctcc
ggacgctcgcactcgcgatcagtgtccaattcgtcgacctctagcggtttcttccgctct
gttgccaatctcagtctctcctccaaccacccaccacctgcagcggagctgtcgcaggca
gacgaggaccttttgcgcgactacgacaacctctttcgcatcttttacaactacccaccc
gtcctcgatggtgtcaacgtcgcagatgcctatgtccaatgcaagagcttgctcaacctc
gccgaccaatacgacgctcttgctgtggtgggacctcgagttgatcaccacatgctgcag
ttccagtcacggctgtggaagcaaattgccaaatacccgatttcgtatctgcgcctcggg
tatctagctcgcagccgggtcatctttcaggaagccttgattcatgtcgttgggcagtgg
ccggccggggagcgcagtctgcgtgcagccctgcccgacattgtcttggatatcattgag
gacaaggtggaggaattggaagaaaccgtcggtcgcatcgaaggacgcctcttccgcctt
gggctcaccaacagccgtggtgaacgtgtcggcccaagcaacaattacctcgactggctg
tccataagcttgttccgccaatggctggccgacaacacctctccgcagccgcctccagat
cagcgacgcaggacaacctcccgtgatgggggccgcagcgtcgccgccttgcccccgccc
tccccgccgttgaattctgtcggacgtgcatatcgtcaaattggctccagcaatcccgcc
tcattcctcggtcacgacgactgcaagcgcttcctcaagctcactccagagctctacagc
cgggagaacctccggaggttcgagaagcgtcttgacgagataaaggcaatggcccgagaa
gtcgtacgacccctcatgggtagcaacctcgagcttgacatgggcgacacttcacgcaca
ccagacagcatcacctacctcacctgcaccaccgttgggaaccgagacttgccctgggta
atggatgaccagaatacggttggactcattgccaactga
>Fp16r
atggtttccacgctggagcctccaaccgcctcctccgtctcccgtcgcggcccctcgtcg
attgtctctcgccaatctcaatcacactcgcgatccaagcgctataatcgctctcacacc
ggtggtagcaccaacaccactcatgctcttcaaaatgactttcctgtctttggtactggc
gatgtcgagatcatagtccgcgcgcgcgacacaccctccgatgccgctcctgtgcagaac
cgttacctgcttcatcgtcatactcttacgcgctccagcggcttttttgaaaccagcaca
tcgaaccagtggtcccgtaatcgtgcactgccagctggtaatgagctctcccgcatcggt
gaggatggcgaaatcgatcccgttaccggaagcgacgtcagttccagatcgcaacgagga
agtgtgcatcccccgagaaagagatggcgatacgaattagatccacgatctggaccgaat
gatatcccaatgctggtccagcgagacgaatcgtcgcgagataatacacagtctttgttc
ggtccctcttcagctccacctaccgtcagttccagagactcgcgatcttcaagccgctcc
ggacgctcgcactcgcgatcagtgtccaattcgtcgacctctagcggtttcttccgctct
gttgccaatctcagtctctcctcaaaccacccaccacctgcagcggagctgtcgcaggca
gacgaggaccttttgcgcgactacgacaacctctttcgcatcttttacaactacccaccc
gtcctcgatggtgtcaacgtcgcagatgcctatgtccaatgcaagagcttgctcaacctc
gccgaccaatacgacgctcttgctgtggtgggacctcgagttgatcaccacatgctgcag
ttccagtcacggctgtggaagcaaattgccaaatacccgatttcgtatctgcgcctcggg
tatctagctcgcagccgggtcatctttcaggaagccttgattcatgtcgttgggcagtgg
ccggccggggagcgcagtctgcgtgcagccctgcccgacattgtcttggatatcattgag
gacaaggtggaggaattggaagaaaccgtcggtcgcatcgaaggacgcctcttccgcctt
gggctcaccaacagccgtggtgaacgtgtcggcccaagcaacaattacctcgactggctg
tccataagcttgttccgccaatggctggccgacaacacctctccgcagccgcctccagat
cagcgacgcaggacaacctcccgtgatgggggccgcagcgtcgccgccttgcccccgccc
tccccgccgttgaattctgtcggacgtgcatatcgtcaaattggctccagcaatcccgcc
tcattcctcggtcacgacgactgcaagcgcttcctcaagctcactccagagctctacagc
cgggagaacctccggaggttcgagaagcgtcttgacgagataaaggcaatggcccgagaa
gtcgtacgacccctcatgggtagcaacctcgagcttgacatgggcgacacttcacgcaca
ccagacagcatcacctacctcacctgcaccaccgttgggaaccgagacttgccctgggta
atggatgaccagaatacggttggactcattgccaactga
>Fp1r
atggtttccacgctggagcctccaaccgcctcctccgtctcccgtcgcggcccctcgtcg
attgtctctcgccaatctcaatcacactcgcgatccaagcgctataatcgctctcacacc
ggtggtagcaccaacaccactcatgctcttcaaaatgactttcctgtctttggtactggc
gatgtcgagatcatagtccgcgcgcgcgacacaccctccgatgccgctcctgtgcagaac
cgttacctgcttcatcgtcatactcttacgcgctccagcggcttttttgaaaccagcaca
tcgaaccagtggtcccgtaatcgtgcactgccagctggtaatgagctctcccgcatcggt
gaggatggcgaaatcgatcccgttaccggaagcgacgtcagttccagatcgcaacgagga
agtgtgcatcccccgagaaagagatggcgatacgaattagatccacgatctggaccgaat
gatatcccaatgctggtccagcgagacgaatcgtcgcgagataatacacagtctttgttc
ggtccctcttcagctccacctaccgtcagttccagagactcgcgatcttcaagccgctcc
ggacgctcgcactcgcgatcagtgtccaattcgtcgacctctagcggtttcttccgctct
gttgccaatctcagtctctcctccaaccacccaccacctgcagcggagctgtcgcaggca
gacgaggaccttttgcgcgactacgacaacctctttcgcatcttttacaactacccaccc
gtcctcgatggtgtcaacgtcgcagatgcctatgtccaatgcaagagcttgctcaacctc
gccgaccaatacgacgctcttgctgtggtgggacctcgagttgatcaccacatgctgcag
ttccagtcacggctgtggaagcaaattgccaaatacccgatttcgtatctgcgcctcggg
tatctagctcgcagccgggtcatctttcaggaagccttgattcatgtcgttgggcagtgg
ccggccggggagcgcagtctgcgtgcagccctgcccgacattgtcttggatatcattgag
gacaaggtggaggaattggaagaaaccgtcggtcgcatcgaaggacgcctcttccgcctt
gggctcaccaacagccgtggtgaacgtgtcggcccaagcaacaattacctcgactggctg
tccataagcttgttccgccaatggctggccgacaacacctctccgcagccgcctccagat
cagcgacgcaggacaacctcccgtgatgggggccgcagcgtcgccgccttgcccccgccc
tccccgccgttgaattctgtcggacgtgcatatcgtcaaattggctccagcaatcccgcc
tcattcctcggtcacgacgactgcaagcgcttcctcaagctcactccagagctctacagc
cgggagaacctccggaggttcgagaagcgtcttgacgagataaaggcaatggcccgagaa
gtcgtacgacccctcatgggtagcaacctcgagcttgacatgggcgacacttcacgcaca
ccagacagcatcacctacctcacctgcaccaccgttgggaaccgagacttgccctgggta
atggatgaccagaatacggttggactcattgccaactga
>Fp21r
atggtttccacgctggagcctccaaccgcctcctccgtctcccgtcgcggcccctcgtcg
attgtctctcgccaatctcaatcacactcgcgatccaagcgctataatcgctctcacacc
ggtggtagcaccaacaccactcatgctcttcaaaatgactttcctgtctttggtactggc
gatgtcgagatcatagtccgcgcgcgcgacacaccctccgatgccgctcctgtgcagaac
cgttacctgcttcatcgtcatactcttacgcgctccagcggcttttttgaaaccagcaca
tcgaaccagtggtcccgtaatcgtgcactgccagctggtaatgagctctcccgcatcggt
gaggatggcgaaatcgatcccgttaccggaagcgacgtcagttccagatcgcaacgagga
agtgtgcatcccccgagaaagagatggcgatacgaattagatccacgatctggaccgaat
gatatcccaatgctggtccagcgagacgaatcgtcgcgagataatacacagtctttgttc
ggtccctcttcagctccacctaccgtcagttccagagactcgcgatcttcaagccgctcc
ggacgctcgcactcgcgatcagtgtccaattcgtcgacctctagcggtttcttccgctct
gttgccaatctcagtctctcctccaaccacccaccacctgcagcggagctgtcgcaggca
gacgaggaccttttgcgcgactacgacaacctctttcgcatcttttacaactacccaccc
gtcctcgatggtgtcaacgtcgcagatgcctatgtccaatgcaagagcttgctcaacctc
gccgaccaatacgacgctcttgctgtggtgggacctcgagttgatcaccacatgctgcag
ttccagtcacggctgtggaagcaaattgccaaatacccgatttcgtatctgcgcctcggg
tatctagctcgcagccgggtcatctttcaggaagccttgattcatgtcgttgggcagtgg
ccggccggggagcgcagtctgcgtgcagccctgcccgacattgtcttggatatcattgag
gacaaggtggaggaattggaagaaaccgtcggtcgcatcgaaggacgcctcttccgcctt
gggctcaccaacagccgtggtgaacgtgtcggcccaagcaacaattacctcgactggctg
tccataagcttgttccgccaatggctggccgacaacacctctccgcagccgcctccagat
cagcgacgcaggacaacctcccgtgatgggggccgcagcgtcgccgccttgcccccgccc
tccccgccgttgaattctgtcggacgtgcatatcgtcaaattggctccagcaatcccgcc
tcattcctcggtcacgacgactgcaagcgcttcctcaagctcactccagagctctacagc
cgggagaacctccggaggttcgagaagcgtcttgacgagataaaggcaatggcccgagaa
gtcgtacgacccctcatgggtagcaacctcgagcttgacatgggcgacacttcacgcaca
ccagacagcatcacctacctcacctgcaccaccgttgggaaccgagacttgccctgggta
atggatgaccagaatacggttggactcattgccaactga
>Fp24r
atggtttccacgctggagcctccaaccgcctcctccgtctcccgtcgcggcccctcgtcg
attgtctctcgccaatctcaatcacactcgcgatccaagcgctataatcgctctcacacc
ggtggtagcaccaacaccactcatgctcttcaaaatgactttcctgtctttggtactggc
gatgtcgagatcatagtccgcgcgcgcgacacaccctccgatgccgctcctgtgcagaac
cgttacctgcttcatcgtcatactcttacgcgctccagcggcttttttgaaaccagcaca
tcgaaccagtggtcccgtaatcgtgcactgccagctggtaatgagctctcccgcatcggt
gaggatggcgaaatcgatcccgttaccggaagcgacgtcagttccagatcgcaacgagga
agtgtgcatcccccgagaaagagatggcgatacgaattagatccacgatctggaccgaat
gatatcccaatgctggtccagcgagacgaatcgtcgcgagataatacacagtctttgttc
ggtccctcttcagctccacctaccgtcagttccagagactcgcgatcttcaagccgctcc
ggacgctcgcactcgcgatcagtgtccaattcgtcgacctctagcggtttcttccgctct
gttgccaatctcagtctctcctccaaccacccaccacctgcagcggagctgtcgcaggca
gacgaggaccttttgcgcgactacgacaacctctttcgcatcttttacaactacccaccc
gtcctcgatggtgtcaacgtcgcagatgcctatgtccaatgcaagagcttgctcaacctc
gccgaccaatacgacgctcttgctgtggtgggacctcgagttgatcaccacatgctgcag
ttccagtcacggctgtggaagcaaattgccaaatacccgatttcgtatctgcgcctcggg
tatctagctcgcagccgggtcatctttcaggaagccttgattcatgtcgttgggcagtgg
ccggccggggagcgcagtctgcgtgcagccctgcccgacattgtcttggatatcattgag
gacaaggtggaggaattggaagaaaccgtcggtcgcatcgaaggacgcctcttccgcctt
gggctcaccaacagccgtggtgaacgtgtcggcccaagcaacaattacctcgactggctg
tccataagcttgttccgccaatggctggccgacaacacctctccgcagccgcctccagat
cagcgacgcaggacaacctcccgtgatgggggccgcagcgtcgccgccttgcccccgccc
tccccgccgttgaattctgtcggacgtgcatatcgtcaaattggctccagcaatcccgcc
tcattcctcggtcacgacgactgcaagcgcttcctcaagctcactccagagctctacagc
cgggagaacctccggaggttcgagaagcgtcttgacgagataaaggcaatggcccgagaa
gtcgtacgacccctcatgggtagcaacctcgagcttgacatgggcgacacttcacgcaca
ccagacagcatcacctacctcacctgcaccaccgttgggaaccgagacttgccctgggta
atggatgaccagaatacggttggactcattgccaactga
>Fp2516
atggtttccacgctggagcctccaaccgcctcctccgtctcccgtcgcggcccctcgtcg
attgtctctcgccaatctcaatcacactcgcgatccaagcgctataatcgctctcacacc
ggtggtagcaccaacaccactcatgctcttcaaaatgactttcctgtctttggtactggc
gatgtcgagatcatagtccgcgcgcgcgacacaccctccgatgccgctcctgtgcagaac
cgttacctgcttcatcgtcatactcttacgcgctccagcggcttttttgaaaccagcaca
tcgaaccagtggtcccgtaatcgtgcactgccagctggtaatgagctctcccgcatcggt
gaggatggcgaaatcgatcccgttaccggaagcgacgtcagttccagatcgcaacgagga
agtgtgcatcccccgagaaagagatggcgatacgaattagatccacgatctggaccgaat
gatatcccaatgctggtccagcgagacgaatcgtcgcgagataatacacagtctttgttc
ggtccctcttcagctccacctaccgtcagttccagagactcgcgatcttcaagccgctcc
ggacgctcgcactcgcgatcagtgtccaattcgtcgacctctagcggtttcttccgctct
gttgccaatctcagtctctcctccaaccacccaccacctgcagcggagctgtcgcaggca
gacgaggaccttttgcgcgactacgacaacctctttcgcatcttttacaactacccaccc
gtcctcgatggtgtcaacgtcgcagatgcctatgtccaatgcaagagcttgctcaacctc
gccgaccaatacgacgctcttgctgtggtgggacctcgagttgatcaccacatgctgcag
ttccagtcacggctgtggaagcaaattgccaaatacccgatttcgtatctgcgcctcggg
tatctagctcgcagccgggtcatctttcaggaagccttgattcatgtcgttgggcagtgg
ccggccggggagcgcagtctgcgtgcagccctgcccgacattgtcttggatatcattgag
gacaaggtggaggaattggaagaaaccgtcggtcgcatcgaaggacgcctcttccgcctt
gggctcaccaacagccgtggtgaacgtgtcggcccaagcaacaattacctcgactggctg
tccataagcttgttccgccaatggctggccgacaacacctctccgcagccgcctccagat
cagcgacgcaggacaacctcccgtgatgggggccgcagcgtcgccgccttgcccccgccc
tccccgccgttgaattctgtcggacgtgcatatcgtcaaattggctccagcaatcccgcc
tcattcctcggtcacgacgactgcaagcgcttcctcaagctcactccagagctctacagc
cgggagaacctccggaggttcgagaagcgtcttgacgagataaaggcaatggcccgagaa
gtcgtacgacccctcatgggtagcaacctcgagcttgacatgggcgacacttcacgcaca
ccagacagcatcacctacctcacctgcaccaccgttgggaaccgagacttgccctgggta
atggatgaccagaatacggttggactcattgccaactga
>Fp26r
atggtttccacgctggagcctccaaccgcctcctccgtctcccgtcgcggcccctcgtcg
attgtctctcgccaatctcaatcacactcgcgatccaagcgctataatcgctctcacacc
ggtggtagcaccaacaccactcatgctcttcaaaatgactttcctgtctttggtactggc
gatgtcgagatcatagtccgcgcgcgcgccacaccctccgatgccgctcctgtgcagaac
cgttacctgcttcatcgtcatactcttacgcgctccagcggcttttttgaaaccagcaca
tcgaaccagtggtcccgtaatcgtgcactgccagctggtaatgagctctcccgcatcggt
gaggatggcgaaatcgatcccgttaccggaagcgacgtcagttccagatcgcaacgagga
agtgtgcatcccccgagaaagagatggcgatacgaattagatccacgatctggaccgaat
gatatcccaatgctggtccagcgagacgaatcgtcgcgagataatacacagtctttgttc
ggtccctcttcagctccacctaccgtcagttccagagactcgcgatcttcaagccgctcc
ggacgctcgcactcgcgatcagtgtccaattcgtcgacctctagcggtttcttccgctct
gttgccaatctcagtctctcctccaaccacccaccacctgcagcggagctgtcgcaggca
gacgaggaccttttgcgcgactacgacaacctctttcgcatcttttacaactacccaccc
gtcctcgatggtgtcaacgtcgcagatgcctatgtccaatgcaagagcttgctcaacctc
gccgaccaatacgacgctcttgctgtggtgggacctcgagttgatcaccacatgctgcag
ttccagtcacggctgtggaagcaaattgccaaatacccgatttcgtatctgcgcctcggg
tatctagctcgcagccgggtcatctttcaggaagccttgattcatgtcgttgggcagtgg
ccggccggggagcgcagtctgcgtgcagccctgcccgacattgtcttggatatcattgag
gacaaggtggaggaattggaagaaaccgtcggtcgcatcgaaggacgcctcttccgcctt
gggctcaccaacagccgtggtgaacgtgtcggcccaagcaacaattacctcgactggctg
tccataagcttgttccgccaatggctggccgacaacacctctccgcagccgcctccagat
cagcgacgcaggacaacctcccgtgatgggggccgcagcgtcgccgccttgcccccgccc
tccccgccgttgaattctgtcggacgtgcatatcgtcaaattggctccagcaatcccgcc
tcattcctcggtcacgacgactgcaagcgcttcctcaagctcactccagagctctacagc
cgggagaacctccggaggttcgagaagcgtcttgacgagataaaggcaatggcccgagaa
gtcgtacgacccctcatgggtagcaacctcgagcttgacatgggcgacacttcacgcaca
ccagacagcatcacctacctcacctgcaccaccgttgggaaccgagacttgccctgggta
atggatgaccagaatacggttggactcattgccaactga
>Fp33
atggtttccacgctggagcctccaaccgcctcctccgtctcccgtcgcggcccctcgtcg
attgtctctcgccaatctcaatcacactcgcgatccaagcgctataatcgctctcacacc
ggtggtagcaccaacaccactcatgctcttcaaaatgactttcctgtctttggtactggc
gatgtcgagatcatagtccgcgcgcgcgacacaccctccgatgccgctcctgtgcagaac
cgttacctgcttcatcgtcatactcttacgcgctccagcggcttttttgaaaccagcaca
tcgaaccagtggtcccgtaatcgtgcactgccagctggtaatgagctctcccgcatcggt
gaggatggcgaaatcgatcccgttaccggaagcgacgtcagttccagatcgcaacgagga
agtgtgcatcccccgagaaagagatggcgatacgaattagatccacgatctggaccgaat
gatatcccaatgctggtccagcgagacgaatcgtcgcgagataatacacagtctttgttc
ggtccctcttcagctccacctaccgtcagttccagagactcgcgatcttcaagccgctcc
ggacgctcgcactcgcgatcagtgtccaattcgtcgacctctagcggtttcttccgctct
gttgccaatctcagtctctcctcaaaccacccaccacctgcagcggagctgtcgcaggca
gacgaggaccttttgcgcgactacgacaacctctttcgcatcttttacaactacccaccc
gtcctcgatggtgtcaacgtcgcagatgcctatgtccaatgcaagagcttgctcaacctc
gccgaccaatacgacgctcttgctgtggtgggacctcgagttgatcaccacatgctgcag
ttccagtcacggctgtggaagcaaattgccaaatacccgatttcgtatctgcgcctcggg
tatctagctcgcagccgggtcatctttcaggaagccttgattcatgtcgttgggcagtgg
ccggccggggagcgcagtctgcgtgcagccctgcccgacattgtcttggatatcattgag
gacaaggtggaggaattggaagaaaccgtcggtcgcatcgaaggacgcctcttccgcctt
gggctcaccaacagccgtggtgaacgtgtcggcccaagcaacaattacctcgactggctg
tccataagcttgttccgccaatggctggccgacaacacctctccgcagccgcctccagat
cagcgacgcaggacaacctcccgtgatgggggccgcagcgtcgccgccttgcccccgccc
tccccgccgttgaattctgtcggacgtgcatatcgtcaaattggctccagcaatcccgcc
tcattcctcggtcacgacgactgcaagcgcttcctcaagctcactccagagctctacagc
cgggagaacctccggaggttcgagaagcgtcttgacgagataaaggcaatggcccgagaa
gtcgtacgacccctcatgggtagcaacctcgagcttgacatgggcgacacttcacgcaca
ccagacagcatcacctacctcacctgcaccaccgttgggaaccgagacttgccctgggta
atggatgaccagaatacggttggactcattgccaactga
>Fp34
atggtttccacgctggagcctccaaccgcctcctccgtctcccgtcgcggcccctcgtcg
attgtctctcgccaatctcaatcacactcgcgatccaagcgctataatcgctctcacacc
ggtggtagcaccaacaccactcatgctcttcaaaatgactttcctgtctttggtactggc
gatgtcgagatcatagtccgcgcgcgcgacacaccctccgatgccgctcctgtgcagaac
cgttacctgcttcatcgtcatactcttacgcgctccagcggcttttttgaaaccagcaca
tcgaaccagtggtcccgtaatcgtgcactgccagctggtaatgagctctcccgcatcggt
gaggatggcgaaatcgatcccgttaccggaagcgacgtcagttccagatcgcaacgagga
agtgtgcatcccccgagaaagagatggcgatacgaattagatccacgatctggaccgaat
gatatcccaatgctggtccagcgagacgaatcgtcgcgagataatacacagtctttgttc
ggtccctcttcagctccacctaccgtcagttccagagactcgcgatcttcaagccgctcc
ggacgctcgcactcgcgatcagtgtccaattcgtcgacctctagcggtttcttccgctct
gttgccaatctcagtctctcctccaaccacccaccacctgcagcggagctgtcgcaggca
gacgaggaccttttgcgcgactacgacaacctctttcgcatcttttacaactacccaccc
gtcctcgatggtgtcaacgtcgcagatgcctatgtccaatgcaagagcttgctcaacctc
gccgaccaatacgacgctcttgctgtggtgggacctcgagttgatcaccacatgctgcag
ttccagtcacggctgtggaagcaaattgccaaatacccgatttcgtatctgcgcctcggg
tatctagctcgcagccgggtcatctttcaggaagccttgattcatgtcgttgggcagtgg
ccggccggggagcgcagtctgcgtgcagccctgcccgacattgtcttggatatcattgag
gacaaggtggaggaattggaagaaaccgtcggtcgcatcgaaggacgcctcttccgcctt
gggctcaccaacagccgtggtgaacgtgtcggcccaagcaacaattacctcgactggctg
tccataagcttgttccgccaatggctggccgacaacacctctccgcagccgcctccagat
cagcgacgcaggacaacctcccgtgatgggggccgcagcgtcgccgccttgcccccgccc
tccccgccgttgaattctgtcggacgtgcatatcgtcaaattggctccagcaatcccgcc
tcattcctcggtcacgacgactgcaagcgcttcctcaagctcactccagagctctacagc
cgggagaacctccggaggttcgagaagcgtcttgacgagataaaggcaatggcccgagaa
gtcgtacgacccctcatgggtagcaacctcgagcttgacatgggcgacacttcacgcaca
ccagacagcatcacctacctcacctgcaccaccgttgggaaccgagacttgccctgggta
atggatgaccagaatacggttggactcattgccaactga
>Fp35
atggtttccacgctggagcctccaaccgcctcctccgtctcccgtcgcggcccctcgtcg
attgtctctcgccaatctcaatcacactcgcgatccaagcgctataatcgctctcacacc
ggtggtagcaccaacaccactcatgctcttcaaaatgactttcctgtctttggtactggc
gatgtcgagatcatagtccgcgcgcgcgacacaccctccgatgccgctcctgtgcagaac
cgttacctgcttcatcgtcatactcttacgcgctccagcggcttttttgaaaccagcaca
tcgaaccagtggtcccgtaatcgtgcactgccagctggtaatgagctctcccgcatcggt
gaggatggcgaaatcgatcccgttaccggaagcgacgtcagttccagatcgcaacgagga
agtgtgcatcccccgagaaagagatggcgatacgaattagatccacgatctggaccgaat
gatatcccaatgctggtccagcgagacgaatcgtcgcgagataatacacagtctttgttc
ggtccctcttcagctccacctaccgtcagttccagagactcgcgatcttcaagccgctcc
ggacgctcgcactcgcgatcagtgtccaattcgtcgacctctagcggtttcttccgctct
gttgccaatctcagtctctcctccaaccacccaccacctgcagcggagctgtcgcaggca
gacgaggaccttttgcgcgactacgacaacctctttcgcatcttttacaactacccaccc
gtcctcgatggtgtcaacgtcgcagatgcctatgtccaatgcaagagcttgctcaacctc
gccgaccaatacgacgctcttgctgtggtgggacctcgagttgatcaccacatgctgcag
ttccagtcacggctgtggaagcaaattgccaaatacccgatttcgtatctgcgcctcggg
tatctagctcgcagccgggtcatctttcaggaagccttgattcatgtcgttgggcagtgg
ccggccggggagcgcagtctgcgtgcagccctgcccgacattgtcttggatatcattgag
gacaaggtggaggaattggaagaaaccgtcggtcgcatcgaaggacgcctcttccgcctt
gggctcaccaacagccgtggtgaacgtgtcggcccaagcaacaattacctcgactggctg
tccataagcttgttccgccaatggctggccgacaacacctctccgcagccgcctccagat
cagcgacgcaggacaacctcccgtgatgggggccgcagcgtcgccgccttgcccccgccc
tccccgccgttgaattctgtcggacgtgcatatcgtcaaattggctccagcaatcccgcc
tcattcctcggtcacgacgactgcaagcgcttcctcaagctcactccagagctctacagc
cgggagaacctccggaggttcgagaagcgtcttgacgagataaaggcaatggcccgagaa
gtcgtacgacccctcatgggtagcaacctcgagcttgacatgggcgacacttcacgcaca
ccagacagcatcacctacctcacctgcaccaccgttgggaaccgagacttgccctgggta
atggatgaccagaatacggttggactcattgccaactga
>Fp38
atggtttccacgctggagcctccaaccgcctcctccgtctcccgtcgcggcccctcgtcg
attgtctctcgccaatctcaatcacactcgcgatccaagcgctataatcgctctcacacc
ggtggtagcaccaacaccactcatgctcttcaaaatgactttcctgtctttggtactggc
gatgtcgagatcatagtccgcgcgcgcgacacaccctccgatgccgctcctgtgcagaac
cgttacctgcttcatcgtcatactcttacgcgctccagcggcttttttgaaaccagcaca
tcgaaccagtggtcccgtaatcgtgcactgccagctggtaatgagctctcccgcatcggt
gaggatggcgaaatcgatcccgttaccggaagcgacgtcagttccagatcgcaacgagga
agtgtgcatcccccgagaaagagatggcgatacgaattagatccacgatctggaccgaat
gatatcccaatgctggtccagcgagacgaatcgtcgcgagataatacacagtctttgttc
ggtccctcttcagctccacctaccgtcagttccagagactcgcgatcttcaagccgctcc
ggacgctcgcactcgcgatcagtgtccaattcgtcgacctctagcggtttcttccgctct
gttgccaatctcagtctctcctccaaccacccaccacctgcagcggagctgtcgcaggca
gacgaggaccttttgcgcgactacgacaacctctttcgcatcttttacaactacccaccc
gtcctcgatggtgtcaacgtcgcagatgcctatgtccaatgcaagagcttgctcaacctc
gccgaccaatacgacgctcttgctgtggtgggacctcgagttgatcaccacatgctgcag
ttccagtcacggctgtggaagcaaattgccaaatacccgatttcgtatctgcgcctcggg
tatctagctcgcagccgggtcatctttcaggaagccttgattcatgtcgttgggcagtgg
ccggccggggagcgcagtctgcgtgcagccctgcccgacattgtcttggatatcattgag
gacaaggtggaggaattggaagaaaccgtcggtcgcatcgaaggacgcctcttccgcctt
gggctcaccaacagccgtggtgaacgtgtcggcccaagcaacaattacctcgactggctg
tccataagcttgttccgccaatggctggccgacaacacctctccgcagccgcctccagat
cagcgacgcaggacaacctcccgtgatgggggccgcagcgtcgccgccttgcccccgccc
tccccgccgttgaattctgtcggacgtgcatatcgtcaaattggctccagcaatcccgcc
tcattcctcggtcacgacgactgcaagcgcttcctcaagctcactccagagctctacagc
cgggagaacctccggaggttcgagaagcgtcttgacgagataaaggcaatggcccgagaa
gtcgtacgacccctcatgggtagcaacctcgagcttgacatgggcgacacttcacgcaca
ccagacagcatcacctacctcacctgcaccaccgttgggaaccgagacttgccctgggta
atggatgaccagaatacggttggactcattgccaactga
>Fp39
atggtttccacgctggagcctccaaccgcctcctccgtctcccgtcgcggcccctcgtcg
attgtctctcgccaatctcaatcacactcgcgatccaagcgctataatcgctctcacacc
ggtggtagcaccaacaccactcatgctcttcaaaatgactttcctgtctttggtactggc
gatgtcgagatcatagtccgcgcgcgcgacacaccctccgatgccgctcctgtgcagaac
cgttacctgcttcatcgtcatactcttacgcgctccagcggcttttttgaaaccagcaca
tcgaaccagtggtcccgtaatcgtgcactgccagctggtaatgagctctcccgcatcggt
gaggatggcgaaatcgatcccgttaccggaagcgacgtcagttccagatcgcaacgagga
agtgtgcatcccccgagaaagagatggcgatacgaattagatccacgatctggaccgaat
gatatcccaatgctggtccagcgagacgaatcgtcgcgagataatacacagtctttgttc
ggtccctcttcagctccacctaccgtcagttccagagactcgcgatcttcaagccgctcc
ggacgctcgcactcgcgatcagtgtccaattcgtcgacctctagcggtttcttccgctct
gttgccaatctcagtctctcctcaaaccacccaccacctgcagcggagctgtcgcaggca
gacgaggaccttttgcgcgactacgacaacctctttcgcatcttttacaactacccaccc
gtcctcgatggtgtcaacgtcgcagatgcctatgtccaatgcaagagcttgctcaacctc
gccgaccaatacgacgctcttgctgtggtgggacctcgagttgatcaccacatgctgcag
ttccagtcacggctgtggaagcaaattgccaaatacccgatttcgtatctgcgcctcggg
tatctagctcgcagccgggtcatctttcaggaagccttgattcatgtcgttgggcagtgg
ccggccggggagcgcagtctgcgtgcagccctgcccgacattgtcttggatatcattgag
gacaaggtggaggaattggaagaaaccgtcggtcgcatcgaaggacgcctcttccgcctt
gggctcaccaacagccgtggtgaacgtgtcggcccaagcaacaattacctcgactggctg
tccataagcttgttccgccaatggctggccgacaacacctctccgcagccgcctccagat
cagcgacgcaggacaacctcccgtgatgggggccgcagcgtcgccgccttgcccccgccc
tccccgccgttgaattctgtcggacgtgcatatcgtcaaattggctccagcaatcccgcc
tcattcctcggtcacgacgactgcaagcgcttcctcaagctcactccagagctctacagc
cgggagaacctccggaggttcgagaagcgtcttgacgagataaaggcaatggcccgagaa
gtcgtacgacccctcatgggtagcaacctcgagcttgacatgggcgacacttcacgcaca
ccagacagcatcacctacctcacctgcaccaccgttgggaaccgagacttgccctgggta
atggatgaccagaatacggttggactcattgccaactga
>Fp42
atggtttccacgctggagcctccaaccgcctcctccgtctcccgtcgcggcccctcgtcg
attgtctctcgccaatctcaatcacactcgcgatccaagcgctataatcgctctcacacc
ggtggtagcaccaacaccactcatgctcttcaaaatgactttcctgtctttggtactggc
gatgtcgagatcatagtccgcgcgcgcgacacaccctccgatgccgctcctgtgcagaac
cgttacctgcttcatcgtcatactcttacgcgctccagcggcttttttgaaaccagcaca
tcgaaccagtggtcccgtaatcgtgcactgccagctggtaatgagctctcccgcatcggt
gaggatggcgaaatcgatcccgttaccggaagcgacgtcagttccagatcgcaacgagga
agtgtgcatcccccgagaaagagatggcgatacgaattagatccacgatctggaccgaat
gatatcccaatgctggtccagcgagacgaatcgtcgcgagataatacacagtctttgttc
ggtccctcttcagctccacctaccgtcagttccagagactcgcgatcttcaagccgctcc
ggacgctcgcactcgcgatcagtgtccaattcgtcgacctctagcggtttcttccgctct
gttgccaatctcagtctctcctccaaccacccaccacctgcagcggagctgtcgcaggca
gacgaggaccttttgcgcgactacgacaacctctttcgcatcttttacaactacccaccc
gtcctcgatggtgtcaacgtcgcagatgcctatgtccaatgcaagagcttgctcaacctc
gccgaccaatacgacgctcttgctgtggtgggacctcgagttgatcaccacatgctgcag
ttccagtcacggctgtggaagcaaattgccaaatacccgatttcgtatctgcgcctcggg
tatctagctcgcagccgggtcatctttcaggaagccttgattcatgtcgttgggcagtgg
ccggccggggagcgcagtctgcgtgcagccctgcccgacattgtcttggatatcattgag
gacaaggtggaggaattggaagaaaccgtcggtcgcatcgaaggacgcctcttccgcctt
gggctcaccaacagccgtggtgaacgtgtcggcccaagcaacaattacctcgactggctg
tccataagcttgttccgccaatggctggccgacaacacctctccgcagccgcctccagat
cagcgacgcaggacaacctcccgtgatgggggccgcagcgtcgccgccttgcccccgccc
tccccgccgttgaattctgtcggacgtgcatatcgtcaaattggctccagcaatcccgcc
tcattcctcggtcacgacgactgcaagcgcttcctcaagctcactccagagctctacagc
cgggagaacctccggaggttcgagaagcgtcttgacgagataaaggcaatggcccgagaa
gtcgtacgacccctcatgggtagcaacctcgagcttgacatgggcgacacttcacgcaca
ccagacagcatcacctacctcacctgcaccaccgttgggaaccgagacttgccctgggta
atggatgaccagaatacggttggactcattgccaactga
>Fp44
atggtttccacgctggagcctccaaccgcctcctccgtctcccgtcgcggcccctcgtcg
attgtctctcgccaatctcaatcacactcgcgatccaagcgctataatcgctctcacacc
ggtggtagcaccaacaccactcatgctcttcaaaatgactttcctgtctttggtactggc
gatgtcgagatcatagtccgcgcgcgcgacacaccctccgatgccgctcctgtgcagaac
cgttacctgcttcatcgtcatactcttacgcgctccagcggcttttttgaaaccagcaca
tcgaaccagtggtcccgtaatcgtgcactgccagctggtaatgagctctcccgcatcggt
gaggatggcgaaatcgatcccgttaccggaagcgacgtcagttccagatcgcaacgagga
agtgtgcatcccccgagaaagagatggcgatacgaattagatccacgatctggaccgaat
gatatcccaatgctggtccagcgagacgaatcgtcgcgagataatacacagtctttgttc
ggtccctcttcagctccacctaccgtcagttccagagactcgcgatcttcaagccgctcc
ggacgctcgcactcgcgatcagtgtccaattcgtcgacctctagcggtttcttccgctct
gttgccaatctcagtctctcctccaaccacccaccacctgcagcggagctgtcgcaggca
gacgaggaccttttgcgcgactacgacaacctctttcgcatcttttacaactacccaccc
gtcctcgatggtgtcaacgtcgcagatgcctatgtccaatgcaagagcttgctcaacctc
gccgaccaatacgacgctcttgctgtggtgggacctcgagttgatcaccacatgctgcag
ttccagtcacggctgtggaagcaaattgccaaatacccgatttcgtatctgcgcctcggg
tatctagctcgcagccgggtcatctttcaggaagccttgattcatgtcgttgggcagtgg
ccggccggggagcgcagtctgcgtgcagccctgcccgacattgtcttggatatcattgag
gacaaggtggaggaattggaagaaaccgtcggtcgcatcgaaggacgcctcttccgcctt
gggctcaccaacagccgtggtgaacgtgtcggcccaagcaacaattacctcgactggctg
tccataagcttgttccgccaatggctggccgacaacacctctccgcagccgcctccagat
cagcgacgcaggacaacctcccgtgatgggggccgcagcgtcgccgccttgcccccgccc
tccccgccgttgaattctgtcggacgtgcatatcgtcaaattggctccagcaatcccgcc
tcattcctcggtcacgacgactgcaagcgcttcctcaagctcactccagagctctacagc
cgggagaacctccggaggttcgagaagcgtcttgacgagataaaggcaatggcccgagaa
gtcgtacgacccctcatgggtagcaacctcgagcttgacatgggcgacacttcacgcaca
ccagacagcatcacctacctcacctgcaccaccgttgggaaccgagacttgccctgggta
atggatgaccagaatacggttggactcattgccaactga
>Fp49
atggtttccacgctggagcctccaaccgcctcctccgtctcccgtcgcggcccctcgtcg
attgtctctcgccaatctcaatcacactcgcgatccaagcgctataatcgctctcacacc
ggtggtagcaccaacaccactcatgctcttcaaaatgactttcctgtctttggtactggc
gatgtcgagatcatagtccgcgcgcgcgacacaccctccgatgccgctcctgtgcagaac
cgttacctgcttcatcgtcatactcttacgcgctccagcggcttttttgaaaccagcaca
tcgaaccagtggtcccgtaatcgtgcactgccagctggtaatgagctctcccgcatcggt
gaggatggcgaaatcgatcccgttaccggaagcgacgtcagttccagatcgcaacgagga
agtgtgcatcccccgagaaagagatggcgatacgaattagatccacgatctggaccgaat
gatatcccaatgctggtccagcgagacgaatcgtcgcgagataatacacagtctttgttc
ggtccctcttcagctccacctaccgtcagttccagagactcgcgatcttcaagccgctcc
ggacgctcgcactcgcgatcagtgtccaattcgtcgacctctagcggtttcttccgctct
gttgccaatctcagtctctcctccaaccacccaccacctgcagcggagctgtcgcaggca
gacgaggaccttttgcgcgactacgacaacctctttcgcatcttttacaactacccaccc
gtcctcgatggtgtcaacgtcgcagatgcctatgtccaatgcaagagcttgctcaacctc
gccgaccaatacgacgctcttgctgtggtgggacctcgagttgatcaccacatgctgcag
ttccagtcacggctgtggaagcaaattgccaaatacccgatttcgtatctgcgcctcggg
tatctagctcgcagccgggtcatctttcaggaagccttgattcatgtcgttgggcagtgg
ccggccggggagcgcagtctgcgtgcagccctgcccgacattgtcttggatatcattgag
gacaaggtggaggaattggaagaaaccgtcggtcgcatcgaaggacgcctcttccgcctt
gggctcaccaacagccgtggtgaacgtgtcggcccaagcaacaattacctcgactggctg
tccataagcttgttccgccaatggctggccgacaacacctctccgcagccgcctccagat
cagcgacgcaggacaacctcccgtgatgggggccgcagcgtcgccgccttgcccccgccc
tccccgccgttgaattctgtcggacgtgcatatcgtcaaattggctccagcaatcccgcc
tcattcctcggtcacgacgactgcaagcgcttcctcaagctcactccagagctctacagc
cgggagaacctccggaggttcgagaagcgtcttgacgagataaaggcaatggcccgagaa
gtcgtacgacccctcatgggtagcaacctcgagcttgacatgggcgacacttcacgcaca
ccagacagcatcacctacctcacctgcaccaccgttgggaaccgagacttgccctgggta
atggatgaccagaatacggttggactcattgccaactga
>Fp50
atggtttccacgctggagcctccaaccgcctcctccgtctcccgtcgcggcccctcgtcg
attgtctctcgccaatctcaatcacactcgcgatccaagcgctataatcgctctcacacc
ggtggtagcaccaacaccactcatgctcttcaaaatgactttcctgtctttggtactggc
gatgtcgagatcatagtccgcgcgcgcgacacaccctccgatgccgctcctgtgcagaac
cgttacctgcttcatcgtcatactcttacgcgctccagcggcttttttgaaaccagcaca
tcgaaccagtggtcccgtaatcgtgcactgccagctggtaatgagctctcccgcatcggt
gaggatggcgaaatcgatcccgttaccggaagcgacgtcagttccagatcgcaacgagga
agtgtgcatcccccgagaaagagatggcgatacgaattagatccacgatctggaccgaat
gatatcccaatgctggtccagcgagacgaatcgtcgcgagataatacacagtctttgttc
ggtccctcttcagctccacctaccgtcagttccagagactcgcgatcttcaagccgctcc
ggacgctcgcactcgcgatcagtgtccaattcgtcgacctctagcggtttcttccgctct
gttgccaatctcagtctctcctccaaccacccaccacctgcagcggagctgtcgcaggca
gacgaggaccttttgcgcgactacgacaacctctttcgcatcttttacaactacccaccc
gtcctcgatggtgtcaacgtcgcagatgcctatgtccaatgcaagagcttgctcaacctc
gccgaccaatacgacgctcttgctgtggtgggacctcgagttgatcaccacatgctgcag
ttccagtcacggctgtggaagcaaattgccaaatacccgatttcgtatctgcgcctcggg
tatctagctcgcagccgggtcatctttcaggaagccttgattcatgtcgttgggcagtgg
ccggccggggagcgcagtctgcgtgcagccctgcccgacattgtcttggatatcattgag
gacaaggtggaggaattggaagaaaccgtcggtcgcatcgaaggacgcctcttccgcctt
gggctcaccaacagccgtggtgaacgtgtcggcccaagcaacaattacctcgactggctg
tccataagcttgttccgccaatggctggccgacaacacctctccgcagccgcctccagat
cagcgacgcaggacaacctcccgtgatgggggccgcagcgtcgccgccttgcccccgccc
tccccgccgttgaattctgtcggacgtgcatatcgtcaaattggctccagcaatcccgcc
tcattcctcggtcacgacgactgcaagcgcttcctcaagctcactccagagctctacagc
cgggagaacctccggaggttcgagaagcgtcttgacgagataaaggcaatggcccgagaa
gtcgtacgacccctcatgggtagcaacctcgagcttgacatgggcgacacttcacgcaca
ccagacagcatcacctacctcacctgcaccaccgttgggaaccgagacttgccctgggta
atggatgaccagaatacggttggactcattgccaactga
>Fp51
atggtttccacgctggagcctccaaccgcctcctccgtctcccgtcgcggcccctcgtcg
attgtctctcgccaatctcaatcacactcgcgatccaagcgctataatcgctctcacacc
ggtggtagcaccaacaccactcatgctcttcaaaatgactttcctgtctttggtactggc
gatgtcgagatcatagtccgcgcgcgcgacacaccctccgatgccgctcctgtgcagaac
cgttacctgcttcatcgtcatactcttacgcgctccagcggcttttttgaaaccagcaca
tcgaaccagtggtcccgtaatcgtgcactgccagctggtaatgagctctcccgcatcggt
gaggatggcgaaatcgatcccgttaccggaagcgacgtcagttccagatcgcaacgagga
agtgtgcatcccccgagaaagagatggcgatacgaattagatccacgatctggaccgaat
gatatcccaatgctggtccagcgagacgaatcgtcgcgagataatacacagtctttgttc
ggtccctcttcagctccacctaccgtcagttccagagactcgcgatcttcaagccgctcc
ggacgctcgcactcgcgatcagtgtccaattcgtcgacctctagcggtttcttccgctct
gttgccaatctcagtctctcctccaaccacccaccacctgcagcggagctgtcgcaggca
gacgaggaccttttgcgcgactacgacaacctctttcgcatcttttacaactacccaccc
gtcctcgatggtgtcaacgtcgcagatgcctatgtccaatgcaagagcttgctcaacctc
gccgaccaatacgacgctcttgctgtggtgggacctcgagttgatcaccacatgctgcag
ttccagtcacggctgtggaagcaaattgccaaatacccgatttcgtatctgcgcctcggg
tatctagctcgcagccgggtcatctttcaggaagccttgattcatgtcgttgggcagtgg
ccggccggggagcgcagtctgcgtgcagccctgcccgacattgtcttggatatcattgag
gacaaggtggaggaattggaagaaaccgtcggtcgcatcgaaggacgcctcttccgcctt
gggctcaccaacagccgtggtgaacgtgtcggcccaagcaacaattacctcgactggctg
tccataagcttgttccgccaatggctggccgacaacacctctccgcagccgcctccagat
cagcgacgcaggacaacctcccgtgatgggggccgcagcgtcgccgccttgcccccgccc
tccccgccgttgaattctgtcggacgtgcatatcgtcaaattggctccagcaatcccgcc
tcattcctcggtcacgacgactgcaagcgcttcctcaagctcactccagagctctacagc
cgggagaacctccggaggttcgagaagcgtcttgacgagataaaggcaatggcccgagaa
gtcgtacgacccctcatgggtagcaacctcgagcttgacatgggcgacacttcacgcaca
ccagacagcatcacctacctcacctgcaccaccgttgggaaccgagacttgccctgggta
atggatgaccagaatacggttggactcattgccaactga
>Fp59
atggtttccacgctggagcctccaaccgcctcctccgtctcccgtcgcggcccctcgtcg
attgtctctcgccaatctcaatcacactcgcgatccaagcgctataatcgctctcacacc
ggtggtagcaccaacaccactcatgctcttcaaaatgactttcctgtctttggtactggc
gatgtcgagatcatagtccgcgcgcgcgacacaccctccgatgccgctcctgtgcagaac
cgttacctgcttcatcgtcatactcttacgcgctccagcggcttttttgaaaccagcaca
tcgaaccagtggtcccgtaatcgtgcactgccagctggtaatgagctctcccgcatcggt
gaggatggcgaaatcgatcccgttaccggaagcgacgtcagttccagatcgcaacgagga
agtgtgcatcccccgagaaagagatggcgatacgaattagatccacgatctggaccgaat
gatatcccaatgctggtccagcgagacgaatcgtcgcgagataatacacagtctttgttc
ggtccctcttcagctccacctaccgtcagttccagagactcgcgatcttcaagccgctcc
ggacgctcgcactcgcgatcagtgtccaattcgtcgacctctagcggtttcttccgctct
gttgccaatctcagtctctcctcaaaccacccaccacctgcagcggagctgtcgcaggca
gacgaggaccttttgcgcgactacgacaacctctttcgcatcttttacaactacccaccc
gtcctcgatggtgtcaacgtcgcagatgcctatgtccaatgcaagagcttgctcaacctc
gccgaccaatacgacgctcttgctgtggtgggacctcgagttgatcaccacatgctgcag
ttccagtcacggctgtggaagcaaattgccaaatacccgatttcgtatctgcgcctcggg
tatctagctcgcagccgggtcatctttcaggaagccttgattcatgtcgttgggcagtgg
ccggccggggagcgcagtctgcgtgcagccctgcccgacattgtcttggatatcattgag
gacaaggtggaggaattggaagaaaccgtcggtcgcatcgaaggacgcctcttccgcctt
gggctcaccaacagccgtggtgaacgtgtcggcccaagcaacaattacctcgactggctg
tccataagcttgttccgccaatggctggccgacaacacctctccgcagccgcctccagat
cagcgacgcaggacaacctcccgtgatgggggccgcagcgtcgccgccttgcccccgccc
tccccgccgttgaattctgtcggacgtgcatatcgtcaaattggctccagcaatcccgcc
tcattcctcggtcacgacgactgcaagcgcttcctcaagctcactccagagctctacagc
cgggagaacctccggaggttcgagaagcgtcttgacgagataaaggcaatggcccgagaa
gtcgtacgacccctcatgggtagcaacctcgagcttgacatgggcgacacttcacgcaca
ccagacagcatcacctacctcacctgcaccaccgttgggaaccgagacttgccctgggta
atggatgaccagaatacggttggactcattgccaactga
>Fp63
atggtttccacgctggagcctccaaccgcctcctccgtctcccgtcgcggcccctcgtcg
attgtctctcgccaatctcaatcacactcgcgatccaagcgctataatcgctctcacacc
ggtggtagcaccaacaccactcatgctcttcaaaatgactttcctgtctttggtactggc
gatgtcgagatcatagtccgcgcgcgcgacacaccctccgatgccgctcctgtgcagaac
cgttacctgcttcatcgtcatactcttacgcgctccagcggcttttttgaaaccagcaca
tcgaaccagtggtcccgtaatcgtgcactgccagctggtaatgagctctcccgcatcggt
gaggatggcgaaatcgatcccgttaccggaagcgacgtcagttccagatcgcaacgagga
agtgtgcatcccccgagaaagagatggcgatacgaattagatccacgatctggaccgaat
gatatcccaatgctggtccagcgagacgaatcgtcgcgagataatacacagtctttgttc
ggtccctcttcagctccacctaccgtcagttccagagactcgcgatcttcaagccgctcc
ggacgctcgcactcgcgatcagtgtccaattcgtcgacctctagcggtttcttccgctct
gttgccaatctcagtctctcctccaaccacccaccacctgcagcggagctgtcgcaggca
gacgaggaccttttgcgcgactacgacaacctctttcgcatcttttacaactacccaccc
gtcctcgatggtgtcaacgtcgcagatgcctatgtccaatgcaagagcttgctcaacctc
gccgaccaatacgacgctcttgctgtggtgggacctcgagttgatcaccacatgctgcag
ttccagtcacggctgtggaagcaaattgccaaatacccgatttcgtatctgcgcctcggg
tatctagctcgcagccgggtcatctttcaggaagccttgattcatgtcgttgggcagtgg
ccggccggggagcgcagtctgcgtgcagccctgcccgacattgtcttggatatcattgag
gacaaggtggaggaattggaagaaaccgtcggtcgcatcgaaggacgcctcttccgcctt
gggctcaccaacagccgtggtgaacgtgtcggcccaagcaacaattacctcgactggctg
tccataagcttgttccgccaatggctggccgacaacacctctccgcagccgcctccagat
cagcgacgcaggacaacctcccgtgatgggggccgcagcgtcgccgccttgcccccgccc
tccccgccgttgaattctgtcggacgtgcatatcgtcaaattggctccagcaatcccgcc
tcattcctcggtcacgacgactgcaagcgcttcctcaagctcactccagagctctacagc
cgggagaacctccggaggttcgagaagcgtcttgacgagataaaggcaatggcccgagaa
gtcgtacgacccctcatgggtagcaacctcgagcttgacatgggcgacacttcacgcaca
ccagacagcatcacctacctcacctgcaccaccgttgggaaccgagacttgccctgggta
atggatgaccagaatacggttggactcattgccaactga
>Fp65
atggtttccacgctggagcctccaaccgcctcctccgtctcccgtcgcggcccctcgtcg
attgtctctcgccaatctcaatcacactcgcgatccaagcgctataatcgctctcacacc
ggtggtagcaccaacaccactcatgctcttcaaaatgactttcctgtctttggtactggc
gatgtcgagatcatagtccgcgcgcgcgacacaccctccgatgccgctcctgtgcagaac
cgttacctgcttcatcgtcatactcttacgcgctccagcggcttttttgaaaccagcaca
tcgaaccagtggtcccgtaatcgtgcactgccagctggtaatgagctctcccgcatcggt
gaggatggcgaaatcgatcccgttaccggaagcgacgtcagttccagatcgcaacgagga
agtgtgcatcccccgagaaagagatggcgatacgaattagatccacgatctggaccgaat
gatatcccaatgctggtccagcgagacgaatcgtcgcgagataatacacagtctttgttc
ggtccctcttcagctccacctaccgtcagttccagagactcgcgatcttcaagccgctcc
ggacgctcgcactcgcgatcagtgtccaattcgtcgacctctagcggtttcttccgctct
gttgccaatctcagtctctcctccaaccacccaccacctgcagcggagctgtcgcaggca
gacgaggaccttttgcgcgactacgacaacctctttcgcatcttttacaactacccaccc
gtcctcgatggtgtcaacgtcgcagatgcctatgtccaatgcaagagcttgctcaacctc
gccgaccaatacgacgctcttgctgtggtgggacctcgagttgatcaccacatgctgcag
ttccagtcacggctgtggaagcaaattgccaaatacccgatttcgtatctgcgcctcggg
tatctagctcgcagccgggtcatctttcaggaagccttgattcatgtcgttgggcagtgg
ccggccggggagcgcagtctgcgtgcagccctgcccgacattgtcttggatatcattgag
gacaaggtggaggaattggaagaaaccgtcggtcgcatcgaaggacgcctcttccgcctt
gggctcaccaacagccgtggtgaacgtgtcggcccaagcaacaattacctcgactggctg
tccataagcttgttccgccaatggctggccgacaacacctctccgcagccgcctccagat
cagcgacgcaggacaacctcccgtgatgggggccgcagcgtcgccgccttgcccccgccc
tccccgccgttgaattctgtcggacgtgcatatcgtcaaattggctccagcaatcccgcc
tcattcctcggtcacgacgactgcaagcgcttcctcaagctcactccagagctctacagc
cgggagaacctccggaggttcgagaagcgtcttgacgagataaaggcaatggcccgagaa
gtcgtacgacccctcatgggtagcaacctcgagcttgacatgggcgacacttcacgcaca
ccagacagcatcacctacctcacctgcaccaccgttgggaaccgagacttgccctgggta
atggatgaccagaatacggttggactcattgccaactga
>Fp66
atggtttccacgctggagcctccaaccgcctcctccgtctcccgtcgcggcccctcgtcg
attgtctctcgccaatctcaatcacactcgcgatccaagcgctataatcgctctcacacc
ggtggtagcaccaacaccactcatgctcttcaaaatgactttcctgtctttggtactggc
gatgtcgagatcatagtccgcgcgcgcgacacaccctccgatgccgctcctgtgcagaac
cgttacctgcttcatcgtcatactcttacgcgctccagcggcttttttgaaaccagcaca
tcgaaccagtggtcccgtaatcgtgcactgccagctggtaatgagctctcccgcatcggt
gaggatggcgaaatcgatcccgttaccggaagcgacgtcagttccagatcgcaacgagga
agtgtgcatcccccgagaaagagatggcgatacgaattagatccacgatctggaccgaat
gatatcccaatgctggtccagcgagacgaatcgtcgcgagataatacacagtctttgttc
ggtccctcttcagctccacctaccgtcagttccagagactcgcgatcttcaagccgctcc
ggacgctcgcactcgcgatcagtgtccaattcgtcgacctctagcggtttcttccgctct
gttgccaatctcagtctctcctccaaccacccaccacctgcagcggagctgtcgcaggca
gacgaggaccttttgcgcgactacgacaacctctttcgcatcttttacaactacccaccc
gtcctcgatggtgtcaacgtcgcagatgcctatgtccaatgcaagagcttgctcaacctc
gccgaccaatacgacgctcttgctgtggtgggacctcgagttgatcaccacatgctgcag
ttccagtcacggctgtggaagcaaattgccaaatacccgatttcgtatctgcgcctcggg
tatctagctcgcagccgggtcatctttcaggaagccttgattcatgtcgttgggcagtgg
ccggccggggagcgcagtctgcgtgcagccctgcccgacattgtcttggatatcattgag
gacaaggtggaggaattggaagaaaccgtcggtcgcatcgaaggacgcctcttccgcctt
gggctcaccaacagccgtggtgaacgtgtcggcccaagcaacaattacctcgactggctg
tccataagcttgttccgccaatggctggccgacaacacctctccgcagccgcctccagat
cagcgacgcaggacaacctcccgtgatgggggccgcagcgtcgccgccttgcccccgccc
tccccgccgttgaattctgtcggacgtgcatatcgtcaaattggctccagcaatcccgcc
tcattcctcggtcacgacgactgcaagcgcttcctcaagctcactccagagctctacagc
cgggagaacctccggaggttcgagaagcgtcttgacgagataaaggcaatggcccgagaa
gtcgtacgacccctcatgggtagcaacctcgagcttgacatgggcgacacttcacgcaca
ccagacagcatcacctacctcacctgcaccaccgttgggaaccgagacttgccctgggta
atggatgaccagaatacggttggactcattgccaactga
>Fp72
atggtttccacgctggagcctccaaccgcctcctccgtctcccgtcgcggcccctcgtcg
attgtctctcgccaatctcaatcacactcgcgatccaagcgctataatcgctctcacacc
ggtggtagcaccaacaccactcatgctcttcaaaatgactttcctgtctttggtactggc
gatgtcgagatcatagtccgcgcgcgcgacacaccctccgatgccgctcctgtgcagaac
cgttacctgcttcatcgtcatactcttacgcgctccagcggcttttttgaaaccagcaca
tcgaaccagtggtcccgtaatcgtgcactgccagctggtaatgagctctcccgcatcggt
gaggatggcgaaatcgatcccgttaccggaagcgacgtcagttccagatcgcaacgagga
agtgtgcatcccccgagaaagagatggcgatacgaattagatccacgatctggaccgaat
gatatcccaatgctggtccagcgagacgaatcgtcgcgagataatacacagtctttgttc
ggtccctcttcagctccacctaccgtcagttccagagactcgcgatcttcaagccgctcc
ggacgctcgcactcgcgatcagtgtccaattcgtcgacctctagcggtttcttccgctct
gttgccaatctcagtctctcctccaaccacccaccacctgcagcggagctgtcgcaggca
gacgaggaccttttgcgcgactacgacaacctctttcgcatcttttacaactacccaccc
gtcctcgatggtgtcaacgtcgcagatgcctatgtccaatgcaagagcttgctcaacctc
gccgaccaatacgacgctcttgctgtggtgggacctcgagttgatcaccacatgctgcag
ttccagtcacggctgtggaagcaaattgccaaatacccgatttcgtatctgcgcctcggg
tatctagctcgcagccgggtcatctttcaggaagccttgattcatgtcgttgggcagtgg
ccggccggggagcgcagtctgcgtgcagccctgcccgacattgtcttggatatcattgag
gacaaggtggaggaattggaagaaaccgtcggtcgcatcgaaggacgcctcttccgcctt
gggctcaccaacagccgtggtgaacgtgtcggcccaagcaacaattacctcgactggctg
tccataagcttgttccgccaatggctggccgacaacacctctccgcagccgcctccagat
cagcgacgcaggacaacctcccgtgatgggggccgcagcgtcgccgccttgcccccgccc
tccccgccgttgaattctgtcggacgtgcatatcgtcaaattggctccagcaatcccgcc
tcattcctcggtcacgacgactgcaagcgcttcctcaagctcactccagagctctacagc
cgggagaacctccggaggttcgagaagcgtcttgacgagataaaggcaatggcccgagaa
gtcgtacgacccctcatgggtagcaacctcgagcttgacatgggcgacacttcacgcaca
ccagacagcatcacctacctcacctgcaccaccgttgggaaccgagacttgccctgggta
atggatgaccagaatacggttggactcattgccaactga
>Fp73
atggtttccacgctggagcctccaaccgcctcctccgtctcccgtcgcggcccctcgtcg
attgtctctcgccaatctcaatcacactcgcgatccaagcgctataatcgctctcacacc
ggtggtagcaccaacaccactcatgctcttcaaaatgactttcctgtctttggtactggc
gatgtcgagatcatagtccgcgcgcgcgacacaccctccgatgccgctcctgtgcagaac
cgttacctgcttcatcgtcatactcttacgcgctccagcggcttttttgaaaccagcaca
tcgaaccagtggtcccgtaatcgtgcactgccagctggtaatgagctctcccgcatcggt
gaggatggcgaaatcgatcccgttaccggaagcgacgtcagttccagatcgcaacgagga
agtgtgcatcccccgagaaagagatggcgatacgaattagatccacgatctggaccgaat
gatatcccaatgctggtccagcgagacgaatcgtcgcgagataatacacagtctttgttc
ggtccctcttcagctccacctaccgtcagttccagagactcgcgatcttcaagccgctcc
ggacgctcgcactcgcgatcagtgtccaattcgtcgacctctagcggtttcttccgctct
gttgccaatctcagtctctcctccaaccacccaccacctgcagcggagctgtcgcaggca
gacgaggaccttttgcgcgactacgacaacctctttcgcatcttttacaactacccaccc
gtcctcgatggtgtcaacgtcgcagatgcctatgtccaatgcaagagcttgctcaacctc
gccgaccaatacgacgctcttgctgtggtgggacctcgagttgatcaccacatgctgcag
ttccagtcacggctgtggaagcaaattgccaaatacccgatttcgtatctgcgcctcggg
tatctagctcgcagccgggtcatctttcaggaagccttgattcatgtcgttgggcagtgg
ccggccggggagcgcagtctgcgtgcagccctgcccgacattgtcttggatatcattgag
gacaaggtggaggaattggaagaaaccgtcggtcgcatcgaaggacgcctcttccgcctt
gggctcaccaacagccgtggtgaacgtgtcggcccaagcaacaattacctcgactggctg
tccataagcttgttccgccaatggctggccgacaacacctctccgcagccgcctccagat
cagcgccgcaggacaacctcccgtgatgggggccgcagcgtcgccgccttgcccccgccc
tccccgccgttgaattctgtcggacgtgcatatcgtcaaattggctccagcaatcccgcc
tcattcctcggtcacgacgactgcaagcgcttcctcaagctcactccagagctctacagc
cgggagaacctccggaggttcgagaagcgtcttgacgagataaaggcaatggcccgagaa
gtcgtacgacccctcatgggtagcaacctcgagcttgacatgggcgacacttcacgcaca
ccagacagcatcacctacctcacctgcaccaccgttgggaaccgagacttgccctgggta
atggatgaccagaatacggttggactcattgccaactga
>Fp76
atggtttccacgctggagcctccaaccgcctcctccgtctcccgtcgcggcccctcgtcg
attgtctctcgccaatctcaatcacactcgcgatccaagcgctataatcgctctcacacc
ggtggtagcaccaacaccactcatgctcttcaaaatgactttcctgtctttggtactggc
gatgtcgagatcatagtccgcgcgcgcgacacaccctccgatgccgctcctgtgcagaac
cgttacctgcttcatcgtcatactcttacgcgctccagcggcttttttgaaaccagcaca
tcgaaccagtggtcccgtaatcgtgcactgccagctggtaatgagctctcccgcatcggt
gaggatggcgaaatcgatcccgttaccggaagcgacgtcagttccagatcgcaacgagga
agtgtgcatcccccgagaaagagatggcgatacgaattagatccacgatctggaccgaat
gatatcccaatgctggtccagcgagacgaatcgtcgcgagataatacacagtctttgttc
ggtccctcttcagctccacctaccgtcagttccagagactcgcgatcttcaagccgctcc
ggacgctcgcactcgcgatcagtgtccaattcgtcgacctctagcggtttcttccgctct
gttgccaatctcagtctctcctccaaccacccaccacctgcagcggagctgtcgcaggca
gacgaggaccttttgcgcgactacgacaacctctttcgcatcttttacaactacccaccc
gtcctcgatggtgtcaacgtcgcagatgcctatgtccaatgcaagagcttgctcaacctc
gccgaccaatacgacgctcttgctgtggtgggacctcgagttgatcaccacatgctgcag
ttccagtcacggctgtggaagcaaattgccaaatacccgatttcgtatctgcgcctcggg
tatctagctcgcagccgggtcatctttcaggaagccttgattcatgtcgttgggcagtgg
ccggccggggagcgcagtctgcgtgcagccctgcccgacattgtcttggatatcattgag
gacaaggtggaggaattggaagaaaccgtcggtcgcatcgaaggacgcctcttccgcctt
gggctcaccaacagccgtggtgaacgtgtcggcccaagcaacaattacctcgactggctg
tccataagcttgttccgccaatggctggccgacaacacctctccgcagccgcctccagat
cagcgacgcaggacaacctcccgtgatgggggccgcagcgtcgccgccttgcccccgccc
tccccgccgttgaattctgtcggacgtgcatatcgtcaaattggctccagcaatcccgcc
tcattcctcggtcacgacgactgcaagcgcttcctcaagctcactccagagctctacagc
cgggagaacctccggaggttcgagaagcgtcttgacgagataaaggcaatggcccgagaa
gtcgtacgacccctcatgggtagcaacctcgagcttgacatgggcgacacttcacgcaca
ccagacagcatcacctacctcacctgcaccaccgttgggaaccgagacttgccctgggta
atggatgaccagaatacggttggactcattgccaactga
>Fp78
atggtttccacgctggagcctccaaccgcctcctccgtctcccgtcgcggcccctcgtcg
attgtctctcgccaatctcaatcacactcgcgatccaagcgctataatcgctctcacacc
ggtggtagcaccaacaccactcatgctcttcaaaatgactttcctgtctttggtactggc
gatgtcgagatcatagtccgcgcgcgcgacacaccctccgatgccgctcctgtgcagaac
cgttacctgcttcatcgtcatactcttacgcgctccagcggcttttttgaaaccagcaca
tcgaaccagtggtcccgtaatcgtgcactgccagctggtaatgagctctcccgcatcggt
gaggatggcgaaatcgatcccgttaccggaagcgacgtcagttccagatcgcaacgagga
agtgtgcatcccccgagaaagagatggcgatacgaattagatccacgatctggaccgaat
gatatcccaatgctggtccagcgagacgaatcgtcgcgagataatacacagtctttgttc
ggtccctcttcagctccacctaccgtcagttccagagactcgcgatcttcaagccgctcc
ggacgctcgcactcgcgatcagtgtccaattcgtcgacctctagcggtttcttccgctct
gttgccaatctcagtctctcctcaaaccacccaccacctgcagcggagctgtcgcaggca
gacgaggaccttttgcgcgactacgacaacctctttcgcatcttttacaactacccaccc
gtcctcgatggtgtcaacgtcgcagatgcctatgtccaatgcaagagcttgctcaacctc
gccgaccaatacgacgctcttgctgtggtgggacctcgagttgatcaccacatgctgcag
ttccagtcacggctgtggaagcaaattgccaaatacccgatttcgtatctgcgcctcggg
tatctagctcgcagccgggtcatctttcaggaagccttgattcatgtcgttgggcagtgg
ccggccggggagcgcagtctgcgtgcagccctgcccgacattgtcttggatatcattgag
gacaaggtggaggaattggaagaaaccgtcggtcgcatcgaaggacgcctcttccgcctt
gggctcaccaacagccgtggtgaacgtgtcggcccaagcaacaattacctcgactggctg
tccataagcttgttccgccaatggctggccgacaacacctctccgcagccgcctccagat
cagcgacgcaggacaacctcccgtgatgggggccgcagcgtcgccgccttgcccccgccc
tccccgccgttgaattctgtcggacgtgcatatcgtcaaattggctccagcaatcccgcc
tcattcctcggtcacgacgactgcaagcgcttcctcaagctcactccagagctctacagc
cgggagaacctccggaggttcgagaagcgtcttgacgagataaaggcaatggcccgagaa
gtcgtacgacccctcatgggtagcaacctcgagcttgacatgggcgacacttcacgcaca
ccagacagcatcacctacctcacctgcaccaccgttgggaaccgagacttgccctgggta
atggatgaccagaatacggttggactcattgccaactga
>Fp81
atggtttccacgctggagcctccaaccgcctcctccgtctcccgtcgcggcccctcgtcg
attgtctctcgccaatctcaatcacactcgcgatccaagcgctataatcgctctcacacc
ggtggtagcaccaacaccactcatgctcttcaaaatgactttcctgtctttggtactggc
gatgtcgagatcatagtccgcgcgcgcgacacaccctccgatgccgctcctgtgcagaac
cgttacctgcttcatcgtcatactcttacgcgctccagcggcttttttgaaaccagcaca
tcgaaccagtggtcccgtaatcgtgcactgccagctggtaatgagctctcccgcatcggt
gaggatggcgaaatcgatcccgttaccggaagcgacgtcagttccagatcgcaacgagga
agtgtgcatcccccgagaaagagatggcgatacgaattagatccacgatctggaccgaat
gatatcccaatgctggtccagcgagacgaatcgtcgcgagataatacacagtctttgttc
ggtccctcttcagctccacctaccgtcagttccagagactcgcgatcttcaagccgctcc
ggacgctcgcactcgcgatcagtgtccaattcgtcgacctctagcggtttcttccgctct
gttgccaatctcagtctctcctccaaccacccaccacctgcagcggagctgtcgcaggca
gacgaggaccttttgcgcgactacgacaacctctttcgcatcttttacaactacccaccc
gtcctcgatggtgtcaacgtcgcagatgcctatgtccaatgcaagagcttgctcaacctc
gccgaccaatacgacgctcttgctgtggtgggacctcgagttgatcaccacatgctgcag
ttccagtcacggctgtggaagcaaattgccaaatacccgatttcgtatctgcgcctcggg
tatctagctcgcagccgggtcatctttcaggaagccttgattcatgtcgttgggcagtgg
ccggccggggagcgcagtctgcgtgcagccctgcccgacattgtcttggatatcattgag
gacaaggtggaggaattggaagaaaccgtcggtcgcatcgaaggacgcctcttccgcctt
gggctcaccaacagccgtggtgaacgtgtcggcccaagcaacaattacctcgactggctg
tccataagcttgttccgccaatggctggccgacaacacctctccgcagccgcctccagat
cagcgacgcaggacaacctcccgtgatgggggccgcagcgtcgccgccttgcccccgccc
tccccgccgttgaattctgtcggacgtgcatatcgtcaaattggctccagcaatcccgcc
tcattcctcggtcacgacgactgcaagcgcttcctcaagctcactccagagctctacagc
cgggagaacctccggaggttcgagaagcgtcttgacgagataaaggcaatggcccgagaa
gtcgtacgacccctcatgggtagcaacctcgagcttgacatgggcgacacttcacgcaca
ccagacagcatcacctacctcacctgcaccaccgttgggaaccgagacttgccctgggta
atggatgaccagaatacggttggactcattgccaactga
>Fp84
atggtttccacgctggagcctccaaccgcctcctccgtctcccgtcgcggcccctcgtcg
attgtctctcgccaatctcaatcacactcgcgatccaagcgctataatcgctctcacacc
ggtggtagcaccaacaccactcatgctcttcaaaatgactttcctgtctttggtactggc
gatgtcgagatcatagtccgcgcgcgcgacacaccctccgatgccgctcctgtgcagaac
cgttacctgcttcatcgtcatactcttacgcgctccagcggcttttttgaaaccagcaca
tcgaaccagtggtcccgtaatcgtgcactgccagctggtaatgagctctcccgcatcggt
gaggatggcgaaatcgatcccgttaccggaagcgacgtcagttccagatcgcaacgagga
agtgtgcatcccccgagaaagagatggcgatacgaattagatccacgatctggaccgaat
gatatcccaatgctggtccagcgagacgaatcgtcgcgagataatacacagtctttgttc
ggtccctcttcagctccacctaccgtcagttccagagactcgcgatcttcaagccgctcc
ggacgctcgcactcgcgatcagtgtccaattcgtcgacctctagcggtttcttccgctct
gttgccaatctcagtctctcctccaaccacccaccacctgcagcggagctgtcgcaggca
gacgaggaccttttgcgcgactacgacaacctctttcgcatcttttacaactacccaccc
gtcctcgatggtgtcaacgtcgcagatgcctatgtccaatgcaagagcttgctcaacctc
gccgaccaatacgacgctcttgctgtggtgggacctcgagttgatcaccacatgctgcag
ttccagtcacggctgtggaagcaaattgccaaatacccgatttcgtatctgcgcctcggg
tatctagctcgcagccgggtcatctttcaggaagccttgattcatgtcgttgggcagtgg
ccggccggggagcgcagtctgcgtgcagccctgcccgacattgtcttggatatcattgag
gacaaggtggaggaattggaagaaaccgtcggtcgcatcgaaggacgcctcttccgcctt
gggctcaccaacagccgtggtgaacgtgtcggcccaagcaacaattacctcgactggctg
tccataagcttgttccgccaatggctggccgacaacacctctccgcagccgcctccagat
cagcgacgcaggacaacctcccgtgatgggggccgcagcgtcgccgccttgcccccgccc
tccccgccgttgaattctgtcggacgtgcatatcgtcaaattggctccagcaatcccgcc
tcattcctcggtcacgacgactgcaagcgcttcctcaagctcactccagagctctacagc
cgggagaacctccggaggttcgagaagcgtcttgacgagataaaggcaatggcccgagaa
gtcgtacgacccctcatgggtagcaacctcgagcttgacatgggcgacacttcacgcaca
ccagacagcatcacctacctcacctgcaccaccgttgggaaccgagacttgccctgggta
atggatgaccagaatacggttggactcattgccaactga
>Fp86
atggtttccacgctggagcctccaaccgcctcctccgtctcccgtcgcggcccctcgtcg
attgtctctcgccaatctcaatcacactcgcgatccaagcgctataatcgctctcacacc
ggtggtagcaccaacaccactcatgctcttcaaaatgactttcctgtctttggtactggc
gatgtcgagatcatagtccgcgcgcgcgacacaccctccgatgccgctcctgtgcagaac
cgttacctgcttcatcgtcatactcttacgcgctccagcggcttttttgaaaccagcaca
tcgaaccagtggtcccgtaatcgtgcactgccagctggtaatgagctctcccgcatcggt
gaggatggcgaaatcgatcccgttaccggaagcgacgtcagttccagatcgcaacgagga
agtgtgcatcccccgagaaagagatggcgatacgaattagatccacgatctggaccgaat
gatatcccaatgctggtccagcgagacgaatcgtcgcgagataatacacagtctttgttc
ggtccctcttcagctccacctaccgtcagttccagagactcgcgatcttcaagccgctcc
ggacgctcgcactcgcgatcagtgtccaattcgtcgacctctagcggtttcttccgctct
gttgccaatctcagtctctcctcaaaccacccaccacctgcagcggagctgtcgcaggca
gacgaggaccttttgcgcgactacgacaacctctttcgcatcttttacaactacccaccc
gtcctcgatggtgtcaacgtcgcagatgcctatgtccaatgcaagagcttgctcaacctc
gccgaccaatacgacgctcttgctgtggtgggacctcgagttgatcaccacatgctgcag
ttccagtcacggctgtggaagcaaattgccaaatacccgatttcgtatctgcgcctcggg
tatctagctcgcagccgggtcatctttcaggaagccttgattcatgtcgttgggcagtgg
ccggccggggagcgcagtctgcgtgcagccctgcccgacattgtcttggatatcattgag
gacaaggtggaggaattggaagaaaccgtcggtcgcatcgaaggacgcctcttccgcctt
gggctcaccaacagccgtggtgaacgtgtcggcccaagcaacaattacctcgactggctg
tccataagcttgttccgccaatggctggccgacaacacctctccgcagccgcctccagat
cagcgacgcaggacaacctcccgtgatgggggccgcagcgtcgccgccttgcccccgccc
tccccgccgttgaattctgtcggacgtgcatatcgtcaaattggctccagcaatcccgcc
tcattcctcggtcacgacgactgcaagcgcttcctcaagctcactccagagctctacagc
cgggagaacctccggaggttcgagaagcgtcttgacgagataaaggcaatggcccgagaa
gtcgtacgacccctcatgggtagcaacctcgagcttgacatgggcgacacttcacgcaca
ccagacagcatcacctacctcacctgcaccaccgttgggaaccgagacttgccctgggta
atggatgaccagaatacggttggactcattgccaactga
>Fvenenatum.busco
atggtttccacgctggagcctccaacgacctcctccgtctcccgtcgcgacccctcgtcg
attgtctctcgccaatctcaatcacactcgcgatcgaagcgctataatcgctctcatacc
ggtggtagcaccaacaccactcatgctcttcaaaatgactttcctgtctttggcaccggc
gatgtcgagatcataatccgcgcgcgcgactcaccctccgatgccgctcctgtccagaac
cgttacctgcttcatcgccacactcttacgcgctccagcggcttctttgaaaccagcaca
tcgaaccagtggtcccgcaatcgtgcactaccagccggtaatgagctctcccgcatcggt
gaggatggcgaaatcgatcccgttaccggaagcgacgtcagttccaggtcgcaacgagga
agtgtgcaccctccgaggaagagatggcgatacgaattagatccacgatctggaccgaat
gatatcccaatgctggtccagcgagacgaatcgttgcgagataatacacagtctttgttc
ggtccctcttcagctccacctaccgtcagctccagagactcgcgatcttcaagccgctcc
ggccgctcgcactcgcgatcagtgtccaattcatccacctctagcggtttcttccgctct
gttgccaatctcagtctctcctccaaccacccaccacctgcagcggagctgtcgcaggcc
gacgaggaccttttgcgcgactacgacaacctctttcgcatcttttacaactacccaccc
gctctcgatggtgtcaatgtcgcagatgcctatgtccaatgcaagagcttgctcaacctc
gccgaccaatacgacgcccttgcagtggtgggacctcgagttgatcaccacatgctgcag
ttccagtcacggctgtggaagcaaatcgccaaatacccaatttcgtatctgcgcctcggg
tatctagctcgcagccgggtaatcttccaggaagccttgattcatgtcgttgggcaatgg
ccggccggtgagcgcagtctgcgtgcagccctgcccgacattgtcttggatatcattgag
gacaaggtggaggagctggaagaaaccgtcggtcgcatcgaaggacgcctcttccgcctt
gggctcaccaacagccgtggtgaacgtgtcggcccaagcgacaattacctcgactggcta
tccataagcttgttccgccaatggctggccgacaacacctctccgcagccgcctccagat
cagcgacgcaggataacctcccgtgatgggggccgcagcgtcgccgccttaccccccgcc
tccccgccgttgaattctgtcggacgtgcatatcgtcaaatcggctccaacaatcccgcc
tcattcctcggccacgacgactgcaagcgcttcctcaagcttaccccggagctctacagc
cgggagaaccttcggaggttcgagaagcgtctcgacgagctaaaggcaatggcccgagaa
attgtacgacccctcatgggtagcaaccttgagctcgacatgggcgacacttcacgcaca
ccagacagcatcacctacctcacctgcaccactgttgggaaccgagacttgccctgggta
atggatgaccagaatacggttggactcattgccaactga
