# Supplementary material for: Apicidin biosynthesis is linked to accessory chromosomes in Fusarium poae isolates
Source: BMC Genomics. 2021 Aug 4;22:591. doi: 10.1186/s12864-021-07617-y (PMC8340494; doi:10.1186/s12864-021-07617-y)
Supplement: Supplementary file 17 — Additional file 17. Compressed folder containing alignments for each of the 4141 orthologs used in BUSCO analysis. [file 12864_2021_7617_MOESM17_ESM.zip › Fven2_nt_MAFFT/13803at5125_nt.mafft.fasta]

>Fp105
atgactactcctgctattcgaattgacggcatcgtcaaccccgccactcaaccccaacac
gaactcatcatggccgagggtgctccttcaattgcaccttcactaacctactcagacgat
tccgactcccaagaagaagagccagtcatccctctcgagcgccgccgtcgtgcatctaca
cgtctgattgctcaaaatgcccgagacattcagcgaatcactggtgagacaccagctgag
tacatgggccgatgctgtggtggtgcttgctgtatgagcgaccgaaataacgttgagtat
gaggaggttcctctgcctgacaatgatgctttcaagtcactcggacttcgacttgagaag
attcctgccgacctgactggcatcattcctatgcccgagcaaactgtctttttcacatca
attcctcggccgacttcttctccttctgactcagccgtctcacttgattccaattctgag
tcttcccctttgtccacgtcttccaagaatcattatttggttcctggtcctggctatgag
ggtgtcgataccaccattcaacctcctcgattcgtccagcctcatcctccccacaacgtg
tacccggccaagatccacaacactcgtgagctcaccaagcctggtgccgagaagcgaacc
ttccacttcgatctcgatattaccgattaccctcctgaggaagtcttcgacttcaaggtt
ggcggcgccattggtgtcatggcccctaatgacgagatttcggttgatgagattcttgac
gctctcatgatcccacgcttccagcgtgacaagcctgttcttatgaagacaaccaagggt
cgttggcctactgtctggggtgacgagaaggctcgcgagctcatcactacacgccgtgag
ctccttacatggaccaccgacattcagtcttatgctcctactaaggagctgctccgtgtc
atcgcggagcatgccaccgcccctaacgagaagaagatccttgagtatctctgctctaat
gaaggtgccagcatcttctccgacttccgtggtggtccccacaccaccctctctcaaatc
cttaacgcgttccccagctctcatcctcctatggaccaactcctctctgtccaggcccag
ctcatgccgcgattctactctctttccaacgaccctaccgaatcatatacccttcgagaa
catgctcagcgccgcttgatcgagattgctgtcacggtccatgactccatggattggcga
cgtggctgccgtgccggcgtcggatctggattcttcgagcgacaggcccacaagtttatg
agagcccaggctgctggtgaacgctcccctcaagtattcatcccaatgttcaagggtctg
atggccaatcctctggccaagcaattcaactcggatggtcctatgcttctgatcggtgcc
ggtgtcggtattgcccctttccgtggcttcgtccagcgccgcctcaagcaggccaactgt
gccaacaaggtttgggtccttcaaggtatccgagattcattggtggatgagatctacagt
ggtgagtggggcgttcatgaggaggaggtgaagcgtgtcgttcaaagccgagttggtacc
ggcaagtatgtgcaagaagaggttatgaaccagtctgacctggtctggtacatcatcaac
tcgttggatggccgaatttttgtgtgcggaagcagcaagggtatgggtgagggcgtcgag
gatgccctttgcgatgtggctatggaaaagggcaacctggagcgtgaggaggcttgcaac
ttttggaagctcaagaaggaagagggcaagtatatttccgagacatggtaa
>Fp108
atgactactcctgctattcgaattgacggcatcgtcaaccccgccactcaaccccaacac
gaactcatcatggccgagggtgctccttcaattgcaccttcactaacctactcagacgat
tccgactcccaagaagaagagccagtcatccctctcgagcgccgccgtcgtgcatctaca
cgtctgattgctcaaaatgcccgagacattcagcgaatcactggtgagacaccagctgag
tacatgggccgatgctgtggtggtgcttgctgtatgagcgaccgaaataacgttgagtat
gaggaggttcctctgcctgacaatgatgctttcaagtcactcggacttcgacttgagaag
attcctgccgacctgactggcatcattcctatgcccgagcaaactgtctttttcacatca
attcctcggccgacttcttctccttctgactcagccgtctcacttgattccaattctgag
tcttcccctttgtccacgtcttccaagaatcattatttggttcctggtcctggctatgag
ggtgtcgataccaccattcaacctcctcgattcgtccagcctcatcctccccacaacgtg
tacccggccaagatccacaacactcgtgagctcaccaagcctggtgccgagaagcgaacc
ttccacttcgatctcgatattaccgattaccctcctgaggaagtcttcgacttcaaggtt
ggcggcgccattggtgtcatggcccctaatgacgagatttcggttgatgagattcttgac
gctctcatgatcccacgcttccagcgtgacaagcctgttcttatgaagacaaccaagggt
cgttggcctactgtctggggtgacgagaaggctcgcgagctcatcactacacgccgtgag
ctccttacatggaccaccgacattcagtcttatgctcctactaaggagctgctccgtgtc
atcgcggagcatgccaccgcccctaacgagaagaagatccttgagtatctctgctctaat
gaaggtgccagcatcttctccgacttccgtggtggtccccacaccaccctctctcaaatc
cttaacgcgttccccagctctcatcctcctatggaccaactcctctctgtccaggcccag
ctcatgccgcgattctactctctttccaacgaccctaccgaatcatatacccttcgagaa
catgctcagcgccgcttgatcgagattgctgtcacggtccatgactccatggattggcga
cgtggctgccgtgccggcgtcggatctggattcttcgagcgacaggcccacaagtttatg
agagcccaggctgctggtgaacgctcccctcaagtattcatcccaatgttcaagggtctg
atggccaatcctctggccaagcaattcaactcggatggtcctatgcttctgatcggtgcc
ggtgtcggtattgcccctttccgtggcttcgtccagcgccgcctcaagcaggccaactgt
gccaacaaggtttgggtccttcaaggtatccgagattcattggtggatgagatctacagt
ggtgagtggggcgttcatgaggaggaggtgaagcgtgtcgttcaaagccgagttggtacc
ggcaagtatgtgcaagaagaggttatgaaccagtctgacctggtctggtacatcatcaac
tcgttggatggccgaatttttgtgtgcggaagcagcaagggtatgggtgagggcgtcgag
gatgccctttgcgatgtggctatggaaaagggcaacctggagcgtgaggaggcttgcaac
ttttggaagctcaagaaggaagagggcaagtatatttccgagacatggtaa
>Fp118
atgactactcctgctattcgaattgacggcatcgtcaaccccgccactcaaccccaacac
gaactcatcatggccgagggtgctccttcaattgcaccttcactaacctactcagacgat
tccgactcccaagaagaagagccagtcatccctctcgagcgccgccgtcgtgcatctaca
cgtctgattgctcaaaatgcccgagacattcagcgaatcactggtgagacaccagctgag
tacatgggccgatgctgtggtggtgcttgctgtatgagcgaccgaaataacgttgagtat
gaggaggttcctctgcctgacaatgatgctttcaagtcactcggacttcgacttgagaag
attcctgccgacctgactggcatcattcctatgcccgagcaaactgtctttttcacatca
attcctcggccgacttcttctccttctgactcagccgtctcacttgattccaattctgag
tcttcccctttgtccacgtcttccaagaatcattatttggttcctggtcctggctatgag
ggtgtcgataccaccattcaacctcctcgattcgtccagcctcatcctccccacaacgtg
tacccggccaagatccacaacactcgtgagctcaccaagcctggtgccgagaagcgaacc
ttccacttcgatctcgatattaccgattaccctcctgaggaagtcttcgacttcaaggtt
ggcggcgccattggtgtcatggcccctaatgacgagatttcggttgatgagattcttgac
gctctcatgatcccacgcttccagcgtgacaagcctgttcttatgaagacaaccaagggt
cgttggcctactgtctggggtgacgagaaggctcgcgagctcatcactacacgccgtgag
ctccttacatggaccaccgacattcagtcttatgctcctactaaggagctgctccgtgtc
atcgcggagcatgccaccgcccctaacgagaagaagatccttgagtatctctgctctaat
gaaggtgccagcatcttctccgacttccgtggtggtccccacaccaccctctctcaaatc
cttaacgcgttccccagctctcatcctcctatggaccaactcctctctgtccaggcccag
ctcatgccgcgattctactctctttccaacgaccctaccgaatcatatacccttcgagaa
catgctcagcgccgcttgatcgagattgctgtcacggtccatgactccatggattggcga
cgtggctgccgtgccggcgtcggatctggattcttcgagcgacaggcccacaagtttatg
agagcccaggctgctggtgaacgctcccctcaagtattcatcccaatgttcaagggtctg
atggccaatcctctggccaagcaattcaactcggatggtcctatgcttctgatcggtgcc
ggtgtcggtattgcccctttccgtggcttcgtccagcgccgcctcaagcaggccaactgt
gccaacaaggtttgggtccttcaaggtatccgagattcattggtggatgagatctacagt
ggtgagtggggcgttcatgaggaggaggtgaagcgtgtcgttcaaagccgagttggtacc
ggcaagtatgtgcaagaagaggttatgaaccagtctgacctggtctggtacatcatcaac
tcgttggatggccgaatttttgtgtgcggaagcagcaagggtatgggtgagggcgtcgag
gatgccctttgcgatgtggccatggaaaagggcaacctggagcgtgaggaggctcgcaac
ttttggaagctcaagaaggaagagggcaagtatatctccgagacatggtaa
>Fp122
atgactactcctgctattcgaattgacggcatcgtcaaccccgccactcaaccccaacac
gaactcatcatggccgagggtgctccttcaattgcaccttcactaacctactcagacgat
tccgactcccaagaagaagagccagtcatccctctcgagcgccgccgtcgtgcatctaca
cgtctgattgctcaaaatgcccgagacattcagcgaatcactggtgagacaccagctgag
tacatgggccgatgctgtggtggtgcttgctgtatgagcgaccgaaataacgttgagtat
gaggaggttcctctgcctgacaatgatgctttcaagtcactcggacttcgacttgagaag
attcctgccgacctgactggcatcattcctatgcccgagcaaactgtctttttcacatca
attcctcggccgacttcttctccttctgactcagccgtctcacttgattccaattctgag
tcttcccctttgtccacgtcttccaagaatcattatttggttcctggtcctggctatgag
ggtgtcgataccaccattcaacctcctcgattcgtccagcctcatcctccccacaacgtg
tacccggccaagatccacaacactcgtgagctcaccaagcctggtgccgagaagcgaacc
ttccacttcgatctcgatattaccgattaccctcctgaggaagtcttcgacttcaaggtt
ggcggcgccattggtgtcatggcccctaatgacgagatttcggttgatgagattcttgac
gctctcatgatcccacgcttccagcgtgacaagcctgttcttatgaagacaaccaagggt
cgttggcctactgtctggggtgacgagaaggctcgcgagctcatcactacacgccgtgag
ctccttacatggaccaccgacattcagtcttatgctcctactaaggagctgctccgtgtc
atcgcggagcatgccaccgcccctaacgagaagaagatccttgagtatctctgctctaat
gaaggtgccagcatcttctccgacttccgtggtggtccccacaccaccctctctcaaatc
cttaacgcgttccccagctctcatcctcctatggaccaactcctctctgtccaggcccag
ctcatgccgcgattctactctctttccaacgaccctaccgaatcatatacccttcgagaa
catgctcagcgccgcttgatcgagattgctgtcacggtccatgactccatggattggcga
cgtggctgccgtgccggcgtcggatctggattcttcgagcgacaggcccacaagtttatg
agagcccaggctgctggtgaacgctcccctcaagtattcatcccaatgttcaagggtctg
atggccaatcctctggccaagcaattcaactcggatggtcctatgcttctgatcggtgcc
ggtgtcggtattgcccctttccgtggcttcgtccagcgccgcctcaagcaggccaactgt
gccaacaaggtttgggtccttcaaggtatccgagattcattggtggatgagatctacagt
ggtgagtggggcgttcatgaggaggaggtgaagcgtgtcgttcaaagccgagttggtacc
ggcaagtatgtgcaagaagaggttatgaaccagtctgacctggtctggtacatcatcaac
tcgttggatggccgaatttttgtgtgcggaagcagcaagggtatgggtgagggcgtcgag
gatgccctttgcgatgtggctatggaaaagggcaacctggagcgtgaggaggcttgcaac
ttttggaagctcaagaaggaagagggcaagtatatttccgagacatggtaa
>Fp125
atgactactcctgctattcgaattgacggcatcgtcaaccccgccactcaaccccaacac
gaactcatcatggccgagggtgctccttcaattgcaccttcactaacctactcagacgat
tccgactcccaagaagaagagccagtcatccctctcgagcgccgccgtcgtgcatctaca
cgtctgattgctcaaaatgcccgagacattcagcgaatcactggtgagacaccagctgag
tacatgggccgatgctgtggtggtgcttgctgtatgagcgaccgaaataacgttgagtat
gaggaggttcctctgcctgacaatgatgctttcaagtcactcggacttcgacttgagaag
attcctgccgacctgactggcatcattcctatgcccgagcaaactgtctttttcacatca
attcctcggccgacttcttctccttctgactcagccgtctcacttgattccaattctgag
tcttcccctttgtccacgtcttccaagaatcattatttggttcctggtcctggctatgag
ggtgtcgataccaccattcaacctcctcgattcgtccagcctcatcctccccacaacgtg
tacccggccaagatccacaacactcgtgagctcaccaagcctggtgccgagaagcgaacc
ttccacttcgatctcgatattaccgattaccctcctgaggaagtcttcgacttcaaggtt
ggcggcgccattggtgtcatggcccctaatgacgagatttcggttgatgagattcttgac
gctctcatgatcccacgcttccagcgtgacaagcctgttcttatgaagacaaccaagggt
cgttggcctactgtctggggtgacgagaaggctcgcgagctcatcactacacgccgtgag
ctccttacatggaccaccgacattcagtcttatgctcctactaaggagctgctccgtgtc
atcgcggagcatgccaccgcccctaacgagaagaagatccttgagtatctctgctctaat
gaaggtgccagcatcttctccgacttccgtggtggtccccacaccaccctctctcaaatc
cttaacgcgttccccagctctcatcctcctatggaccaactcctctctgtccaggcccag
ctcatgccgcgattctactctctttccaacgaccctaccgaatcatatacccttcgagaa
catgctcagcgccgcttgatcgagattgctgtcacggtccatgactccatggattggcga
cgtggctgccgtgccggcgtcggatctggattcttcgagcgacaggcccacaagtttatg
agagcccaggctgctggtgaacgctcccctcaagtattcatcccaatgttcaagggtctg
atggccaatcctctggccaagcaattcaactcggatggtcctatgcttctgatcggtgcc
ggtgtcggtattgcccctttccgtggcttcgtccagcgccgcctcaagcaggccaactgt
gccaacaaggtttgggtccttcaaggtatccgagattcattggtggatgagatctacagt
ggtgagtggggcgttcatgaggaggaggtgaagcgtgtcgttcaaagccgagttggtacc
ggcaagtatgtgcaagaagaggttatgaaccagtctgacctggtctggtacatcatcaac
tcgttggatggccgaatttttgtgtgcggaagcagcaagggtatgggtgagggcgtcgag
gatgccctttgcgatgtggctatggaaaagggcaacctggagcgtgaggaggcttgcaac
ttttggaagctcaagaaggaagagggcaagtatatttccgagacatggtaa
>Fp13r
atgactactcctgctattcgaattgacggcatcgtcaaccccgccactcaaccccaacac
gaactcatcatggccgagggtgctccttcaattgcaccttcactaacctactcagacgat
tccgactcccaagaagaagagccagtcatccctctcgagcgccgccgtcgtgcatctaca
cgtctgattgctcaaaatgcccgagacattcagcgaatcactggtgagacaccagctgag
tacatgggccgatgctgtggtggtgcttgctgtatgagcgaccgaaataacgttgagtat
gaggaggttcctctgcctgacaatgatgctttcaagtcactcggacttcgacttgagaag
attcctgccgacctgactggcatcattcctatgcccgagcaaactgtctttttcacatca
attcctcggccgacttcttctccttctgactcagccgtctcacttgattccaattctgag
tcttcccctttgtccacgtcttccaagaatcattatttggttcctggtcctggctatgag
ggtgtcgataccaccattcaacctcctcgattcgtccagcctcatcctccccacaacgtg
tacccggccaagatccacaacactcgtgagctcaccaagcctggtgccgagaagcgaacc
ttccacttcgatctcgatattaccgattaccctcctgaggaagtcttcgacttcaaggtt
ggcggcgccattggtgtcatggcccctaatgacgagatttcggttgatgagattcttgac
gctctcatgatcccacgcttccagcgtgacaagcctgttcttatgaagacaaccaagggt
cgttggcctactgtctggggtgacgagaaggctcgcgagctcatcactacacgccgtgag
ctccttacatggaccaccgacattcagtcttatgctcctactaaggagctgctccgtgtc
atcgcggagcatgccaccgcccctaacgagaagaagatccttgagtatctctgctctaat
gaaggtgccagcatcttctccgacttccgtggtggtccccacaccaccctctctcaaatc
cttaacgcgttccccagctctcatcctcctatggaccaactcctctctgtccaggcccag
ctcatgccgcgattctactctctttccaacgaccctaccgaatcatatacccttcgagaa
catgctcagcgccgcttgatcgagattgctgtcacggtccatgactccatggattggcga
cgtggctgccgtgccggcgtcggatctggattcttcgagcgacaggcccacaagtttatg
agagcccaggctgctggtgaacgctcccctcaagtattcatcccaatgttcaagggtctg
atggccaatcctctggccaagcaattcaactcggatggtcctatgcttctgatcggtgcc
ggtgtcggtattgcccctttccgtggcttcgtccagcgccgcctcaagcaggccaactgt
gccaacaaggtttgggtccttcaaggtatccgagattcattggtggatgagatctacagt
ggtgagtggggcgttcatgaggaggaggtgaagcgtgtcgttcaaagccgagttggtacc
ggcaagtatgtgcaagaagaggttatgaaccagtctgacctggtctggtacatcatcaac
tcgttggatggccgaatttttgtgtgcggaagcagcaagggtatgggtgagggcgtcgag
gatgccctttgcgatgtggctatggaaaagggcaacctggagcgtgaggaggctcgcaac
ttttggaagctcaagaaggaagagggcaagtatatttccgagacatggtaa
>Fp144
atgactactcctgctattcgaattgacggcatcgtcaaccccgccactcaaccccaacac
gaactcatcatggccgagggtgctccttcaattgcaccttcactaacctactcagacgat
tccgactcccaagaagaagagccagtcatccctctcgagcgccgccgtcgtgcatctaca
cgtctgattgctcaaaatgcccgagacattcagcgaatcactggtgagacaccagctgag
tacatgggccgatgctgtggtggtgcttgctgtatgagcgaccgaaataacgttgagtat
gaggaggttcctctgcctgacaatgatgctttcaagtcactcggacttcgacttgagaag
attcctgccgacctgactggcatcattcctatgcccgagcaaactgtctttttcacatca
attcctcggccgacttcttctccttctgactcagccgtctcacttgattccaattctgag
tcttcccctttgtccacgtcttccaagaatcattatttggttcctggtcctggctatgag
ggtgtcgataccaccattcaacctcctcgattcgtccagcctcatcctccccacaacgtg
tacccggccaagatccacaacactcgtgagctcaccaagcctggtgccgagaagcgaacc
ttccacttcgatctcgatattaccgattaccctcctgaggaagtcttcgacttcaaggtt
ggcggcgccattggtgtcatggcccctaatgacgagatttcggttgatgagattcttgac
gctctcatgatcccacgcttccagcgtgacaagcctgttcttatgaagacaaccaagggt
cgttggcctactgtctggggtgacgagaaggctcgcgagctcatcactacacgccgtgag
ctccttacatggaccaccgacattcagtcttatgctcctactaaggagctgctccgtgtc
atcgcggagcatgccaccgcccctaacgagaagaagatccttgagtatctctgctctaat
gaaggtgccagcatcttctccgacttccgtggtggtccccacaccaccctctctcaaatc
cttaacgcgttccccagctctcatcctcctatggaccaactcctctctgtccaggcccag
ctcatgccgcgattctactctctttccaacgaccctaccgaatcatatacccttcgagaa
catgctcagcgccgcttgatcgagattgctgtcacggtccatgactccatggattggcga
cgtggctgccgtgccggcgtcggatctggattcttcgagcgacaggcccacaagtttatg
agagcccaggctgctggtgaacgctcccctcaagtattcatcccaatgttcaagggtctg
atggccaatcctctggccaagcaattcaactcggatggtcctatgcttctgatcggtgcc
ggtgtcggtattgcccctttccgtggcttcgtccagcgccgcctcaagcaggccaactgt
gccaacaaggtttgggtccttcaaggtatccgagattcattggtggatgagatctacagt
ggtgagtggggcgttcatgaggaggaggtgaagcgtgtcgttcaaagccgagttggtacc
ggcaagtatgtgcaagaagaggttatgaaccagtctgacctggtctggtacatcatcaac
tcgttggatggccgaatttttgtgtgcggaagcagcaagggtatgggtgagggcgtcgag
gatgccctttgcgatgtggccatggaaaagggcaacctggagcgtgaggaggctcgcaac
ttttggaagctcaagaaggaagagggcaagtatatctccgagacatggtaa
>Fp146
atgactactcctgctattcgaattgacggcatcgtcaaccccgccactcaaccccaacac
gaactcatcatggccgagggtgctccttcaattgcaccttcactaacctactcagacgat
tccgactcccaagaagaagagccagtcatccctctcgagcgccgccgtcgtgcatctaca
cgtctgattgctcaaaatgcccgagacattcagcgaatcactggtgagacaccagctgag
tacatgggccgatgctgtggtggtgcttgctgtatgagcgaccgaaataacgttgagtat
gaggaggttcctctgcctgacaatgatgctttcaagtcactcggacttcgacttgagaag
attcctgccgacctgactggcatcattcctatgcccgagcaaactgtctttttcacatca
attcctcggccgacttcttctccttctgactcagccgtctcacttgattccaattctgag
tcttcccctttgtccacgtcttccaagaatcattatttggttcctggtcctggctatgag
ggtgtcgataccaccattcaacctcctcgattcgtccagcctcatcctccccacaacgtg
tacccggccaagatccacaacactcgtgagctcaccaagcctggtgccgagaagcgaacc
ttccacttcgatctcgatattaccgattaccctcctgaggaagtcttcgacttcaaggtt
ggcggcgccattggtgtcatggcccctaatgacgagatttcggttgatgagattcttgac
gctctcatgatcccacgcttccagcgtgacaagcctgttcttatgaagacaaccaagggt
cgttggcctactgtctggggtgacgagaaggctcgcgagctcatcactacacgccgtgag
ctccttacatggaccaccgacattcagtcttatgctcctactaaggagctgctccgtgtc
atcgcggagcatgccaccgcccctaacgagaagaagatccttgagtatctctgctctaat
gaaggtgccagcatcttctccgacttccgtggtggtccccacaccaccctctctcaaatc
cttaacgcgttccccagctctcatcctcctatggaccaactcctctctgtccaggcccag
ctcatgccgcgattctactctctttccaacgaccctaccgaatcatatacccttcgagaa
catgctcagcgccgcttgatcgagattgctgtcacggtccatgactccatggattggcga
cgtggctgccgtgccggcgtcggatctggattcttcgagcgacaggcccacaagtttatg
agagcccaggctgctggtgaacgctcccctcaagtattcatcccaatgttcaagggtctg
atggccaatcctctggccaagcaattcaactcggatggtcctatgcttctgatcggtgcc
ggtgtcggtattgcccctttccgtggcttcgtccagcgccgcctcaagcaggccaactgt
gccaacaaggtttgggtccttcaaggtatccgagattcattggtggatgagatctacagt
ggtgagtggggcgttcatgaggaggaggtgaagcgtgtcgttcaaagccgagttggtacc
ggcaagtatgtgcaagaagaggttatgaaccagtctgacctggtctggtacatcatcaac
tcgttggatggccgaatttttgtgtgcggaagcagcaagggtatgggtgagggcgtcgag
gatgccctttgcgatgtggctatggaaaagggcaacctggagcgtgaggaggctcgcaac
ttttggaagctcaagaaggaagagggcaagtatatttccgagacatggtaa
>Fp155
atgactactcctgctattcgaattgacggcatcgtcaaccccgccactcaaccccaacac
gaactcatcatggccgagggtgctccttcaattgcaccttcactaacctactcagacgat
tccgactcccaagaagaagagccagtcatccctctcgagcgccgccgtcgtgcatctaca
cgtctgattgctcaaaatgcccgagacattcagcgaatcactggtgagacaccagctgag
tacatgggccgatgctgtggtggtgcttgctgtatgagcgaccgaaataacgttgagtat
gaggaggttcctctgcctgacaatgatgctttcaagtcactcggacttcgacttgagaag
attcctgccgacctgactggcatcattcctatgcccgagcaaactgtctttttcacatca
attcctcggccgacttcttctccttctgactcagccgtctcacttgattccaattctgag
tcttcccctttgtccacgtcttccaagaatcattatttggttcctggtcctggctatgag
ggtgtcgataccaccattcaacctcctcgattcgtccagcctcatcctccccacaacgtg
tacccggccaagatccacaacactcgtgagctcaccaagcctggtgccgagaagcgaacc
ttccacttcgatctcgatattaccgattaccctcctgaggaagtcttcgacttcaaggtt
ggcggcgccattggtgtcatggcccctaatgacgagatttcggttgatgagattcttgac
gctctcatgatcccacgcttccagcgtgacaagcctgttcttatgaagacaaccaagggt
cgttggcctactgtctggggtgacgagaaggctcgcgagctcatcactacacgccgtgag
ctccttacatggaccaccgacattcagtcttatgctcctactaaggagctgctccgtgtc
atcgcggagcatgccaccgcccctaacgagaagaagatccttgagtatctctgctctaat
gaaggtgccagcatcttctccgacttccgtggtggtccccacaccaccctctctcaaatc
cttaacgcgttccccagctctcatcctcctatggaccaactcctctctgtccaggcccag
ctcatgccgcgattctactctctttccaacgaccctaccgaatcatatacccttcgagaa
catgctcagcgccgcttgatcgagattgctgtcacggtccatgactccatggattggcga
cgtggctgccgtgccggcgtcggatctggattcttcgagcgacaggcccacaagtttatg
agagcccaggctgctggtgaacgctcccctcaagtattcatcccaatgttcaagggtctg
atggccaatcctctggccaagcaattcaactcggatggtcctatgcttctgatcggtgcc
ggtgtcggtattgcccctttccgtggcttcgtccagcgccgcctcaagcaggccaactgt
gccaacaaggtttgggtccttcaaggtatccgagattcattggtggatgagatctacagt
ggtgagtggggcgttcatgaggaggaggtgaagcgtgtcgttcaaagccgagttggtacc
ggcaagtatgtgcaagaagaggttatgaaccagtctgacctggtctggtacatcatcaac
tcgttggatggccgaatttttgtgtgcggaagcagcaagggtatgggtgagggcgtcgag
gatgccctttgcgatgtggccatggaaaagggcaacctggagcgtgaggaggctcgcaac
ttttggaagctcaagaaggaagagggcaagtatatctccgagacatggtaa
>Fp157
atgactactcctgctattcgaattgacggcatcgtcaaccccgccactcaaccccaacac
gaactcatcatggccgagggtgctccttcaattgcaccttcactaacctactcagacgat
tccgactcccaagaagaagagccagtcatccctctcgagcgccgccgtcgtgcatctaca
cgtctgattgctcaaaatgcccgagacattcagcgaatcactggtgagacaccagctgag
tacatgggccgatgctgtggtggtgcttgctgtatgagcgaccgaaataacgttgagtat
gaggaggttcctctgcctgacaatgatgctttcaagtcactcggacttcgacttgagaag
attcctgccgacctgactggcatcattcctatgcccgagcaaactgtctttttcacatca
attcctcggccgacttcttctccttctgactcagccgtctcacttgattccaattctgag
tcttcccctttgtccacgtcttccaagaatcattatttggttcctggtcctggctatgag
ggtgtcgataccaccattcaacctcctcgattcgtccagcctcatcctccccacaacgtg
tacccggccaagatccacaacactcgtgagctcaccaagcctggtgccgagaagcgaacc
ttccacttcgatctcgatattaccgattaccctcctgaggaagtcttcgacttcaaggtt
ggcggcgccattggtgtcatggcccctaatgacgagatttcggttgatgagattcttgac
gctctcatgatcccacgcttccagcgtgacaagcctgttcttatgaagacaaccaagggt
cgttggcctactgtctggggtgacgagaaggctcgcgagctcatcactacacgccgtgag
ctccttacatggaccaccgacattcagtcttatgctcctactaaggagctgctccgtgtc
atcgcggagcatgccaccgcccctaacgagaagaagatccttgagtatctctgctctaat
gaaggtgccagcatcttctccgacttccgtggtggtccccacaccaccctctctcaaatc
cttaacgcgttccccagctctcatcctcctatggaccaactcctctctgtccaggcccag
ctcatgccgcgattctactctctttccaacgaccctaccgaatcatatacccttcgagaa
catgctcagcgccgcttgatcgagattgctgtcacggtccatgactccatggattggcga
cgtggctgccgtgccggcgtcggatctggattcttcgagcgacaggcccacaagtttatg
agagcccaggctgctggtgaacgctcccctcaagtattcatcccaatgttcaagggtctg
atggccaatcctctggccaagcaattcaactcggatggtcctatgcttctgatcggtgcc
ggtgtcggtattgcccctttccgtggcttcgtccagcgccgcctcaagcaggccaactgt
gccaacaaggtttgggtccttcaaggtatccgagattcattggtggatgagatctacagt
ggtgagtggggcgttcatgaggaggaggtgaagcgtgtcgttcaaagccgagttggtacc
ggcaagtatgtgcaagaagaggttatgaaccagtctgacctggtctggtacatcatcaac
tcgttggatggccgaatttttgtgtgcggaagcagcaagggtatgggtgagggcgtcgag
gatgccctttgcgatgtggctatggaaaagggcaacctggagcgtgaggaggctcgcaac
ttttggaagctcaagaaggaagagggcaagtatatttccgagacatggtaa
>Fp16r
atgactactcctgctattcgaattgacggcatcgtcaaccccgccactcaaccccaacac
gaactcatcatggccgagggtgctccttcaattgcaccttcactaacctactcagacgat
tccgactcccaagaagaagagccagtcatccctctcgagcgccgccgtcgtgcatctaca
cgtctgattgctcaaaatgcccgagacattcagcgaatcactggtgagacaccagctgag
tacatgggccgatgctgtggtggtgcttgctgtatgagcgaccgaaataacgttgagtat
gaggaggttcctctgcctgacaatgatgctttcaagtcactcggacttcgacttgagaag
attcctgccgacctgactggcatcattcctatgcccgagcaaactgtctttttcacatca
attcctcggccgacttcttctccttctgactcagccgtctcacttgattccaattctgag
tcttcccctttgtccacgtcttccaagaatcattatttggttcctggtcctggctatgag
ggtgtcgataccaccattcaacctcctcgattcgtccagcctcatcctccccacaacgtg
tacccggccaagatccacaacactcgtgagctcaccaagcctggtgccgagaagcgaacc
ttccacttcgatctcgatattaccgattaccctcctgaggaagtcttcgacttcaaggtt
ggcggcgccattggtgtcatggcccctaatgacgagatttcggttgatgagattcttgac
gctctcatgatcccacgcttccagcgtgacaagcctgttcttatgaagacaaccaagggt
cgttggcctactgtctggggtgacgagaaggctcgcgagctcatcactacacgccgtgag
ctccttacatggaccaccgacattcagtcttatgctcctactaaggagctgctccgtgtc
atcgcggagcatgccaccgcccctaacgagaagaagatccttgagtatctctgctctaat
gaaggtgccagcatcttctccgacttccgtggtggtccccacaccaccctctctcaaatc
cttaacgcgttccccagctctcatcctcctatggaccaactcctctctgtccaggcccag
ctcatgccgcgattctactctctttccaacgaccctaccgaatcatatacccttcgagaa
catgctcagcgccgcttgatcgagattgctgtcacggtccatgactccatggattggcga
cgtggctgccgtgccggcgtcggatctggattcttcgagcgacaggcccacaagtttatg
agagcccaggctgctggtgaacgctcccctcaagtattcatcccaatgttcaagggtctg
atggccaatcctctggccaagcaattcaactcggatggtcctatgcttctgatcggtgcc
ggtgtcggtattgcccctttccgtggcttcgtccagcgccgcctcaagcaggccaactgt
gccaacaaggtttgggtccttcaaggtatccgagattcattggtggatgagatctacagt
ggtgagtggggcgttcatgaggaggaggtgaagcgtgtcgttcaaagccgagttggtacc
ggcaagtatgtgcaagaagaggttatgaaccagtctgacctggtctggtacatcatcaac
tcgttggatggccgaatttttgtgtgcggaagcagcaagggtatgggtgagggcgtcgag
gatgccctttgcgatgtggctatggaaaagggcaacctggagcgtgaggaggcttgcaac
ttttggaagctcaagaaggaagagggcaagtatatttccgagacatggtaa
>Fp1r
atgactactcctgctattcgaattgacggcatcgtcaaccccgccactcaaccccaacac
gaactcatcatggccgagggtgctccttcaattgcaccttcactaacctactcagacgat
tccgactcccaagaagaagagccagtcatccctctcgagcgccgccgtcgtgcatctaca
cgtctgattgctcaaaatgcccgagacattcagcgaatcactggtgagacaccagctgag
tacatgggccgatgctgtggtggtgcttgctgtatgagcgaccgaaataacgttgagtat
gaggaggttcctctgcctgacaatgatgctttcaagtcactcggacttcgacttgagaag
attcctgccgacctgactggcatcattcctatgcccgagcaaactgtctttttcacatca
attcctcggccgacttcttctccttctgactcagccgtctcacttgattccaattctgag
tcttcccctttgtccacgtcttccaagaatcattatttggttcctggtcctggctatgag
ggtgtcgataccaccattcaacctcctcgattcgtccagcctcatcctccccacaacgtg
tacccggccaagatccacaacactcgtgagctcaccaagcctggtgccgagaagcgaacc
ttccacttcgatctcgatattaccgattaccctcctgaggaagtcttcgacttcaaggtt
ggcggcgccattggtgtcatggcccctaatgacgagatttcggttgatgagattcttgac
gctctcatgatcccacgcttccagcgtgacaagcctgttcttatgaagacaaccaagggt
cgttggcctactgtctggggtgacgagaaggctcgcgagctcatcactacacgccgtgag
ctccttacatggaccaccgacattcagtcttatgctcctactaaggagctgctccgtgtc
atcgcggagcatgccaccgcccctaacgagaagaagatccttgagtatctctgctctaat
gaaggtgccagcatcttctccgacttccgtggtggtccccacaccaccctctctcaaatc
cttaacgcgttccccagctctcatcctcctatggaccaactcctctctgtccaggcccag
ctcatgccgcgattctactctctttccaacgaccctaccgaatcatatacccttcgagaa
catgctcagcgccgcttgatcgagattgctgtcacggtccatgactccatggattggcga
cgtggctgccgtgccggcgtcggatctggattcttcgagcgacaggcccacaagtttatg
agagcccaggctgctggtgaacgctcccctcaagtattcatcccaatgttcaagggtctg
atggccaatcctctggccaagcaattcaactcggatggtcctatgcttctgatcggtgcc
ggtgtcggtattgcccctttccgtggcttcgtccagcgccgcctcaagcaggccaactgt
gccaacaaggtttgggtccttcaaggtatccgagattcattggtggatgagatctacagt
ggtgagtggggcgttcatgaggaggaggtgaagcgtgtcgttcaaagccgagttggtacc
ggcaagtatgtgcaagaagaggttatgaaccagtctgacctggtctggtacatcatcaac
tcgttggatggccgaatttttgtgtgcggaagcagcaagggtatgggtgagggcgtcgag
gatgccctttgcgatgtggctatggaaaagggcaacctggagcgtgaggaggcttgcaac
ttttggaagctcaagaaggaagagggcaagtatatttccgagacatggtaa
>Fp21r
atgactactcctgctattcgaattgacggcatcgtcaaccccgccactcaaccccaacac
gaactcatcatggccgagggtgctccttcaattgcaccttcactaacctactcagacgat
tccgactcccaagaagaagagccagtcatccctctcgagcgccgccgtcgtgcatctaca
cgtctgattgctcaaaatgcccgagacattcagcgaatcactggtgagacaccagctgag
tacatgggccgatgctgtggtggtgcttgctgtatgagcgaccgaaataacgttgagtat
gaggaggttcctctgcctgacaatgatgctttcaagtcactcggacttcgacttgagaag
attcctgccgacctgactggcatcattcctatgcccgagcaaactgtctttttcacatca
attcctcggccgacttcttctccttctgactcagccgtctcacttgattccaattctgag
tcttcccctttgtccacgtcttccaagaatcattatttggttcctggtcctggctatgag
ggtgtcgataccaccattcaacctcctcgattcgtccagcctcatcctccccacaacgtg
tacccggccaagatccacaacactcgtgagctcaccaagcctggtgccgagaagcgaacc
ttccacttcgatctcgatattaccgattaccctcctgaggaagtcttcgacttcaaggtt
ggcggcgccattggtgtcatggcccctaatgacgagatttcggttgatgagattcttgac
gctctcatgatcccacgcttccagcgtgacaagcctgttcttatgaagacaaccaagggt
cgttggcctactgtctggggtgacgagaaggctcgcgagctcatcactacacgccgtgag
ctccttacatggaccaccgacattcagtcttatgctcctactaaggagctgctccgtgtc
atcgcggagcatgccaccgcccctaacgagaagaagatccttgagtatctctgctctaat
gaaggtgccagcatcttctccgacttccgtggtggtccccacaccaccctctctcaaatc
cttaacgcgttccccagctctcatcctcctatggaccaactcctctctgtccaggcccag
ctcatgccgcgattctactctctttccaacgaccctaccgaatcatatacccttcgagaa
catgctcagcgccgcttgatcgagattgctgtcacggtccatgactccatggattggcga
cgtggctgccgtgccggcgtcggatctggattcttcgagcgacaggcccacaagtttatg
agagcccaggctgctggtgaacgctcccctcaagtattcatcccaatgttcaagggtctg
atggccaatcctctggccaagcaattcaactcggatggtcctatgcttctgatcggtgcc
ggtgtcggtattgcccctttccgtggcttcgtccagcgccgcctcaagcaggccaactgt
gccaacaaggtttgggtccttcaaggtatccgagattcattggtggatgagatctacagt
ggtgagtggggcgttcatgaggaggaggtgaagcgtgtcgttcaaagccgagttggtacc
ggcaagtatgtgcaagaagaggttatgaaccagtctgacctggtctggtacatcatcaac
tcgttggatggccgaatttttgtgtgcggaagcagcaagggtatgggtgagggcgtcgag
gatgccctttgcgatgtggctatggaaaagggcaacctggagcgtgaggaggctcgcaac
ttttggaagctcaagaaggaagagggcaagtatatttccgagacatggtaa
>Fp24r
atgactactcctgctattcgaattgacggcatcgtcaaccccgccactcaaccccaacac
gaactcatcatggccgagggtgctccttcaattgcaccttcactaacctactcagacgat
tccgactcccaagaagaagagccagtcatccctctcgagcgccgccgtcgtgcatctaca
cgtctgattgctcaaaatgcccgagacattcagcgaatcactggtgagacaccagctgag
tacatgggccgatgctgtggtggtgcttgctgtatgagcgaccgaaataacgttgagtat
gaggaggttcctctgcctgacaatgatgctttcaagtcactcggacttcgacttgagaag
attcctgccgacctgactggcatcattcctatgcccgagcaaactgtctttttcacatca
attcctcggccgacttcttctccttctgactcagccgtctcacttgattccaattctgag
tcttcccctttgtccacgtcttccaagaatcattatttggttcctggtcctggctatgag
ggtgtcgataccaccattcaacctcctcgattcgtccagcctcatcctccccacaacgtg
tacccggccaagatccacaacactcgtgagctcaccaagcctggtgccgagaagcgaacc
ttccacttcgatctcgatattaccgattaccctcctgaggaagtcttcgacttcaaggtt
ggcggcgccattggtgtcatggcccctaatgacgagatttcggttgatgagattcttgac
gctctcatgatcccacgcttccagcgtgacaagcctgttcttatgaagacaaccaagggt
cgttggcctactgtctggggtgacgagaaggctcgcgagctcatcactacacgccgtgag
ctccttacatggaccaccgacattcagtcttatgctcctactaaggagctgctccgtgtc
atcgcggagcatgccaccgcccctaacgagaagaagatccttgagtatctctgctctaat
gaaggtgccagcatcttctccgacttccgtggtggtccccacaccaccctctctcaaatc
cttaacgcgttccccagctctcatcctcctatggaccaactcctctctgtccaggcccag
ctcatgccgcgattctactctctttccaacgaccctaccgaatcatatacccttcgagaa
catgctcagcgccgcttgatcgagattgctgtcacggtccatgactccatggattggcga
cgtggctgccgtgccggcgtcggatctggattcttcgagcgacaggcccacaagtttatg
agagcccaggctgctggtgaacgctcccctcaagtattcatcccaatgttcaagggtctg
atggccaatcctctggccaagcaattcaactcggatggtcctatgcttctgatcggtgcc
ggtgtcggtattgcccctttccgtggcttcgtccagcgccgcctcaagcaggccaactgt
gccaacaaggtttgggtccttcaaggtatccgagattcattggtggatgagatctacagt
ggtgagtggggcgttcatgaggaggaggtgaagcgtgtcgttcaaagccgagttggtacc
ggcaagtatgtgcaagaagaggttatgaaccagtctgacctggtctggtacatcatcaac
tcgttggatggccgaatttttgtgtgcggaagcagcaagggtatgggtgagggcgtcgag
gatgccctttgcgatgtggctatggaaaagggcaacctggagcgtgaggaggctcgcaac
ttttggaagctcaagaaggaagagggcaagtatatttccgagacatggtaa
>Fp2516
atgactactcctgctattcgaattgacggcatcgtcaaccccgccactcaaccccaacac
gaactcatcatggccgagggtgctccttcaattgcaccttcactaacctactcagacgat
tccgactcccaagaagaagagccagtcatccctctcgagcgccgccgtcgtgcatctaca
cgtctgattgctcaaaatgcccgagacattcagcgaatcactggtgagacaccagctgag
tacatgggccgatgctgtggtggtgcttgctgtatgagcgaccgaaataacgttgagtat
gaggaggttcctctgcctgacaatgatgctttcaagtcactcggacttcgacttgagaag
attcctgccgacctgactggcatcattcctatgcccgagcaaactgtctttttcacatca
attcctcggccgacttcttctccttctgactcagccgtctcacttgattccaattctgag
tcttcccctttgtccacgtcttccaagaatcattatttggttcctggtcctggctatgag
ggtgtcgataccaccattcaacctcctcgattcgtccagcctcatcctccccacaacgtg
tacccggccaagatccacaacactcgtgagctcaccaagcctggtgccgagaagcgaacc
ttccacttcgatctcgatattaccgattaccctcctgaggaagtcttcgacttcaaggtt
ggcggcgccattggtgtcatggcccctaatgacgagatttcggttgatgagattcttgac
gctctcatgatcccacgcttccagcgtgacaagcctgttcttatgaagacaaccaagggt
cgttggcctactgtctggggtgacgagaaggctcgcgagctcatcactacacgccgtgag
ctccttacatggaccaccgacattcagtcttatgctcctactaaggagctgctccgtgtc
atcgcggagcatgccaccgcccctaacgagaagaagatccttgagtatctctgctctaat
gaaggtgccagcatcttctccgacttccgtggtggtccccacaccaccctctctcaaatc
cttaacgcgttccccagctctcatcctcctatggaccaactcctctctgtccaggcccag
ctcatgccgcgattctactctctttccaacgaccctaccgaatcatatacccttcgagaa
catgctcagcgccgcttgatcgagattgctgtcacggtccatgactccatggattggcga
cgtggctgccgtgccggcgtcggatctggattcttcgagcgacaggcccacaagtttatg
agagcccaggctgctggtgaacgctcccctcaagtattcatcccaatgttcaagggtctg
atggccaatcctctggccaagcaattcaactcggatggtcctatgcttctgatcggtgcc
ggtgtcggtattgcccctttccgtggcttcgtccagcgccgcctcaagcaggccaactgt
gccaacaaggtttgggtccttcaaggtatccgagattcattggtggatgagatctacagt
ggtgagtggggcgttcatgaggaggaggtgaagcgtgtcgttcaaagccgagttggtacc
ggcaagtatgtgcaagaagaggttatgaaccagtctgacctggtctggtacatcatcaac
tcgttggatggccgaatttttgtgtgcggaagcagcaagggtatgggtgagggcgtcgag
gatgccctttgcgatgtggctatggaaaagggcaacctggagcgtgaggaggcttgcaac
ttttggaagctcaagaaggaagagggcaagtatatttccgagacatggtaa
>Fp26r
atgactactcctgctattcgaattgacggcatcgtcaaccccgccactcaaccccaacac
gaactcatcatggccgagggtgctccttcaattgcaccttcactaacctactcagacgat
tccgactcccaagaagaagagccagtcatccctctcgagcgccgccgtcgtgcatctaca
cgtctgattgctcaaaatgcccgagacattcagcgaatcactggtgagacaccagctgag
tacatgggccgatgctgtggtggtgcttgctgtatgagcgaccgaaataacgttgagtat
gaggaggttcctctgcctgacaatgatgctttcaagtcactcggacttcgacttgagaag
attcctgccgacctgactggcatcattcctatgcccgagcaaactgtctttttcacatca
attcctcggccgacttcttctccttctgactcagccgtctcacttgattccaattctgag
tcttcccctttgtccacgtcttccaagaatcattatttggttcctggtcctggctatgag
ggtgtcgataccaccattcaacctcctcgattcgtccagcctcatcctccccacaacgtg
tacccggccaagatccacaacactcgtgagctcaccaagcctggtgccgagaagcgaacc
ttccacttcgatctcgatattaccgattaccctcctgaggaagtcttcgacttcaaggtt
ggcggcgccattggtgtcatggcccctaatgacgagatttcggttgatgagattcttgac
gctctcatgatcccacgcttccagcgtgacaagcctgttcttatgaagacaaccaagggt
cgttggcctactgtctggggtgacgagaaggctcgcgagctcatcactacacgccgtgag
ctccttacatggaccaccgacattcagtcttatgctcctactaaggagctgctccgtgtc
atcgcggagcatgccaccgcccctaacgagaagaagatccttgagtatctctgctctaat
gaaggtgccagcatcttctccgacttccgtggtggtccccacaccaccctctctcaaatc
cttaacgcgttccccagctctcatcctcctatggaccaactcctctctgtccaggcccag
ctcatgccgcgattctactctctttccaacgaccctaccgaatcatatacccttcgagaa
catgctcagcgccgcttgatcgagattgctgtcacggtccatgactccatggattggcga
cgtggctgccgtgccggcgtcggatctggattcttcgagcgacaggcccacaagtttatg
agagcccaggctgctggtgaacgctcccctcaagtattcatcccaatgttcaagggtctg
atggccaatcctctggccaagcaattcaactcggatggtcctatgcttctgatcggtgcc
ggtgtcggtattgcccctttccgtggcttcgtccagcgccgcctcaagcaggccaactgt
gccaacaaggtttgggtccttcaaggtatccgagattcattggtggatgagatctacagt
ggtgagtggggcgttcatgaggaggaggtgaagcgtgtcgttcaaagccgagttggtacc
ggcaagtatgtgcaagaagaggttatgaaccagtctgacctggtctggtacatcatcaac
tcgttggatggccgaatttttgtgtgcggaagcagcaagggtatgggtgagggcgtcgag
gatgccctttgcgatgtggctatggaaaagggcaacctggagcgtgaggaggcttgcaac
ttttggaagctcaagaaggaagagggcaagtatatttccgagacatggtaa
>Fp33
atgactactcctgctattcgaattgacggcatcgtcaaccccgccactcaaccccaacac
gaactcatcatggccgagggtgctccttcaattgcaccttcactaacctactcagacgat
tccgactcccaagaagaagagccagtcatccctctcgagcgccgccgtcgtgcatctaca
cgtctgattgctcaaaatgcccgagacattcagcgaatcactggtgagacaccagctgag
tacatgggccgatgctgtggtggtgcttgctgtatgagcgaccgaaataacgttgagtat
gaggaggttcctctgcctgacaatgatgctttcaagtcactcggacttcgacttgagaag
attcctgccgacctgactggcatcattcctatgcccgagcaaactgtctttttcacatca
attcctcggccgacttcttctccttctgactcagccgtctcacttgattccaattctgag
tcttcccctttgtccacgtcttccaagaatcattatttggttcctggtcctggctatgag
ggtgtcgataccaccattcaacctcctcgattcgtccagcctcatcctccccacaacgtg
tacccggccaagatccacaacactcgtgagctcaccaagcctggtgccgagaagcgaacc
ttccacttcgatctcgatattaccgattaccctcctgaggaagtcttcgacttcaaggtt
ggcggcgccattggtgtcatggcccctaatgacgagatttcggttgatgagattcttgac
gctctcatgatcccacgcttccagcgtgacaagcctgttcttatgaagacaaccaagggt
cgttggcctactgtctggggtgacgagaaggctcgcgagctcatcactacacgccgtgag
ctccttacatggaccaccgacattcagtcttatgctcctactaaggagctgctccgtgtc
atcgcggagcatgccaccgcccctaacgagaagaagatccttgagtatctctgctctaat
gaaggtgccagcatcttctccgacttccgtggtggtccccacaccaccctctctcaaatc
cttaacgcgttccccagctctcatcctcctatggaccaactcctctctgtccaggcccag
ctcatgccgcgattctactctctttccaacgaccctaccgaatcatatacccttcgagaa
catgctcagcgccgcttgatcgagattgctgtcacggtccatgactccatggattggcga
cgtggctgccgtgccggcgtcggatctggattcttcgagcgacaggcccacaagtttatg
agagcccaggctgctggtgaacgctcccctcaagtattcatcccaatgttcaagggtctg
atggccaatcctctggccaagcaattcaactcggatggtcctatgcttctgatcggtgcc
ggtgtcggtattgcccctttccgtggcttcgtccagcgccgcctcaagcaggccaactgt
gccaacaaggtttgggtccttcaaggtatccgagattcattggtggatgagatctacagt
ggtgagtggggcgttcatgaggaggaggtgaagcgtgtcgttcaaagccgagttggtacc
ggcaagtatgtgcaagaagaggttatgaaccagtctgacctggtctggtacatcatcaac
tcgttggatggccgaatttttgtgtgcggaagcagcaagggtatgggtgagggcgtcgag
gatgccctttgcgatgtggctatggaaaagggcaacctggagcgtgaggaggcttgcaac
ttttggaagctcaagaaggaagagggcaagtatatttccgagacatggtaa
>Fp34
atgactactcctgctattcgaattgacggcatcgtcaaccccgccactcaaccccaacac
gaactcatcatggccgagggtgctccttcaattgcaccttcactaacctactcagacgat
tccgactcccaagaagaagagccagtcatccctctcgagcgccgccgtcgtgcatctaca
cgtctgattgctcaaaatgcccgagacattcagcgaatcactggtgagacaccagctgag
tacatgggccgatgctgtggtggtgcttgctgtatgagcgaccgaaataacgttgagtat
gaggaggttcctctgcctgacaatgatgctttcaagtcactcggacttcgacttgagaag
attcctgccgacctgactggcatcattcctatgcccgagcaaactgtctttttcacatca
attcctcggccgacttcttctccttctgactcagccgtctcacttgattccaattctgag
tcttcccctttgtccacgtcttccaagaatcattatttggttcctggtcctggctatgag
ggtgtcgataccaccattcaacctcctcgattcgtccagcctcatcctccccacaacgtg
tacccggccaagatccacaacactcgtgagctcaccaagcctggtgccgagaagcgaacc
ttccacttcgatctcgatattaccgattaccctcctgaggaagtcttcgacttcaaggtt
ggcggcgccattggtgtcatggcccctaatgacgagatttcggttgatgagattcttgac
gctctcatgatcccacgcttccagcgtgacaagcctgttcttatgaagacaaccaagggt
cgttggcctactgtctggggtgacgagaaggctcgcgagctcatcactacacgccgtgag
ctccttacatggaccaccgacattcagtcttatgctcctactaaggagctgctccgtgtc
atcgcggagcatgccaccgcccctaacgagaagaagatccttgagtatctctgctctaat
gaaggtgccagcatcttctccgacttccgtggtggtccccacaccaccctctctcaaatc
cttaacgcgttccccagctctcatcctcctatggaccaactcctctctgtccaggcccag
ctcatgccgcgattctactctctttccaacgaccctaccgaatcatatacccttcgagaa
catgctcagcgccgcttgatcgagattgctgtcacggtccatgactccatggattggcga
cgtggctgccgtgccggcgtcggatctggattcttcgagcgacaggcccacaagtttatg
agagcccaggctgctggtgaacgctcccctcaagtattcatcccaatgttcaagggtctg
atggccaatcctctggccaagcaattcaactcggatggtcctatgcttctgatcggtgcc
ggtgtcggtattgcccctttccgtggcttcgtccagcgccgcctcaagcaggccaactgt
gccaacaaggtttgggtccttcaaggtatccgagattcattggtggatgagatctacagt
ggtgagtggggcgttcatgaggaggaggtgaagcgtgtcgttcaaagccgagttggtacc
ggcaagtatgtgcaagaagaggttatgaaccagtctgacctggtctggtacatcatcaac
tcgttggatggccgaatttttgtgtgcggaagcagcaagggtatgggtgagggcgtcgag
gatgccctttgcgatgtggctatggaaaagggcaacctggagcgtgaggaggcttgcaac
ttttggaagctcaagaaggaagagggcaagtatatttccgagacatggtaa
>Fp35
atgactactcctgctattcgaattgacggcatcgtcaaccccgccactcaaccccaacac
gaactcatcatggccgagggtgctccttcaattgcaccttcactaacctactcagacgat
tccgactcccaagaagaagagccagtcatccctctcgagcgccgccgtcgtgcatctaca
cgtctgattgctcaaaatgcccgagacattcagcgaatcactggtgagacaccagctgag
tacatgggccgatgctgtggtggtgcttgctgtatgagcgaccgaaataacgttgagtat
gaggaggttcctctgcctgacaatgatgctttcaagtcactcggacttcgacttgagaag
attcctgccgacctgactggcatcattcctatgcccgagcaaactgtctttttcacatca
attcctcggccgacttcttctccttctgactcagccgtctcacttgattccaattctgag
tcttcccctttgtccacgtcttccaagaatcattatttggttcctggtcctggctatgag
ggtgtcgataccaccattcaacctcctcgattcgtccagcctcatcctccccacaacgtg
tacccggccaagatccacaacactcgtgagctcaccaagcctggtgccgagaagcgaacc
ttccacttcgatctcgatattaccgattaccctcctgaggaagtcttcgacttcaaggtt
ggcggcgccattggtgtcatggcccctaatgacgagatttcggttgatgagattcttgac
gctctcatgatcccacgcttccagcgtgacaagcctgttcttatgaagacaaccaagggt
cgttggcctactgtctggggtgacgagaaggctcgcgagctcatcactacacgccgtgag
ctccttacatggaccaccgacattcagtcttatgctcctactaaggagctgctccgtgtc
atcgcggagcatgccaccgcccctaacgagaagaagatccttgagtatctctgctctaat
gaaggtgccagcatcttctccgacttccgtggtggtccccacaccaccctctctcaaatc
cttaacgcgttccccagctctcatcctcctatggaccaactcctctctgtccaggcccag
ctcatgccgcgattctactctctttccaacgaccctaccgaatcatatacccttcgagaa
catgctcagcgccgcttgatcgagattgctgtcacggtccatgactccatggattggcga
cgtggctgccgtgccggcgtcggatctggattcttcgagcgacaggcccacaagtttatg
agagcccaggctgctggtgaacgctcccctcaagtattcatcccaatgttcaagggtctg
atggccaatcctctggccaagcaattcaactcggatggtcctatgcttctgatcggtgcc
ggtgtcggtattgcccctttccgtggcttcgtccagcgccgcctcaagcaggccaactgt
gccaacaaggtttgggtccttcaaggtatccgagattcattggtggatgagatctacagt
ggtgagtggggcgttcatgaggaggaggtgaagcgtgtcgttcaaagccgagttggtacc
ggcaagtatgtgcaagaagaggttatgaaccagtctgacctggtctggtacatcatcaac
tcgttggatggccgaatttttgtgtgcggaagcagcaagggtatgggtgagggcgtcgag
gatgccctttgcgatgtggccatggaaaagggcaacctggagcgtgaggaggctcgcaac
ttttggaagctcaagaaggaagagggcaagtatatctccgagacatggtaa
>Fp38
atgactactcctgctattcgaattgacggcatcgtcaaccccgccactcaaccccaacac
gaactcatcatggccgagggtgctccttcaattgcaccttcactaacctactcagacgat
tccgactcccaagaagaagagccagtcatccctctcgagcgccgccgtcgtgcatctaca
cgtctgattgctcaaaatgcccgagacattcagcgaatcactggtgagacaccagctgag
tacatgggccgatgctgtggtggtgcttgctgtatgagcgaccgaaataacgttgagtat
gaggaggttcctctgcctgacaatgatgctttcaagtcactcggacttcgacttgagaag
attcctgccgacctgactggcatcattcctatgcccgagcaaactgtctttttcacatca
attcctcggccgacttcttctccttctgactcagccgtctcacttgattccaattctgag
tcttcccctttgtccacgtcttccaagaatcattatttggttcctggtcctggctatgag
ggtgtcgataccaccattcaacctcctcgattcgtccagcctcatcctccccacaacgtg
tacccggccaagatccacaacactcgtgagctcaccaagcctggtgccgagaagcgaacc
ttccacttcgatctcgatattaccgattaccctcctgaggaagtcttcgacttcaaggtt
ggcggcgccattggtgtcatggcccctaatgacgagatttcggttgatgagattcttgac
gctctcatgatcccacgcttccagcgtgacaagcctgttcttatgaagacaaccaagggt
cgttggcctactgtctggggtgacgagaaggctcgcgagctcatcactacacgccgtgag
ctccttacatggaccaccgacattcagtcttatgctcctactaaggagctgctccgtgtc
atcgcggagcatgccaccgcccctaacgagaagaagatccttgagtatctctgctctaat
gaaggtgccagcatcttctccgacttccgtggtggtccccacaccaccctctctcaaatc
cttaacgcgttccccagctctcatcctcctatggaccaactcctctctgtccaggcccag
ctcatgccgcgattctactctctttccaacgaccctaccgaatcatatacccttcgagaa
catgctcagcgccgcttgatcgagattgctgtcacggtccatgactccatggattggcga
cgtggctgccgtgccggcgtcggatctggattcttcgagcgacaggcccacaagtttatg
agagcccaggctgctggtgaacgctcccctcaagtattcatcccaatgttcaagggtctg
atggccaatcctctggccaagcaattcaactcggatggtcctatgcttctgatcggtgcc
ggtgtcggtattgcccctttccgtggcttcgtccagcgccgcctcaagcaggccaactgt
gccaacaaggtttgggtccttcaaggtatccgagattcattggtggatgagatctacagt
ggtgagtggggcgttcatgaggaggaggtgaagcgtgtcgttcaaagccgagttggtacc
ggcaagtatgtgcaagaagaggttatgaaccagtctgacctggtctggtacatcatcaac
tcgttggatggccgaatttttgtgtgcggaagcagcaagggtatgggtgagggcgtcgag
gatgccctttgcgatgtggccatggaaaagggcaacctggagcgtgaggaggctcgcaac
ttttggaagctcaagaaggaagagggcaagtatatctccgagacatggtaa
>Fp39
atgactactcctgctattcgaattgacggcatcgtcaaccccgccactcaaccccaacac
gaactcatcatggccgagggtgctccttcaattgcaccttcactaacctactcagacgat
tccgactcccaagaagaagagccagtcatccctctcgagcgccgccgtcgtgcatctaca
cgtctgattgctcaaaatgcccgagacattcagcgaatcactggtgagacaccagctgag
tacatgggccgatgctgtggtggtgcttgctgtatgagcgaccgaaataacgttgagtat
gaggaggttcctctgcctgacaatgatgctttcaagtcactcggacttcgacttgagaag
attcctgccgacctgactggcatcattcctatgcccgagcaaactgtctttttcacatca
attcctcggccgacttcttctccttctgactcagccgtctcacttgattccaattctgag
tcttcccctttgtccacgtcttccaagaatcattatttggttcctggtcctggctatgag
ggtgtcgataccaccattcaacctcctcgattcgtccagcctcatcctccccacaacgtg
tacccggccaagatccacaacactcgtgagctcaccaagcctggtgccgagaagcgaacc
ttccacttcgatctcgatattaccgattaccctcctgaggaagtcttcgacttcaaggtt
ggcggcgccattggtgtcatggcccctaatgacgagatttcggttgatgagattcttgac
gctctcatgatcccacgcttccagcgtgacaagcctgttcttatgaagacaaccaagggt
cgttggcctactgtctggggtgacgagaaggctcgcgagctcatcactacacgccgtgag
ctccttacatggaccaccgacattcagtcttatgctcctactaaggagctgctccgtgtc
atcgcggagcatgccaccgcccctaacgagaagaagatccttgagtatctctgctctaat
gaaggtgccagcatcttctccgacttccgtggtggtccccacaccaccctctctcaaatc
cttaacgcgttccccagctctcatcctcctatggaccaactcctctctgtccaggcccag
ctcatgccgcgattctactctctttccaacgaccctaccgaatcatatacccttcgagaa
catgctcagcgccgcttgatcgagattgctgtcacggtccatgactccatggattggcga
cgtggctgccgtgccggcgtcggatctggattcttcgagcgacaggcccacaagtttatg
agagcccaggctgctggtgaacgctcccctcaagtattcatcccaatgttcaagggtctg
atggccaatcctctggccaagcaattcaactcggatggtcctatgcttctgatcggtgcc
ggtgtcggtattgcccctttccgtggcttcgtccagcgccgcctcaagcaggccaactgt
gccaacaaggtttgggtccttcaaggtatccgagattcattggtggatgagatctacagt
ggtgagtggggcgttcatgaggaggaggtgaagcgtgtcgttcaaagccgagttggtacc
ggcaagtatgtgcaagaagaggttatgaaccagtctgacctggtctggtacatcatcaac
tcgttggatggccgaatttttgtgtgcggaagcagcaagggtatgggtgagggcgtcgag
gatgccctttgcgatgtggctatggaaaagggcaacctggagcgtgaggaggctcgcaac
ttttggaagctcaagaaggaagagggcaagtatatttccgagacatggtaa
>Fp42
atgactactcctgctattcgaattgacggcatcgtcaaccccgccactcaaccccaacac
gaactcatcatggccgagggtgctccttcaattgcaccttcactaacctactcagacgat
tccgactcccaagaagaagagccagtcatccctctcgagcgccgccgtcgtgcatctaca
cgtctgattgctcaaaatgcccgagacattcagcgaatcactggtgagacaccagctgag
tacatgggccgatgctgtggtggtgcttgctgtatgagcgaccgaaataacgttgagtat
gaggaggttcctctgcctgacaatgatgctttcaagtcactcggacttcgacttgagaag
attcctgccgacctgactggcatcattcctatgcccgagcaaactgtctttttcacatca
attcctcggccgacttcttctccttctgactcagccgtctcacttgattccaattctgag
tcttcccctttgtccacgtcttccaagaatcattatttggttcctggtcctggctatgag
ggtgtcgataccaccattcaacctcctcgattcgtccagcctcatcctccccacaacgtg
tacccggccaagatccacaacactcgtgagctcaccaagcctggtgccgagaagcgaacc
ttccacttcgatctcgatattaccgattaccctcctgaggaagtcttcgacttcaaggtt
ggcggcgccattggtgtcatggcccctaatgacgagatttcggttgatgagattcttgac
gctctcatgatcccacgcttccagcgtgacaagcctgttcttatgaagacaaccaagggt
cgttggcctactgtctggggtgacgagaaggctcgcgagctcatcactacacgccgtgag
ctccttacatggaccaccgacattcagtcttatgctcctactaaggagctgctccgtgtc
atcgcggagcatgccaccgcccctaacgagaagaagatccttgagtatctctgctctaat
gaaggtgccagcatcttctccgacttccgtggtggtccccacaccaccctctctcaaatc
cttaacgcgttccccagctctcatcctcctatggaccaactcctctctgtccaggcccag
ctcatgccgcgattctactctctttccaacgaccctaccgaatcatatacccttcgagaa
catgctcagcgccgcttgatcgagattgctgtcacggtccatgactccatggattggcga
cgtggctgccgtgccggcgtcggatctggattcttcgagcgacaggcccacaagtttatg
agagcccaggctgctggtgaacgctcccctcaagtattcatcccaatgttcaagggtctg
atggccaatcctctggccaagcaattcaactcggatggtcctatgcttctgatcggtgcc
ggtgtcggtattgcccctttccgtggcttcgtccagcgccgcctcaagcaggccaactgt
gccaacaaggtttgggtccttcaaggtatccgagattcattggtggatgagatctacagt
ggtgagtggggcgttcatgaggaggaggtgaagcgtgtcgttcaaagccgagttggtacc
ggcaagtatgtgcaagaagaggttatgaaccagtctgacctggtctggtacatcatcaac
tcgttggatggccgaatttttgtgtgcggaagcagcaagggtatgggtgagggcgtcgag
gatgccctttgcgatgtggctatggaaaagggcaacctggagcgtgaggaggctcgcaac
ttttggaagctcaagaaggaagagggcaagtatatttccgagacatggtaa
>Fp44
atgactactcctgctattcgaattgacggcatcgtcaaccccgccactcaaccccaacac
gaactcatcatggccgagggtgctccttcaattgcaccttcactaacctactcagacgat
tccgactcccaagaagaagagccagtcatccctctcgagcgccgccgtcgtgcatctaca
cgtctgattgctcaaaatgcccgagacattcagcgaatcactggtgagacaccagctgag
tacatgggccgatgctgtggtggtgcttgctgtatgagcgaccgaaataacgttgagtat
gaggaggttcctctgcctgacaatgatgctttcaagtcactcggacttcgacttgagaag
attcctgccgacctgactggcatcattcctatgcccgagcaaactgtctttttcacatca
attcctcggccgacttcttctccttctgactcagccgtctcacttgattccaattctgag
tcttcccctttgtccacgtcttccaagaatcattatttggttcctggtcctggctatgag
ggtgtcgataccaccattcaacctcctcgattcgtccagcctcatcctccccacaacgtg
tacccggccaagatccacaacactcgtgagctcaccaagcctggtgccgagaagcgaacc
ttccacttcgatctcgatattaccgattaccctcctgaggaagtcttcgacttcaaggtt
ggcggcgccattggtgtcatggcccctaatgacgagatttcggttgatgagattcttgac
gctctcatgatcccacgcttccagcgtgacaagcctgttcttatgaagacaaccaagggt
cgttggcctactgtctggggtgacgagaaggctcgcgagctcatcactacacgccgtgag
ctccttacatggaccaccgacattcagtcttatgctcctactaaggagctgctccgtgtc
atcgcggagcatgccaccgcccctaacgagaagaagatccttgagtatctctgctctaat
gaaggtgccagcatcttctccgacttccgtggtggtccccacaccaccctctctcaaatc
cttaacgcgttccccagctctcatcctcctatggaccaactcctctctgtccaggcccag
ctcatgccgcgattctactctctttccaacgaccctaccgaatcatatacccttcgagaa
catgctcagcgccgcttgatcgagattgctgtcacggtccatgactccatggattggcga
cgtggctgccgtgccggcgtcggatctggattcttcgagcgacaggcccacaagtttatg
agagcccaggctgctggtgaacgctcccctcaagtattcatcccaatgttcaagggtctg
atggccaatcctctggccaagcaattcaactcggatggtcctatgcttctgatcggtgcc
ggtgtcggtattgcccctttccgtggcttcgtccagcgccgcctcaagcaggccaactgt
gccaacaaggtttgggtccttcaaggtatccgagattcattggtggatgagatctacagt
ggtgagtggggcgttcatgaggaggaggtgaagcgtgtcgttcaaagccgagttggtacc
ggcaagtatgtgcaagaagaggttatgaaccagtctgacctggtctggtacatcatcaac
tcgttggatggccgaatttttgtgtgcggaagcagcaagggtatgggtgagggcgtcgag
gatgccctttgcgatgtggccatggaaaagggcaacctggagcgtgaggaggctcgcaac
ttttggaagctcaagaaggaagagggcaagtatatctccgagacatggtaa
>Fp49
atgactactcctgctattcgaattgacggcatcgtcaaccccgccactcaaccccaacac
gaactcatcatggccgagggtgctccttcaattgcaccttcactaacctactcagacgat
tccgactcccaagaagaagagccagtcatccctctcgagcgccgccgtcgtgcatctaca
cgtctgattgctcaaaatgcccgagacattcagcgaatcactggtgagacaccagctgag
tacatgggccgatgctgtggtggtgcttgctgtatgagcgaccgaaataacgttgagtat
gaggaggttcctctgcctgacaatgatgctttcaagtcactcggacttcgacttgagaag
attcctgccgacctgactggcatcattcctatgcccgagcaaactgtctttttcacatca
attcctcggccgacttcttctccttctgactcagccgtctcacttgattccaattctgag
tcttcccctttgtccacgtcttccaagaatcattatttggttcctggtcctggctatgag
ggtgtcgataccaccattcaacctcctcgattcgtccagcctcatcctccccacaacgtg
tacccggccaagatccacaacactcgtgagctcaccaagcctggtgccgagaagcgaacc
ttccacttcgatctcgatattaccgattaccctcctgaggaagtcttcgacttcaaggtt
ggcggcgccattggtgtcatggcccctaatgacgagatttcggttgatgagattcttgac
gctctcatgatcccacgcttccagcgtgacaagcctgttcttatgaagacaaccaagggt
cgttggcctactgtctggggtgacgagaaggctcgcgagctcatcactacacgccgtgag
ctccttacatggaccaccgacattcagtcttatgctcctactaaggagctgctccgtgtc
atcgcggagcatgccaccgcccctaacgagaagaagatccttgagtatctctgctctaat
gaaggtgccagcatcttctccgacttccgtggtggtccccacaccaccctctctcaaatc
cttaacgcgttccccagctctcatcctcctatggaccaactcctctctgtccaggcccag
ctcatgccgcgattctactctctttccaacgaccctaccgaatcatatacccttcgagaa
catgctcagcgccgcttgatcgagattgctgtcacggtccatgactccatggattggcga
cgtggctgccgtgccggcgtcggatctggattcttcgagcgacaggcccacaagtttatg
agagcccaggctgctggtgaacgctcccctcaagtattcatcccaatgttcaagggtctg
atggccaatcctctggccaagcaattcaactcggatggtcctatgcttctgatcggtgcc
ggtgtcggtattgcccctttccgtggcttcgtccagcgccgcctcaagcaggccaactgt
gccaacaaggtttgggtccttcaaggtatccgagattcattggtggatgagatctacagt
ggtgagtggggcgttcatgaggaggaggtgaagcgtgtcgttcaaagccgagttggtacc
ggcaagtatgtgcaagaagaggttatgaaccagtctgacctggtctggtacatcatcaac
tcgttggatggccgaatttttgtgtgcggaagcagcaagggtatgggtgagggcgtcgag
gatgccctttgcgatgtggctatggaaaagggcaacctggagcgtgaggaggctcgcaac
ttttggaagctcaagaaggaagagggcaagtatatttccgagacatggtaa
>Fp50
atgactactcctgctattcgaattgacggcatcgtcaaccccgccactcaaccccaacac
gaactcatcatggccgagggtgctccttcaattgcaccttcactaacctactcagacgat
tccgactcccaagaagaagagccagtcatccctctcgagcgccgccgtcgtgcatctaca
cgtctgattgctcaaaatgcccgagacattcagcgaatcactggtgagacaccagctgag
tacatgggccgatgctgtggtggtgcttgctgtatgagcgaccgaaataacgttgagtat
gaggaggttcctctgcctgacaatgatgctttcaagtcactcggacttcgacttgagaag
attcctgccgacctgactggcatcattcctatgcccgagcaaactgtctttttcacatca
attcctcggccgacttcttctccttctgactcagccgtctcacttgattccaattctgag
tcttcccctttgtccacgtcttccaagaatcattatttggttcctggtcctggctatgag
ggtgtcgataccaccattcaacctcctcgattcgtccagcctcatcctccccacaacgtg
tacccggccaagatccacaacactcgtgagctcaccaagcctggtgccgagaagcgaacc
ttccacttcgatctcgatattaccgattaccctcctgaggaagtcttcgacttcaaggtt
ggcggcgccattggtgtcatggcccctaatgacgagatttcggttgatgagattcttgac
gctctcatgatcccacgcttccagcgtgacaagcctgttcttatgaagacaaccaagggt
cgttggcctactgtctggggtgacgagaaggctcgcgagctcatcactacacgccgtgag
ctccttacatggaccaccgacattcagtcttatgctcctactaaggagctgctccgtgtc
atcgcggagcatgccaccgcccctaacgagaagaagatccttgagtatctctgctctaat
gaaggtgccagcatcttctccgacttccgtggtggtccccacaccaccctctctcaaatc
cttaacgcgttccccagctctcatcctcctatggaccaactcctctctgtccaggcccag
ctcatgccgcgattctactctctttccaacgaccctaccgaatcatatacccttcgagaa
catgctcagcgccgcttgatcgagattgctgtcacggtccatgactccatggattggcga
cgtggctgccgtgccggcgtcggatctggattcttcgagcgacaggcccacaagtttatg
agagcccaggctgctggtgaacgctcccctcaagtattcatcccaatgttcaagggtctg
atggccaatcctctggccaagcaattcaactcggatggtcctatgcttctgatcggtgcc
ggtgtcggtattgcccctttccgtggcttcgtccagcgccgcctcaagcaggccaactgt
gccaacaaggtttgggtccttcaaggtatccgagattcattggtggatgagatctacagt
ggtgagtggggcgttcatgaggaggaggtgaagcgtgtcgttcaaagccgagttggtacc
ggcaagtatgtgcaagaagaggttatgaaccagtctgacctggtctggtacatcatcaac
tcgttggatggccgaatttttgtgtgcggaagcagcaagggtatgggtgagggcgtcgag
gatgccctttgcgatgtggctatggaaaagggcaacctggagcgtgaggaggctcgcaac
ttttggaagctcaagaaggaagagggcaagtatatttccgagacatggtaa
>Fp51
atgactactcctgctattcgaattgacggcatcgtcaaccccgccactcaaccccaacac
gaactcatcatggccgagggtgctccttcaattgcaccttcactaacctactcagacgat
tccgactcccaagaagaagagccagtcatccctctcgagcgccgccgtcgtgcatctaca
cgtctgattgctcaaaatgcccgagacattcagcgaatcactggtgagacaccagctgag
tacatgggccgatgctgtggtggtgcttgctgtatgagcgaccgaaataacgttgagtat
gaggaggttcctctgcctgacaatgatgctttcaagtcactcggacttcgacttgagaag
attcctgccgacctgactggcatcattcctatgcccgagcaaactgtctttttcacatca
attcctcggccgacttcttctccttctgactcagccgtctcacttgattccaattctgag
tcttcccctttgtccacgtcttccaagaatcattatttggttcctggtcctggctatgag
ggtgtcgataccaccattcaacctcctcgattcgtccagcctcatcctccccacaacgtg
tacccggccaagatccacaacactcgtgagctcaccaagcctggtgccgagaagcgaacc
ttccacttcgatctcgatattaccgattaccctcctgaggaagtcttcgacttcaaggtt
ggcggcgccattggtgtcatggcccctaatgacgagatttcggttgatgagattcttgac
gctctcatgatcccacgcttccagcgtgacaagcctgttcttatgaagacaaccaagggt
cgttggcctactgtctggggtgacgagaaggctcgcgagctcatcactacacgccgtgag
ctccttacatggaccaccgacattcagtcttatgctcctactaaggagctgctccgtgtc
atcgcggagcatgccaccgcccctaacgagaagaagatccttgagtatctctgctctaat
gaaggtgccagcatcttctccgacttccgtggtggtccccacaccaccctctctcaaatc
cttaacgcgttccccagctctcatcctcctatggaccaactcctctctgtccaggcccag
ctcatgccgcgattctactctctttccaacgaccctaccgaatcatatacccttcgagaa
catgctcagcgccgcttgatcgagattgctgtcacggtccatgactccatggattggcga
cgtggctgccgtgccggcgtcggatctggattcttcgagcgacaggcccacaagtttatg
agagcccaggctgctggtgaacgctcccctcaagtattcatcccaatgttcaagggtctg
atggccaatcctctggccaagcaattcaactcggatggtcctatgcttctgatcggtgcc
ggtgtcggtattgcccctttccgtggcttcgtccagcgccgcctcaagcaggccaactgt
gccaacaaggtttgggtccttcaaggtatccgagattcattggtggatgagatctacagt
ggtgagtggggcgttcatgaggaggaggtgaagcgtgtcgttcaaagccgagttggtacc
ggcaagtatgtgcaagaagaggttatgaaccagtctgacctggtctggtacatcatcaac
tcgttggatggccgaatttttgtgtgcggaagcagcaagggtatgggtgagggcgtcgag
gatgccctttgcgatgtggctatggaaaagggcaacctggagcgtgaggaggctcgcaac
ttttggaagctcaagaaggaagagggcaagtatatttccgagacatggtaa
>Fp59
atgactactcctgctattcgaattgacggcatcgtcaaccccgccactcaaccccaacac
gaactcatcatggccgagggtgctccttcaattgcaccttcactaacctactcagacgat
tccgactcccaagaagaagagccagtcatccctctcgagcgccgccgtcgtgcatctaca
cgtctgattgctcaaaatgcccgagacattcagcgaatcactggtgagacaccagctgag
tacatgggccgatgctgtggtggtgcttgctgtatgagcgaccgaaataacgttgagtat
gaggaggttcctctgcctgacaatgatgctttcaagtcactcggacttcgacttgagaag
attcctgccgacctgactggcatcattcctatgcccgagcaaactgtctttttcacatca
attcctcggccgacttcttctccttctgactcagccgtctcacttgattccaattctgag
tcttcccctttgtccacgtcttccaagaatcattatttggttcctggtcctggctatgag
ggtgtcgataccaccattcaacctcctcgattcgtccagcctcatcctccccacaacgtg
tacccggccaagatccacaacactcgtgagctcaccaagcctggtgccgagaagcgaacc
ttccacttcgatctcgatattaccgattaccctcctgaggaagtcttcgacttcaaggtt
ggcggcgccattggtgtcatggcccctaatgacgagatttcggttgatgagattcttgac
gctctcatgatcccacgcttccagcgtgacaagcctgttcttatgaagacaaccaagggt
cgttggcctactgtctggggtgacgagaaggctcgcgagctcatcactacacgccgtgag
ctccttacatggaccaccgacattcagtcttatgctcctactaaggagctgctccgtgtc
atcgcggagcatgccaccgcccctaacgagaagaagatccttgagtatctctgctctaat
gaaggtgccagcatcttctccgacttccgtggtggtccccacaccaccctctctcaaatc
cttaacgcgttccccagctctcatcctcctatggaccaactcctctctgtccaggcccag
ctcatgccgcgattctactctctttccaacgaccctaccgaatcatatacccttcgagaa
catgctcagcgccgcttgatcgagattgctgtcacggtccatgactccatggattggcga
cgtggctgccgtgccggcgtcggatctggattcttcgagcgacaggcccacaagtttatg
agagcccaggctgctggtgaacgctcccctcaagtattcatcccaatgttcaagggtctg
atggccaatcctctggccaagcaattcaactcggatggtcctatgcttctgatcggtgcc
ggtgtcggtattgcccctttccgtggcttcgtccagcgccgcctcaagcaggccaactgt
gccaacaaggtttgggtccttcaaggtatccgagattcattggtggatgagatctacagt
ggtgagtggggcgttcatgaggaggaggtgaagcgtgtcgttcaaagccgagttggtacc
ggcaagtatgtgcaagaagaggttatgaaccagtctgacctggtctggtacatcatcaac
tcgttggatggccgaatttttgtgtgcggaagcagcaagggtatgggtgagggcgtcgag
gatgccctttgcgatgtggctatggaaaagggcaacctggagcgtgaggaggcttgcaac
ttttggaagctcaagaaggaagagggcaagtatatttccgagacatggtaa
>Fp63
atgactactcctgctattcgaattgacggcatcgtcaaccccgccactcaaccccaacac
gaactcatcatggccgagggtgctccttcaattgcaccttcactaacctactcagacgat
tccgactcccaagaagaagagccagtcatccctctcgagcgccgccgtcgtgcatctaca
cgtctgattgctcaaaatgcccgagacattcagcgaatcactggtgagacaccagctgag
tacatgggccgatgctgtggtggtgcttgctgtatgagcgaccgaaataacgttgagtat
gaggaggttcctctgcctgacaatgatgctttcaagtcactcggacttcgacttgagaag
attcctgccgacctgactggcatcattcctatgcccgagcaaactgtctttttcacatca
attcctcggccgacttcttctccttctgactcagccgtctcacttgattccaattctgag
tcttcccctttgtccacgtcttccaagaatcattatttggttcctggtcctggctatgag
ggtgtcgataccaccattcaacctcctcgattcgtccagcctcatcctccccacaacgtg
tacccggccaagatccacaacactcgtgagctcaccaagcctggtgccgagaagcgaacc
ttccacttcgatctcgatattaccgattaccctcctgaggaagtcttcgacttcaaggtt
ggcggcgccattggtgttatggcccctaatgacgagatttcggttgatgagattcttgac
gctctcatgatcccacgcttccagcgtgacaagcctgttcttatgaagacaaccaagggt
cgttggcctactgtctggggtgacgagaaggctcgcgagctcatcactacacgccgtgag
ctccttacatggaccaccgacattcagtcttatgctcctactaaggagctgctccgtgtc
atcgcggagcatgccaccgcccctaacgagaagaagatccttgagtatctctgctctaat
gaaggtgccagcatcttctccgacttccgtggtggtccccacaccaccctctctcaaatc
cttaacgcgttccccagctctcatcctcctatggaccaactcctctctgtccaggcccag
ctcatgccgcgattctactctctttccaacgaccctaccgaatcatatacccttcgagaa
catgctcagcgccgcttgatcgagattgctgtcacggtccatgactccatggattggcga
cgtggctgccgtgccggcgtcggatctggattcttcgagcgacaggcccacaagtttatg
agagcccaggctgctggtgaacgctcccctcaagtattcatcccaatgttcaagggtctg
atggccaatcctctggccaagcaattcaactcggatggtcctatgcttctgatcggtgcc
ggtgtcggtattgcccctttccgtggcttcgtccagcgccgcctcaagcaggccaactgt
gccaacaaggtttgggtccttcaaggtatccgagattcattggtggatgagatctacagt
ggtgagtggggcgttcatgaggaggaggtgaagcgtgtcgttcaaagccgagttggtacc
ggcaagtatgtgcaagaagaggttatgaaccagtctgacctggtctggtacatcatcaac
tcgttggatggccgaatttttgtgtgcggaagcagcaagggtatgggtgagggcgtcgag
gatgccctttgcgatgtggccatggaaaagggcaacctggagcgtgaggaggctcgcaac
ttttggaagctcaagaaggaagagggcaagtatatctccgagacatggtaa
>Fp65
atgactactcctgctattcgaattgacggcatcgtcaaccccgccactcaaccccaacac
gaactcatcatggccgagggtgctccttcaattgcaccttcactaacctactcagacgat
tccgactcccaagaagaagagccagtcatccctctcgagcgccgccgtcgtgcatctaca
cgtctgattgctcaaaatgcccgagacattcagcgaatcactggtgagacaccagctgag
tacatgggccgatgctgtggtggtgcttgctgtatgagcgaccgaaataacgttgagtat
gaggaggttcctctgcctgacaatgatgctttcaagtcactcggacttcgacttgagaag
attcctgccgacctgactggcatcattcctatgcccgagcaaactgtctttttcacatca
attcctcggccgacttcttctccttctgactcagccgtctcacttgattccaattctgag
tcttcccctttgtccacgtcttccaagaatcattatttggttcctggtcctggctatgag
ggtgtcgataccaccattcaacctcctcgattcgtccagcctcatcctccccacaacgtg
tacccggccaagatccacaacactcgtgagctcaccaagcctggtgccgagaagcgaacc
ttccacttcgatctcgatattaccgattaccctcctgaggaagtcttcgacttcaaggtt
ggcggcgccattggtgtcatggcccctaatgacgagatttcggttgatgagattcttgac
gctctcatgatcccacgcttccagcgtgacaagcctgttcttatgaagacaaccaagggt
cgttggcctactgtctggggtgacgagaaggctcgcgagctcatcactacacgccgtgag
ctccttacatggaccaccgacattcagtcttatgctcctactaaggagctgctccgtgtc
atcgcggagcatgccaccgcccctaacgagaagaagatccttgagtatctctgctctaat
gaaggtgccagcatcttctccgacttccgtggtggtccccacaccaccctctctcaaatc
cttaacgcgttccccagctctcatcctcctatggaccaactcctctctgtccaggcccag
ctcatgccgcgattctactctctttccaacgaccctaccgaatcatatacccttcgagaa
catgctcagcgccgcttgatcgagattgctgtcacggtccatgactccatggattggcga
cgtggctgccgtgccggcgtcggatctggattcttcgagcgacaggcccacaagtttatg
agagcccaggctgctggtgaacgctcccctcaagtattcatcccaatgttcaagggtctg
atggccaatcctctggccaagcaattcaactcggatggtcctatgcttctgatcggtgcc
ggtgtcggtattgcccctttccgtggcttcgtccagcgccgcctcaagcaggccaactgt
gccaacaaggtttgggtccttcaaggtatccgagattcattggtggatgagatctacagt
ggtgagtggggcgttcatgaggaggaggtgaagcgtgtcgttcaaagccgagttggtacc
ggcaagtatgtgcaagaagaggttatgaaccagtctgacctggtctggtacatcatcaac
tcgttggatggccgaatttttgtgtgcggaagcagcaagggtatgggtgagggcgtcgag
gatgccctttgcgatgtggctatggaaaagggcaacctggagcgtgaggaggcttgcaac
ttttggaagctcaagaaggaagagggcaagtatatttccgagacatggtaa
>Fp66
atgactactcctgctattcgaattgacggcatcgtcaaccccgccactcaaccccaacac
gaactcatcatggccgagggtgctccttcaattgcaccttcactaacctactcagacgat
tccgactcccaagaagaagagccagtcatccctctcgagcgccgccgtcgtgcatctaca
cgtctgattgctcaaaatgcccgagacattcagcgaatcactggtgagacaccagctgag
tacatgggccgatgctgtggtggtgcttgctgtatgagcgaccgaaataacgttgagtat
gaggaggttcctctgcctgacaatgatgctttcaagtcactcggacttcgacttgagaag
attcctgccgacctgactggcatcattcctatgcccgagcaaactgtctttttcacatca
attcctcggccgacttcttctccttctgactcagccgtctcacttgattccaattctgag
tcttcccctttgtccacgtcttccaagaatcattatttggttcctggtcctggctatgag
ggtgtcgataccaccattcaacctcctcgattcgtccagcctcatcctccccacaacgtg
tacccggccaagatccacaacactcgtgagctcaccaagcctggtgccgagaagcgaacc
ttccacttcgatctcgatattaccgattaccctcctgaggaagtcttcgacttcaaggtt
ggcggcgccattggtgtcatggcccctaatgacgagatttcggttgatgagattcttgac
gctctcatgatcccacgcttccagcgtgacaagcctgttcttatgaagacaaccaagggt
cgttggcctactgtctggggtgacgagaaggctcgcgagctcatcactacacgccgtgag
ctccttacatggaccaccgacattcagtcttatgctcctactaaggagctgctccgtgtc
atcgcggagcatgccaccgcccctaacgagaagaagatccttgagtatctctgctctaat
gaaggtgccagcatcttctccgacttccgtggtggtccccacaccaccctctctcaaatc
cttaacgcgttccccagctctcatcctcctatggaccaactcctctctgtccaggcccag
ctcatgccgcgattctactctctttccaacgaccctaccgaatcatatacccttcgagaa
catgctcagcgccgcttgatcgagattgctgtcacggtccatgactccatggattggcga
cgtggctgccgtgccggcgtcggatctggattcttcgagcgacaggcccacaagtttatg
agagcccaggctgctggtgaacgctcccctcaagtattcatcccaatgttcaagggtctg
atggccaatcctctggccaagcaattcaactcggatggtcctatgcttctgatcggtgcc
ggtgtcggtattgcccctttccgtggcttcgtccagcgccgcctcaagcaggccaactgt
gccaacaaggtttgggtccttcaaggtatccgagattcattggtggatgagatctacagt
ggtgagtggggcgttcatgaggaggaggtgaagcgtgtcgttcaaagccgagttggtacc
ggcaagtatgtgcaagaagaggttatgaaccagtctgacctggtctggtacatcatcaac
tcgttggatggccgaatttttgtgtgcggaagcagcaagggtatgggtgagggcgtcgag
gatgccctttgcgatgtggccatggaaaagggcaacctggagcgtgaggaggctcgcaac
ttttggaagctcaagaaggaagagggcaagtatatctccgagacatggtaa
>Fp72
atgactactcctgctattcgaattgacggcatcgtcaaccccgccactcaaccccaacac
gaactcatcatggccgagggtgctccttcaattgcaccttcactaacctactcagacgat
tccgactcccaagaagaagagccagtcatccctctcgagcgccgccgtcgtgcatctaca
cgtctgattgctcaaaatgcccgagacattcagcgaatcactggtgagacaccagctgag
tacatgggccgatgctgtggtggtgcttgctgtatgagcgaccgaaataacgttgagtat
gaggaggttcctctgcctgacaatgatgctttcaagtcactcggacttcgacttgagaag
attcctgccgacctgactggcatcattcctatgcccgagcaaactgtctttttcacatca
attcctcggccgacttcttctccttctgactcagccgtctcacttgattccaattctgag
tcttcccctttgtccacgtcttccaagaatcattatttggttcctggtcctggctatgag
ggtgtcgataccaccattcaacctcctcgattcgtccagcctcatcctccccacaacgtg
tacccggccaagatccacaacactcgtgagctcaccaagcctggtgccgagaagcgaacc
ttccacttcgatctcgatattaccgattaccctcctgaggaagtcttcgacttcaaggtt
ggcggcgccattggtgtcatggcccctaatgacgagatttcggttgatgagattcttgac
gctctcatgatcccacgcttccagcgtgacaagcctgttcttatgaagacaaccaagggt
cgttggcctactgtctggggtgacgagaaggctcgcgagctcatcactacacgccgtgag
ctccttacatggaccaccgacattcagtcttatgctcctactaaggagctgctccgtgtc
atcgcggagcatgccaccgcccctaacgagaagaagatccttgagtatctctgctctaat
gaaggtgccagcatcttctccgacttccgtggtggtccccacaccaccctctctcaaatc
cttaacgcgttccccagctctcatcctcctatggaccaactcctctctgtccaggcccag
ctcatgccgcgattctactctctttccaacgaccctaccgaatcatatacccttcgagaa
catgctcagcgccgcttgatcgagattgctgtcacggtccatgactccatggattggcga
cgtggctgccgtgccggcgtcggatctggattcttcgagcgacaggcccacaagtttatg
agagcccaggctgctggtgaacgctcccctcaagtattcatcccaatgttcaagggtctg
atggccaatcctctggccaagcaattcaactcggatggtcctatgcttctgatcggtgcc
ggtgtcggtattgcccctttccgtggcttcgtccagcgccgcctcaagcaggccaactgt
gccaacaaggtttgggtccttcaaggtatccgagattcattggtggatgagatctacagt
ggtgagtggggcgttcatgaggaggaggtgaagcgtgtcgttcaaagccgagttggtacc
ggcaagtatgtgcaagaagaggttatgaaccagtctgacctggtctggtacatcatcaac
tcgttggatggccgaatttttgtgtgcggaagcagcaagggtatgggtgagggcgtcgag
gatgccctttgcgatgtggccatggaaaagggcaacctggagcgtgaggaggctcgcaac
ttttggaagctcaagaaggaagagggcaagtatatctccgagacatggtaa
>Fp73
atgactactcctgctattcgaattgacggcatcgtcaaccccgccactcaaccccaacac
gaactcatcatggccgagggtgctccttcaattgcaccttcactaacctactcagacgat
tccgactcccaagaagaagagccagtcatccctctcgagcgccgccgtcgtgcatctaca
cgtctgattgctcaaaatgcccgagacattcagcgaatcactggtgagacaccagctgag
tacatgggccgatgctgtggtggtgcttgctgtatgagcgaccgaaataacgttgagtat
gaggaggttcctctgcctgacaatgatgctttcaagtcactcggacttcgacttgagaag
attcctgccgacctgactggcatcattcctatgcccgagcaaactgtctttttcacatca
attcctcggccgacttcttctccttctgactcagccgtctcacttgattccaattctgag
tcttcccctttgtccacgtcttccaagaatcattatttggttcctggtcctggctatgag
ggtgtcgataccaccattcaacctcctcgattcgtccagcctcatcctccccacaacgtg
tacccggccaagatccacaacactcgtgagctcaccaagcctggtgccgagaagcgaacc
ttccacttcgatctcgatattaccgattaccctcctgaggaagtcttcgacttcaaggtt
ggcggcgccattggtgtcatggcccctaatgacgagatttcggttgatgagattcttgac
gctctcatgatcccacgcttccagcgtgacaagcctgttcttatgaagacaaccaagggt
cgttggcctactgtctggggtgacgagaaggctcgcgagctcatcactacacgccgtgag
ctccttacatggaccaccgacattcagtcttatgctcctactaaggagctgctccgtgtc
atcgcggagcatgccaccgcccctaacgagaagaagatccttgagtatctctgctctaat
gaaggtgccagcatcttctccgacttccgtggtggtccccacaccaccctctctcaaatc
cttaacgcgttccccagctctcatcctcctatggaccaactcctctctgtccaggcccag
ctcatgccgcgattctactctctttccaacgaccctaccgaatcatatacccttcgagaa
catgctcagcgccgcttgatcgagattgctgtcacggtccatgactccatggattggcga
cgtggctgccgtgccggcgtcggatctggattcttcgagcgacaggcccacaagtttatg
agagcccaggctgctggtgaacgctcccctcaagtattcatcccaatgttcaagggtctg
atggccaatcctctggccaagcaattcaactcggatggtcctatgcttctgatcggtgcc
ggtgtcggtattgcccctttccgtggcttcgtccagcgccgcctcaagcaggccaactgt
gccaacaaggtttgggtccttcaaggtatccgagattcattggtggatgagatctacagt
ggtgagtggggcgttcatgaggaggaggtgaagcgtgtcgttcaaagccgagttggtacc
ggcaagtatgtgcaagaagaggttatgaaccagtctgacctggtctggtacatcatcaac
tcgttggatggccgaatttttgtgtgcggaagcagcaagggtatgggtgagggcgtcgag
gatgccctttgcgatgtggctatggaaaagggcaacctggagcgtgaggaggcttgcaac
ttttggaagctcaagaaggaagagggcaagtatatttccgagacatggtaa
>Fp76
atgactactcctgctattcgaattgacggcatcgtcaaccccgccactcaaccccaacac
gaactcatcatggccgagggtgctccttcaattgcaccttcactaacctactcagacgat
tccgactcccaagaagaagagccagtcatccctctcgagcgccgccgtcgtgcatctaca
cgtctgattgctcaaaatgcccgagacattcagcgaatcactggtgagacaccagctgag
tacatgggccgatgctgtggtggtgcttgctgtatgagcgaccgaaataacgttgagtat
gaggaggttcctctgcctgacaatgatgctttcaagtcactcggacttcgacttgagaag
attcctgccgacctgactggcatcattcctatgcccgagcaaactgtctttttcacatca
attcctcggccgacttcttctccttctgactcagccgtctcacttgattccaattctgag
tcttcccctttgtccacgtcttccaagaatcattatttggttcctggtcctggctatgag
ggtgtcgataccaccattcaacctcctcgattcgtccagcctcatcctccccacaacgtg
tacccggccaagatccacaacactcgtgagctcaccaagcctggtgccgagaagcgaacc
ttccacttcgatctcgatattaccgattaccctcctgaggaagtcttcgacttcaaggtt
ggcggcgccattggtgtcatggcccctaatgacgagatttcggttgatgagattcttgac
gctctcatgatcccacgcttccagcgtgacaagcctgttcttatgaagacaaccaagggt
cgttggcctactgtctggggtgacgagaaggctcgcgagctcatcactacacgccgtgag
ctccttacatggaccaccgacattcagtcttatgctcctactaaggagctgctccgtgtc
atcgcggagcatgccaccgcccctaacgagaagaagatccttgagtatctctgctctaat
gaaggtgccagcatcttctccgacttccgtggtggtccccacaccaccctctctcaaatc
cttaacgcgttccccagctctcatcctcctatggaccaactcctctctgtccaggcccag
ctcatgccgcgattctactctctttccaacgaccctaccgaatcatatacccttcgagaa
catgctcagcgccgcttgatcgagattgctgtcacggtccatgactccatggattggcga
cgtggctgccgtgccggcgtcggatctggattcttcgagcgacaggcccacaagtttatg
agagcccaggctgctggtgaacgctcccctcaagtattcatcccaatgttcaagggtctg
atggccaatcctctggccaagcaattcaactcggatggtcctatgcttctgatcggtgcc
ggtgtcggtattgcccctttccgtggcttcgtccagcgccgcctcaagcaggccaactgt
gccaacaaggtttgggtccttcaaggtatccgagattcattggtggatgagatctacagt
ggtgagtggggcgttcatgaggaggaggtgaagcgtgtcgttcaaagccgagttggtacc
ggcaagtatgtgcaagaagaggttatgaaccagtctgacctggtctggtacatcatcaac
tcgttggatggccgaatttttgtgtgcggaagcagcaagggtatgggtgagggcgtcgag
gatgccctttgcgatgtggctatggaaaagggcaacctggagcgtgaggaggcttgcaac
ttttggaagctcaagaaggaagagggcaagtatatttccgagacatggtaa
>Fp78
atgactactcctgctattcgaattgacggcatcgtcaaccccgccactcaaccccaacac
gaactcatcatggccgagggtgctccttcaattgcaccttcactaacctactcagacgat
tccgactcccaagaagaagagccagtcatccctctcgagcgccgccgtcgtgcatctaca
cgtctgattgctcaaaatgcccgagacattcagcgaatcactggtgagacaccagctgag
tacatgggccgatgctgtggtggtgcttgctgtatgagcgaccgaaataacgttgagtat
gaggaggttcctctgcctgacaatgatgctttcaagtcactcggacttcgacttgagaag
attcctgccgacctgactggcatcattcctatgcccgagcaaactgtctttttcacatca
attcctcggccgacttcttctccttctgactcagccgtctcacttgattccaattctgag
tcttcccctttgtccacgtcttccaagaatcattatttggttcctggtcctggctatgag
ggtgtcgataccaccattcaacctcctcgattcgtccagcctcatcctccccacaacgtg
tacccggccaagatccacaacactcgtgagctcaccaagcctggtgccgagaagcgaacc
ttccacttcgatctcgatattaccgattaccctcctgaggaagtcttcgacttcaaggtt
ggcggcgccattggtgtcatggcccctaatgacgagatttcggttgatgagattcttgac
gctctcatgatcccacgcttccagcgtgacaagcctgttcttatgaagacaaccaagggt
cgttggcctactgtctggggtgacgagaaggctcgcgagctcatcactacacgccgtgag
ctccttacatggaccaccgacattcagtcttatgctcctactaaggagctgctccgtgtc
atcgcggagcatgccaccgcccctaacgagaagaagatccttgagtatctctgctctaat
gaaggtgccagcatcttctccgacttccgtggtggtccccacaccaccctctctcaaatc
cttaacgcgttccccagctctcatcctcctatggaccaactcctctctgtccaggcccag
ctcatgccgcgattctactctctttccaacgaccctaccgaatcatatacccttcgagaa
catgctcagcgccgcttgatcgagattgctgtcacggtccatgactccatggattggcga
cgtggctgccgtgccggcgtcggatctggattcttcgagcgacaggcccacaagtttatg
agagcccaggctgctggtgaacgctcccctcaagtattcatcccaatgttcaagggtctg
atggccaatcctctggccaagcaattcaactcggatggtcctatgcttctgatcggtgcc
ggtgtcggtattgcccctttccgtggcttcgtccagcgccgcctcaagcaggccaactgt
gccaacaaggtttgggtccttcaaggtatccgagattcattggtggatgagatctacagt
ggtgagtggggcgttcatgaggaggaggtgaagcgtgtcgttcaaagccgagttggtacc
ggcaagtatgtgcaagaagaggttatgaaccagtctgacctggtctggtacatcatcaac
tcgttggatggccgaatttttgtgtgcggaagcagcaagggtatgggtgagggcgtcgag
gatgccctttgcgatgtggctatggaaaagggcaacctggagcgtgaggaggcttgcaac
ttttggaagctcaagaaggaagagggcaagtatatttccgagacatggtaa
>Fp81
atgactactcctgctattcgaattgacggcatcgtcaaccccgccactcaaccccaacac
gaactcatcatggccgagggtgctccttcaattgcaccttcactaacctactcagacgat
tccgactcccaagaagaagagccagtcatccctctcgagcgccgccgtcgtgcatctaca
cgtctgattgctcaaaatgcccgagacattcagcgaatcactggtgagacaccagctgag
tacatgggccgatgctgtggtggtgcttgctgtatgagcgaccgaaataacgttgagtat
gaggaggttcctctgcctgacaatgatgctttcaagtcactcggacttcgacttgagaag
attcctgccgacctgactggcatcattcctatgcccgagcaaactgtctttttcacatca
attcctcggccgacttcttctccttctgactcagccgtctcacttgattccaattctgag
tcttcccctttgtccacgtcttccaagaatcattatttggttcctggtcctggctatgag
ggtgtcgataccaccattcaacctcctcgattcgtccagcctcatcctccccacaacgtg
tacccggccaagatccacaacactcgtgagctcaccaagcctggtgccgagaagcgaacc
ttccacttcgatctcgatattaccgattaccctcctgaggaagtcttcgacttcaaggtt
ggcggcgccattggtgtcatggcccctaatgacgagatttcggttgatgagattcttgac
gctctcatgatcccacgcttccagcgtgacaagcctgttcttatgaagacaaccaagggt
cgttggcctactgtctggggtgacgagaaggctcgcgagctcatcactacacgccgtgag
ctccttacatggaccaccgacattcagtcttatgctcctactaaggagctgctccgtgtc
atcgcggagcatgccaccgcccctaacgagaagaagatccttgagtatctctgctctaat
gaaggtgccagcatcttctccgacttccgtggtggtccccacaccaccctctctcaaatc
cttaacgcgttccccagctctcatcctcctatggaccaactcctctctgtccaggcccag
ctcatgccgcgattctactctctttccaacgaccctaccgaatcatatacccttcgagaa
catgctcagcgccgcttgatcgagattgctgtcacggtccatgactccatggattggcga
cgtggctgccgtgccggcgtcggatctggattcttcgagcgacaggcccacaagtttatg
agagcccaggctgctggtgaacgctcccctcaagtattcatcccaatgttcaagggtctg
atggccaatcctctggccaagcaattcaactcggatggtcctatgcttctgatcggtgcc
ggtgtcggtattgcccctttccgtggcttcgtccagcgccgcctcaagcaggccaactgt
gccaacaaggtttgggtccttcaaggtatccgagattcattggtggatgagatctacagt
ggtgagtggggcgttcatgaggaggaggtgaagcgtgtcgttcaaagccgagttggtacc
ggcaagtatgtgcaagaagaggttatgaaccagtctgacctggtctggtacatcatcaac
tcgttggatggccgaatttttgtgtgcggaagcagcaagggtatgggtgagggcgtcgag
gatgccctttgcgatgtggccatggaaaagggcaacctggagcgtgaggaggctcgcaac
ttttggaagctcaagaaggaagagggcaagtatatctccgagacatggtaa
>Fp84
atgactactcctgctattcgaattgacggcatcgtcaaccccgccactcaaccccaacac
gaactcatcatggccgagggtgctccttcaattgcaccttcactaacctactcagacgat
tccgactcccaagaagaagagccagtcatccctctcgagcgccgccgtcgtgcatctaca
cgtctgattgctcaaaatgcccgagacattcagcgaatcactggtgagacaccagctgag
tacatgggccgatgctgtggtggtgcttgctgtatgagcgaccgaaataacgttgagtat
gaggaggttcctctgcctgacaatgatgctttcaagtcactcggacttcgacttgagaag
attcctgccgacctgactggcatcattcctatgcccgagcaaactgtctttttcacatca
attcctcggccgacttcttctccttctgactcagccgtctcacttgattccaattctgag
tcttcccctttgtccacgtcttccaagaatcattatttggttcctggtcctggctatgag
ggtgtcgataccaccattcaacctcctcgattcgtccagcctcatcctccccacaacgtg
tacccggccaagatccacaacactcgtgagctcaccaagcctggtgccgagaagcgaacc
ttccacttcgatctcgatattaccgattaccctcctgaggaagtcttcgacttcaaggtt
ggcggcgccattggtgtcatggcccctaatgacgagatttcggttgatgagattcttgac
gctctcatgatcccacgcttccagcgtgacaagcctgttcttatgaagacaaccaagggt
cgttggcctactgtctggggtgacgagaaggctcgcgagctcatcactacacgccgtgag
ctccttacatggaccaccgacattcagtcttatgctcctactaaggagctgctccgtgtc
atcgcggagcatgccaccgcccctaacgagaagaagatccttgagtatctctgctctaat
gaaggtgccagcatcttctccgacttccgtggtggtccccacaccaccctctctcaaatc
cttaacgcgttccccagctctcatcctcctatggaccaactcctctctgtccaggcccag
ctcatgccgcgattctactctctttccaacgaccctaccgaatcatatacccttcgagaa
catgctcagcgccgcttgatcgagattgctgtcacggtccatgactccatggattggcga
cgtggctgccgtgccggcgtcggatctggattcttcgagcgacaggcccacaagtttatg
agagcccaggctgctggtgaacgctcccctcaagtattcatcccaatgttcaagggtctg
atggccaatcctctggccaagcaattcaactcggatggtcctatgcttctgatcggtgcc
ggtgtcggtattgcccctttccgtggcttcgtccagcgccgcctcaagcaggccaactgt
gccaacaaggtttgggtccttcaaggtatccgagattcattggtggatgagatctacagt
ggtgagtggggcgttcatgaggaggaggtgaagcgtgtcgttcaaagccgagttggtacc
ggcaagtatgtgcaagaagaggttatgaaccagtctgacctggtctggtacatcatcaac
tcgttggatggccgaatttttgtgtgcggaagcagcaagggtatgggtgagggcgtcgag
gatgccctttgcgatgtggccatggaaaagggcaacctggagcgtgaggaggctcgcaac
ttttggaagctcaagaaggaagagggcaagtatatctccgagacatggtaa
>Fp86
atgactactcctgctattcgaattgacggcatcgtcaaccccgccactcaaccccaacac
gaactcatcatggccgagggtgctccttcaattgcaccttcactaacctactcagacgat
tccgactcccaagaagaagagccagtcatccctctcgagcgccgccgtcgtgcatctaca
cgtctgattgctcaaaatgcccgagacattcagcgaatcactggtgagacaccagctgag
tacatgggccgatgctgtggtggtgcttgctgtatgagcgaccgaaataacgttgagtat
gaggaggttcctctgcctgacaatgatgctttcaagtcactcggacttcgacttgagaag
attcctgccgacctgactggcatcattcctatgcccgagcaaactgtctttttcacatca
attcctcggccgacttcttctccttctgactcagccgtctcacttgattccaattctgag
tcttcccctttgtccacgtcttccaagaatcattatttggttcctggtcctggctatgag
ggtgtcgataccaccattcaacctcctcgattcgtccagcctcatcctccccacaacgtg
tacccggccaagatccacaacactcgtgagctcaccaagcctggtgccgagaagcgaacc
ttccacttcgatctcgatattaccgattaccctcctgaggaagtcttcgacttcaaggtt
ggcggcgccattggtgtcatggcccctaatgacgagatttcggttgatgagattcttgac
gctctcatgatcccacgcttccagcgtgacaagcctgttcttatgaagacaaccaagggt
cgttggcctactgtctggggtgacgagaaggctcgcgagctcatcactacacgccgtgag
ctccttacatggaccaccgacattcagtcttatgctcctactaaggagctgctccgtgtc
atcgcggagcatgccaccgcccctaacgagaagaagatccttgagtatctctgctctaat
gaaggtgccagcatcttctccgacttccgtggtggtccccacaccaccctctctcaaatc
cttaacgcgttccccagctctcatcctcctatggaccaactcctctctgtccaggcccag
ctcatgccgcgattctactctctttccaacgaccctaccgaatcatatacccttcgagaa
catgctcagcgccgcttgatcgagattgctgtcacggtccatgactccatggattggcga
cgtggctgccgtgccggcgtcggatctggattcttcgagcgacaggcccacaagtttatg
agagcccaggctgctggtgaacgctcccctcaagtattcatcccaatgttcaagggtctg
atggccaatcctctggccaagcaattcaactcggatggtcctatgcttctgatcggtgcc
ggtgtcggtattgcccctttccgtggcttcgtccagcgccgcctcaagcaggccaactgt
gccaacaaggtttgggtccttcaaggtatccgagattcattggtggatgagatctacagt
ggtgagtggggcgttcatgaggaggaggtgaagcgtgtcgttcaaagccgagttggtacc
ggcaagtatgtgcaagaagaggttatgaaccagtctgacctggtctggtacatcatcaac
tcgttggatggccgaatttttgtgtgcggaagcagcaagggtatgggtgagggcgtcgag
gatgccctttgcgatgtggctatggaaaagggcaacctggagcgtgaggaggcttgcaac
ttttggaagctcaagaaggaagagggcaagtatatttccgagacatggtaa
>Fvenenatum.busco
atgactactcctgctattcgaattgacggcatcgtcaaccccgccactcaaccccaacac
gaactcatcatggccgagggtgctccttcaattgcaccctcgctaacctactcagacgat
tccgactcccaagaagatgagccagtcatccctctcgagcgccgtcgtcgtgcatctaca
cgtctgattgctcaaaatgcccgagacattcagcgaatcactggtgagacaccagctgag
tacatgggccgatgctgtggtggtgcttgctgtatgagcgaccgaaataacgttgagtat
gaggaggttcctctgcccgacaatgatgctttcaagtcactcggacttcgacttgagaag
attcctgccgacctgaccggcatcattcctatgcccgagcaaactgtctttttcacatca
attcctcggccgacttcttctccttctgactcagctgtctcactcgattccgattctgag
tcttcccctttgtccacttcctccaagaacaattttctggttcctggtcctggatatgag
ggtgtcgataccgccattcaacctcctcgattcgtccagcctcatcctccccacaacgtg
tacccggccaagatccacaacactcgtgagctcaccaagcctggtgccgagaagcgaacc
ttccacttcgatcttgatattaccgattaccctcctgaggaagttttcgacttcaaggtt
ggtggcgccattggtgtaatggcccctaatgacgagatttcggttgatgagattcttgat
gctctcatgatcccacgcttccagcgtgacaagcctgttctcatgaagacaactaagggt
cgctggcctactgtctggggtgacgagaaggcccgcgagctcatcaccacacgccgtgag
ctcctcacatggaccaccgatattcagtcttatgctcctaccaaggagctgctccgtgtc
attgcggagcatgccaccgcccctaacgagaagaagatccttgagtatctctgttctaat
gaaggtgccagcatcttttccgacttccgtggtggtccccacaccaccctctctcaaatc
cttaacgcgttccctagctctcatcctcccatggaccaactcctatctgtccaagctcag
ctcatgccgcgattctactctctttccaacgatcctaccgaatcatataccctccgagaa
catgctcagcgtcgcttgatcgagattgctgttacggtccatgactccatggattggcga
cgtggctgccgtgccggcgttggatctggattttttgagcgacaggctcacaagtttatg
agagcccaagctgctggtgaacgctcccctcaaatattcatcccgatgttcaagggtttg
atggccaatcctctggccaagcaattcaactccgatggccctatgcttctgatcggtgcc
ggtgttggtattgccccattccgtggtttcgtccagcgccgtctcaagcaggccaattgc
gccaacaaggtttgggtccttcagggcatccgagattcattggtggatgagatctacagt
ggcgagtggggcgttcatgaggaagaggtgaagcgtgtcgttcaaagccgagtcggtacc
ggcaagtatgtgcaagaagaggttatgaaccagtctgacctggtttggtacatcatcaac
tccttagacggccgtatttttgtgtgcggaagcagcaagggtatgggtgagggtgtcgag
gatgccctctgcgatgtcgccatggaaaaaggcaacctggagcgtgaggaggcccgcaat
ttctggatgctcaaaaaggaagagggcaagtatatttccgagacgtggtaa
