# Supplementary material for: Apicidin biosynthesis is linked to accessory chromosomes in Fusarium poae isolates
Source: BMC Genomics. 2021 Aug 4;22:591. doi: 10.1186/s12864-021-07617-y (PMC8340494; doi:10.1186/s12864-021-07617-y)
Supplement: Supplementary file 17 — Additional file 17. Compressed folder containing alignments for each of the 4141 orthologs used in BUSCO analysis. [file 12864_2021_7617_MOESM17_ESM.zip › Fven2_nt_MAFFT/42319at5125_nt.mafft.fasta]

>Fp105
atgtcacatactgagcctgcatctcaacatgcgccaggccgctcttcgaggtctcccatg
ggagaaggtctagtttcaccttcctcgactcggcacgcacatattggtgatcgcgatgca
cgccacgatgggagcaataccccatacaccaatggcgaggaacgaatgcagcaagtccct
caaaagactctgggcgtccacaacatcctcaaccccttagagccccgaccatcaccttct
gcaggtaacggtcctatccatccagcacctcgtccttctgactctgcgatgcatccccaa
acacccggctcgttccctggacccttccacacaacaagatcgttccagcacgggcaaact
gcatcggtttctcttccaggtacacccatagggtcattgacacctcttggggcccctacc
tcaggacgcaactcacctgtaacagggtatccttttccttcagttggtaatgccagacaa
agagctagcccgacacaacattctcgagccataagtgtcagtcatgtcccgtctcgcgaa
tcagacgctcgccaaccttcgtctttgcatggcaaacgaccctacgaggaaatggcagct
gaagacaccagatcccactacccgactatgcatcatctgtccggaatgccagctggccct
ccttctacactatcagactctggtaggttgcattcccagggaccgatgtcttctcccgga
attcaagctcctcactctggtttgccaccaagccatatgggaagccgccagcaaccgcct
ccaacacaccatcaaacttcatattctcctaatttgcaagctggtcggccattccctagc
cctggaccccaaaacgataataccacgctgtggtcggaaacactacgaagacaaggcacg
ggcggatctctctttggcgtagaaggacaacaagccttcatgacacttccgggaaacgaa
acacctatacccgttcatatggacttttctcatgcgtctaaaaaggcagacgagaagaga
caacgaaatgccgtggcttcaacgagacatcgaaggaaaaagaagattatgcaggaggaa
aactcgaaacaattgcaagagcttcgggacgagagacggatgatggaaataaggattgaa
gagttgacgcagcagcgggacttttaccgcgacgaccgcaatcgcttacgggacattgtt
gggcaaacaccatcaataagtggtcttgctgcagggcccccgagtcccaccttttcagcg
agcaactcgtacgcagagactggatccatggcatcgggacatatgggctatggtggtgaa
ggaatgtcaaacgaaaggccaaaccagcgccgccgaaccgacgaccatcccgagtactca
ctccctccgtattctcctgcgagcgtcacgagcggacacccgagcgcatctcccagccaa
ttgccaccgatgcccatgccaggttacggtgcaccatcacgaccatcatcggcagcatcc
tccgccactagcgaaaggctgcctccattgagaacaatggaaggtcggcccattggtccg
cctcctggatcaggtgtacaggagcaggatatgcgaacgggacagtgggttcctgttcag
cctcgacaacaggaaaccggctgggcaacaagagacacgcatcgcagaccttga
>Fp108
atgtcacatactgagcctgcatctcaacatgcgccaggccgctcttcgaggtctcccatg
ggagaaggtctagtttcaccttcctcgactcggcacgcacatattggtgatcgcgatgca
cgccacgatgggagcaataccccatacaccaatggcgaggaacgaatgcagcaagtccct
caaaagactctgggcgtccacaacatcctcaaccccttagagccccgaccatcaccttct
gcaggtaacggtcctatccatccagcacctcgtccttctgactctgcgatgcatccccaa
acacccggctcgttccctggacccttccacacaacaagatcgttccagcacgggcaaact
gcatcggtttctcttccaggtacacccatagggtcattgacacctcttggggcccctacc
tcaggacgcaactcacctgtaacagggtatccttttccttcagttggtaatgccagacaa
agagctagcccgacacaacattctcgagccataagtgtcagtcatgtcccgtctcgcgaa
tcagacgctcgccaaccttcgtctttgcatggcaaacgaccctacgaggaaatggcagct
gaagacaccagatcccactacccgactatgcatcatctgtccggaatgccagctggccct
ccttctacactatcagactctggtaggttgcattcccagggaccgatgtcttctcccgga
attcaagctcctcactctggtttgccaccaagccatatgggaagccgccagcaaccgcct
ccaacacaccatcaaacttcatattctcctaatttgcaagctggtcggccattccctagc
cctggaccccaaaacgataataccacgctgtggtcggaaacactacgaagacaaggcacg
ggcggatctctctttggcgtagaaggacaacaagccttcatgacacttccgggaaacgaa
acacctatacccgttcatatggacttttctcatgcgtctaaaaaggcagacgagaagaga
caacgaaatgccgtggcttcaacgagacatcgaaggaaaaagaagattatgcaggaggaa
aactcgaaacaattgcaagagcttcgggacgagagacggatgatggaaataaggattgaa
gagttgacgcagcagcgggacttttaccgcgacgaccgcaatcgcttacgggacattgtt
gggcaaacaccatcaataagtggtcttgctgcagggcccccgagtcccaccttttcagcg
agcaactcgtacgcagagactggatccatggcatcgggacatatgggctatggtggtgaa
ggaatgtcaaacgaaaggccaaaccagcgccgccgaaccgacgaccatcccgagtactca
ctccctccgtattctcctgcgagcgtcacgagcggacacccgagcgcatctcccagccaa
ttgccaccgatgcccatgccaggttacggtgcaccatcacgaccatcatcggcagcatcc
tccgccactagcgaaaggctgcctccattgagaacaatggaaggtcggcccattggtccg
cctcctggatcaggtgtacaggagcaggatatgcgaacgggacagtgggttcctgttcag
cctcgacaacaggaaaccggctgggcaacaagagacacgcatcgcagaccttga
>Fp118
atgtcacatactgagcctgcatctcaacatgcgccaggccgctcttcgaggtctcccatg
ggagaaggtctagtttcaccttcctcgactcggcacgcacatattggtgatcgcgatgca
cgccacgatgggagcaataccccatacaccaatggcgaggaacgaatgcagcaagtccct
caaaagactctgggcgtccacaacatcctcaaccccttagagccccgaccatcaccttct
gcaggtaacggtcctatccatccagcacctcgtccttctgactctgcgatgcatccccaa
acacccggctcgttccctggacccttccacacaacaagatcgttccagcacgggcaaact
gcatcggtttctcttccaggtacacccatagggtcattgacacctcttggggcccctacc
tcaggacgcaactcacctgtaacagggtatccttttccttcagttggtaatgccagacaa
agagctagcccgacacaacattctcgagccataagtgtcagtcatgtcccgtctcgcgaa
tcagacgctcgccaaccttcgtctttgcatggcaaacgaccctacgaggaaatggcagct
gaagacaccagatcccactacccgactatgcatcatctgtccggaatgccagctggccct
ccttctacactatcagactctggtaggttgcattcccagggaccgatgtcttctcccgga
attcaagctcctcactctggtttgccaccaagccatatgggaagccgccagcaaccgcct
ccaacacaccatcaaacttcatattctcctaatttgcaagctggtcggccattccctagc
cctggaccccaaaacgataataccacgctgtggtcggaaacactacgaagacaaggcacg
ggcggatctctctttggcgtagaaggacaacaagccttcatgacacttccgggaaacgaa
acacctatacccgttcatatggacttttctcatgcgtctaaaaaggcagacgagaagaga
caacgaaatgccgtggcttcaacgagacatcgaaggaaaaagaagattatgcaggaggaa
aactcgaaacaattgcaagagcttcgggacgagagacggatgatggaaataaggattgaa
gagttgacgcagcagcgggacttttaccgcgacgaccgcaatcgcttacgggacattgtt
gggcaaacaccatcaataagtggtcttgctgcagggcccccgagtcccaccttttcagcg
agcaactcgtacgcagagactggatccatggcatcgggacatatgggctatggtggtgaa
ggaatgtcaaacgaaaggccaaaccagcgccgccgaaccgacgaccatcccgagtactca
ctccctccgtattctcctgcgagcgtcacgagcggacacccgagcgcatctcccagccaa
ttgccaccgatgcccatgccaggttacggtgcaccatcacgaccatcatcggcagcatcc
tccgccactagcgaaaggctgcctccattgagaacaatggaaggtcggcccattggtccg
cctcctggatcaggtgtacaggagcaggatatgcgaacgggacagtgggttcctgttcag
cctcgacaacaggaaaccggctgggcaacaagagacacgcatcgcagaccttga
>Fp122
atgtcacatactgagcctgcatctcaacatgcgccaggccgctcttcgaggtctcccatg
ggagaaggtctagtttcaccttcctcgactcggcacgcacatattggtgatcgcgatgca
cgccacgatgggagcaataccccatacaccaatggcgaggaacgaatgcagcaagtccct
caaaagactctgggcgtccacaacatcctcaaccccttagagccccgaccatcaccttct
gcaggtaacggtcctatccatccagcacctcgtccttctgactctgcgatgcatccccaa
acacccggctcgttccctggacccttccacacaacaagatcgttccagcacgggcaaact
gcatcggtttctcttccaggtacacccatagggtcattgacacctcttggggcccctacc
tcaggacgcaactcacctgtaacagggtatccttttccttcagttggtaatgccagacaa
agagctagcccgacacaacattctcgagccataagtgtcagtcatgtcccgtctcgcgaa
tcagacgctcgccaaccttcgtctttgcatggcaaacgaccctacgaggaaatggcagct
gaagacaccagatcccactacccgactatgcatcatctgtccggaatgccagctggccct
ccttctacactatcagactctggtaggttgcattcccagggaccgatgtcttctcccgga
attcaagctcctcactctggtttgccaccaagccatatgggaagccgccagcaaccgcct
ccaacacaccatcaaacttcatattctcctaatttgcaagctggtcggccattccctagc
cctggaccccaaaacgataataccacgctgtggtcggaaacactacgaagacaaggcacg
ggcggatctctctttggcgtagaaggacaacaagccttcatgacacttccgggaaacgaa
acacctatacccgttcatatggacttttctcatgcgtctaaaaaggcagacgagaagaga
caacgaaatgccgtggcttcaacgagacatcgaaggaaaaagaagattatgcaggaggaa
aactcgaaacaattgcaagagcttcgggacgagagacggatgatggaaataaggattgaa
gagttgacgcagcagcgggacttttaccgcgacgaccgcaatcgcttacgggacattgtt
gggcaaacaccatcaataagtggtcttgctgcagggcccccgagtcccaccttttcagcg
agcaactcgtacgcagagactggatccatggcatcgggacatatgggctatggtggtgaa
ggaatgtcaaacgaaaggccaaaccagcgccgccgaaccgacgaccatcccgagtactca
ctccctccgtattctcctgcgagcgtcacgagcggacacccgagcgcatctcccagccaa
ttgccaccgatgcccatgccaggttacggtgcaccatcacgaccatcatcggcagcatcc
tccgccactagcgaaaggctgcctccattgagaacaatggaaggtcggcccattggtccg
cctcctggatcaggtgtacaggagcaggatatgcgaacgggacagtgggttcctgttcag
cctcgacaacaggaaaccggctgggcaacaagagacacgcatcgcagaccttga
>Fp125
atgtcacatactgagcctgcatctcaacatgcgccaggccgctcttcgaggtctcccatg
ggagaaggtctagtttcaccctcctcgactcggcacgcacatattggtgatcgcgatgca
cgccacgatgggagcaataccccatacaccaatggcgaggaacgaatgcagcaagtccct
caaaagactctgggcgtccacaacatcctcaaccccttagagccccgaccatcaccttct
gcaggtaacggtcctatccatccagcacctcgtccttctgactctgcgatgcatccccaa
acacccggctcgttccctggacccttccatacaacaagatcgttccagcacgggcaaact
gcatcggtttctcttccaggtacacccatagggtcattgacacctcttggggcccctacc
tcaggacgcaactcacctgtaacagggtatccttttccttcagttggcaatgccagacaa
agagctagcccgacacaacattctcgagccataagtgtcagtcatgtcccgtctcgcgaa
tcagacgctcgccaaccttcgtctttgcatggcaaacgaccctacgaggaaatggcagct
gaagacaccagatcccactacccgactatgcatcatctgtccggaatgccagctggccct
ccttctacactatcagactctggtaggttgcattcccagggaccgatgtcttctcccgga
attcaagctcctcactctggtttgccaccaagccatatgggaagccgccagcaaccgcct
ccaacacaccatcaaacttcatattctcctaatttgcaagctggtcggccattccctagc
cctggaccccaaaacgataataccacgctgtggtcggaaacactacgaagacaaggcacg
ggcggatctctctttggcgtagaaggacaacaagccttcatgacacttccgggaaacgaa
acacctatacccgttcatatggacttttctcatgcgtctaaaaaggcagacgagaagaga
caacgaaatgccgtggcttcaacgagacatcgaaggaaaaagaagattatgcaggaggaa
aactcgaaacaattgcaagagcttcgggatgagagacggatgatggaaataaggattgaa
gagttgacgcagcagcgggacttttaccgcgacgaccgcaatcgcttacgggacattgtt
gggcaaacaccatcaataagtggtcttgctgcagggcccccgagtcccaccttttcagcg
agcaactcgtacgcagagactggatccatggcatcgggacatatgggctatggtggtgaa
ggaatgtcaaacgaaaggccaaaccagcgccgccgaaccgacgaccatcccgagtactca
ctccctccgtattctcctgcgagcgtcacgagcggacacccgagcgcatctcccagccaa
ttgccaccgatgcccatgccaggttacggtgcaccatcacgaccatcatcggcagcatcc
tccgccactagcgaaaggctgccgccattgagaacaatggaaggtcggcccattggtcca
cctcctggatcaggtgtacaggagcaggatatgcgaacgggacagtgggttcctgttcag
cctcgacaacaggaaaccggctgggcaacaagagacacgcatcgcagaccttga
>Fp13r
atgtcacatactgagcctgcatctcaacatgcgccaggccgctcttcgaggtctcccatg
ggagaaggtctagtttcaccctcctcgactcggcacgcacatattggtgatcgcgatgca
cgccacgatgggagcaataccccatacaccaatggcgaggaacgaatgcagcaagtccct
caaaagactctgggcgtccacaacatcctcaaccccttagagccccgaccatcaccttct
gcaggtaacggtcctatccatccagcacctcgtccttctgactctgcgatgcatccccaa
acacccggctcgttccctggacccttccatacaacaagatcgttccagcacgggcaaact
gcatcggtttctcttccaggtacacccatagggtcattgacacctcttggggcccctacc
tcaggacgcaactcacctgtaacagggtatccttttccttcagttggcaatgccagacaa
agagctagcccgacacaacattctcgagccataagtgtcagtcatgtcccgtctcgcgaa
tcagacgctcgccaaccttcgtctttgcatggcaaacgaccctacgaggaaatggcagct
gaagacaccagatcccactacccgactatgcatcatctgtccggaatgccagctggccct
ccttctacactatcagactctggtaggttgcattcccagggaccgatgtcttctcccgga
attcaagctcctcactctggtttgccaccaagccatatgggaagccgccagcaaccgcct
ccaacacaccatcaaacttcatattctcctaatttgcaagctggtcggccattccctagc
cctggaccccaaaacgataataccacgctgtggtcggaaacactacgaagacaaggcacg
ggcggatctctctttggcgtagaaggacaacaagccttcatgacacttccgggaaacgaa
acacctatacccgttcatatggacttttctcatgcgtctaaaaaggcagacgagaagaga
caacgaaatgccgtggcttcaacgagacatcgaaggaaaaagaagattatgcaggaggaa
aactcgaaacaattgcaagagcttcgggatgagagacggatgatggaaataaggattgaa
gagttgacgcagcagcgggacttttaccgcgacgaccgcaatcgcttacgggacattgtt
gggcaaacaccatcaataagtggtcttgctgcagggcccccgagtcccaccttttcagcg
agcaactcgtacgcagagactggatccatggcatcgggacatatgggctatggtggtgaa
ggaatgtcaaacgaaaggccaaaccagcgccgccgaaccgacgaccatcccgagtactca
ctccctccgtattctcctgcgagcgtcacgagcggacacccgagcgcatctcccagccaa
ttgccaccgatgcccatgccaggttacggtgcaccatcacgaccatcatcggcagcatcc
tccgccactagcgaaaggctgccgccattgagaacaatggaaggtcggcccattggtcca
cctcctggatcaggtgtacaggagcaggatatgcgaacgggacagtgggttcctgttcag
cctcgacaacaggaaaccggctgggcaacaagagacacgcatcgcagaccttga
>Fp144
atgtcacatactgagcctgcatctcaacatgcgccaggccgctcttcgaggtctcccatg
ggagaaggtctagtttcaccttcctcgactcggcacgcacatattggtgatcgcgatgca
cgccacgatgggagcaataccccatacaccaatggcgaggaacgaatgcagcaagtccct
caaaagactctgggcgtccacaacatcctcaaccccttagagccccgaccatcaccttct
gcaggtaacggtcctatccatccagcacctcgtccttctgactctgcgatgcatccccaa
acacccggctcgttccctggacccttccacacaacaagatcgttccagcacgggcaaact
gcatcggtttctcttccaggtacacccatagggtcattgacacctcttggggcccctacc
tcaggacgcaactcacctgtaacagggtatccttttccttcagttggtaatgccagacaa
agagctagcccgacacaacattctcgagccataagtgtcagtcatgtcccgtctcgcgaa
tcagacgctcgccaaccttcgtctttgcatggcaaacgaccctacgaggaaatggcagct
gaagacaccagatcccactacccgactatgcatcatctgtccggaatgccagctggccct
ccttctacactatcagactctggtaggttgcattcccagggaccgatgtcttctcccgga
attcaagctcctcactctggtttgccaccaagccatatgggaagccgccagcaaccgcct
ccaacacaccatcaaacttcatattctcctaatttgcaagctggtcggccattccctagc
cctggaccccaaaacgataataccacgctgtggtcggaaacactacgaagacaaggcacg
ggcggatctctctttggcgtagaaggacaacaagccttcatgacacttccgggaaacgaa
acacctatacccgttcatatggacttttctcatgcgtctaaaaaggcagacgagaagaga
caacgaaatgccgtggcttcaacgagacatcgaaggaaaaagaagattatgcaggaggaa
aactcgaaacaattgcaagagcttcgggacgagagacggatgatggaaataaggattgaa
gagttgacgcagcagcgggacttttaccgcgacgaccgcaatcgcttacgggacattgtt
gggcaaacaccatcaataagtggtcttgctgcagggcccccgagtcccaccttttcagcg
agcaactcgtacgcagagactggatccatggcatcgggacatatgggctatggtggtgaa
ggaatgtcaaacgaaaggccaaaccagcgccgccgaaccgacgaccatcccgagtactca
ctccctccgtattctcctgcgagcgtcacgagcggacacccgagcgcatctcccagccaa
ttgccaccgatgcccatgccaggttacggtgcaccatcacgaccatcatcggcagcatcc
tccgccactagcgaaaggctgcctccattgagaacaatggaaggtcggcccattggtccg
cctcctggatcaggtgtacaggagcaggatatgcgaacgggacagtgggttcctgttcag
cctcgacaacaggaaaccggctgggcaacaagagacacgcatcgcagaccttga
>Fp146
atgtcacatactgagcctgcatctcaacatgcgccaggccgctcttcgaggtctcccatg
ggagaaggtctagtttcaccctcctcgactcggcacgcacatattggtgatcgcgatgca
cgccacgatgggagcaataccccatacaccaatggcgaggaacgaatgcagcaagtccct
caaaagactctgggcgtccacaacatcctcaaccccttagagccccgaccatcaccttct
gcaggtaacggtcctatccatccagcacctcgtccttctgactctgcgatgcatccccaa
acacccggctcgttccctggacccttccatacaacaagatcgttccagcacgggcaaact
gcatcggtttctcttccaggtacacccatagggtcattgacacctcttggggcccctacc
tcaggacgcaactcacctgtaacagggtatccttttccttcagttggcaatgccagacaa
agagctagcccgacacaacattctcgagccataagtgtcagtcatgtcccgtctcgcgaa
tcagacgctcgccaaccttcgtctttgcatggcaaacgaccctacgaggaaatggcagct
gaagacaccagatcccactacccgactatgcatcatctgtccggaatgccagctggccct
ccttctacactatcagactctggtaggttgcattcccagggaccgatgtcttctcccgga
attcaagctcctcactctggtttgccaccaagccatatgggaagccgccagcaaccgcct
ccaacacaccatcaaacttcatattctcctaatttgcaagctggtcggccattccctagc
cctggaccccaaaacgataataccacgctgtggtcggaaacactacgaagacaaggcacg
ggcggatctctctttggcgtagaaggacaacaagccttcatgacacttccgggaaacgaa
acacctatacccgttcatatggacttttctcatgcgtctaaaaaggcagacgagaagaga
caacgaaatgccgtggcttcaacgagacatcgaaggaaaaagaagattatgcaggaggaa
aactcgaaacaattgcaagagcttcgggatgagagacggatgatggaaataaggattgaa
gagttgacgcagcagcgggacttttaccgcgacgaccgcaatcgcttacgggacattgtt
gggcaaacaccatcaataagtggtcttgctgcagggcccccgagtcccaccttttcagcg
agcaactcgtacgcagagactggatccatggcatcgggacatatgggctatggtggtgaa
ggaatgtcaaacgaaaggccaaaccagcgccgccgaaccgacgaccatcccgagtactca
ctccctccgtattctcctgcgagcgtcacgagcggacacccgagcgcatctcccagccaa
ttgccaccgatgcccatgccaggttacggtgcaccatcacgaccatcatcggcagcatcc
tccgccactagcgaaaggctgccgccattgagaacaatggaaggtcggcccattggtcca
cctcctggatcaggtgtacaggagcaggatatgcgaacgggacagtgggttcctgttcag
cctcgacaacaggaaaccggctgggcaacaagagacacgcatcgcagaccttga
>Fp155
atgtcacatactgagcctgcatctcaacatgcgccaggccgctcttcgaggtctcccatg
ggagaaggtctagtttcaccttcctcgactcggcacgcacatattggtgatcgcgatgca
cgccacgatgggagcaataccccatacaccaatggcgaggaacgaatgcagcaagtccct
caaaagactctgggcgtccacaacatcctcaaccccttagagccccgaccatcaccttct
gcaggtaacggtcctatccatccagcacctcgtccttctgactctgcgatgcatccccaa
acacccggctcgttccctggacccttccacacaacaagatcgttccagcacgggcaaact
gcatcggtttctcttccaggtacacccatagggtcattgacacctcttggggcccctacc
tcaggacgcaactcacctgtaacagggtatccttttccttcagttggtaatgccagacaa
agagctagcccgacacaacattctcgagccataagtgtcagtcatgtcccgtctcgcgaa
tcagacgctcgccaaccttcgtctttgcatggcaaacgaccctacgaggaaatggcagct
gaagacaccagatcccactacccgactatgcatcatctgtccggaatgccagctggccct
ccttctacactatcagactctggtaggttgcattcccagggaccgatgtcttctcccgga
attcaagctcctcactctggtttgccaccaagccatatgggaagccgccagcaaccgcct
ccaacacaccatcaaacttcatattctcctaatttgcaagctggtcggccattccctagc
cctggaccccaaaacgataataccacgctgtggtcggaaacactacgaagacaaggcacg
ggcggatctctctttggcgtagaaggacaacaagccttcatgacacttccgggaaacgaa
acacctatacccgttcatatggacttttctcatgcgtctaaaaaggcagacgagaagaga
caacgaaatgccgtggcttcaacgagacatcgaaggaaaaagaagattatgcaggaggaa
aactcgaaacaattgcaagagcttcgggacgagagacggatgatggaaataaggattgaa
gagttgacgcagcagcgggacttttaccgcgacgaccgcaatcgcttacgggacattgtt
gggcaaacaccatcaataagtggtcttgctgcagggcccccgagtcccaccttttcagcg
agcaactcgtacgcagagactggatccatggcatcgggacatatgggctatggtggtgaa
ggaatgtcaaacgaaaggccaaaccagcgccgccgaaccgacgaccatcccgagtactca
ctccctccgtattctcctgcgagcgtcacgagcggacacccgagcgcatctcccagccaa
ttgccaccgatgcccatgccaggttacggtgcaccatcacgaccatcatcggcagcatcc
tccgccactagcgaaaggctgcctccattgagaacaatggaaggtcggcccattggtccg
cctcctggatcaggtgtacaggagcaggatatgcgaacgggacagtgggttcctgttcag
cctcgacaacaggaaaccggctgggcaacaagagacacgcatcgcagaccttga
>Fp157
atgtcacatactgagcctgcatctcaacatgcgccaggccgctcttcgaggtctcccatg
ggagaaggtctagtttcaccctcctcgactcggcacgcacatattggtgatcgcgatgca
cgccacgatgggagcaataccccatacaccaatggcgaggaacgaatgcagcaagtccct
caaaagactctgggcgtccacaacatcctcaaccccttagagccccgaccatcaccttct
gcaggtaacggtcctatccatccagcacctcgtccttctgactctgcgatgcatccccaa
acacccggctcgttccctggacccttccatacaacaagatcgttccagcacgggcaaact
gcatcggtttctcttccaggtacacccatagggtcattgacacctcttggggcccctacc
tcaggacgcaactcacctgtaacagggtatccttttccttcagttggcaatgccagacaa
agagctagcccgacacaacattctcgagccataagtgtcagtcatgtcccgtctcgcgaa
tcagacgctcgccaaccttcgtctttgcatggcaaacgaccctacgaggaaatggcagct
gaagacaccagatcccactacccgactatgcatcatctgtccggaatgccagctggccct
ccttctacactatcagactctggtaggttgcattcccagggaccgatgtcttctcccgga
attcaagctcctcactctggtttgccaccaagccatatgggaagccgccagcaaccgcct
ccaacacaccatcaaacttcatattctcctaatttgcaagctggtcggccattccctagc
cctggaccccaaaacgataataccacgctgtggtcggaaacactacgaagacaaggcacg
ggcggatctctctttggcgtagaaggacaacaagccttcatgacacttccgggaaacgaa
acacctatacccgttcatatggacttttctcatgcgtctaaaaaggcagacgagaagaga
caacgaaatgccgtggcttcaacgagacatcgaaggaaaaagaagattatgcaggaggaa
aactcgaaacaattgcaagagcttcgggatgagagacggatgatggaaataaggattgaa
gagttgacgcagcagcgggacttttaccgcgacgaccgcaatcgcttacgggacattgtt
gggcaaacaccatcaataagtggtcttgctgcagggcccccgagtcccaccttttcagcg
agcaactcgtacgcagagactggatccatggcatcgggacatatgggctatggtggtgaa
ggaatgtcaaacgaaaggccaaaccagcgccgccgaaccgacgaccatcccgagtactca
ctccctccgtattctcctgcgagcgtcacgagcggacacccgagcgcatctcccagccaa
ttgccaccgatgcccatgccaggttacggtgcaccatcacgaccatcatcggcagcatcc
tccgccactagcgaaaggctgccgccattgagaacaatggaaggtcggcccattggtcca
cctcctggatcaggtgtacaggagcaggatatgcgaacgggacagtgggttcctgttcag
cctcgacaacaggaaaccggctgggcaacaagagacacgcatcgcagaccttga
>Fp16r
atgtcacatactgagcctgcatctcaacatgcgccaggccgctcttcgaggtctcccatg
ggagaaggtctagtttcaccctcctcgactcggcacgcacatattggtgatcgcgatgca
cgccacgatgggagcaataccccatacaccaatggcgaggaacgaatgcagcaagtccct
caaaagactctgggcgtccacaacatcctcaaccccttagagccccgaccatcaccttct
gcaggtaacggtcctatccatccagcacctcgtccttctgactctgcgatgcatccccaa
acacccggctcgttccctggacccttccatacaacaagatcgttccagcacgggcaaact
gcatcggtttctcttccaggtacacccatagggtcattgacacctcttggggcccctacc
tcaggacgcaactcacctgtaacagggtatccttttccttcagttggcaatgccagacaa
agagctagcccgacacaacattctcgagccataagtgtcagtcatgtcccgtctcgcgaa
tcagacgctcgccaaccttcgtctttgcatggcaaacgaccctacgaggaaatggcagct
gaagacaccagatcccactacccgactatgcatcatctgtccggaatgccagctggccct
ccttctacactatcagactctggtaggttgcattcccagggaccgatgtcttctcccgga
attcaagctcctcactctggtttgccaccaagccatatgggaagccgccagcaaccgcct
ccaacacaccatcaaacttcatattctcctaatttgcaagctggtcggccattccctagc
cctggaccccaaaacgataataccacgctgtggtcggaaacactacgaagacaaggcacg
ggcggatctctctttggcgtagaaggacaacaagccttcatgacacttccgggaaacgaa
acacctatacccgttcatatggacttttctcatgcgtctaaaaaggcagacgagaagaga
caacgaaatgccgtggcttcaacgagacatcgaaggaaaaagaagattatgcaggaggaa
aactcgaaacaattgcaagagcttcgggatgagagacggatgatggaaataaggattgaa
gagttgacgcagcagcgggacttttaccgcgacgaccgcaatcgcttacgggacattgtt
gggcaaacaccatcaataagtggtcttgctgcagggcccccgagtcccaccttttcagcg
agcaactcgtacgcagagactggatccatggcatcgggacatatgggctatggtggtgaa
ggaatgtcaaacgaaaggccaaaccagcgccgccgaaccgacgaccatcccgagtactca
ctccctccgtattctcctgcgagcgtcacgagcggacacccgagcgcatctcccagccaa
ttgccaccgatgcccatgccaggttacggtgcaccatcacgaccatcatcggcagcatcc
tccgccactagcgaaaggctgccgccattgagaacaatggaaggtcggcccattggtcca
cctcctggatcaggtgtacaggagcaggatatgcgaacgggacagtgggttcctgttcag
cctcgacaacaggaaaccggctgggcaacaagagacacgcatcgcagaccttga
>Fp1r
atgtcacatactgagcctgcatctcaacatgcgccaggccgctcttcgaggtctcccatg
ggagaaggtctagtttcaccttcctcgactcggcacgcacatattggtgatcgcgatgca
cgccacgatgggagcaataccccatacaccaatggcgaggaacgaatgcagcaagtccct
caaaagactctgggcgtccacaacatcctcaaccccttagagccccgaccatcaccttct
gcaggtaacggtcctatccatccagcacctcgtccttctgactctgcgatgcatccccaa
acacccggctcgttccctggacccttccacacaacaagatcgttccagcacgggcaaact
gcatcggtttctcttccaggtacacccatagggtcattgacacctcttggggcccctacc
tcaggacgcaactcacctgtaacagggtatccttttccttcagttggtaatgccagacaa
agagctagcccgacacaacattctcgagccataagtgtcagtcatgtcccgtctcgcgaa
tcagacgctcgccaaccttcgtctttgcatggcaaacgaccctacgaggaaatggcagct
gaagacaccagatcccactacccgactatgcatcatctgtccggaatgccagctggccct
ccttctacactatcagactctggtaggttgcattcccagggaccgatgtcttctcccgga
attcaagctcctcactctggtttgccaccaagccatatgggaagccgccagcaaccgcct
ccaacacaccatcaaacttcatattctcctaatttgcaagctggtcggccattccctagc
cctggaccccaaaacgataataccacgctgtggtcggaaacactacgaagacaaggcacg
ggcggatctctctttggcgtagaaggacaacaagccttcatgacacttccgggaaacgaa
acacctatacccgttcatatggacttttctcatgcgtctaaaaaggcagacgagaagaga
caacgaaatgccgtggcttcaacgagacatcgaaggaaaaagaagattatgcaggaggaa
aactcgaaacaattgcaagagcttcgggacgagagacggatgatggaaataaggattgaa
gagttgacgcagcagcgggacttttaccgcgacgaccgcaatcgcttacgggacattgtt
gggcaaacaccatcaataagtggtcttgctgcagggcccccgagtcccaccttttcagcg
agcaactcgtacgcagagactggatccatggcatcgggacatatgggctatggtggtgaa
ggaatgtcaaacgaaaggccaaaccagcgccgccgaaccgacgaccatcccgagtactca
ctccctccgtattctcctgcgagcgtcacgagcggacacccgagcgcatctcccagccaa
ttgccaccgatgcccatgccaggttacggtgcaccatcacgaccatcatcggcagcatcc
tccgccactagcgaaaggctgcctccattgagaacaatggaaggtcggcccattggtccg
cctcctggatcaggtgtacaggagcaggatatgcgaacgggacagtgggttcctgttcag
cctcgacaacaggaaaccggctgggcaacaagagacacgcatcgcagaccttga
>Fp21r
atgtcacatactgagcctgcatctcaacatgcgccaggccgctcttcgaggtctcccatg
ggagaaggtctagtttcaccctcctcgactcggcacgcacatattggtgatcgcgatgca
cgccacgatgggagcaataccccatacaccaatggcgaggaacgaatgcagcaagtccct
caaaagactctgggcgtccacaacatcctcaaccccttagagccccgaccatcaccttct
gcaggtaacggtcctatccatccagcacctcgtccttctgactctgcgatgcatccccaa
acacccggctcgttccctggacccttccacacaacaagatcgttccagcacgggcaaact
gcatcggtttctcttccaggtacacccatagggtcattgacacctcttggggcccctacc
tcaggacgcaactcacctgtaacagggtatccttttccttcagttggcaatgccagacaa
agagctagcccgacacaacattctcgagccataagtgtcagtcatgtcccgtctcgcgaa
tcagacgctcgccaaccttcgtctttgcatggcaaacgaccctacgaggaaatggcagct
gaagacaccagatcccactacccgactatgcatcatctgtccggaatgccagctggccct
ccttctacactatcagactctggtaggttgcattcccagggaccgatgtcttctcccgga
attcaagctcctcactctggtttgccaccaagccatatgggaagccgccagcaaccgcct
ccaacacaccatcaaacttcatattctcctaatttgcaagctggtcggccatttcctagc
cctggaccccaaaacgataataccacgctgtggtcggaaacactacgaagacaaggcacg
ggcggatctctctttggcgtagaaggacaacaagccttcatgacacttccgggaaacgaa
acacctatacccgttcatatggacttttctcatgcgtctaaaaaggcagacgagaagaga
caacgaaatgccgtggcttcaacgagacatcgaaggaaaaagaagattatgcaggaggaa
aactcgaaacaattgcaagagcttcgggatgagagacggatgatggaaataaggattgaa
gagttgacgcagcaacgggacttttaccgcgacgaccgcaatcgcttacgggacattgtt
gggcaaacaccatcaataagtggtcttgctgcagggcccccgagtcccaccttttcagcg
agcaactcgtacgcagagactggatccatggcatcgggacatatgggctatggtggtgaa
ggaatgtcaaacgaaaggccaaaccagcgccgccgaaccgacgaccatcccgagtactca
ctccctccgtattctcctgcgagcgtcacgagcggacacccgagcgcatctcccagccaa
ttgccaccgatgcccatgccaggttacggtgcaccatcacgaccatcatcggcagcatcc
tccgccactagcgaaaggctgccgccattgagaacaatggaaggtcggcccattggtccg
cctcctggatcaggtgtacaggagcaggatatgcgaacgggacagtgggttcctgttcag
cctcgacaacaggaaaccggctgggcaacaagagacacgcatcgcagaccttga
>Fp24r
atgtcacatactgagcctgcatctcaacatgcgccaggccgctcttcgaggtctcccatg
ggagaaggtctagtttcaccctcctcgactcggcacgcacatattggtgatcgcgatgca
cgccacgatgggagcaataccccatacaccaatggcgaggaacgaatgcagcaagtccct
caaaagactctgggcgtccacaacatcctcaaccccttagagccccgaccatcaccttct
gcaggtaacggtcctatccatccagcacctcgtccttctgactctgcgatgcatccccaa
acacccggctcgttccctggacccttccatacaacaagatcgttccagcacgggcaaact
gcatcggtttctcttccaggtacacccatagggtcattgacacctcttggggcccctacc
tcaggacgcaactcacctgtaacagggtatccttttccttcagttggcaatgccagacaa
agagctagcccgacacaacattctcgagccataagtgtcagtcatgtcccgtctcgcgaa
tcagacgctcgccaaccttcgtctttgcatggcaaacgaccctacgaggaaatggcagct
gaagacaccagatcccactacccgactatgcatcatctgtccggaatgccagctggccct
ccttctacactatcagactctggtaggttgcattcccagggaccgatgtcttctcccgga
attcaagctcctcactctggtttgccaccaagccatatgggaagccgccagcaaccgcct
ccaacacaccatcaaacttcatattctcctaatttgcaagctggtcggccattccctagc
cctggaccccaaaacgataataccacgctgtggtcggaaacactacgaagacaaggcacg
ggcggatctctctttggcgtagaaggacaacaagccttcatgacacttccgggaaacgaa
acacctatacccgttcatatggacttttctcatgcgtctaaaaaggcagacgagaagaga
caacgaaatgccgtggcttcaacgagacatcgaaggaaaaagaagattatgcaggaggaa
aactcgaaacaattgcaagagcttcgggatgagagacggatgatggaaataaggattgaa
gagttgacgcagcagcgggacttttaccgcgacgaccgcaatcgcttacgggacattgtt
gggcaaacaccatcaataagtggtcttgctgcagggcccccgagtcccaccttttcagcg
agcaactcgtacgcagagactggatccatggcatcgggacatatgggctatggtggtgaa
ggaatgtcaaacgaaaggccaaaccagcgccgccgaaccgacgaccatcccgagtactca
ctccctccgtattctcctgcgagcgtcacgagcggacacccgagcgcatctcccagccaa
ttgccaccgatgcccatgccaggttacggtgcaccatcacgaccatcatcggcagcatcc
tccgccactagcgaaaggctgccgccattgagaacaatggaaggtcggcccattggtcca
cctcctggatcaggtgtacaggagcaggatatgcgaacgggacagtgggttcctgttcag
cctcgacaacaggaaaccggctgggcaacaagagacacgcatcgcagaccttga
>Fp2516
atgtcacatactgagcctgcatctcaacatgcgccaggccgctcttcgaggtctcccatg
ggagaaggtctagtttcaccttcctcgactcggcacgcacatattggtgatcgcgatgca
cgccacgatgggagcaataccccatacaccaatggcgaggaacgaatgcagcaagtccct
caaaagactctgggcgtccacaacatcctcaaccccttagagccccgaccatcaccttct
gcaggtaacggtcctatccatccagcacctcgtccttctgactctgcgatgcatccccaa
acacccggctcgttccctggacccttccacacaacaagatcgttccagcacgggcaaact
gcatcggtttctcttccaggtacacccatagggtcattgacacctcttggggcccctacc
tcaggacgcaactcacctgtaacagggtatccttttccttcagttggtaatgccagacaa
agagctagcccgacacaacattctcgagccataagtgtcagtcatgtcccgtctcgcgaa
tcagacgctcgccaaccttcgtctttgcatggcaaacgaccctacgaggaaatggcagct
gaagacaccagatcccactacccgactatgcatcatctgtccggaatgccagctggccct
ccttctacactatcagactctggtaggttgcattcccagggaccgatgtcttctcccgga
attcaagctcctcactctggtttgccaccaagccatatgggaagccgccagcaaccgcct
ccaacacaccatcaaacttcatattctcctaatttgcaagctggtcggccattccctagc
cctggaccccaaaacgataataccacgctgtggtcggaaacactacgaagacaaggcacg
ggcggatctctctttggcgtagaaggacaacaagccttcatgacacttccgggaaacgaa
acacctatacccgttcatatggacttttctcatgcgtctaaaaaggcagacgagaagaga
caacgaaatgccgtggcttcaacgagacatcgaaggaaaaagaagattatgcaggaggaa
aactcgaaacaattgcaagagcttcgggacgagagacggatgatggaaataaggattgaa
gagttgacgcagcagcgggacttttaccgcgacgaccgcaatcgcttacgggacattgtt
gggcaaacaccatcaataagtggtcttgctgcagggcccccgagtcccaccttttcagcg
agcaactcgtacgcagagactggatccatggcatcgggacatatgggctatggtggtgaa
ggaatgtcaaacgaaaggccaaaccagcgccgccgaaccgacgaccatcccgagtactca
ctccctccgtattctcctgcgagcgtcacgagcggacacccgagcgcatctcccagccaa
ttgccaccgatgcccatgccaggttacggtgcaccatcacgaccatcatcggcagcatcc
tccgccactagcgaaaggctgcctccattgagaacaatggaaggtcggcccattggtccg
cctcctggatcaggtgtacaggagcaggatatgcgaacgggacagtgggttcctgttcag
cctcgacaacaggaaaccggctgggcaacaagagacacgcatcgcagaccttga
>Fp26r
atgtcacatactgagcctgcatctcaacatgcgccaggccgctcttcgaggtctcccatg
ggagaaggtctagtttcaccttcctcgactcggcacgcacatattggtgatcgcgatgca
cgccacgatgggagcaataccccatacaccaatggcgaggaacgaatgcagcaagtccct
caaaagactctgggcgtccacaacatcctcaaccccttagagccccgaccatcaccttct
gcaggtaacggtcctatccatccagcacctcgtccttctgactctgcgatgcatccccaa
acacccggctcgttccctggacccttccacacaacaagatcgttccagcacgggcaaact
gcatcggtttctcttccaggtacacccatagggtcattgacacctcttggggcccctacc
tcaggacgcaactcacctgtaacagggtatccttttccttcagttggtaatgccagacaa
agagctagcccgacacaacattctcgagccataagtgtcagtcatgtcccgtctcgcgaa
tcagacgctcgccaaccttcgtctttgcatggcaaacgaccctacgaggaaatggcagct
gaagacaccagatcccactacccgactatgcatcatctgtccggaatgccagctggccct
ccttctacactatcagactctggtaggttgcattcccagggaccgatgtcttctcccgga
attcaagctcctcactctggtttgccaccaagccatatgggaagccgccagcaaccgcct
ccaacacaccatcaaacttcatattctcctaatttgcaagctggtcggccattccctagc
cctggaccccaaaacgataataccacgctgtggtcggaaacactacgaagacaaggcacg
ggcggatctctctttggcgtagaaggacaacaagccttcatgacacttccgggaaacgaa
acacctatacccgttcatatggacttttctcatgcgtctaaaaaggcagacgagaagaga
caacgaaatgccgtggcttcaacgagacatcgaaggaaaaagaagattatgcaggaggaa
aactcgaaacaattgcaagagcttcgggacgagagacggatgatggaaataaggattgaa
gagttgacgcagcagcgggacttttaccgcgacgaccgcaatcgcttacgggacattgtt
gggcaaacaccatcaataagtggtcttgctgcagggcccccgagtcccaccttttcagcg
agcaactcgtacgcagagactggatccatggcatcgggacatatgggctatggtggtgaa
ggaatgtcaaacgaaaggccaaaccagcgccgccgaaccgacgaccatcccgagtactca
ctccctccgtattctcctgcgagcgtcacgagcggacacccgagcgcatctcccagccaa
ttgccaccgatgcccatgccaggttacggtgcaccatcacgaccatcatcggcagcatcc
tccgccactagcgaaaggctgcctccattgagaacaatggaaggtcggcccattggtccg
cctcctggatcaggtgtacaggagcaggatatgcgaacgggacagtgggttcctgttcag
cctcgacaacaggaaaccggctgggcaacaagagacacgcatcgcagaccttga
>Fp33
atgtcacatactgagcctgcatctcaacatgcgccaggccgctcttcgaggtctcccatg
ggagaaggtctagtttcaccctcctcgactcggcacgcacatattggtgatcgcgatgca
cgccacgatgggagcaataccccatacaccaatggcgaggaacgaatgcagcaagtccct
caaaagactctgggcgtccacaacatcctcaaccccttagagccccgaccatcaccttct
gcaggtaacggtcctatccatccagcacctcgtccttctgactctgcgatgcatccccaa
acacccggctcgttccctggacccttccatacaacaagatcgttccagcacgggcaaact
gcatcggtttctcttccaggtacacccatagggtcattgacacctcttggggcccctacc
tcaggacgcaactcacctgtaacagggtatccttttccttcagttggcaatgccagacaa
agagctagcccgacacaacattctcgagccataagtgtcagtcatgtcccgtctcgcgaa
tcagacgctcgccaaccttcgtctttgcatggcaaacgaccctacgaggaaatggcagct
gaagacaccagatcccactacccgactatgcatcatctgtccggaatgccagctggccct
ccttctacactatcagactctggtaggttgcattcccagggaccgatgtcttctcccgga
attcaagctcctcactctggtttgccaccaagccatatgggaagccgccagcaaccgcct
ccaacacaccatcaaacttcatattctcctaatttgcaagctggtcggccattccctagc
cctggaccccaaaacgataataccacgctgtggtcggaaacactacgaagacaaggcacg
ggcggatctctctttggcgtagaaggacaacaagccttcatgacacttccgggaaacgaa
acacctatacccgttcatatggacttttctcatgcgtctaaaaaggcagacgagaagaga
caacgaaatgccgtggcttcaacgagacatcgaaggaaaaagaagattatgcaggaggaa
aactcgaaacaattgcaagagcttcgggatgagagacggatgatggaaataaggattgaa
gagttgacgcagcagcgggacttttaccgcgacgaccgcaatcgcttacgggacattgtt
gggcaaacaccatcaataagtggtcttgctgcagggcccccgagtcccaccttttcagcg
agcaactcgtacgcagagactggatccatggcatcgggacatatgggctatggtggtgaa
ggaatgtcaaacgaaaggccaaaccagcgccgccgaaccgacgaccatcccgagtactca
ctccctccgtattctcctgcgagcgtcacgagcggacacccgagcgcatctcccagccaa
ttgccaccgatgcccatgccaggttacggtgcaccatcacgaccatcatcggcagcatcc
tccgccactagcgaaaggctgccgccattgagaacaatggaaggtcggcccattggtcca
cctcctggatcaggtgtacaggagcaggatatgcgaacgggacagtgggttcctgttcag
cctcgacaacaggaaaccggctgggcaacaagagacacgcatcgcagaccttga
>Fp34
atgtcacatactgagcctgcatctcaacatgcgccaggccgctcttcgaggtctcccatg
ggagaaggtctagtttcaccttcctcgactcggcacgcacatattggtgatcgcgatgca
cgccacgatgggagcaataccccatacaccaatggcgaggaacgaatgcagcaagtccct
caaaagactctgggcgtccacaacatcctcaaccccttagagccccgaccatcaccttct
gcaggtaacggtcctatccatccagcacctcgtccttctgactctgcgatgcatccccaa
acacccggctcgttccctggacccttccacacaacaagatcgttccagcacgggcaaact
gcatcggtttctcttccaggtacacccatagggtcattgacacctcttggggcccctacc
tcaggacgcaactcacctgtaacagggtatccttttccttcagttggtaatgccagacaa
agagctagcccgacacaacattctcgagccataagtgtcagtcatgtcccgtctcgcgaa
tcagacgctcgccaaccttcgtctttgcatggcaaacgaccctacgaggaaatggcagct
gaagacaccagatcccactacccgactatgcatcatctgtccggaatgccagctggccct
ccttctacactatcagactctggtaggttgcattcccagggaccgatgtcttctcccgga
attcaagctcctcactctggtttgccaccaagccatatgggaagccgccagcaaccgcct
ccaacacaccatcaaacttcatattctcctaatttgcaagctggtcggccattccctagc
cctggaccccaaaacgataataccacgctgtggtcggaaacactacgaagacaaggcacg
ggcggatctctctttggcgtagaaggacaacaagccttcatgacacttccgggaaacgaa
acacctatacccgttcatatggacttttctcatgcgtctaaaaaggcagacgagaagaga
caacgaaatgccgtggcttcaacgagacatcgaaggaaaaagaagattatgcaggaggaa
aactcgaaacaattgcaagagcttcgggacgagagacggatgatggaaataaggattgaa
gagttgacgcagcagcgggacttttaccgcgacgaccgcaatcgcttacgggacattgtt
gggcaaacaccatcaataagtggtcttgctgcagggcccccgagtcccaccttttcagcg
agcaactcgtacgcagagactggatccatggcatcgggacatatgggctatggtggtgaa
ggaatgtcaaacgaaaggccaaaccagcgccgccgaaccgacgaccatcccgagtactca
ctccctccgtattctcctgcgagcgtcacgagcggacacccgagcgcatctcccagccaa
ttgccaccgatgcccatgccaggttacggtgcaccatcacgaccatcatcggcagcatcc
tccgccactagcgaaaggctgcctccattgagaacaatggaaggtcggcccattggtccg
cctcctggatcaggtgtacaggagcaggatatgcgaacgggacagtgggttcctgttcag
cctcgacaacaggaaaccggctgggcaacaagagacacgcatcgcagaccttga
>Fp35
atgtcacatactgagcctgcatctcaacatgcgccaggccgctcttcgaggtctcccatg
ggagaaggtctagtttcaccttcctcgactcggcacgcacatattggtgatcgcgatgca
cgccacgatgggagcaataccccatacaccaatggcgaggaacgaatgcagcaagtccct
caaaagactctgggcgtccacaacatcctcaaccccttagagccccgaccatcaccttct
gcaggtaacggtcctatccatccagcacctcgtccttctgactctgcgatgcatccccaa
acacccggctcgttccctggacccttccacacaacaagatcgttccagcacgggcaaact
gcatcggtttctcttccaggtacacccatagggtcattgacacctcttggggcccctacc
tcaggacgcaactcacctgtaacagggtatccttttccttcagttggtaatgccagacaa
agagctagcccgacacaacattctcgagccataagtgtcagtcatgtcccgtctcgcgaa
tcagacgctcgccaaccttcgtctttgcatggcaaacgaccctacgaggaaatggcagct
gaagacaccagatcccactacccgactatgcatcatctgtccggaatgccagctggccct
ccttctacactatcagactctggtaggttgcattcccagggaccgatgtcttctcccgga
attcaagctcctcactctggtttgccaccaagccatatgggaagccgccagcaaccgcct
ccaacacaccatcaaacttcatattctcctaatttgcaagctggtcggccattccctagc
cctggaccccaaaacgataataccacgctgtggtcggaaacactacgaagacaaggcacg
ggcggatctctctttggcgtagaaggacaacaagccttcatgacacttccgggaaacgaa
acacctatacccgttcatatggacttttctcatgcgtctaaaaaggcagacgagaagaga
caacgaaatgccgtggcttcaacgagacatcgaaggaaaaagaagattatgcaggaggaa
aactcgaaacaattgcaagagcttcgggacgagagacggatgatggaaataaggattgaa
gagttgacgcagcagcgggacttttaccgcgacgaccgcaatcgcttacgggacattgtt
gggcaaacaccatcaataagtggtcttgctgcagggcccccgagtcccaccttttcagcg
agcaactcgtacgcagagactggatccatggcatcgggacatatgggctatggtggtgaa
ggaatgtcaaacgaaaggccaaaccagcgccgccgaaccgacgaccatcccgagtactca
ctccctccgtattctcctgcgagcgtcacgagcggacacccgagcgcatctcccagccaa
ttgccaccgatgcccatgccaggttacggtgcaccatcacgaccatcatcggcagcatcc
tccgccactagcgaaaggctgcctccattgagaacaatggaaggtcggcccattggtccg
cctcctggatcaggtgtacaggagcaggatatgcgaacgggacagtgggttcctgttcag
cctcgacaacaggaaaccggctgggcaacaagagacacgcatcgcagaccttga
>Fp38
atgtcacatactgagcctgcatctcaacatgcgccaggccgctcttcgaggtctcccatg
ggagaaggtctagtttcaccttcctcgactcggcacgcacatattggtgatcgcgatgca
cgccacgatgggagcaataccccatacaccaatggcgaggaacgaatgcagcaagtccct
caaaagactctgggcgtccacaacatcctcaaccccttagagccccgaccatcaccttct
gcaggtaacggtcctatccatccagcacctcgtccttctgactctgcgatgcatccccaa
acacccggctcgttccctggacccttccacacaacaagatcgttccagcacgggcaaact
gcatcggtttctcttccaggtacacccatagggtcattgacacctcttggggcccctacc
tcaggacgcaactcacctgtaacagggtatccttttccttcagttggtaatgccagacaa
agagctagcccgacacaacattctcgagccataagtgtcagtcatgtcccgtctcgcgaa
tcagacgctcgccaaccttcgtctttgcatggcaaacgaccctacgaggaaatggcagct
gaagacaccagatcccactacccgactatgcatcatctgtccggaatgccagctggccct
ccttctacactatcagactctggtaggttgcattcccagggaccgatgtcttctcccgga
attcaagctcctcactctggtttgccaccaagccatatgggaagccgccagcaaccgcct
ccaacacaccatcaaacttcatattctcctaatttgcaagctggtcggccattccctagc
cctggaccccaaaacgataataccacgctgtggtcggaaacactacgaagacaaggcacg
ggcggatctctctttggcgtagaaggacaacaagccttcatgacacttccgggaaacgaa
acacctatacccgttcatatggacttttctcatgcgtctaaaaaggcagacgagaagaga
caacgaaatgccgtggcttcaacgagacatcgaaggaaaaagaagattatgcaggaggaa
aactcgaaacaattgcaagagcttcgggacgagagacggatgatggaaataaggattgaa
gagttgacgcagcagcgggacttttaccgcgacgaccgcaatcgcttacgggacattgtt
gggcaaacaccatcaataagtggtcttgctgcagggcccccgagtcccaccttttcagcg
agcaactcgtacgcagagactggatccatggcatcgggacatatgggctatggtggtgaa
ggaatgtcaaacgaaaggccaaaccagcgccgccgaaccgacgaccatcccgagtactca
ctccctccgtattctcctgcgagcgtcacgagcggacacccgagcgcatctcccagccaa
ttgccaccgatgcccatgccaggttacggtgcaccatcacgaccatcatcggcagcatcc
tccgccactagcgaaaggctgcctccattgagaacaatggaaggtcggcccattggtccg
cctcctggatcaggtgtacaggagcaggatatgcgaacgggacagtgggttcctgttcag
cctcgacaacaggaaaccggctgggcaacaagagacacgcatcgcagaccttga
>Fp39
atgtcacatactgagcctgcatctcaacatgcgccaggccgctcttcgaggtctcccatg
ggagaaggtctagtttcaccctcctcgactcggcacgcacatattggtgatcgcgatgca
cgccacgatgggagcaataccccatacaccaatggcgaggaacgaatgcagcaagtccct
caaaagactctgggcgtccacaacatcctcaaccccttagagccccgaccatcaccttct
gcaggtaacggtcctatccatccagcacctcgtccttctgactctgcgatgcatccccaa
acacccggctcgttccctggacccttccatacaacaagatcgttccagcacgggcaaact
gcatcggtttctcttccaggtacacccatagggtcattgacacctcttggggcccctacc
tcaggacgcaactcacctgtaacagggtatccttttccttcagttggcaatgccagacaa
agagctagcccgacacaacattctcgagccataagtgtcagtcatgtcccgtctcgcgaa
tcagacgctcgccaaccttcgtctttgcatggcaaacgaccctacgaggaaatggcagct
gaagacaccagatcccactacccgactatgcatcatctgtccggaatgccagctggccct
ccttctacactatcagactctggtaggttgcattcccagggaccgatgtcttctcccgga
attcaagctcctcactctggtttgccaccaagccatatgggaagccgccagcaaccgcct
ccaacacaccatcaaacttcatattctcctaatttgcaagctggtcggccattccctagc
cctggaccccaaaacgataataccacgctgtggtcggaaacactacgaagacaaggcacg
ggcggatctctctttggcgtagaaggacaacaagccttcatgacacttccgggaaacgaa
acacctatacccgttcatatggacttttctcatgcgtctaaaaaggcagacgagaagaga
caacgaaatgccgtggcttcaacgagacatcgaaggaaaaagaagattatgcaggaggaa
aactcgaaacaattgcaagagcttcgggatgagagacggatgatggaaataaggattgaa
gagttgacgcagcagcgggacttttaccgcgacgaccgcaatcgcttacgggacattgtt
gggcaaacaccatcaataagtggtcttgctgcagggcccccgagtcccaccttttcagcg
agcaactcgtacgcagagactggatccatggcatcgggacatatgggctatggtggtgaa
ggaatgtcaaacgaaaggccaaaccagcgccgccgaaccgacgaccatcccgagtactca
ctccctccgtattctcctgcgagcgtcacgagcggacacccgagcgcatctcccagccaa
ttgccaccgatgcccatgccaggttacggtgcaccatcacgaccatcatcggcagcatcc
tccgccactagcgaaaggctgccgccattgagaacaatggaaggtcggcccattggtcca
cctcctggatcaggtgtacaggagcaggatatgcgaacgggacagtgggttcctgttcag
cctcgacaacaggaaaccggctgggcaacaagagacacgcatcgcagaccttga
>Fp42
atgtcacatactgagcctgcatctcaacatgcgccaggccgctcttcgaggtctcccatg
ggagaaggtctagtttcaccctcctcgactcggcacgcacatattggtgatcgcgatgca
cgccacgatgggagcaataccccatacaccaatggcgaggaacgaatgcagcaagtccct
caaaagactctgggcgtccacaacatcctcaaccccttagagccccgaccatcaccttct
gcaggtaacggtcctatccatccagcacctcgtccttctgactctgcgatgcatccccaa
acacccggctcgttccctggacccttccacacaacaagatcgttccagcacgggcaaact
gcatcggtttctcttccaggtacacccatagggtcattgacacctcttggggcccctacc
tcaggacgcaactcacctgtaacagggtatccttttccttcagttggcaatgccagacaa
agagctagcccgacacaacattctcgagccataagtgtcagtcatgtcccgtctcgcgaa
tcagacgctcgccaaccttcgtctttgcatggcaaacgaccctacgaggaaatggcagct
gaagacaccagatcccactacccgactatgcatcatctgtccggaatgccagctggccct
ccttctacactatcagactctggtaggttgcattcccagggaccgatgtcttctcccgga
attcaagctcctcactctggtttgccaccaagccatatgggaagccgccagcaaccgcct
ccaacacaccatcaaacttcatattctcctaatttgcaagctggtcggccatttcctagc
cctggaccccaaaacgataataccacgctgtggtcggaaacactacgaagacaaggcacg
ggcggatctctctttggcgtagaaggacaacaagccttcatgacacttccgggaaacgaa
acacctatacccgttcatatggacttttctcatgcgtctaaaaaggcagacgagaagaga
caacgaaatgccgtggcttcaacgagacatcgaaggaaaaagaagattatgcaggaggaa
aactcgaaacaattgcaagagcttcgggatgagagacggatgatggaaataaggattgaa
gagttgacgcagcaacgggacttttaccgcgacgaccgcaatcgcttacgggacattgtt
gggcaaacaccatcaataagtggtcttgctgcagggcccccgagtcccaccttttcagcg
agcaactcgtacgcagagactggatccatggcatcgggacatatgggctatggtggtgaa
ggaatgtcaaacgaaaggccaaaccagcgccgccgaaccgacgaccatcccgagtactca
ctccctccgtattctcctgcgagcgtcacgagcggacacccgagcgcatctcccagccaa
ttgccaccgatgcccatgccaggttacggtgcaccatcacgaccatcatcggcagcatcc
tccgccactagcgaaaggctgccgccattgagaacaatggaaggtcggcccattggtccg
cctcctggatcaggtgtacaggagcaggatatgcgaacgggacagtgggttcctgttcag
cctcgacaacaggaaaccggctgggcaacaagagacacgcatcgcagaccttga
>Fp44
atgtcacatactgagcctgcatctcaacatgcgccaggccgctcttcgaggtctcccatg
ggagaaggtctagtttcaccttcctcgactcggcacgcacatattggtgatcgcgatgca
cgccacgatgggagcaataccccatacaccaatggcgaggaacgaatgcagcaagtccct
caaaagactctgggcgtccacaacatcctcaaccccttagagccccgaccatcaccttct
gcaggtaacggtcctatccatccagcacctcgtccttctgactctgcgatgcatccccaa
acacccggctcgttccctggacccttccacacaacaagatcgttccagcacgggcaaact
gcatcggtttctcttccaggtacacccatagggtcattgacacctcttggggcccctacc
tcaggacgcaactcacctgtaacagggtatccttttccttcagttggtaatgccagacaa
agagctagcccgacacaacattctcgagccataagtgtcagtcatgtcccgtctcgcgaa
tcagacgctcgccaaccttcgtctttgcatggcaaacgaccctacgaggaaatggcagct
gaagacaccagatcccactacccgactatgcatcatctgtccggaatgccagctggccct
ccttctacactatcagactctggtaggttgcattcccagggaccgatgtcttctcccgga
attcaagctcctcactctggtttgccaccaagccatatgggaagccgccagcaaccgcct
ccaacacaccatcaaacttcatattctcctaatttgcaagctggtcggccattccctagc
cctggaccccaaaacgataataccacgctgtggtcggaaacactacgaagacaaggcacg
ggcggatctctctttggcgtagaaggacaacaagccttcatgacacttccgggaaacgaa
acacctatacccgttcatatggacttttctcatgcgtctaaaaaggcagacgagaagaga
caacgaaatgccgtggcttcaacgagacatcgaaggaaaaagaagattatgcaggaggaa
aactcgaaacaattgcaagagcttcgggacgagagacggatgatggaaataaggattgaa
gagttgacgcagcagcgggacttttaccgcgacgaccgcaatcgcttacgggacattgtt
gggcaaacaccatcaataagtggtcttgctgcagggcccccgagtcccaccttttcagcg
agcaactcgtacgcagagactggatccatggcatcgggacatatgggctatggtggtgaa
ggaatgtcaaacgaaaggccaaaccagcgccgccgaaccgacgaccatcccgagtactca
ctccctccgtattctcctgcgagcgtcacgagcggacacccgagcgcatctcccagccaa
ttgccaccgatgcccatgccaggttacggtgcaccatcacgaccatcatcggcagcatcc
tccgccactagcgaaaggctgcctccattgagaacaatggaaggtcggcccattggtccg
cctcctggatcaggtgtacaggagcaggatatgcgaacgggacagtgggttcctgttcag
cctcgacaacaggaaaccggctgggcaacaagagacacgcatcgcagaccttga
>Fp49
atgtcacatactgagcctgcatctcaacatgcgccaggccgctcttcgaggtctcccatg
ggagaaggtctagtttcaccctcctcgactcggcacgcacatattggtgatcgcgatgca
cgccacgatgggagcaataccccatacaccaatggcgaggaacgaatgcagcaagtccct
caaaagactctgggcgtccacaacatcctcaaccccttagagccccgaccatcaccttct
gcaggtaacggtcctatccatccagcacctcgtccttctgactctgcgatgcatccccaa
acacccggctcgttccctggacccttccacacaacaagatcgttccagcacgggcaaact
gcatcggtttctcttccaggtacacccatagggtcattgacacctcttggggcccctacc
tcaggacgcaactcacctgtaacagggtatccttttccttcagttggcaatgccagacaa
agagctagcccgacacaacattctcgagccataagtgtcagtcatgtcccgtctcgcgaa
tcagacgctcgccaaccttcgtctttgcatggcaaacgaccctacgaggaaatggcagct
gaagacaccagatcccactacccgactatgcatcatctgtccggaatgccagctggccct
ccttctacactatcagactctggtaggttgcattcccagggaccgatgtcttctcccgga
attcaagctcctcactctggtttgccaccaagccatatgggaagccgccagcaaccgcct
ccaacacaccatcaaacttcatattctcctaatttgcaagctggtcggccatttcctagc
cctggaccccaaaacgataataccacgctgtggtcggaaacactacgaagacaaggcacg
ggcggatctctctttggcgtagaaggacaacaagccttcatgacacttccgggaaacgaa
acacctatacccgttcatatggacttttctcatgcgtctaaaaaggcagacgagaagaga
caacgaaatgccgtggcttcaacgagacatcgaaggaaaaagaagattatgcaggaggaa
aactcgaaacaattgcaagagcttcgggatgagagacggatgatggaaataaggattgaa
gagttgacgcagcaacgggacttttaccgcgacgaccgcaatcgcttacgggacattgtt
gggcaaacaccatcaataagtggtcttgctgcagggcccccgagtcccaccttttcagcg
agcaactcgtacgcagagactggatccatggcatcgggacatatgggctatggtggtgaa
ggaatgtcaaacgaaaggccaaaccagcgccgccgaaccgacgaccatcccgagtactca
ctccctccgtattctcctgcgagcgtcacgagcggacacccgagcgcatctcccagccaa
ttgccaccgatgcccatgccaggttacggtgcaccatcacgaccatcatcggcagcatcc
tccgccactagcgaaaggctgccgccattgagaacaatggaaggtcggcccattggtccg
cctcctggatcaggtgtacaggagcaggatatgcgaacgggacagtgggttcctgttcag
cctcgacaacaggaaaccggctgggcaacaagagacacgcatcgcagaccttga
>Fp50
atgtcacatactgagcctgcatctcaacatgcgccaggccgctcttcgaggtctcccatg
ggagaaggtctagtttcaccctcctcgactcggcacgcacatattggtgatcgcgatgca
cgccacgatgggagcaataccccatacaccaatggcgaggaacgaatgcagcaagtccct
caaaagactctgggcgtccacaacatcctcaaccccttagagccccgaccatcaccttct
gcaggtaacggtcctatccatccagcacctcgtccttctgactctgcgatgcatccccaa
acacccggctcgttccctggacccttccacacaacaagatcgttccagcacgggcaaact
gcatcggtttctcttccaggtacacccatagggtcattgacacctcttggggcccctacc
tcaggacgcaactcacctgtaacagggtatccttttccttcagttggcaatgccagacaa
agagctagcccgacacaacattctcgagccataagtgtcagtcatgtcccgtctcgcgaa
tcagacgctcgccaaccttcgtctttgcatggcaaacgaccctacgaggaaatggcagct
gaagacaccagatcccactacccgactatgcatcatctgtccggaatgccagctggccct
ccttctacactatcagactctggtaggttgcattcccagggaccgatgtcttctcccgga
attcaagctcctcactctggtttgccaccaagccatatgggaagccgccagcaaccgcct
ccaacacaccatcaaacttcatattctcctaatttgcaagctggtcggccatttcctagc
cctggaccccaaaacgataataccacgctgtggtcggaaacactacgaagacaaggcacg
ggcggatctctctttggcgtagaaggacaacaagccttcatgacacttccgggaaacgaa
acacctatacccgttcatatggacttttctcatgcgtctaaaaaggcagacgagaagaga
caacgaaatgccgtggcttcaacgagacatcgaaggaaaaagaagattatgcaggaggaa
aactcgaaacaattgcaagagcttcgggatgagagacggatgatggaaataaggattgaa
gagttgacgcagcaacgggacttttaccgcgacgaccgcaatcgcttacgggacattgtt
gggcaaacaccatcaataagtggtcttgctgcagggcccccgagtcccaccttttcagcg
agcaactcgtacgcagagactggatccatggcatcgggacatatgggctatggtggtgaa
ggaatgtcaaacgaaaggccaaaccagcgccgccgaaccgacgaccatcccgagtactca
ctccctccgtattctcctgcgagcgtcacgagcggacacccgagcgcatctcccagccaa
ttgccaccgatgcccatgccaggttacggtgcaccatcacgaccatcatcggcagcatcc
tccgccactagcgaaaggctgccgccattgagaacaatggaaggtcggcccattggtccg
cctcctggatcaggtgtacaggagcaggatatgcgaacgggacagtgggttcctgttcag
cctcgacaacaggaaaccggctgggcaacaagagacacgcatcgcagaccttga
>Fp51
atgtcacatactgagcctgcatctcaacatgcgccaggccgctcttcgaggtctcccatg
ggagaaggtctagtttcaccctcctcgactcggcacgcacatattggtgatcgcgatgca
cgccacgatgggagcaataccccatacaccaatggcgaggaacgaatgcagcaagtccct
caaaagactctgggcgtccacaacatcctcaaccccttagagccccgaccatcaccttct
gcaggtaacggtcctatccatccagcacctcgtccttctgactctgcgatgcatccccaa
acacccggctcgttccctggacccttccacacaacaagatcgttccagcacgggcaaact
gcatcggtttctcttccaggtacacccatagggtcattgacacctcttggggcccctacc
tcaggacgcaactcacctgtaacagggtatccttttccttcagttggcaatgccagacaa
agagctagcccgacacaacattctcgagccataagtgtcagtcatgtcccgtctcgcgaa
tcagacgctcgccaaccttcgtctttgcatggcaaacgaccctacgaggaaatggcagct
gaagacaccagatcccactacccgactatgcatcatctgtccggaatgccagctggccct
ccttctacactatcagactctggtaggttgcattcccagggaccgatgtcttctcccgga
attcaagctcctcactctggtttgccaccaagccatatgggaagccgccagcaaccgcct
ccaacacaccatcaaacttcatattctcctaatttgcaagctggtcggccatttcctagc
cctggaccccaaaacgataataccacgctgtggtcggaaacactacgaagacaaggcacg
ggcggatctctctttggcgtagaaggacaacaagccttcatgacacttccgggaaacgaa
acacctatacccgttcatatggacttttctcatgcgtctaaaaaggcagacgagaagaga
caacgaaatgccgtggcttcaacgagacatcgaaggaaaaagaagattatgcaggaggaa
aactcgaaacaattgcaagagcttcgggatgagagacggatgatggaaataaggattgaa
gagttgacgcagcaacgggacttttaccgcgacgaccgcaatcgcttacgggacattgtt
gggcaaacaccatcaataagtggtcttgctgcagggcccccgagtcccaccttttcagcg
agcaactcgtacgcagagactggatccatggcatcgggacatatgggctatggtggtgaa
ggaatgtcaaacgaaaggccaaaccagcgccgccgaaccgacgaccatcccgagtactca
ctccctccgtattctcctgcgagcgtcacgagcggacacccgagcgcatctcccagccaa
ttgccaccgatgcccatgccaggttacggtgcaccatcacgaccatcatcggcagcatcc
tccgccactagcgaaaggctgccgccattgagaacaatggaaggtcggcccattggtccg
cctcctggatcaggtgtacaggagcaggatatgcgaacgggacagtgggttcctgttcag
cctcgacaacaggaaaccggctgggcaacaagagacacgcatcgcagaccttga
>Fp59
atgtcacatactgagcctgcatctcaacatgcgccaggccgctcttcgaggtctcccatg
ggagaaggtctagtttcaccctcctcgactcggcacgcacatattggtgatcgcgatgca
cgccacgatgggagcaataccccatacaccaatggcgaggaacgaatgcagcaagtccct
caaaagactctgggcgtccacaacatcctcaaccccttagagccccgaccatcaccttct
gcaggtaacggtcctatccatccagcacctcgtccttctgactctgcgatgcatccccaa
acacccggctcgttccctggacccttccatacaacaagatcgttccagcacgggcaaact
gcatcggtttctcttccaggtacacccatagggtcattgacacctcttggggcccctacc
tcaggacgcaactcacctgtaacagggtatccttttccttcagttggcaatgccagacaa
agagctagcccgacacaacattctcgagccataagtgtcagtcatgtcccgtctcgcgaa
tcagacgctcgccaaccttcgtctttgcatggcaaacgaccctacgaggaaatggcagct
gaagacaccagatcccactacccgactatgcatcatctgtccggaatgccagctggccct
ccttctacactatcagactctggtaggttgcattcccagggaccgatgtcttctcccgga
attcaagctcctcactctggtttgccaccaagccatatgggaagccgccagcaaccgcct
ccaacacaccatcaaacttcatattctcctaatttgcaagctggtcggccattccctagc
cctggaccccaaaacgataataccacgctgtggtcggaaacactacgaagacaaggcacg
ggcggatctctctttggcgtagaaggacaacaagccttcatgacacttccgggaaacgaa
acacctatacccgttcatatggacttttctcatgcgtctaaaaaggcagacgagaagaga
caacgaaatgccgtggcttcaacgagacatcgaaggaaaaagaagattatgcaggaggaa
aactcgaaacaattgcaagagcttcgggatgagagacggatgatggaaataaggattgaa
gagttgacgcagcagcgggacttttaccgcgacgaccgcaatcgcttacgggacattgtt
gggcaaacaccatcaataagtggtcttgctgcagggcccccgagtcccaccttttcagcg
agcaactcgtacgcagagactggatccatggcatcgggacatatgggctatggtggtgaa
ggaatgtcaaacgaaaggccaaaccagcgccgccgaaccgacgaccatcccgagtactca
ctccctccgtattctcctgcgagcgtcacgagcggacacccgagcgcatctcccagccaa
ttgccaccgatgcccatgccaggttacggtgcaccatcacgaccatcatcggcagcatcc
tccgccactagcgaaaggctgccgccattgagaacaatggaaggtcggcccattggtcca
cctcctggatcaggtgtacaggagcaggatatgcgaacgggacagtgggttcctgttcag
cctcgacaacaggaaaccggctgggcaacaagagacacgcatcgcagaccttga
>Fp63
atgtcacatactgagcctgcatctcaacatgcgccaggccgctcttcgaggtctcccatg
ggagaaggtctagtttcaccctcctcgactcggcacgcacatattggtgatcgcgatgca
cgccacgatgggagcaataccccatacaccaatggcgaggaacgaatgcagcaagtccct
caaaagactctgggcgtccacaacatcctcaaccccttagagccccgaccatcaccttct
gcaggtaacggtcctatccatccagcacctcgtccttctgactctgcgatgcatccccaa
acacccggctcgttccctggacccttccatacaacaagatcgttccagcacgggcaaact
gcatcggtttctcttccaggtacacccatagggtcattgacacctcttggggcccctacc
tcaggacgcaactcacctgtaacagggtatccttttccttcagttggcaatgccagacaa
agagctagcccgacacaacattctcgagccataagtgtcagtcatgtcccgtctcgcgaa
tcagacgctcgccaaccttcgtctttgcatggcaaacgaccctacgaggaaatggcagct
gaagacaccagatcccactacccgactatgcatcatctgtccggaatgccagctggccct
ccttctacactatcagactctggtaggttgcattcccagggaccgatgtcttctcccgga
attcaagctcctcactctggtttgccaccaagccatatgggaagccgccagcaaccgcct
ccaacacaccatcaaacttcatattctcctaatttgcaagctggtcggccattccctagc
cctggaccccaaaacgataataccacgctgtggtcggaaacactacgaagacaaggcacg
ggcggatctctctttggcgtagaaggacaacaagccttcatgacacttccgggaaacgaa
acacctatacccgttcatatggacttttctcatgcgtctaaaaaggcagacgagaagaga
caacgaaatgccgtggcttcaacgagacatcgaaggaaaaagaagattatgcaggaggaa
aactcgaaacaattgcaagagcttcgggatgagagacggatgatggaaataaggattgaa
gagttgacgcagcagcgggacttttaccgcgacgaccgcaatcgcttacgggacattgtt
gggcaaacaccatcaataagtggtcttgctgcagggcccccgagtcccaccttttcagcg
agcaactcgtacgcagagactggatccatggcatcgggacatatgggctatggtggtgaa
ggaatgtcaaacgaaaggccaaaccagcgccgccgaaccgacgaccatcccgagtactca
ctccctccgtattctcctgcgagcgtcacgagcggacacccgagcgcatctcccagccaa
ttgccaccgatgcccatgccaggttacggtgcaccatcacgaccatcatcggcagcatcc
tccgccactagcgaaaggctgccgccattgagaacaatggaaggtcggcccattggtcca
cctcctggatcaggtgtacaggagcaggatatgcgaacgggacagtgggttcctgttcag
cctcgacaacaggaaaccggctgggcaacaagagacacgcatcgcagaccttga
>Fp65
atgtcacatactgagcctgcatctcaacatgcgccaggccgctcttcgaggtctcccatg
ggagaaggtctagtttcaccttcctcgactcggcacgcacatattggtgatcgcgatgca
cgccacgatgggagcaataccccatacaccaatggcgaggaacgaatgcagcaagtccct
caaaagactctgggcgtccacaacatcctcaaccccttagagccccgaccatcaccttct
gcaggtaacggtcctatccatccagcacctcgtccttctgactctgcgatgcatccccaa
acacccggctcgttccctggacccttccacacaacaagatcgttccagcacgggcaaact
gcatcggtttctcttccaggtacacccatagggtcattgacacctcttggggcccctacc
tcaggacgcaactcacctgtaacagggtatccttttccttcagttggtaatgccagacaa
agagctagcccgacacaacattctcgagccataagtgtcagtcatgtcccgtctcgcgaa
tcagacgctcgccaaccttcgtctttgcatggcaaacgaccctacgaggaaatggcagct
gaagacaccagatcccactacccgactatgcatcatctgtccggaatgccagctggccct
ccttctacactatcagactctggtaggttgcattcccagggaccgatgtcttctcccgga
attcaagctcctcactctggtttgccaccaagccatatgggaagccgccagcaaccgcct
ccaacacaccatcaaacttcatattctcctaatttgcaagctggtcggccattccctagc
cctggaccccaaaacgataataccacgctgtggtcggaaacactacgaagacaaggcacg
ggcggatctctctttggcgtagaaggacaacaagccttcatgacacttccgggaaacgaa
acacctatacccgttcatatggacttttctcatgcgtctaaaaaggcagacgagaagaga
caacgaaatgccgtggcttcaacgagacatcgaaggaaaaagaagattatgcaggaggaa
aactcgaaacaattgcaagagcttcgggacgagagacggatgatggaaataaggattgaa
gagttgacgcagcagcgggacttttaccgcgacgaccgcaatcgcttacgggacattgtt
gggcaaacaccatcaataagtggtcttgctgcagggcccccgagtcccaccttttcagcg
agcaactcgtacgcagagactggatccatggcatcgggacatatgggctatggtggtgaa
ggaatgtcaaacgaaaggccaaaccagcgccgccgaaccgacgaccatcccgagtactca
ctccctccgtattctcctgcgagcgtcacgagcggacacccgagcgcatctcccagccaa
ttgccaccgatgcccatgccaggttacggtgcaccatcacgaccatcatcggcagcatcc
tccgccactagcgaaaggctgcctccattgagaacaatggaaggtcggcccattggtccg
cctcctggatcaggtgtacaggagcaggatatgcgaacgggacagtgggttcctgttcag
cctcgacaacaggaaaccggctgggcaacaagagacacgcatcgcagaccttga
>Fp66
atgtcacatactgagcctgcatctcaacatgcgccaggccgctcttcgaggtctcccatg
ggagaaggtctagtttcaccttcctcgactcggcacgcacatattggtgatcgcgatgca
cgccacgatgggagcaataccccatacaccaatggcgaggaacgaatgcagcaagtccct
caaaagactctgggcgtccacaacatcctcaaccccttagagccccgaccatcaccttct
gcaggtaacggtcctatccatccagcacctcgtccttctgactctgcgatgcatccccaa
acacccggctcgttccctggacccttccacacaacaagatcgttccagcacgggcaaact
gcatcggtttctcttccaggtacacccatagggtcattgacacctcttggggcccctacc
tcaggacgcaactcacctgtaacagggtatccttttccttcagttggtaatgccagacaa
agagctagcccgacacaacattctcgagccataagtgtcagtcatgtcccgtctcgcgaa
tcagacgctcgccaaccttcgtctttgcatggcaaacgaccctacgaggaaatggcagct
gaagacaccagatcccactacccgactatgcatcatctgtccggaatgccagctggccct
ccttctacactatcagactctggtaggttgcattcccagggaccgatgtcttctcccgga
attcaagctcctcactctggtttgccaccaagccatatgggaagccgccagcaaccgcct
ccaacacaccatcaaacttcatattctcctaatttgcaagctggtcggccattccctagc
cctggaccccaaaacgataataccacgctgtggtcggaaacactacgaagacaaggcacg
ggcggatctctctttggcgtagaaggacaacaagccttcatgacacttccgggaaacgaa
acacctatacccgttcatatggacttttctcatgcgtctaaaaaggcagacgagaagaga
caacgaaatgccgtggcttcaacgagacatcgaaggaaaaagaagattatgcaggaggaa
aactcgaaacaattgcaagagcttcgggacgagagacggatgatggaaataaggattgaa
gagttgacgcagcagcgggacttttaccgcgacgaccgcaatcgcttacgggacattgtt
gggcaaacaccatcaataagtggtcttgctgcagggcccccgagtcccaccttttcagcg
agcaactcgtacgcagagactggatccatggcatcgggacatatgggctatggtggtgaa
ggaatgtcaaacgaaaggccaaaccagcgccgccgaaccgacgaccatcccgagtactca
ctccctccgtattctcctgcgagcgtcacgagcggacacccgagcgcatctcccagccaa
ttgccaccgatgcccatgccaggttacggtgcaccatcacgaccatcatcggcagcatcc
tccgccactagcgaaaggctgcctccattgagaacaatggaaggtcggcccattggtccg
cctcctggatcaggtgtacaggagcaggatatgcgaacgggacagtgggttcctgttcag
cctcgacaacaggaaaccggctgggcaacaagagacacgcatcgcagaccttga
>Fp72
atgtcacatactgagcctgcatctcaacatgcgccaggccgctcttcgaggtctcccatg
ggagaaggtctagtttcaccttcctcgactcggcacgcacatattggtgatcgcgatgca
cgccacgatgggagcaataccccatacaccaatggcgaggaacgaatgcagcaagtccct
caaaagactctgggcgtccacaacatcctcaaccccttagagccccgaccatcaccttct
gcaggtaacggtcctatccatccagcacctcgtccttctgactctgcgatgcatccccaa
acacccggctcgttccctggacccttccacacaacaagatcgttccagcacgggcaaact
gcatcggtttctcttccaggtacacccatagggtcattgacacctcttggggcccctacc
tcaggacgcaactcacctgtaacagggtatccttttccttcagttggtaatgccagacaa
agagctagcccgacacaacattctcgagccataagtgtcagtcatgtcccgtctcgcgaa
tcagacgctcgccaaccttcgtctttgcatggcaaacgaccctacgaggaaatggcagct
gaagacaccagatcccactacccgactatgcatcatctgtccggaatgccagctggccct
ccttctacactatcagactctggtaggttgcattcccagggaccgatgtcttctcccgga
attcaagctcctcactctggtttgccaccaagccatatgggaagccgccagcaaccgcct
ccaacacaccatcaaacttcatattctcctaatttgcaagctggtcggccattccctagc
cctggaccccaaaacgataataccacgctgtggtcggaaacactacgaagacaaggcacg
ggcggatctctctttggcgtagaaggacaacaagccttcatgacacttccgggaaacgaa
acacctatacccgttcatatggacttttctcatgcgtctaaaaaggcagacgagaagaga
caacgaaatgccgtggcttcaacgagacatcgaaggaaaaagaagattatgcaggaggaa
aactcgaaacaattgcaagagcttcgggacgagagacggatgatggaaataaggattgaa
gagttgacgcagcagcgggacttttaccgcgacgaccgcaatcgcttacgggacattgtt
gggcaaacaccatcaataagtggtcttgctgcagggcccccgagtcccaccttttcagcg
agcaactcgtacgcagagactggatccatggcatcgggacatatgggctatggtggtgaa
ggaatgtcaaacgaaaggccaaaccagcgccgccgaaccgacgaccatcccgagtactca
ctccctccgtattctcctgcgagcgtcacgagcggacacccgagcgcatctcccagccaa
ttgccaccgatgcccatgccaggttacggtgcaccatcacgaccatcatcggcagcatcc
tccgccactagcgaaaggctgcctccattgagaacaatggaaggtcggcccattggtccg
cctcctggatcaggtgtacaggagcaggatatgcgaacgggacagtgggttcctgttcag
cctcgacaacaggaaaccggctgggcaacaagagacacgcatcgcagaccttga
>Fp73
atgtcacatactgagcctgcatctcaacatgcgccaggccgctcttcgaggtctcccatg
ggagaaggtctagtttcaccttcctcgactcggcacgcacatattggtgatcgcgatgca
cgccacgatgggagcaataccccatacaccaatggcgaggaacgaatgcagcaagtccct
caaaagactctgggcgtccacaacatcctcaaccccttagagccccgaccatcaccttct
gcaggtaacggtcctatccatccagcacctcgtccttctgactctgcgatgcatccccaa
acacccggctcgttccctggacccttccacacaacaagatcgttccagcacgggcaaact
gcatcggtttctcttccaggtacacccatagggtcattgacacctcttggggcccctacc
tcaggacgcaactcacctgtaacagggtatccttttccttcagttggtaatgccagacaa
agagctagcccgacacaacattctcgagccataagtgtcagtcatgtcccgtctcgcgaa
tcagacgctcgccaaccttcgtctttgcatggcaaacgaccctacgaggaaatggcagct
gaagacaccagatcccactacccgactatgcatcatctgtccggaatgccagctggccct
ccttctacactatcagactctggtaggttgcattcccagggaccgatgtcttctcccgga
attcaagctcctcactctggtttgccaccaagccatatgggaagccgccagcaaccgcct
ccaacacaccatcaaacttcatattctcctaatttgcaagctggtcggccattccctagc
cctggaccccaaaacgataataccacgctgtggtcggaaacactacgaagacaaggcacg
ggcggatctctctttggcgtagaaggacaacaagccttcatgacacttccgggaaacgaa
acacctatacccgttcatatggacttttctcatgcgtctaaaaaggcagacgagaagaga
caacgaaatgccgtggcttcaacgagacatcgaaggaaaaagaagattatgcaggaggaa
aactcgaaacaattgcaagagcttcgggacgagagacggatgatggaaataaggattgaa
gagttgacgcagcagcgggacttttaccgcgacgaccgcaatcgcttacgggacattgtt
gggcaaacaccatcaataagtggtcttgctgcagggcccccgagtcccaccttttcagcg
agcaactcgtacgcagagactggatccatggcatcgggacatatgggctatggtggtgaa
ggaatgtcaaacgaaaggccaaaccagcgccgccgaaccgacgaccatcccgagtactca
ctccctccgtattctcctgcgagcgtcacgagcggacacccgagcgcatctcccagccaa
ttgccaccgatgcccatgccaggttacggtgcaccatcacgaccatcatcggcagcatcc
tccgccactagcgaaaggctgcctccattgagaacaatggaaggtcggcccattggtccg
cctcctggatcaggtgtacaggagcaggatatgcgaacgggacagtgggttcctgttcag
cctcgacaacaggaaaccggctgggcaacaagagacacgcatcgcagaccttga
>Fp76
atgtcacatactgagcctgcatctcaacatgcgccaggccgctcttcgaggtctcccatg
ggagaaggtctagtttcaccttcctcgactcggcacgcacatattggtgatcgcgatgca
cgccacgatgggagcaataccccatacaccaatggcgaggaacgaatgcagcaagtccct
caaaagactctgggcgtccacaacatcctcaaccccttagagccccgaccatcaccttct
gcaggtaacggtcctatccatccagcacctcgtccttctgactctgcgatgcatccccaa
acacccggctcgttccctggacccttccacacaacaagatcgttccagcacgggcaaact
gcatcggtttctcttccaggtacacccatagggtcattgacacctcttggggcccctacc
tcaggacgcaactcacctgtaacagggtatccttttccttcagttggtaatgccagacaa
agagctagcccgacacaacattctcgagccataagtgtcagtcatgtcccgtctcgcgaa
tcagacgctcgccaaccttcgtctttgcatggcaaacgaccctacgaggaaatggcagct
gaagacaccagatcccactacccgactatgcatcatctgtccggaatgccagctggccct
ccttctacactatcagactctggtaggttgcattcccagggaccgatgtcttctcccgga
attcaagctcctcactctggtttgccaccaagccatatgggaagccgccagcaaccgcct
ccaacacaccatcaaacttcatattctcctaatttgcaagctggtcggccattccctagc
cctggaccccaaaacgataataccacgctgtggtcggaaacactacgaagacaaggcacg
ggcggatctctctttggcgtagaaggacaacaagccttcatgacacttccgggaaacgaa
acacctatacccgttcatatggacttttctcatgcgtctaaaaaggcagacgagaagaga
caacgaaatgccgtggcttcaacgagacatcgaaggaaaaagaagattatgcaggaggaa
aactcgaaacaattgcaagagcttcgggacgagagacggatgatggaaataaggattgaa
gagttgacgcagcagcgggacttttaccgcgacgaccgcaatcgcttacgggacattgtt
gggcaaacaccatcaataagtggtcttgctgcagggcccccgagtcccaccttttcagcg
agcaactcgtacgcagagactggatccatggcatcgggacatatgggctatggtggtgaa
ggaatgtcaaacgaaaggccaaaccagcgccgccgaaccgacgaccatcccgagtactca
ctccctccgtattctcctgcgagcgtcacgagcggacacccgagcgcatctcccagccaa
ttgccaccgatgcccatgccaggttacggtgcaccatcacgaccatcatcggcagcatcc
tccgccactagcgaaaggctgcctccattgagaacaatggaaggtcggcccattggtccg
cctcctggatcaggtgtacaggagcaggatatgcgaacgggacagtgggttcctgttcag
cctcgacaacaggaaaccggctgggcaacaagagacacgcatcgcagaccttga
>Fp78
atgtcacatactgagcctgcatctcaacatgcgccaggccgctcttcgaggtctcccatg
ggagaaggtctagtttcaccctcctcgactcggcacgcacatattggtgatcgcgatgca
cgccacgatgggagcaataccccatacaccaatggcgaggaacgaatgcagcaagtccct
caaaagactctgggcgtccacaacatcctcaaccccttagagccccgaccatcaccttct
gcaggtaacggtcctatccatccagcacctcgtccttctgactctgcgatgcatccccaa
acacccggctcgttccctggacccttccatacaacaagatcgttccagcacgggcaaact
gcatcggtttctcttccaggtacacccatagggtcattgacacctcttggggcccctacc
tcaggacgcaactcacctgtaacagggtatccttttccttcagttggcaatgccagacaa
agagctagcccgacacaacattctcgagccataagtgtcagtcatgtcccgtctcgcgaa
tcagacgctcgccaaccttcgtctttgcatggcaaacgaccctacgaggaaatggcagct
gaagacaccagatcccactacccgactatgcatcatctgtccggaatgccagctggccct
ccttctacactatcagactctggtaggttgcattcccagggaccgatgtcttctcccgga
attcaagctcctcactctggtttgccaccaagccatatgggaagccgccagcaaccgcct
ccaacacaccatcaaacttcatattctcctaatttgcaagctggtcggccattccctagc
cctggaccccaaaacgataataccacgctgtggtcggaaacactacgaagacaaggcacg
ggcggatctctctttggcgtagaaggacaacaagccttcatgacacttccgggaaacgaa
acacctatacccgttcatatggacttttctcatgcgtctaaaaaggcagacgagaagaga
caacgaaatgccgtggcttcaacgagacatcgaaggaaaaagaagattatgcaggaggaa
aactcgaaacaattgcaagagcttcgggatgagagacggatgatggaaataaggattgaa
gagttgacgcagcagcgggacttttaccgcgacgaccgcaatcgcttacgggacattgtt
gggcaaacaccatcaataagtggtcttgctgcagggcccccgagtcccaccttttcagcg
agcaactcgtacgcagagactggatccatggcatcgggacatatgggctatggtggtgaa
ggaatgtcaaacgaaaggccaaaccagcgccgccgaaccgacgaccatcccgagtactca
ctccctccgtattctcctgcgagcgtcacgagcggacacccgagcgcatctcccagccaa
ttgccaccgatgcccatgccaggttacggtgcaccatcacgaccatcatcggcagcatcc
tccgccactagcgaaaggctgccgccattgagaacaatggaaggtcggcccattggtcca
cctcctggatcaggtgtacaggagcaggatatgcgaacgggacagtgggttcctgttcag
cctcgacaacaggaaaccggctgggcaacaagagacacgcatcgcagaccttga
>Fp81
atgtcacatactgagcctgcatctcaacatgcgccaggccgctcttcgaggtctcccatg
ggagaaggtctagtttcaccttcctcgactcggcacgcacatattggtgatcgcgatgca
cgccacgatgggagcaataccccatacaccaatggcgaggaacgaatgcagcaagtccct
caaaagactctgggcgtccacaacatcctcaaccccttagagccccgaccatcaccttct
gcaggtaacggtcctatccatccagcacctcgtccttctgactctgcgatgcatccccaa
acacccggctcgttccctggacccttccacacaacaagatcgttccagcacgggcaaact
gcatcggtttctcttccaggtacacccatagggtcattgacacctcttggggcccctacc
tcaggacgcaactcacctgtaacagggtatccttttccttcagttggtaatgccagacaa
agagctagcccgacacaacattctcgagccataagtgtcagtcatgtcccgtctcgcgaa
tcagacgctcgccaaccttcgtctttgcatggcaaacgaccctacgaggaaatggcagct
gaagacaccagatcccactacccgactatgcatcatctgtccggaatgccagctggccct
ccttctacactatcagactctggtaggttgcattcccagggaccgatgtcttctcccgga
attcaagctcctcactctggtttgccaccaagccatatgggaagccgccagcaaccgcct
ccaacacaccatcaaacttcatattctcctaatttgcaagctggtcggccattccctagc
cctggaccccaaaacgataataccacgctgtggtcggaaacactacgaagacaaggcacg
ggcggatctctctttggcgtagaaggacaacaagccttcatgacacttccgggaaacgaa
acacctatacccgttcatatggacttttctcatgcgtctaaaaaggcagacgagaagaga
caacgaaatgccgtggcttcaacgagacatcgaaggaaaaagaagattatgcaggaggaa
aactcgaaacaattgcaagagcttcgggacgagagacggatgatggaaataaggattgaa
gagttgacgcagcagcgggacttttaccgcgacgaccgcaatcgcttacgggacattgtt
gggcaaacaccatcaataagtggtcttgctgcagggcccccgagtcccaccttttcagcg
agcaactcgtacgcagagactggatccatggcatcgggacatatgggctatggtggtgaa
ggaatgtcaaacgaaaggccaaaccagcgccgccgaaccgacgaccatcccgagtactca
ctccctccgtattctcctgcgagcgtcacgagcggacacccgagcgcatctcccagccaa
ttgccaccgatgcccatgccaggttacggtgcaccatcacgaccatcatcggcagcatcc
tccgccactagcgaaaggctgcctccattgagaacaatggaaggtcggcccattggtccg
cctcctggatcaggtgtacaggagcaggatatgcgaacgggacagtgggttcctgttcag
cctcgacaacaggaaaccggctgggcaacaagagacacgcatcgcagaccttga
>Fp84
atgtcacatactgagcctgcatctcaacatgcgccaggccgctcttcgaggtctcccatg
ggagaaggtctagtttcaccctcctcgactcggcacgcacatattggtgatcgcgatgca
cgccacgatgggagcaataccccatacaccaatggcgaggaacgaatgcagcaagtccct
caaaagactctgggcgtccacaacatcctcaaccccttagagccccgaccatcaccttct
gcaggtaacggtcctatccatccagcacctcgtccttctgactctgcgatgcatccccaa
acacccggctcgttccctggacccttccatacaacaagatcgttccagcacgggcaaact
gcatcggtttctcttccaggtacacccatagggtcattgacacctcttggggcccctacc
tcaggacgcaactcacctgtaacagggtatccttttccttcagttggcaatgccagacaa
agagctagcccgacacaacattctcgagccataagtgtcagtcatgtcccgtctcgcgaa
tcagacgctcgccaaccttcgtctttgcatggcaaacgaccctacgaggaaatggcagct
gaagacaccagatcccactacccgactatgcatcatctgtccggaatgccagctggccct
ccttctacactatcagactctggtaggttgcattcccagggaccgatgtcttctcccgga
attcaagctcctcactctggtttgccaccaagccatatgggaagccgccagcaaccgcct
ccaacacaccatcaaacttcatattctcctaatttgcaagctggtcggccattccctagc
cctggaccccaaaacgataataccacgctgtggtcggaaacactacgaagacaaggcacg
ggcggatctctctttggcgtagaaggacaacaagccttcatgacacttccgggaaacgaa
acacctatacccgttcatatggacttttctcatgcgtctaaaaaggcagacgagaagaga
caacgaaatgccgtggcttcaacgagacatcgaaggaaaaagaagattatgcaggaggaa
aactcgaaacaattgcaagagcttcgggatgagagacggatgatggaaataaggattgaa
gagttgacgcagcagcgggacttttaccgcgacgaccgcaatcgcttacgggacattgtt
gggcaaacaccatcaataagtggtcttgctgcagggcccccgagtcccaccttttcagcg
agcaactcgtacgcagagactggatccatggcatcgggacatatgggctatggtggtgaa
ggaatgtcaaacgaaaggccaaaccagcgccgccgaaccgacgaccatcccgagtactca
ctccctccgtattctcctgcgagcgtcacgagcggacacccgagcgcatctcccagccaa
ttgccaccgatgcccatgccaggttacggtgcaccatcacgaccatcatcggcagcatcc
tccgccactagcgaaaggctgccgccattgagaacaatggaaggtcggcccattggtcca
cctcctggatcaggtgtacaggagcaggatatgcgaacgggacagtgggttcctgttcag
cctcgacaacaggaaaccggctgggcaacaagagacacgcatcgcagaccttga
>Fp86
atgtcacatactgagcctgcatctcaacatgcgccaggccgctcttcgaggtctcccatg
ggagaaggtctagtttcaccctcctcgactcggcacgcacatattggtgatcgcgatgca
cgccacgatgggagcaataccccatacaccaatggcgaggaacgaatgcagcaagtccct
caaaagactctgggcgtccacaacatcctcaaccccttagagccccgaccatcaccttct
gcaggtaacggtcctatccatccagcacctcgtccttctgactctgcgatgcatccccaa
acacccggctcgttccctggacccttccatacaacaagatcgttccagcacgggcaaact
gcatcggtttctcttccaggtacacccatagggtcattgacacctcttggggcccctacc
tcaggacgcaactcacctgtaacagggtatccttttccttcagttggcaatgccagacaa
agagctagcccgacacaacattctcgagccataagtgtcagtcatgtcccgtctcgcgaa
tcagacgctcgccaaccttcgtctttgcatggcaaacgaccctacgaggaaatggcagct
gaagacaccagatcccactacccgactatgcatcatctgtccggaatgccagctggccct
ccttctacactatcagactctggtaggttgcattcccagggaccgatgtcttctcccgga
attcaagctcctcactctggtttgccaccaagccatatgggaagccgccagcaaccgcct
ccaacacaccatcaaacttcatattctcctaatttgcaagctggtcggccattccctagc
cctggaccccaaaacgataataccacgctgtggtcggaaacactacgaagacaaggcacg
ggcggatctctctttggcgtagaaggacaacaagccttcatgacacttccgggaaacgaa
acacctatacccgttcatatggacttttctcatgcgtctaaaaaggcagacgagaagaga
caacgaaatgccgtggcttcaacgagacatcgaaggaaaaagaagattatgcaggaggaa
aactcgaaacaattgcaagagcttcgggatgagagacggatgatggaaataaggattgaa
gagttgacgcagcagcgggacttttaccgcgacgaccgcaatcgcttacgggacattgtt
gggcaaacaccatcaataagtggtcttgctgcagggcccccgagtcccaccttttcagcg
agcaactcgtacgcagagactggatccatggcatcgggacatatgggctatggtggtgaa
ggaatgtcaaacgaaaggccaaaccagcgccgccgaaccgacgaccatcccgagtactca
ctccctccgtattctcctgcgagcgtcacgagcggacacccgagcgcatctcccagccaa
ttgccaccgatgcccatgccaggttacggtgcaccatcacgaccatcatcggcagcatcc
tccgccactagcgaaaggctgccgccattgagaacaatggaaggtcggcccattggtcca
cctcctggatcaggtgtacaggagcaggatatgcgaacgggacagtgggttcctgttcag
cctcgacaacaggaaaccggctgggcaacaagagacacgcatcgcagaccttga
>Fvenenatum.busco
atgtcgcatactgagcctgcatctcaacatgcgccaggccgctcttcgaggtcacccatg
ggagaaggtctaatttcacccacctcgactcggcacgcacatattggtgatcgcgatgta
cgccacgatgggagcaataccccatacgccaatggcgaggaacgaatgcagcaggtccct
caaaagactctgggtgtccacaacatcctcaaccctttagagcctcggccatcgccttct
ggaggcaacgatcctatgcatccagcccctcgtcattctgactctgcgatgcatcctcaa
acacccggctcgttacctggacccttcaatgcgacaagatcgttcccacacgggcaaact
gcatctgtttctcttccaggtacacccataggatcattgacacctcttggggcccctacc
tcaggacgcaactcacctgtaacagggtatccttttccttcagttggaaatgccagacaa
agagctagcccgacgcaacatccccgagccataagtgtcagtcacgtcccgtctcgcgaa
ccagacgctcgccaaccttcgtctttgcatggcaaacggccctacgaggaaatggcagct
gaagacagcagacctcactacccgactatgcatcatctatccggaatgccagctggtcct
ccctctacactgtcggactctggtaggttgcatgcccaggggccgatgtcttctcccgga
atacaacctcatcactctggtttgccgccaagccatatgacaagtcgccagcaaccgcct
ccaccacaccatcaaacttcatattctcctaatttgcaagccggtcgaccattccccagc
cctggaccccaaaacgacaataccacacactggtcggaaacactacgaagacaaggcaca
ggtggatctctctttggcgtagaaggacaacaagcctttatgacacttcctggaaacgaa
acacctatacccgttcatatggacttttctcatgcgtctaaaaaggcagacgaaaagaga
caacgaaatgccgtggcttcaacgagacatcgaaggaaaaagaagattatgcaggaggaa
aactcaaaacaattgcaagagcttcgggatgagagacggatgatggaaatcaggattgaa
gagttgacgcagcagcgagacttttaccgcgacgaccgcaatcgcttacgggacattgtt
gggcagacaccatcaatcagtggtcttgctggaggacccccgagccccaccttttcaacg
agcaactcgtacgcagagactgggtccatggcctcggggcacatgggttatggtggagaa
ggaatgtcaaacgaaaggccaaaccagcgccgccgaaccgatgaccatcccgagtactca
ctgcctccgtattctcctgcgagcgtcacgagcggacacccgagtgcatctcccagccaa
ttgccaccgatgcccatgccgggttacggtgcaccatcacggccatcatcggcagcatcc
tccgccactagcgaaaggctgccaccattgagaacaatggaaggtcgacccattggtccg
cctcctggatcaggtgtgcaggagcaggatatgcgaacgggacagtgggttactgttcag
cctcgagcacaggaaactggctgggcaacaagagacacgcatcgcagaccttga
