# Supplementary material for: Apicidin biosynthesis is linked to accessory chromosomes in Fusarium poae isolates
Source: BMC Genomics. 2021 Aug 4;22:591. doi: 10.1186/s12864-021-07617-y (PMC8340494; doi:10.1186/s12864-021-07617-y)
Supplement: Supplementary file 17 — Additional file 17. Compressed folder containing alignments for each of the 4141 orthologs used in BUSCO analysis. [file 12864_2021_7617_MOESM17_ESM.zip › Fven2_nt_MAFFT/1630at5125_nt.mafft.fasta]

>Fp105
atggttcgcgttaccgaagagctggtgctgtcgtcagatagcgtcactctctaccacgcc
gctgatcctctactcggccatcttcctctgttacttttccacgggccctcgactaccgca
aactataccctcaacagttctcgagtacaagtccacgtttttacgccagccggcttccag
agcttcccccgaataacaatatcgcccaattctccattctacagcgtcgtccaccaccta
ccccgcgagtttcagggagatgaggtctaccgggccctcgccttcggcctcttcaaatac
tttacagaactacccgattgcgttaaattatatctcaagaatctataccccacaagaggt
cgacgtcctggcagtgctccagcgctgttcagcgaacaacatgcagccgatattgtcaag
gacatggtccagagcgatcacacagccgacatcatcgagactctgcaggacgctttgcag
acacaacacatcagccatgtcgatctcgactttgttcttccgccaggcgctattgttcca
ctacagtctgtcgacctcgaagatgtacccgacgacgaagatgacatcctagacccaaca
ttgcgacagtatggaggatacacacctctgataaaactatttggagaaccagtgtttcta
cctactagccgactacgaagagcaccgtcaaagccgactgcgttgaaccgaagcaaatca
ttcctcaaggatcagaaaatggagttgcgtatgaaactgacagaactggtcgagactgag
gaacgatatgtggccaaagtgagggagctggtgacgaatgtcgcagccgactttcgcgag
ggcgctcaagcacgagcgcctggcagtttgagcccctctgaagaagagttggagaaactc
tttcccaattcagcagacggtattctgcaggtcaactcggcctttatggaggaaatgcgg
aggattctcgacgacactgaagaggaagccttacgggatatggagacgcccacgatgaac
tttatgggctccaaaattggccggacaagagatccaagcggtgccttggccatcgccaga
ttatttttggaatggttccccaagtttacagagtgctaccaggattacattaaagctagc
cagcactttcccacactactcaactcattcctcgatcaacagtcgagctttaggcaaaga
gtggctcaagctggcgaacagacgatccgctccatccttattgagccagtgcaaaggctt
ccccgctacagcttactcattgaccaaatcgtgggatgtatccccatgacacatccggct
ctgcagcccatgctcaaagcccgagatatcatcaccaatatttgctcaatggatgagccc
ttgcctgacaagccacatgtcaccaaccggcttcggaatatggttgaagcttggccattg
aacttggaaccacaaggtcgtctcatcgcaacagccgacttcaccgaactggcacctccc
ttccaacctttactcaatcagtcggatcgatccggaattttcctcctcttctcagactgt
gtggttataatcaagaagatgagtggaaccatgacaggtcgagacctcctccgtgagatc
gagaaaccctctgcagctggtttacttatctccatgaccaatgccgcaggtggtccagcc
gcgtatgaatttgtcttcactggatggcatgacttggccgaggttcgatttaccgaggca
gacgatggaacgctcttctggatgacttcgacggaggagatgagaggtgctcatccaggc
gagcaccgaattagtaaagcggtcacgtcgcgatgcttcctgctacaagagatgtacgaa
gcaagagccgccaaatggggagaggatgtggtaaaggcaagaattgaagctcgattttcg
gaaaaggagcgagaggatcctacctggactttacggtcagcgcgcatgccagatagcaac
cttgggcttcacgcagctatcttccaggagggtgccgaccagcttatcgaaggccgcaag
gagcctgccccaattcgagtggttgtcgatcatgatatgggtactaaaggggcacccgta
ggccattacggggttgagattgttgtcaacgtgacgaccaatgacatgaagcgggtatca
atgctcacagttggattaaatgggaggcaattccaggatgacgttgccctagaagacttc
ctccctacaatgtcacgacgagtgatccaactactgagcacgcagcatagtgtttccaat
atgcaattgacggcacctctcgtctcatattactccaagacgcttcatggtcttctactc
aacaccagagcggagaagaccaggtcatttctcgcttcatcccctgtaaaactcctctcc
agtttctggggcggcagctcggtccatctttctgacacggcgagtgtgagctcaaaacac
aagcaggtgccttcgatacatcgcaacaacagccaggcatctgtcgtcagctcaataaag
gggggcaaggatggcgtttctcaagaggaaacccgtaccgataacccgttagtacgacta
gagcaaacgttcactagctatgtcgccgctctacagaaccgcaagggtctcattattggt
cgtaccttgttacaacgctcagtggttgacgaactaacggtcaatgaactttacaacaga
ctcatcgagatcccttatgattttgatgccactgctgacctaggcaccgaggtcattttt
gttgcttttgaaaaatttcttcgaatcgcatgggccgaccaaataagcccagtcatgtca
atgaaatctctggatactctgcaagcacgcgttaacaagagagtgcccggcgactttgca
gattttgttaactttttgttcggtgacatggctccacagaatcgccgcgcgttcactgct
ctcatcaagctcttggccgatctgctggatgggtgcggcaatgatggcgacagaggagca
ttgacacttgcttttgcagagttgctagtatatgacggaacagccgcaaattatatcaat
ctactcgatcgtcttgtggaagactgcgatcggatcttcgaagagcccagcttgaaccac
agttttggactggacagctcaacttatgagtcaattaactcggctattcgtggtaaagga
tacaccccttcgttggcatcaaacacgtcatcactgcgccgcaagtttggtttcgatacc
ctattgcgacagaacagcaaagacgaccgatcatcagtatggcgacaactca--------
-------------------------------------------------gccgttcgagg
tccatcgatgacaacacaatacccaaaaagctagcaaggagaccaggttccagggatcgt
ccacccatagcaggggcgtttgacgaagcacagagaccaggaagctcccatcgattattg
gaaacaataggagagccagagacggagcgcccaccaccgcggtcgcccaagaagaagcgt
cgcagctctctgtcggatctaaagaactacatggaagcggtgaccctggacgatgacgaa
tcaccgcagccacttcaagacgcaaaggaaacatcagagaagctcaacgcaagccccaag
acagcgacgtctaggataccagttagtcccggtgtggcccagacgatgcgagtatcaagg
cagaaagaaaatgtcttagacatgcttcagcctagtctgcttgaaccaagtcccttggag
ccttctgatgaggcaatccgtcgacccgcaccactcaaaactcacaggcattccaagaca
ttatcttcaagtaacataccgacgttgcgcccataccgttctgcacctccaggggctgaa
tcacctcctcgtccaaactcaagcccatctaggcgtggaactcagagactccgcttacaa
tctccgcaaaagcttcgagaacggctcaatacggagaagcaggctgttgacgacgtggat
gcttctctcagatctgagctgttcaaaattggcgaggaaatggcgcgcctcagtgatgcc
cagtccccagggtcacagtcggttgatatgcgacaagtgacggctgccgtccggcagttg
gaggaccgagttcctgccgccatccaggagatacaagagaagcacgcagcaatccagcac
gacatggaaactacggtcaaagcagctgaagccaaggtccgggccattgatcagctatac
aaagaggcagtggcagagaacgaattactgtatgagaaattcaacggggagcttggcaaa
attgtcaaggctctcaagggcaagggcaaagaagaaaaggaagaactgatggttcggctg
cgtgatcaaagcgacgagacagcacgaatgaagaaggagaacgcgcgactcaagcgcgag
atggttagtctgcgtgcggcattgaaggggacgacagagtag
>Fp108
atggttcgcgttaccgaagagctggtgctgtcgtcagatagcgtcactctctaccacgcc
gctgatcctctactcggccatcttcctctgttacttttccacgggccctcgactaccgca
aactataccctcaacagttctcgagtacaagtccacgtttttacgccagccggcttccag
agcttcccccgaataacaatatcgcccaattctccattctacagcgtcgtccaccaccta
ccccgcgagtttcagggagatgaggtctaccgggccctcgccttcggcctcttcaaatac
tttacagaactacccgattgcgttaaattatatctcaagaatctataccccacaagaggt
cgacgtcctggcagtgctccagcgctgttcagcgaacaacatgcagccgatattgtcaag
gacatggtccagagcgatcacacagccgacatcatcgagactctgcaggacgctttgcag
acacaacacatcagccatgtcgatctcgactttgttcttccgccaggcgctattgttcca
ctacagtctgtcgacctcgaagatgtacccgacgacgaagatgacatcctagacccaaca
ttgcgacagtatggaggatacacacctctgataaaactatttggagaaccagtgtttcta
cctactagccgactacgaagagcaccgtcaaagccgactgcgttgaaccgaagcaaatca
ttcctcaaggatcagaaaatggagttgcgtatgaaactgacagaactggtcgagactgag
gaacgatatgtggccaaagtgagggagctggtgacgaatgtcgcagccgactttcgcgag
ggcgctcaagcacgagcgcctggcagtttgagcccctctgaagaagagttggagaaactc
tttcccaattcagcagacggtattctgcaggtcaactcggcctttatggaggaaatgcgg
aggattctcgacgacactgaagaggaagccttacgggatatggagacgcccacgatgaac
tttatgggctccaaaattggccggacaagagatccaagcggtgccttggccatcgccaga
ttatttttggaatggttccccaagtttacagagtgctaccaggattacattaaagctagc
cagcactttcccacactactcaactcattcctcgatcaacagtcgagctttaggcaaaga
gtggctcaagctggcgaacagacgatccgctccatccttattgagccagtgcaaaggctt
ccccgctacagcttactcattgaccaaatcgtgggatgtatccccatgacacatccggct
ctgcagcccatgctcaaagcccgagatatcatcaccaatatttgctcaatggatgagccc
ttgcctgacaagccacatgtcaccaaccggcttcggaatatggttgaagcttggccattg
aacttggaaccacaaggtcgtctcatcgcaacagccgacttcaccgaactggcacctccc
ttccaacctttactcaatcagtcggatcgatccggaattttcctcctcttctcagactgt
gtggttataatcaagaagatgagtggaaccatgacaggtcgagacctcctccgtgagatc
gagaaaccctctgcagctggtttacttatctccatgaccaatgccgcaggtggtccagcc
gcgtatgaatttgtcttcactggatggcatgacttggccgaggttcgatttaccgaggca
gacgatggaacgctcttctggatgacttcgacggaggagatgagaggtgctcatccaggc
gagcaccgaattagtaaagcggtcacgtcgcgatgcttcctgctacaagagatgtacgaa
gcaagagccgccaaatggggagaggatgtggtaaaggcaagaattgaagctcgattttcg
gaaaaggagcgagaggatcctacctggactttacggtcagcgcgcatgccagatagcaac
cttgggcttcacgcagctatcttccaggagggtgccgaccagcttatcgaaggccgcaag
gagcctgccccaattcgagtggttgtcgatcatgatatgggtactaaaggggcacccgta
ggccattacggggttgagattgttgtcaacgtgacgaccaatgacatgaagcgggtatca
atgctcacagttggattaaatgggaggcaattccaggatgacgttgccctagaagacttc
ctccctacaatgtcacgacgagtgatccaactactgagcacgcagcatagtgtttccaat
atgcaattgacggcacctctcgtctcatattactccaagacgcttcatggtcttctactc
aacaccagagcggagaagaccaggtcatttctcgcttcatcccctgtaaaactcctctcc
agtttctggggcggcagctcggtccatctttctgacacggcgagtgtgagctcaaaacac
aagcaggtgccttcgatacatcgcaacaacagccaggcatctgtcgtcagctcaataaag
gggggcaaggatggcgtttctcaagaggaaacccgtaccgataacccgttagtacgacta
gagcaaacgttcactagctatgtcgccgctctacagaaccgcaagggtctcattattggt
cgtaccttgttacaacgctcagtggttgacgaactaacggtcaatgaactttacaacaga
ctcatcgagatcccttatgattttgatgccactgctgacctaggcaccgaggtcattttt
gttgcttttgaaaaatttcttcgaatcgcatgggccgaccaaataagcccagtcatgtca
atgaaatctctggatactctgcaagcacgcgttaacaagagagtgcccggcgactttgca
gattttgttaactttttgttcggtgacatggctccacagaatcgccgcgcgttcactgct
ctcatcaagctcttggccgatctgctggatgggtgcggcaatgatggcgacagaggagca
ttgacacttgcttttgcagagttgctagtatatgacggaacagccgcaaattatatcaat
ctactcgatcgtcttgtggaagactgcgatcggatcttcgaagagcccagcttgaaccac
agttttggactggacagctcaacttatgagtcaattaactcggctattcgtggtaaagga
tacaccccttcgttggcatcaaacacgtcatcactgcgccgcaagtttggtttcgatacc
ctattgcgacagaacagcaaagacgaccgatcatcagtatggcgacaactca--------
-------------------------------------------------gccgttcgagg
tccatcgatgacaacacaatacccaaaaagctagcaaggagaccaggttccagggatcgt
ccacccatagcaggggcgtttgacgaagcacagagaccaggaagctcccatcgattattg
gaaacaataggagagccagagacggagcgcccaccaccgcggtcgcccaagaagaagcgt
cgcagctctctgtcggatctaaagaactacatggaagcggtgaccctggacgatgacgaa
tcaccgcagccacttcaagacgcaaaggaaacatcagagaagctcaacgcaagccccaag
acagcgacgtctaggataccagttagtcccggtgtggcccagacgatgcgagtatcaagg
cagaaagaaaatgtcttagacatgcttcagcctagtctgcttgaaccaagtcccttggag
ccttctgatgaggcaatccgtcgacccgcaccactcaaaactcacaggcattccaagaca
ttatcttcaagtaacataccgacgttgcgcccataccgttctgcacctccaggggctgaa
tcacctcctcgtccaaactcaagcccatctaggcgtggaactcagagactccgcttacaa
tctccgcaaaagcttcgagaacggctcaatacggagaagcaggctgttgacgacgtggat
gcttctctcagatctgagctgttcaaaattggcgaggaaatggcgcgcctcagtgatgcc
cagtccccagggtcacagtcggttgatatgcgacaagtgacggctgccgtccggcagttg
gaggaccgagttcctgccgccatccaggagatacaagagaagcacgcagcaatccagcac
gacatggaaactacggtcaaagcagctgaagccaaggtccgggccattgatcagctatac
aaagaggcagtggcagagaacgaattactgtatgagaaattcaacggggagcttggcaaa
attgtcaaggctctcaagggcaagggcaaagaagaaaaggaagaactgatggttcggctg
cgtgatcaaagcgacgagacagcacgaatgaagaaggagaacgcgcgactcaagcgcgag
atggttagtctgcgtgcggcattgaaggggacgacagagtag
>Fp118
atggttcgcgttaccgaagagctggtgctgtcgtcagatagtgtcactctctaccacgcc
gctgatcctctactcggccatcttcctctgttacttttccacgggccctcgactaccgca
aactataccctcaacagttctcgagtacaagtccacgtttttacgccagccggcttccag
agcttcccccgaataacaatatcgcccaattctccattctacagcgtcgtccaccaccta
ccccgcgagtttcagggagatgaggtctaccgggccctcgccttcggcctcttcaaatac
tttacagaactacccgattgcgttaaattatatctcaagaatctataccccacaagaggt
cgacgtcctggcagtgctccagcgctgttcagcgaacaacatgcagccgatattgtcaag
gacatggtccagagcgatcacacagccgacatcatcgagactctgcaggacgctttgcag
acacaacacatcagccatgtcgatctcgactttgttcttccgccaggcgctattgttcca
ctacagtctgtcgacctcgaagatgtacccgacgacgaagatgacatcctagacccaaca
ttgcgacagtatggaggatacacacctctgataaaattatttggagaaccagtgtttcta
cctactagccgactacgaagagcaccgtcaaagccgactgcgttgaaccgaagcaaatca
ttcctcaaggatcagaaaatggagttgcgtatgaaactgacagaactggtcgagactgag
gaacgatatgtggccaaagtgagggagctggtgacgaatgtcgcagccgactttcgcgag
ggcgctcaagcacgagcgcctggcagtttgagcccctctgaagaagagttggagaaactc
tttcccaattcagcagacggtattctgcaggtcaactcggcctttatggaggaaatgcgg
aggattctcgacgacactgaagaggaagccttacgggatatggagacgcccacgatgaac
tttatgggctccaaaattggccggacaagagatccaagcggtgccttggccatcgccaga
ttatttttggaatggttccccaagtttacagagtgctaccaggattacattaaagctagc
cagcactttcccacactactcaactcattcctcgatcaacagtcgagctttaggcaaaga
gtggctcaagctggcgaacagacgatccgctccatccttattgagccagtgcaaaggctt
ccccgctacagcttactcattgaccaaatcgtgggatgtatccccatgacacatccggct
ctgcagcccatgctcaaagcccgagatatcatcaccaatatttgctcaatggatgagccc
ttgcctgacaagccacatgtcaccaaccggcttcggaatatggttgaagcttggccattg
aacttggaaccacaaggtcgtctcatcgcaacagccgacttcaccgaactggcacctccc
ttccaacctttactcaatcagtcggatcgatccggaattttcctcctcttctcagactgt
gtggttataatcaagaagatgagtggaaccatgacaggtcgagacctcctccgtgagatc
gagaaaccctctgcagctggtttacttatctccatgaccaatgccgcaggtggtccagcc
gcgtatgaatttgtcttcactggatggcatgacttggccgaggttcgatttaccgaggca
gacgatggaacgctcttctggatgacttcgacggaggagatgagaggtgctcatccaggc
gagcaccgaattagtaaagcggtcacgtcgcgatgcttcctgctacaagagatgtacgaa
gcaagagccgccaaatggggagaggatgtggtaaaggcaagaattgaagctcgattttcg
gaaaaggagcgagaggatcctacctggactttacggtcagcgcgcatgccagatagcaac
cttgggcttcacgcagctatcttccaggagggtgccgaccagcttatcgaaggccgcaag
gagcctgccccaattcgagtggttgtcgatcatgatatgggtactaaaggggcacccgta
ggccattacggggttgagattgttgtcaacgtgacgaccaatgacatgaagcgggtatca
atgctcacagttggattaaatgggaggcaattccaggatgacgttgccctggaagacttc
ctccctacaatgtcacgacgagtgatccaactactgagcacgcagcatagtgtttccaat
atgcaattgacggcacctctcgtctcatattactccaagacgcttcatggtcttctactc
aacaccagagcggagaagaccaggtcatttctcgcttcatcccctgtaaaactcctctcc
agtttctggggcggcagctcggtccatctttctgacacggcgagtgtgagctcaaaacac
aagcaggtgccttcgatacatcgcaacaacagccaggcatctgtcgtcagctcaataaag
gggggcaaggatggcgtttctcaagaggaaacccgtaccgataacccgttagtacgacta
gagcaaacgttcactagctatgtcgccgctctacagaaccgcaagggtctcattattggt
cgtaccttgttacaacgctcagtggttgacgaactaacggtcaatgaactttacaacaga
ctcatcgagatcccttatgattttgatgccactgctgacctaggcaccgaggtcattttt
gttgcttttgaaaaatttcttcgaatcgcatgggccgaccaaataagcccagtcatgtca
atgaaatctctggatactctgcaagcacgcgttaacaagagagtgcccggcgactttgca
gattttgttaactttttgttcggtgacatggctccacagaatcgccgcgcgttcactgct
ctcatcaagctcttggccgatctgctggatgggtgcggcaatgatggcgacagaggagca
ttgacacttgcttttgcagagttgctagtatatgacggaacagccgcaaattatatcaat
ctactcgatcgtcttgtggaagactgcgatcggatcttcgaagagcccagcttgaaccac
agttttggactggacagctcaacttatgagtcaattaactcggctattcgtggtaaagga
tacaccccttcgttggcatcaaacacgtcatcactgcgccgcaagtttggtttcgatacc
ctattgcgacagaacagcaaagacgaccgatcatcagtatggcgacaactca--------
-------------------------------------------------gccgttcgagg
tccatcgatgacaacacaatacccaaaaagctagcaaggagaccaggttccagggatcgt
ccacccatagcaggggcgtttgacgaagcacagagaccaggaagctcccatcgattattg
gaaacaataggagagccagagacggagcgcccaccaccgcggtcgcccaagaagaagcgt
cgcagctctctgtcggatctaaagaactacatggaagcggtgaccctggacgatgacgaa
tcaccgcagccacttcaagacgcaaaggaaacatcagagaagctcaacgcaagccccaag
acagcgacgtctaggataccagttagtcccggtgtggcccagacgatgcgagtatcaagg
cagaaagaaaatgtcttagacatgcttcagcctagtctgcttgaaccaagtcccttggag
ccttctgatgaggcaatccgtcgacccgcaccactcaaaactcacaggcattccaagaca
ttatcttcaagtaacataccgacgttgcgcccataccgttctgcacctccaggggctgaa
tcacctcctcgtccaaactcaagcccatctaggcgtggaactcagagactccgcttacaa
tctccgcaaaagcttcgagaacggctcaatacggagaagcaggctgttgacgacgtggat
gcttctctcagatctgagctgttcaaaattggcgaggaaatggcgcgcctcagtgatgcc
cagtccccagggtcacagtcggttgatatgcgacaagtgacggctgccgtccggcagttg
gaggaccgagttcctgccgccatccaggagatacaagagaagcacgcagcaatccagcac
gacatggaaactacggtcaaagcagctgaagccaaggtccgggccattgatcagctatac
aaagaggcagtggcagagaacgaattactgtatgagaaattcaacggggagcttggcaaa
attgtcaaggctctcaagggcaagggcaaagaagaaaaggaagaactgatggttcggctg
cgtgatcaaagcgacgagacagcacgaatgaagaaggagaacgcgcgactcaagcgcgag
atggttagtctgcgtgcggcattgaaggggacgacagagtag
>Fp122
atggttcgcgttaccgaagagctggtgctgtcgtcagatagtgtcactctctaccacgcc
gctgatcctctactcggccatcttcctctgttacttttccacgggccctcgactaccgca
aactataccctcaacagttctcgagtacaagtccacgtttttacgccagccggcttccag
agcttcccccgaataacaatatcgcccaattctccattctacagcgtcgtccaccaccta
ccccgcgagtttcagggagatgaggtctaccgggccctcgccttcggcctcttcaaatac
tttacagaactacccgattgcgttaaattatatctcaagaatctataccccacaagaggt
cgacgtcctggcagtgctccagcgctgttcagcgaacaacatgcagccgatattgtcaag
gacatggtccagagcgatcacacagccgacatcatcgagactctgcaggacgctttgcag
acacaacacatcagccatgtcgatctcgactttgttcttccgccaggcgctattgttcca
ctacagtctgtcgacctcgaagatgtacccgacgacgaagatgacatcctagacccaaca
ttgcgacagtatggaggatacacacctctgataaaattatttggagaaccagtgtttcta
cctactagccgactacgaagagcaccgtcaaagccgactgcgttgaaccgaagcaaatca
ttcctcaaggatcagaaaatggagttgcgtatgaaactgacagaactggtcgagactgag
gaacgatatgtggccaaagtgagggagctggtgacgaatgtcgcagccgactttcgcgag
ggcgctcaagcacgagcgcctggcagtttgagcccctctgaagaagagttggagaaactc
tttcccaattcagcagacggtattctgcaggtcaactcggcctttatggaggaaatgcgg
aggattctcgacgacactgaagaggaagccttacgggatatggagacgcccacgatgaac
tttatgggctccaaaattggccggacaagagatccaagcggtgccttggccatcgccaga
ttatttttggaatggttccccaagtttacagagtgctaccaggattacattaaagctagc
cagcactttcccacactactcaactcattcctcgatcaacagtcgagctttaggcaaaga
gtggctcaagctggcgaacagacgatccgctccatccttattgagccagtgcaaaggctt
ccccgctacagcttactcattgaccaaatcgtgggatgtatccccatgacacatccggct
ctgcagcccatgctcaaagcccgagatatcatcaccaatatttgctcaatggatgagccc
ttgcctgacaagccacatgtcaccaaccggcttcggaatatggttgaagcttggccattg
aacttggaaccacaaggtcgtctcatcgcaacagccgacttcaccgaactggcacctccc
ttccaacctttactcaatcagtcggatcgatccggaattttcctcctcttctcagactgt
gtggttataatcaagaagatgagtggaaccatgacaggtcgagacctcctccgtgagatc
gagaaaccctctgcagctggtttacttatctccatgaccaatgccgcaggtggtccagcc
gcgtatgaatttgtcttcactggatggcatgacttggccgaggttcgatttaccgaggca
gacgatggaacgctcttctggatgacttcgacggaggagatgagaggtgctcatccaggc
gagcaccgaattagtaaagcggtcacgtcgcgatgcttcctgctacaagagatgtacgaa
gcaagagccgccaaatggggagaggatgtggtaaaggcaagaattgaagctcgattttcg
gaaaaggagcgagaggatcctacctggactttacggtcagcgcgcatgccagatagcaac
cttgggcttcacgcagctatcttccaggagggtgccgaccagcttatcgaaggccgcaag
gagcctgccccaattcgagtggttgtcgatcatgatatgggtactaaaggggcacccgta
ggccattacggggttgagattgttgtcaacgtgacgaccaatgacatgaagcgggtatca
atgctcacagttggattaaatgggaggcaattccaggatgacgttgccctggaagacttc
ctccctacaatgtcacgacgagtgatccaactactgagcacgcagcatagtgtttccaat
atgcaattgacggcacctctcgtctcatattactccaagacgcttcatggtcttctactc
aacaccagagcggagaagaccaggtcatttctcgcttcatcccctgtaaaactcctctcc
agtttctggggcggcagctcggtccatctttctgacacggcgagtgtgagctcaaaacac
aagcaggtgccttcgatacatcgcaacaacagccaggcatctgtcgtcagctcaataaag
gggggcaaggatggcgtttctcaagaggaaacccgtaccgataacccgttagtacgacta
gagcaaacgttcactagctatgtcgccgctctacagaaccgcaagggtctcattattggt
cgtaccttgttacaacgctcagtggttgacgaactaacggtcaatgaactttacaacaga
ctcatcgagatcccttatgattttgatgccactgctgacctaggcaccgaggtcattttt
gttgcttttgaaaaatttcttcgaatcgcatgggccgaccaaataagcccagtcatgtca
atgaaatctctggatactctgcaagcacgcgttaacaagagagtgcccggcgactttgca
gattttgttaactttttgttcggtgacatggctccacagaatcgccgcgcgttcactgct
ctcatcaagctcttggccgatctgctggatgggtgcggcaatgatggcgacagaggagca
ttgacacttgcttttgcagagttgctagtatatgacggaacagccgcaaattatatcaat
ctactcgatcgtcttgtggaagactgcgatcggatcttcgaagagcccagcttgaaccac
agttttggactggacagctcaacttatgagtcaattaactcggctattcgtggtaaagga
tacaccccttcgttggcatcaaacacgtcatcactgcgccgcaagtttggtttcgatacc
ctattgcgacagaacagcaaagacgaccgatcatcagtatggcgacaactca--------
-------------------------------------------------gccgttcgagg
tccatcgatgacaacacaatacccaaaaagctagcaaggagaccaggttccagggatcgt
ccacccatagcaggggcgtttgacgaagcacagagaccaggaagctcccatcgattattg
gaaacaataggagagccagagacggagcgcccaccaccgcggtcgcccaagaagaagcgt
cgcagctctctgtcggatctaaagaactacatggaagcggtgaccctggacgatgacgaa
tcaccgcagccacttcaagacgcaaaggaaacatcagagaagctcaacgcaagccccaag
acagcgacgtctaggataccagttagtcccggtgtggcccagacgatgcgagtatcaagg
cagaaagaaaatgtcttagacatgcttcagcctagtctgcttgaaccaagtcccttggag
ccttctgatgaggcaatccgtcgacccgcaccactcaaaactcacaggcattccaagaca
ttatcttcaagtaacataccgacgttgcgcccataccgttctgcacctccaggggctgaa
tcacctcctcgtccaaactcaagcccatctaggcgtggaactcagagactccgcttacaa
tctccgcaaaagcttcgagaacggctcaatacggagaagcaggctgttgacgacgtggat
gcttctctcagatctgagctgttcaaaattggcgaggaaatggcgcgcctcagtgatgcc
cagtccccagggtcacagtcggttgatatgcgacaagtgacggctgccgtccggcagttg
gaggaccgagttcctgccgccatccaggagatacaagagaagcacgcagcaatccagcac
gacatggaaactacggtcaaagcagctgaagccaaggtccgggccattgatcagctatac
aaagaggcagtggcagagaacgaattactgtatgagaaattcaacggggagcttggcaaa
attgtcaaggctctcaagggcaagggcaaagaagaaaaggaagaactgatggttcggctg
cgtgatcaaagcgacgagacagcacgaatgaagaaggagaacgcgcgactcaagcgcgag
atggttagtctgcgtgcggcattgaaggggacgacagagtag
>Fp125
atggttcgcgttaccgaagagctggtgctgtcgtcagatagtgtcactctctaccacgcc
gctgatcctctactcggccatcttcctctgttacttttccacgggccctcgactaccgca
aactataccctcaacagttctcgagtacaagtccacgtttttacgccagccggcttccag
agcttcccccgaataacaatatcgcccaattctccattctacagcgtcgtccaccaccta
ccccgcgagtttcagggagatgaggtctaccgggccctcgccttcggcctcttcaaatac
tttacagaactacccgattgcgttaaattatatctcaagaatctataccccacaagaggt
cgacgtcctggcagtgctccagcgctgttcagcgaacaacatgcagccgatattgtcaag
gacatggtccagagcgatcacacagccgacatcatcgagactctgcaggacgctttgcag
acacaacacatcagccatgtcgatctcgactttgttcttccgccaggcgctattgttcca
ctacagtctgtcgacctcgaagatgtacccgacgacgaagatgacatcctagacccaaca
ttgcgacagtatggaggatacacacctctgataaaactatttggagaaccagtgtttcta
cctactagccgactacgaagagcaccgtcaaagccgactgcgttgaaccgaagcaaatca
ttcctcaaggatcagaaaatggagttgcgtatgaaactgacagaactggtcgagactgag
gaacgatatgtggccaaagtgagggagctggtgacgaatgtcgcagccgactttcgcgag
ggcgctcaagcacgagcgcctggcagtttgagcccctctgaagaagagttggagaaactc
tttcccaattcagcagacggtattctgcaggtcaactcggcctttatggaggaaatgcgg
aggattctcgacgacactgaagaggaagccttacgggatatggagacgcccacgatgaac
tttatgggctccaaaattggccggacaagagatccaagcggtgccttggccatcgccaga
ttatttttggaatggttccccaagtttacagagtgctaccaggattacattaaagctagc
cagcactttcccacactactcaactcattcctcgatcaacagtcgagctttaggcaaaga
gtggctcaagctggcgaacagacgatccgctccatccttattgagccagtgcaaaggctt
ccccgctacagcttactcattgaccaaatcgtgggatgtatccccatgacacatccggct
ctgcagcccatgctcaaagcccgagatatcatcaccaatatttgctcaatggatgagccc
ttgcctgacaagccacatgtcaccaaccggcttcggaatatggttgaagcttggccattg
aacttggaaccacaaggtcgtctcatcgcaacagccgacttcaccgaactggcacctccc
ttccaacctttactcaatcagtcggatcgatccggaattttcctcctcttctcagactgt
gtggttataatcaagaagatgagtggaaccatgacaggtcgagacctcctccgtgagatc
gagaaaccctctgcagctggtttacttatctccatgaccaatgccgcaggtggtccagcc
gcgtatgaatttgtcttcactggatggcatgacttggccgaggttcgatttaccgaggca
gacgatggaacgctcttctggatgacttcgacggaggagatgagaggtgctcatccaggc
gagcaccgaattagtaaagcggtcacgtcgcgatgcttcctgctacaagagatgtacgaa
gcaagagccgccaaatggggagaggatgtggtaaaggcaagaattgaagctcgattttcg
gaaaaggagcgagaggatcctacctggactttacggtcagcgcgcatgccagatagcaac
cttgggcttcacgcagctatcttccaggagggtgccgaccagcttatcgaaggccgcaag
gagcctgccccaattcgagtggttgtcgatcatgatatgggtactaaaggggcacccgta
ggccattacggggttgagattgttgtcaacgtgacgaccaatgacatgaagcgggtatca
atgctcacagttggattaaatgggaggcaattccaggatgacgttgccctggaagacttc
ctccctacaatgtcacgacgagtgatccaactactgagcacgcagcatagtgtttccaat
atgcaattgacggcacctctcgtctcatattactccaagacgcttcatggtcttctactc
aacaccagagcggagaagaccaggtcatttctcgcttcatcccctgtaaaactcctctcc
agtttctggggcggcagctcggtccatctttctgacacggcgagtgtgagctcaaaacac
aagcaggtgccttcgatacatcgcaacaacagccaggcatctgtcgtcagctcaataaag
gggggcaaggatggcgtttctcaagaggaaacccgtaccgataacccgttagtacgacta
gagcaaacgttcactagctatgtcgccgctctacagaaccgcaagggtctcattattggt
cgtaccttgttacaacgctcagtggttgacgaactaacggtcaatgaactttacaacaga
ctcatcgagatcccttatgattttgatgccactgctgacctaggcaccgaggtcattttt
gttgcttttgaaaaatttcttcgaatcgcatgggccgaccaaataagcccagtcatgtca
atgaaatctctggatactctgcaagcacgcgttaacaagagagtgcccggcgactttgca
gattttgttaactttttgttcggtgacatggctccacagaatcgccgcgcgttcactgct
ctcatcaagctcttggccgatctgctggatgggtgcggcaatgatggcgacagaggagca
ttgacacttgcttttgcagagttgctagtatatgacggaacagccgcaaattatatcaat
ctactcgatcgtcttgtggaagactgcgatcggatcttcgaagagcccagcttgaaccac
agttttggactggacagctcaacttatgagtcaattaactcggctattcgtggtaaagga
tacaccccttcgttggcatcaaacacgtcatcactgcgccgcaagtttggtttcgatacc
ctattgcgacagaacagcaaagacgaccgatcatcagtatggcgacaactca--------
-------------------------------------------------gccgttcgagg
tccatcgatgacaacacaatacccaaaaagctagcaaggagaccaggttccagggatcgt
ccacccatagcaggggcgtttgacgaagcacagagaccaggaagctcccatcgattattg
gaaacaataggagagccagagacggagcgcccaccaccgcggtcgcccaagaagaagcgt
cgcagctctctgtcggatctaaagaactacatggaagcggtgaccctggacgatgacgaa
tcaccgcagccacttcaagacgcaaaggaaacatcagagaagctcaacgcaagccccaag
acagcgacgtctaggataccagttagtcccggtgtggcccagacgatgcgagtatcaagg
cagaaagaaaatgtcttagacatgcttcagcctagtctgcttgaaccaagtcccttggag
ccttctgatgaggcaatccgtcgacccgcaccactcaaaactcacaggcattccaagaca
ttatcttcaagtaacataccgacgttgcgcccataccgttctgcacctccaggggctgaa
tcacctcctcgtccaaactcaagcccatctaggcgtggaactcagagactccgcttacaa
tctccgcaaaagcttcgagaacggctcaatacggagaagcaggctgttgacgacgtggat
gcttctctcagatctgagctgttcaaaattggcgaggaaatggcgcgcctcagtgatgcc
cagtccccagggtcacagtcggttgatatgcgacaagtgacggctgccgtccggcagttg
gaggaccgagttcctgccgccatccaggagatacaagagaagcacgcagcaatccagcac
gacatggaaactacggtcaaagcagctgaagccaaggtccgggccattgatcagctatac
aaagaggcagtggcagagaacgaattactgtatgagaaattcaacggggagcttggcaaa
attgtcaaggctctcaagggcaagggcaaagaagaaaaggaagaactgatggttcggctg
cgtgatcaaagcgacgagacagcacgaatgaagaaggagaacgcgcgactcaagcgcgag
atggttagtctgcgtgcggcattgaaggggacgacagagtag
>Fp13r
atggttcgcgttaccgaagagctggtgctgtcgtcagatagtgtcactctctaccacgcc
gctgatcctctactcggccatcttcctctgttacttttccacgggccctcgactaccgca
aactataccctcaacagttctcgagtacaagtccacgtttttacgccagccggcttccag
agcttcccccgaataacaatatcgcccaattctccattctacagcgtcgtccaccaccta
ccccgcgagtttcagggagatgaggtctaccgggccctcgccttcggcctcttcaaatac
tttacagaactacccgattgcgttaaattatatctcaagaatctataccccacaagaggt
cgacgtcctggcagtgctccagcgctgttcagcgaacaacatgcagccgatattgtcaag
gacatggtccagagcgatcacacagccgacatcatcgagactctgcaggacgctttgcag
acacaacacatcagccatgtcgatctcgactttgttcttccgccaggcgctattgttcca
ctacagtctgtcgacctcgaagatgtacccgacgacgaagatgacatcctagacccaaca
ttgcgacagtatggaggatacacacctctgataaaattatttggagaaccagtgtttcta
cctactagccgactacgaagagcaccgtcaaagccgactgcgttgaaccgaagcaaatca
ttcctcaaggatcagaaaatggagttgcgtatgaaactgacagaactggtcgagactgag
gaacgatatgtggccaaagtgagggagctggtgacgaatgtcgcagccgactttcgcgag
ggcgctcaagcacgagcgcctggcagtttgagcccctctgaagaagagttggagaaactc
tttcccaattcagcagacggtattctgcaggtcaactcggcctttatggaggaaatgcgg
aggattctcgacgacactgaagaggaagccttacgggatatggagacgcccacgatgaac
tttatgggctccaaaattggccggacaagagatccaagcggtgccttggccatcgccaga
ttatttttggaatggttccccaagtttacagagtgctaccaggattacattaaagctagc
cagcactttcccacactactcaactcattcctcgatcaacagtcgagctttaggcaaaga
gtggctcaagctggcgaacagacgatccgctccatccttattgagccagtgcaaaggctt
ccccgctacagcttactcattgaccaaatcgtgggatgtatccccatgacacatccggct
ctgcagcccatgctcaaagcccgagatatcatcaccaatatttgctcaatggatgagccc
ttgcctgacaagccacatgtcaccaaccggcttcggaatatggttgaagcttggccattg
aacttggaaccacaaggtcgtctcatcgcaacagccgacttcaccgaactggcacctccc
ttccaacctttactcaatcagtcggatcgatccggaattttcctcctcttctcagactgt
gtggttataatcaagaagatgagtggaaccatgacaggtcgagacctcctccgtgagatc
gagaaaccctctgcagctggtttacttatctccatgaccaatgccgcaggtggtccagcc
gcgtatgaatttgtcttcactggatggcatgacttggccgaggttcgatttaccgaggca
gacgatggaacgctcttctggatgacttcgacggaggagatgagaggtgctcatccaggc
gagcaccgaattagtaaagcggtcacgtcgcgatgcttcctgctacaagagatgtacgaa
gcaagagccgccaaatggggagaggatgtggtaaaggcaagaattgaagctcgattttcg
gaaaaggagcgagaggatcctacctggactttacggtcagcgcgcatgccagatagcaac
cttgggcttcacgcagctatcttccaggagggtgccgaccagcttatcgaaggccgcaag
gagcctgccccaattcgagtggttgtcgatcatgatatgggtactaaaggggcacccgta
ggccattacggggttgagattgttgtcaacgtgacgaccaatgacatgaagcgggtatca
atgctcacagttggattaaatgggaggcaattccaggatgacgttgccctggaagacttc
ctccctacaatgtcacgacgagtgatccaactactgagcacgcagcatagtgtttccaat
atgcaattgacggcacctctcgtctcatattactccaagacgcttcatggtcttctactc
aacaccagagcggagaagaccaggtcatttctcgcttcatcccctgtaaaactcctctcc
agtttctggggcggcagctcggtccatctttctgacacggcgagtgtgagctcaaaacac
aagcaggtgccttcgatacatcgcaacaacagccaggcatctgtcgtcagctcaataaag
gggggcaaggatggcgtttctcaagaggaaacccgtaccgataacccgttagtacgacta
gagcaaacgttcactagctatgtcgccgctctacagaaccgcaagggtctcattattggt
cgtaccttgttacaacgctcagtggttgacgaactaacggtcaatgaactttacaacaga
ctcatcgagatcccttatgattttgatgccactgctgacctaggcaccgaggtcattttt
gttgcttttgaaaaatttcttcgaatcgcatgggccgaccaaataagcccagtcatgtca
atgaaatctctggatactctgcaagcacgcgttaacaagagagtgcccggcgactttgca
gattttgttaactttttgttcggtgacatggctccacagaatcgccgcgcgttcactgct
ctcatcaagctcttggccgatctgctggatgggtgcggcaatgatggcgacagaggagca
ttgacacttgcttttgcagagttgctagtatatgacggaacagccgcaaattatatcaat
ctactcgatcgtcttgtggaagactgcgatcggatcttcgaagagcccagcttgaaccac
agttttggactggacagctcaacttatgagtcaattaactcggctattcgtggtaaagga
tacaccccttcgttggcatcaaacacgtcatcactgcgccgcaagtttggtttcgatacc
ctattgcgacagaacagcaaagacgaccgatcatcagtatggcgacaactca--------
-------------------------------------------------gccgttcgagg
tccatcgatgacaacacaatacccaaaaagctagcaaggagaccaggttccagggatcgt
ccacccatagcaggggcgtttgacgaagcacagagaccaggaagctcccatcgattattg
gaaacaataggagagccagagacggagcgcccaccaccgcggtcgcccaagaagaagcgt
cgcagctctctgtcggatctaaagaactacatggaagcggtgaccctggacgatgacgaa
tcaccgcagccacttcaagacgcaaaggaaacatcagagaagctcaacgcaagccccaag
acagcgacgtctaggataccagttagtcccggtgtggcccagacgatgcgagtatcaagg
cagaaagaaaatgtcttagacatgcttcagcctagtctgcttgaaccaagtcccttggag
ccttctgatgaggcaatccgtcgacccgcaccactcaaaactcacaggcattccaagaca
ttatcttcaagtaacataccgacgttgcgcccataccgttctgcacctccaggggctgaa
tcacctcctcgtccaaactcaagcccatctaggcgtggaactcagagactccgcttacaa
tctccgcaaaagcttcgagaacggctcaatacggagaagcaggctgttgacgacgtggat
gcttctctcagatctgagctgttcaaaattggcgaggaaatggcgcgcctcagtgatgcc
cagtccccagggtcacagtcggttgatatgcgacaagtgacggctgccgtccggcagttg
gaggaccgagttcctgccgccatccaggagatacaagagaagcacgcagcaatccagcac
gacatggaaactacggtcaaagcagctgaagccaaggtccgggccattgatcagctatac
aaagaggcagtggcagagaacgaattactgtatgagaaattcaacggggagcttggcaaa
attgtcaaggctctcaagggcaagggcaaagaagaaaaggaagaactgatggttcggctg
cgtgatcaaagcgacgagacagcacgaatgaagaaggagaacgcgcgactcaagcgcgag
atggttagtctgcgtgcggcattgaaggggacgacagagtag
>Fp144
atggttcgcgttaccgaagagctggtgctgtcgtcagatagtgtcactctctaccacgcc
gctgatcctctactcggccatcttcctctgttacttttccacgggccctcgactaccgca
aactataccctcaacagttctcgagtacaagtccacgtttttacgccagccggcttccag
agcttcccccgaataacaatatcgcccaattctccattctacagcgtcgtccaccaccta
ccccgcgagtttcagggagatgaggtctaccgggccctcgccttcggcctcttcaaatac
tttacagaactacccgattgcgttaaattatatctcaagaatctataccccacaagaggt
cgacgtcctggcagtgctccagcgctgttcagcgaacaacatgcagccgatattgtcaag
gacatggtccagagcgatcacacagccgacatcatcgagactctgcaggacgctttgcag
acacaacacatcagccatgtcgatctcgactttgttcttccgccaggcgctattgttcca
ctacagtctgtcgacctcgaagatgtacccgacgacgaagatgacatcctagacccaaca
ttgcgacagtatggaggatacacacctctgataaaactatttggagaaccagtgtttcta
cctactagccgactacgaagagcaccgtcaaagccgactgcgttgaaccgaagcaaatca
ttcctcaaggatcagaaaatggagttgcgtatgaaactgacagaactggtcgagactgag
gaacgatatgtggccaaagtgagggagctggtgacgaatgtcgcagccgactttcgcgag
ggcgctcaagcacgagcgcctggcagtttgagcccctctgaagaagagttggagaaactc
tttcccaattcagcagacggtattctgcaggtcaactcggcctttatggaggaaatgcgg
aggattctcgacgacactgaagaggaagccttacgggatatggagacgcccacgatgaac
tttatgggctccaaaattggccggacaagagatccaagcggtgccttggccatcgccaga
ttatttttggaatggttccccaagtttacagagtgctaccaggattacattaaagctagc
cagcactttcccacactactcaactcattcctcgatcaacagtcgagctttaggcaaaga
gtggctcaagctggcgaacagacgatccgctccatccttattgagccagtgcaaaggctt
ccccgctacagcttactcattgaccaaatcgtgggatgtatccccatgacacatccggct
ctgcagcccatgctcaaagcccgagatatcatcaccaatatttgctcaatggatgagccc
ttgcctgacaagccacatgtcaccaaccggcttcggaatatggttgaagcttggccattg
aacttggaaccacaaggtcgtctcatcgcaacagccgacttcaccgaactggcacctccc
ttccaacctttactcaatcagtcggatcgatccggaattttcctcctcttctcagactgt
gtggttataatcaagaagatgagtggaaccatgacaggtcgagacctcctccgtgagatc
gagaaaccctctgcagctggtttacttatctccatgaccaatgccgcaggtggtccagcc
gcgtatgaatttgtcttcactggatggcatgacttggccgaggttcgatttaccgaggca
gacgatggaacgctcttctggatgacttcgacggaggagatgagaggtgctcatccaggc
gagcaccgaattagtaaagcggtcacgtcgcgatgcttcctgctacaagagatgtacgaa
gcaagagccgccaaatggggagaggatgtggtaaaggcaagaattgaagctcgattttcg
gaaaaggagcgagaggatcctacctggactttacggtcagcgcgcatgccagatagcaac
cttgggcttcacgcagctatcttccaggagggtgccgaccagcttatcgaaggccgcaag
gagcctgccccaattcgagtggttgtcgatcatgatatgggtactaaaggggcacccgta
ggccattacggggttgagattgttgtcaacgtgacgaccaatgacatgaagcgggtatca
atgctcacagttggattaaatgggaggcaattccaggatgacgttgccctggaagacttc
ctccctacaatgtcacgacgagtgatccaactactgagcacgcagcatagtgtttccaat
atgcaattgacggcacctctcgtctcatattactccaagacgcttcatggtcttctactc
aacaccagagcggagaagaccaggtcatttctcgcttcatcccctgtaaaactcctctcc
agtttctggggcggcagctcggtccatctttctgacacggcgagtgtgagctcaaaacac
aagcaggtgccttcgatacatcgcaacaacagccaggcatctgtcgtcagctcaataaag
gggggcaaggatggcgtttctcaagaggaaacccgtaccgataacccgttagtacgacta
gagcaaacgttcactagctatgtcgccgctctacagaaccgcaagggtctcattattggt
cgtaccttgttacaacgctcagtggttgacgaactaacggtcaatgaactttacaacaga
ctcatcgagatcccttatgattttgatgccactgctgacctaggcaccgaggtcattttt
gttgcttttgaaaaatttcttcgaatcgcatgggccgaccaaataagcccagtcatgtca
atgaaatctctggatactctgcaagcacgcgttaacaagagagtgcccggcgactttgca
gattttgttaactttttgttcggtgacatggctccacagaatcgccgcgcgttcactgct
ctcatcaagctcttggccgatctgctggatgggtgcggcaatgatggcgacagaggagca
ttgacacttgcttttgcagagttgctagtatatgacggaacagccgcaaattatatcaat
ctactcgatcgtcttgtggaagactgcgatcggatcttcgaagagcccagcttgaaccac
agttttggactggacagctcaacttatgagtcaattaactcggctattcgtggtaaagga
tacaccccttcgttggcatcaaacacgtcatcactgcgccgcaagtttggtttcgatacc
ctattgcgacagaacagcaaagacgaccgatcatcagtatggcgacaactca--------
-------------------------------------------------gccgttcgagg
tccatcgatgacaacacaatacccaaaaagctagcaaggagaccaggttccagggatcgt
ccacccatagcaggggcgtttgacgaagcacagagaccaggaagctcccatcgattattg
gaaacaataggagagccagagacggagcgcccaccaccgcggtcgcccaagaagaagcgt
cgcagctctctgtcggatctaaagaactacatggaagcggtgaccctggacgatgacgaa
tcaccgcagccacttcaagacgcaaaggaaacatcagagaagctcaacgcaagccccaag
acagcgacgtctaggataccagttagtcccggtgtggcccagacgatgcgagtatcaagg
cagaaagaaaatgtcttagacatgcttcagcctagtctgcttgaaccaagtcccttggag
ccttctgatgaggcaatccgtcgacccgcaccactcaaaactcacaggcattccaagaca
ttatcttcaagtaacataccgacgttgcgcccataccgttctgcacctccaggggctgaa
tcacctcctcgtccaaactcaagcccatctaggcgtggaactcagagactccgcttacaa
tctccgcaaaagcttcgagaacggctcaatacggagaagcaggctgttgacgacgtggat
gcttctctcagatctgagctgttcaaaattggcgaggaaatggcgcgcctcagtgatgcc
cagtccccagggtcacagtcggttgatatgcgacaagtgacggctgccgtccggcagttg
gaggaccgagttcctgccgccatccaggagatacaagagaagcacgcagcaatccagcac
gacatggaaactacggtcaaagcagctgaagccaaggtccgggccattgatcagctatac
aaagaggcagtggcagagaacgaattactgtatgagaaattcaacggggagcttggcaaa
attgtcaaggctctcaagggcaagggcaaagaagaaaaggaagaactgatggttcggctg
cgtgatcaaagcgacgagacagcacgaatgaagaaggagaacgcgcgactcaagcgcgag
atggttagtctgcgtgcggcattgaaggggacgacagagtag
>Fp146
atggttcgcgttaccgaagagctggtgctgtcgtcagatagtgtcactctctaccacgcc
gctgatcctctactcggccatcttcctctgttacttttccacgggccctcgactaccgca
aactataccctcaacagttctcgagtacaagtccacgtttttacgccagccggcttccag
agcttcccccgaataacaatatcgcccaattctccattctacagcgtcgtccaccaccta
ccccgcgagtttcagggagatgaggtctaccgggccctcgccttcggcctcttcaaatac
tttacagaactacccgattgcgttaaattatatctcaagaatctataccccacaagaggt
cgacgtcctggcagtgctccagcgctgttcagcgaacaacatgcagccgatattgtcaag
gacatggtccagagcgatcacacagccgacatcatcgagactctgcaggacgctttgcag
acacaacacatcagccatgtcgatctcgactttgttcttccgccaggcgctattgttcca
ctacagtctgtcgacctcgaagatgtacccgacgacgaagatgacatcctagacccaaca
ttgcgacagtatggaggatacacacctctgataaaattatttggagaaccagtgtttcta
cctactagccgactacgaagagcaccgtcaaagccgactgcgttgaaccgaagcaaatca
ttcctcaaggatcagaaaatggagttgcgtatgaaactgacagaactggtcgagactgag
gaacgatatgtggccaaagtgagggagctggtgacgaatgtcgcagccgactttcgcgag
ggcgctcaagcacgagcgcctggcagtttgagcccctctgaagaagagttggagaaactc
tttcccaattcagcagacggtattctgcaggtcaactcggcctttatggaggaaatgcgg
aggattctcgacgacactgaagaggaagccttacgggatatggagacgcccacgatgaac
tttatgggctccaaaattggccggacaagagatccaagcggtgccttggccatcgccaga
ttatttttggaatggttccccaagtttacagagtgctaccaggattacattaaagctagc
cagcactttcccacactactcaactcattcctcgatcaacagtcgagctttaggcaaaga
gtggctcaagctggcgaacagacgatccgctccatccttattgagccagtgcaaaggctt
ccccgctacagcttactcattgaccaaatcgtgggatgtatccccatgacacatccggct
ctgcagcccatgctcaaagcccgagatatcatcaccaatatttgctcaatggatgagccc
ttgcctgacaagccacatgtcaccaaccggcttcggaatatggttgaagcttggccattg
aacttggaaccacaaggtcgtctcatcgcaacagccgacttcaccgaactggcacctccc
ttccaacctttactcaatcagtcggatcgatccggaattttcctcctcttctcagactgt
gtggttataatcaagaagatgagtggaaccatgacaggtcgagacctcctccgtgagatc
gagaaaccctctgcagctggtttacttatctccatgaccaatgccgcaggtggtccagcc
gcgtatgaatttgtcttcactggatggcatgacttggccgaggttcgatttaccgaggca
gacgatggaacgctcttctggatgacttcgacggaggagatgagaggtgctcatccaggc
gagcaccgaattagtaaagcggtcacgtcgcgatgcttcctgctacaagagatgtacgaa
gcaagagccgccaaatggggagaggatgtggtaaaggcaagaattgaagctcgattttcg
gaaaaggagcgagaggatcctacctggactttacggtcagcgcgcatgccagatagcaac
cttgggcttcacgcagctatcttccaggagggtgccgaccagcttatcgaaggccgcaag
gagcctgccccaattcgagtggttgtcgatcatgatatgggtactaaaggggcacccgta
ggccattacggggttgagattgttgtcaacgtgacgaccaatgacatgaagcgggtatca
atgctcacagttggattaaatgggaggcaattccaggatgacgttgccctggaagacttc
ctccctacaatgtcacgacgagtgatccaactactgagcacgcagcatagtgtttccaat
atgcaattgacggcacctctcgtctcatattactccaagacgcttcatggtcttctactc
aacaccagagcggagaagaccaggtcatttctcgcttcatcccctgtaaaactcctctcc
agtttctggggcggcagctcggtccatctttctgacacggcgagtgtgagctcaaaacac
aagcaggtgccttcgatacatcgcaacaacagccaggcatctgtcgtcagctcaataaag
gggggcaaggatggcgtttctcaagaggaaacccgtaccgataacccgttagtacgacta
gagcaaacgttcactagctatgtcgccgctctacagaaccgcaagggtctcattattggt
cgtaccttgttacaacgctcagtggttgacgaactaacggtcaatgaactttacaacaga
ctcatcgagatcccttatgattttgatgccactgctgacctaggcaccgaggtcattttt
gttgcttttgaaaaatttcttcgaatcgcatgggccgaccaaataagcccagtcatgtca
atgaaatctctggatactctgcaagcacgcgttaacaagagagtgcccggcgactttgca
gattttgttaactttttgttcggtgacatggctccacagaatcgccgcgcgttcactgct
ctcatcaagctcttggccgatctgctggatgggtgcggcaatgatggcgacagaggagca
ttgacacttgcttttgcagagttgctagtatatgacggaacagccgcaaattatatcaat
ctactcgatcgtcttgtggaagactgcgatcggatcttcgaagagcccagcttgaaccac
agttttggactggacagctcaacttatgagtcaattaactcggctattcgtggtaaagga
tacaccccttcgttggcatcaaacacgtcatcactgcgccgcaagtttggtttcgatacc
ctattgcgacagaacagcaaagacgaccgatcatcagtatggcgacaactca--------
-------------------------------------------------gccgttcgagg
tccatcgatgacaacacaatacccaaaaagctagcaaggagaccaggttccagggatcgt
ccacccatagcaggggcgtttgacgaagcacagagaccaggaagctcccatcgattattg
gaaacaataggagagccagagacggagcgcccaccaccgcggtcgcccaagaagaagcgt
cgcagctctctgtcggatctaaagaactacatggaagcggtgaccctggacgatgacgaa
tcaccgcagccacttcaagacgcaaaggaaacatcagagaagctcaacgcaagccccaag
acagcgacgtctaggataccagttagtcccggtgtggcccagacgatgcgagtatcaagg
cagaaagaaaatgtcttagacatgcttcagcctagtctgcttgaaccaagtcccttggag
ccttctgatgaggcaatccgtcgacccgcaccactcaaaactcacaggcattccaagaca
ttatcttcaagtaacataccgacgttgcgcccataccgttctgcacctccaggggctgaa
tcacctcctcgtccaaactcaagcccatctaggcgtggaactcagagactccgcttacaa
tctccgcaaaagcttcgagaacggctcaatacggagaagcaggctgttgacgacgtggat
gcttctctcagatctgagctgttcaaaattggcgaggaaatggcgcgcctcagtgatgcc
cagtccccagggtcacagtcggttgatatgcgacaagtgacggctgccgtccggcagttg
gaggaccgagttcctgccgccatccaggagatacaagagaagcacgcagcaatccagcac
gacatggaaactacggtcaaagcagctgaagccaaggtccgggccattgatcagctatac
aaagaggcagtggcagagaacgaattactgtatgagaaattcaacggggagcttggcaaa
attgtcaaggctctcaagggcaagggcaaagaagaaaaggaagaactgatggttcggctg
cgtgatcaaagcgacgagacagcacgaatgaagaaggagaacgcgcgactcaagcgcgag
atggttagtctgcgtgcggcattgaaggggacgacagagtag
>Fp155
atggttcgcgttaccgaagagctggtgctgtcgtcagatagtgtcactctctaccacgcc
gctgatcctctactcggccatcttcctctgttacttttccacgggccctcgactaccgca
aactataccctcaacagttctcgagtacaagtccacgtttttacgccagccggcttccag
agcttcccccgaataacaatatcgcccaattctccattctacagcgtcgtccaccaccta
ccccgcgagtttcagggagatgaggtctaccgggccctcgccttcggcctcttcaaatac
tttacagaactacccgattgcgttaaattatatctcaagaatctataccccacaagaggt
cgacgtcctggcagtgctccagcgctgttcagcgaacaacatgcagccgatattgtcaag
gacatggtccagagcgatcacacagccgacatcatcgagactctgcaggacgctttgcag
acacaacacatcagccatgtcgatctcgactttgttcttccgccaggcgctattgttcca
ctacagtctgtcgacctcgaagatgtacccgacgacgaagatgacatcctagacccaaca
ttgcgacagtatggaggatacacacctctgataaaattatttggagaaccagtgtttcta
cctactagccgactacgaagagcaccgtcaaagccgactgcgttgaaccgaagcaaatca
ttcctcaaggatcagaaaatggagttgcgtatgaaactgacagaactggtcgagactgag
gaacgatatgtggccaaagtgagggagctggtgacgaatgtcgcagccgactttcgcgag
ggcgctcaagcacgagcgcctggcagtttgagcccctctgaagaagagttggagaaactc
tttcccaattcagcagacggtattctgcaggtcaactcggcctttatggaggaaatgcgg
aggattctcgacgacactgaagaggaagccttacgggatatggagacgcccacgatgaac
tttatgggctccaaaattggccggacaagagatccaagcggtgccttggccatcgccaga
ttatttttggaatggttccccaagtttacagagtgctaccaggattacattaaagctagc
cagcactttcccacactactcaactcattcctcgatcaacagtcgagctttaggcaaaga
gtggctcaagctggcgaacagacgatccgctccatccttattgagccagtgcaaaggctt
ccccgctacagcttactcattgaccaaatcgtgggatgtatccccatgacacatccggct
ctgcagcccatgctcaaagcccgagatatcatcaccaatatttgctcaatggatgagccc
ttgcctgacaagccacatgtcaccaaccggcttcggaatatggttgaagcttggccattg
aacttggaaccacaaggtcgtctcatcgcaacagccgacttcaccgaactggcacctccc
ttccaacctttactcaatcagtcggatcgatccggaattttcctcctcttctcagactgt
gtggttataatcaagaagatgagtggaaccatgacaggtcgagacctcctccgtgagatc
gagaaaccctctgcagctggtttacttatctccatgaccaatgccgcaggtggtccagcc
gcgtatgaatttgtcttcactggatggcatgacttggccgaggttcgatttaccgaggca
gacgatggaacgctcttctggatgacttcgacggaggagatgagaggtgctcatccaggc
gagcaccgaattagtaaagcggtcacgtcgcgatgcttcctgctacaagagatgtacgaa
gcaagagccgccaaatggggagaggatgtggtaaaggcaagaattgaagctcgattttcg
gaaaaggagcgagaggatcctacctggactttacggtcagcgcgcatgccagatagcaac
cttgggcttcacgcagctatcttccaggagggtgccgaccagcttatcgaaggccgcaag
gagcctgccccaattcgagtggttgtcgatcatgatatgggtactaaaggggcacccgta
ggccattacggggttgagattgttgtcaacgtgacgaccaatgacatgaagcgggtatca
atgctcacagttggattaaatgggaggcaattccaggatgacgttgccctggaagacttc
ctccctacaatgtcacgacgagtgatccaactactgagcacgcagcatagtgtttccaat
atgcaattgacggcacctctcgtctcatattactccaagacgcttcatggtcttctactc
aacaccagagcggagaagaccaggtcatttctcgcttcatcccctgtaaaactcctctcc
agtttctggggcggcagctcggtccatctttctgacacggcgagtgtgagctcaaaacac
aagcaggtgccttcgatacatcgcaacaacagccaggcatctgtcgtcagctcaataaag
gggggcaaggatggcgtttctcaagaggaaacccgtaccgataacccgttagtacgacta
gagcaaacgttcactagctatgtcgccgctctacagaaccgcaagggtctcattattggt
cgtaccttgttacaacgctcagtggttgacgaactaacggtcaatgaactttacaacaga
ctcatcgagatcccttatgattttgatgccactgctgacctaggcaccgaggtcattttt
gttgcttttgaaaaatttcttcgaatcgcatgggccgaccaaataagcccagtcatgtca
atgaaatctctggatactctgcaagcacgcgttaacaagagagtgcccggcgactttgca
gattttgttaactttttgttcggtgacatgactccacagaatcgccgcgcgttcactgct
ctcatcaagctcttggccgatctgctggatgggtgcggcaatgatggcgacagaggagca
ttgacacttgcttttgcagagttgctagtatatgacggaacagccgcaaattatatcaat
ctactcgatcgtcttgtggaagactgcgatcggatcttcgaagagcccagcttgaaccac
agttttggactggacagctcaacttatgagtcaattaactcggctattcgtggtaaagga
tacaccccttcgttggcatcaaacacgtcatcactgcgccgcaagtttggtttcgatacc
ctattgcgacagaacagcaaagacgaccgatcatcagtatggcgacaactca--------
-------------------------------------------------gccgttcgagg
tccatcgatgacaacacaatacccaaaaagctagcaaggagaccaggttccagggatcgt
ccacccatagcaggggcgtttgacgaagcacagagaccaggaagctcccatcgattattg
gaaacaataggagagccagagacggagcgcccaccaccgcggtcgcccaagaagaagcgt
cgcagctctctgtcggatctaaagaactacatggaagcggtgaccctggacgatgacgaa
tcaccgcagccacttcaagacgcaaaggaaacatcagagaagctcaacgcaagccccaag
acagcgacgtctaggataccagttagtcccggtgtggcccagacgatgcgagtatcaagg
cagaaagaaaatgtcttagacatgcttcagcctagtctgcttgaaccaagtcccttggag
ccttctgatgaggcaatccgtcgacccgcaccactcaaaactcacaggcattccaagaca
ttatcttcaagtaacataccgacgttgcgcccataccgttctgcacctccaggggctgaa
tcacctcctcgtccaaactcaagcccatctaggcgtggaactcagagactccgcttacaa
tctccgcaaaagcttcgagaacggctcaatacggagaagcaggctgttgacgacgtggat
gcttctctcagatctgagctgttcaaaattggcgaggaaatggcgcgcctcagtgatgcc
cagtccccagggtcacagtcggttgatatgcgacaagtgacggctgccgtccggcagttg
gaggaccgagttcctgccgccatccaggagatacaagagaagcacgcagcaatccagcac
gacatggaaactacggtcaaagcagctgaagccaaggtccgggccattgatcagctatac
aaagaggcagtggcagagaacgaattactgtatgagaaattcaacggggagcttggcaaa
attgtcaaggctctcaagggcaagggcaaagaagaaaaggaagaactgatggttcggctg
cgtgatcaaagcgacgagacagcacgaatgaagaaggagaacgcgcgactcaagcgcgag
atggttagtctgcgtgcggcattgaaggggacgacagagtag
>Fp157
atggttcgcgttaccgaagagctggtgctgtcgtcagatagtgtcactctctaccacgcc
gctgatcctctactcggccatcttcctctgttacttttccacgggccctcgactaccgca
aactataccctcaacagttctcgagtacaagtccacgtttttacgccagccggcttccag
agcttcccccgaataacaatatcgcccaattctccattctacagcgtcgtccaccaccta
ccccgcgagtttcagggagatgaggtctaccgggccctcgccttcggcctcttcaaatac
tttacagaactacccgattgcgttaaattatatctcaagaatctataccccacaagaggt
cgacgtcctggcagtgctccagcgctgttcagcgaacaacatgcagccgatattgtcaag
gacatggtccagagcgatcacacagccgacatcatcgagactctgcaggacgctttgcag
acacaacacatcagccatgtcgatctcgactttgttcttccgccaggcgctattgttcca
ctacagtctgtcgacctcgaagatgtacccgacgacgaagatgacatcctagacccaaca
ttgcgacagtatggaggatacacacctctgataaaattatttggagaaccagtgtttcta
cctactagccgactacgaagagcaccgtcaaagccgactgcgttgaaccgaagcaaatca
ttcctcaaggatcagaaaatggagttgcgtatgaaactgacagaactggtcgagactgag
gaacgatatgtggccaaagtgagggagctggtgacgaatgtcgcagccgactttcgcgag
ggcgctcaagcacgagcgcctggcagtttgagcccctctgaagaagagttggagaaactc
tttcccaattcagcagacggtattctgcaggtcaactcggcctttatggaggaaatgcgg
aggattctcgacgacactgaagaggaagccttacgggatatggagacgcccacgatgaac
tttatgggctccaaaattggccggacaagagatccaagcggtgccttggccatcgccaga
ttatttttggaatggttccccaagtttacagagtgctaccaggattacattaaagctagc
cagcactttcccacactactcaactcattcctcgatcaacagtcgagctttaggcaaaga
gtggctcaagctggcgaacagacgatccgctccatccttattgagccagtgcaaaggctt
ccccgctacagcttactcattgaccaaatcgtgggatgtatccccatgacacatccggct
ctgcagcccatgctcaaagcccgagatatcatcaccaatatttgctcaatggatgagccc
ttgcctgacaagccacatgtcaccaaccggcttcggaatatggttgaagcttggccattg
aacttggaaccacaaggtcgtctcatcgcaacagccgacttcaccgaactggcacctccc
ttccaacctttactcaatcagtcggatcgatccggaattttcctcctcttctcagactgt
gtggttataatcaagaagatgagtggaaccatgacaggtcgagacctcctccgtgagatc
gagaaaccctctgcagctggtttacttatctccatgaccaatgccgcaggtggtccagcc
gcgtatgaatttgtcttcactggatggcatgacttggccgaggttcgatttaccgaggca
gacgatggaacgctcttctggatgacttcgacggaggagatgagaggtgctcatccaggc
gagcaccgaattagtaaagcggtcacgtcgcgatgcttcctgctacaagagatgtacgaa
gcaagagccgccaaatggggagaggatgtggtaaaggcaagaattgaagctcgattttcg
gaaaaggagcgagaggatcctacctggactttacggtcagcgcgcatgccagatagcaac
cttgggcttcacgcagctatcttccaggagggtgccgaccagcttatcgaaggccgcaag
gagcctgccccaattcgagtggttgtcgatcatgatatgggtactaaaggggcacccgta
ggccattacggggttgagattgttgtcaacgtgacgaccaatgacatgaagcgggtatca
atgctcacagttggattaaatgggaggcaattccaggatgacgttgccctggaagacttc
ctccctacaatgtcacgacgagtgatccaactactgagcacgcagcatagtgtttccaat
atgcaattgacggcacctctcgtctcatattactccaagacgcttcatggtcttctactc
aacaccagagcggagaagaccaggtcatttctcgcttcatcccctgtaaaactcctctcc
agtttctggggcggcagctcggtccatctttctgacacggcgagtgtgagctcaaaacac
aagcaggtgccttcgatacatcgcaacaacagccaggcatctgtcgtcagctcaataaag
gggggcaaggatggcgtttctcaagaggaaacccgtaccgataacccgttagtacgacta
gagcaaacgttcactagctatgtcgccgctctacagaaccgcaagggtctcattattggt
cgtaccttgttacaacgctcagtggttgacgaactaacggtcaatgaactttacaacaga
ctcatcgagatcccttatgattttgatgccactgctgacctaggcaccgaggtcattttt
gttgcttttgaaaaatttcttcgaatcgcatgggccgaccaaataagcccagtcatgtca
atgaaatctctggatactctgcaagcacgcgttaacaagagagtgcccggcgactttgca
gattttgttaactttttgttcggtgacatggctccacagaatcgccgcgcgttcactgct
ctcatcaagctcttggccgatctgctggatgggtgcggcaatgatggcgacagaggagca
ttgacacttgcttttgcagagttgctagtatatgacggaacagccgcaaattatatcaat
ctactcgatcgtcttgtggaagactgcgatcggatcttcgaagagcccagcttgaaccac
agttttggactggacagctcaacttatgagtcaattaactcggctattcgtggtaaagga
tacaccccttcgttggcatcaaacacgtcatcactgcgccgcaagtttggtttcgatacc
ctattgcgacagaacagcaaagacgaccgatcatcagtatggcgacaactca--------
-------------------------------------------------gccgttcgagg
tccatcgatgacaacacaatacccaaaaagctagcaaggagaccaggttccagggatcgt
ccacccatagcaggggcgtttgacgaagcacagagaccaggaagctcccatcgattattg
gaaacaataggagagccagagacggagcgcccaccaccgcggtcgcccaagaagaagcgt
cgcagctctctgtcggatctaaagaactacatggaagcggtgaccctggacgatgacgaa
tcaccgcagccacttcaagacgcaaaggaaacatcagagaagctcaacgcaagccccaag
acagcgacgtctaggataccagttagtcccggtgtggcccagacgatgcgagtatcaagg
cagaaagaaaatgtcttagacatgcttcagcctagtctgcttgaaccaagtcccttggag
ccttctgatgaggcaatccgtcgacccgcaccactcaaaactcacaggcattccaagaca
ttatcttcaagtaacataccgacgttgcgcccataccgttctgcacctccaggggctgaa
tcacctcctcgtccaaactcaagcccatctaggcgtggaactcagagactccgcttacaa
tctccgcaaaagcttcgagaacggctcaatacggagaagcaggctgttgacgacgtggat
gcttctctcagatctgagctgttcaaaattggcgaggaaatggcgcgcctcagtgatgcc
cagtccccagggtcacagtcggttgatatgcgacaagtgacggctgccgtccggcagttg
gaggaccgagttcctgccgccatccaggagatacaagagaagcacgcagcaatccagcac
gacatggaaactacggtcaaagcagctgaagccaaggtccgggccattgatcagctatac
aaagaggcagtggcagagaacgaattactgtatgagaaattcaacggggagcttggcaaa
attgtcaaggctctcaagggcaagggcaaagaagaaaaggaagaactgatggttcggctg
cgtgatcaaagcgacgagacagcacgaatgaagaaggagaacgcgcgactcaagcgcgag
atggttagtctgcgtgcggcattgaaggggacgacagagtag
>Fp16r
atggttcgcgttaccgaagagctggtgctgtcgtcagatagtgtcactctctaccacgcc
gctgatcctctactcggccatcttcctctgttacttttccacgggccctcgactaccgca
aactataccctcaacagttctcgagtacaagtccacgtttttacgccagccggcttccag
agcttcccccgaataacaatatcgcccaattctccattctacagcgtcgtccaccaccta
ccccgcgagtttcagggagatgaggtctaccgggccctcgccttcggcctcttcaaatac
tttacagaactacccgattgcgttaaattatatctcaagaatctataccccacaagaggt
cgacgtcctggcagtgctccagcgctgttcagcgaacaacatgcagccgatattgtcaag
gacatggtccagagcgatcacacagccgacatcatcgagactctgcaggacgctttgcag
acacaacacatcagccatgtcgatctcgactttgttcttccgccaggcgctattgttcca
ctacagtctgtcgacctcgaagatgtacccgacgacgaagatgacatcctagacccaaca
ttgcgacagtatggaggatacacacctctgataaaactatttggagaaccagtgtttcta
cctactagccgactacgaagagcaccgtcaaagccgactgcgttgaaccgaagcaaatca
ttcctcaaggatcagaaaatggagttgcgtatgaaactgacagaactggtcgagactgag
gaacgatatgtggccaaagtgagggagctggtgacgaatgtcgcagccgactttcgcgag
ggcgctcaagcacgagcgcctggcagtttgagcccctctgaagaagagttggagaaactc
tttcccaattcagcagacggtattctgcaggtcaactcggcctttatggaggaaatgcgg
aggattctcgacgacactgaagaggaagccttacgggatatggagacgcccacgatgaac
tttatgggctccaaaattggccggacaagagatccaagcggtgccttggccatcgccaga
ttatttttggaatggttccccaagtttacagagtgctaccaggattacattaaagctagc
cagcactttcccacactactcaactcattcctcgatcaacagtcgagctttaggcaaaga
gtggctcaagctggcgaacagacgatccgctccatccttattgagccagtgcaaaggctt
ccccgctacagcttactcattgaccaaatcgtgggatgtatccccatgacacatccggct
ctgcagcccatgctcaaagcccgagatatcatcaccaatatttgctcaatggatgagccc
ttgcctgacaagccacatgtcaccaaccggcttcggaatatggttgaagcttggccattg
aacttggaaccacaaggtcgtctcatcgcaacagccgacttcaccgaactggcacctccc
ttccaacctttactcaatcagtcggatcgatccggaattttcctcctcttctcagactgt
gtggttataatcaagaagatgagtggaaccatgacaggtcgagacctcctccgtgagatc
gagaaaccctctgcagctggtttacttatctccatgaccaatgccgcaggtggtccagcc
gcgtatgaatttgtcttcactggatggcatgacttggccgaggttcgatttaccgaggca
gacgatggaacgctcttctggatgacttcgacggaggagatgagaggtgctcatccaggc
gagcaccgaattagtaaagcggtcacgtcgcgatgcttcctgctacaagagatgtacgaa
gcaagagccgccaaatggggagaggatgtggtaaaggcaagaattgaagctcgattttcg
gaaaaggagcgagaggatcctacctggactttacggtcagcgcgcatgccagatagcaac
cttgggcttcacgcagctatcttccaggagggtgccgaccagcttatcgaaggccgcaag
gagcctgccccaattcgagtggttgtcgatcatgatatgggtactaaaggggcacccgta
ggccattacggggttgagattgttgtcaacgtgacgaccaatgacatgaagcgggtatca
atgctcacagttggattaaatgggaggcaattccaggatgacgttgccctggaagacttc
ctccctacaatgtcacgacgagtgatccaactactgagcacgcagcatagtgtttccaat
atgcaattgacggcacctctcgtctcatattactccaagacgcttcatggtcttctactc
aacaccagagcggagaagaccaggtcatttctcgcttcatcccctgtaaaactcctctcc
agtttctggggcggcagctcggtccatctttctgacacggcgagtgtgagctcaaaacac
aagcaggtgccttcgatacatcgcaacaacagccaggcatctgtcgtcagctcaataaag
gggggcaaggatggcgtttctcaagaggaaacccgtaccgataacccgttagtacgacta
gagcaaacgttcactagctatgtcgccgctctacagaaccgcaagggtctcattattggt
cgtaccttgttacaacgctcagtggttgacgaactaacggtcaatgaactttacaacaga
ctcatcgagatcccttatgattttgatgccactgctgacctaggcaccgaggtcattttt
gttgcttttgaaaaatttcttcgaatcgcatgggccgaccaaataagcccagtcatgtca
atgaaatctctggatactctgcaagcacgcgttaacaagagagtgcccggcgactttgca
gattttgttaactttttgttcggtgacatggctccacagaatcgccgcgcgttcactgct
ctcatcaagctcttggccgatctgctggatgggtgcggcaatgatggcgacagaggagca
ttgacacttgcttttgcagagttgctagtatatgacggaacagccgcaaattatatcaat
ctactcgatcgtcttgtggaagactgcgatcggatcttcgaagagcccagcttgaaccac
agttttggactggacagctcaacttatgagtcaattaactcggctattcgtggtaaagga
tacaccccttcgttggcatcaaacacgtcatcactgcgccgcaagtttggtttcgatacc
ctattgcgacagaacagcaaagacgaccgatcatcagtatggcgacaactca--------
-------------------------------------------------gccgttcgagg
tccatcgatgacaacacaatacccaaaaagctagcaaggagaccaggttccagggatcgt
ccacccatagcaggggcgtttgacgaagcacagagaccaggaagctcccatcgattattg
gaaacaataggagagccagagacggagcgcccaccaccgcggtcgcccaagaagaagcgt
cgcagctctctgtcggatctaaagaactacatggaagcggtgaccctggacgatgacgaa
tcaccgcagccacttcaagacgcaaaggaaacatcagagaagctcaacgcaagccccaag
acagcgacgtctaggataccagttagtcccggtgtggcccagacgatgcgagtatcaagg
cagaaagaaaatgtcttagacatgcttcagcctagtctgcttgaaccaagtcccttggag
ccttctgatgaggcaatccgtcgacccgcaccactcaaaactcacaggcattccaagaca
ttatcttcaagtaacataccgacgttgcgcccataccgttctgcacctccaggggctgaa
tcacctcctcgtccaaactcaagcccatctaggcgtggaactcagagactccgcttacaa
tctccgcaaaagcttcgagaacggctcaatacggagaagcaggctgttgacgacgtggat
gcttctctcagatctgagctgttcaaaattggcgaggaaatggcgcgcctcagtgatgcc
cagtccccagggtcacagtcggttgatatgcgacaagtgacggctgccgtccggcagttg
gaggaccgagttcctgccgccatccaggagatacaagagaagcacgcagcaatccagcac
gacatggaaactacggtcaaagcagctgaagccaaggtccgggccattgatcagctatac
aaagaggcagtggcagagaacgaattactgtatgagaaattcaacggggagcttggcaaa
attgtcaaggctctcaagggcaagggcaaagaagaaaaggaagaactgatggttcggctg
cgtgatcaaagcgacgagacagcacgaatgaagaaggagaacgcgcgactcaagcgcgag
atggttagtctgcgtgcggcattgaaggggacgacagagtag
>Fp1r
atggttcgcgttaccgaagagctggtgctgtcgtcagatagtgtcactctctaccacgcc
gctgatcctctactcggccatcttcctctgttacttttccacgggccctcgactaccgca
aactataccctcaacagttctcgagtacaagtccacgtttttacgccagccggcttccag
agcttcccccgaataacaatatcgcccaattctccattctacagcgtcgtccaccaccta
ccccgcgagtttcagggagatgaggtctaccgggccctcgccttcggcctcttcaaatac
tttacagaactacccgattgcgttaaattatatctcaagaatctataccccacaagaggt
cgacgtcctggcagtgctccagcgctgttcagcgaacaacatgcagccgatattgtcaag
gacatggtccagagcgatcacacagccgacatcatcgagactctgcaggacgctttgcag
acacaacacatcagccatgtcgatctcgactttgttcttccgccaggcgctattgttcca
ctacagtctgtcgacctcgaagatgtacccgacgacgaagatgacatcctagacccaaca
ttgcgacagtatggaggatacacacctctgataaaactatttggagaaccagtgtttcta
cctactagccgactacgaagagcaccgtcaaagccgactgcgttgaaccgaagcaaatca
ttcctcaaggatcagaaaatggagttgcgtatgaaactgacagaactggtcgagactgag
gaacgatatgtggccaaagtgagggagctggtgacgaatgtcgcagccgactttcgcgag
ggcgctcaagcacgagcgcctggcagtttgagcccctctgaagaagagttggagaaactc
tttcccaattcagcagacggtattctgcaggtcaactcggcctttatggaggaaatgcgg
aggattctcgacgacactgaagaggaagccttacgggatatggagacgcccacgatgaac
tttatgggctccaaaattggccggacaagagatccaagcggtgccttggccatcgccaga
ttatttttggaatggttccccaagtttacagagtgctaccaggattacattaaagctagc
cagcactttcccacactactcaactcattcctcgatcaacagtcgagctttaggcaaaga
gtggctcaagctggcgaacagacgatccgctccatccttattgagccagtgcaaaggctt
ccccgctacagcttactcattgaccaaatcgtgggatgtatccccatgacacatccggct
ctgcagcccatgctcaaagcccgagatatcatcaccaatatttgctcaatggatgagccc
ttgcctgacaagccacatgtcaccaaccggcttcggaatatggttgaagcttggccattg
aacttggaaccacaaggtcgtctcatcgcaacagccgacttcaccgaactggcacctccc
ttccaacctttactcaatcagtcggatcgatccggaattttcctcctcttctcagactgt
gtggttataatcaagaagatgagtggaaccatgacaggtcgagacctcctccgtgagatc
gagaaaccctctgcagctggtttacttatctccatgaccaatgccgcaggtggtccagcc
gcgtatgaatttgtcttcactggatggcatgacttggccgaggttcgatttaccgaggca
gacgatggaacgctcttctggatgacttcgacggaggagatgagaggtgctcatccaggc
gagcaccgaattagtaaagcggtcacgtcgcgatgcttcctgctacaagagatgtacgaa
gcaagagccgccaaatggggagaggatgtggtaaaggcaagaattgaagctcgattttcg
gaaaaggagcgagaggatcctacctggactttacggtcagcgcgcatgccagatagcaac
cttgggcttcacgcagctatcttccaggagggtgccgaccagcttatcgaaggccgcaag
gagcctgccccaattcgagtggttgtcgatcatgatatgggtactaaaggggcacccgta
ggccattacggggttgagattgttgtcaacgtgacgaccaatgacatgaagcgggtatca
atgctcacagttggattaaatgggaggcaattccaggatgacgttgccctggaagacttc
ctccctacaatgtcacgacgagtgatccaactactgagcacgcagcatagtgtttccaat
atgcaattgacggcacctctcgtctcatattactccaagacgcttcatggtcttctactc
aacaccagagcggagaagaccaggtcatttctcgcttcatcccctgtaaaactcctctcc
agtttctggggcggcagctcggtccatctttctgacacggcgagtgtgagctcaaaacac
aagcaggtgccttcgatacatcgcaacaacagccaggcatctgtcgtcagctcaataaag
gggggcaaggatggcgtttctcaagaggaaacccgtaccgataacccgttagtacgacta
gagcaaacgttcactagctatgtcgccgctctacagaaccgcaagggtctcattattggt
cgtaccttgttacaacgctcagtggttgacgaactaacggtcaatgaactttacaacaga
ctcatcgagatcccttatgattttgatgccactgctgacctaggcaccgaggtcattttt
gttgcttttgaaaaatttcttcgaatcgcatgggccgaccaaataagcccagtcatgtca
atgaaatctctggatactctgcaagcacgcgttaacaagagagtgcccggcgactttgca
gattttgttaactttttgttcggtgacatggctccacagaatcgccgcgcgttcactgct
ctcatcaagctcttggccgatctgctggatgggtgcggcaatgatggcgacagaggagca
ttgacacttgcttttgcagagttgctagtatatgacggaacagccgcaaattatatcaat
ctactcgatcgtcttgtggaagactgcgatcggatcttcgaagagcccagcttgaaccac
agttttggactggacagctcaacttatgagtcaattaactcggctattcgtggtaaagga
tacaccccttcgttggcatcaaacacgtcatcactgcgccgcaagtttggtttcgatacc
ctattgcgacagaacagcaaagacgaccgatcatcagtatggcgacaactca--------
-------------------------------------------------gccgttcgagg
tccatcgatgacaacacaatacccaaaaagctagcaaggagaccaggttccagggatcgt
ccacccatagcaggggcgtttgacgaagcacagagaccaggaagctcccatcgattattg
gaaacaataggagagccagagacggagcgcccaccaccgcggtcgcccaagaagaagcgt
cgcagctctctgtcggatctaaagaactacatggaagcggtgaccctggacgatgacgaa
tcaccgcagccacttcaagacgcaaaggaaacatcagagaagctcaacgcaagccccaag
acagcgacgtctaggataccagttagtcccggtgtggcccagacgatgcgagtatcaagg
cagaaagaaaatgtcttagacatgcttcagcctagtctgcttgaaccaagtcccttggag
ccttctgatgaggcaatccgtcgacccgcaccactcaaaactcacaggcattccaagaca
ttatcttcaagtaacataccgacgttgcgcccataccgttctgcacctccaggggctgaa
tcacctcctcgtccaaactcaagcccatctaggcgtggaactcagagactccgcttacaa
tctccgcaaaagcttcgagaacggctcaatacggagaagcaggctgttgacgacgtggat
gcttctctcagatctgagctgttcaaaattggcgaggaaatggcgcgcctcagtgatgcc
cagtccccagggtcacagtcggttgatatgcgacaagtgacggctgccgtccggcagttg
gaggaccgagttcctgccgccatccaggagatacaagagaagcacgcagcaatccagcac
gacatggaaactacggtcaaagcagctgaagccaaggtccgggccattgatcagctatac
aaagaggcagtggcagagaacgaattactgtatgagaaattcaacggggagcttggcaaa
attgtcaaggctctcaagggcaagggcaaagaagaaaaggaagaactgatggttcggctg
cgtgatcaaagcgacgagacagcacgaatgaagaaggagaacgcgcgactcaagcgcgag
atggttagtctgcgtgcggcattgaaggggacgacagagtag
>Fp21r
atggttcgcgttaccgaagagctggtgctgtcgtcagatagtgtcactctctaccacgcc
gctgatcctctactcggccatcttcctctgttacttttccacgggccctcgactaccgca
aactataccctcaacagttctcgagtacaagtccacgtttttacgccagccggcttccag
agcttcccccgaataacaatatcgcccaattctccattctacagcgtcgtccaccaccta
ccccgcgagtttcagggagatgaggtctaccgggccctcgccttcggcctcttcaaatac
tttacagaactacccgattgcgttaaattatatctcaagaatctataccccacaagaggt
cgacgtcctggcagtgctccagcgctgttcagcgaacaacatgcagccgatattgtcaag
gacatggtccagagcgatcacacagccgacatcatcgagactctgcaggacgctttgcag
acacaacacatcagccatgtcgatctcgactttgttcttccgccaggcgctattgttcca
ctacagtctgtcgacctcgaagatgtacccgacgacgaagatgacatcctagacccaaca
ttgcgacagtatggaggatacacacctctgataaaactatttggagaaccagtgtttcta
cctactagccgactacgaagagcaccgtcaaagccgactgcgttgaaccgaagcaaatca
ttcctcaaggatcagaaaatggagttgcgtatgaaactgacagaactggtcgagactgag
gaacgatatgtggccaaagtgagggagctggtgacgaatgtcgcagccgactttcgcgag
ggcgctcaagcacgagcgcctggcagtttgagcccctctgaagaagagttggagaaactc
tttcccaattcagcagacggtattctgcaggtcaactcggcctttatggaggaaatgcgg
aggattctcgacgacactgaagaggaagccttacgggatatggagacgcccacgatgaac
tttatgggctccaaaattggccggacaagagatccaagcggtgccttggccatcgccaga
ttatttttggaatggttccccaagtttacagagtgctaccaggattacattaaagctagc
cagcactttcccacactactcaactcattcctcgatcaacagtcgagctttaggcaaaga
gtggctcaagctggcgaacagacgatccgctccatccttattgagccagtgcaaaggctt
ccccgctacagcttactcattgaccaaatcgtgggatgtatccccatgacacatccggct
ctgcagcccatgctcaaagcccgagatatcatcaccaatatttgctcaatggatgagccc
ttgcctgacaagccacatgtcaccaaccggcttcggaatatggttgaagcttggccattg
aacttggaaccacaaggtcgtctcatcgcaacagccgacttcaccgaactggcacctccc
ttccaacctttactcaatcagtcagatcgatccggaattttcctcctcttctcagactgt
gtggttataatcaagaagatgagtggaaccatgacaggtcgagacctcctccgtgagatc
gagaaaccctctgcagctggtttacttatctccatgaccaatgccgcaggtggtccagcc
gcgtatgaatttgtcttcactggatggcatgacttggccgaggttcgatttaccgaggca
gacgatggaacgctcttctggatgacttcgacggaggagatgagaggtgctcatccaggc
gagcaccgaattagtaaagcggtcacgtcgcgatgcttcctgctacaagagatgtacgaa
gcaagagccgccaaatggggagaggatgtggtaaaggcaagaattgaagctcgattttcg
gaaaaggagcgagaggatcctacctggactttacggtcagcgcgcatgccagatagcaac
cttgggcttcacgcagctatcttccaggagggtgccgaccagcttatcgaaggccgcaag
gagcctgccccaattcgagtggttgtcgatcatgatatgggtactaaaggggcacccgta
ggccattacggggttgagattgttgtcaacgtgacgaccaatgacatgaagcgggtatca
atgctcacagttggattaaatgggaggcaattccaggatgacgttgccctggaagacttc
ctccctacaatgtcacgacgagtgatccaactactgagcacgcagcatagtgtttccaat
atgcaattgacggcacctctcgtctcatattactccaagacgcttcatggtcttctactc
aacaccagagcggagaagaccaggtcatttctcgcttcatcccctgtaaaactcctctcc
agtttctggggcggcagctcggtccatctttctgacacggcgagtgtgagctcaaaacac
aagcaggtgccttcgatacatcgcaacaacagccaggcatctgtcgtcagctcaataaag
gggggcaaggatggcgtttctcaagaggaaacccgtaccgataacccgttagtacgacta
gagcaaacgttcactagctatgtcgccgctctacagaaccgcaagggtctcattattggt
cgtaccttgttacaacgctcagtggttgacgaactaacggtcaatgaactttacaacaga
ctcatcgagatcccttatgattttgatgccactgctgacctaggcaccgaggtcattttt
gttgcttttgaaaaatttcttcgaatcgcatgggccgaccaaataagcccagtcatgtca
atgaaatctctggatactctgcaagcacgcgttaacaagagagtgcccggcgactttgca
gattttgttaactttttgttcggtgacatggctccacagaatcgccgcgcgttcactgct
ctcatcaagctcttggccgatctgctggatgggtgcggcaatgatggcgacagaggagca
ttgacacttgcttttgcagagttgctagtatatgacggaacagccgcaaattatatcaat
ctactcgatcgtcttgtggaagactgcgatcggatcttcgaagagcccagcttgaaccac
agttttggactggacagctcaacttatgagtcaattaactcggctattcgtggtaaagga
tacaccccttcgttggcatcaaacacgtcatcactgcgccgcaagtttggtttcgatacc
ctattgcgacagaacagcaaagacgaccgatcatcagtatggcgacaactcagtaagcac
agaaaccccacagcaagcgaagctttcagcttatcaaaaacgtcattaggccgttcgagg
tccatcgatgacaacacaatacccaaaaagctagcaaggagaccaggttccagggatcgt
ccacccatagcaggggcgtttgacgaagcacagagaccaggaagctcccatcgattattg
gaaacaataggagagccagagacggagcgcccaccaccgcggtcgcccaagaagaagcgt
cgcagctctctgtcggatctaaagaactacatggaagcggtgaccctggacgatgacgaa
tcaccgcagccacttcaagacgcaaaggaaacatcagagaagctcaacgcaagccccaag
acagcgacgtctaggataccagttagtcccggtgtggcccagacgatgcgagtatcaagg
cagaaagaaaatgtcttagacatgcttcagcctagtctgcttgaaccaagtcccttggag
ccttctgatgaggcaatccgtcgacccgcaccactcaaaactcacaggcattccaagaca
ttatcttcaagtaacataccgacgttgcgcccataccgttctgcacctccaggggctgaa
tcacctcctcgtccaaactcaagcccatctaggcgtggaactcagagactccgcttacaa
tctccgcaaaagcttcgagaacggctcaatacggagaagcaggctgttgacgacgtggat
gcttctctcagatctgagctgttcaaaattggcgaggaaatggcgcgcctcagtgatgcc
cagtccccagggtcacagtcggttgatatgcgacaagtgacggctgccgtccggcagttg
gaggaccgagttcctgccgccatccaggagatacaagagaagcacgcagcaatccagcac
gacatggaaactacggtcaaagcagctgaagccaaggtccgggccattgatcagctatac
aaagaggcagtggcagagaacgaattactgtatgagaaattcaacggggagcttggcaaa
attgtcaaggctctcaagggcaagggcaaagaagaaaaggaagaactgatggttcggctg
cgtgatcaaagcgacgagacagcacgaatgaagaaggagaacgcgcgactcaagcgcgag
atggttagtctgcgtgcggcattgaaggggacgacagagtag
>Fp24r
atggttcgcgttaccgaagagctggtgctgtcgtcagatagtgtcactctctaccacgcc
gctgatcctctactcggccatcttcctctgttacttttccacgggccctcgactaccgca
aactataccctcaacagttctcgagtacaagtccacgtttttacgccagccggcttccag
agcttcccccgaataacaatatcgcccaattctccattctacagcgtcgtccaccaccta
ccccgcgagtttcagggagatgaggtctaccgggccctcgccttcggcctcttcaaatac
tttacagaactacccgattgcgttaaattatatctcaagaatctataccccacaagaggt
cgacgtcctggcagtgctccagcgctgttcagcgaacaacatgcagccgatattgtcaag
gacatggtccagagcgatcacacagccgacatcatcgagactctgcaggacgctttgcag
acacaacacatcagccatgtcgatctcgactttgttcttccgccaggcgctattgttcca
ctacagtctgtcgacctcgaagatgtacccgacgacgaagatgacatcctagacccaaca
ttgcgacagtatggaggatacacacctctgataaaactatttggagaaccagtgtttcta
cctactagccgactacgaagagcaccgtcaaagccgactgcgttgaaccgaagcaaatca
ttcctcaaggatcagaaaatggagttgcgtatgaaactgacagaactggtcgagactgag
gaacgatatgtggccaaagtgagggagctggtgacgaatgtcgcagccgactttcgcgag
ggcgctcaagcacgagcgcctggcagtttgagcccctctgaagaagagttggagaaactc
tttcccaattcagcagacggtattctgcaggtcaactcggcctttatggaggaaatgcgg
aggattctcgacgacactgaagaggaagccttacgggatatggagacgcccacgatgaac
tttatgggctccaaaattggccggacaagagatccaagcggtgccttggccatcgccaga
ttatttttggaatggttccccaagtttacagagtgctaccaggattacattaaagctagc
cagcactttcccacactactcaactcattcctcgatcaacagtcgagctttaggcaaaga
gtggctcaagctggcgaacagacgatccgctccatccttattgagccagtgcaaaggctt
ccccgctacagcttactcattgaccaaatcgtgggatgtatccccatgacacatccggct
ctgcagcccatgctcaaagcccgagatatcatcaccaatatttgctcaatggatgagccc
ttgcctgacaagccacatgtcaccaaccggcttcggaatatggttgaagcttggccattg
aacttggaaccacaaggtcgtctcatcgcaacagccgacttcaccgaactggcacctccc
ttccaacctttactcaatcagtcggatcgatccggaattttcctcctcttctcagactgt
gtggttataatcaagaagatgagtggaaccatgacaggtcgagacctcctccgtgagatc
gagaaaccctctgcagctggtttacttatctccatgaccaatgccgcaggtggtccagcc
gcgtatgaatttgtcttcactggatggcatgacttggccgaggttcgatttaccgaggca
gacgatggaacgctcttctggatgacttcgacggaggagatgagaggtgctcatccaggc
gagcaccgaattagtaaagcggtcacgtcgcgatgcttcctgctacaagagatgtacgaa
gcaagagccgccaaatggggagaggatgtggtaaaggcaagaattgaagctcgattttcg
gaaaaggagcgagaggatcctacctggactttacggtcagcgcgcatgccagatagcaac
cttgggcttcacgcagctatcttccaggagggtgccgaccagcttatcgaaggccgcaag
gagcctgccccaattcgagtggttgtcgatcatgatatgggtactaaaggggcacccgta
ggccattacggggttgagattgttgtcaacgtgacgaccaatgacatgaagcgggtatca
atgctcacagttggattaaatgggaggcaattccaggatgacgttgccctggaagacttc
ctccctacaatgtcacgacgagtgatccaactactgagcacgcagcatagtgtttccaat
atgcaattgacggcacctctcgtctcatattactccaagacgcttcatggtcttctactc
aacaccagagcggagaagaccaggtcatttctcgcttcatcccctgtaaaactcctctcc
agtttctggggcggcagctcggtccatctttctgacacggcgagtgtgagctcaaaacac
aagcaggtgccttcgatacatcgcaacaacagccaggcatctgtcgtcagctcaataaag
gggggcaaggatggcgtttctcaagaggaaacccgtaccgataacccgttagtacgacta
gagcaaacgttcactagctatgtcgccgctctacagaaccgcaagggtctcattattggt
cgtaccttgttacaacgctcagtggttgacgaactaacggtcaatgaactttacaacaga
ctcatcgagatcccttatgattttgatgccactgctgacctaggcaccgaggtcattttt
gttgcttttgaaaaatttcttcgaatcgcatgggccgaccaaataagcccagtcatgtca
atgaaatctctggatactctgcaagcacgcgttaacaagagagtgcccggcgactttgca
gattttgttaactttttgttcggtgacatggctccacagaatcgccgcgcgttcactgct
ctcatcaagctcttggccgatctgctggatgggtgcggcaatgatggcgacagaggagca
ttgacacttgcttttgcagagttgctagtatatgacggaacagccgcaaattatatcaat
ctactcgatcgtcttgtggaagactgcgatcggatcttcgaagagcccagcttgaaccac
agttttggactggacagctcaacttatgagtcaattaactcggctattcgtggtaaagga
tacaccccttcgttggcatcaaacacgtcatcactgcgccgcaagtttggtttcgatacc
ctattgcgacagaacagcaaagacgaccgatcatcagtatggcgacaactcagtaagcac
agaaaccccacagcaagcgaagctttcagcttatcaaaaacgtcattaggccgttcgagg
tccatcgatgacaacacaatacccaaaaagctagcaaggagaccaggttccagggatcgt
ccacccatagcaggggcgtttgacgaagcacagagaccaggaagctcccatcgattattg
gaaacaataggagagccagagacggagcgcccaccaccgcggtcgcccaagaagaagcgt
cgcagctctctgtcggatctaaagaactacatggaagcggtgaccctggacgatgacgaa
tcaccgcagccacttcaagacgcaaaggaaacatcagagaagctcaacgcaagccccaag
acagcgacgtctaggataccagttagtcccggtgtggcccagacgatgcgagtatcaagg
cagaaagaaaatgtcttagacatgcttcagcctagtctgcttgaaccaagtcccttggag
ccttctgatgaggcaatccgtcgacccgcaccactcaaaactcacaggcattccaagaca
ttatcttcaagtaacataccgacgttgcgcccataccgttctgcacctccaggggctgaa
tcacctcctcgtccaaactcaagcccatctaggcgtggaactcagagactccgcttacaa
tctccgcaaaagcttcgagaacggctcaatacggagaagcaggctgttgacgacgtggat
gcttctctcagatctgagctgttcaaaattggcgaggaaatggcgcgcctcagtgatgcc
cagtccccagggtcacagtcggttgatatgcgacaagtgacggctgccgtccggcagttg
gaggaccgagttcctgccgccatccaggagatacaagagaagcacgcagcaatccagcac
gacatggaaactacggtcaaagcagctgaagccaaggtccgggccattgatcagctatac
aaagaggcagtggcagagaacgaattactgtatgagaaattcaacggggagcttggcaaa
attgtcaaggctctcaagggcaagggcaaagaagaaaaggaagaactgatggttcggctg
cgtgatcaaagcgacgagacagcacgaatgaagaaggagaacgcgcgactcaagcgcgag
atggttagtctgcgtgcggcattgaaggggacgacagagtag
>Fp2516
atggttcgcgttaccgaagagctggtgctgtcgtcagatagtgtcactctctaccacgcc
gctgatcctctactcggccatcttcctctgttacttttccacgggccctcgactaccgca
aactataccctcaacagttctcgagtacaagtccacgtttttacgccagccggcttccag
agcttcccccgaataacaatatcgcccaattctccattctacagcgtcgtccaccaccta
ccccgcgagtttcagggagatgaggtctaccgggccctcgccttcggcctcttcaaatac
tttacagaactacccgattgcgttaaattatatctcaagaatctataccccacaagaggt
cgacgtcctggcagtgctccagcgctgttcagcgaacaacatgcagccgatattgtcaag
gacatggtccagagcgatcacacagccgacatcatcgagactctgcaggacgctttgcag
acacaacacatcagccatgtcgatctcgactttgttcttccgccaggcgctattgttcca
ctacagtctgtcgacctcgaagatgtacccgacgacgaagatgacatcctagacccaaca
ttgcgacagtatggaggatacacacctctgataaaactatttggagaaccagtgtttcta
cctactagccgactacgaagagcaccgtcaaagccgactgcgttgaaccgaagcaaatca
ttcctcaaggatcagaaaatggagttgcgtatgaaactgacagaactggtcgagactgag
gaacgatatgtggccaaagtgagggagctggtgacgaatgtcgcagccgactttcgcgag
ggcgctcaagcacgagcgcctggcagtttgagcccctctgaagaagagttggagaaactc
tttcccaattcagcagacggtattctgcaggtcaactcggcctttatggaggaaatgcgg
aggattctcgacgacactgaagaggaagccttacgggatatggagacgcccacgatgaac
tttatgggctccaaaattggccggacaagagatccaagcggtgccttggccatcgccaga
ttatttttggaatggttccccaagtttacagagtgctaccaggattacattaaagctagc
cagcactttcccacactactcaactcattcctcgatcaacagtcgagctttaggcaaaga
gtggctcaagctggcgaacagacgatccgctccatccttattgagccagtgcaaaggctt
ccccgctacagcttactcattgaccaaatcgtgggatgtatccccatgacacatccggct
ctgcagcccatgctcaaagcccgagatatcatcaccaatatttgctcaatggatgagccc
ttgcctgacaagccacatgtcaccaaccggcttcggaatatggttgaagcttggccattg
aacttggaaccacaaggtcgtctcatcgcaacagccgacttcaccgaactggcacctccc
ttccaacctttactcaatcagtcggatcgatccggaattttcctcctcttctcagactgt
gtggttataatcaagaagatgagtggaaccatgacaggtcgagacctcctccgtgagatc
gagaaaccctctgcagctggtttacttatctccatgaccaatgccgcaggtggtccagcc
gcgtatgaatttgtcttcactggatggcatgacttggccgaggttcgatttaccgaggca
gacgatggaacgctcttctggatgacttcgacggaggagatgagaggtgctcatccaggc
gagcaccgaattagtaaagcggtcacgtcgcgatgcttcctgctacaagagatgtacgaa
gcaagagccgccaaatggggagaggatgtggtaaaggcaagaattgaagctcgattttcg
gaaaaggagcgagaggatcctacctggactttacggtcagcgcgcatgccagatagcaac
cttgggcttcacgcagctatcttccaggagggtgccgaccagcttatcgaaggccgcaag
gagcctgccccaattcgagtggttgtcgatcatgatatgggtactaaaggggcacccgta
ggccattacggggttgagattgttgtcaacgtgacgaccaatgacatgaagcgggtatca
atgctcacagttggattaaatgggaggcaattccaggatgacgttgccctggaagacttc
ctccctacaatgtcacgacgagtgatccaactactgagcacgcagcatagtgtttccaat
atgcaattgacggcacctctcgtctcatattactccaagacgcttcatggtcttctactc
aacaccagagcggagaagaccaggtcatttctcgcttcatcccctgtaaaactcctctcc
agtttctggggcggcagctcggtccatctttctgacacggcgagtgtgagctcaaaacac
aagcaggtgccttcgatacatcgcaacaacagccaggcatctgtcgtcagctcaataaag
gggggcaaggatggcgtttctcaagaggaaacccgtaccgataacccgttagtacgacta
gagcaaacgttcactagctatgtcgccgctctacagaaccgcaagggtctcattattggt
cgtaccttgttacaacgctcagtggttgacgaactaacggtcaatgaactttacaacaga
ctcatcgagatcccttatgattttgatgccactgctgacctaggcaccgaggtcattttt
gttgcttttgaaaaatttcttcgaatcgcatgggccgaccaaataagcccagtcatgtca
atgaaatctctggatactctgcaagcacgcgttaacaagagagtgcccggcgactttgca
gattttgttaactttttgttcggtgacatggctccacagaatcgccgcgcgttcactgct
ctcatcaagctcttggccgatctgctggatgggtgcggcaatgatggcgacagaggagca
ttgacacttgcttttgcagagttgctagtatatgacggaacagccgcaaattatatcaat
ctactcgatcgtcttgtggaagactgcgatcggatcttcgaagagcccagcttgaaccac
agttttggactggacagctcaacttatgagtcaattaactcggctattcgtggtaaagga
tacaccccttcgttggcatcaaacacgtcatcactgcgccgcaagtttggtttcgatacc
ctattgcgacagaacagcaaagacgaccgatcatcagtatggcgacaactca--------
-------------------------------------------------gccgttcgagg
tccatcgatgacaacacaatacccaaaaagctagcaaggagaccaggttccagggatcgt
ccacccatagcaggggcgtttgacgaagcacagagaccaggaagctcccatcgattattg
gaaacaataggagagccagagacggagcgcccaccaccgcggtcgcccaagaagaagcgt
cgcagctctctgtcggatctaaagaactacatggaagcggtgaccctggacgatgacgaa
tcaccgcagccacttcaagacgcaaaggaaacatcagagaagctcaacgcaagccccaag
acagcgacgtctaggataccagttagtcccggtgtggcccagacgatgcgagtatcaagg
cagaaagaaaatgtcttagacatgcttcagcctagtctgcttgaaccaagtcccttggag
ccttctgatgaggcaatccgtcgacccgcaccactcaaaactcacaggcattccaagaca
ttatcttcaagtaacataccgacgttgcgcccataccgttctgcacctccaggggctgaa
tcacctcctcgtccaaactcaagcccatctaggcgtggaactcagagactccgcttacaa
tctccgcaaaagcttcgagaacggctcaatacggagaagcaggctgttgacgacgtggat
gcttctctcagatctgagctgttcaaaattggcgaggaaatggcgcgcctcagtgatgcc
cagtccccagggtcacagtcggttgatatgcgacaagtgacggctgccgtccggcagttg
gaggaccgagttcctgccgccatccaggagatacaagagaagcacgcagcaatccagcac
gacatggaaactacggtcaaagcagctgaagccaaggtccgggccattgatcagctatac
aaagaggcagtggcagagaacgaattactgtatgagaaattcaacggggagcttggcaaa
attgtcaaggctctcaagggcaagggcaaagaagaaaaggaagaactgatggttcggctg
cgtgatcaaagcgacgagacagcacgaatgaagaaggagaacgcgcgactcaagcgcgag
atggttagtctgcgtgcggcattgaaggggacgacagagtag
>Fp26r
atggttcgcgttaccgaagagctggtgctgtcgtcagatagtgtcactctctaccacgcc
gctgatcctctactcggccatcttcctctgttacttttccacgggccctcgactaccgca
aactataccctcaacagttctcgagtacaagtccacgtttttacgccagccggcttccag
agcttcccccgaataacaatatcgcccaattctccattctacagcgtcgtccaccaccta
ccccgcgagtttcagggagatgaggtctaccgggccctcgccttcggcctcttcaaatac
tttacagaactacccgattgcgttaaattatatctcaagaatctataccccacaagaggt
cgacgtcctggcagtgctccagcgctgttcagcgaacaacatgcagccgatattgtcaag
gacatggtccagagcgatcacacagccgacatcatcgagactctgcaggacgctttgcag
acacaacacatcagccatgtcgatctcgactttgttcttccgccaggcgctattgttcca
ctacagtctgtcgacctcgaagatgtacccgacgacgaagatgacatcctagacccaaca
ttgcgacagtatggaggatacacacctctgataaaactatttggagaaccagtgtttcta
cctactagccgactacgaagagcaccgtcaaagccgactgcgttgaaccgaagcaaatca
ttcctcaaggatcagaaaatggagttgcgtatgaaactgacagaactggtcgagactgag
gaacgatatgtggccaaagtgagggagctggtgacgaatgtcgcagccgactttcgcgag
ggcgctcaagcacgagcgcctggcagtttgagcccctctgaagaagagttggagaaactc
tttcccaattcagcagacggtattctgcaggtcaactcggcctttatggaggaaatgcgg
aggattctcgacgacactgaagaggaagccttacgggatatggagacgcccacgatgaac
tttatgggctccaaaattggccggacaagagatccaagcggtgccttggccatcgccaga
ttatttttggaatggttccccaagtttacagagtgctaccaggattacattaaagctagc
cagcactttcccacactactcaactcattcctcgatcaacagtcgagctttaggcaaaga
gtggctcaagctggcgaacagacgatccgctccatccttattgagccagtgcaaaggctt
ccccgctacagcttactcattgaccaaatcgtgggatgtatccccatgacacatccggct
ctgcagcccatgctcaaagcccgagatatcatcaccaatatttgctcaatggatgagccc
ttgcctgacaagccacatgtcaccaaccggcttcggaatatggttgaagcttggccattg
aacttggaaccacaaggtcgtctcatcgcaacagccgacttcaccgaactggcacctccc
ttccaacctttactcaatcagtcggatcgatccggaattttcctcctcttctcagactgt
gtggttataatcaagaagatgagtggaaccatgacaggtcgagacctcctccgtgagatc
gagaaaccctctgcagctggtttacttatctccatgaccaatgccgcaggtggtccagcc
gcgtatgaatttgtcttcactggatggcatgacttggccgaggttcgatttaccgaggca
gacgatggaacgctcttctggatgacttcgacggaggagatgagaggtgctcatccaggc
gagcaccgaattagtaaagcggtcacgtcgcgatgcttcctgctacaagagatgtacgaa
gcaagagccgccaaatggggagaggatgtggtaaaggcaagaattgaagctcgattttcg
gaaaaggagcgagaggatcctacctggactttacggtcagcgcgcatgccagatagcaac
cttgggcttcacgcagctatcttccaggagggtgccgaccagcttatcgaaggccgcaag
gagcctgccccaattcgagtggttgtcgatcatgatatgggtactaaaggggcacccgta
ggccattacggggttgagattgttgtcaacgtgacgaccaatgacatgaagcgggtatca
atgctcacagttggattaaatgggaggcaattccaggatgacgttgccctggaagacttc
ctccctacaatgtcacgacgagtgatccaactactgagcacgcagcatagtgtttccaat
atgcaattgacggcacctctcgtctcatattactccaagacgcttcatggtcttctactc
aacaccagagcggagaagaccaggtcatttctcgcttcatcccctgtaaaactcctctcc
agtttctggggcggcagctcggtccatctttctgacacggcgagtgtgagctcaaaacac
aagcaggtgccttcgatacatcgcaacaacagccaggcatctgtcgtcagctcaataaag
gggggcaaggatggcgtttctcaagaggaaacccgtaccgataacccgttagtacgacta
gagcaaacgttcactagctatgtcgccgctctacagaaccgcaagggtctcattattggt
cgtaccttgttacaacgctcagtggttgacgaactaacggtcaatgaactttacaacaga
ctcatcgagatcccttatgattttgatgccactgctgacctaggcaccgaggtcattttt
gttgcttttgaaaaatttcttcgaatcgcatgggccgaccaaataagcccagtcatgtca
atgaaatctctggatactctgcaagcacgcgttaacaagagagtgcccggcgactttgca
gattttgttaactttttgttcggtgacatggctccacagaatcgccgcgcgttcactgct
ctcatcaagctcttggccgatctgctggatgggtgcggcaatgatggcgacagaggagca
ttgacacttgcttttgcagagttgctagtatatgacggaacagccgcaaattatatcaat
ctactcgatcgtcttgtggaagactgcgatcggatcttcgaagagcccagcttgaaccac
agttttggactggacagctcaacttatgagtcaattaactcggctattcgtggtaaagga
tacaccccttcgttggcatcaaacacgtcatcactgcgccgcaagtttggtttcgatacc
ctattgcgacagaacagcaaagacgaccgatcatcagtatggcgacaactca--------
-------------------------------------------------gccgttcgagg
tccatcgatgacaacacaatacccaaaaagctagcaaggagaccaggttccagggatcgt
ccacccatagcaggggcgtttgacgaagcacagagaccaggaagctcccatcgattattg
gaaacaataggagagccagagacggagcgcccaccaccgcggtcgcccaagaagaagcgt
cgcagctctctgtcggatctaaagaactacatggaagcggtgaccctggacgatgacgaa
tcaccgcagccacttcaagacgcaaaggaaacatcagagaagctcaacgcaagccccaag
acagcgacgtctaggataccagttagtcccggtgtggcccagacgatgcgagtatcaagg
cagaaagaaaatgtcttagacatgcttcagcctagtctgcttgaaccaagtcccttggag
ccttctgatgaggcaatccgtcgacccgcaccactcaaaactcacaggcattccaagaca
ttatcttcaagtaacataccgacgttgcgcccataccgttctgcacctccaggggctgaa
tcacctcctcgtccaaactcaagcccatctaggcgtggaactcagagactccgcttacaa
tctccgcaaaagcttcgagaacggctcaatacggagaagcaggctgttgacgacgtggat
gcttctctcagatctgagctgttcaaaattggcgaggaaatggcgcgcctcagtgatgcc
cagtccccagggtcacagtcggttgatatgcgacaagtgacggctgccgtccggcagttg
gaggaccgagttcctgccgccatccaggagatacaagagaagcacgcagcaatccagcac
gacatggaaactacggtcaaagcagctgaagccaaggtccgggccattgatcagctatac
aaagaggcagtggcagagaacgaattactgtatgagaaattcaacggggagcttggcaaa
attgtcaaggctctcaagggcaagggcaaagaagaaaaggaagaactgatggttcggctg
cgtgatcaaagcgacgagacagcacgaatgaagaaggagaacgcgcgactcaagcgcgag
atggttagtctgcgtgcggcattgaaggggacgacagagtag
>Fp33
atggttcgcgttaccgaagagctggtgctgtcgtcagatagtgtcactctctaccacgcc
gctgatcctctactcggccatcttcctctgttacttttccacgggccctcgactaccgca
aactataccctcaacagttctcgagtacaagtccacgtttttacgccagccggcttccag
agcttcccccgaataacaatatcgcccaattctccattctacagcgtcgtccaccaccta
ccccgcgagtttcagggagatgaggtctaccgggccctcgccttcggcctcttcaaatac
tttacagaactacccgattgcgttaaattatatctcaagaatctataccccacaagaggt
cgacgtcctggcagtgctccagcgctgttcagcgaacaacatgcagccgatattgtcaag
gacatggtccagagcgatcacacagccgacatcatcgagactctgcaggacgctttgcag
acacaacacatcagccatgtcgatctcgactttgttcttccgccaggcgctattgttcca
ctacagtctgtcgacctcgaagatgtacccgacgacgaagatgacatcctagacccaaca
ttgcgacagtatggaggatacacacctctgataaaactatttggagaaccagtgtttcta
cctactagccgactacgaagagcaccgtcaaagccgactgcgttgaaccgaagcaaatca
ttcctcaaggatcagaaaatggagttgcgtatgaaactgacagaactggtcgagactgag
gaacgatatgtggccaaagtgagggagctggtgacgaatgtcgcagccgactttcgcgag
ggcgctcaagcacgagcgcctggcagtttgagcccctctgaagaagagttggagaaactc
tttcccaattcagcagacggtattctgcaggtcaactcggcctttatggaggaaatgcgg
aggattctcgacgacactgaagaggaagccttacgggatatggagacgcccacgatgaac
tttatgggctccaaaattggccggacaagagatccaagcggtgccttggccatcgccaga
ttatttttggaatggttccccaagtttacagagtgctaccaggattacattaaagctagc
cagcactttcccacactactcaactcattcctcgatcaacagtcgagctttaggcaaaga
gtggctcaagctggcgaacagacgatccgctccatccttattgagccagtgcaaaggctt
ccccgctacagcttactcattgaccaaatcgtgggatgtatccccatgacacatccggct
ctgcagcccatgctcaaagcccgagatatcatcaccaatatttgctcaatggatgagccc
ttgcctgacaagccacatgtcaccaaccggcttcggaatatggttgaagcttggccattg
aacttggaaccacaaggtcgtctcatcgcaacagccgacttcaccgaactggcacctccc
ttccaacctttactcaatcagtcggatcgatccggaattttcctcctcttctcagactgt
gtggttataatcaagaagatgagtggaaccatgacaggtcgagacctcctccgtgagatc
gagaaaccctctgcagctggtttacttatctccatgaccaatgccgcaggtggtccagcc
gcgtatgaatttgtcttcactggatggcatgacttggccgaggttcgatttaccgaggca
gacgatggaacgctcttctggatgacttcgacggaggagatgagaggtgctcatccaggc
gagcaccgaattagtaaagcggtcacgtcgcgatgcttcctgctacaagagatgtacgaa
gcaagagccgccaaatggggagaggatgtggtaaaggcaagaattgaagctcgattttcg
gaaaaggagcgagaggatcctacctggactttacggtcagcgcgcatgccagatagcaac
cttgggcttcacgcagctatcttccaggagggtgccgaccagcttatcgaaggccgcaag
gagcctgccccaattcgagtggttgtcgatcatgatatgggtactaaaggggcacccgta
ggccattacggggttgagattgttgtcaacgtgacgaccaatgacatgaagcgggtatca
atgctcacagttggattaaatgggaggcaattccaggatgacgttgccctggaagacttc
ctccctacaatgtcacgacgagtgatccaactactgagcacgcagcatagtgtttccaat
atgcaattgacggcacctctcgtctcatattactccaagacgcttcatggtcttctactc
aacaccagagcggagaagaccaggtcatttctcgcttcatcccctgtaaaactcctctcc
agtttctggggcggcagctcggtccatctttctgacacggcgagtgtgagctcaaaacac
aagcaggtgccttcgatacatcgcaacaacagccaggcatctgtcgtcagctcaataaag
gggggcaaggatggcgtttctcaagaggaaacccgtaccgataacccgttagtacgacta
gagcaaacgttcactagctatgtcgccgctctacagaaccgcaagggtctcattattggt
cgtaccttgttacaacgctcagtggttgacgaactaacggtcaatgaactttacaacaga
ctcatcgagatcccttatgattttgatgccactgctgacctaggcaccgaggtcattttt
gttgcttttgaaaaatttcttcgaatcgcatgggccgaccaaataagcccagtcatgtca
atgaaatctctggatactctgcaagcacgcgttaacaagagagtgcccggcgactttgca
gattttgttaactttttgttcggtgacatggctccacagaatcgccgcgcgttcactgct
ctcatcaagctcttggccgatctgctggatgggtgcggcaatgatggcgacagaggagca
ttgacacttgcttttgcagagttgctagtatatgacggaacagccgcaaattatatcaat
ctactcgatcgtcttgtggaagactgcgatcggatcttcgaagagcccagcttgaaccac
agttttggactggacagctcaacttatgagtcaattaactcggctattcgtggtaaagga
tacaccccttcgttggcatcaaacacgtcatcactgcgccgcaagtttggtttcgatacc
ctattgcgacagaacagcaaagacgaccgatcatcagtatggcgacaactca--------
-------------------------------------------------gccgttcgagg
tccatcgatgacaacacaatacccaaaaagctagcaaggagaccaggttccagggatcgt
ccacccatagcaggggcgtttgacgaagcacagagaccaggaagctcccatcgattattg
gaaacaataggagagccagagacggagcgcccaccaccgcggtcgcccaagaagaagcgt
cgcagctctctgtcggatctaaagaactacatggaagcggtgaccctggacgatgacgaa
tcaccgcagccacttcaagacgcaaaggaaacatcagagaagctcaacgcaagccccaag
acagcgacgtctaggataccagttagtcccggtgtggcccagacgatgcgagtatcaagg
cagaaagaaaatgtcttagacatgcttcagcctagtctgcttgaaccaagtcccttggag
ccttctgatgaggcaatccgtcgacccgcaccactcaaaactcacaggcattccaagaca
ttatcttcaagtaacataccgacgttgcgcccataccgttctgcacctccaggggctgaa
tcacctcctcgtccaaactcaagcccatctaggcgtggaactcagagactccgcttacaa
tctccgcaaaagcttcgagaacggctcaatacggagaagcaggctgttgacgacgtggat
gcttctctcagatctgagctgttcaaaattggcgaggaaatggcgcgcctcagtgatgcc
cagtccccagggtcacagtcggttgatatgcgacaagtgacggctgccgtccggcagttg
gaggaccgagttcctgccgccatccaggagatacaagagaagcacgcagcaatccagcac
gacatggaaactacggtcaaagcagctgaagccaaggtccgggccattgatcagctatac
aaagaggcagtggcagagaacgaattactgtatgagaaattcaacggggagcttggcaaa
attgtcaaggctctcaagggcaagggcaaagaagaaaaggaagaactgatggttcggctg
cgtgatcaaagcgacgagacagcacgaatgaagaaggagaacgcgcgactcaagcgcgag
atggttagtctgcgtgcggcattgaaggggacgacagagtag
>Fp34
atggttcgcgttaccgaagagctggtgctgtcgtcagatagtgtcactctctaccacgcc
gctgatcctctactcggccatcttcctctgttacttttccacgggccctcgactaccgca
aactataccctcaacagttctcgagtacaagtccacgtttttacgccagccggcttccag
agcttcccccgaataacaatatcgcccaattctccattctacagcgtcgtccaccaccta
ccccgcgagtttcagggagatgaggtctaccgggccctcgccttcggcctcttcaaatac
tttacagaactacccgattgcgttaaattatatctcaagaatctataccccacaagaggt
cgacgtcctggcagtgctccagcgctgttcagcgaacaacatgcagccgatattgtcaag
gacatggtccagagcgatcacacagccgacatcatcgagactctgcaggacgctttgcag
acacaacacatcagccatgtcgatctcgactttgttcttccgccaggcgctattgttcca
ctacagtctgtcgacctcgaagatgtacccgacgacgaagatgacatcctagacccaaca
ttgcgacagtatggaggatacacacctctgataaaattatttggagaaccagtgtttcta
cctactagccgactacgaagagcaccgtcaaagccgactgcgttgaaccgaagcaaatca
ttcctcaaggatcagaaaatggagttgcgtatgaaactgacagaactggtcgagactgag
gaacgatatgtggccaaagtgagggagctggtgacgaatgtcgcagccgactttcgcgag
ggcgctcaagcacgagcgcctggcagtttgagcccctctgaagaagagttggagaaactc
tttcccaattcagcagacggtattctgcaggtcaactcggcctttatggaggaaatgcgg
aggattctcgacgacactgaagaggaagccttacgggatatggagacgcccacgatgaac
tttatgggctccaaaattggccggacaagagatccaagcggtgccttggccatcgccaga
ttatttttggaatggttccccaagtttacagagtgctaccaggattacattaaagctagc
cagcactttcccacactactcaactcattcctcgatcaacagtcgagctttaggcaaaga
gtggctcaagctggcgaacagacgatccgctccatccttattgagccagtgcaaaggctt
ccccgctacagcttactcattgaccaaatcgtgggatgtatccccatgacacatccggct
ctgcagcccatgctcaaagcccgagatatcatcaccaatatttgctcaatggatgagccc
ttgcctgacaagccacatgtcaccaaccggcttcggaatatggttgaagcttggccattg
aacttggaaccacaaggtcgtctcatcgcaacagccgacttcaccgaactggcacctccc
ttccaacctttactcaatcagtcggatcgatccggaattttcctcctcttctcagactgt
gtggttataatcaagaagatgagtggaaccatgacaggtcgagacctcctccgtgagatc
gagaaaccctctgcagctggtttacttatctccatgaccaatgccgcaggtggtccagcc
gcgtatgaatttgtcttcactggatggcatgacttggccgaggttcgatttaccgaggca
gacgatggaacgctcttctggatgacttcgacggaggagatgagaggtgctcatccaggc
gagcaccgaattagtaaagcggtcacgtcgcgatgcttcctgctacaagagatgtacgaa
gcaagagccgccaaatggggagaggatgtggtaaaggcaagaattgaagctcgattttcg
gaaaaggagcgagaggatcctacctggactttacggtcagcgcgcatgccagatagcaac
cttgggcttcacgcagctatcttccaggagggtgccgaccagcttatcgaaggccgcaag
gagcctgccccaattcgagtggttgtcgatcatgatatgggtactaaaggggcacccgta
ggccattacggggttgagattgttgtcaacgtgacgaccaatgacatgaagcgggtatca
atgctcacagttggattaaatgggaggcaattccaggatgacgttgccctggaagacttc
ctccctacaatgtcacgacgagtgatccaactactgagcacgcagcatagtgtttccaat
atgcaattgacggcacctctcgtctcatattactccaagacgcttcatggtcttctactc
aacaccagagcggagaagaccaggtcatttctcgcttcatcccctgtaaaactcctctcc
agtttctggggcggcagctcggtccatctttctgacacggcgagtgtgagctcaaaacac
aagcaggtgccttcgatacatcgcaacaacagccaggcatctgtcgtcagctcaataaag
gggggcaaggatggcgtttctcaagaggaaacccgtaccgataacccgttagtacgacta
gagcaaacgttcactagctatgtcgccgctctacagaaccgcaagggtctcattattggt
cgtaccttgttacaacgctcagtggttgacgaactaacggtcaatgaactttacaacaga
ctcatcgagatcccttatgattttgatgccactgctgacctaggcaccgaggtcattttt
gttgcttttgaaaaatttcttcgaatcgcatgggccgaccaaataagcccagtcatgtca
atgaaatctctggatactctgcaagcacgcgttaacaagagagtgcccggcgactttgca
gattttgttaactttttgttcggtgacatggctccacagaatcgccgcgcgttcactgct
ctcatcaagctcttggccgatctgctggatgggtgcggcaatgatggcgacagaggagca
ttgacacttgcttttgcagagttgctagtatatgacggaacagccgcaaattatatcaat
ctactcgatcgtcttgtggaagactgcgatcggatcttcgaagagcccagcttgaaccac
agttttggactggacagctcaacttatgagtcaattaactcggctattcgtggtaaagga
tacaccccttcgttggcatcaaacacgtcatcactgcgccgcaagtttggtttcgatacc
ctattgcgacagaacagcaaagacgaccgatcatcagtatggcgacaactca--------
-------------------------------------------------gccgttcgagg
tccatcgatgacaacacaatacccaaaaagctagcaaggagaccaggttccagggatcgt
ccacccatagcaggggcgtttgacgaagcacagagaccaggaagctcccatcgattattg
gaaacaataggagagccagagacggagcgcccaccaccgcggtcgcccaagaagaagcgt
cgcagctctctgtcggatctaaagaactacatggaagcggtgaccctggacgatgacgaa
tcaccgcagccacttcaagacgcaaaggaaacatcagagaagctcaacgcaagccccaag
acagcgacgtctaggataccagttagtcccggtgtggcccagacgatgcgagtatcaagg
cagaaagaaaatgtcttagacatgcttcagcctagtctgcttgaaccaagtcccttggag
ccttctgatgaggcaatccgtcgacccgcaccactcaaaactcacaggcattccaagaca
ttatcttcaagtaacataccgacgttgcgcccataccgttctgcacctccaggggctgaa
tcacctcctcgtccaaactcaagcccatctaggcgtggaactcagagactccgcttacaa
tctccgcaaaagcttcgagaacggctcaatacggagaagcaggctgttgacgacgtggat
gcttctctcagatctgagctgttcaaaattggcgaggaaatggcgcgcctcagtgatgcc
cagtccccagggtcacagtcggttgatatgcgacaagtgacggctgccgtccggcagttg
gaggaccgagttcctgccgccatccaggagatacaagagaagcacgcagcaatccagcac
gacatggaaactacggtcaaagcagctgaagccaaggtccgggccattgatcagctatac
aaagaggcagtggcagagaacgaattactgtatgagaaattcaacggggagcttggcaaa
attgtcaaggctctcaagggcaagggcaaagaagaaaaggaagaactgatggttcggctg
cgtgatcaaagcgacgagacagcacgaatgaagaaggagaacgcgcgactcaagcgcgag
atggttagtctgcgtgcggcattgaaggggacgacagagtag
>Fp35
atggttcgcgttaccgaagagctggtgctgtcgtcagatagtgtcactctctaccacgcc
gctgatcctctactcggccatcttcctctgttacttttccacgggccctcgactaccgca
aactataccctcaacagttctcgagtacaagtccacgtttttacgccagccggcttccag
agcttcccccgaataacaatatcgcccaattctccattctacagcgtcgtccaccaccta
ccccgcgagtttcagggagatgaggtctaccgggccctcgccttcggcctcttcaaatac
tttacagaactacccgattgcgttaaattatatctcaagaatctataccccacaagaggt
cgacgtcctggcagtgctccagcgctgttcagcgaacaacatgcagccgatattgtcaag
gacatggtccagagcgatcacacagccgacatcatcgagactctgcaggacgctttgcag
acacaacacatcagccatgtcgatctcgactttgttcttccgccaggcgctattgttcca
ctacagtctgtcgacctcgaagatgtacccgacgacgaagatgacatcctagacccaaca
ttgcgacagtatggaggatacacacctctgataaaactatttggagaaccagtgtttcta
cctactagccgactacgaagagcaccgtcaaagccgactgcgttgaaccgaagcaaatca
ttcctcaaggatcagaaaatggagttgcgtatgaaactgacagaactggtcgagactgag
gaacgatatgtggccaaagtgagggagctggtgacgaatgtcgcagccgactttcgcgag
ggcgctcaagcacgagcgcctggcagtttgagcccctctgaagaagagttggagaaactc
tttcccaattcagcagacggtattctgcaggtcaactcggcctttatggaggaaatgcgg
aggattctcgacgacactgaagaggaagccttacgggatatggagacgcccacgatgaac
tttatgggctccaaaattggccggacaagagatccaagcggtgccttggccatcgccaga
ttatttttggaatggttccccaagtttacagagtgctaccaggattacattaaagctagc
cagcactttcccacactactcaactcattcctcgatcaacagtcgagctttaggcaaaga
gtggctcaagctggcgaacagacgatccgctccatccttattgagccagtgcaaaggctt
ccccgctacagcttactcattgaccaaatcgtgggatgtatccccatgacacatccggct
ctgcagcccatgctcaaagcccgagatatcatcaccaatatttgctcaatggatgagccc
ttgcctgacaagccacatgtcaccaaccggcttcggaatatggttgaagcttggccattg
aacttggaaccacaaggtcgtctcatcgcaacagccgacttcaccgaactggcacctccc
ttccaacctttactcaatcagtcggatcgatccggaattttcctcctcttctcagactgt
gtggttataatcaagaagatgagtggaaccatgacaggtcgagacctcctccgtgagatc
gagaaaccctctgcagctggtttacttatctccatgaccaatgccgcaggtggtccagcc
gcgtatgaatttgtcttcactggatggcatgacttggccgaggttcgatttaccgaggca
gacgatggaacgctcttctggatgacttcgacggaggagatgagaggtgctcatccaggc
gagcaccgaattagtaaagcggtcacgtcgcgatgcttcctgctacaagagatgtacgaa
gcaagagccgccaaatggggagaggatgtggtaaaggcaagaattgaagctcgattttcg
gaaaaggagcgagaggatcctacctggactttacggtcagcgcgcatgccagatagcaac
cttgggcttcacgcagctatcttccaggagggtgccgaccagcttatcgaaggccgcaag
gagcctgccccaattcgagtggttgtcgatcatgatatgggtactaaaggggcacccgta
ggccattacggggttgagattgttgtcaacgtgacgaccaatgacatgaagcgggtatca
atgctcacagttggattaaatgggaggcaattccaggatgacgttgccctggaagacttc
ctccctacaatgtcacgacgagtgatccaactactgagcacgcagcatagtgtttccaat
atgcaattgacggcacctctcgtctcatattactccaagacgcttcatggtcttctactc
aacaccagagcggagaagaccaggtcatttctcgcttcatcccctgtaaaactcctctcc
agtttctggggcggcagctcggtccatctttctgacacggcgagtgtgagctcaaaacac
aagcaggtgccttcgatacatcgcaacaacagccaggcatctgtcgtcagctcaataaag
gggggcaaggatggcgtttctcaagaggaaacccgtaccgataacccgttagtacgacta
gagcaaacgttcactagctatgtcgccgctctacagaaccgcaagggtctcattattggt
cgtaccttgttacaacgctcagtggttgacgaactaacggtcaatgaactttacaacaga
ctcatcgagatcccttatgattttgatgccactgctgacctaggcaccgaggtcattttt
gttgcttttgaaaaatttcttcgaatcgcatgggccgaccaaataagcccagtcatgtca
atgaaatctctggatactctgcaagcacgcgttaacaagagagtgcccggcgactttgca
gattttgttaactttttgttcggtgacatggctccacagaatcgccgcgcgttcactgct
ctcatcaagctcttggccgatctgctggatgggtgcggcaatgatggcgacagaggagca
ttgacacttgcttttgcagagttgctagtatatgacggaacagccgcaaattatatcaat
ctactcgatcgtcttgtggaagactgcgatcggatcttcgaagagcccagcttgaaccac
agttttggactggacagctcaacttatgagtcaattaactcggctattcgtggtaaagga
tacaccccttcgttggcatcaaacacgtcatcactgcgccgcaagtttggtttcgatacc
ctattgcgacagaacagcaaagacgaccgatcatcagtatggcgacaactca--------
-------------------------------------------------gccgttcgagg
tccatcgatgacaacacaatacccaaaaagctagcaaggagaccaggttccagggatcgt
ccacccatagcaggggcgtttgacgaagcacagagaccaggaagctcccatcgattattg
gaaacaataggagagccagagacggagcgcccaccaccgcggtcgcccaagaagaagcgt
cgcagctctctgtcggatctaaagaactacatggaagcggtgaccctggacgatgacgaa
tcaccgcagccacttcaagacgcaaaggaaacatcagagaagctcaacgcaagccccaag
acagcgacgtctaggataccagttagtcccggtgtggcccagacgatgcgagtatcaagg
cagaaagaaaatgtcttagacatgcttcagcctagtctgcttgaaccaagtcccttggag
ccttctgatgaggcaatccgtcgacccgcaccactcaaaactcacaggcattccaagaca
ttatcttcaagtaacataccgacgttgcgcccataccgttctgcacctccaggggctgaa
tcacctcctcgtccaaactcaagcccatctaggcgtggaactcagagactccgcttacaa
tctccgcaaaagcttcgagaacggctcaatacggagaagcaggctgttgacgacgtggat
gcttctctcagatctgagctgttcaaaattggcgaggaaatggcgcgcctcagtgatgcc
cagtccccagggtcacagtcggttgatatgcgacaagtgacggctgccgtccggcagttg
gaggaccgagttcctgccgccatccaggagatacaagagaagcacgcagcaatccagcac
gacatggaaactacggtcaaagcagctgaagccaaggtccgggccattgatcagctatac
aaagaggcagtggcagagaacgaattactgtatgagaaattcaacggggagcttggcaaa
attgtcaaggctctcaagggcaagggcaaagaagaaaaggaagaactgatggttcggctg
cgtgatcaaagcgacgagacagcacgaatgaagaaggagaacgcgcgactcaagcgcgag
atggttagtctgcgtgcggcattgaaggggacgacagagtag
>Fp38
atggttcgcgttaccgaagagctggtgctgtcgtcagatagtgtcactctctaccacgcc
gctgatcctctactcggccatcttcctctgttacttttccacgggccctcgactaccgca
aactataccctcaacagttctcgagtacaagtccacgtttttacgccagccggcttccag
agcttcccccgaataacaatatcgcccaattctccattctacagcgtcgtccaccaccta
ccccgcgagtttcagggagatgaggtctaccgggccctcgccttcggcctcttcaaatac
tttacagaactacccgattgcgttaaattatatctcaagaatctataccccacaagaggt
cgacgtcctggcagtgctccagcgctgttcagcgaacaacatgcagccgatattgtcaag
gacatggtccagagcgatcacacagccgacatcatcgagactctgcaggacgctttgcag
acacaacacatcagccatgtcgatctcgactttgttcttccgccaggcgctattgttcca
ctacagtctgtcgacctcgaagatgtacccgacgacgaagatgacatcctagacccaaca
ttgcgacagtatggaggatacacacctctgataaaactatttggagaaccagtgtttcta
cctactagccgactacgaagagcaccgtcaaagccgactgcgttgaaccgaagcaaatca
ttcctcaaggatcagaaaatggagttgcgtatgaaactgacagaactggtcgagactgag
gaacgatatgtggccaaagtgagggagctggtgacgaatgtcgcagccgactttcgcgag
ggcgctcaagcacgagcgcctggcagtttgagcccctctgaagaagagttggagaaactc
tttcccaattcagcagacggtattctgcaggtcaactcggcctttatggaggaaatgcgg
aggattctcgacgacactgaagaggaagccttacgggatatggagacgcccacgatgaac
tttatgggctccaaaattggccggacaagagatccaagcggtgccttggccatcgccaga
ttatttttggaatggttccccaagtttacagagtgctaccaggattacattaaagctagc
cagcactttcccacactactcaactcattcctcgatcaacagtcgagctttaggcaaaga
gtggctcaagctggcgaacagacgatccgctccatccttattgagccagtgcaaaggctt
ccccgctacagcttactcattgaccaaatcgtgggatgtatccccatgacacatccggct
ctgcagcccatgctcaaagcccgagatatcatcaccaatatttgctcaatggatgagccc
ttgcctgacaagccacatgtcaccaaccggcttcggaatatggttgaagcttggccattg
aacttggaaccacaaggtcgtctcatcgcaacagccgacttcaccgaactggcacctccc
ttccaacctttactcaatcagtcggatcgatccggaattttcctcctcttctcagactgt
gtggttataatcaagaagatgagtggaaccatgacaggtcgagacctcctccgtgagatc
gagaaaccctctgcagctggtttacttatctccatgaccaatgccgcaggtggtccagcc
gcgtatgaatttgtcttcactggatggcatgacttggccgaggttcgatttaccgaggca
gacgatggaacgctcttctggatgacttcgacggaggagatgagaggtgctcatccaggc
gagcaccgaattagtaaagcggtcacgtcgcgatgcttcctgctacaagagatgtacgaa
gcaagagccgccaaatggggagaggatgtggtaaaggcaagaattgaagctcgattttcg
gaaaaggagcgagaggatcctacctggactttacggtcagcgcgcatgccagatagcaac
cttgggcttcacgcagctatcttccaggagggtgccgaccagcttatcgaaggccgcaag
gagcctgccccaattcgagtggttgtcgatcatgatatgggtactaaaggggcacccgta
ggccattacggggttgagattgttgtcaacgtgacgaccaatgacatgaagcgggtatca
atgctcacagttggattaaatgggaggcaattccaggatgacgttgccctggaagacttc
ctccctacaatgtcacgacgagtgatccaactactgagcacgcagcatagtgtttccaat
atgcaattgacggcacctctcgtctcatattactccaagacgcttcatggtcttctactc
aacaccagagcggagaagaccaggtcatttctcgcttcatcccctgtaaaactcctctcc
agtttctggggcggcagctcggtccatctttctgacacggcgagtgtgagctcaaaacac
aagcaggtgccttcgatacatcgcaacaacagccaggcatctgtcgtcagctcaataaag
gggggcaaggatggcgtttctcaagaggaaacccgtaccgataacccgttagtacgacta
gagcaaacgttcactagctatgtcgccgctctacagaaccgcaagggtctcattattggt
cgtaccttgttacaacgctcagtggttgacgaactaacggtcaatgaactttacaacaga
ctcatcgagatcccttatgattttgatgccactgctgacctaggcaccgaggtcattttt
gttgcttttgaaaaatttcttcgaatcgcatgggccgaccaaataagcccagtcatgtca
atgaaatctctggatactctgcaagcacgcgttaacaagagagtgcccggcgactttgca
gattttgttaactttttgttcggtgacatggctccacagaatcgccgcgcgttcactgct
ctcatcaagctcttggccgatctgctggatgggtgcggcaatgatggcgacagaggagca
ttgacacttgcttttgcagagttgctagtatatgacggaacagccgcaaattatatcaat
ctactcgatcgtcttgtggaagactgcgatcggatcttcgaagagcccagcttgaaccac
agttttggactggacagctcaacttatgagtcaattaactcggctattcgtggtaaagga
tacaccccttcgttggcatcaaacacgtcatcactgcgccgcaagtttggtttcgatacc
ctattgcgacagaacagcaaagacgaccgatcatcagtatggcgacaactca--------
-------------------------------------------------gccgttcgagg
tccatcgatgacaacacaatacccaaaaagctagcaaggagaccaggttccagggatcgt
ccacccatagcaggggcgtttgacgaagcacagagaccaggaagctcccatcgattattg
gaaacaataggagagccagagacggagcgcccaccaccgcggtcgcccaagaagaagcgt
cgcagctctctgtcggatctaaagaactacatggaagcggtgaccctggacgatgacgaa
tcaccgcagccacttcaagacgcaaaggaaacatcagagaagctcaacgcaagccccaag
acagcgacgtctaggataccagttagtcccggtgtggcccagacgatgcgagtatcaagg
cagaaagaaaatgtcttagacatgcttcagcctagtctgcttgaaccaagtcccttggag
ccttctgatgaggcaatccgtcgacccgcaccactcaaaactcacaggcattccaagaca
ttatcttcaagtaacataccgacgttgcgcccataccgttctgcacctccaggggctgaa
tcacctcctcgtccaaactcaagcccatctaggcgtggaactcagagactccgcttacaa
tctccgcaaaagcttcgagaacggctcaatacggagaagcaggctgttgacgacgtggat
gcttctctcagatctgagctgttcaaaattggcgaggaaatggcgcgcctcagtgatgcc
cagtccccagggtcacagtcggttgatatgcgacaagtgacggctgccgtccggcagttg
gaggaccgagttcctgccgccatccaggagatacaagagaagcacgcagcaatccagcac
gacatggaaactacggtcaaagcagctgaagccaaggtccgggccattgatcagctatac
aaagaggcagtggcagagaacgaattactgtatgagaaattcaacggggagcttggcaaa
attgtcaaggctctcaagggcaagggcaaagaagaaaaggaagaactgatggttcggctg
cgtgatcaaagcgacgagacagcacgaatgaagaaggagaacgcgcgactcaagcgcgag
atggttagtctgcgtgcggcattgaaggggacgacagagtag
>Fp39
atggttcgcgttaccgaagagctggtgctgtcgtcagatagtgtcactctctaccacgcc
gctgatcctctactcggccatcttcctctgttacttttccacgggccctcgactaccgca
aactataccctcaacagttctcgagtacaagtccacgtttttacgccagccggcttccag
agcttcccccgaataacaatatcgcccaattctccattctacagcgtcgtccaccaccta
ccccgcgagtttcagggagatgaggtctaccgggccctcgccttcggcctcttcaaatac
tttacagaactacccgattgcgttaaattatatctcaagaatctataccccacaagaggt
cgacgtcctggcagtgctccagcgctgttcagcgaacaacatgcagccgatattgtcaag
gacatggtccagagcgatcacacagccgacatcatcgagactctgcaggacgctttgcag
acacaacacatcagccatgtcgatctcgactttgttcttccgccaggcgctattgttcca
ctacagtctgtcgacctcgaagatgtacccgacgacgaagatgacatcctagacccaaca
ttgcgacagtatggaggatacacacctctgataaaactatttggagaaccagtgtttcta
cctactagccgactacgaagagcaccgtcaaagccgactgcgttgaaccgaagcaaatca
ttcctcaaggatcagaaaatggagttgcgtatgaaactgacagaactggtcgagactgag
gaacgatatgtggccaaagtgagggagctggtgacgaatgtcgcagccgactttcgcgag
ggcgctcaagcacgagcgcctggcagtttgagcccctctgaagaagagttggagaaactc
tttcccaattcagcagacggtattctgcaggtcaactcggcctttatggaggaaatgcgg
aggattctcgacgacactgaagaggaagccttacgggatatggagacgcccacgatgaac
tttatgggctccaaaattggccggacaagagatccaagcggtgccttggccatcgccaga
ttatttttggaatggttccccaagtttacagagtgctaccaggattacattaaagctagc
cagcactttcccacactactcaactcattcctcgatcaacagtcgagctttaggcaaaga
gtggctcaagctggcgaacagacgatccgctccatccttattgagccagtgcaaaggctt
ccccgctacagcttactcattgaccaaatcgtgggatgtatccccatgacacatccggct
ctgcagcccatgctcaaagcccgagatatcatcaccaatatttgctcaatggatgagccc
ttgcctgacaagccacatgtcaccaaccggcttcggaatatggttgaagcttggccattg
aacttggaaccacaaggtcgtctcatcgcaacagccgacttcaccgaactggcacctccc
ttccaacctttactcaatcagtcggatcgatccggaattttcctcctcttctcagactgt
gtggttataatcaagaagatgagtggaaccatgacaggtcgagacctcctccgtgagatc
gagaaaccctctgcagctggtttacttatctccatgaccaatgccgcaggtggtccagcc
gcgtatgaatttgtcttcactggatggcatgacttggccgaggttcgatttaccgaggca
gacgatggaacgctcttctggatgacttcgacggaggagatgagaggtgctcatccaggc
gagcaccgaattagtaaagcggtcacgtcgcgatgcttcctgctacaagagatgtacgaa
gcaagagccgccaaatggggagaggatgtggtaaaggcaagaattgaagctcgattttcg
gaaaaggagcgagaggatcctacctggactttacggtcagcgcgcatgccagatagcaac
cttgggcttcacgcagctatcttccaggagggtgccgaccagcttatcgaaggccgcaag
gagcctgccccaattcgagtggttgtcgatcatgatatgggtactaaaggggcacccgta
ggccattacggggttgagattgttgtcaacgtgacgaccaatgacatgaagcgggtatca
atgctcacagttggattaaatgggaggcaattccaggatgacgttgccctggaagacttc
ctccctacaatgtcacgacgagtgatccaactactgagcacgcagcatagtgtttccaat
atgcaattgacggcacctctcgtctcatattactccaagacgcttcatggtcttctactc
aacaccagagcggagaagaccaggtcatttctcgcttcatcccctgtaaaactcctctcc
agtttctggggcggcagctcggtccatctttctgacacggcgagtgtgagctcaaaacac
aagcaggtgccttcgatacatcgcaacaacagccaggcatctgtcgtcagctcaataaag
gggggcaaggatggcgtttctcaagaggaaacccgtaccgataacccgttagtacgacta
gagcaaacgttcactagctatgtcgccgctctacagaaccgcaagggtctcattattggt
cgtaccttgttacaacgctcagtggttgacgaactaacggtcaatgaactttacaacaga
ctcatcgagatcccttatgattttgatgccactgctgacctaggcaccgaggtcattttt
gttgcttttgaaaaatttcttcgaatcgcatgggccgaccaaataagcccagtcatgtca
atgaaatctctggatactctgcaagcacgcgttaacaagagagtgcccggcgactttgca
gattttgttaactttttgttcggtgacatggctccacagaatcgccgcgcgttcactgct
ctcatcaagctcttggccgatctgctggatgggtgcggcaatgatggcgacagaggagca
ttgacacttgcttttgcagagttgctagtatatgacggaacagccgcaaattatatcaat
ctactcgatcgtcttgtggaagactgcgatcggatcttcgaagagcccagcttgaaccac
agttttggactggacagctcaacttatgagtcaattaactcggctattcgtggtaaagga
tacaccccttcgttggcatcaaacacgtcatcactgcgccgcaagtttggtttcgatacc
ctattgcgacagaacagcaaagacgaccgatcatcagtatggcgacaactca--------
-------------------------------------------------gccgttcgagg
tccatcgatgacaacacaatacccaaaaagctagcaaggagaccaggttccagggatcgt
ccacccatagcaggggcgtttgacgaagcacagagaccaggaagctcccatcgattattg
gaaacaataggagagccagagacggagcgcccaccaccgcggtcgcccaagaagaagcgt
cgcagctctctgtcggatctaaagaactacatggaagcggtgaccctggacgatgacgaa
tcaccgcagccacttcaagacgcaaaggaaacatcagagaagctcaacgcaagccccaag
acagcgacgtctaggataccagttagtcccggtgtggcccagacgatgcgagtatcaagg
cagaaagaaaatgtcttagacatgcttcagcctagtctgcttgaaccaagtcccttggag
ccttctgatgaggcaatccgtcgacccgcaccactcaaaactcacaggcattccaagaca
ttatcttcaagtaacataccgacgttgcgcccataccgttctgcacctccaggggctgaa
tcacctcctcgtccaaactcaagcccatctaggcgtggaactcagagactccgcttacaa
tctccgcaaaagcttcgagaacggctcaatacggagaagcaggctgttgacgacgtggat
gcttctctcagatctgagctgttcaaaattggcgaggaaatggcgcgcctcagtgatgcc
cagtccccagggtcacagtcggttgatatgcgacaagtgacggctgccgtccggcagttg
gaggaccgagttcctgccgccatccaggagatacaagagaagcacgcagcaatccagcac
gacatggaaactacggtcaaagcagctgaagccaaggtccgggccattgatcagctatac
aaagaggcagtggcagagaacgaattactgtatgagaaattcaacggggagcttggcaaa
attgtcaaggctctcaagggcaagggcaaagaagaaaaggaagaactgatggttcggctg
cgtgatcaaagcgacgagacagcacgaatgaagaaggagaacgcgcgactcaagcgcgag
atggttagtctgcgtgcggcattgaaggggacgacagagtag
>Fp42
atggttcgcgttaccgaagagctggtgctgtcgtcagatagtgtcactctctaccacgcc
gctgatcctctactcggccatcttcctctgttacttttccacgggccctcgactaccgca
aactataccctcaacagttctcgagtacaagtccacgtttttacgccagccggcttccag
agcttcccccgaataacaatatcgcccaattctccattctacagcgtcgtccaccaccta
ccccgcgagtttcagggagatgaggtctaccgggccctcgccttcggcctcttcaaatac
tttacagaactacccgattgcgttaaattatatctcaagaatctataccccacaagaggt
cgacgtcctggcagtgctccagcgctgttcagcgaacaacatgcagccgatattgtcaag
gacatggtccagagcgatcacacagccgacatcatcgagactctgcaggacgctttgcag
acacaacacatcagccatgtcgatctcgactttgttcttccgccaggcgctattgttcca
ctacagtctgtcgacctcgaagatgtacccgacgacgaagatgacatcctagacccaaca
ttgcgacagtatggaggatacacacctctgataaaactatttggagaaccagtgtttcta
cctactagccgactacgaagagcaccgtcaaagccgactgcgttgaaccgaagcaaatca
ttcctcaaggatcagaaaatggagttgcgtatgaaactgacagaactggtcgagactgag
gaacgatatgtggccaaagtgagggagctggtgacgaatgtcgcagccgactttcgcgag
ggcgctcaagcacgagcgcctggcagtttgagcccctctgaagaagagttggagaaactc
tttcccaattcagcagacggtattctgcaggtcaactcggcctttatggaggaaatgcgg
aggattctcgacgacactgaagaggaagccttacgggatatggagacgcccacgatgaac
tttatgggctccaaaattggccggacaagagatccaagcggtgccttggccatcgccaga
ttatttttggaatggttccccaagtttacagagtgctaccaggattacattaaagctagc
cagcactttcccacactactcaactcattcctcgatcaacagtcgagctttaggcaaaga
gtggctcaagctggcgaacagacgatccgctccatccttattgagccagtgcaaaggctt
ccccgctacagcttactcattgaccaaatcgtgggatgtatccccatgacacatccggct
ctgcagcccatgctcaaagcccgagatatcatcaccaatatttgctcaatggatgagccc
ttgcctgacaagccacatgtcaccaaccggcttcggaatatggttgaagcttggccattg
aacttggaaccacaaggtcgtctcatcgcaacagccgacttcaccgaactggcacctccc
ttccaacctttactcaatcagtcagatcgatccggaattttcctcctcttctcagactgt
gtggttataatcaagaagatgagtggaaccatgacaggtcgagacctcctccgtgagatc
gagaaaccctctgcagctggtttacttatctccatgaccaatgccgcaggtggtccagcc
gcgtatgaatttgtcttcactggatggcatgacttggccgaggttcgatttaccgaggca
gacgatggaacgctcttctggatgacttcgacggaggagatgagaggtgctcatccaggc
gagcaccgaattagtaaagcggtcacgtcgcgatgcttcctgctacaagagatgtacgaa
gcaagagccgccaaatggggagaggatgtggtaaaggcaagaattgaagctcgattttcg
gaaaaggagcgagaggatcctacctggactttacggtcagcgcgcatgccagatagcaac
cttgggcttcacgcagctatcttccaggagggtgccgaccagcttatcgaaggccgcaag
gagcctgccccaattcgagtggttgtcgatcatgatatgggtactaaaggggcacccgta
ggccattacggggttgagattgttgtcaacgtgacgaccaatgacatgaagcgggtatca
atgctcacagttggattaaatgggaggcaattccaggatgacgttgccctggaagacttc
ctccctacaatgtcacgacgagtgatccaactactgagcacgcagcatagtgtttccaat
atgcaattgacggcacctctcgtctcatattactccaagacgcttcatggtcttctactc
aacaccagagcggagaagaccaggtcatttctcgcttcatcccctgtaaaactcctctcc
agtttctggggcggcagctcggtccatctttctgacacggcgagtgtgagctcaaaacac
aagcaggtgccttcgatacatcgcaacaacagccaggcatctgtcgtcagctcaataaag
gggggcaaggatggcgtttctcaagaggaaacccgtaccgataacccgttagtacgacta
gagcaaacgttcactagctatgtcgccgctctacagaaccgcaagggtctcattattggt
cgtaccttgttacaacgctcagtggttgacgaactaacggtcaatgaactttacaacaga
ctcatcgagatcccttatgattttgatgccactgctgacctaggcaccgaggtcattttt
gttgcttttgaaaaatttcttcgaatcgcatgggccgaccaaataagcccagtcatgtca
atgaaatctctggatactctgcaagcacgcgttaacaagagagtgcccggcgactttgca
gattttgttaactttttgttcggtgacatggctccacagaatcgccgcgcgttcactgct
ctcatcaagctcttggccgatctgctggatgggtgcggcaatgatggcgacagaggagca
ttgacacttgcttttgcagagttgctagtatatgacggaacagccgcaaattatatcaat
ctactcgatcgtcttgtggaagactgcgatcggatcttcgaagagcccagcttgaaccac
agttttggactggacagctcaacttatgagtcaattaactcggctattcgtggtaaagga
tacaccccttcgttggcatcaaacacgtcatcactgcgccgcaagtttggtttcgatacc
ctattgcgacagaacagcaaagacgaccgatcatcagtatggcgacaactca--------
-------------------------------------------------gccgttcgagg
tccatcgatgacaacacaatacccaaaaagctagcaaggagaccaggttccagggatcgt
ccacccatagcaggggcgtttgacgaagcacagagaccaggaagctcccatcgattattg
gaaacaataggagagccagagacggagcgcccaccaccgcggtcgcccaagaagaagcgt
cgcagctctctgtcggatctaaagaactacatggaagcggtgaccctggacgatgacgaa
tcaccgcagccacttcaagacgcaaaggaaacatcagagaagctcaacgcaagccccaag
acagcgacgtctaggataccagttagtcccggtgtggcccagacgatgcgagtatcaagg
cagaaagaaaatgtcttagacatgcttcagcctagtctgcttgaaccaagtcccttggag
ccttctgatgaggcaatccgtcgacccgcaccactcaaaactcacaggcattccaagaca
ttatcttcaagtaacataccgacgttgcgcccataccgttctgcacctccaggggctgaa
tcacctcctcgtccaaactcaagcccatctaggcgtggaactcagagactccgcttacaa
tctccgcaaaagcttcgagaacggctcaatacggagaagcaggctgttgacgacgtggat
gcttctctcagatctgagctgttcaaaattggcgaggaaatggcgcgcctcagtgatgcc
cagtccccagggtcacagtcggttgatatgcgacaagtgacggctgccgtccggcagttg
gaggaccgagttcctgccgccatccaggagatacaagagaagcacgcagcaatccagcac
gacatggaaactacggtcaaagcagctgaagccaaggtccgggccattgatcagctatac
aaagaggcagtggcagagaacgaattactgtatgagaaattcaacggggagcttggcaaa
attgtcaaggctctcaagggcaagggcaaagaagaaaaggaagaactgatggttcggctg
cgtgatcaaagcgacgagacagcacgaatgaagaaggagaacgcgcgactcaagcgcgag
atggttagtctgcgtgcggcattgaaggggacgacagagtag
>Fp44
atggttcgcgttaccgaagagctggtgctgtcgtcagatagcgtcactctctaccacgcc
gctgatcctctactcggccatcttcctctgttacttttccacgggccctcgactaccgca
aactataccctcaacagttctcgagtacaagtccacgtttttacgccagccggcttccag
agcttcccccgaataacaatatcgcccaattctccattctacagcgtcgtccaccaccta
ccccgcgagtttcagggagatgaggtctaccgggccctcgccttcggcctcttcaaatac
tttacagaactacccgattgcgttaaattatatctcaagaatctataccccacaagaggt
cgacgtcctggcagtgctccagcgctgttcagcgaacaacatgcagccgatattgtcaag
gacatggtccagagcgatcacacagccgacatcatcgagactctgcaggacgctttgcag
acacaacacatcagccatgtcgatctcgactttgttcttccgccaggcgctattgttcca
ctacagtctgtcgacctcgaagatgtacccgacgacgaagatgacatcctagacccaaca
ttgcgacagtatggaggatacacacctctgataaaactatttggagaaccagtgtttcta
cctactagccgactacgaagagcaccgtcaaagccgactgcgttgaaccgaagcaaatca
ttcctcaaggatcagaaaatggagttgcgtatgaaactgacagaactggtcgagactgag
gaacgatatgtggccaaagtgagggagctggtgacgaatgtcgcagccgactttcgcgag
ggcgctcaagcacgagcgcctggcagtttgagcccctctgaagaagagttggagaaactc
tttcccaattcagcagacggtattctgcaggtcaactcggcctttatggaggaaatgcgg
aggattctcgacgacactgaagaggaagccttacgggatatggagacgcccacgatgaac
tttatgggctccaaaattggccggacaagagatccaagcggtgccttggccatcgccaga
ttatttttggaatggttccccaagtttacagagtgctaccaggattacattaaagctagc
cagcactttcccacactactcaactcattcctcgatcaacagtcgagctttaggcaaaga
gtggctcaagctggcgaacagacgatccgctccatccttattgagccagtgcaaaggctt
ccccgctacagcttactcattgaccaaatcgtgggatgtatccccatgacacatccggct
ctgcagcccatgctcaaagcccgagatatcatcaccaatatttgctcaatggatgagccc
ttgcctgacaagccacatgtcaccaaccggcttcggaatatggttgaagcttggccattg
aacttggaaccacaaggtcgtctcatcgcaacagccgacttcaccgaactggcacctccc
ttccaacctttactcaatcagtcggatcgatccggaattttcctcctcttctcagactgt
gtggttataatcaagaagatgagtggaaccatgacaggtcgagacctcctccgtgagatc
gagaaaccctctgcagctggtttacttatctccatgaccaatgccgcaggtggtccagcc
gcgtatgaatttgtcttcactggatggcatgacttggccgaggttcgatttaccgaggca
gacgatggaacgctcttctggatgacttcgacggaggagatgagaggtgctcatccaggc
gagcaccgaattagtaaagcggtcacgtcgcgatgcttcctgctacaagagatgtacgaa
gcaagagccgccaaatggggagaggatgtggtaaaggcaagaattgaagctcgattttcg
gaaaaggagcgagaggatcctacctggactttacggtcagcgcgcatgccagatagcaac
cttgggcttcacgcagctatcttccaggagggtgccgaccagcttatcgaaggccgcaag
gagcctgccccaattcgagtggttgtcgatcatgatatgggtactaaaggggcacccgta
ggccattacggggttgagattgttgtcaacgtgacgaccaatgacatgaagcgggtatca
atgctcacagttggattaaatgggaggcaattccaggatgacgttgccctagaagacttc
ctccctacaatgtcacgacgagtgatccaactactgagcacgcagcatagtgtttccaat
atgcaattgacggcacctctcgtctcatattactccaagacgcttcatggtcttctactc
aacaccagagcggagaagaccaggtcatttctcgcttcatcccctgtaaaactcctctcc
agtttctggggcggcagctcggtccatctttctgacacggcgagtgtgagctcaaaacac
aagcaggtgccttcgatacatcgcaacaacagccaggcatctgtcgtcagctcaataaag
gggggcaaggatggcgtttctcaagaggaaacccgtaccgataacccgttagtacgacta
gagcaaacgttcactagctatgtcgccgctctacagaaccgcaagggtctcattattggt
cgtaccttgttacaacgctcagtggttgacgaactaacggtcaatgaactttacaacaga
ctcatcgagatcccttatgattttgatgccactgctgacctaggcaccgaggtcattttt
gttgcttttgaaaaatttcttcgaatcgcatgggccgaccaaataagcccagtcatgtca
atgaaatctctggatactctgcaagcacgcgttaacaagagagtgcccggcgactttgca
gattttgttaactttttgttcggtgacatggctccacagaatcgccgcgcgttcactgct
ctcatcaagctcttggccgatctgctggatgggtgcggcaatgatggcgacagaggagca
ttgacacttgcttttgcagagttgctagtatatgacggaacagccgcaaattatatcaat
ctactcgatcgtcttgtggaagactgcgatcggatcttcgaagagcccagcttgaaccac
agttttggactggacagctcaacttatgagtcaattaactcggctattcgtggtaaagga
tacaccccttcgttggcatcaaacacgtcatcactgcgccgcaagtttggtttcgatacc
ctattgcgacagaacagcaaagacgaccgatcatcagtatggcgacaactcagtaagcac
agaaaccccacagcaagcgaagctttcagcttatcaaaaacgtcattaggccgttcgagg
tccatcgatgacaacacaatacccaaaaagctagcaaggagaccaggttccagggatcgt
ccacccatagcaggggcgtttgacgaagcacagagaccaggaagctcccatcgattattg
gaaacaataggagagccagagacggagcgcccaccaccgcggtcgcccaagaagaagcgt
cgcagctctctgtcggatctaaagaactacatggaagcggtgaccctggacgatgacgaa
tcaccgcagccacttcaagacgcaaaggaaacatcagagaagctcaacgcaagccccaag
acagcgacgtctaggataccagttagtcccggtgtggcccagacgatgcgagtatcaagg
cagaaagaaaatgtcttagacatgcttcagcctagtctgcttgaaccaagtcccttggag
ccttctgatgaggcaatccgtcgacccgcaccactcaaaactcacaggcattccaagaca
ttatcttcaagtaacataccgacgttgcgcccataccgttctgcacctccaggggctgaa
tcacctcctcgtccaaactcaagcccatctaggcgtggaactcagagactccgcttacaa
tctccgcaaaagcttcgagaacggctcaatacggagaagcaggctgttgacgacgtggat
gcttctctcagatctgagctgttcaaaattggcgaggaaatggcgcgcctcagtgatgcc
cagtccccagggtcacagtcggttgatatgcgacaagtgacggctgccgtccggcagttg
gaggaccgagttcctgccgccatccaggagatacaagagaagcacgcagcaatccagcac
gacatggaaactacggtcaaagcagctgaagccaaggtccgggccattgatcagctatac
aaagaggcagtggcagagaacgaattactgtatgagaaattcaacggggagcttggcaaa
attgtcaaggctctcaagggcaagggcaaagaagaaaaggaagaactgatggttcggctg
cgtgatcaaagcgacgagacagcacgaatgaagaaggagaacgcgcgactcaagcgcgag
atggttagtctgcgtgcggcattgaaggggacgacagagtag
>Fp49
atggttcgcgttaccgaagagctggtgctgtcgtcagatagtgtcactctctaccacgcc
gctgatcctctactcggccatcttcctctgttacttttccacgggccctcgactaccgca
aactataccctcaacagttctcgagtacaagtccacgtttttacgccagccggcttccag
agcttcccccgaataacaatatcgcccaattctccattctacagcgtcgtccaccaccta
ccccgcgagtttcagggagatgaggtctaccgggccctcgccttcggcctcttcaaatac
tttacagaactacccgattgcgttaaattatatctcaagaatctataccccacaagaggt
cgacgtcctggcagtgctccagcgctgttcagcgaacaacatgcagccgatattgtcaag
gacatggtccagagcgatcacacagccgacatcatcgagactctgcaggacgctttgcag
acacaacacatcagccatgtcgatctcgactttgttcttccgccaggcgctattgttcca
ctacagtctgtcgacctcgaagatgtacccgacgacgaagatgacatcctagacccaaca
ttgcgacagtatggaggatacacacctctgataaaactatttggagaaccagtgtttcta
cctactagccgactacgaagagcaccgtcaaagccgactgcgttgaaccgaagcaaatca
ttcctcaaggatcagaaaatggagttgcgtatgaaactgacagaactggtcgagactgag
gaacgatatgtggccaaagtgagggagctggtgacgaatgtcgcagccgactttcgcgag
ggcgctcaagcacgagcgcctggcagtttgagcccctctgaagaagagttggagaaactc
tttcccaattcagcagacggtattctgcaggtcaactcggcctttatggaggaaatgcgg
aggattctcgacgacactgaagaggaagccttacgggatatggagacgcccacgatgaac
tttatgggctccaaaattggccggacaagagatccaagcggtgccttggccatcgccaga
ttatttttggaatggttccccaagtttacagagtgctaccaggattacattaaagctagc
cagcactttcccacactactcaactcattcctcgatcaacagtcgagctttaggcaaaga
gtggctcaagctggcgaacagacgatccgctccatccttattgagccagtgcaaaggctt
ccccgctacagcttactcattgaccaaatcgtgggatgtatccccatgacacatccggct
ctgcagcccatgctcaaagcccgagatatcatcaccaatatttgctcaatggatgagccc
ttgcctgacaagccacatgtcaccaaccggcttcggaatatggttgaagcttggccattg
aacttggaaccacaaggtcgtctcatcgcaacagccgacttcaccgaactggcacctccc
ttccaacctttactcaatcagtcagatcgatccggaattttcctcctcttctcagactgt
gtggttataatcaagaagatgagtggaaccatgacaggtcgagacctcctccgtgagatc
gagaaaccctctgcagctggtttacttatctccatgaccaatgccgcaggtggtccagcc
gcgtatgaatttgtcttcactggatggcatgacttggccgaggttcgatttaccgaggca
gacgatggaacgctcttctggatgacttcgacggaggagatgagaggtgctcatccaggc
gagcaccgaattagtaaagcggtcacgtcgcgatgcttcctgctacaagagatgtacgaa
gcaagagccgccaaatggggagaggatgtggtaaaggcaagaattgaagctcgattttcg
gaaaaggagcgagaggatcctacctggactttacggtcagcgcgcatgccagatagcaac
cttgggcttcacgcagctatcttccaggagggtgccgaccagcttatcgaaggccgcaag
gagcctgccccaattcgagtggttgtcgatcatgatatgggtactaaaggggcacccgta
ggccattacggggttgagattgttgtcaacgtgacgaccaatgacatgaagcgggtatca
atgctcacagttggattaaatgggaggcaattccaggatgacgttgccctggaagacttc
ctccctacaatgtcacgacgagtgatccaactactgagcacgcagcatagtgtttccaat
atgcaattgacggcacctctcgtctcatattactccaagacgcttcatggtcttctactc
aacaccagagcggagaagaccaggtcatttctcgcttcatcccctgtaaaactcctctcc
agtttctggggcggcagctcggtccatctttctgacacggcgagtgtgagctcaaaacac
aagcaggtgccttcgatacatcgcaacaacagccaggcatctgtcgtcagctcaataaag
gggggcaaggatggcgtttctcaagaggaaacccgtaccgataacccgttagtacgacta
gagcaaacgttcactagctatgtcgccgctctacagaaccgcaagggtctcattattggt
cgtaccttgttacaacgctcagtggttgacgaactaacggtcaatgaactttacaacaga
ctcatcgagatcccttatgattttgatgccactgctgacctaggcaccgaggtcattttt
gttgcttttgaaaaatttcttcgaatcgcatgggccgaccaaataagcccagtcatgtca
atgaaatctctggatactctgcaagcacgcgttaacaagagagtgcccggcgactttgca
gattttgttaactttttgttcggtgacatggctccacagaatcgccgcgcgttcactgct
ctcatcaagctcttggccgatctgctggatgggtgcggcaatgatggcgacagaggagca
ttgacacttgcttttgcagagttgctagtatatgacggaacagccgcaaattatatcaat
ctactcgatcgtcttgtggaagactgcgatcggatcttcgaagagcccagcttgaaccac
agttttggactggacagctcaacttatgagtcaattaactcggctattcgtggtaaagga
tacaccccttcgttggcatcaaacacgtcatcactgcgccgcaagtttggtttcgatacc
ctattgcgacagaacagcaaagacgaccgatcatcagtatggcgacaactca--------
-------------------------------------------------gccgttcgagg
tccatcgatgacaacacaatacccaaaaagctagcaaggagaccaggttccagggatcgt
ccacccatagcaggggcgtttgacgaagcacagagaccaggaagctcccatcgattattg
gaaacaataggagagccagagacggagcgcccaccaccgcggtcgcccaagaagaagcgt
cgcagctctctgtcggatctaaagaactacatggaagcggtgaccctggacgatgacgaa
tcaccgcagccacttcaagacgcaaaggaaacatcagagaagctcaacgcaagccccaag
acagcgacgtctaggataccagttagtcccggtgtggcccagacgatgcgagtatcaagg
cagaaagaaaatgtcttagacatgcttcagcctagtctgcttgaaccaagtcccttggag
ccttctgatgaggcaatccgtcgacccgcaccactcaaaactcacaggcattccaagaca
ttatcttcaagtaacataccgacgttgcgcccataccgttctgcacctccaggggctgaa
tcacctcctcgtccaaactcaagcccatctaggcgtggaactcagagactccgcttacaa
tctccgcaaaagcttcgagaacggctcaatacggagaagcaggctgttgacgacgtggat
gcttctctcagatctgagctgttcaaaattggcgaggaaatggcgcgcctcagtgatgcc
cagtccccagggtcacagtcggttgatatgcgacaagtgacggctgccgtccggcagttg
gaggaccgagttcctgccgccatccaggagatacaagagaagcacgcagcaatccagcac
gacatggaaactacggtcaaagcagctgaagccaaggtccgggccattgatcagctatac
aaagaggcagtggcagagaacgaattactgtatgagaaattcaacggggagcttggcaaa
attgtcaaggctctcaagggcaagggcaaagaagaaaaggaagaactgatggttcggctg
cgtgatcaaagcgacgagacagcacgaatgaagaaggagaacgcgcgactcaagcgcgag
atggttagtctgcgtgcggcattgaaggggacgacagagtag
>Fp50
atggttcgcgttaccgaagagctggtgctgtcgtcagatagtgtcactctctaccacgcc
gctgatcctctactcggccatcttcctctgttacttttccacgggccctcgactaccgca
aactataccctcaacagttctcgagtacaagtccacgtttttacgccagccggcttccag
agcttcccccgaataacaatatcgcccaattctccattctacagcgtcgtccaccaccta
ccccgcgagtttcagggagatgaggtctaccgggccctcgccttcggcctcttcaaatac
tttacagaactacccgattgcgttaaattatatctcaagaatctataccccacaagaggt
cgacgtcctggcagtgctccagcgctgttcagcgaacaacatgcagccgatattgtcaag
gacatggtccagagcgatcacacagccgacatcatcgagactctgcaggacgctttgcag
acacaacacatcagccatgtcgatctcgactttgttcttccgccaggcgctattgttcca
ctacagtctgtcgacctcgaagatgtacccgacgacgaagatgacatcctagacccaaca
ttgcgacagtatggaggatacacacctctgataaaactatttggagaaccagtgtttcta
cctactagccgactacgaagagcaccgtcaaagccgactgcgttgaaccgaagcaaatca
ttcctcaaggatcagaaaatggagttgcgtatgaaactgacagaactggtcgagactgag
gaacgatatgtggccaaagtgagggagctggtgacgaatgtcgcagccgactttcgcgag
ggcgctcaagcacgagcgcctggcagtttgagcccctctgaagaagagttggagaaactc
tttcccaattcagcagacggtattctgcaggtcaactcggcctttatggaggaaatgcgg
aggattctcgacgacactgaagaggaagccttacgggatatggagacgcccacgatgaac
tttatgggctccaaaattggccggacaagagatccaagcggtgccttggccatcgccaga
ttatttttggaatggttccccaagtttacagagtgctaccaggattacattaaagctagc
cagcactttcccacactactcaactcattcctcgatcaacagtcgagctttaggcaaaga
gtggctcaagctggcgaacagacgatccgctccatccttattgagccagtgcaaaggctt
ccccgctacagcttactcattgaccaaatcgtgggatgtatccccatgacacatccggct
ctgcagcccatgctcaaagcccgagatatcatcaccaatatttgctcaatggatgagccc
ttgcctgacaagccacatgtcaccaaccggcttcggaatatggttgaagcttggccattg
aacttggaaccacaaggtcgtctcatcgcaacagccgacttcaccgaactggcacctccc
ttccaacctttactcaatcagtcggatcgatccggaattttcctcctcttctcagactgt
gtggttataatcaagaagatgagtggaaccatgacaggtcgagacctcctccgtgagatc
gagaaaccctctgcagctggtttacttatctccatgaccaatgccgcaggtggtccagcc
gcgtatgaatttgtcttcactggatggcatgacttggccgaggttcgatttaccgaggca
gacgatggaacgctcttctggatgacttcgacggaggagatgagaggtgctcatccaggc
gagcaccgaattagtaaagcggtcacgtcgcgatgcttcctgctacaagagatgtacgaa
gcaagagccgccaaatggggagaggatgtggtaaaggcaagaattgaagctcgattttcg
gaaaaggagcgagaggatcctacctggactttacggtcagcgcgcatgccagatagcaac
cttgggcttcacgcagctatcttccaggagggtgccgaccagcttatcgaaggccgcaag
gagcctgccccaattcgagtggttgtcgatcatgatatgggtactaaaggggcacccgta
ggccattacggggttgagattgttgtcaacgtgacgaccaatgacatgaagcgggtatca
atgctcacagttggattaaatgggaggcaattccaggatgacgttgccctggaagacttc
ctccctacaatgtcacgacgagtgatccaactactgagcacgcagcatagtgtttccaat
atgcaattgacggcacctctcgtctcatattactccaagacgcttcatggtcttctactc
aacaccagagcggagaagaccaggtcatttctcgcttcatcccctgtaaaactcctctcc
agtttctggggcggcagctcggtccatctttctgacacggcgagtgtgagctcaaaacac
aagcaggtgccttcgatacatcgcaacaacagccaggcatctgtcgtcagctcaataaag
gggggcaaggatggcgtttctcaagaggaaacccgtaccgataacccgttagtacgacta
gagcaaacgttcactagctatgtcgccgctctacagaaccgcaagggtctcattattggt
cgtaccttgttacaacgctcagtggttgacgaactaacggtcaatgaactttacaacaga
ctcatcgagatcccttatgattttgatgccactgctgacctaggcaccgaggtcattttt
gttgcttttgaaaaatttcttcgaatcgcatgggccgaccaaataagcccagtcatgtca
atgaaatctctggatactctgcaagcacgcgttaacaagagagtgcccggcgactttgca
gattttgttaactttttgttcggtgacatggctccacagaatcgccgcgcgttcactgct
ctcatcaagctcttggccgatctgctggatgggtgcggcaatgatggcgacagaggagca
ttgacacttgcttttgcagagttgctagtatatgacggaacagccgcaaattatatcaat
ctactcgatcgtcttgtggaagactgcgatcggatcttcgaagagcccagcttgaaccac
agttttggactggacagctcaacttatgagtcaattaactcggctattcgtggtaaagga
tacaccccttcgttggcatcaaacacgtcatcactgcgccgcaagtttggtttcgatacc
ctattgcgacagaacagcaaagacgaccgatcatcagtatggcgacaactcagtaagcac
agaaaccccacagcaagcgaagctttcagcttatcaaaaacgtcattaggccgttcgagg
tccatcgatgacaacacaatacccaaaaagctagcaaggagaccaggttccagggatcgt
ccacccatagcaggggcgtttgacgaagcacagagaccaggaagctcccatcgattattg
gaaacaataggagagccagagacggagcgcccaccaccgcggtcgcccaagaagaagcgt
cgcagctctctgtcggatctaaagaactacatggaagcggtgaccctggacgatgacgaa
tcaccgcagccacttcaagacgcaaaggaaacatcagagaagctcaacgcaagccccaag
acagcgacgtctaggataccagttagtcccggtgtggcccagacgatgcgagtatcaagg
cagaaagaaaatgtcttagacatgcttcagcctagtctgcttgaaccaagtcccttggag
ccttctgatgaggcaatccgtcgacccgcaccactcaaaactcacaggcattccaagaca
ttatcttcaagtaacataccgacgttgcgcccataccgttctgcacctccaggggctgaa
tcacctcctcgtccaaactcaagcccatctaggcgtggaactcagagactccgcttacaa
tctccgcaaaagcttcgagaacggctcaatacggagaagcaggctgttgacgacgtggat
gcttctctcagatctgagctgttcaaaattggcgaggaaatggcgcgcctcagtgatgcc
cagtccccagggtcacagtcggttgatatgcgacaagtgacggctgccgtccggcagttg
gaggaccgagttcctgccgccatccaggagatacaagagaagcacgcagcaatccagcac
gacatggaaactacggtcaaagcagctgaagccaaggtccgggccattgatcagctatac
aaagaggcagtggcagagaacgaattactgtatgagaaattcaacggggagcttggcaaa
attgtcaaggctctcaagggcaagggcaaagaagaaaaggaagaactgatggttcggctg
cgtgatcaaagcgacgagacagcacgaatgaagaaggagaacgcgcgactcaagcgcgag
atggttagtctgcgtgcggcattgaaggggacgacagagtag
>Fp51
atggttcgcgttaccgaagagctggtgctgtcgtcagatagtgtcactctctaccacgcc
gctgatcctctactcggccatcttcctctgttacttttccacgggccctcgactaccgca
aactataccctcaacagttctcgagtacaagtccacgtttttacgccagccggcttccag
agcttcccccgaataacaatatcgcccaattctccattctacagcgtcgtccaccaccta
ccccgcgagtttcagggagatgaggtctaccgggccctcgccttcggcctcttcaaatac
tttacagaactacccgattgcgttaaattatatctcaagaatctataccccacaagaggt
cgacgtcctggcagtgctccagcgctgttcagcgaacaacatgcagccgatattgtcaag
gacatggtccagagcgatcacacagccgacatcatcgagactctgcaggacgctttgcag
acacaacacatcagccatgtcgatctcgactttgttcttccgccaggcgctattgttcca
ctacagtctgtcgacctcgaagatgtacccgacgacgaagatgacatcctagacccaaca
ttgcgacagtatggaggatacacacctctgataaaattatttggagaaccagtgtttcta
cctactagccgactacgaagagcaccgtcaaagccgactgcgttgaaccgaagcaaatca
ttcctcaaggatcagaaaatggagttgcgtatgaaactgacagaactggtcgagactgag
gaacgatatgtggccaaagtgagggagctggtgacgaatgtcgcagccgactttcgcgag
ggcgctcaagcacgagcgcctggcagtttgagcccctctgaagaagagttggagaaactc
tttcccaattcagcagacggtattctgcaggtcaactcggcctttatggaggaaatgcgg
aggattctcgacgacactgaagaggaagccttacgggatatggagacgcccacgatgaac
tttatgggctccaaaattggccggacaagagatccaagcggtgccttggccatcgccaga
ttatttttggaatggttccccaagtttacagagtgctaccaggattacattaaagctagc
cagcactttcccacactactcaactcattcctcgatcaacagtcgagctttaggcaaaga
gtggctcaagctggcgaacagacgatccgctccatccttattgagccagtgcaaaggctt
ccccgctacagcttactcattgaccaaatcgtgggatgtatccccatgacacatccggct
ctgcagcccatgctcaaagcccgagatatcatcaccaatatttgctcaatggatgagccc
ttgcctgacaagccacatgtcaccaaccggcttcggaatatggttgaagcttggccattg
aacttggaaccacaaggtcgtctcatcgcaacagccgacttcaccgaactggcacctccc
ttccaacctttactcaatcagtcggatcgatccggaattttcctcctcttctcagactgt
gtggttataatcaagaagatgagtggaaccatgacaggtcgagacctcctccgtgagatc
gagaaaccctctgcagctggtttacttatctccatgaccaatgccgcaggtggtccagcc
gcgtatgaatttgtcttcactggatggcatgacttggccgaggttcgatttaccgaggca
gacgatggaacgctcttctggatgacttcgacggaggagatgagaggtgctcatccaggc
gagcaccgaattagtaaagcggtcacgtcgcgatgcttcctgctacaagagatgtacgaa
gcaagagccgccaaatggggagaggatgtggtaaaggcaagaattgaagctcgattttcg
gaaaaggagcgagaggatcctacctggactttacggtcagcgcgcatgccagatagcaac
cttgggcttcacgcagctatcttccaggagggtgccgaccagcttatcgaaggccgcaag
gagcctgccccaattcgagtggttgtcgatcatgatatgggtactaaaggggcacccgta
ggccattacggggttgagattgttgtcaacgtgacgaccaatgacatgaagcgggtatca
atgctcacagttggattaaatgggaggcaattccaggatgacgttgccctggaagacttc
ctccctacaatgtcacgacgagtgatccaactactgagcacgcagcatagtgtttccaat
atgcaattgacggcacctctcgtctcatattactccaagacgcttcatggtcttctactc
aacaccagagcggagaagaccaggtcatttctcgcttcatcccctgtaaaactcctctcc
agtttctggggcggcagctcggtccatctttctgacacggcgagtgtgagctcaaaacac
aagcaggtgccttcgatacatcgcaacaacagccaggcatctgtcgtcagctcaataaag
gggggcaaggatggcgtttctcaagaggaaacccgtaccgataacccgttagtacgacta
gagcaaacgttcactagctatgtcgccgctctacagaaccgcaagggtctcattattggt
cgtaccttgttacaacgctcagtggttgacgaactaacggtcaatgaactttacaacaga
ctcatcgagatcccttatgattttgatgccactgctgacctaggcaccgaggtcattttt
gttgcttttgaaaaatttcttcgaatcgcatgggccgaccaaataagcccagtcatgtca
atgaaatctctggatactctgcaagcacgcgttaacaagagagtgcccggcgactttgca
gattttgttaactttttgttcggtgacatggctccacagaatcgccgcgcgttcactgct
ctcatcaagctcttggccgatctgctggatgggtgcggcaatgatggcgacagaggagca
ttgacacttgcttttgcagagttgctagtatatgacggaacagccgcaaattatatcaat
ctactcgatcgtcttgtggaagactgcgatcggatcttcgaagagcccagcttgaaccac
agttttggactggacagctcaacttatgagtcaattaactcggctattcgtggtaaagga
tacaccccttcgttggcatcaaacacgtcatcactgcgccgcaagtttggtttcgatacc
ctattgcgacagaacagcaaagacgaccgatcatcagtatggcgacaactca--------
-------------------------------------------------gccgttcgagg
tccatcgatgacaacacaatacccaaaaagctagcaaggagaccaggttccagggatcgt
ccacccatagcaggggcgtttgacgaagcacagagaccaggaagctcccatcgattattg
gaaacaataggagagccagagacggagcgcccaccaccgcggtcgcccaagaagaagcgt
cgcagctctctgtcggatctaaagaactacatggaagcggtgaccctggacgatgacgaa
tcaccgcagccacttcaagacgcaaaggaaacatcagagaagctcaacgcaagccccaag
acagcgacgtctaggataccagttagtcccggtgtggcccagacgatgcgagtatcaagg
cagaaagaaaatgtcttagacatgcttcagcctagtctgcttgaaccaagtcccttggag
ccttctgatgaggcaatccgtcgacccgcaccactcaaaactcacaggcattccaagaca
ttatcttcaagtaacataccgacgttgcgcccataccgttctgcacctccaggggctgaa
tcacctcctcgtccaaactcaagcccatctaggcgtggaactcagagactccgcttacaa
tctccgcaaaagcttcgagaacggctcaatacggagaagcaggctgttgacgacgtggat
gcttctctcagatctgagctgttcaaaattggcgaggaaatggcgcgcctcagtgatgcc
cagtccccagggtcacagtcggttgatatgcgacaagtgacggctgccgtccggcagttg
gaggaccgagttcctgccgccatccaggagatacaagagaagcacgcagcaatccagcac
gacatggaaactacggtcaaagcagctgaagccaaggtccgggccattgatcagctatac
aaagaggcagtggcagagaacgaattactgtatgagaaattcaacggggagcttggcaaa
attgtcaaggctctcaagggcaagggcaaagaagaaaaggaagaactgatggttcggctg
cgtgatcaaagcgacgagacagcacgaatgaagaaggagaacgcgcgactcaagcgcgag
atggttagtctgcgtgcggcattgaaggggacgacagagtag
>Fp59
atggttcgcgttaccgaagagctggtgctgtcgtcagatagtgtcactctctaccacgcc
gctgatcctctactcggccatcttcctctgttacttttccacgggccctcgactaccgca
aactataccctcaacagttctcgagtacaagtccacgtttttacgccagccggcttccag
agcttcccccgaataacaatatcgcccaattctccattctacagcgtcgtccaccaccta
ccccgcgagtttcagggagatgaggtctaccgggccctcgccttcggcctcttcaaatac
tttacagaactacccgattgcgttaaattatatctcaagaatctataccccacaagaggt
cgacgtcctggcagtgctccagcgctgttcagcgaacaacatgcagccgatattgtcaag
gacatggtccagagcgatcacacagccgacatcatcgagactctgcaggacgctttgcag
acacaacacatcagccatgtcgatctcgactttgttcttccgccaggcgctattgttcca
ctacagtctgtcgacctcgaagatgtacccgacgacgaagatgacatcctagacccaaca
ttgcgacagtatggaggatacacacctctgataaaactatttggagaaccagtgtttcta
cctactagccgactacgaagagcaccgtcaaagccgactgcgttgaaccgaagcaaatca
ttcctcaaggatcagaaaatggagttgcgtatgaaactgacagaactggtcgagactgag
gaacgatatgtggccaaagtgagggagctggtgacgaatgtcgcagccgactttcgcgag
ggcgctcaagcacgagcgcctggcagtttgagcccctctgaagaagagttggagaaactc
tttcccaattcagcagacggtattctgcaggtcaactcggcctttatggaggaaatgcgg
aggattctcgacgacactgaagaggaagccttacgggatatggagacgcccacgatgaac
tttatgggctccaaaattggccggacaagagatccaagcggtgccttggccatcgccaga
ttatttttggaatggttccccaagtttacagagtgctaccaggattacattaaagctagc
cagcactttcccacactactcaactcattcctcgatcaacagtcgagctttaggcaaaga
gtggctcaagctggcgaacagacgatccgctccatccttattgagccagtgcaaaggctt
ccccgctacagcttactcattgaccaaatcgtgggatgtatccccatgacacatccggct
ctgcagcccatgctcaaagcccgagatatcatcaccaatatttgctcaatggatgagccc
ttgcctgacaagccacatgtcaccaaccggcttcggaatatggttgaagcttggccattg
aacttggaaccacaaggtcgtctcatcgcaacagccgacttcaccgaactggcacctccc
ttccaacctttactcaatcagtcggatcgatccggaattttcctcctcttctcagactgt
gtggttataatcaagaagatgagtggaaccatgacaggtcgagacctcctccgtgagatc
gagaaaccctctgcagctggtttacttatctccatgaccaatgccgcaggtggtccagcc
gcgtatgaatttgtcttcactggatggcatgacttggccgaggttcgatttaccgaggca
gacgatggaacgctcttctggatgacttcgacggaggagatgagaggtgctcatccaggc
gagcaccgaattagtaaagcggtcacgtcgcgatgcttcctgctacaagagatgtacgaa
gcaagagccgccaaatggggagaggatgtggtaaaggcaagaattgaagctcgattttcg
gaaaaggagcgagaggatcctacctggactttacggtcagcgcgcatgccagatagcaac
cttgggcttcacgcagctatcttccaggagggtgccgaccagcttatcgaaggccgcaag
gagcctgccccaattcgagtggttgtcgatcatgatatgggtactaaaggggcacccgta
ggccattacggggttgagattgttgtcaacgtgacgaccaatgacatgaagcgggtatca
atgctcacagttggattaaatgggaggcaattccaggatgacgttgccctggaagacttc
ctccctacaatgtcacgacgagtgatccaactactgagcacgcagcatagtgtttccaat
atgcaattgacggcacctctcgtctcatattactccaagacgcttcatggtcttctactc
aacaccagagcggagaagaccaggtcatttctcgcttcatcccctgtaaaactcctctcc
agtttctggggcggcagctcggtccatctttctgacacggcgagtgtgagctcaaaacac
aagcaggtgccttcgatacatcgcaacaacagccaggcatctgtcgtcagctcaataaag
gggggcaaggatggcgtttctcaagaggaaacccgtaccgataacccgttagtacgacta
gagcaaacgttcactagctatgtcgccgctctacagaaccgcaagggtctcattattggt
cgtaccttgttacaacgctcagtggttgacgaactaacggtcaatgaactttacaacaga
ctcatcgagatcccttatgattttgatgccactgctgacctaggcaccgaggtcattttt
gttgcttttgaaaaatttcttcgaatcgcatgggccgaccaaataagcccagtcatgtca
atgaaatctctggatactctgcaagcacgcgttaacaagagagtgcccggcgactttgca
gattttgttaactttttgttcggtgacatggctccacagaatcgccgcgcgttcactgct
ctcatcaagctcttggccgatctgctggatgggtgcggcaatgatggcgacagaggagca
ttgacacttgcttttgcagagttgctagtatatgacggaacagccgcaaattatatcaat
ctactcgatcgtcttgtggaagactgcgatcggatcttcgaagagcccagcttgaaccac
agttttggactggacagctcaacttatgagtcaattaactcggctattcgtggtaaagga
tacaccccttcgttggcatcaaacacgtcatcactgcgccgcaagtttggtttcgatacc
ctattgcgacagaacagcaaagacgaccgatcatcagtatggcgacaactcagtaagcac
agaaaccccacagcaagcgaagctttcagcttatcaaaaacgtcattaggccgttcgagg
tccatcgatgacaacacaatacccaaaaagctagcaaggagaccaggttccagggatcgt
ccacccatagcaggggcgtttgacgaagcacagagaccaggaagctcccatcgattattg
gaaacaataggagagccagagacggagcgcccaccaccgcggtcgcccaagaagaagcgt
cgcagctctctgtcggatctaaagaactacatggaagcggtgaccctggacgatgacgaa
tcaccgcagccacttcaagacgcaaaggaaacatcagagaagctcaacgcaagccccaag
acagcgacgtctaggataccagttagtcccggtgtggcccagacgatgcgagtatcaagg
cagaaagaaaatgtcttagacatgcttcagcctagtctgcttgaaccaagtcccttggag
ccttctgatgaggcaatccgtcgacccgcaccactcaaaactcacaggcattccaagaca
ttatcttcaagtaacataccgacgttgcgcccataccgttctgcacctccaggggctgaa
tcacctcctcgtccaaactcaagcccatctaggcgtggaactcagagactccgcttacaa
tctccgcaaaagcttcgagaacggctcaatacggagaagcaggctgttgacgacgtggat
gcttctctcagatctgagctgttcaaaattggcgaggaaatggcgcgcctcagtgatgcc
cagtccccagggtcacagtcggttgatatgcgacaagtgacggctgccgtccggcagttg
gaggaccgagttcctgccgccatccaggagatacaagagaagcacgcagcaatccagcac
gacatggaaactacggtcaaagcagctgaagccaaggtccgggccattgatcagctatac
aaagaggcagtggcagagaacgaattactgtatgagaaattcaacggggagcttggcaaa
attgtcaaggctctcaagggcaagggcaaagaagaaaaggaagaactgatggttcggctg
cgtgatcaaagcgacgagacagcacgaatgaagaaggagaacgcgcgactcaagcgcgag
atggttagtctgcgtgcggcattgaaggggacgacagagtag
>Fp63
atggttcgcgttaccgaagagctggtgctgtcgtcagatagtgtcactctctaccacgcc
gctgatcctctactcggccatcttcctctgttacttttccacgggccctcgactaccgca
aactataccctcaacagttctcgagtacaagtccacgtttttacgccagccggcttccag
agcttcccccgaataacaatatcgcccaattctccattctacagcgtcgtccaccaccta
ccccgcgagtttcagggagatgaggtctaccgggccctcgccttcggcctcttcaaatac
tttacagaactacccgattgcgttaaattatatctcaagaatctataccccacaagaggt
cgacgtcctggcagtgctccagcgctgttcagcgaacaacatgcagccgatattgtcaag
gacatggtccagagcgatcacacagccgacatcatcgagactctgcaggacgctttgcag
acacaacacatcagccatgtcgatctcgactttgttcttccgccaggcgctattgttcca
ctacagtctgtcgacctcgaagatgtacccgacgacgaagatgacatcctagacccaaca
ttgcgacagtatggaggatacacacctctgataaaattatttggagaaccagtgtttcta
cctactagccgactacgaagagcaccgtcaaagccgactgcgttgaaccgaagcaaatca
ttcctcaaggatcagaaaatggagttgcgtatgaaactgacagaactggtcgagactgag
gaacgatatgtggccaaagtgagggagctggtgacgaatgtcgcagccgactttcgcgag
ggcgctcaagcacgagcgcctggcagtttgagcccctctgaagaagagttggagaaactc
tttcccaattcagcagacggtattctgcaggtcaactcggcctttatggaggaaatgcgg
aggattctcgacgacactgaagaggaagccttacgggatatggagacgcccacgatgaac
tttatgggctccaaaattggccggacaagagatccaagcggtgccttggccatcgccaga
ttatttttggaatggttccccaagtttacagagtgctaccaggattacattaaagctagc
cagcactttcccacactactcaactcattcctcgatcaacagtcgagctttaggcaaaga
gtggctcaagctggcgaacagacgatccgctccatccttattgagccagtgcaaaggctt
ccccgctacagcttactcattgaccaaatcgtgggatgtatccccatgacacatccggct
ctgcagcccatgctcaaagcccgagatatcatcaccaatatttgctcaatggatgagccc
ttgcctgacaagccacatgtcaccaaccggcttcggaatatggttgaagcttggccattg
aacttggaaccacaaggtcgtctcatcgcaacagccgacttcaccgaactggcacctccc
ttccaacctttactcaatcagtcggatcgatccggaattttcctcctcttctcagactgt
gtggttataatcaagaagatgagtggaaccatgacaggtcgagacctcctccgtgagatc
gagaaaccctctgcagctggtttacttatctccatgaccaatgccgcaggtggtccagcc
gcgtatgaatttgtcttcactggatggcatgacttggccgaggttcgatttaccgaggca
gacgatggaacgctcttctggatgacttcgacggaggagatgagaggtgctcatccaggc
gagcaccgaattagtaaagcggtcacgtcgcgatgcttcctgctacaagagatgtacgaa
gcaagagccgccaaatggggagaggatgtggtaaaggcaagaattgaagctcgattttcg
gaaaaggagcgagaggatcctacctggactttacggtcagcgcgcatgccagatagcaac
cttgggcttcacgcagctatcttccaggagggtgccgaccagcttatcgaaggccgcaag
gagcctgccccaattcgagtggttgtcgatcatgatatgggtactaaaggggcacccgta
ggccattacggggttgagattgttgtcaacgtgacgaccaatgacatgaagcgggtatca
atgctcacagttggattaaatgggaggcaattccaggatgacgttgccctggaagacttc
ctccctacaatgtcacgacgagtgatccaactactgagcacgcagcatagtgtttccaat
atgcaattgacggcacctctcgtctcatattactccaagacgcttcatggtcttctactc
aacaccagagcggagaagaccaggtcatttctcgcttcatcccctgtaaaactcctctcc
agtttctggggcggcagctcggtccatctttctgacacggcgagtgtgagctcaaaacac
aagcaggtgccttcgatacatcgcaacaacagccaggcatctgtcgtcagctcaataaag
gggggcaaggatggcgtttctcaagaggaaacccgtaccgataacccgttagtacgacta
gagcaaacgttcactagctatgtcgccgctctacagaaccgcaagggtctcattattggt
cgtaccttgttacaacgctcagtggttgacgaactaacggtcaatgaactttacaacaga
ctcatcgagatcccttatgattttgatgccactgctgacctaggcaccgaggtcattttt
gttgcttttgaaaaatttcttcgaatcgcatgggccgaccaaataagcccagtcatgtca
atgaaatctctggatactctgcaagcacgcgttaacaagagagtgcccggcgactttgca
gattttgttaactttttgttcggtgacatggctccacagaatcgccgcgcgttcactgct
ctcatcaagctcttggccgatctgctggatgggtgcggcaatgatggcgacagaggagca
ttgacacttgcttttgcagagttgctagtatatgacggaacagccgcaaattatatcaat
ctactcgatcgtcttgtggaagactgcgatcggatcttcgaagagcccagcttgaaccac
agttttggactggacagctcaacttatgagtcaattaactcggctattcgtggtaaagga
tacaccccttcgttggcatcaaacacgtcatcactgcgccgcaagtttggtttcgatacc
ctattgcgacagaacagcaaagacgaccgatcatcagtatggcgacaactca--------
-------------------------------------------------gccgttcgagg
tccatcgatgacaacacaatacccaaaaagctagcaaggagaccaggttccagggatcgt
ccacccatagcaggggcgtttgacgaagcacagagaccaggaagctcccatcgattattg
gaaacaataggagagccagagacggagcgcccaccaccgcggtcgcccaagaagaagcgt
cgcagctctctgtcggatctaaagaactacatggaagcggtgaccctggacgatgacgaa
tcaccgcagccacttcaagacgcaaaggaaacatcagagaagctcaacgcaagccccaag
acagcgacgtctaggataccagttagtcccggtgtggcccagacgatgcgagtatcaagg
cagaaagaaaatgtcttagacatgcttcagcctagtctgcttgaaccaagtcccttggag
ccttctgatgaggcaatccgtcgacccgcaccactcaaaactcacaggcattccaagaca
ttatcttcaagtaacataccgacgttgcgcccataccgttctgcacctccaggggctgaa
tcacctcctcgtccaaactcaagcccatctaggcgtggaactcagagactccgcttacaa
tctccgcaaaagcttcgagaacggctcaatacggagaagcaggctgttgacgacgtggat
gcttctctcagatctgagctgttcaaaattggcgaggaaatggcgcgcctcagtgatgcc
cagtccccagggtcacagtcggttgatatgcgacaagtgacggctgccgtccggcagttg
gaggaccgagttcctgccgccatccaggagatacaagagaagcacgcagcaatccagcac
gacatggaaactacggtcaaagcagctgaagccaaggtccgggccattgatcagctatac
aaagaggcagtggcagagaacgaattactgtatgagaaattcaacggggagcttggcaaa
attgtcaaggctctcaagggcaagggcaaagaagaaaaggaagaactgatggttcggctg
cgtgatcaaagcgacgagacagcacgaatgaagaaggagaacgcgcgactcaagcgcgag
atggttagtctgcgtgcggcattgaaggggacgacagagtag
>Fp65
atggttcgcgttaccgaagagctggtgctgtcgtcagatagcgtcactctctaccacgcc
gctgatcctctactcggccatcttcctctgttacttttccacgggccctcgactaccgca
aactataccctcaacagttctcgagtacaagtccacgtttttacgccagccggcttccag
agcttcccccgaataacaatatcgcccaattctccattctacagcgtcgtccaccaccta
ccccgcgagtttcagggagatgaggtctaccgggccctcgccttcggcctcttcaaatac
tttacagaactacccgattgcgttaaattatatctcaagaatctataccccacaagaggt
cgacgtcctggcagtgctccagcgctgttcagcgaacaacatgcagccgatattgtcaag
gacatggtccagagcgatcacacagccgacatcatcgagactctgcaggacgctttgcag
acacaacacatcagccatgtcgatctcgactttgttcttccgccaggcgctattgttcca
ctacagtctgtcgacctcgaagatgtacccgacgacgaagatgacatcctagacccaaca
ttgcgacagtatggaggatacacacctctgataaaactatttggagaaccagtgtttcta
cctactagccgactacgaagagcaccgtcaaagccgactgcgttgaaccgaagcaaatca
ttcctcaaggatcagaaaatggagttgcgtatgaaactgacagaactggtcgagactgag
gaacgatatgtggccaaagtgagggagctggtgacgaatgtcgcagccgactttcgcgag
ggcgctcaagcacgagcgcctggcagtttgagcccctctgaagaagagttggagaaactc
tttcccaattcagcagacggtattctgcaggtcaactcggcctttatggaggaaatgcgg
aggattctcgacgacactgaagaggaagccttacgggatatggagacgcccacgatgaac
tttatgggctccaaaattggccggacaagagatccaagcggtgccttggccatcgccaga
ttatttttggaatggttccccaagtttacagagtgctaccaggattacattaaagctagc
cagcactttcccacactactcaactcattcctcgatcaacagtcgagctttaggcaaaga
gtggctcaagctggcgaacagacgatccgctccatccttattgagccagtgcaaaggctt
ccccgctacagcttactcattgaccaaatcgtgggatgtatccccatgacacatccggct
ctgcagcccatgctcaaagcccgagatatcatcaccaatatttgctcaatggatgagccc
ttgcctgacaagccacatgtcaccaaccggcttcggaatatggttgaagcttggccattg
aacttggaaccacaaggtcgtctcatcgcaacagccgacttcaccgaactggcacctccc
ttccaacctttactcaatcagtcggatcgatccggaattttcctcctcttctcagactgt
gtggttataatcaagaagatgagtggaaccatgacaggtcgagacctcctccgtgagatc
gagaaaccctctgcagctggtttacttatctccatgaccaatgccgcaggtggtccagcc
gcgtatgaatttgtcttcactggatggcatgacttggccgaggttcgatttaccgaggca
gacgatggaacgctcttctggatgacttcgacggaggagatgagaggtgctcatccaggc
gagcaccgaattagtaaagcggtcacgtcgcgatgcttcctgctacaagagatgtacgaa
gcaagagccgccaaatggggagaggatgtggtaaaggcaagaattgaagctcgattttcg
gaaaaggagcgagaggatcctacctggactttacggtcagcgcgcatgccagatagcaac
cttgggcttcacgcagctatcttccaggagggtgccgaccagcttatcgaaggccgcaag
gagcctgccccaattcgagtggttgtcgatcatgatatgggtactaaaggggcacccgta
ggccattacggggttgagattgttgtcaacgtgacgaccaatgacatgaagcgggtatca
atgctcacagttggattaaatgggaggcaattccaggatgacgttgccctagaagacttc
ctccctacaatgtcacgacgagtgatccaactactgagcacgcagcatagtgtttccaat
atgcaattgacggcacctctcgtctcatattactccaagacgcttcatggtcttctactc
aacaccagagcggagaagaccaggtcatttctcgcttcatcccctgtaaaactcctctcc
agtttctggggcggcagctcggtccatctttctgacacggcgagtgtgagctcaaaacac
aagcaggtgccttcgatacatcgcaacaacagccaggcatctgtcgtcagctcaataaag
gggggcaaggatggcgtttctcaagaggaaacccgtaccgataacccgttagtacgacta
gagcaaacgttcactagctatgtcgccgctctacagaaccgcaagggtctcattattggt
cgtaccttgttacaacgctcagtggttgacgaactaacggtcaatgaactttacaacaga
ctcatcgagatcccttatgattttgatgccactgctgacctaggcaccgaggtcattttt
gttgcttttgaaaaatttcttcgaatcgcatgggccgaccaaataagcccagtcatgtca
atgaaatctctggatactctgcaagcacgcgttaacaagagagtgcccggcgactttgca
gattttgttaactttttgttcggtgacatggctccacagaatcgccgcgcgttcactgct
ctcatcaagctcttggccgatctgctggatgggtgcggcaatgatggcgacagaggagca
ttgacacttgcttttgcagagttgctagtatatgacggaacagccgcaaattatatcaat
ctactcgatcgtcttgtggaagactgcgatcggatcttcgaagagcccagcttgaaccac
agttttggactggacagctcaacttatgagtcaattaactcggctattcgtggtaaagga
tacaccccttcgttggcatcaaacacgtcatcactgcgccgcaagtttggtttcgatacc
ctattgcgacagaacagcaaagacgaccgatcatcagtatggcgacaactca--------
-------------------------------------------------gccgttcgagg
tccatcgatgacaacacaatacccaaaaagctagcaaggagaccaggttccagggatcgt
ccacccatagcaggggcgtttgacgaagcacagagaccaggaagctcccatcgattattg
gaaacaataggagagccagagacggagcgcccaccaccgcggtcgcccaagaagaagcgt
cgcagctctctgtcggatctaaagaactacatggaagcggtgaccctggacgatgacgaa
tcaccgcagccacttcaagacgcaaaggaaacatcagagaagctcaacgcaagccccaag
acagcgacgtctaggataccagttagtcccggtgtggcccagacgatgcgagtatcaagg
cagaaagaaaatgtcttagacatgcttcagcctagtctgcttgaaccaagtcccttggag
ccttctgatgaggcaatccgtcgacccgcaccactcaaaactcacaggcattccaagaca
ttatcttcaagtaacataccgacgttgcgcccataccgttctgcacctccaggggctgaa
tcacctcctcgtccaaactcaagcccatctaggcgtggaactcagagactccgcttacaa
tctccgcaaaagcttcgagaacggctcaatacggagaagcaggctgttgacgacgtggat
gcttctctcagatctgagctgttcaaaattggcgaggaaatggcgcgcctcagtgatgcc
cagtccccagggtcacagtcggttgatatgcgacaagtgacggctgccgtccggcagttg
gaggaccgagttcctgccgccatccaggagatacaagagaagcacgcagcaatccagcac
gacatggaaactacggtcaaagcagctgaagccaaggtccgggccattgatcagctatac
aaagaggcagtggcagagaacgaattactgtatgagaaattcaacggggagcttggcaaa
attgtcaaggctctcaagggcaagggcaaagaagaaaaggaagaactgatggttcggctg
cgtgatcaaagcgacgagacagcacgaatgaagaaggagaacgcgcgactcaagcgcgag
atggttagtctgcgtgcggcattgaaggggacgacagagtag
>Fp66
atggttcgcgttaccgaagagctggtgctgtcgtcagatagtgtcactctctaccacgcc
gctgatcctctactcggccatcttcctctgttacttttccacgggccctcgactaccgca
aactataccctcaacagttctcgagtacaagtccacgtttttacgccagccggcttccag
agcttcccccgaataacaatatcgcccaattctccattctacagcgtcgtccaccaccta
ccccgcgagtttcagggagatgaggtctaccgggccctcgccttcggcctcttcaaatac
tttacagaactacccgattgcgttaaattatatctcaagaatctataccccacaagaggt
cgacgtcctggcagtgctccagcgctgttcagcgaacaacatgcagccgatattgtcaag
gacatggtccagagcgatcacacagccgacatcatcgagactctgcaggacgctttgcag
acacaacacatcagccatgtcgatctcgactttgttcttccgccaggcgctattgttcca
ctacagtctgtcgacctcgaagatgtacccgacgacgaagatgacatcctagacccaaca
ttgcgacagtatggaggatacacacctctgataaaactatttggagaaccagtgtttcta
cctactagccgactacgaagagcaccgtcaaagccgactgcgttgaaccgaagcaaatca
ttcctcaaggatcagaaaatggagttgcgtatgaaactgacagaactggtcgagactgag
gaacgatatgtggccaaagtgagggagctggtgacgaatgtcgcagccgactttcgcgag
ggcgctcaagcacgagcgcctggcagtttgagcccctctgaagaagagttggagaaactc
tttcccaattcagcagacggtattctgcaggtcaactcggcctttatggaggaaatgcgg
aggattctcgacgacactgaagaggaagccttacgggatatggagacgcccacgatgaac
tttatgggctccaaaattggccggacaagagatccaagcggtgccttggccatcgccaga
ttatttttggaatggttccccaagtttacagagtgctaccaggattacattaaagctagc
cagcactttcccacactactcaactcattcctcgatcaacagtcgagctttaggcaaaga
gtggctcaagctggcgaacagacgatccgctccatccttattgagccagtgcaaaggctt
ccccgctacagcttactcattgaccaaatcgtgggatgtatccccatgacacatccggct
ctgcagcccatgctcaaagcccgagatatcatcaccaatatttgctcaatggatgagccc
ttgcctgacaagccacatgtcaccaaccggcttcggaatatggttgaagcttggccattg
aacttggaaccacaaggtcgtctcatcgcaacagccgacttcaccgaactggcacctccc
ttccaacctttactcaatcagtcggatcgatccggaattttcctcctcttctcagactgt
gtggttataatcaagaagatgagtggaaccatgacaggtcgagacctcctccgtgagatc
gagaaaccctctgcagctggtttacttatctccatgaccaatgccgcaggtggtccagcc
gcgtatgaatttgtcttcactggatggcatgacttggccgaggttcgatttaccgaggca
gacgatggaacgctcttctggatgacttcgacggaggagatgagaggtgctcatccaggc
gagcaccgaattagtaaagcggtcacgtcgcgatgcttcctgctacaagagatgtacgaa
gcaagagccgccaaatggggagaggatgtggtaaaggcaagaattgaagctcgattttcg
gaaaaggagcgagaggatcctacctggactttacggtcagcgcgcatgccagatagcaac
cttgggcttcacgcagctatcttccaggagggtgccgaccagcttatcgaaggccgcaag
gagcctgccccaattcgagtggttgtcgatcatgatatgggtactaaaggggcacccgta
ggccattacggggttgagattgttgtcaacgtgacgaccaatgacatgaagcgggtatca
atgctcacagttggattaaatgggaggcaattccaggatgacgttgccctggaagacttc
ctccctacaatgtcacgacgagtgatccaactactgagcacgcagcatagtgtttccaat
atgcaattgacggcacctctcgtctcatattactccaagacgcttcatggtcttctactc
aacaccagagcggagaagaccaggtcatttctcgcttcatcccctgtaaaactcctctcc
agtttctggggcggcagctcggtccatctttctgacacggcgagtgtgagctcaaaacac
aagcaggtgccttcgatacatcgcaacaacagccaggcatctgtcgtcagctcaataaag
gggggcaaggatggcgtttctcaagaggaaacccgtaccgataacccgttagtacgacta
gagcaaacgttcactagctatgtcgccgctctacagaaccgcaagggtctcattattggt
cgtaccttgttacaacgctcagtggttgacgaactaacggtcaatgaactttacaacaga
ctcatcgagatcccttatgattttgatgccactgctgacctaggcaccgaggtcattttt
gttgcttttgaaaaatttcttcgaatcgcatgggccgaccaaataagcccagtcatgtca
atgaaatctctggatactctgcaagcacgcgttaacaagagagtgcccggcgactttgca
gattttgttaactttttgttcggtgacatggctccacagaatcgccgcgcgttcactgct
ctcatcaagctcttggccgatctgctggatgggtgcggcaatgatggcgacagaggagca
ttgacacttgcttttgcagagttgctagtatatgacggaacagccgcaaattatatcaat
ctactcgatcgtcttgtggaagactgcgatcggatcttcgaagagcccagcttgaaccac
agttttggactggacagctcaacttatgagtcaattaactcggctattcgtggtaaagga
tacaccccttcgttggcatcaaacacgtcatcactgcgccgcaagtttggtttcgatacc
ctattgcgacagaacagcaaagacgaccgatcatcagtatggcgacaactca--------
-------------------------------------------------gccgttcgagg
tccatcgatgacaacacaatacccaaaaagctagcaaggagaccaggttccagggatcgt
ccacccatagcaggggcgtttgacgaagcacagagaccaggaagctcccatcgattattg
gaaacaataggagagccagagacggagcgcccaccaccgcggtcgcccaagaagaagcgt
cgcagctctctgtcggatctaaagaactacatggaagcggtgaccctggacgatgacgaa
tcaccgcagccacttcaagacgcaaaggaaacatcagagaagctcaacgcaagccccaag
acagcgacgtctaggataccagttagtcccggtgtggcccagacgatgcgagtatcaagg
cagaaagaaaatgtcttagacatgcttcagcctagtctgcttgaaccaagtcccttggag
ccttctgatgaggcaatccgtcgacccgcaccactcaaaactcacaggcattccaagaca
ttatcttcaagtaacataccgacgttgcgcccataccgttctgcacctccaggggctgaa
tcacctcctcgtccaaactcaagcccatctaggcgtggaactcagagactccgcttacaa
tctccgcaaaagcttcgagaacggctcaatacggagaagcaggctgttgacgacgtggat
gcttctctcagatctgagctgttcaaaattggcgaggaaatggcgcgcctcagtgatgcc
cagtccccagggtcacagtcggttgatatgcgacaagtgacggctgccgtccggcagttg
gaggaccgagttcctgccgccatccaggagatacaagagaagcacgcagcaatccagcac
gacatggaaactacggtcaaagcagctgaagccaaggtccgggccattgatcagctatac
aaagaggcagtggcagagaacgaattactgtatgagaaattcaacggggagcttggcaaa
attgtcaaggctctcaagggcaagggcaaagaagaaaaggaagaactgatggttcggctg
cgtgatcaaagcgacgagacagcacgaatgaagaaggagaacgcgcgactcaagcgcgag
atggttagtctgcgtgcggcattgaaggggacgacagagtag
>Fp72
atggttcgcgttaccgaagagctggtgctgtcgtcagatagtgtcactctctaccacgcc
gctgatcctctactcggccatcttcctctgttacttttccacgggccctcgactaccgca
aactataccctcaacagttctcgagtacaagtccacgtttttacgccagccggcttccag
agcttcccccgaataacaatatcgcccaattctccattctacagcgtcgtccaccaccta
ccccgcgagtttcagggagatgaggtctaccgggccctcgccttcggcctcttcaaatac
tttacagaactacccgattgcgttaaattatatctcaagaatctataccccacaagaggt
cgacgtcctggcagtgctccagcgctgttcagcgaacaacatgcagccgatattgtcaag
gacatggtccagagcgatcacacagccgacatcatcgagactctgcaggacgctttgcag
acacaacacatcagccatgtcgatctcgactttgttcttccgccaggcgctattgttcca
ctacagtctgtcgacctcgaagatgtacccgacgacgaagatgacatcctagacccaaca
ttgcgacagtatggaggatacacacctctgataaaactatttggagaaccagtgtttcta
cctactagccgactacgaagagcaccgtcaaagccgactgcgttgaaccgaagcaaatca
ttcctcaaggatcagaaaatggagttgcgtatgaaactgacagaactggtcgagactgag
gaacgatatgtggccaaagtgagggagctggtgacgaatgtcgcagccgactttcgcgag
ggcgctcaagcacgagcgcctggcagtttgagcccctctgaagaagagttggagaaactc
tttcccaattcagcagacggtattctgcaggtcaactcggcctttatggaggaaatgcgg
aggattctcgacgacactgaagaggaagccttacgggatatggagacgcccacgatgaac
tttatgggctccaaaattggccggacaagagatccaagcggtgccttggccatcgccaga
ttatttttggaatggttccccaagtttacagagtgctaccaggattacattaaagctagc
cagcactttcccacactactcaactcattcctcgatcaacagtcgagctttaggcaaaga
gtggctcaagctggcgaacagacgatccgctccatccttattgagccagtgcaaaggctt
ccccgctacagcttactcattgaccaaatcgtgggatgtatccccatgacacatccggct
ctgcagcccatgctcaaagcccgagatatcatcaccaatatttgctcaatggatgagccc
ttgcctgacaagccacatgtcaccaaccggcttcggaatatggttgaagcttggccattg
aacttggaaccacaaggtcgtctcatcgcaacagccgacttcaccgaactggcacctccc
ttccaacctttactcaatcagtcggatcgatccggaattttcctcctcttctcagactgt
gtggttataatcaagaagatgagtggaaccatgacaggtcgagacctcctccgtgagatc
gagaaaccctctgcagctggtttacttatctccatgaccaatgccgcaggtggtccagcc
gcgtatgaatttgtcttcactggatggcatgacttggccgaggttcgatttaccgaggca
gacgatggaacgctcttctggatgacttcgacggaggagatgagaggtgctcatccaggc
gagcaccgaattagtaaagcggtcacgtcgcgatgcttcctgctacaagagatgtacgaa
gcaagagccgccaaatggggagaggatgtggtaaaggcaagaattgaagctcgattttcg
gaaaaggagcgagaggatcctacctggactttacggtcagcgcgcatgccagatagcaac
cttgggcttcacgcagctatcttccaggagggtgccgaccagcttatcgaaggccgcaag
gagcctgccccaattcgagtggttgtcgatcatgatatgggtactaaaggggcacccgta
ggccattacggggttgagattgttgtcaacgtgacgaccaatgacatgaagcgggtatca
atgctcacagttggattaaatgggaggcaattccaggatgacgttgccctggaagacttc
ctccctacaatgtcacgacgagtgatccaactactgagcacgcagcatagtgtttccaat
atgcaattgacggcacctctcgtctcatattactccaagacgcttcatggtcttctactc
aacaccagagcggagaagaccaggtcatttctcgcttcatcccctgtaaaactcctctcc
agtttctggggcggcagctcggtccatctttctgacacggcgagtgtgagctcaaaacac
aagcaggtgccttcgatacatcgcaacaacagccaggcatctgtcgtcagctcaataaag
gggggcaaggatggcgtttctcaagaggaaacccgtaccgataacccgttagtacgacta
gagcaaacgttcactagctatgtcgccgctctacagaaccgcaagggtctcattattggt
cgtaccttgttacaacgctcagtggttgacgaactaacggtcaatgaactttacaacaga
ctcatcgagatcccttatgattttgatgccactgctgacctaggcaccgaggtcattttt
gttgcttttgaaaaatttcttcgaatcgcatgggccgaccaaataagcccagtcatgtca
atgaaatctctggatactctgcaagcacgcgttaacaagagagtgcccggcgactttgca
gattttgttaactttttgttcggtgacatggctccacagaatcgccgcgcgttcactgct
ctcatcaagctcttggccgatctgctggatgggtgcggcaatgatggcgacagaggagca
ttgacacttgcttttgcagagttgctagtatatgacggaacagccgcaaattatatcaat
ctactcgatcgtcttgtggaagactgcgatcggatcttcgaagagcccagcttgaaccac
agttttggactggacagctcaacttatgagtcaattaactcggctattcgtggtaaagga
tacaccccttcgttggcatcaaacacgtcatcactgcgccgcaagtttggtttcgatacc
ctattgcgacagaacagcaaagacgaccgatcatcagtatggcgacaactca--------
-------------------------------------------------gccgttcgagg
tccatcgatgacaacacaatacccaaaaagctagcaaggagaccaggttccagggatcgt
ccacccatagcaggggcgtttgacgaagcacagagaccaggaagctcccatcgattattg
gaaacaataggagagccagagacggagcgcccaccaccgcggtcgcccaagaagaagcgt
cgcagctctctgtcggatctaaagaactacatggaagcggtgaccctggacgatgacgaa
tcaccgcagccacttcaagacgcaaaggaaacatcagagaagctcaacgcaagccccaag
acagcgacgtctaggataccagttagtcccggtgtggcccagacgatgcgagtatcaagg
cagaaagaaaatgtcttagacatgcttcagcctagtctgcttgaaccaagtcccttggag
ccttctgatgaggcaatccgtcgacccgcaccactcaaaactcacaggcattccaagaca
ttatcttcaagtaacataccgacgttgcgcccataccgttctgcacctccaggggctgaa
tcacctcctcgtccaaactcaagcccatctaggcgtggaactcagagactccgcttacaa
tctccgcaaaagcttcgagaacggctcaatacggagaagcaggctgttgacgacgtggat
gcttctctcagatctgagctgttcaaaattggcgaggaaatggcgcgcctcagtgatgcc
cagtccccagggtcacagtcggttgatatgcgacaagtgacggctgccgtccggcagttg
gaggaccgagttcctgccgccatccaggagatacaagagaagcacgcagcaatccagcac
gacatggaaactacggtcaaagcagctgaagccaaggtccgggccattgatcagctatac
aaagaggcagtggcagagaacgaattactgtatgagaaattcaacggggagcttggcaaa
attgtcaaggctctcaagggcaagggcaaagaagaaaaggaagaactgatggttcggctg
cgtgatcaaagcgacgagacagcacgaatgaagaaggagaacgcgcgactcaagcgcgag
atggttagtctgcgtgcggcattgaaggggacgacagagtag
>Fp73
atggttcgcgttaccgaagagctggtgctgtcgtcagatagtgtcactctctaccacgcc
gctgatcctctactcggccatcttcctctgttacttttccacgggccctcgactaccgca
aactataccctcaacagttctcgagtacaagtccacgtttttacgccagccggcttccag
agcttcccccgaataacaatatcgcccaattctccattctacagcgtcgtccaccaccta
ccccgcgagtttcagggagatgaggtctaccgggccctcgccttcggcctcttcaaatac
tttacagaactacccgattgcgttaaattatatctcaagaatctataccccacaagaggt
cgacgtcctggcagtgctccagcgctgttcagcgaacaacatgcagccgatattgtcaag
gacatggtccagagcgatcacacagccgacatcatcgagactctgcaggacgctttgcag
acacaacacatcagccatgtcgatctcgactttgttcttccgccaggcgctattgttcca
ctacagtctgtcgacctcgaagatgtacccgacgacgaagatgacatcctagacccaaca
ttgcgacagtatggaggatacacacctctgataaaattatttggagaaccagtgtttcta
cctactagccgactacgaagagcaccgtcaaagccgactgcgttgaaccgaagcaaatca
ttcctcaaggatcagaaaatggagttgcgtatgaaactgacagaactggtcgagactgag
gaacgatatgtggccaaagtgagggagctggtgacgaatgtcgcagccgactttcgcgag
ggcgctcaagcacgagcgcctggcagtttgagcccctctgaagaagagttggagaaactc
tttcccaattcagcagacggtattctgcaggtcaactcggcctttatggaggaaatgcgg
aggattctcgacgacactgaagaggaagccttacgggatatggagacgcccacgatgaac
tttatgggctccaaaattggccggacaagagatccaagcggtgccttggccatcgccaga
ttatttttggaatggttccccaagtttacagagtgctaccaggattacattaaagctagc
cagcactttcccacactactcaactcattcctcgatcaacagtcgagctttaggcaaaga
gtggctcaagctggcgaacagacgatccgctccatccttattgagccagtgcaaaggctt
ccccgctacagcttactcattgaccaaatcgtgggatgtatccccatgacacatccggct
ctgcagcccatgctcaaagcccgagatatcatcaccaatatttgctcaatggatgagccc
ttgcctgacaagccacatgtcaccaaccggcttcggaatatggttgaagcttggccattg
aacttggaaccacaaggtcgtctcatcgcaacagccgacttcaccgaactggcacctccc
ttccaacctttactcaatcagtcggatcgatccggaattttcctcctcttctcagactgt
gtggttataatcaagaagatgagtggaaccatgacaggtcgagacctcctccgtgagatc
gagaaaccctctgcagctggtttacttatctccatgaccaatgccgcaggtggtccagcc
gcgtatgaatttgtcttcactggatggcatgacttggccgaggttcgatttaccgaggca
gacgatggaacgctcttctggatgacttcgacggaggagatgagaggtgctcatccaggc
gagcaccgaattagtaaagcggtcacgtcgcgatgcttcctgctacaagagatgtacgaa
gcaagagccgccaaatggggagaggatgtggtaaaggcaagaattgaagctcgattttcg
gaaaaggagcgagaggatcctacctggactttacggtcagcgcgcatgccagatagcaac
cttgggcttcacgcagctatcttccaggagggtgccgaccagcttatcgaaggccgcaag
gagcctgccccaattcgagtggttgtcgatcatgatatgggtactaaaggggcacccgta
ggccattacggggttgagattgttgtcaacgtgacgaccaatgacatgaagcgggtatca
atgctcacagttggattaaatgggaggcaattccaggatgacgttgccctggaagacttc
ctccctacaatgtcacgacgagtgatccaactactgagcacgcagcatagtgtttccaat
atgcaattgacggcacctctcgtctcatattactccaagacgcttcatggtcttctactc
aacaccagagcggagaagaccaggtcatttctcgcttcatcccctgtaaaactcctctcc
agtttctggggcggcagctcggtccatctttctgacacggcgagtgtgagctcaaaacac
aagcaggtgccttcgatacatcgcaacaacagccaggcatctgtcgtcagctcaataaag
gggggcaaggatggcgtttctcaagaggaaacccgtaccgataacccgttagtacgacta
gagcaaacgttcactagctatgtcgccgctctacagaaccgcaagggtctcattattggt
cgtaccttgttacaacgctcagtggttgacgaactaacggtcaatgaactttacaacaga
ctcatcgagatcccttatgattttgatgccactgctgacctaggcaccgaggtcattttt
gttgcttttgaaaaatttcttcgaatcgcatgggccgaccaaataagcccagtcatgtca
atgaaatctctggatactctgcaagcacgcgttaacaagagagtgcccggcgactttgca
gattttgttaactttttgttcggtgacatggctccacagaatcgccgcgcgttcactgct
ctcatcaagctcttggccgatctgctggatgggtgcggcaatgatggcgacagaggagca
ttgacacttgcttttgcagagttgctagtatatgacggaacagccgcaaattatatcaat
ctactcgatcgtcttgtggaagactgcgatcggatcttcgaagagcccagcttgaaccac
agttttggactggacagctcaacttatgagtcaattaactcggctattcgtggtaaagga
tacaccccttcgttggcatcaaacacgtcatcactgcgccgcaagtttggtttcgatacc
ctattgcgacagaacagcaaagacgaccgatcatcagtatggcgacaactcagtaagcac
agaaaccccacagcaagcgaagctttcagcttatcaaaaacgtcattaggccgttcgagg
tccatcgatgacaacacaatacccaaaaagctagcaaggagaccaggttccagggatcgt
ccacccatagcaggggcgtttgacgaagcacagagaccaggaagctcccatcgattattg
gaaacaataggagagccagagacggagcgcccaccaccgcggtcgcccaagaagaagcgt
cgcagctctctgtcggatctaaagaactacatggaagcggtgaccctggacgatgacgaa
tcaccgcagccacttcaagacgcaaaggaaacatcagagaagctcaacgcaagccccaag
acagcgacgtctaggataccagttagtcccggtgtggcccagacgatgcgagtatcaagg
cagaaagaaaatgtcttagacatgcttcagcctagtctgcttgaaccaagtcccttggag
ccttctgatgaggcaatccgtcgacccgcaccactcaaaactcacaggcattccaagaca
ttatcttcaagtaacataccgacgttgcgcccataccgttctgcacctccaggggctgaa
tcacctcctcgtccaaactcaagcccatctaggcgtggaactcagagactccgcttacaa
tctccgcaaaagcttcgagaacggctcaatacggagaagcaggctgttgacgacgtggat
gcttctctcagatctgagctgttcaaaattggcgaggaaatggcgcgcctcagtgatgcc
cagtccccagggtcacagtcggttgatatgcgacaagtgacggctgccgtccggcagttg
gaggaccgagttcctgccgccatccaggagatacaagagaagcacgcagcaatccagcac
gacatggaaactacggtcaaagcagctgaagccaaggtccgggccattgatcagctatac
aaagaggcagtggcagagaacgaattactgtatgagaaattcaacggggagcttggcaaa
attgtcaaggctctcaagggcaagggcaaagaagaaaaggaagaactgatggttcggctg
cgtgatcaaagcgacgagacagcacgaatgaagaaggagaacgcgcgactcaagcgcgag
atggttagtctgcgtgcggcattgaaggggacgacagagtag
>Fp76
atggttcgcgttaccgaagagctggtgctgtcgtcagatagtgtcactctctaccacgcc
gctgatcctctactcggccatcttcctctgttacttttccacgggccctcgactaccgca
aactataccctcaacagttctcgagtacaagtccacgtttttacgccagccggcttccag
agcttcccccgaataacaatatcgcccaattctccattctacagcgtcgtccaccaccta
ccccgcgagtttcagggagatgaggtctaccgggccctcgccttcggcctcttcaaatac
tttacagaactacccgattgcgttaaattatatctcaagaatctataccccacaagaggt
cgacgtcctggcagtgctccagcgctgttcagcgaacaacatgcagccgatattgtcaag
gacatggtccagagcgatcacacagccgacatcatcgagactctgcaggacgctttgcag
acacaacacatcagccatgtcgatctcgactttgttcttccgccaggcgctattgttcca
ctacagtctgtcgacctcgaagatgtacccgacgacgaagatgacatcctagacccaaca
ttgcgacagtatggaggatacacacctctgataaaattatttggagaaccagtgtttcta
cctactagccgactacgaagagcaccgtcaaagccgactgcgttgaaccgaagcaaatca
ttcctcaaggatcagaaaatggagttgcgtatgaaactgacagaactggtcgagactgag
gaacgatatgtggccaaagtgagggagctggtgacgaatgtcgcagccgactttcgcgag
ggcgctcaagcacgagcgcctggcagtttgagcccctctgaagaagagttggagaaactc
tttcccaattcagcagacggtattctgcaggtcaactcggcctttatggaggaaatgcgg
aggattctcgacgacactgaagaggaagccttacgggatatggagacgcccacgatgaac
tttatgggctccaaaattggccggacaagagatccaagcggtgccttggccatcgccaga
ttatttttggaatggttccccaagtttacagagtgctaccaggattacattaaagctagc
cagcactttcccacactactcaactcattcctcgatcaacagtcgagctttaggcaaaga
gtggctcaagctggcgaacagacgatccgctccatccttattgagccagtgcaaaggctt
ccccgctacagcttactcattgaccaaatcgtgggatgtatccccatgacacatccggct
ctgcagcccatgctcaaagcccgagatatcatcaccaatatttgctcaatggatgagccc
ttgcctgacaagccacatgtcaccaaccggcttcggaatatggttgaagcttggccattg
aacttggaaccacaaggtcgtctcatcgcaacagccgacttcaccgaactggcacctccc
ttccaacctttactcaatcagtcggatcgatccggaattttcctcctcttctcagactgt
gtggttataatcaagaagatgagtggaaccatgacaggtcgagacctcctccgtgagatc
gagaaaccctctgcagctggtttacttatctccatgaccaatgccgcaggtggtccagcc
gcgtatgaatttgtcttcactggatggcatgacttggccgaggttcgatttaccgaggca
gacgatggaacgctcttctggatgacttcgacggaggagatgagaggtgctcatccaggc
gagcaccgaattagtaaagcggtcacgtcgcgatgcttcctgctacaagagatgtacgaa
gcaagagccgccaaatggggagaggatgtggtaaaggcaagaattgaagctcgattttcg
gaaaaggagcgagaggatcctacctggactttacggtcagcgcgcatgccagatagcaac
cttgggcttcacgcagctatcttccaggagggtgccgaccagcttatcgaaggccgcaag
gagcctgccccaattcgagtggttgtcgatcatgatatgggtactaaaggggcacccgta
ggccattacggggttgagattgttgtcaacgtgacgaccaatgacatgaagcgggtatca
atgctcacagttggattaaatgggaggcaattccaggatgacgttgccctggaagacttc
ctccctacaatgtcacgacgagtgatccaactactgagcacgcagcatagtgtttccaat
atgcaattgacggcacctctcgtctcatattactccaagacgcttcatggtcttctactc
aacaccagagcggagaagaccaggtcatttctcgcttcatcccctgtaaaactcctctcc
agtttctggggcggcagctcggtccatctttctgacacggcgagtgtgagctcaaaacac
aagcaggtgccttcgatacatcgcaacaacagccaggcatctgtcgtcagctcaataaag
gggggcaaggatggcgtttctcaagaggaaacccgtaccgataacccgttagtacgacta
gagcaaacgttcactagctatgtcgccgctctacagaaccgcaagggtctcattattggt
cgtaccttgttacaacgctcagtggttgacgaactaacggtcaatgaactttacaacaga
ctcatcgagatcccttatgattttgatgccactgctgacctaggcaccgaggtcattttt
gttgcttttgaaaaatttcttcgaatcgcatgggccgaccaaataagcccagtcatgtca
atgaaatctctggatactctgcaagcacgcgttaacaagagagtgcccggcgactttgca
gattttgttaactttttgttcggtgacatggctccacagaatcgccgcgcgttcactgct
ctcatcaagctcttggccgatctgctggatgggtgcggcaatgatggcgacagaggagca
ttgacacttgcttttgcagagttgctagtatatgacggaacagccgcaaattatatcaat
ctactcgatcgtcttgtggaagactgcgatcggatcttcgaagagcccagcttgaaccac
agttttggactggacagctcaacttatgagtcaattaactcggctattcgtggtaaagga
tacaccccttcgttggcatcaaacacgtcatcactgcgccgcaagtttggtttcgatacc
ctattgcgacagaacagcaaagacgaccgatcatcagtatggcgacaactca--------
-------------------------------------------------gccgttcgagg
tccatcgatgacaacacaatacccaaaaagctagcaaggagaccaggttccagggatcgt
ccacccatagcaggggcgtttgacgaagcacagagaccaggaagctcccatcgattattg
gaaacaataggagagccagagacggagcgcccaccaccgcggtcgcccaagaagaagcgt
cgcagctctctgtcggatctaaagaactacatggaagcggtgaccctggacgatgacgaa
tcaccgcagccacttcaagacgcaaaggaaacatcagagaagctcaacgcaagccccaag
acagcgacgtctaggataccagttagtcccggtgtggcccagacgatgcgagtatcaagg
cagaaagaaaatgtcttagacatgcttcagcctagtctgcttgaaccaagtcccttggag
ccttctgatgaggcaatccgtcgacccgcaccactcaaaactcacaggcattccaagaca
ttatcttcaagtaacataccgacgttgcgcccataccgttctgcacctccaggggctgaa
tcacctcctcgtccaaactcaagcccatctaggcgtggaactcagagactccgcttacaa
tctccgcaaaagcttcgagaacggctcaatacggagaagcaggctgttgacgacgtggat
gcttctctcagatctgagctgttcaaaattggcgaggaaatggcgcgcctcagtgatgcc
cagtccccagggtcacagtcggttgatatgcgacaagtgacggctgccgtccggcagttg
gaggaccgagttcctgccgccatccaggagatacaagagaagcacgcagcaatccagcac
gacatggaaactacggtcaaagcagctgaagccaaggtccgggccattgatcagctatac
aaagaggcagtggcagagaacgaattactgtatgagaaattcaacggggagcttggcaaa
attgtcaaggctctcaagggcaagggcaaagaagaaaaggaagaactgatggttcggctg
cgtgatcaaagcgacgagacagcacgaatgaagaaggagaacgcgcgactcaagcgcgag
atggttagtctgcgtgcggcattgaaggggacgacagagtag
>Fp78
atggttcgcgttaccgaagagctggtgctgtcgtcagatagtgtcactctctaccacgcc
gctgatcctctactcggccatcttcctctgttacttttccacgggccctcgactaccgca
aactataccctcaacagttctcgagtacaagtccacgtttttacgccagccggcttccag
agcttcccccgaataacaatatcgcccaattctccattctacagcgtcgtccaccaccta
ccccgcgagtttcagggagatgaggtctaccgggccctcgccttcggcctcttcaaatac
tttacagaactacccgattgcgttaaattatatctcaagaatctataccccacaagaggt
cgacgtcctggcagtgctccagcgctgttcagcgaacaacatgcagccgatattgtcaag
gacatggtccagagcgatcacacagccgacatcatcgagactctgcaggacgctttgcag
acacaacacatcagccatgtcgatctcgactttgttcttccgccaggcgctattgttcca
ctacagtctgtcgacctcgaagatgtacccgacgacgaagatgacatcctagacccaaca
ttgcgacagtatggaggatacacacctctgataaaactatttggagaaccagtgtttcta
cctactagccgactacgaagagcaccgtcaaagccgactgcgttgaaccgaagcaaatca
ttcctcaaggatcagaaaatggagttgcgtatgaaactgacagaactggtcgagactgag
gaacgatatgtggccaaagtgagggagctggtgacgaatgtcgcagccgactttcgcgag
ggcgctcaagcacgagcgcctggcagtttgagcccctctgaagaagagttggagaaactc
tttcccaattcagcagacggtattctgcaggtcaactcggcctttatggaggaaatgcgg
aggattctcgacgacactgaagaggaagccttacgggatatggagacgcccacgatgaac
tttatgggctccaaaattggccggacaagagatccaagcggtgccttggccatcgccaga
ttatttttggaatggttccccaagtttacagagtgctaccaggattacattaaagctagc
cagcactttcccacactactcaactcattcctcgatcaacagtcgagctttaggcaaaga
gtggctcaagctggcgaacagacgatccgctccatccttattgagccagtgcaaaggctt
ccccgctacagcttactcattgaccaaatcgtgggatgtatccccatgacacatccggct
ctgcagcccatgctcaaagcccgagatatcatcaccaatatttgctcaatggatgagccc
ttgcctgacaagccacatgtcaccaaccggcttcggaatatggttgaagcttggccattg
aacttggaaccacaaggtcgtctcatcgcaacagccgacttcaccgaactggcacctccc
ttccaacctttactcaatcagtcggatcgatccggaattttcctcctcttctcagactgt
gtggttataatcaagaagatgagtggaaccatgacaggtcgagacctcctccgtgagatc
gagaaaccctctgcagctggtttacttatctccatgaccaatgccgcaggtggtccagcc
gcgtatgaatttgtcttcactggatggcatgacttggccgaggttcgatttaccgaggca
gacgatggaacgctcttctggatgacttcgacggaggagatgagaggtgctcatccaggc
gagcaccgaattagtaaagcggtcacgtcgcgatgcttcctgctacaagagatgtacgaa
gcaagagccgccaaatggggagaggatgtggtaaaggcaagaattgaagctcgattttcg
gaaaaggagcgagaggatcctacctggactttacggtcagcgcgcatgccagatagcaac
cttgggcttcacgcagctatcttccaggagggtgccgaccagcttatcgaaggccgcaag
gagcctgccccaattcgagtggttgtcgatcatgatatgggtactaaaggggcacccgta
ggccattacggggttgagattgttgtcaacgtgacgaccaatgacatgaagcgggtatca
atgctcacagttggattaaatgggaggcaattccaggatgacgttgccctggaagacttc
ctccctacaatgtcacgacgagtgatccaactactgagcacgcagcatagtgtttccaat
atgcaattgacggcacctctcgtctcatattactccaagacgcttcatggtcttctactc
aacaccagagcggagaagaccaggtcatttctcgcttcatcccctgtaaaactcctctcc
agtttctggggcggcagctcggtccatctttctgacacggcgagtgtgagctcaaaacac
aagcaggtgccttcgatacatcgcaacaacagccaggcatctgtcgtcagctcaataaag
gggggcaaggatggcgtttctcaagaggaaacccgtaccgataacccgttagtacgacta
gagcaaacgttcactagctatgtcgccgctctacagaaccgcaagggtctcattattggt
cgtaccttgttacaacgctcagtggttgacgaactaacggtcaatgaactttacaacaga
ctcatcgagatcccttatgattttgatgccactgctgacctaggcaccgaggtcattttt
gttgcttttgaaaaatttcttcgaatcgcatgggccgaccaaataagcccagtcatgtca
atgaaatctctggatactctgcaagcacgcgttaacaagagagtgcccggcgactttgca
gattttgttaactttttgttcggtgacatggctccacagaatcgccgcgcgttcactgct
ctcatcaagctcttggccgatctgctggatgggtgcggcaatgatggcgacagaggagca
ttgacacttgcttttgcagagttgctagtatatgacggaacagccgcaaattatatcaat
ctactcgatcgtcttgtggaagactgcgatcggatcttcgaagagcccagcttgaaccac
agttttggactggacagctcaacttatgagtcaattaactcggctattcgtggtaaagga
tacaccccttcgttggcatcaaacacgtcatcactgcgccgcaagtttggtttcgatacc
ctattgcgacagaacagcaaagacgaccgatcatcagtatggcgacaactca--------
-------------------------------------------------gccgttcgagg
tccatcgatgacaacacaatacccaaaaagctagcaaggagaccaggttccagggatcgt
ccacccatagcaggggcgtttgacgaagcacagagaccaggaagctcccatcgattattg
gaaacaataggagagccagagacggagcgcccaccaccgcggtcgcccaagaagaagcgt
cgcagctctctgtcggatctaaagaactacatggaagcggtgaccctggacgatgacgaa
tcaccgcagccacttcaagacgcaaaggaaacatcagagaagctcaacgcaagccccaag
acagcgacgtctaggataccagttagtcccggtgtggcccagacgatgcgagtatcaagg
cagaaagaaaatgtcttagacatgcttcagcctagtctgcttgaaccaagtcccttggag
ccttctgatgaggcaatccgtcgacccgcaccactcaaaactcacaggcattccaagaca
ttatcttcaagtaacataccgacgttgcgcccataccgttctgcacctccaggggctgaa
tcacctcctcgtccaaactcaagcccatctaggcgtggaactcagagactccgcttacaa
tctccgcaaaagcttcgagaacggctcaatacggagaagcaggctgttgacgacgtggat
gcttctctcagatctgagctgttcaaaattggcgaggaaatggcgcgcctcagtgatgcc
cagtccccagggtcacagtcggttgatatgcgacaagtgacggctgccgtccggcagttg
gaggaccgagttcctgccgccatccaggagatacaagagaagcacgcagcaatccagcac
gacatggaaactacggtcaaagcagctgaagccaaggtccgggccattgatcagctatac
aaagaggcagtggcagagaacgaattactgtatgagaaattcaacggggagcttggcaaa
attgtcaaggctctcaagggcaagggcaaagaagaaaaggaagaactgatggttcggctg
cgtgatcaaagcgacgagacagcacgaatgaagaaggagaacgcgcgactcaagcgcgag
atggttagtctgcgtgcggcattgaaggggacgacagagtag
>Fp81
atggttcgcgttaccgaagagctggtgctgtcgtcagatagcgtcactctctaccacgcc
gctgatcctctactcggccatcttcctctgttacttttccacgggccctcgactaccgca
aactataccctcaacagttctcgagtacaagtccacgtttttacgccagccggcttccag
agcttcccccgaataacaatatcgcccaattctccattctacagcgtcgtccaccaccta
ccccgcgagtttcagggagatgaggtctaccgggccctcgccttcggcctcttcaaatac
tttacagaactacccgattgcgttaaattatatctcaagaatctataccccacaagaggt
cgacgtcctggcagtgctccagcgctgttcagcgaacaacatgcagccgatattgtcaag
gacatggtccagagcgatcacacagccgacatcatcgagactctgcaggacgctttgcag
acacaacacatcagccatgtcgatctcgactttgttcttccgccaggcgctattgttcca
ctacagtctgtcgacctcgaagatgtacccgacgacgaagatgacatcctagacccaaca
ttgcgacagtatggaggatacacacctctgataaaactatttggagaaccagtgtttcta
cctactagccgactacgaagagcaccgtcaaagccgactgcgttgaaccgaagcaaatca
ttcctcaaggatcagaaaatggagttgcgtatgaaactgacagaactggtcgagactgag
gaacgatatgtggccaaagtgagggagctggtgacgaatgtcgcagccgactttcgcgag
ggcgctcaagcacgagcgcctggcagtttgagcccctctgaagaagagttggagaaactc
tttcccaattcagcagacggtattctgcaggtcaactcggcctttatggaggaaatgcgg
aggattctcgacgacactgaagaggaagccttacgggatatggagacgcccacgatgaac
tttatgggctccaaaattggccggacaagagatccaagcggtgccttggccatcgccaga
ttatttttggaatggttccccaagtttacagagtgctaccaggattacattaaagctagc
cagcactttcccacactactcaactcattcctcgatcaacagtcgagctttaggcaaaga
gtggctcaagctggcgaacagacgatccgctccatccttattgagccagtgcaaaggctt
ccccgctacagcttactcattgaccaaatcgtgggatgtatccccatgacacatccggct
ctgcagcccatgctcaaagcccgagatatcatcaccaatatttgctcaatggatgagccc
ttgcctgacaagccacatgtcaccaaccggcttcggaatatggttgaagcttggccattg
aacttggaaccacaaggtcgtctcatcgcaacagccgacttcaccgaactggcacctccc
ttccaacctttactcaatcagtcggatcgatccggaattttcctcctcttctcagactgt
gtggttataatcaagaagatgagtggaaccatgacaggtcgagacctcctccgtgagatc
gagaaaccctctgcagctggtttacttatctccatgaccaatgccgcaggtggtccagcc
gcgtatgaatttgtcttcactggatggcatgacttggccgaggttcgatttaccgaggca
gacgatggaacgctcttctggatgacttcgacggaggagatgagaggtgctcatccaggc
gagcaccgaattagtaaagcggtcacgtcgcgatgcttcctgctacaagagatgtacgaa
gcaagagccgccaaatggggagaggatgtggtaaaggcaagaattgaagctcgattttcg
gaaaaggagcgagaggatcctacctggactttacggtcagcgcgcatgccagatagcaac
cttgggcttcacgcagctatcttccaggagggtgccgaccagcttatcgaaggccgcaag
gagcctgccccaattcgagtggttgtcgatcatgatatgggtactaaaggggcacccgta
ggccattacggggttgagattgttgtcaacgtgacgaccaatgacatgaagcgggtatca
atgctcacagttggattaaatgggaggcaattccaggatgacgttgccctagaagacttc
ctccctacaatgtcacgacgagtgatccaactactgagcacgcagcatagtgtttccaat
atgcaattgacggcacctctcgtctcatattactccaagacgcttcatggtcttctactc
aacaccagagcggagaagaccaggtcatttctcgcttcatcccctgtaaaactcctctcc
agtttctggggcggcagctcggtccatctttctgacacggcgagtgtgagctcaaaacac
aagcaggtgccttcgatacatcgcaacaacagccaggcatctgtcgtcagctcaataaag
gggggcaaggatggcgtttctcaagaggaaacccgtaccgataacccgttagtacgacta
gagcaaacgttcactagctatgtcgccgctctacagaaccgcaagggtctcattattggt
cgtaccttgttacaacgctcagtggttgacgaactaacggtcaatgaactttacaacaga
ctcatcgagatcccttatgattttgatgccactgctgacctaggcaccgaggtcattttt
gttgcttttgaaaaatttcttcgaatcgcatgggccgaccaaataagcccagtcatgtca
atgaaatctctggatactctgcaagcacgcgttaacaagagagtgcccggcgactttgca
gattttgttaactttttgttcggtgacatggctccacagaatcgccgcgcgttcactgct
ctcatcaagctcttggccgatctgctggatgggtgcggcaatgatggcgacagaggagca
ttgacacttgcttttgcagagttgctagtatatgacggaacagccgcaaattatatcaat
ctactcgatcgtcttgtggaagactgcgatcggatcttcgaagagcccagcttgaaccac
agttttggactggacagctcaacttatgagtcaattaactcggctattcgtggtaaagga
tacaccccttcgttggcatcaaacacgtcatcactgcgccgcaagtttggtttcgatacc
ctattgcgacagaacagcaaagacgaccgatcatcagtatggcgacaactcagtaagcac
agaaaccccacagcaagcgaagctttcagcttatcaaaaacgtcattaggccgttcgagg
tccatcgatgacaacacaatacccaaaaagctagcaaggagaccaggttccagggatcgt
ccacccatagcaggggcgtttgacgaagcacagagaccaggaagctcccatcgattattg
gaaacaataggagagccagagacggagcgcccaccaccgcggtcgcccaagaagaagcgt
cgcagctctctgtcggatctaaagaactacatggaagcggtgaccctggacgatgacgaa
tcaccgcagccacttcaagacgcaaaggaaacatcagagaagctcaacgcaagccccaag
acagcgacgtctaggataccagttagtcccggtgtggcccagacgatgcgagtatcaagg
cagaaagaaaatgtcttagacatgcttcagcctagtctgcttgaaccaagtcccttggag
ccttctgatgaggcaatccgtcgacccgcaccactcaaaactcacaggcattccaagaca
ttatcttcaagtaacataccgacgttgcgcccataccgttctgcacctccaggggctgaa
tcacctcctcgtccaaactcaagcccatctaggcgtggaactcagagactccgcttacaa
tctccgcaaaagcttcgagaacggctcaatacggagaagcaggctgttgacgacgtggat
gcttctctcagatctgagctgttcaaaattggcgaggaaatggcgcgcctcagtgatgcc
cagtccccagggtcacagtcggttgatatgcgacaagtgacggctgccgtccggcagttg
gaggaccgagttcctgccgccatccaggagatacaagagaagcacgcagcaatccagcac
gacatggaaactacggtcaaagcagctgaagccaaggtccgggccattgatcagctatac
aaagaggcagtggcagagaacgaattactgtatgagaaattcaacggggagcttggcaaa
attgtcaaggctctcaagggcaagggcaaagaagaaaaggaagaactgatggttcggctg
cgtgatcaaagcgacgagacagcacgaatgaagaaggagaacgcgcgactcaagcgcgag
atggttagtctgcgtgcggcattgaaggggacgacagagtag
>Fp84
atggttcgcgttaccgaagagctggtgctgttgtcagatagtgtcactctctaccacgcc
gctgatcctctactcggccatcttcctctgttacttttccacgggccctcgactaccgca
aactataccctcaacagttctcgagtacaagtccacgtttttacgccagccggcttccag
agcttcccccgaataacaatatcgcccaattctccattctacagcgtcgtccaccaccta
ccccgcgagtttcagggagatgaggtctaccgggccctcgccttcggcctcttcaaatac
tttacagaactacccgattgcgttaaattatatctcaagaatctataccccacaagaggt
cgacgtcctggcagtgctccagcgctgttcagcgaacaacatgcagccgatattgtcaag
gacatggtccagagcgatcacacagccgacatcatcgagactctgcaggacgctttgcag
acacaacacatcagccatgtcgatctcgactttgttcttccgccaggcgctattgttcca
ctacagtctgtcgacctcgaagatgtacccgacgacgaagatgacatcctagacccaaca
ttgcgacagtatggaggatacacacctctgataaaattatttggagaaccagtgtttcta
cctactagccgactacgaagagcaccgtcaaagccgactgcgttgaaccgaagcaaatca
ttcctcaaggatcagaaaatggagttgcgtatgaaactgacagaactggtcgagactgag
gaacgatatgtggccaaagtgagggagctggtgacgaatgtcgcagccgactttcgcgag
ggcgctcaagcacgagcgcctggcagtttgagcccctctgaagaagagttggagaaactc
tttcccaattcagcagacggtattctgcaggtcaactcggcctttatggaggaaatgcgg
aggattctcgacgacactgaagaggaagccttacgggatatggagacgcccacgatgaac
tttatgggctccaaaattggccggacaagagatccaagcggtgccttggccatcgccaga
ttatttttggaatggttccccaagtttacagagtgctaccaggattacattaaagctagc
cagcactttcccacactactcaactcattcctcgatcaacagtcgagctttaggcaaaga
gtggctcaagctggcgaacagacgatccgctccatccttattgagccagtgcaaaggctt
ccccgctacagcttactcattgaccaaatcgtgggatgtatccccatgacacatccggct
ctgcagcccatgctcaaagcccgagatatcatcaccaatatttgctcaatggatgagccc
ttgcctgacaagccacatgtcaccaaccggcttcggaatatggttgaagcttggccattg
aacttggaaccacaaggtcgtctcatcgcaacagccgacttcaccgaactggcacctccc
ttccaacctttactcaatcagtcggatcgatccggaattttcctcctcttctcagactgt
gtggttataatcaagaagatgagtggaaccatgacaggtcgagacctcctccgtgagatc
gagaaaccctctgcagctggtttacttatctccatgaccaatgccgcaggtggtccagcc
gcgtatgaatttgtcttcactggatggcatgacttggccgaggttcgatttaccgaggca
gacgatggaacgctcttctggatgacttcgacggaggagatgagaggtgctcatccaggc
gagcaccgaattagtaaagcggtcacgtcgcgatgcttcctgctacaagagatgtacgaa
gcaagagccgccaaatggggagaggatgtggtaaaggcaagaattgaagctcgattttcg
gaaaaggagcgagaggatcctacctggactttacggtcagcgcgcatgccagatagcaac
cttgggcttcacgcagctatcttccaggagggtgccgaccagcttatcgaaggccgcaag
gagcctgccccaattcgagtggttgtcgatcatgatatgggtactaaaggggcacccgta
ggccattacggggttgagattgttgtcaacgtgacgaccaatgacatgaagcgggtatca
atgctcacagttggattaaatgggaggcaattccaggatgacgttgccctggaagacttc
ctccctacaatgtcacgacgagtgatccaactactgagcacgcagcatagtgtttccaat
atgcaattgacggcacctctcgtctcatattactccaagacgcttcatggtcttctactc
aacaccagagcggagaagaccaggtcatttctcgcttcatcccctgtaaaactcctctcc
agtttctggggcggcagctcggtccatctttctgacacggcgagtgtgagctcaaaacac
aagcaggtgccttcgatacatcgcaacaacagccaggcatctgtcgtcagctcaataaag
gggggcaaggatggcgtttctcaagaggaaacccgtaccgataacccgttagtacgacta
gagcaaacgttcactagctatgtcgccgctctacagaaccgcaagggtctcattattggt
cgtaccttgttacaacgctcagtggttgacgaactaacggtcaatgaactttacaacaga
ctcatcgagatcccttatgattttgatgccactgctgacctaggcaccgaggtcattttt
gttgcttttgaaaaatttcttcgaatcgcatgggccgaccaaataagcccagtcatgtca
atgaaatctctggatactctgcaagcacgcgttaacaagagagtgcccggcgactttgca
gattttgttaactttttgttcggtgacatggctccacagaatcgccgcgcgttcactgct
ctcatcaagctcttggccgatctgctggatgggtgcggcaatgatggcgacagaggagca
ttgacacttgcttttgcagagttgctagtatatgacggaacagccgcaaattatatcaat
ctactcgatcgtcttgtggaagactgcgatcggatcttcgaagagcccagcttgaaccac
agttttggactggacagctcaacttatgagtcaattaactcggctattcgtggtaaagga
tacaccccttcgttggcatcaaacacgtcatcactgcgccgcaagtttggtttcgatacc
ctattgcgacagaacagcaaagacgaccgatcatcagtatggcgacaactcagtaagcac
agaaaccccacagcaagcgaagctttcagcttatcaaaaacgtcattaggccgttcgagg
tccatcgatgacaacacaatacccaaaaagctagcaaggagaccaggttccagggatcgt
ccacccatagcaggggcgtttgacgaagcacagagaccaggaagctcccatcgattattg
gaaacaataggagagccagagacggagcgcccaccaccgcggtcgcccaagaagaagcgt
cgcagctctctgtcggatctaaagaactacatggaagcggtgaccctggacgatgacgaa
tcaccgcagccacttcaagacgcaaaggaaacatcagagaagctcaacgcaagccccaag
acagcgacgtctaggataccagttagtcccggtgtggcccagacgatgcgagtatcaagg
cagaaagaaaatgtcttagacatgcttcagcctagtctgcttgaaccaagtcccttggag
ccttctgatgaggcaatccgtcgacccgcaccactcaaaactcacaggcattccaagaca
ttatcttcaagtaacataccgacgttgcgcccataccgttctgcacctccaggggctgaa
tcacctcctcgtccaaactcaagcccatctaggcgtggaactcagagactccgcttacaa
tctccgcaaaagcttcgagaacggctcaatacggagaagcaggctgttgacgacgtggat
gcttctctcagatctgagctgttcaaaattggcgaggaaatggcgcgcctcagtgatgcc
cagtccccagggtcacagtcggttgatatgcgacaagtgacggctgccgtccggcagttg
gaggaccgagttcctgccgccatccaggagatacaagagaagcacgcagcaatccagcac
gacatggaaactacggtcaaagcagctgaagccaaggtccgggccattgatcagctatac
aaagaggcagtggcagagaacgaattactgtatgagaaattcaacggggagcttggcaaa
attgtcaaggctctcaagggcaagggcaaagaagaaaaggaagaactgatggttcggctg
cgtgatcaaagcgacgagacagcacgaatgaagaaggagaacgcgcgactcaagcgcgag
atggttagtctgcgtgcggcattgaaggggacgacagagtag
>Fp86
atggttcgcgttaccgaagagctggtgctgtcgtcagatagtgtcactctctaccacgcc
gctgatcctctactcggccatcttcctctgttacttttccacgggccctcgactaccgca
aactataccctcaacagttctcgagtacaagtccacgtttttacgccagccggcttccag
agcttcccccgaataacaatatcgcccaattctccattctacagcgtcgtccaccaccta
ccccgcgagtttcagggagatgaggtctaccgggccctcgccttcggcctcttcaaatac
tttacagaactacccgattgcgttaaattatatctcaagaatctataccccacaagaggt
cgacgtcctggcagtgctccagcgctgttcagcgaacaacatgcagccgatattgtcaag
gacatggtccagagcgatcacacagccgacatcatcgagactctgcaggacgctttgcag
acacaacacatcagccatgtcgatctcgactttgttcttccgccaggcgctattgttcca
ctacagtctgtcgacctcgaagatgtacccgacgacgaagatgacatcctagacccaaca
ttgcgacagtatggaggatacacacctctgataaaactatttggagaaccagtgtttcta
cctactagccgactacgaagagcaccgtcaaagccgactgcgttgaaccgaagcaaatca
ttcctcaaggatcagaaaatggagttgcgtatgaaactgacagaactggtcgagactgag
gaacgatatgtggccaaagtgagggagctggtgacgaatgtcgcagccgactttcgcgag
ggcgctcaagcacgagcgcctggcagtttgagcccctctgaagaagagttggagaaactc
tttcccaattcagcagacggtattctgcaggtcaactcggcctttatggaggaaatgcgg
aggattctcgacgacactgaagaggaagccttacgggatatggagacgcccacgatgaac
tttatgggctccaaaattggccggacaagagatccaagcggtgccttggccatcgccaga
ttatttttggaatggttccccaagtttacagagtgctaccaggattacattaaagctagc
cagcactttcccacactactcaactcattcctcgatcaacagtcgagctttaggcaaaga
gtggctcaagctggcgaacagacgatccgctccatccttattgagccagtgcaaaggctt
ccccgctacagcttactcattgaccaaatcgtgggatgtatccccatgacacatccggct
ctgcagcccatgctcaaagcccgagatatcatcaccaatatttgctcaatggatgagccc
ttgcctgacaagccacatgtcaccaaccggcttcggaatatggttgaagcttggccattg
aacttggaaccacaaggtcgtctcatcgcaacagccgacttcaccgaactggcacctccc
ttccaacctttactcaatcagtcggatcgatccggaattttcctcctcttctcagactgt
gtggttataatcaagaagatgagtggaaccatgacaggtcgagacctcctccgtgagatc
gagaaaccctctgcagctggtttacttatctccatgaccaatgccgcaggtggtccagcc
gcgtatgaatttgtcttcactggatggcatgacttggccgaggttcgatttaccgaggca
gacgatggaacgctcttctggatgacttcgacggaggagatgagaggtgctcatccaggc
gagcaccgaattagtaaagcggtcacgtcgcgatgcttcctgctacaagagatgtacgaa
gcaagagccgccaaatggggagaggatgtggtaaaggcaagaattgaagctcgattttcg
gaaaaggagcgagaggatcctacctggactttacggtcagcgcgcatgccagatagcaac
cttgggcttcacgcagctatcttccaggagggtgccgaccagcttatcgaaggccgcaag
gagcctgccccaattcgagtggttgtcgatcatgatatgggtactaaaggggcacccgta
ggccattacggggttgagattgttgtcaacgtgacgaccaatgacatgaagcgggtatca
atgctcacagttggattaaatgggaggcaattccaggatgacgttgccctggaagacttc
ctccctacaatgtcacgacgagtgatccaactactgagcacgcagcatagtgtttccaat
atgcaattgacggcacctctcgtctcatattactccaagacgcttcatggtcttctactc
aacaccagagcggagaagaccaggtcatttctcgcttcatcccctgtaaaactcctctcc
agtttctggggcggcagctcggtccatctttctgacacggcgagtgtgagctcaaaacac
aagcaggtgccttcgatacatcgcaacaacagccaggcatctgtcgtcagctcaataaag
gggggcaaggatggcgtttctcaagaggaaacccgtaccgataacccgttagtacgacta
gagcaaacgttcactagctatgtcgccgctctacagaaccgcaagggtctcattattggt
cgtaccttgttacaacgctcagtggttgacgaactaacggtcaatgaactttacaacaga
ctcatcgagatcccttatgattttgatgccactgctgacctaggcaccgaggtcattttt
gttgcttttgaaaaatttcttcgaatcgcatgggccgaccaaataagcccagtcatgtca
atgaaatctctggatactctgcaagcacgcgttaacaagagagtgcccggcgactttgca
gattttgttaactttttgttcggtgacatggctccacagaatcgccgcgcgttcactgct
ctcatcaagctcttggccgatctgctggatgggtgcggcaatgatggcgacagaggagca
ttgacacttgcttttgcagagttgctagtatatgacggaacagccgcaaattatatcaat
ctactcgatcgtcttgtggaagactgcgatcggatcttcgaagagcccagcttgaaccac
agttttggactggacagctcaacttatgagtcaattaactcggctattcgtggtaaagga
tacaccccttcgttggcatcaaacacgtcatcactgcgccgcaagtttggtttcgatacc
ctattgcgacagaacagcaaagacgaccgatcatcagtatggcgacaactcagtaagcac
agaaaccccacagcaagcgaagctttcagcttatcaaaaacgtcattaggccgttcgagg
tccatcgatgacaacacaatacccaaaaagctagcaaggagaccaggttccagggatcgt
ccacccatagcaggggcgtttgacgaagcacagagaccaggaagctcccatcgattattg
gaaacaataggagagccagagacggagcgcccaccaccgcggtcgcccaagaagaagcgt
cgcagctctctgtcggatctaaagaactacatggaagcggtgaccctggacgatgacgaa
tcaccgcagccacttcaagacgcaaaggaaacatcagagaagctcaacgcaagccccaag
acagcgacgtctaggataccagttagtcccggtgtggcccagacgatgcgagtatcaagg
cagaaagaaaatgtcttagacatgcttcagcctagtctgcttgaaccaagtcccttggag
ccttctgatgaggcaatccgtcgacccgcaccactcaaaactcacaggcattccaagaca
ttatcttcaagtaacataccgacgttgcgcccataccgttctgcacctccaggggctgaa
tcacctcctcgtccaaactcaagcccatctaggcgtggaactcagagactccgcttacaa
tctccgcaaaagcttcgagaacggctcaatacggagaagcaggctgttgacgacgtggat
gcttctctcagatctgagctgttcaaaattggcgaggaaatggcgcgcctcagtgatgcc
cagtccccagggtcacagtcggttgatatgcgacaagtgacggctgccgtccggcagttg
gaggaccgagttcctgccgccatccaggagatacaagagaagcacgcagcaatccagcac
gacatggaaactacggtcaaagcagctgaagccaaggtccgggccattgatcagctatac
aaagaggcagtggcagagaacgaattactgtatgagaaattcaacggggagcttggcaaa
attgtcaaggctctcaagggcaagggcaaagaagaaaaggaagaactgatggttcggctg
cgtgatcaaagcgacgagacagcacgaatgaagaaggagaacgcgcgactcaagcgcgag
atggttagtctgcgtgcggcattgaaggggacgacagagtag
>Fvenenatum.busco
atggttcgcgttaccgaagagctgccgctgtcgtcagatagtgtcactctctaccacgct
gctgatcctctactcggccatcttcctctgttgcttttccatggaccctcgaccaccgca
aactataccctcaacagttctcgagtacaagtccacgtttttacgcccgccggcttccag
agcttcccccgaataacaatatcgcccaattccccattctacagcgtcgtccaccaccta
ccccgcgagtttcagggagatgaggtctaccgcgccctcgccttcggcctcttcaaatac
tttacagaactacccgattgcgttaaattatatctcaagaacctataccccacacgaggt
cgacgtcctggcagtgcaccagcgctgttcagtgaacaacatgctgccgatattgtcaag
gacatggtccagagcgatcacacagccgacatcatcgagactctgcaagatgctttgcag
acacagcacatcagccatgtcgatctcgactttgttcttccgccgggcgctattgttcca
ctgcagtctgtcgacctcgaagatgtacccgacgacgaagatgatatcctagacccaaca
ttgcgacaatatggaggatacacacctctgataaaattatttggagaaccagtgttccta
cctactagccgtctacgaagagcaccatcaaagccgactgcgttgaaccggagcaaatca
tttctcaaggatcagaaaatggagttgcgtatgaaactgacagaactggttgagactgag
gaacgatatgtggccaaagtgagggagctggtgacaaatgtcgcggccgactttcgtgag
ggcgctcaagcacgagcgcctggcagcttgagcccttctgaagaagagttggagaaactc
tttcccaattcagcagacggtattctgcaggttaactcagcctttatggaggaaatgcgg
aggattctcgacgacactgaagaggaagctctacgagatatggagacacccacgatgaac
ttcatgggttccaaaattggccgaacaaaagatccaagcggtgccttggccatcgccagg
ttattcctggaatggttccctaagtttacagcgtgctaccaggattacattaaagctagc
cagcactttcccacgctactcaattccttcctcgatcaacagtcgagctttaggcagaga
gtggctcaggctggcgaacagacgatccgctccatccttattgagccagtgcaaaggctt
ccccgctacagtttacttattgaccaaatagtgggatgcatcccgatgacacatccagct
ctgcagcccatgctcaaagcccgagatatcatcaccaatatttgctcaatggacgagccc
ttgcctgacaagccacatgtcaccaaccgacttcgaaatatggttgaagcttggccattg
aacttggaaccacaaggtcgtctcattgcaacagccgacttcaccgaattggcacctcct
ttccaacctttgctcaatcagtcagatagatccggaattttcctcctcttctcagactgt
gttgttattctcaagaagatgagtggaaacatgacaggccgagacctcctccgtgagatt
gagaaaccctctgcagctggtttacttatctccatgaccaatgccgccggtggtccagcc
gcatatgaatttgtcttcactggatggcatgacttggccgaggttcgattcaccgaggca
gacgatggcacactcttctggatgacttcgacggaggagatgagaggtgctcatccaggt
gagcaccgaattagtaaagcggtcacgtcgcgatgcttcctcctacaagagatgtacgaa
gcaagagccgccaaatggggagaggatgtggtaaaggcgagaattgaagctcgattttcg
gaaaaggagcgagaggatcctacctggactttacggtcagcgcgcatgccagatagcaac
cttgggcttcacgcagctatcttccaggagggcgccgatcagcttatcgaaggccgcaag
gagcctgccccggttcgagtggttgtcgatcatgatatgggcactaaaggagcacccgta
ggtcattacggggttgagattgttgtcaacgtgacgaccaatgacatgaagcgggtatca
atgctcacagttggcttaaatgggaggcaattccaagatgacgttgccctggaagatttc
cttcctacaatgtcacggcgagtgatccaactactgagcacgcagcacagtgtttccaat
atgcaattgacggcacctctcgtctcatattactcaaagacgcttcatggccttctactt
aacaccagagcggagaagactaggtctttcctcgcttcatctcctgtaaaactcctctcc
agtttctggggcggcagctcggtccatctctcagacacggcgagtgtgagctcaaaacac
aagcaggtgccttcgatacaccgaaacaacagccaggcatctgttgtcagctcaataaag
gggggcaaggatggtatttctcaagaggaaacccgtaccgacaacccgttagtacgacta
gagcaaacgttcactagttatgtcgccgctctacagaaccgcaagggtctcattattggt
cgtactttgttacaacgctcagtggttgatgaactgacggtcaatgaactttacaacagg
cttatcgagatcccatatgattttgatgccaccgctgacctaggcacagaggtcattttt
gttgcttttgaaaaatttcttcgaatcgcatgggccgaccagataagcccagtcatgtca
atgaaatctctggatactctgcaagcacgcgttaacaagagagtgcctggcgactttgca
gattttgttaactttttgttcggcgacatggctccacagaatcgccgcgcgttcactgct
ctcatcaagctcttggccgatctgctggatggatgcggcaatgatggtgacagaggagca
ttgacacttgcttttgcagagttgctcgtatacgacggaacagccgcaaattatatcaat
ctactcgatcgtcttgtggaagactgcgatcgcatctttgaagagcccagcttgaaccac
agctttggactggacagctcaacttatgagtcaattaactcagctatccgcggtaaagga
tacaccccttcgttagcatcaaacacgtcatcactgcgtcgcaagtttggtttcgatacc
ctattgcgacagaacagcaaagacgaccgatcatcagtatggcgacaactca--------
-------------------------------------------------gccgttcaagg
tccatcgatgacaacacaatacccaaaaagctggcaaggagaccaggttccagggatcgt
ccacccatagcaggggcgtttgacgaagcacagagaccaggaagctcccatcgattattg
gaaacaataggggagccagagacagagcgtccaccaccgcggtcgcccaagaagaagcgt
cgcagctccctgtctgatctaaagaactatatggaagcggtaactctcgacgatgacgaa
tcaccgcagccacttcaagacgcaaaggaaacatcagaaaagctcaacgcaagccccaag
acagcgacgtctaggataccagttagtcccggtgtagcccagacgatgcgagtatcaagg
cagaaagaaaatgtcttggatatgcttcagcctagtctgcttgaaccaagtcccttggag
ccttctgatgagacagttcatcgacctgcaccactcaagacccacaggcattccaagaca
ctatcttcaagtaacataccgacgttgcgcccataccgctctgcacctccaggagccgaa
tcacctcctcgtccaaactcaagcccgtctaggcgtggaactcagagactccgcttacaa
tctccgcaaaagcttcgagaacgactgaatacggagaagcaggctgttgacgacgtggat
gcttctctcagatccgagctgttcaaaattggcgaggaaatggcacgcctcagtgatgcc
cagtctccaggatcacagtcggttgatatgcgacaagtgacggctgcagtccggcagttg
gaggaccgagttcctgctgccatccaggagatacaagaaaagcacacagcgatccagcac
gacatggaaactacggtcaaagcagctgaagccaaggtccgggctattgatcaattatac
aaagaggcagtggcagagaacgaattactgtatgagaaattcaacggggagcttggcaaa
attgtcaaggctctcaagggcaagggcaaagaagaaaaggaagaactgatggttcggctg
cgtgatcaaagcgacgagacagcacggatgaagaaggagaacgcgcgactcaagcgcgag
atggttagtctgcgtgcggcattgaaggggacgacagagtag
