# Supplementary material for: Apicidin biosynthesis is linked to accessory chromosomes in Fusarium poae isolates
Source: BMC Genomics. 2021 Aug 4;22:591. doi: 10.1186/s12864-021-07617-y (PMC8340494; doi:10.1186/s12864-021-07617-y)
Supplement: Supplementary file 17 — Additional file 17. Compressed folder containing alignments for each of the 4141 orthologs used in BUSCO analysis. [file 12864_2021_7617_MOESM17_ESM.zip › Fven2_nt_MAFFT/47575at5125_nt.mafft.fasta]

>Fp105
atgcgaggtgccaccatcctcaaagcatctgatgataagaccagagatcttaacaaacac
acccttttggcattctctggagaagccggtgacacagtgcaattcgccgaatacattcaa
cgaaatgcccagctctactcgatgcgaaacgagtccgacctatccccctctgctcttgcc
cacttcgtccgtggagagctcgctaccagcttgcgatcccgaaagccttacaatgtcaac
ctgctcatgggtggtgttgaccctattactggcaagccatccctctactggctcgactac
ctagcgtcgctggccgaggttccttatgctgcccatggctacgcccaatactactgcctc
tctatcctcgacaagcaccaccaccccgacatcactctccaccagggcatcaagatcctg
acgatgtgtaccgacgaactaaagcggcgcttaccgattgacttcaagggcatggtggtc
aaggcggtcaaggcagatgggatcatagatattgagtttgacgacgacaaggtggtcaag
tgtgcttaa
>Fp108
atgcgaggtgccaccatcctcaaagcatctgatgataagaccagagatcttaacaaacac
acccttttggcattctctggagaagccggtgacacagtgcaattcgccgaatacattcaa
cgaaatgcccagctctactcgatgcgaaacgagtccgacctatccccctctgctcttgcc
cacttcgtccgtggagagctcgctaccagcttgcgatcccgaaagccttacaatgtcaac
ctgctcatgggtggtgttgaccctattactggcaagccatccctctactggctcgactac
ctagcgtcgctggccgaggttccttatgctgcccatggctacgcccaatactactgcctc
tctatcctcgacaagcaccaccaccccgacatcactctccaccagggcatcaagatcctg
acgatgtgtaccgacgaactaaagcggcgcttaccgattgacttcaagggcatggtggtc
aaggcggtcaaggcagatgggatcatagatattgagtttgacgacgacaaggtggtcaag
tgtgcttaa
>Fp118
atgcgaggtgccaccatcctcaaagcatctgatgataagaccagagatcttaacaaacac
acccttttggcattctctggagaagccggtgacacagtgcaattcgccgaatacattcaa
cgaaatgcccagctctactcgatgcgaaacgagtccgacctatccccctctgctcttgcc
cacttcgtccgtggagagctcgctaccagcttgcgatcccgaaagccttacaatgtcaac
ctgctcatgggtggtgttgaccctattactggcaagccatccctctactggctcgactac
ctagcgtcgctggccgaggttccttatgctgcccatggctacgcccaatactactgcctc
tctatcctcgacaagcaccaccaccccgacatcactctccaccagggcatcaagatcctg
acgatgtgtaccgacgaactaaagcggcgcttaccgattgacttcaagggcatggtggtc
aaggcggtcaaggcagatgggatcatagatattgagtttgacgacgacaaggtggtcaag
tgtgcttaa
>Fp122
atgcgaggtgccaccatcctcaaagcatctgatgataagaccagagatcttaacaaacac
acccttttggcattctctggagaagccggtgacacagtgcaattcgccgaatacattcaa
cgaaatgcccagctctactcgatgcgaaacgagtccgacctatccccctctgctcttgcc
cacttcgtccgtggagagctcgctaccagcttgcgatcccgaaagccttacaatgtcaac
ctgctcatgggtggtgttgaccctattactggcaagccatccctctactggctcgactac
ctagcgtcgctggccgaggttccttatgctgcccatggctacgcccaatactactgcctc
tctatcctcgacaagcaccaccaccccgacatcactctccaccagggcatcaagatcctg
acgatgtgtaccgacgaactaaagcggcgcttaccgattgacttcaagggcatggtggtc
aaggcggtcaaggcagatgggatcatagatattgagtttgacgacgacaaggtggtcaag
tgtgcttaa
>Fp125
atgcgaggtgccaccatcctcaaagcatctgatgataagaccagagatcttaacaaacac
acccttttggcattctctggagaagccggtgacacagtgcaattcgccgaatacattcaa
cgaaatgcccagctctactcgatgcgaaacgagtccgacctatccccctctgctcttgcc
cacttcgtccgtggagagctcgctaccagcttgcgatcccgaaagccttacaatgtcaac
ctgctcatgggtggtgttgaccctattactggcaagccatccctctactggctcgactac
ctagcgtcgctggccgaggttccttatgctgcccatggctacgcccaatactactgcctc
tctatcctcgacaagcaccaccaccccgacatcactctccaccagggcatcaagatcctg
acgatgtgtaccgacgaactaaagcggcgcttaccgattgacttcaagggcatggtggtc
aaggcggtcaaggcagatgggatcatagatattgagtttgacgacgacaaggtggtcaag
tgtgcttaa
>Fp13r
atgcgaggtgccaccatcctcaaagcatctgatgataagaccagagatcttaacaaacac
acccttttggcattctctggagaagccggtgacacagtgcaattcgccgaatacattcaa
cgaaatgcccagctctactcgatgcgaaacgagtccgacctatccccctctgctcttgcc
cacttcgtccgtggagagctcgctaccagcttgcgatcccgaaagccttacaatgtcaac
ctgctcatgggtggtgttgaccctattactggcaagccatccctctactggctcgactac
ctagcgtcgctggccgaggttccttatgctgcccatggctacgcccaatactactgcctc
tctatcctcgacaagcaccaccaccccgacatcactctccaccagggcatcaagatcctg
acgatgtgtaccgacgaactaaagcggcgcttaccgattgacttcaagggcatggtggtc
aaggcggtcaaggcagatgggatcatagatattgagtttgacgacgacaaggtggtcaag
tgtgcttaa
>Fp144
atgcgaggtgccaccatcctcaaagcatctgatgataagaccagagatcttaacaaacac
acccttttggcattctctggagaagccggtgacacagtgcaattcgccgaatacattcaa
cgaaatgcccagctctactcgatgcgaaacgagtccgacctatccccctctgctcttgcc
cacttcgtccgtggagagctcgctaccagcttgcgatcccgaaagccttacaatgtcaac
ctgctcatgggtggtgttgaccctattactggcaagccatccctctactggctcgactac
ctagcgtcgctggccgaggttccttatgctgcccatggctacgcccaatactactgcctc
tctatcctcgacaagcaccaccaccccgacatcactctccaccagggcatcaagatcctg
acgatgtgtaccgacgaactaaagcggcgcttaccgattgacttcaagggcatggtggtc
aaggcggtcaaggcagatgggatcatagatattgagtttgacgacgacaaggtggtcaag
tgtgcttaa
>Fp146
atgcgaggtgccaccatcctcaaagcatctgatgataagaccagagatcttaacaaacac
acccttttggcattctctggagaagccggtgacacagtgcaattcgccgaatacattcaa
cgaaatgcccagctctactcgatgcgaaacgagtccgacctatccccctctgctcttgcc
cacttcgtccgtggagagctcgctaccagcttgcgatcccgaaagccttacaatgtcaac
ctgctcatgggtggtgttgaccctattactggcaagccatccctctactggctcgactac
ctagcgtcgctggccgaggttccttatgctgcccatggctacgcccaatactactgcctc
tctatcctcgacaagcaccaccaccccgacatcactctccaccagggcatcaagatcctg
acgatgtgtaccgacgaactaaagcggcgcttaccgattgacttcaagggcatggtggtc
aaggcggtcaaggcagatgggatcatagatattgagtttgacgacgacaaggtggtcaag
tgtgcttaa
>Fp155
atgcgaggtgccaccatcctcaaagcatctgatgataagaccagagatcttaacaaacac
acccttttggcattctctggagaagccggtgacacagtgcaattcgccgaatacattcaa
cgaaatgcccagctctactcgatgcgaaacgagtccgacctatccccctctgctcttgcc
cacttcgtccgtggagagctcgctaccagcttgcgatcccgaaagccttacaatgtcaac
ctgctcatgggtggtgttgaccctattactggcaagccatccctctactggctcgactac
ctagcgtcgctggccgaggttccttatgctgcccatggctacgcccaatactactgcctc
tctatcctcgacaagcaccaccaccccgacatcactctccaccagggcatcaagatcctg
acgatgtgtaccgacgaactaaagcggcgcttaccgattgacttcaagggcatggtggtc
aaggcggtcaaggcagatgggatcatagatattgagtttgacgacgacaaggtggtcaag
tgtgcttaa
>Fp157
atgcgaggtgccaccatcctcaaagcatctgatgataagaccagagatcttaacaaacac
acccttttggcattctctggagaagccggtgacacagtgcaattcgccgaatacattcaa
cgaaatgcccagctctactcgatgcgaaacgagtccgacctatccccctctgctcttgcc
cacttcgtccgtggagagctcgctaccagcttgcgatcccgaaagccttacaatgtcaac
ctgctcatgggtggtgttgaccctattactggcaagccatccctctactggctcgactac
ctagcgtcgctggccgaggttccttatgctgcccatggctacgcccaatactactgcctc
tctatcctcgacaagcaccaccaccccgacatcactctccaccagggcatcaagatcctg
acgatgtgtaccgacgaactaaagcggcgcttaccgattgacttcaagggcatggtggtc
aaggcggtcaaggcagatgggatcatagatattgagtttgacgacgacaaggtggtcaag
tgtgcttaa
>Fp16r
atgcgaggtgccaccatcctcaaagcatctgatgataagaccagagatcttaacaaacac
acccttttggcattctctggagaagccggtgacacagtgcaattcgccgaatacattcaa
cgaaatgcccagctctactcgatgcgaaacgagtccgacctatccccctctgctcttgcc
cacttcgtccgtggagagctcgctaccagcttgcgatcccgaaagccttacaatgtcaac
ctgctcatgggtggtgttgaccctattactggcaagccatccctctactggctcgactac
ctagcgtcgctggccgaggttccttatgctgcccatggctacgcccaatactactgcctc
tctatcctcgacaagcaccaccaccccgacatcactctccaccagggcatcaagatcctg
acgatgtgtaccgacgaactaaagcggcgcttaccgattgacttcaagggcatggtggtc
aaggcggtcaaggcagatgggatcatagatattgagtttgacgacgacaaggtggtcaag
tgtgcttaa
>Fp1r
atgcgaggtgccaccatcctcaaagcatctgatgataagaccagagatcttaacaaacac
acccttttggcattctctggagaagccggtgacacagtgcaattcgccgaatacattcaa
cgaaatgcccagctctactcgatgcgaaacgagtccgacctatccccctctgctcttgcc
cacttcgtccgtggagagctcgctaccagcttgcgatcccgaaagccttacaatgtcaac
ctgctcatgggtggtgttgaccctattactggcaagccatccctctactggctcgactac
ctagcgtcgctggccgaggttccttatgctgcccatggctacgcccaatactactgcctc
tctatcctcgacaagcaccaccaccccgacatcactctccaccagggcatcaagatcctg
acgatgtgtaccgacgaactaaagcggcgcttaccgattgacttcaagggcatggtggtc
aaggcggtcaaggcagatgggatcatagatattgagtttgacgacgacaaggtggtcaag
tgtgcttaa
>Fp21r
atgcgaggtgccaccatcctcaaagcatctgatgataagaccagagatcttaacaaacac
acccttttggcattctctggagaagccggtgacacagtgcaattcgccgaatacattcaa
cgaaatgcccagctctactcgatgcgaaacgagtccgacctatccccctctgctcttgcc
cacttcgtccgtggagagctcgctaccagcttgcgatcccgaaagccttacaatgtcaac
ctgctcatgggtggtgttgaccctattactggcaagccatccctctactggctcgactac
ctagcgtcgctggccgaggttccttatgctgcccatggctacgcccaatactactgcctc
tctatcctcgacaagcaccaccaccccgacatcactctccaccagggcatcaagatcctg
acgatgtgtaccgacgaactaaagcggcgcttaccgattgacttcaagggcatggtggtc
aaggcggtcaaggcagatgggatcatagatattgagtttgacgacgacaaggtggtcaag
tgtgcttaa
>Fp24r
atgcgaggtgccaccatcctcaaagcatctgatgataagaccagagatcttaacaaacac
acccttttggcattctctggagaagccggtgacacagtgcaattcgccgaatacattcaa
cgaaatgcccagctctactcgatgcgaaacgagtccgacctatccccctctgctcttgcc
cacttcgtccgtggagagctcgctaccagcttgcgatcccgaaagccttacaatgtcaac
ctgctcatgggtggtgttgaccctattactggcaagccatccctctactggctcgactac
ctagcgtcgctggccgaggttccttatgctgcccatggctacgcccaatactactgcctc
tctatcctcgacaagcaccaccaccccgacatcactctccaccagggcatcaagatcctg
acgatgtgtaccgacgaactaaagcggcgcttaccgattgacttcaagggcatggtggtc
aaggcggtcaaggcagatgggatcatagatattgagtttgacgacgacaaggtggtcaag
tgtgcttaa
>Fp2516
atgcgaggtgccaccatcctcaaagcatctgatgataagaccagagatcttaacaaacac
acccttttggcattctctggagaagccggtgacacagtgcaattcgccgaatacattcaa
cgaaatgcccagctctactcgatgcgaaacgagtccgacctatccccctctgctcttgcc
cacttcgtccgtggagagctcgctaccagcttgcgatcccgaaagccttacaatgtcaac
ctgctcatgggtggtgttgaccctattactggcaagccatccctctactggctcgactac
ctagcgtcgctggccgaggttccttatgctgcccatggctacgcccaatactactgcctc
tctatcctcgacaagcaccaccaccccgacatcactctccaccagggcatcaagatcctg
acgatgtgtaccgacgaactaaagcggcgcttaccgattgacttcaagggcatggtggtc
aaggcggtcaaggcagatgggatcatagatattgagtttgacgacgacaaggtggtcaag
tgtgcttaa
>Fp26r
atgcgaggtgccaccatcctcaaagcatctgatgataagaccagagatcttaacaaacac
acccttttggcattctctggagaagccggtgacacagtgcaattcgccgaatacattcaa
cgaaatgcccagctctactcgatgcgaaacgagtccgacctatccccctctgctcttgcc
cacttcgtccgtggagagctcgctaccagcttgcgatcccgaaagccttacaatgtcaac
ctgctcatgggtggtgttgaccctattactggcaagccatccctctactggctcgactac
ctagcgtcgctggccgaggttccttatgctgcccatggctacgcccaatactactgcctc
tctatcctcgacaagcaccaccaccccgacatcactctccaccagggcatcaagatcctg
acgatgtgtaccgacgaactaaagcggcgcttaccgattgacttcaagggcatggtggtc
aaggcggtcaaggcagatgggatcatagatattgagtttgacgacgacaaggtggtcaag
tgtgcttaa
>Fp33
atgcgaggtgccaccatcctcaaagcatctgatgataagaccagagatcttaacaaacac
acccttttggcattctctggagaagccggtgacacagtgcaattcgccgaatacattcaa
cgaaatgcccagctctactcgatgcgaaacgagtccgacctatccccctctgctcttgcc
cacttcgtccgtggagagctcgctaccagcttgcgatcccgaaagccttacaatgtcaac
ctgctcatgggtggtgttgaccctattactggcaagccatccctctactggctcgactac
ctagcgtcgctggccgaggttccttatgctgcccatggctacgcccaatactactgcctc
tctatcctcgacaagcaccaccaccccgacatcactctccaccagggcatcaagatcctg
acgatgtgtaccgacgaactaaagcggcgcttaccgattgacttcaagggcatggtggtc
aaggcggtcaaggcagatgggatcatagatattgagtttgacgacgacaaggtggtcaag
tgtgcttaa
>Fp34
atgcgaggtgccaccatcctcaaagcatctgatgataagaccagagatcttaacaaacac
acccttttggcattctctggagaagccggtgacacagtgcaattcgccgaatacattcaa
cgaaatgcccagctctactcgatgcgaaacgagtccgacctatccccctctgctcttgcc
cacttcgtccgtggagagctcgctaccagcttgcgatcccgaaagccttacaatgtcaac
ctgctcatgggtggtgttgaccctattactggcaagccatccctctactggctcgactac
ctagcgtcgctggccgaggttccttatgctgcccatggctacgcccaatactactgcctc
tctatcctcgacaagcaccaccaccccgacatcactctccaccagggcatcaagatcctg
acgatgtgtaccgacgaactaaagcggcgcttaccgattgacttcaagggcatggtggtc
aaggcggtcaaggcagatgggatcatagatattgagtttgacgacgacaaggtggtcaag
tgtgcttaa
>Fp35
atgcgaggtgccaccatcctcaaagcatctgatgataagaccagagatcttaacaaacac
acccttttggcattctctggagaagccggtgacacagtgcaattcgccgaatacattcaa
cgaaatgcccagctctactcgatgcgaaacgagtccgacctatccccctctgctcttgcc
cacttcgtccgtggagagctcgctaccagcttgcgatcccgaaagccttacaatgtcaac
ctgctcatgggtggtgttgaccctattactggcaagccatccctctactggctcgactac
ctagcgtcgctggccgaggttccttatgctgcccatggctacgcccaatactactgcctc
tctatcctcgacaagcaccaccaccccgacatcactctccaccagggcatcaagatcctg
acgatgtgtaccgacgaactaaagcggcgcttaccgattgacttcaagggcatggtggtc
aaggcggtcaaggcagatgggatcatagatattgagtttgacgacgacaaggtggtcaag
tgtgcttaa
>Fp38
atgcgaggtgccaccatcctcaaagcatctgatgataagaccagagatcttaacaaacac
acccttttggcattctctggagaagccggtgacacagtgcaattcgccgaatacattcaa
cgaaatgcccagctctactcgatgcgaaacgagtccgacctatccccctctgctcttgcc
cacttcgtccgtggagagctcgctaccagcttgcgatcccgaaagccttacaatgtcaac
ctgctcatgggtggtgttgaccctattactggcaagccatccctctactggctcgactac
ctagcgtcgctggccgaggttccttatgctgcccatggctacgcccaatactactgcctc
tctatcctcgacaagcaccaccaccccgacatcactctccaccagggcatcaagatcctg
acgatgtgtaccgacgaactaaagcggcgcttaccgattgacttcaagggcatggtggtc
aaggcggtcaaggcagatgggatcatagatattgagtttgacgacgacaaggtggtcaag
tgtgcttaa
>Fp39
atgcgaggtgccaccatcctcaaagcatctgatgataagaccagagatcttaacaaacac
acccttttggcattctctggagaagccggtgacacagtgcaattcgccgaatacattcaa
cgaaatgcccagctctactcgatgcgaaacgagtccgacctatccccctctgctcttgcc
cacttcgtccgtggagagctcgctaccagcttgcgatcccgaaagccttacaatgtcaac
ctgctcatgggtggtgttgaccctattactggcaagccatccctctactggctcgactac
ctagcgtcgctggccgaggttccttatgctgcccatggctacgcccaatactactgcctc
tctatcctcgacaagcaccaccaccccgacatcactctccaccagggcatcaagatcctg
acgatgtgtaccgacgaactaaagcggcgcttaccgattgacttcaagggcatggtggtc
aaggcggtcaaggcagatgggatcatagatattgagtttgacgacgacaaggtggtcaag
tgtgcttaa
>Fp42
atgcgaggtgccaccatcctcaaagcatctgatgataagaccagagatcttaacaaacac
acccttttggcattctctggagaagccggtgacacagtgcaattcgccgaatacattcaa
cgaaatgcccagctctactcgatgcgaaacgagtccgacctatccccctctgctcttgcc
cacttcgtccgtggagagctcgctaccagcttgcgatcccgaaagccttacaatgtcaac
ctgctcatgggtggtgttgaccctattactggcaagccatccctctactggctcgactac
ctagcgtcgctggccgaggttccttatgctgcccatggctacgcccaatactactgcctc
tctatcctcgacaagcaccaccaccccgacatcactctccaccagggcatcaagatcctg
acgatgtgtaccgacgaactaaagcggcgcttaccgattgacttcaagggcatggtggtc
aaggcggtcaaggcagatgggatcatagatattgagtttgacgacgacaaggtggtcaag
tgtgcttaa
>Fp44
atgcgaggtgccaccatcctcaaagcatctgatgataagaccagagatcttaacaaacac
acccttttggcattctctggagaagccggtgacacagtgcaattcgccgaatacattcaa
cgaaatgcccagctctactcgatgcgaaacgagtccgacctatccccctctgctcttgcc
cacttcgtccgtggagagctcgctaccagcttgcgatcccgaaagccttacaatgtcaac
ctgctcatgggtggtgttgaccctattactggcaagccatccctctactggctcgactac
ctagcgtcgctggccgaggttccttatgctgcccatggctacgcccaatactactgcctc
tctatcctcgacaagcaccaccaccccgacatcactctccaccagggcatcaagatcctg
acgatgtgtaccgacgaactaaagcggcgcttaccgattgacttcaagggcatggtggtc
aaggcggtcaaggcagatgggatcatagatattgagtttgacgacgacaaggtggtcaag
tgtgcttaa
>Fp49
atgcgaggtgccaccatcctcaaagcatctgatgataagaccagagatcttaacaaacac
acccttttggcattctctggagaagccggtgacacagtgcaattcgccgaatacattcaa
cgaaatgcccagctctactcgatgcgaaacgagtccgacctatccccctctgctcttgcc
cacttcgtccgtggagagctcgctaccagcttgcgatcccgaaagccttacaatgtcaac
ctgctcatgggtggtgttgaccctattactggcaagccatccctctactggctcgactac
ctagcgtcgctggccgaggttccttatgctgcccatggctacgcccaatactactgcctc
tctatcctcgacaagcaccaccaccccgacatcactctccaccagggcatcaagatcctg
acgatgtgtaccgacgaactaaagcggcgcttaccgattgacttcaagggcatggtggtc
aaggcggtcaaggcagatgggatcatagatattgagtttgacgacgacaaggtggtcaag
tgtgcttaa
>Fp50
atgcgaggtgccaccatcctcaaagcatctgatgataagaccagagatcttaacaaacac
acccttttggcattctctggagaagccggtgacacagtgcaattcgccgaatacattcaa
cgaaatgcccagctctactcgatgcgaaacgagtccgacctatccccctctgctcttgcc
cacttcgtccgtggagagctcgctaccagcttgcgatcccgaaagccttacaatgtcaac
ctgctcatgggtggtgttgaccctattactggcaagccatccctctactggctcgactac
ctagcgtcgctggccgaggttccttatgctgcccatggctacgcccaatactactgcctc
tctatcctcgacaagcaccaccaccccgacatcactctccaccagggcatcaagatcctg
acgatgtgtaccgacgaactaaagcggcgcttaccgattgacttcaagggcatggtggtc
aaggcggtcaaggcagatgggatcatagatattgagtttgacgacgacaaggtggtcaag
tgtgcttaa
>Fp51
atgcgaggtgccaccatcctcaaagcatctgatgataagaccagagatcttaacaaacac
acccttttggcattctctggagaagccggtgacacagtgcaattcgccgaatacattcaa
cgaaatgcccagctctactcgatgcgaaacgagtccgacctatccccctctgctcttgcc
cacttcgtccgtggagagctcgctaccagcttgcgatcccgaaagccttacaatgtcaac
ctgctcatgggtggtgttgaccctattactggcaagccatccctctactggctcgactac
ctagcgtcgctggccgaggttccttatgctgcccatggctacgcccaatactactgcctc
tctatcctcgacaagcaccaccaccccgacatcactctccaccagggcatcaagatcctg
acgatgtgtaccgacgaactaaagcggcgcttaccgattgacttcaagggcatggtggtc
aaggcggtcaaggcagatgggatcatagatattgagtttgacgacgacaaggtggtcaag
tgtgcttaa
>Fp59
atgcgaggtgccaccatcctcaaagcatctgatgataagaccagagatcttaacaaacac
acccttttggcattctctggagaagccggtgacacagtgcaattcgccgaatacattcaa
cgaaatgcccagctctactcgatgcgaaacgagtccgacctatccccctctgctcttgcc
cacttcgtccgtggagagctcgctaccagcttgcgatcccgaaagccttacaatgtcaac
ctgctcatgggtggtgttgaccctattactggcaagccatccctctactggctcgactac
ctagcgtcgctggccgaggttccttatgctgcccatggctacgcccaatactactgcctc
tctatcctcgacaagcaccaccaccccgacatcactctccaccagggcatcaagatcctg
acgatgtgtaccgacgaactaaagcggcgcttaccgattgacttcaagggcatggtggtc
aaggcggtcaaggcagatgggatcatagatattgagtttgacgacgacaaggtggtcaag
tgtgcttaa
>Fp63
atgcgaggtgccaccatcctcaaagcatctgatgataagaccagagatcttaacaaacac
acccttttggcattctctggagaagccggtgacacagtgcaattcgccgaatacattcaa
cgaaatgcccagctctactcgatgcgaaacgagtccgacctatccccctctgctcttgcc
cacttcgtccgtggagagctcgctaccagcttgcgatcccgaaagccttacaatgtcaac
ctgctcatgggtggtgttgaccctattactggcaagccatccctctactggctcgactac
ctagcgtcgctggccgaggttccttatgctgcccatggctacgcccaatactactgcctc
tctatcctcgacaagcaccaccaccccgacatcactctccaccagggcatcaagatcctg
acgatgtgtaccgacgaactaaagcggcgcttaccgattgacttcaagggcatggtggtc
aaggcggtcaaggcagatgggatcatagatattgagtttgacgacgacaaggtggtcaag
tgtgcttaa
>Fp65
atgcgaggtgccaccatcctcaaagcatctgatgataagaccagagatcttaacaaacac
acccttttggcattctctggagaagccggtgacacagtgcaattcgccgaatacattcaa
cgaaatgcccagctctactcgatgcgaaacgagtccgacctatccccctctgctcttgcc
cacttcgtccgtggagagctcgctaccagcttgcgatcccgaaagccttacaatgtcaac
ctgctcatgggtggtgttgaccctattactggcaagccatccctctactggctcgactac
ctagcgtcgctggccgaggttccttatgctgcccatggctacgcccaatactactgcctc
tctatcctcgacaagcaccaccaccccgacatcactctccaccagggcatcaagatcctg
acgatgtgtaccgacgaactaaagcggcgcttaccgattgacttcaagggcatggtggtc
aaggcggtcaaggcagatgggatcatagatattgagtttgacgacgacaaggtggtcaag
tgtgcttaa
>Fp66
atgcgaggtgccaccatcctcaaagcatctgatgataagaccagagatcttaacaaacac
acccttttggcattctctggagaagccggtgacacagtgcaattcgccgaatacattcaa
cgaaatgcccagctctactcgatgcgaaacgagtccgacctatccccctctgctcttgcc
cacttcgtccgtggagagctcgctaccagcttgcgatcccgaaagccttacaatgtcaac
ctgctcatgggtggtgttgaccctattactggcaagccatccctctactggctcgactac
ctagcgtcgctggccgaggttccttatgctgcccatggctacgcccaatactactgcctc
tctatcctcgacaagcaccaccaccccgacatcactctccaccagggcatcaagatcctg
acgatgtgtaccgacgaactaaagcggcgcttaccgattgacttcaagggcatggtggtc
aaggcggtcaaggcagatgggatcatagatattgagtttgacgacgacaaggtggtcaag
tgtgcttaa
>Fp72
atgcgaggtgccaccatcctcaaagcatctgatgataagaccagagatcttaacaaacac
acccttttggcattctctggagaagccggtgacacagtgcaattcgccgaatacattcaa
cgaaatgcccagctctactcgatgcgaaacgagtccgacctatccccctctgctcttgcc
cacttcgtccgtggagagctcgctaccagcttgcgatcccgaaagccttacaatgtcaac
ctgctcatgggtggtgttgaccctattactggcaagccatccctctactggctcgactac
ctagcgtcgctggccgaggttccttatgctgcccatggctacgcccaatactactgcctc
tctatcctcgacaagcaccaccaccccgacatcactctccaccagggcatcaagatcctg
acgatgtgtaccgacgaactaaagcggcgcttaccgattgacttcaagggcatggtggtc
aaggcggtcaaggcagatgggatcatagatattgagtttgacgacgacaaggtggtcaag
tgtgcttaa
>Fp73
atgcgaggtgccaccatcctcaaagcatctgatgataagaccagagatcttaacaaacac
acccttttggcattctctggagaagccggtgacacagtgcaattcgccgaatacattcaa
cgaaatgcccagctctactcgatgcgaaacgagtccgacctatccccctctgctcttgcc
cacttcgtccgtggagagctcgctaccagcttgcgatcccgaaagccttacaatgtcaac
ctgctcatgggtggtgttgaccctattactggcaagccatccctctactggctcgactac
ctagcgtcgctggccgaggttccttatgctgcccatggctacgcccaatactactgcctc
tctatcctcgacaagcaccaccaccccgacatcactctccaccagggcatcaagatcctg
acgatgtgtaccgacgaactaaagcggcgcttaccgattgacttcaagggcatggtggtc
aaggcggtcaaggcagatgggatcatagatattgagtttgacgacgacaaggtggtcaag
tgtgcttaa
>Fp76
atgcgaggtgccaccatcctcaaagcatctgatgataagaccagagatcttaacaaacac
acccttttggcattctctggagaagccggtgacacagtgcaattcgccgaatacattcaa
cgaaatgcccagctctactcgatgcgaaacgagtccgacctatccccctctgctcttgcc
cacttcgtccgtggagagctcgctaccagcttgcgatcccgaaagccttacaatgtcaac
ctgctcatgggtggtgttgaccctattactggcaagccatccctctactggctcgactac
ctagcgtcgctggccgaggttccttatgctgcccatggctacgcccaatactactgcctc
tctatcctcgacaagcaccaccaccccgacatcactctccaccagggcatcaagatcctg
acgatgtgtaccgacgaactaaagcggcgcttaccgattgacttcaagggcatggtggtc
aaggcggtcaaggcagatgggatcatagatattgagtttgacgacgacaaggtggtcaag
tgtgcttaa
>Fp78
atgcgaggtgccaccatcctcaaagcatctgatgataagaccagagatcttaacaaacac
acccttttggcattctctggagaagccggtgacacagtgcaattcgccgaatacattcaa
cgaaatgcccagctctactcgatgcgaaacgagtccgacctatccccctctgctcttgcc
cacttcgtccgtggagagctcgctaccagcttgcgatcccgaaagccttacaatgtcaac
ctgctcatgggtggtgttgaccctattactggcaagccatccctctactggctcgactac
ctagcgtcgctggccgaggttccttatgctgcccatggctacgcccaatactactgcctc
tctatcctcgacaagcaccaccaccccgacatcactctccaccagggcatcaagatcctg
acgatgtgtaccgacgaactaaagcggcgcttaccgattgacttcaagggcatggtggtc
aaggcggtcaaggcagatgggatcatagatattgagtttgacgacgacaaggtggtcaag
tgtgcttaa
>Fp81
atgcgaggtgccaccatcctcaaagcatctgatgataagaccagagatcttaacaaacac
acccttttggcattctctggagaagccggtgacacagtgcaattcgccgaatacattcaa
cgaaatgcccagctctactcgatgcgaaacgagtccgacctatccccctctgctcttgcc
cacttcgtccgtggagagctcgctaccagcttgcgatcccgaaagccttacaatgtcaac
ctgctcatgggtggtgttgaccctattactggcaagccatccctctactggctcgactac
ctagcgtcgctggccgaggttccttatgctgcccatggctacgcccaatactactgcctc
tctatcctcgacaagcaccaccaccccgacatcactctccaccagggcatcaagatcctg
acgatgtgtaccgacgaactaaagcggcgcttaccgattgacttcaagggcatggtggtc
aaggcggtcaaggcagatgggatcatagatattgagtttgacgacgacaaggtggtcaag
tgtgcttaa
>Fp84
atgcgaggtgccaccatcctcaaagcatctgatgataagaccagagatcttaacaaacac
acccttttggcattctctggagaagccggtgacacagtgcaattcgccgaatacattcaa
cgaaatgcccagctctactcgatgcgaaacgagtccgacctatccccctctgctcttgcc
cacttcgtccgtggagagctcgctaccagcttgcgatcccgaaagccttacaatgtcaac
ctgctcatgggtggtgttgaccctattactggcaagccatccctctactggctcgactac
ctagcgtcgctggccgaggttccttatgctgcccatggctacgcccaatactactgcctc
tctatcctcgacaagcaccaccaccccgacatcactctccaccagggcatcaagatcctg
acgatgtgtaccgacgaactaaagcggcgcttaccgattgacttcaagggcatggtggtc
aaggcggtcaaggcagatgggatcatagatattgagtttgacgacgacaaggtggtcaag
tgtgcttaa
>Fp86
atgcgaggtgccaccatcctcaaagcatctgatgataagaccagagatcttaacaaacac
acccttttggcattctctggagaagccggtgacacagtgcaattcgccgaatacattcaa
cgaaatgcccagctctactcgatgcgaaacgagtccgacctatccccctctgctcttgcc
cacttcgtccgtggagagctcgctaccagcttgcgatcccgaaagccttacaatgtcaac
ctgctcatgggtggtgttgaccctattactggcaagccatccctctactggctcgactac
ctagcgtcgctggccgaggttccttatgctgcccatggctacgcccaatactactgcctc
tctatcctcgacaagcaccaccaccccgacatcactctccaccagggcatcaagatcctg
acgatgtgtaccgacgaactaaagcggcgcttaccgattgacttcaagggcatggtggtc
aaggcggtcaaggcagatgggatcatagatattgagtttgacgacgacaaggtggtcaag
tgtgcttaa
>Fvenenatum.busco
atgcgaggtgccactatcctcaagacatctgatgataagactcgagctcttaacaaacac
accctcttggcattctctggagaagccggtgacacagtgcaattcgccgaatacatccaa
cgaaatgcccagctctactcgatgcgaaacgagtccgacttgtcaccctctgctcttgcc
cacttcgtccgcggagagctcgctaccagcttgcgatctcgaaagccctacaatgttaac
ctccttatgggtggtgttgaccccattactggcaagccagccctctactggctcgactac
ctagcgtcgctggccgaggttccttatgctgcacatggctacgcccagtactactgcctc
tccatcctcgacaagcatcaccaccccgatatcactctccaccagggcatcaagatcctg
acgatgtgtaccgacgaactaaagcggcgcttaccgattgatttcaagggcatggtggtc
aaggcggtcaaggcagatgggattgtcgatattgagttcgatgacgacaaggtggtcaag
tgtgcctaa
