# Supplementary material for: Apicidin biosynthesis is linked to accessory chromosomes in Fusarium poae isolates
Source: BMC Genomics. 2021 Aug 4;22:591. doi: 10.1186/s12864-021-07617-y (PMC8340494; doi:10.1186/s12864-021-07617-y)
Supplement: Supplementary file 17 — Additional file 17. Compressed folder containing alignments for each of the 4141 orthologs used in BUSCO analysis. [file 12864_2021_7617_MOESM17_ESM.zip › Fven2_nt_MAFFT/637at5125_nt.mafft.fasta]

>Fp105
atgcccgcttgcgacaagcgattccccatcaacagcctcgcgatcgacttagtcaatcgg
atcaatccactcagagcaacatgcgagctacaggatcatatcgagctctgtcgaatcttc
ctctatagcgagcgagcgacagcccgatcccatgtcacgaaatgcaagtcgagcttagat
cgctcccatgccgaggttcctgtttcccctgcgagcgtatcgacccattccactgtcaaa
gatgagaagcgaacaagaatagaacgcagatgtactgtgacagtcaacgaaggctatgcc
cgggatgaggtcctgctcaatttcgatgtagtaggcgccgatgtaaagcctggaatgttg
atgtgcatctcgactgtgagggacgacctgcgaaagatctcggctggacatggtgctagt
agcaagcaaaatcaagatgcttccaagggaacgtcaggcactcaaaatggggatggcgcg
ggcttcaagtatttctttgttgccaaagatatgcctcaagaaaccaagacacggaaccct
gacgttgaggtctatgtcttgaagcatattgctgatgcgtttgggatgaagaaaggttct
caggttcttttgacaatggtggatgcaaagaaccctgccatcgaagcttctcacgtagaa
ctgtctttcaaagaccaatacctatccagatcagatatttggagaatgactgttggagaa
ctgacaggaagaaccgtttacaaaggccaatctgttttgtttatggggaccatcaaggcg
caagtcaccgcaatttatgtcgatagtcgcaagacacactctgccttcttcacccgcgac
actcggcccatctttcggagtgaatcagcaagatacgttctcttcatccagatggctaaa
gaaatgtgggaattcgatgcagaaagctctggcgaaatcatgttcaacaaagtcgtcaat
gggtttcttcctgcgttgttcaagagatgggctatgctcaaggccaaacacttggtcagt
atcgtactctttgcgcgtgtagaatatgataccggtttgacagctgaattcgacggcctc
tccggcgacttttacactggcatacagccatctgggctgcgtcggccatacaaagacttt
taccgagtcgtggtcagcgagatgggcagtggggaatggacaaagatcctgcaccagttg
aaggtagaattcaacttcttccgccgggatatcagtttgtatcaccacaagctcaacgct
caggctgagatcaacggcccggactctatccccaaagatactccctcgtctcgtgtcaag
gctgagtcaacttatgccatgtatggcaatgttttagaagctataaatctagcttcatct
cagttcgcccatgaccatattgatagagacctcaccaggacaggtatttcaattgcagta
atcagccctggttctggtgttttcgaagtggactatgagaccttgcggagaaccaccgaa
gcattggtagggaatggcattggtattgatctgatatgcatgcccaaaatgccgctgcat
tcagtgcctctattcaagtatcgcaacccgcagtattctgatgaccacagccaagctcat
cggtcgagcttctcgagatcgtttcacagtcgtgatagtacgccaaaccaccctactcca
gtgatagggagctatcaatcacttggtgaatcattctcgccttcgaaagggatgagcctt
tcacgccgtgcagaccccctcatatccatggcaacaagcgaccaatggtgctttgcgctt
ccgcaatggcttcatgtctcgttctggaccggggcgtctgatgaggctctttcgtatgag
ggtattgccttgtccgtgtccaacaaagtcatgcaagacgacgaagacgagttcaacatt
cgatgtcgtatgtacgcgttgcagatgagaagtgtccttgaaacaaacgagatagaaacg
acacctttacaagtcgatactcacttccccgccaacatcactgaaccgccgtcgtcgcag
aaatatcgtaatactggtatcaacgatactgtctacattcccagcagacgggcaccagaa
ggtctttacgatcacacgtctggattccaaaggtttgttccagacagattggcaagacct
ggtgaaaaatcattgtggaagcaattgcaagagttcgatgaccatagggccaaaatttct
catggccgcagtcggcaccactcgtcaaggtatgccaaggacctggatgaaattacgaga
aggcagttggcggaggattctggtctttatggaacttccctccccgagaaaaaggcccca
attcttggtgcttcggcaaggaagctgtcaatgaatatcacagatggcgacaagccatct
ccaaccagtctcaaaaagagcgccgaaccagcgccaaagcctcccaaacaagtagcgaaa
caacccaagctgatgaggcagatcagtctgggccagcgcggatttgggattgctgccccc
aaggctgtggttgcagagattaaagctgagacagtcaacgcttctggtgtctcttccggc
gaggggaaacagccatcaacgcctcgcatccgtccagaactacgaccgagctctccacag
acaatcaccagccacccatcttcagtttctattcaaaaatatcgacttgacgccccggat
actatcgtggaaggggtgcccatgactcccagtattcctattctcaaaagaaacaactct
ggacttgatgtg---------------------------accacgattggctcgtcgttt
aataatcgtcagcaaaagcgggatgacgatcgtgacctgaggtactcggaagcccttcgt
gctgatgacgcacagaaactatacacaaacaagctgcgtgccggtgcacttagtgatgcc
gttcaagatctacctacaactctctcgcccaccactgccattaccccatggctgactctt
gtaaacccctcgaacccggaaagtcttgcaattgacgacactgtattgtatagtcgatgg
caacatgtttatcctcaaatcacccaaatgaaggttcagaagtggaaagctctttgctgt
cccgcgtctgtgcccctcaccacagagtacttcccttcaaagacacagttcgatactgag
taccaccgtcatccgtacactgtcgagcaggatgcagacgatgacctggtggagacgccc
aagtcgcgacaggaatttgttcaggagctcatcagcttgcgtttcactcagggtttccaa
gttgtggtagggccattagttgctcgtgcgtttggacagaacttgatcaagattggtgac
atcttctcaagagatacacccctggaggatggcactagtatctttatgtcggttggcaac
agcattcatcaactttcgtgcgtcaatggtacggaggttgaggtaaacatcttcatgcga
aagccaacagatacttcattcacatcccaaggtttttcgccaatttacaaacctgcaatc
cggacattgttggatgatacttatgaagcccgcgagattgacctcctcactccccgcact
gaccgcaactggaacatgattgactcttacattgctgggcaccataatgaaatgtcagac
agccttcgtttctggcgcgcaagattcgtccttatccctgtcttgcgaaaggatgttcca
atatcaaggacgcagactggggaccacgccgaagaggtacgaattgaaggtattaagcgt
cttgctcaatcatggcaaaagtatcgctacattcctccacctgagcggaagtatcattca
cttgctcaacagaagcgacgacgagaccccaatcccctggatatcgtgtggaaaacagat
gatccctcagttgttatcgccgctgaagttgagacacttcctctcacagaaggggtggaa
ggtgccaatcgaaagggactggtatcggctaaggaccgtttcaagaaatcaaatctgaac
ttatcagccctggctgatgtcatgcagcagcctgttgagaatggaggtgttaggctgcag
aaccgcagatggcatcttcgcctctactctgcgtgtttcatcggatctgacatggtgaca
tggttgcttgacaactttgaagatctcgacactcgagaagatgccgaggcactgggcaat
gccttgatggcgcatgacgaactaaagtctgcaaatccaaaagacaagggcctatttgtt
catgttgacaagcgccaccagttccgagatggtaactactactatcaaatcgccagtgag
tttgccaagcctcatgtaggatggttcaacactcgacgggctacggtgccgccaacgcca
agtatcgaatcttcgaatcgagattcacctcggaccttgatgtcggctcgttcagttgag
gaaagtggttctcctgcgtcaacctcaacaacgccaactatatcactcccccatggggga
aagcggcctagagtcgtgcttagcaaggtcataaagtacgatgttgaccatcgaaagcgg
tcttatagaccagagaggattgatctgcattacgaccgtctccacaaccctgacagctgt
taccatattcgtatcgactggatgaacgtgactacgaagctggtggaagacgcagttgag
agctgggcacgagaagccagtcagtacggcttgcgacttgtcgagttacccatcaaggag
gcatgcacaatcactgagacgaatcctttccgaaagccatatcacatcaagttggcagct
cgtcctccggatcagaagcccgagacgtacattgaccccaactccctgggcccgacaaca
tctccaaacaagcacttctaccaaacggcgattcttaagaagtttgattttgtcctcgat
actgaagcggcatccaatttcccaagcaacgttgatgtgagctactcatggggcaagcct
gattacaaatacacccagtacatccatcggagtggtactctcctggcggagatcacggat
gaaggcgatttcttaattctggcaaaccgtttgtatagcaatcgaccggcgggcatgcgt
tcaatcgatccgcccactgcggttgaacgcggcggccgcatggcatcgtatggtccctac
tcaacttttggcatgtcagaatcagcaacgctatcctcgcccctcctcaaaccaacgcat
tatttccactcgccagcgctgaaaccggctgaccaacagcacaacaaacctatacccgca
acaactcctgatccggattctctcaatgccgagattgacgacttctgtaagaacaagaca
gcgctcgaggagttttacagggaagctttagagaagggccaaaaggttcaaggtacgcct
gcaacagcgccggcattggaggcagtccctgaagctagtatcccgacacttggattgccg
cctggtgttctgggaggaaacgacggagcgccaacaaagcggcttaatagtcctatgtcg
ttcctccgaagaagtagtgtgcagtacgatggtggatccagtctgacagggagatga
>Fp108
atgcccgcttgcgacaagcgattccccatcaacagcctcgcgatcgacttagtcaatcgg
atcaatccactcagagcaacatgcgagctacaggatcatatcgagctctgtcgaatcttc
ctctatagcgagcgagcgacagcccgatcccatgtcacgaaatgcaagtcgagcttagat
cgctcccatgccgaggttcctgtttcccctgcgagcgtatcgacccattccactgtcaaa
gatgagaagcgaacaagaatagaacgcagatgtactgtgacagtcaacgaaggctatgcc
cgggatgaggtcctgctcaatttcgatgtagtaggcgccgatgtaaagcctggaatgttg
atgtgcatctcgactgtgagggacgacctgcgaaagatctcggctggacatggtgctagt
agcaagcaaaatcaagatgcttccaagggaacgtcaggcactcaaaatggggatggcgcg
ggcttcaagtatttctttgttgccaaagatatgcctcaagaaaccaagacacggaaccct
gacgttgaggtctatgtcttgaagcatattgctgatgcgtttgggatgaagaaaggttct
caggttcttttgacaatggtggatgcaaagaaccctgccatcgaagcttctcacgtagaa
ctgtctttcaaagaccaatacctatccagatcagatatttggagaatgactgttggagaa
ctgacaggaagaaccgtttacaaaggccaatctgttttgtttatggggaccatcaaggcg
caagtcaccgcaatttatgtcgatagtcgcaagacacactctgccttcttcacccgcgac
actcggcccatctttcggagtgaatcagcaagatacgttctcttcatccagatggctaaa
gaaatgtgggaattcgatgcagaaagctctggcgaaatcatgttcaacaaagtcgtcaat
gggtttcttcctgcgttgttcaagagatgggctatgctcaaggccaaacacttggtcagt
atcgtactctttgcgcgtgtagaatatgataccggtttgacagctgaattcgacggcctc
tccggcgacttttacactggcatacagccatctgggctgcgtcggccatacaaagacttt
taccgagtcgtggtcagcgagatgggcagtggggaatggacaaagatcctgcaccagttg
aaggtagaattcaacttcttccgccgggatatcagtttgtatcaccacaagctcaacgct
caggctgagatcaacggcccggactctatccccaaagatactccctcgtctcgtgtcaag
gctgagtcaacttatgccatgtatggcaatgttttagaagctataaatctagcttcatct
cagttcgcccatgaccatattgatagagacctcaccaggacaggtatttcaattgcagta
atcagccctggttctggtgttttcgaagtggactatgagaccttgcggagaaccaccgaa
gcattggtagggaatggcattggtattgatctgatatgcatgcccaaaatgccgctgcat
tcagtgcctctattcaagtatcgcaacccgcagtattctgatgaccacagccaagctcat
cggtcgagcttctcgagatcgtttcacagtcgtgatagtacgccaaaccaccctactcca
gtgatagggagctatcaatcacttggtgaatcattctcgccttcgaaagggatgagcctt
tcacgccgtgcagaccccctcatatccatggcaacaagcgaccaatggtgctttgcgctt
ccgcaatggcttcatgtctcgttctggaccggggcgtctgatgaggctctttcgtatgag
ggtattgccttgtccgtgtccaacaaagtcatgcaagacgacgaagacgagttcaacatt
cgatgtcgtatgtacgcgttgcagatgagaagtgtccttgaaacaaacgagatagaaacg
acacctttacaagtcgatactcacttccccgccaacatcactgaaccgccgtcgtcgcag
aaatatcgtaatactggtatcaacgatactgtctacattcccagcagacgggcaccagaa
ggtctttacgatcacacgtctggattccaaaggtttgttccagacagattggcaagacct
ggtgaaaaatcattgtggaagcaattgcaagagttcgatgaccatagggccaaaatttct
catggccgcagtcggcaccactcgtcaaggtatgccaaggacctggatgaaattacgaga
aggcagttggcggaggattctggtctttatggaacttccctccccgagaaaaaggcccca
attcttggtgcttcggcaaggaagctgtcaatgaatatcacagatggcgacaagccatct
ccaaccagtctcaaaaagagcgccgaaccagcgccaaagcctcccaaacaagtagcgaaa
caacccaagctgatgaggcagatcagtctgggccagcgcggatttgggattgctgccccc
aaggctgtggttgcagagattaaagctgagacagtcaacgcttctggtgtctcttccggc
gaggggaaacagccatcaacgcctcgcatccgtccagaactacgaccgagctctccacag
acaatcaccagccacccatcttcagtttctattcaaaaatatcgacttgacgccccggat
actatcgtggaaggggtgcccatgactcccagtattcctattctcaaaagaaacaactct
ggacttgatgtg---------------------------accacgattggctcgtcgttt
aataatcgtcagcaaaagcgggatgacgatcgtgacctgaggtactcggaagcccttcgt
gctgatgacgcacagaaactatacacaaacaagctgcgtgccggtgcacttagtgatgcc
gttcaagatctacctacaactctctcgcccaccactgccattaccccatggctgactctt
gtaaacccctcgaacccggaaagtcttgcaattgacgacactgtattgtatagtcgatgg
caacatgtttatcctcaaatcacccaaatgaaggttcagaagtggaaagctctttgctgt
cccgcgtctgtgcccctcaccacagagtacttcccttcaaagacacagttcgatactgag
taccaccgtcatccgtacactgtcgagcaggatgcagacgatgacctggtggagacgccc
aagtcgcgacaggaatttgttcaggagctcatcagcttgcgtttcactcagggtttccaa
gttgtggtagggccattagttgctcgtgcgtttggacagaacttgatcaagattggtgac
atcttctcaagagatacacccctggaggatggcactagtatctttatgtcggttggcaac
agcattcatcaactttcgtgcgtcaatggtacggaggttgaggtaaacatcttcatgcga
aagccaacagatacttcattcacatcccaaggtttttcgccaatttacaaacctgcaatc
cggacattgttggatgatacttatgaagcccgcgagattgacctcctcactccccgcact
gaccgcaactggaacatgattgactcttacattgctgggcaccataatgaaatgtcagac
agccttcgtttctggcgcgcaagattcgtccttatccctgtcttgcgaaaggatgttcca
atatcaaggacgcagactggggaccacgccgaagaggtacgaattgaaggtattaagcgt
cttgctcaatcatggcaaaagtatcgctacattcctccacctgagcggaagtatcattca
cttgctcaacagaagcgacgacgagaccccaatcccctggatatcgtgtggaaaacagat
gatccctcagttgttatcgccgctgaagttgagacacttcctctcacagaaggggtggaa
ggtgccaatcgaaagggactggtatcggctaaggaccgtttcaagaaatcaaatctgaac
ttatcagccctggctgatgtcatgcagcagcctgttgagaatggaggtgttaggctgcag
aaccgcagatggcatcttcgcctctactctgcgtgtttcatcggatctgacatggtgaca
tggttgcttgacaactttgaagatctcgacactcgagaagatgccgaggcactgggcaat
gccttgatggcgcatgacgaactaaagtctgcaaatccaaaagacaagggcctatttgtt
catgttgacaagcgccaccagttccgagatggtaactactactatcaaatcgccagtgag
tttgccaagcctcatgtaggatggttcaacactcgacgggctacggtgccgccaacgcca
agtatcgaatcttcgaatcgagattcacctcggaccttgatgtcggctcgttcagttgag
gaaagtggttctcctgcgtcaacctcaacaacgccaactatatcactcccccatggggga
aagcggcctagagtcgtgcttagcaaggtcataaagtacgatgttgaccatcgaaagcgg
tcttatagaccagagaggattgatctgcattacgaccgtctccacaaccctgacagctgt
taccatattcgtatcgactggatgaacgtgactacgaagctggtggaagacgcagttgag
agctgggcacgagaagccagtcagtacggcttgcgacttgtcgagttacccatcaaggag
gcatgcacaatcactgagacgaatcctttccgaaagccatatcacatcaagttggcagct
cgtcctccggatcagaagcccgagacgtacattgaccccaactccctgggcccgacaaca
tctccaaacaagcacttctaccaaacggcgattcttaagaagtttgattttgtcctcgat
actgaagcggcatccaatttcccaagcaacgttgatgtgagctactcatggggcaagcct
gattacaaatacacccagtacatccatcggagtggtactctcctggcggagatcacggat
gaaggcgatttcttaattctggcaaaccgtttgtatagcaatcgaccggcgggcatgcgt
tcaatcgatccgcccactgcggttgaacgcggcggccgcatggcatcgtatggtccctac
tcaacttttggcatgtcagaatcagcaacgctatcctcgcccctcctcaaaccaacgcat
tatttccactcgccagcgctgaaaccggctgaccaacagcacaacaaacctatacccgca
acaactcctgatccggattctctcaatgccgagattgacgacttctgtaagaacaagaca
gcgctcgaggagttttacagggaagctttagagaagggccaaaaggttcaaggtacgcct
gcaacagcgccggcattggaggcagtccctgaagctagtatcccgacacttggattgccg
cctggtgttctgggaggaaacgacggagcgccaacaaagcggcttaatagtcctatgtcg
ttcctccgaagaagtagtgtgcagtacgatggtggatccagtctgacagggagatga
>Fp118
atgtc------------acgaaatggtaccaacag----gaacccggtcccgcgtatggg
accgccgcactggcgacagtata-------------------------------------
-------------------------------------------gcaagtcgagcttagat
cgctcccatgccgaggttcctgtttcccctgcgagcgtatcgacccattccactgtcaaa
gatgagaagcgaacaagaatggaacgcagatgtactgtgacagtcaacgaaggctatgcc
cgggatgaggtcctgctcaatttcgatgtagtaggcgccgatgtaaagcctggaatgttg
atgtgcatctcgactgtgagggacgacctgcgaaagatctcggctggacatggtgctagt
agcaagcaaaatcaagatgcttccaagggaacgtcaggcactcaaaatggggatggcgcg
ggcttcaagtatttctttgttgccaaagatatgcctcaagaaaccaagacacggaaccct
gacgttgaggtctatgtcttgaagcatattgctgatgcgtttgggatgaagaaaggttct
caggttcttttgacaatggtggatgcaaagaaccctgccatcgaagcttctcacgtagaa
ctgtctttcaaagaccaatacctatccagatcagatatttggagaatgactgttggagaa
ctgacaggaagaaccgtttacaaaggccaatctgttttgtttatggggaccatcaaggcg
caagtcaccgcaatttatgtcgatagtcgcaagacacactctgccttcttcacccgcgac
actcggcccatctttcggagtgaatcagcaagatacgttctcttcatccagatggctaaa
gaaatgtgggaattcgatgcagaaagctctggcgaaatcatgttcaacaaagtcgtcaat
gggtttcttcctgcgttgttcaagagatgggctatgctcaaggccaaacacttggtcagt
atcgtactctttgcgcgtgtagaatatgataccggtttgacagctgaattcgacggcctc
tccggcgacttttacactggcatacagccatctgggctgcgtcggccatacaaagacttt
taccgagtcgtggtcagcgagatgggcagtggggaatggacaaagatcctgcaccagttg
aaggtagaattcaacttcttccgccgggatatcagtttgtatcaccacaagctcaacgct
caggctgagatcaacggcccggactctatccccaaagatactccctcgtctcgtgtcaag
gctgagtcaacttatgccatgtatggcaatgttttagaagctataaatctagcttcatct
cagttcgcccatgaccatattgatagagacctcaccaggacaggtatttcaattgcagta
atcagccctggttctggtgttttcgaagtggactatgagaccttgcggagaaccaccgaa
gcattggtagggaatggcattggtattgatctgatatgcatgcccaaaatgccgctgcat
tcagtgcctctattcaagtatcgcaacccgcagtattctgatgaccacagccaagctcat
cggtcgagcttctcgagatcgtttcacagtcgtgatagtacgccaaaccaccctactcca
gtgatagggagctatcaatcacttggtgaatcattctcgccttcgaaagggatgagcctt
tcacgccgtgcagaccccctcatatccatggcaacaagcgaccaatggtgctttgcgctt
ccgcaatggcttcatgtctcgttctggaccggggcgtctgatgaggctctttcgtatgag
ggtattgccttgtccgtgtccaacaaagtcatgcaagacgacgaagacgagttcaacatt
cgatgtcgtatgtacgcgttgcagatgagaagtgtccttgaaacaaacgagatagaaacg
acacctttacaagtcgatactcacttccccgccaacatcactgaaccgccgtcgtcgcag
aaatatcgtaatactggtatcaacgatactgtctacattcccagcagacgggcaccagaa
ggtctttacgatcacacgtctggattccaaaggtttgttccagacagattggcaagacct
ggtgaaaaatcattgtggaagcaattgcaagagttcgatgaccatagggccaaaatttct
catggccgcagtcggcaccactcgtcaaggtatgccaaggacctggatgaaattacgaga
aggcagttggcggaggattctggtctttatggaacttccctccccgagaaaaaggcccca
attcttggtgcttcggcaaggaagctgtcaatgaatatcacagatggcgacaagccatct
ccaaccagtctcaaaaagagcgccgaaccagcgccaaagcctcccaaacaagtagcgaaa
caacccaagctgatgaggcagatcagtctgggccagcgcggatttgggattgctgccccc
aaggctgtggttgcagagattaaagctgagacagtcaacgcttctggtgtctcttccggc
gaggggaaacagccatcaacgcctcgcatccgtccagaactacgaccgagctctccacag
acaatcaccagccacccatcttcagtttctattcaaaaatatcgacttgacgccccggat
actatcgtggaaggggtgcctatgactcccagtattcctattctcaaaagaaacaactct
ggacttgatgtggctgcgatgcagttgaggaccgcatctaccacgattggctcgtcgttt
aataatcgtcagcaaaagcgggatgacgatcgtgacctgaggtactcggaagcccttcgt
gctgatgacgcacagaaactatacacaaacaagctgcgtgccggtgcacttagtgatgcc
gttcaagatctacctacaactctctcgcccaccactgccattaccccatggctgactctt
gtaaacccctcgaacccggaaagtcttgcaattgacgacactgtattgtatagtcgatgg
caacatgtttatcctcaaatcacccaaatgaaggttcagaagtggaaagctctttgctgt
cccgcgtctgtgcccctcaccacagagtacttcccttcaaagacacagttcgatactgag
taccaccgtcatccgtacactgtcgagcaggatgcagacgatgacctggtggagacgccc
aagtcgcgacaggaatttgttcaggagctcatcagcttgcgtttcactcagggtttccaa
gttgtggtagggccattagttgctcgtgcgtttggacagaacttgatcaagattggtgac
atcttctcaagagatacacccctggaggatggcactagtatctttatgtcggttggcaac
agcattcatcaactttcgtgcgtcaatggtacggaggttgaggtaaacatcttcatgcga
aagccaacagatacttcattcacatcccaaggtttttcgccaatttacaaacctgcaatc
cggacattgttggatgatacttatgaagcccgcgagattgacctcctcactccccgcact
gaccgcaactggaacatgattgactcttacattgctgggcaccataatgaaatgtcagac
agccttcgtttctggcgcgcaagattcgtccttatccctgtcttgcgaaaggatgttcca
atatcaaggacgcagactggggaccacgccgaagaggtacgaattgaaggtattaagcgt
cttgctcaatcatggcaaaagtatcgctacattcctccacctgagcggaagtatcattca
cttgctcaacagaagcgacgacgagaccccaatcccctggatatcgtgtggaaaacagat
gatccctcagttgttatcgccgctgaagttgagacacttcctctcacagaaggggtggaa
ggtgccaatcgaaagggactggtatcggctaaggaccgtttcaagaaatcaaatctgaac
ttatcagccctggctgatgtcatgcagcagcctgttgagaatggaggtgttaggctgcag
aaccgcagatggcatcttcgcctctactctgcgtgtttcatcggatctgacatggtgaca
tggttgcttgacaactttgaagatctcgacactcgagaagatgccgaggcactgggcaat
gccttgatggcgcatgacgaactaaagtctgcaaatccaaaagacaagggcctatttgtt
catgttgacaagcgccaccagttccgagatggtaactactactatcaaatcgccagtgag
tttgccaagcctcatgtaggatggttcaacactcgacgggctacggtgccgccaacgcca
agtatcgaatcttcgaatcgagattcacctcggaccttgatgtcggctcgttcagttgag
gaaagtggttctcctgcgtcaacctcaacaacgccaactatatcactcccccatggggga
aagcggcctagagtcgtgcttagcaaggtcataaagtacgatgttgaccatcgaaagcgg
tcttatagaccagagaggattgatctgcattacgaccgtctccacaaccctgacagctgt
taccatattcgtatcgactggatgaacgtgactacgaagctggtggaagacgcagttgag
agctgggcacgagaagccagtcagtacggcttgcgacttgtcgagttacccatcaaggag
gcatgcacaatcactgagacgaatcctttccgaaagccatatcacatcaagttggcagct
cgtcctccggatcagaagcccgagacgtacattgaccccaactccctgggcccgacaaca
tctccaaacaagcacttctaccaaacggcgattcttaagaagtttgattttgtcctcgat
actgaagcggcatccaatttcccaagcaacgttgatgtgagctactcatggggcaagcct
gattacaaatacacccagtacatccatcggagtggtactctcctggcggagatcacggat
gaaggcgatttcttaattctggcaaaccgtttgtatagcaatcgaccggcgggcatgcgt
tcaatcgatccgcccactgcggttgaacgcggcggccgcatggcatcgtatggtccctac
tcaacttttggcatgtcagaatcagcaacgctatcctcgcccctcctcaaaccaacgcat
tatttccactcgccagcgctgaaaccggctgaccaacagcacaacaaacctatacccgca
acaactcctgatccggattctctcaatgccgagattgacgacttctgtaagaacaagaca
gcgctcgaggagttttacagggaagctttagagaagggccaaaaggttcaaggtacgcct
gcaacagcgccggcattggaggcagtccctgaagctagtatcccgacacttggattgccg
cctggtgttctgggaggaaacgacggagcgccaacaaagcggcttaatagtcctatgtcg
ttcctccgaagaagtagtgtgcagtacgatggtggatccagtctgacagggagatga
>Fp122
atgcccgcttgcgacaagcgattccccatcaacagcctcgcgatcgacttagtcaatcgg
atcaatccactcagagcaacatgcgagctacaggatcatatcgagctctgtcgaatcttc
ctctatagcgagcgagcgacagcccgatcccatgtcacgaaatgcaagtcgagcttagat
cgctcccatgccgaggttcctgtttcccctgcgagcgtatcgacccattccactgtcaaa
gatgagaagcgaacaagaatagaacgcagatgtactgtgacagtcaacgaaggctatgcc
cgggatgaggtcctgctcaatttcgatgtagtaggcgccgatgtaaagcctggaatgttg
atgtgcatctcgactgtgagggacgacctgcgaaagatctcggctggacatggtgctagt
agcaagcaaaatcaagatgcttccaagggaacgtcaggcactcaaaatggggatggcgcg
ggcttcaagtatttctttgttgccaaagatatgcctcaagaaaccaagacacggaaccct
gacgttgaggtctatgtcttgaagcatattgctgatgcgtttgggatgaagaaaggttct
caggttcttttgacaatggtggatgcaaagaaccctgccatcgaagcttctcacgtagaa
ctgtctttcaaagaccaatacctatccagatcagatatttggagaatgactgttggagaa
ctgacaggaagaaccgtttacaaaggccaatctgttttgtttatggggaccatcaaggcg
caagtcaccgcaatttatgtcgatagtcgcaagacacactctgccttcttcacccgcgac
actcggcccatctttcggagtgaatcagcaagatacgttctcttcatccagatggctaaa
gaaatgtgggaattcgatgcagaaagctctggcgaaatcatgttcaacaaagtcgtcaat
gggtttcttcctgcgttgttcaagagatgggctatgctcaaggccaaacacttggtcagt
atcgtactctttgcgcgtgtagaatatgataccggtttgacagctgaattcgacggcctc
tccggcgacttttacactggcatacagccatctgggctgcgtcggccatacaaagacttt
taccgagtcgtggtcagcgagatgggcagtggggaatggacaaagatcctgcaccagttg
aaggtagaattcaacttcttccgccgggatatcagtttgtatcaccacaagctcaacgct
caggctgagatcaacggcccggactctatccccaaagatactccctcgtctcgtgtcaag
gctgagtcaacttatgccatgtatggcaatgttttagaagctataaatctagcttcatct
cagttcgcccatgaccatattgatagagacctcaccaggacaggtatttcaattgcagta
atcagccctggttctggtgttttcgaagtggactatgagaccttgcggagaaccaccgaa
gcattggtagggaatggcattggtattgatctgatatgcatgtccaaaatgccgctgcat
tcagtgcctctattcaagtatcgcaacccgcagtattctgatgaccacagccaagctcat
cggtcgagcttctcgagatcgtttcacagtcgtgatagtacgccaaaccaccctactcca
gtgatagggagctatcaatcacttggtgaatcattctcgccttcgaaagggatgagcctt
tcacgccgtgcagaccccctcatatccatggcaacaagcgaccaatggtgctttgcgctt
ccgcaatggcttcatgtctcgttctggaccggggcgtctgatgaggctctttcgtatgag
ggtattgccttgtccgtgtccaacaaagtcatgcaagacgacgaagacgagttcaacatt
cgatgtcgtatgtacgcgttgcagatgagaagtgtccttgaaacaaacgagatagaaacg
acacctttacaagtcgatactcacttccccgccaacatcactgaaccgccgtcgtcgcag
aaatatcgtaatactggtatcaacgatactgtctacattcccagcagacgggcaccagaa
ggtctttacgatcacacgtctggattccaaaggtttgttccagacagattggcaagacct
ggtgaaaaatcattgtggaagcaattgcaagagttcgatgaccatagggccaaaatttct
catggccgcagtcggcaccactcgtcaaggtatgccaaggacctggatgaaattacgaga
aggcagttggcggaggattctggtctttatggaacttccctccccgagaaaaaggcccca
attcttggtgcttcggcaaggaagctgtcaatgaatatcacagatggcgacaagccatct
ccaaccagtctcaaaaagagcgccgaaccagcgccaaagcctcccaaacaagtagcgaaa
caacccaagctgatgaggcagatcagtctgggccagcgcggatttgggattgctgccccc
aaggctgtggttgcagagattaaagctgagacagtcaacgcttctggtgtctcttccggc
gaggggaaacagccatcaacgcctcgcatccgtccagaactacgaccgagctctccacag
acaatcaccagccacccatcttcagtttctattcaaaaatatcgacttgacgccccggat
actatcgtggaaggggtgcctatgactcccagtattcctattctcaaaagaaacaactct
ggacttgatgtg---------------------------accacgattggctcgtcgttt
aataatcgtcagcaaaagcgggatgacgatcgtgacctgaggtactcggaagcccttcgt
gctgatgacgcacagaaactatacacaaacaagctgcgtgccggtgcacttagtgatgcc
gttcaagatctacctacaactctctcgcccaccactgccattaccccatggctgactctt
gtaaacccctcgaacccggaaagtcttgcaattgacgacactgtattgtatagtcgatgg
caacatgtttatcctcaaatcacccaaatgaaggttcagaagtggaaagctctttgctgt
cccgcgtctgtgcccctcaccacagagtacttcccttcaaagacacagttcgatactgag
taccaccgtcatccgtacactgtcgagcaggatgcagacgatgacctggtggagacgccc
aagtcgcgacaggaatttgttcaggagctcatcagcttgcgtttcactcagggtttccaa
gttgtggtagggccattagttgctcgtgcgtttggacagaacttgatcaagattggtgac
atcttctcaagagatacacccctggaggatggcactagtatctttatgtcggttggcaac
agcattcatcaactttcgtgcgtcaatggtacggaggttgaggtaaacatcttcatgcga
aagccaacagatacttcattcacatcccaaggtttttcgccaatttacaaacctgcaatc
cggacattgttggatgatacttatgaagcccgcgagattgacctcctcactccccgcact
gaccgcaactggaacatgattgactcttacattgctgggcaccataatgaaatgtcagac
agccttcgtttctggcgcgcaagattcgtccttatccctgtcttgcgaaaggatgttcca
atatcaaggacgcagactggggaccacgccgaagaggtacgaattgaaggtattaagcgt
cttgctcaatcatggcaaaagtatcgctacattcctccacctgagcggaagtatcattca
cttgctcaacagaagcgacgacgagaccccaatcccctggatatcgtgtggaaaacagat
gatccctcagttgttatcgccgctgaagttgagacacttcctctcacagaaggggtggaa
ggtgccaatcgaaagggactggtatcggctaaggaccgtttcaagaaatcaaatctgaac
ttatcagccctggctgatgtcatgcagcagcctgttgagaatggaggtgttaggctgcag
aaccgcagatggcatcttcgcctctactctgcgtgtttcatcggatctgacatggtgaca
tggttgcttgacaactttgaagatctcgacactcgagaagatgccgaggcactgggcaat
gccttgatggcgcatgacgaactaaagtctgcaaatccaaaagacaagggcctatttgtt
catgttgacaagcgccaccagttccgagatggtaactactactatcaaatcgccagtgag
tttgccaagcctcatgtaggatggttcaacactcgacgggctacggtgccgccaacgcca
agtatcgaatcttcgaatcgagattcacctcggaccttgatgtcggctcgttcagttgag
gaaagtggttctcctgcgtcaacctcaacaacgccaactatatcactcccccatggggga
aagcggcctagagtcgtgcttagcaaggtcataaagtacgatgttgaccatcgaaagcgg
tcttatagaccagagaggattgatctgcattacgaccgtctccacaaccctgacagctgt
taccatattcgtatcgactggatgaacgtgactacgaagctggtggaagacgcagttgag
agctgggcacgagaagccagtcagtacggcttgcgacttgtcgagttacccatcaaggag
gcatgcacaatcactgagacgaatcctttccgaaagccatatcacatcaagttggcagct
cgtcctccggatcagaagcccgagacgtacattgaccccaactccctgggcccgacaaca
tctccaaacaagcacttctaccaaacggcgattcttaagaagtttgattttgtcctcgat
actgaagcggcatccaatttcccaagcaacgttgatgtgagctactcatggggcaagcct
gattacaaatacacccagtacatccatcggagtggtactctcctggcggagatcacggat
gaaggcgatttcttaattctggcaaaccgtttgtatagcaatcgaccggcgggcatgcgt
tcaatcgatccgcccactgcggttgaacgcggcggccgcatggcatcgtatggtccctac
tcaacttttggcatgtcagaatcagcaacgctatcctcgcccctcctcaaaccaacgcat
tatttccactcgccagcgctgaaaccggctgaccaacagcacaacaaacctatacccgca
acaactcctgatccggattctctcaatgccgagattgacgacttctgtaagaacaagaca
gcgctcgaggagttttacagggaagctttagagaagggccaaaaggttcaaggtacgcct
gcaacagcgccggcattggaggcagtccctgaagctagtatcccgacacttggattgccg
cctggtgttctgggaggaaacgacggagcgccaacaaagcggcttaatagtcctatgtcg
ttcctccgaagaagtagtgtgcagtacgatggtggatccagtctgacagggagatga
>Fp125
atgtc------------acgaaatggtaccaacag----gaacccggtcccgcgtatggg
accgccgcactggcgacagtata-------------------------------------
-------------------------------------------gcaagtcgagcttagat
cgctcccatgccgaggttcctgtttcccctgcgagcgtatcgacccattccactgtcaaa
gatgagaagcgaacaagaatagaacgcagatgtactgtgacagtcaacgaaggctatgcc
cgggatgaggtcctgctcaatttcgatgtagtaggcgccgatgtaaagcctggaatgttg
atgtgcatctcgactgtgagggacgacctgcgaaagatctcggctggacatggtgctagt
agcaagcaaaatcaagatgcttccaagggaacgtcaggcactcaaaatggggatggcgcg
ggcttcaagtatttctttgttgccaaagatatgcctcaagaaaccaagacacggaaccct
gacgttgaggtctatgtcttgaagcatattgctgatgcgtttgggatgaagaaaggttct
caggttcttttgacaatggtggatgcaaagaaccctgccatcgaagcttctcacgtagaa
ctgtctttcaaagaccaatacctatccagatcagatatttggagaatgactgttggagaa
ctgacaggaagaaccgtttacaaaggccaatctgttttgtttatggggaccatcaaggcg
caagtcaccgcaatttatgtcgatagtcgcaagacacactctgccttcttcacccgcgac
actcggcccatctttcggagtgaatcagcaagatacgttctcttcatccagatggctaaa
gaaatgtgggaattcgatgcagaaagctctggcgaaatcatgttcaacaaagtcgtcaat
gggtttcttcctgcgttgttcaagagatgggctatgctcaaggccaaacacttggtcagt
atcgtactctttgcgcgtgtagaatatgataccggtttgacagctgaattcgacggcctc
tccggcgacttttacactggcatacagccatctgggctgcgtcggccatacaaagacttt
taccgagtcgtggtcagcgagatgggcagtggggaatggacaaagatcctgcaccagttg
aaggtagaattcaacttcttccgccgggatatcagtttgtatcaccacaagctcaacgct
caggctgagatcaacggcccggactctatccccaaagatactccctcgtctcgtgtcaag
gctgagtcaacttatgccatgtatggcaatgttttagaagctataaatctagcttcatct
cagttcgcccatgaccatattgatagagacctcaccaggacaggtatttcaattgcagta
atcagccctggttctggtgttttcgaagtggactatgagaccttgcggagaaccaccgaa
gcattggtagggaatggcattggtattgatctgatatgcatgcccaaaatgccgctgcat
tcagtgcctctattcaagtatcgcaacccgcagtattctgatgaccacagccaagctcat
cggtcgagcttctcgagatcgtttcacagtcgtgatagtacgccaaaccaccctactcca
gtgatagggagctatcaatcacttggtgaatcattctcgccttcgaaagggatgagcctt
tcacgccgtgcagaccccctcatatccatggcaacaagcgaccaatggtgctttgcgctt
ccgcaatggcttcatgtctcgttctggaccggggcgtctgatgaggctctttcgtatgag
ggtattgccttgtccgtgtccaacaaagtcatgcaagacgacgaagacgagttcaacatt
cgatgtcgtatgtacgcgttgcagatgagaagtgtccttgaaacaaacgagatagaaacg
acacctttacaagtcgatactcacttccccgccaacatcactgaaccgccgtcgtcgcag
aaatatcgtaatactggtatcaacgatactgtctacattcccagcagacgggcaccagaa
ggtctttacgatcacacgtctggattccaaaggtttgttccagacagattggcaagacct
ggtgaaaaatcattgtggaagcaattgcaagagttcgatgaccatagggccaaaatttct
catggccgcagtcggcaccactcgtcaaggtatgccaaggacctggatgaaattacgaga
aggcagttggcggaggattctggtctttatggaacttccctccccgagaaaaaggcccca
attcttggtgcttcggcaaggaagctgtcaatgaatatcacagatggcgacaagccatct
ccaaccagtctcaaaaagagcgccgaaccagcgccaaagcctcccaaacaagtagcgaaa
caacccaagctgatgaggcagatcagtctgggccagcgcggatttgggattgctgccccc
aaggctgtggttgcagagattaaagctgagacagtcaacgcttctggtgtctcttccggc
gaggggaaacagccatcaacgcctcgcatccgtccagaactacgaccgagctctccacag
acaatcaccagccacccatcttcagtttctattcaaaaatatcgacttgacgccccggat
actatcgtggaaggggtgcctatgactcccagtattcctattctcaaaagaaacaactct
ggacttgatgtg---------------------------accacgattggctcgtcgttt
aataatcgtcagcaaaagcgggatgacgatcgtgacctgaggtactcggaagcccttcgt
gctgatgacgcacagaaactatacacaaacaagctgcgtgccggtgcacttagtgatgcc
gttcaagatctacctacaactctctcgcccaccactgccattaccccatggctgactctt
gtaaacccctcgaacccggaaagtcttgcaattgacgacactgtattgtatagtcgatgg
caacatgtttatcctcaaatcacccaaatgaaggttcagaagtggaaagctctttgctgt
cccgcgtctgtgcccctcaccacagagtacttcccttcaaagacacagttcgatactgag
taccaccgtcatccgtacactgtcgagcaggatgcagacgatgacctggtggagacgccc
aagtcgcgacaggaatttgttcaggagctcatcagcttgcgtttcactcagggtttccaa
gttgtggtagggccattagttgctcgtgcgtttggacagaacttgatcaagattggtgac
atcttctcaagagatacacccctggaggatggcactagtatctttatgtcggttggcaac
agcattcatcaactttcgtgcgtcaatggtacggaggttgaggtaaacatcttcatgcga
aagccaacagatacttcattcacatcccaaggtttttcgccaatttacaaacctgcaatc
cggacattgttggatgatacttatgaagcccgcgagattgacctcctcactccccgcact
gaccgcaactggaacatgattgactcttacattgctgggcaccataatgaaatgtcagac
agccttcgtttctggcgcgcaagattcgtccttatccctgtcttgcgaaaggatgttcca
atatcaaggacgcagactggggaccacgccgaagaggtacgaattgaaggtattaagcgt
cttgctcaatcatggcaaaagtatcgctacattcctccacctgagcggaagtatcattca
cttgctcaacagaagcgacgacgagaccccaatcccctggatatcgtgtggaaaacagat
gatccctcagttgttatcgccgctgaagttgagacacttcctctcacagaaggggtggaa
ggtgccaatcgaaagggactggtatcggctaaggaccgtttcaagaaatcaaatctgaac
ttatcagccctggctgatgtcatgcagcagcctgttgagaatggaggtgttaggctgcag
aaccgcagatggcatcttcgcctctactctgcgtgtttcatcggatctgacatggtgaca
tggttgcttgacaactttgaagatctcgacactcgagaagatgccgaggcactgggcaat
gccttgatggcgcatgacgaactaaagtctgcaaatccaaaagacaagggcctatttgtt
catgttgacaagcgccaccagttccgagatggtaactactactatcaaatcgccagtgag
tttgccaagcctcatgtaggatggttcaacactcgacgggctacggtgccgccaacgcca
agtatcgaatcttcgaatcgagattcacctcggaccttgatgtcggctcgttcagttgag
gaaagtggttctcctgcgtcaacctcaacaacgccaactatatcactcccccatggggga
aagcggcctagagtcgtgcttagcaaggtcataaagtacgatgttgaccatcgaaagcgg
tcttatagaccagagaggattgatctgcattacgaccgtctccacaaccctgacagctgt
taccatattcgtatcgactggatgaacgtgactacgaagctggtggaagacgcagttgag
agctgggcacgagaagccagtcagtacggcttgcgacttgtcgagttacccatcaaggag
gcatgcacaatcactgagacgaatcctttccgaaagccatatcacatcaagttggcagct
cgtcctccggatcagaagcccgagacgtacattgaccccaactccctgggcccgacaaca
tctccaaacaagcacttctaccaaacggcgattcttaagaagtttgattttgtcctcgat
actgaagcggcatccaatttcccaagcaacgttgatgtgagctactcatggggcaagcct
gattacaaatacacccagtacatccatcggagtggtactctcctggcggagatcacggat
gaaggcgatttcttaattctggcaaaccgtttgtatagcaatcgaccggcgggcatgcgt
tcaatcgatccgcccactgcggttgaacgcggcggccgcatggcatcgtatggtccctac
tcaacttttggcatgtcagaatcagcaacgctatcctcgcccctcctcaaaccaacgcat
tatttccactcgccagcgctgaaaccggctgaccaacagcacaacaaacctatacccgca
acaactcctgatccggattctctcaatgccgagattgacgacttctgtaagaacaagaca
gcgctcgaggagttttacagggaagctttagagaagggccaaaaggttcaaggtacgcct
gcaacagcgccggcattggaggcagtccctgaagctagtatcccgacacttggattgccg
cctggtgttctgggaggaaacgacggagcgccaacaaagcggcttaatagtcctatgtcg
ttcctccgaagaagtagtgtgcagtacgatggtggatccagtctgacagggagatga
>Fp13r
atgtc------------acgaaatggtaccaacag----gaacccggtcccgcgtatggg
accgccgcactggcgacagtata-------------------------------------
-------------------------------------------gcaagtcgagcttagat
cgctcccatgccgaggttcctgtttcccctgcgagcgtatcgacccattccactgtcaaa
gatgagaagcgaacaagaatagaacgcagatgtactgtgacagtcaacgaaggctatgcc
cgggatgaggtcctgctcaatttcgatgtagtaggcgccgatgtaaagcctggaatgttg
atgtgcatctcgactgtgagggacgacctgcgaaagatctcggctggacatggtgctagt
agcaagcaaaatcaagatgcttccaagggaacgtcaggcactcaaaatggggatggcgcg
ggcttcaagtatttctttgttgccaaagatatgcctcaagaaaccaagacacggaaccct
gacgttgaggtctatgtcttgaagcatattgctgatgcgtttgggatgaagaaaggttct
caggttcttttgacaatggtggatgcaaagaaccctgccatcgaagcttctcacgtagaa
ctgtctttcaaagaccaatacctatccagatcagatatttggagaatgactgttggagaa
ctgacaggaagaaccgtttacaaaggccaatctgttttgtttatggggaccatcaaggcg
caagtcaccgcaatttatgtcgatagtcgcaagacacactctgccttcttcacccgcgac
actcggcccatctttcggagtgaatcagcaagatacgttctcttcatccagatggctaaa
gaaatgtgggaattcgatgcagaaagctctggcgaaatcatgttcaacaaagtcgtcaat
gggtttcttcctgcgttgttcaagagatgggctatgctcaaggccaaacacttggtcagt
atcgtactctttgcgcgtgtagaatatgataccggtttgacagctgaattcgacggcctc
tccggcgacttttacactggcatacagccatctgggctgcgtcggccatacaaagacttt
taccgagtcgtggtcagcgagatgggcagtggggaatggacaaagatcctgcaccagttg
aaggtagaattcaacttcttccgccgggatatcagtttgtatcaccacaagctcaacgct
caggctgagatcaacggcccggactctatccccaaagatactccctcgtctcgtgtcaag
gctgagtcaacttatgccatgtatggcaatgttttagaagctataaatctagcttcatct
cagttcgcccatgaccatattgatagagacctcaccaggacaggtatttcaattgcagta
atcagccctggttctggtgttttcgaagtggactatgagaccttgcggagaaccaccgaa
gcattggtagggaatggcattggtattgatctgatatgcatgcccaaaatgccgctgcat
tcagtgcctctattcaagtatcgcaacccgcagtattctgatgaccacagccaagctcat
cggtcgagcttctcgagatcgtttcacagtcgtgatagtacgccaaaccaccctactcca
gtgatagggagctatcaatcacttggtgaatcattctcgccttcgaaagggatgagcctt
tcacgccgtgcagaccccctcatatccatggcaacaagcgaccaatggtgctttgcgctt
ccgcaatggcttcatgtctcgttctggaccggggcgtctgatgaggctctttcgtatgag
ggtattgccttgtccgtgtccaacaaagtcatgcaagacgacgaagacgagttcaacatt
cgatgtcgtatgtacgcgttgcagatgagaagtgtccttgaaacaaacgagatagaaacg
acacctttacaagtcgatactcacttccccgccaacatcactgaaccgccgtcgtcgcag
aaatatcgtaatactggtatcaacgatactgtctacattcccagcagacgggcaccagaa
ggtctttacgatcacacgtctggattccaaaggtttgttccagacagattggcaagacct
ggtgaaaaatcattgtggaagcaattgcaagagttcgatgaccatagggccaaaatttct
catggccgcagtcggcaccactcgtcaaggtatgccaaggacctggatgaaattacgaga
aggcagttggcggaggattctggtctttatggaacttccctccccgagaaaaaggcccca
attcttggtgcttcggcaaggaagctgtcaatgaatatcacagatggcgacaagccatct
ccaaccagtctcaaaaagagcgccgaaccagcgccaaagcctcccaaacaagtagcgaaa
caacccaagctgatgaggcagatcagtctgggccagcgcggatttgggattgctgccccc
aaggctgtggttgcagagattaaagctgagacagtcaacgcttctggtgtctcttccggc
gaggggaaacagccatcaacgcctcgcatccgtccagaactacgaccgagctctccacag
acaatcaccagccacccatcttcagtttctattcaaaaatatcgacttgacgccccggat
actatcgtggaaggggtgcctatgactcccagtattcctattctcaaaagaaacaactct
ggacttgatgtg---------------------------accacgattggctcgtcgttt
aataatcgtcagcaaaagcgggatgacgatcgtgacctgaggtactcggaagcccttcgt
gctgatgacgcacagaaactatacacaaacaagctgcgtgccggtgcacttagtgatgcc
gttcaagatctacctacaactctctcgcccaccactgccattaccccatggctgactctt
gtaaacccctcgaacccggaaagtcttgcaattgacgacactgtattgtatagtcgatgg
caacatgtttatcctcaaatcacccaaatgaaggttcagaagtggaaagctctttgctgt
cccgcgtctgtgcccctcaccacagagtacttcccttcaaagacacagttcgatactgag
taccaccgtcatccgtacactgtcgagcaggatgcagacgatgacctggtggagacgccc
aagtcgcgacaggaatttgttcaggagctcatcagcttgcgtttcactcagggtttccaa
gttgtggtagggccattagttgctcgtgcgtttggacagaacttgatcaagattggtgac
atcttctcaagagatacacccctggaggatggcactagtatctttatgtcggttggcaac
agcattcatcaactttcgtgcgtcaatggtacggaggttgaggtaaacatcttcatgcga
aagccaacagatacttcattcacatcccaaggtttttcgccaatttacaaacctgcaatc
cggacattgttggatgatacttatgaagcccgcgagattgacctcctcactccccgcact
gaccgcaactggaacatgattgactcttacattgctgggcaccataatgaaatgtcagac
agccttcgtttctggcgcgcaagattcgtccttatccctgtcttgcgaaaggatgttcca
atatcaaggacgcagactggggaccacgccgaagaggtacgaattgaaggtattaagcgt
cttgctcaatcatggcaaaagtatcgctacattcctccacctgagcggaagtatcattca
cttgctcaacagaagcgacgacgagaccccaatcccctggatatcgtgtggaaaacagat
gatccctcagttgttatcgccgctgaagttgagacacttcctctcacagaaggggtggaa
ggtgccaatcgaaagggactggtatcggctaaggaccgtttcaagaaatcaaatctgaac
ttatcagccctggctgatgtcatgcagcagcctgttgagaatggaggtgttaggctgcag
aaccgcagatggcatcttcgcctctactctgcgtgtttcatcggatctgacatggtgaca
tggttgcttgacaactttgaagatctcgacactcgagaagatgccgaggcactgggcaat
gccttgatggcgcatgacgaactaaagtctgcaaatccaaaagacaagggcctatttgtt
catgttgacaagcgccaccagttccgagatggtaactactactatcaaatcgccagtgag
tttgccaagcctcatgtaggatggttcaacactcgacgggctacggtgccgccaacgcca
agtatcgaatcttcgaatcgagattcacctcggaccttgatgtcggctcgttcagttgag
gaaagtggttctcctgcgtcaacctcaacaacgccaactatatcactcccccatggggga
aagcggcctagagtcgtgcttagcaaggtcataaagtacgatgttgaccatcgaaagcgg
tcttatagaccagagaggattgatctgcattacgaccgtctccacaaccctgacagctgt
taccatattcgtatcgactggatgaacgtgactacgaagctggtggaagacgcagttgag
agctgggcacgagaagccagtcagtacggcttgcgacttgtcgagttacccatcaaggag
gcatgcacaatcactgagacgaatcctttccgaaagccatatcacatcaagttggcagct
cgtcctccggatcagaagcccgagacgtacattgaccccaactccctgggcccgacaaca
tctccaaacaagcacttctaccaaacggcgattcttaagaagtttgattttgtcctcgat
actgaagcggcatccaatttcccaagcaacgttgatgtgagctactcatggggcaagcct
gattacaaatacacccagtacatccatcggagtggtactctcctggcggagatcacggat
gaaggcgatttcttaattctggcaaaccgtttgtatagcaatcgaccggcgggcatgcgt
tcaatcgatccgcccactgcggttgaacgcggcggccgcatggcatcgtatggtccctac
tcaacttttggcatgtcagaatcagcaacgctatcctcgcccctcctcaaaccaacgcat
tatttccactcgccagcgctgaaaccggctgaccaacagcacaacaaacctatacccgca
acaactcctgatccggattctctcaatgccgagattgacgacttctgtaagaacaagaca
gcgctcgaggagttttacagggaagctttagagaagggccaaaaggttcaaggtacgcct
gcaacagcgccggcattggaggcagtccctgaagctagtatcccgacacttggattgccg
cctggtgttctgggaggaaacgacggagcgccaacaaagcggcttaatagtcctatgtcg
ttcctccgaagaagtagtgtgcagtacgatggtggatccagtctgacagggagatga
>Fp144
atgcccgcttgcgacaagcgattccccatcaacagcctcgcgatcgacttagtcaatcgg
atcaatccactcagagcaacatgcgagctacaggatcatatcgagctctgtcgaatcttc
ctctatagcgagcgagcgacagcccgatcccatgtcacgaaatgcaagtcgagcttagat
cgctcccatgccgaggttcctgtttcccctgcgagcgtatcgacccattccactgtcaaa
gatgagaagcgaacaagaatagaacgcagatgtactgtgacagtcaacgaaggctatgcc
cgggatgaggtcctgctcaatttcgatgtagtaggcgccgatgtaaagcctggaatgttg
atgtgcatctcgactgtgagggacgacctgcgaaagatctcggctggacatggtgctagt
agcaagcaaaatcaagatgcttccaagggaacgtcaggcactcaaaatggggatggcgcg
ggcttcaagtatttctttgttgccaaagatatgcctcaagaaaccaagacacggaaccct
gacgttgaggtctatgtcttgaagcatattgctgatgcgtttgggatgaagaaaggttct
caggttcttttgacaatggtggatgcaaagaaccctgccatcgaagcttctcacgtagaa
ctgtctttcaaagaccaatacctatccagatcagatatttggagaatgactgttggagaa
ctgacaggaagaaccgtttacaaaggccaatctgttttgtttatggggaccatcaaggcg
caagtcaccgcaatttatgtcgatagtcgcaagacacactctgccttcttcacccgcgac
actcggcccatctttcggagtgaatcagcaagatacgttctcttcatccagatggctaaa
gaaatgtgggaattcgatgcagaaagctctggcgaaatcatgttcaacaaagtcgtcaat
gggtttcttcctgcgttgttcaagagatgggctatgctcaaggccaaacacttggtcagt
atcgtactctttgcgcgtgtagaatatgataccggtttgacagctgaattcgacggcctc
tccggcgacttttacactggcatacagccatctgggctgcgtcggccatacaaagacttt
taccgagtcgtggtcagcgagatgggcagtggggaatggacaaagatcctgcaccagttg
aaggtagaattcaacttcttccgccgggatatcagtttgtatcaccacaagctcaacgct
caggctgagatcaacggcccggactctatccccaaagatactccctcgtctcgtgtcaag
gctgagtcaacttatgccatgtatggcaatgttttagaagctataaatctagcttcatct
cagttcgcccatgaccatattgatagagacctcaccaggacaggtatttcaattgcagta
atcagccctggttctggtgttttcgaagtggactatgagaccttgcggagaaccaccgaa
gcattggtagggaatggcattggtattgatctgatatgcatgcccaaaatgccgctgcat
tcagtgcctctattcaagtatcgcaacccgcagtattctgatgaccacagccaagctcat
cggtcgagcttctcgagatcgtttcacagtcgtgatagtacgccaaaccaccctactcca
gtgatagggagctatcaatcacttggtgaatcattctcgccttcgaaagggatgagcctt
tcacgccgtgcagaccccctcatatccatggcaacaagcgaccaatggtgctttgcgctt
ccgcaatggcttcatgtctcgttctggaccggggcgtctgatgaggctctttcgtatgag
ggtattgccttgtccgtgtccaacaaagtcatgcaagacgacgaagacgagttcaacatt
cgatgtcgtatgtacgcgttgcagatgagaagtgtccttgaaacaaacgagatagaaacg
acacctttacaagtcgatactcacttccccgccaacatcactgaaccgccgtcgtcgcag
aaatatcgtaatactggtatcaacgatactgtctacattcccagcagacgggcaccagaa
ggtctttacgatcacacgtctggattccaaaggtttgttccagacagattggcaagacct
ggtgaaaaatcattgtggaagcaattgcaagagttcgatgaccatagggccaaaatttct
catggccgcagtcggcaccactcgtcaaggtatgccaaggacctggatgaaattacgaga
aggcagttggcggaggattctggtctttatggaacttccctccccgagaaaaaggcccca
attcttggtgcttcggcaaggaagctgtcaatgaatatcacagatggcgacaagccatct
ccaaccagtctcaaaaagagcgccgaaccagcgccaaagcctcccaaacaagtagcgaaa
caacccaagctgatgaggcagatcagtctgggccagcgcggatttgggattgctgccccc
aaggctgtggttgcagagattaaagctgagacagtcaacgcttctggtgtctcttccggc
gaggggaaacagccatcaacgcctcgcatccgtccagaactacgaccgagctctccacag
acaatcaccagccacccatcttcagtttctattcaaaaatatcgacttgacgccccggat
actatcgtggaaggggtgcctatgactcccagtattcctattctcaaaagaaacaactct
ggacttgatgtg---------------------------accacgattggctcgtcgttt
aataatcgtcagcaaaagcgggatgacgatcgtgacctgaggtactcggaagcccttcgt
gctgatgacgcacagaaactatacacaaacaagctgcgtgccggtgcacttagtgatgcc
gttcaagatctacctacaactctctcgcccaccactgccattaccccatggctgactctt
gtaaacccctcgaacccggaaagtcttgcaattgacgacactgtattgtatagtcgatgg
caacatgtttatcctcaaatcacccaaatgaaggttcagaagtggaaagctctttgctgt
cccgcgtctgtgcccctcaccacagagtacttcccttcaaagacacagttcgatactgag
taccaccgtcatccgtacactgtcgagcaggatgcagacgatgacctggtggagacgccc
aagtcgcgacaggaatttgttcaggagctcatcagcttgcgtttcactcagggtttccaa
gttgtggtagggccattagttgctcgtgcgtttggacagaacttgatcaagattggtgac
atcttctcaagagatacacccctggaggatggcactagtatctttatgtcggttggcaac
agcattcatcaactttcgtgcgtcaatggtacggaggttgaggtaaacatcttcatgcga
aagccaacagatacttcattcacatcccaaggtttttcgccaatttacaaacctgcaatc
cggacattgttggatgatacttatgaagcccgcgagattgacctcctcactccccgcact
gaccgcaactggaacatgattgactcttacattgctgggcaccataatgaaatgtcagac
agccttcgtttctggcgcgcaagattcgtccttatccctgtcttgcgaaaggatgttcca
atatcaaggacgcagactggggaccacgccgaagaggtacgaattgaaggtattaagcgt
cttgctcaatcatggcaaaagtatcgctacattcctccacctgagcggaagtatcattca
cttgctcaacagaagcgacgacgagaccccaatcccctggatatcgtgtggaaaacagat
gatccctcagttgttatcgccgctgaagttgagacacttcctctcacagaaggggtggaa
ggtgccaatcgaaagggactggtatcggctaaggaccgtttcaagaaatcaaatctgaac
ttatcagccctggctgatgtcatgcagcagcctgttgagaatggaggtgttaggctgcag
aaccgcagatggcatcttcgcctctactctgcgtgtttcatcggatctgacatggtgaca
tggttgcttgacaactttgaagatctcgacactcgagaagatgccgaggcactgggcaat
gccttgatggcgcatgacgaactaaagtctgcaaatccaaaagacaagggcctatttgtt
catgttgacaagcgccaccagttccgagatggtaactactactatcaaatcgccagtgag
tttgccaagcctcatgtaggatggttcaacactcgacgggctacggtgccgccaacgcca
agtatcgaatcttcgaatcgagattcacctcggaccttgatgtcggctcgttcagttgag
gaaagtggttctcctgcgtcaacctcaacaacgccaactatatcactcccccatggggga
aagcggcctagagtcgtgcttagcaaggtcataaagtacgatgttgaccatcgaaagcgg
tcttatagaccagagaggattgatctgcattacgaccgtctccacaaccctgacagctgt
taccatattcgtatcgactggatgaacgtgactacgaagctggtggaagacgcagttgag
agctgggcacgagaagccagtcagtacggcttgcgacttgtcgagttacccatcaaggag
gcatgcacaatcactgagacgaatcctttccgaaagccatatcacatcaagttggcagct
cgtcctccggatcagaagcccgagacgtacattgaccccaactccctgggcccgacaaca
tctccaaacaagcacttctaccaaacggcgattcttaagaagtttgattttgtcctcgat
actgaagcggcatccaatttcccaagcaacgttgatgtgagctactcatggggcaagcct
gattacaaatacacccagtacatccatcggagtggtactctcctggcggagatcacggat
gaaggcgatttcttaattctggcaaaccgtttgtatagcaatcgaccggcgggcatgcgt
tcaatcgatccgcccactgcggttgaacgcggcggccgcatggcatcgtatggtccctac
tcaacttttggcatgtcagaatcagcaacgctatcctcgcccctcctcaaaccaacgcat
tatttccactcgccagcgctgaaaccggctgaccaacagcacaacaaacctatacccgca
acaactcctgatccggattctctcaatgccgagattgacgacttctgtaagaacaagaca
gcgctcgaggagttttacagggaagctttagagaagggccaaaaggttcaaggtacgcct
gcaacagcgccggcattggaggcagtccctgaagctagtatcccgacacttggattgccg
cctggtgttctgggaggaaacgacggagcgccaacaaagcggcttaatagtcctatgtcg
ttcctccgaagaagtagtgtgcagtacgatggtggatccagtctgacagggagatga
>Fp146
atgcccgcttgcgacaagcgattccccatcaacagcctcgcgatcgacttagtcaatcgg
atcaatccactcagagcaacatgcgagctacaggatcatatcgagctctgtcgaatcttc
ctctatagcgagcgagcgacagcccgatcccatgtcacgaaatgcaagtcgagcttagat
cgctcccatgccgaggttcctgtttcccctgcgagcgtatcgacccattccactgtcaaa
gatgagaagcgaacaagaatagaacgcagatgtactgtgacagtcaacgaaggctatgcc
cgggatgaggtcctgctcaatttcgatgtagtaggcgccgatgtaaagcctggaatgttg
atgtgcatctcgactgtgagggacgacctgcgaaagatctcggctggacatggtgctagt
agcaagcaaaatcaagatgcttccaagggaacgtcaggcactcaaaatggggatggcgcg
ggcttcaagtatttctttgttgccaaagatatgcctcaagaaaccaagacacggaaccct
gacgttgaggtctatgtcttgaagcatattgctgatgcgtttgggatgaagaaaggttct
caggttcttttgacaatggtggatgcaaagaaccctgccatcgaagcttctcacgtagaa
ctgtctttcaaagaccaatacctatccagatcagatatttggagaatgactgttggagaa
ctgacaggaagaaccgtttacaaaggccaatctgttttgtttatggggaccatcaaggcg
caagtcaccgcaatttatgtcgatagtcgcaagacacactctgccttcttcacccgcgac
actcggcccatctttcggagtgaatcagcaagatacgttctcttcatccagatggctaaa
gaaatgtgggaattcgatgcagaaagctctggcgaaatcatgttcaacaaagtcgtcaat
gggtttcttcctgcgttgttcaagagatgggctatgctcaaggccaaacacttggtcagt
atcgtactctttgcgcgtgtagaatatgataccggtttgacagctgaattcgacggcctc
tccggcgacttttacactggcatacagccatctgggctgcgtcggccatacaaagacttt
taccgagtcgtggtcagcgagatgggcagtggggaatggacaaagatcctgcaccagttg
aaggtagaattcaacttcttccgccgggatatcagtttgtatcaccacaagctcaacgct
caggctgagatcaacggcccggactctatccccaaagatactccctcgtctcgtgtcaag
gctgagtcaacttatgccatgtatggcaatgttttagaagctataaatctagcttcatct
cagttcgcccatgaccatattgatagagacctcaccaggacaggtatttcaattgcagta
atcagccctggttctggtgttttcgaagtggactatgagaccttgcggagaaccaccgaa
gcattggtagggaatggcattggtattgatctgatatgcatgcccaaaatgccgctgcat
tcagtgcctctattcaagtatcgcaacccgcagtattctgatgaccacagccaagctcat
cggtcgagcttctcgagatcgtttcacagtcgtgatagtacgccaaaccaccctactcca
gtgatagggagctatcaatcacttggtgaatcattctcgccttcgaaagggatgagcctt
tcacgccgtgcagaccccctcatatccatggcaacaagcgaccaatggtgctttgcgctt
ccgcaatggcttcatgtctcgttctggaccggggcgtctgatgaggctctttcgtatgag
ggtattgccttgtccgtgtccaacaaagtcatgcaagacgacgaagacgagttcaacatt
cgatgtcgtatgtacgcgttgcagatgagaagtgtccttgaaacaaacgagatagaaacg
acacctttacaagtcgatactcacttccccgccaacatcactgaaccgccgtcgtcgcag
aaatatcgtaatactggtatcaacgatactgtctacattcccagcagacgggcaccagaa
ggtctttacgatcacacgtctggattccaaaggtttgttccagacagattggcaagacct
ggtgaaaaatcattgtggaagcaattgcaagagttcgatgaccatagggccaaaatttct
catggccgcagtcggcaccactcgtcaaggtatgccaaggacctggatgaaattacgaga
aggcagttggcggaggattctggtctttatggaacttccctccccgagaaaaaggcccca
attcttggtgcttcggcaaggaagctgtcaatgaatatcacagatggcgacaagccatct
ccaaccagtctcaaaaagagcgccgaaccagcgccaaagcctcccaaacaagtagcgaaa
caacccaagctgatgaggcagatcagtctgggccagcgcggatttgggattgctgccccc
aaggctgtggttgcagagattaaagctgagacagtcaacgcttctggtgtctcttccggc
gaggggaaacagccatcaacgcctcgcatccgtccagaactacgaccgagctctccacag
acaatcaccagccacccatcttcagtttctattcaaaaatatcgacttgacgccccggat
actatcgtggaaggggtgcctatgactcccagtattcctattctcaaaagaaacaactct
ggacttgatgtg---------------------------accacgattggctcgtcgttt
aataatcgtcagcaaaagcgggatgacgatcgtgacctgaggtactcggaagcccttcgt
gctgatgacgcacagaaactatacacaaacaagctgcgtgccggtgcacttagtgatgcc
gttcaagatctacctacaactctctcgcccaccactgccattaccccatggctgactctt
gtaaacccctcgaacccggaaagtcttgcaattgacgacactgtattgtatagtcgatgg
caacatgtttatcctcaaatcacccaaatgaaggttcagaagtggaaagctctttgctgt
cccgcgtctgtgcccctcaccacagagtacttcccttcaaagacacagttcgatactgag
taccaccgtcatccgtacactgtcgagcaggatgcagacgatgacctggtggagacgccc
aagtcgcgacaggaatttgttcaggagctcatcagcttgcgtttcactcagggtttccaa
gttgtggtagggccattagttgctcgtgcgtttggacagaacttgatcaagattggtgac
atcttctcaagagatacacccctggaggatggcactagtatctttatgtcggttggcaac
agcattcatcaactttcgtgcgtcaatggtacggaggttgaggtaaacatcttcatgcga
aagccaacagatacttcattcacatcccaaggtttttcgccaatttacaaacctgcaatc
cggacattgttggatgatacttatgaagcccgcgagattgacctcctcactccccgcact
gaccgcaactggaacatgattgactcttacattgctgggcaccataatgaaatgtcagac
agccttcgtttctggcgcgcaagattcgtccttatccctgtcttgcgaaaggatgttcca
atatcaaggacgcagactggggaccacgccgaagaggtacgaattgaaggtattaagcgt
cttgctcaatcatggcaaaagtatcgctacattcctccacctgagcggaagtatcattca
cttgctcaacagaagcgacgacgagaccccaatcccctggatatcgtgtggaaaacagat
gatccctcagttgttatcgccgctgaagttgagacacttcctctcacagaaggggtggaa
ggtgccaatcgaaagggactggtatcggctaaggaccgtttcaagaaatcaaatctgaac
ttatcagccctggctgatgtcatgcagcagcctgttgagaatggaggtgttaggctgcag
aaccgcagatggcatcttcgcctctactctgcgtgtttcatcggatctgacatggtgaca
tggttgcttgacaactttgaagatctcgacactcgagaagatgccgaggcactgggcaat
gccttgatggcgcatgacgaactaaagtctgcaaatccaaaagacaagggcctatttgtt
catgttgacaagcgccaccagttccgagatggtaactactactatcaaatcgccagtgag
tttgccaagcctcatgtaggatggttcaacactcgacgggctacggtgccgccaacgcca
agtatcgaatcttcgaatcgagattcacctcggaccttgatgtcggctcgttcagttgag
gaaagtggttctcctgcgtcaacctcaacaacgccaactatatcactcccccatggggga
aagcggcctagagtcgtgcttagcaaggtcataaagtacgatgttgaccatcgaaagcgg
tcttatagaccagagaggattgatctgcattacgaccgtctccacaaccctgacagctgt
taccatattcgtatcgactggatgaacgtgactacgaagctggtggaagacgcagttgag
agctgggcacgagaagccagtcagtacggcttgcgacttgtcgagttacccatcaaggag
gcatgcacaatcactgagacgaatcctttccgaaagccatatcacatcaagttggcagct
cgtcctccggatcagaagcccgagacgtacattgaccccaactccctgggcccgacaaca
tctccaaacaagcacttctaccaaacggcgattcttaagaagtttgattttgtcctcgat
actgaagcggcatccaatttcccaagcaacgttgatgtgagctactcatggggcaagcct
gattacaaatacacccagtacatccatcggagtggtactctcctggcggagatcacggat
gaaggcgatttcttaattctggcaaaccgtttgtatagcaatcgaccggcgggcatgcgt
tcaatcgatccgcccactgcggttgaacgcggcggccgcatggcatcgtatggtccctac
tcaacttttggcatgtcagaatcagcaacgctatcctcgcccctcctcaaaccaacgcat
tatttccactcgccagcgctgaaaccggctgaccaacagcacaacaaacctatacccgca
acaactcctgatccggattctctcaatgccgagattgacgacttctgtaagaacaagaca
gcgctcgaggagttttacagggaagctttagagaagggccaaaaggttcaaggtacgcct
gcaacagcgccggcattggaggcagtccctgaagctagtatcccgacacttggattgccg
cctggtgttctgggaggaaacgacggagcgccaacaaagcggcttaatagtcctatgtcg
ttcctccgaagaagtagtgtgcagtacgatggtggatccagtctgacagggagatga
>Fp155
atgtc------------acgaaatggtaccaacag----gaacccggtcccgcgtatggg
accgccgcactggcgacagtata-------------------------------------
-------------------------------------------gcaagtcgagcttagat
cgctcccatgccgaggttcctgtttcccctgcgagcgtatcgacccattccactgtcaaa
gatgagaagcgaacaagaatggaacgcagatgtactgtgacagtcaacgaaggctatgcc
cgggatgaggtcctgctcaatttcgatgtagtaggcgccgatgtaaagcctggaatgttg
atgtgcatctcgactgtgagggacgacctgcgaaagatctcggctggacatggtgctagt
agcaagcaaaatcaagatgcttccaagggaacgtcaggcactcaaaatggggatggcgcg
ggcttcaagtatttctttgttgccaaagatatgcctcaagaaaccaagacacggaaccct
gacgttgaggtctatgtcttgaagcatattgctgatgcgtttgggatgaagaaaggttct
caggttcttttgacaatggtggatgcaaagaaccctgccatcgaagcttctcacgtagaa
ctgtctttcaaagaccaatacctatccagatcagatatttggagaatgactgttggagaa
ctgacaggaagaaccgtttacaaaggccaatctgttttgtttatggggaccatcaaggcg
caagtcaccgcaatttatgtcgatagtcgcaagacacactctgccttcttcacccgcgac
actcggcccatctttcggagtgaatcagcaagatacgttctcttcatccagatggctaaa
gaaatgtgggaattcgatgcagaaagctctggcgaaatcatgttcaacaaagtcgtcaat
gggtttcttcctgcgttgttcaagagatgggctatgctcaaggccaaacacttggtcagt
atcgtactctttgcgcgtgtagaatatgataccggtttgacagctgaattcgacggcctc
tccggcgacttttacactggcatacagccatctgggctgcgtcggccatacaaagacttt
taccgagtcgtggtcagcgagatgggcagtggggaatggacaaagatcctgcaccagttg
aaggtagaattcaacttcttccgccgggatatcagtttgtatcaccacaagctcaacgct
caggctgagatcaacggcccggactctatccccaaagatactccctcgtctcgtgtcaag
gctgagtcaacttatgccatgtatggcaatgttttagaagctataaatctagcttcatct
cagttcgcccatgaccatattgatagagacctcaccaggacaggtatttcaattgcagta
atcagccctggttctggtgttttcgaagtggactatgagaccttgcggagaaccaccgaa
gcattggtagggaatggcattggtattgatctgatatgcatgcccaaaatgccgctgcat
tcagtgcctctattcaagtatcgcaacccgcagtattctgatgaccacagccaagctcat
cggtcgagcttctcgagatcgtttcacagtcgtgatagtacgccaaaccaccctactcca
gtgatagggagctatcaatcacttggtgaatcattctcgccttcgaaagggatgagcctt
tcacgccgtgcagaccccctcatatccatggcaacaagcgaccaatggtgctttgcgctt
ccgcaatggcttcatgtctcgttctggaccggggcgtctgatgaggctctttcgtatgag
ggtattgccttgtccgtgtccaacaaagtcatgcaagacgacgaagacgagttcaacatt
cgatgtcgtatgtacgcgttgcagatgagaagtgtccttgaaacaaacgagatagaaacg
acacctttacaagtcgatactcacttccccgccaacatcactgaaccgccgtcgtcgcag
aaatatcgtaatactggtatcaacgatactgtctacattcccagcagacgggcaccagaa
ggtctttacgatcacacgtctggattccaaaggtttgttccagacagattggcaagacct
ggtgaaaaatcattgtggaagcaattgcaagagttcgatgaccatagggccaaaatttct
catggccgcagtcggcaccactcgtcaaggtatgccaaggacctggatgaaattacgaga
aggcagttggcggaggattctggtctttatggaacttccctccccgagaaaaaggcccca
attcttggtgcttcggcaaggaagctgtcaatgaatatcacagatggcgacaagccatct
ccaaccagtctcaaaaagagcgccgaaccagcgccaaagcctcccaaacaagtagcgaaa
caacccaagctgatgaggcagatcagtctgggccagcgcggatttgggattgctgccccc
aaggctgtggttgcagagattaaagctgagacagtcaacgcttctggtgtctcttccggc
gaggggaaacagccatcaacgcctcgcatccgtccagaactacgaccgagctctccacag
acaatcaccagccacccatcttcagtttctattcaaaaatatcgacttgacgccccggat
actatcgtggaaggggtgcctatgactcccagtattcctattctcaaaagaaacaactct
ggacttgatgtggctgcgatgcagttgaggaccgcatctaccacgattggctcgtcgttt
aataatcgtcagcaaaagcgggatgacgatcgtgacctgaggtactcggaagcccttcgt
gctgatgacgcacagaaactatacacaaacaagctgcgtgccggtgcacttagtgatgcc
gttcaagatctacctacaactctctcgcccaccactgccattaccccatggctgactctt
gtaaacccctcgaacccggaaagtcttgcaattgacgacactgtattgtatagtcgatgg
caacatgtttatcctcaaatcacccaaatgaaggttcagaagtggaaagctctttgctgt
cccgcgtctgtgcccctcaccacagagtacttcccttcaaagacacagttcgatactgag
taccaccgtcatccgtacactgtcgagcaggatgcagacgatgacctggtggagacgccc
aagtcgcgacaggaatttgttcaggagctcatcagcttgcgtttcactcagggtttccaa
gttgtggtagggccattagttgctcgtgcgtttggacagaacttgatcaagattggtgac
atcttctcaagagatacacccctggaggatggcactagtatctttatgtcggttggcaac
agcattcatcaactttcgtgcgtcaatggtacggaggttgaggtaaacatcttcatgcga
aagccaacagatacttcattcacatcccaaggtttttcgccaatttacaaacctgcaatc
cggacattgttggatgatacttatgaagcccgcgagattgacctcctcactccccgcact
gaccgcaactggaacatgattgactcttacattgctgggcaccataatgaaatgtcagac
agccttcgtttctggcgcgcaagattcgtccttatccctgtcttgcgaaaggatgttcca
atatcaaggacgcagactggggaccacgccgaagaggtacgaattgaaggtattaagcgt
cttgctcaatcatggcaaaagtatcgctacattcctccacctgagcggaagtatcattca
cttgctcaacagaagcgacgacgagaccccaatcccctggatatcgtgtggaaaacagat
gatccctcagttgttatcgccgctgaagttgagacacttcctctcacagaaggggtggaa
ggtgccaatcgaaagggactggtatcggctaaggaccgtttcaagaaatcaaatctgaac
ttatcagccctggctgatgtcatgcagcagcctgttgagaatggaggtgttaggctgcag
aaccgcagatggcatcttcgcctctactctgcgtgtttcatcggatctgacatggtgaca
tggttgcttgacaactttgaagatctcgacactcgagaagatgccgaggcactgggcaat
gccttgatggcgcatgacgaactaaagtctgcaaatccaaaagacaagggcctatttgtt
catgttgacaagcgccaccagttccgagatggtaactactactatcaaatcgccagtgag
tttgccaagcctcatgtaggatggttcaacactcgacgggctacggtgccgccaacgcca
agtatcgaatcttcgaatcgagattcacctcggaccttgatgtcggctcgttcagttgag
gaaagtggttctcctgcgtcaacctcaacaacgccaactatatcactcccccatggggga
aagcggcctagagtcgtgcttagcaaggtcataaagtacgatgttgaccatcgaaagcgg
tcttatagaccagagaggattgatctgcattacgaccgtctccacaaccctgacagctgt
taccatattcgtatcgactggatgaacgtgactacgaagctggtggaagacgcagttgag
agctgggcacgagaagccagtcagtacggcttgcgacttgtcgagttacccatcaaggag
gcatgcacaatcactgagacgaatcctttccgaaagccatatcacatcaagttggcagct
cgtcctccggatcagaagcccgagacgtacattgaccccaactccctgggcccgacaaca
tctccaaacaagcacttctaccaaacggcgattcttaagaagtttgattttgtcctcgat
actgaagcggcatccaatttcccaagcaacgttgatgtgagctactcatggggcaagcct
gattacaaatacacccagtacatccatcggagtggtactctcctggcggagatcacggat
gaaggcgatttcttaattctggcaaaccgtttgtatagcaatcgaccggcgggcatgcgt
tcaatcgatccgcccactgcggttgaacgcggcggccgcatggcatcgtatggtccctac
tcaacttttggcatgtcagaatcagcaacgctatcctcgcccctcctcaaaccaacgcat
tatttccactcgccagcgctgaaaccggctgaccaacagcacaacaaacctatacccgca
acaactcctgatccggattctctcaatgccgagattgacgacttctgtaagaacaagaca
gcgctcgaggagttttacagggaagctttagagaagggccaaaaggttcaaggtacgcct
gcaacagcgccggcattggaggcagtccctgaagctagtatcccgacacttggattgccg
cctggtgttctgggaggaaacgacggagcgccaacaaagcggcttaatagtcctatgtcg
ttcctccgaagaagtagtgtgcagtacgatggtggatccagtctgacagggagatga
>Fp157
atgtc------------acgaaatggtaccaacag----gaacccggtcccgcgtatggg
accgccgcactggcgacagtata-------------------------------------
-------------------------------------------gcaagtcgagcttagat
cgctcccatgccgaggttcctgtttcccctgcgagcgtatcgacccattccactgtcaaa
gatgagaagcgaacaagaatagaacgcagatgtactgtgacagtcaacgaaggctatgcc
cgggatgaggtcctgctcaatttcgatgtagtaggcgccgatgtaaagcctggaatgttg
atgtgcatctcgactgtgagggacgacctgcgaaagatctcggctggacatggtgctagt
agcaagcaaaatcaagatgcttccaagggaacgtcaggcactcaaaatggggatggcgcg
ggcttcaagtatttctttgttgccaaagatatgcctcaagaaaccaagacacggaaccct
gacgttgaggtctatgtcttgaagcatattgctgatgcgtttgggatgaagaaaggttct
caggttcttttgacaatggtggatgcaaagaaccctgccatcgaagcttctcacgtagaa
ctgtctttcaaagaccaatacctatccagatcagatatttggagaatgactgttggagaa
ctgacaggaagaaccgtttacaaaggccaatctgttttgtttatggggaccatcaaggcg
caagtcaccgcaatttatgtcgatagtcgcaagacacactctgccttcttcacccgcgac
actcggcccatctttcggagtgaatcagcaagatacgttctcttcatccagatggctaaa
gaaatgtgggaattcgatgcagaaagctctggcgaaatcatgttcaacaaagtcgtcaat
gggtttcttcctgcgttgttcaagagatgggctatgctcaaggccaaacacttggtcagt
atcgtactctttgcgcgtgtagaatatgataccggtttgacagctgaattcgacggcctc
tccggcgacttttacactggcatacagccatctgggctgcgtcggccatacaaagacttt
taccgagtcgtggtcagcgagatgggcagtggggaatggacaaagatcctgcaccagttg
aaggtagaattcaacttcttccgccgggatatcagtttgtatcaccacaagctcaacgct
caggctgagatcaacggcccggactctatccccaaagatactccctcgtctcgtgtcaag
gctgagtcaacttatgccatgtatggcaatgttttagaagctataaatctagcttcatct
cagttcgcccatgaccatattgatagagacctcaccaggacaggtatttcaattgcagta
atcagccctggttctggtgttttcgaagtggactatgagaccttgcggagaaccaccgaa
gcattggtagggaatggcattggtattgatctgatatgcatgcccaaaatgccgctgcat
tcagtgcctctattcaagtatcgcaacccgcagtattctgatgaccacagccaagctcat
cggtcgagcttctcgagatcgtttcacagtcgtgatagtacgccaaaccaccctactcca
gtgatagggagctatcaatcacttggtgaatcattctcgccttcgaaagggatgagcctt
tcacgccgtgcagaccccctcatatccatggcaacaagcgaccaatggtgctttgcgctt
ccgcaatggcttcatgtctcgttctggaccggggcgtctgatgaggctctttcgtatgag
ggtattgccttgtccgtgtccaacaaagtcatgcaagacgacgaagacgagttcaacatt
cgatgtcgtatgtacgcgttgcagatgagaagtgtccttgaaacaaacgagatagaaacg
acacctttacaagtcgatactcacttccccgccaacatcactgaaccgccgtcgtcgcag
aaatatcgtaatactggtatcaacgatactgtctacattcccagcagacgggcaccagaa
ggtctttacgatcacacgtctggattccaaaggtttgttccagacagattggcaagacct
ggtgaaaaatcattgtggaagcaattgcaagagttcgatgaccatagggccaaaatttct
catggccgcagtcggcaccactcgtcaaggtatgccaaggacctggatgaaattacgaga
aggcagttggcggaggattctggtctttatggaacttccctccccgagaaaaaggcccca
attcttggtgcttcggcaaggaagctgtcaatgaatatcacagatggcgacaagccatct
ccaaccagtctcaaaaagagcgccgaaccagcgccaaagcctcccaaacaagtagcgaaa
caacccaagctgatgaggcagatcagtctgggccagcgcggatttgggattgctgccccc
aaggctgtggttgcagagattaaagctgagacagtcaacgcttctggtgtctcttccggc
gaggggaaacagccatcaacgcctcgcatccgtccagaactacgaccgagctctccacag
acaatcaccagccacccatcttcagtttctattcaaaaatatcgacttgacgccccggat
actatcgtggaaggggtgcctatgactcccagtattcctattctcaaaagaaacaactct
ggacttgatgtg---------------------------accacgattggctcgtcgttt
aataatcgtcagcaaaagcgggatgacgatcgtgacctgaggtactcggaagcccttcgt
gctgatgacgcacagaaactatacacaaacaagctgcgtgccggtgcacttagtgatgcc
gttcaagatctacctacaactctctcgcccaccactgccattaccccatggctgactctt
gtaaacccctcgaacccggaaagtcttgcaattgacgacactgtattgtatagtcgatgg
caacatgtttatcctcaaatcacccaaatgaaggttcagaagtggaaagctctttgctgt
cccgcgtctgtgcccctcaccacagagtacttcccttcaaagacacagttcgatactgag
taccaccgtcatccgtacactgtcgagcaggatgcagacgatgacctggtggagacgccc
aagtcgcgacaggaatttgttcaggagctcatcagcttgcgtttcactcagggtttccaa
gttgtggtagggccattagttgctcgtgcgtttggacagaacttgatcaagattggtgac
atcttctcaagagatacacccctggaggatggcactagtatctttatgtcggttggcaac
agcattcatcaactttcgtgcgtcaatggtacggaggttgaggtaaacatcttcatgcga
aagccaacagatacttcattcacatcccaaggtttttcgccaatttacaaacctgcaatc
cggacattgttggatgatacttatgaagcccgcgagattgacctcctcactccccgcact
gaccgcaactggaacatgattgactcttacattgctgggcaccataatgaaatgtcagac
agccttcgtttctggcgcgcaagattcgtccttatccctgtcttgcgaaaggatgttcca
atatcaaggacgcagactggggaccacgccgaagaggtacgaattgaaggtattaagcgt
cttgctcaatcatggcaaaagtatcgctacattcctccacctgagcggaagtatcattca
cttgctcaacagaagcgacgacgagaccccaatcccctggatatcgtgtggaaaacagat
gatccctcagttgttatcgccgctgaagttgagacacttcctctcacagaaggggtggaa
ggtgccaatcgaaagggactggtatcggctaaggaccgtttcaagaaatcaaatctgaac
ttatcagccctggctgatgtcatgcagcagcctgttgagaatggaggtgttaggctgcag
aaccgcagatggcatcttcgcctctactctgcgtgtttcatcggatctgacatggtgaca
tggttgcttgacaactttgaagatctcgacactcgagaagatgccgaggcactgggcaat
gccttgatggcgcatgacgaactaaagtctgcaaatccaaaagacaagggcctatttgtt
catgttgacaagcgccaccagttccgagatggtaactactactatcaaatcgccagtgag
tttgccaagcctcatgtaggatggttcaacactcgacgggctacggtgccgccaacgcca
agtatcgaatcttcgaatcgagattcacctcggaccttgatgtcggctcgttcagttgag
gaaagtggttctcctgcgtcaacctcaacaacgccaactatatcactcccccatggggga
aagcggcctagagtcgtgcttagcaaggtcataaagtacgatgttgaccatcgaaagcgg
tcttatagaccagagaggattgatctgcattacgaccgtctccacaaccctgacagctgt
taccatattcgtatcgactggatgaacgtgactacgaagctggtggaagacgcagttgag
agctgggcacgagaagccagtcagtacggcttgcgacttgtcgagttacccatcaaggag
gcatgcacaatcactgagacgaatcctttccgaaagccatatcacatcaagttggcagct
cgtcctccggatcagaagcccgagacgtacattgaccccaactccctgggcccgacaaca
tctccaaacaagcacttctaccaaacggcgattcttaagaagtttgattttgtcctcgat
actgaagcggcatccaatttcccaagcaacgttgatgtgagctactcatggggcaagcct
gattacaaatacacccagtacatccatcggagtggtactctcctggcggagatcacggat
gaaggcgatttcttaattctggcaaaccgtttgtatagcaatcgaccggcgggcatgcgt
tcaatcgatccgcccactgcggttgaacgcggcggccgcatggcatcgtatggtccctac
tcaacttttggcatgtcagaatcagcaacgctatcctcgcccctcctcaaaccaacgcat
tatttccactcgccagcgctgaaaccggctgaccaacagcacaacaaacctatacccgca
acaactcctgatccggattctctcaatgccgagattgacgacttctgtaagaacaagaca
gcgctcgaggagttttacagggaagctttagagaagggccaaaaggttcaaggtacgcct
gcaacagcgccggcattggaggcagtccctgaagctagtatcccgacacttggattgccg
cctggtgttctgggaggaaacgacggagcgccaacaaagcggcttaatagtcctatgtcg
ttcctccgaagaagtagtgtgcagtacgatggtggatccagtctgacagggagatga
>Fp16r
atgtc------------acgaaatggtaccaacag----gaacccggtcccgcgtatggg
accgccgcactggcgacagtata-------------------------------------
-------------------------------------------gcaagtcgagcttagat
cgctcccatgccgaggttcctgtttcccctgcgagcgtatcgacccattccactgtcaaa
gatgagaagcgaacaagaatagaacgcagatgtactgtgacagtcaacgaaggctatgcc
cgggatgaggtcctgctcaatttcgatgtagtaggcgccgatgtaaagcctggaatgttg
atgtgcatctcgactgtgagggacgacctgcgaaagatctcggctggacatggtgctagt
agcaagcaaaatcaagatgcttccaagggaacgtcaggcactcaaaatggggatggcgcg
ggcttcaagtatttctttgttgccaaagatatgcctcaagaaaccaagacacggaaccct
gacgttgaggtctatgtcttgaagcatattgctgatgcgtttgggatgaagaaaggttct
caggttcttttgacaatggtggatgcaaagaaccctgccatcgaagcttctcacgtagaa
ctgtctttcaaagaccaatacctatccagatcagatatttggagaatgactgttggagaa
ctgacaggaagaaccgtttacaaaggccaatctgttttgtttatggggaccatcaaggcg
caagtcaccgcaatttatgtcgatagtcgcaagacacactctgccttcttcacccgcgac
actcggcccatctttcggagtgaatcagcaagatacgttctcttcatccagatggctaaa
gaaatgtgggaattcgatgcagaaagctctggcgaaatcatgttcaacaaagtcgtcaat
gggtttcttcctgcgttgttcaagagatgggctatgctcaaggccaaacacttggtcagt
atcgtactctttgcgcgtgtagaatatgataccggtttgacagctgaattcgacggcctc
tccggcgacttttacactggcatacagccatctgggctgcgtcggccatacaaagacttt
taccgagtcgtggtcagcgagatgggcagtggggaatggacaaagatcctgcaccagttg
aaggtagaattcaacttcttccgccgggatatcagtttgtatcaccacaagctcaacgct
caggctgagatcaacggcccggactctatccccaaagatactccctcgtctcgtgtcaag
gctgagtcaacttatgccatgtatggcaatgttttagaagctataaatctagcttcatct
cagttcgcccatgaccatattgatagagacctcaccaggacaggtatttcaattgcagta
atcagccctggttctggtgttttcgaagtggactatgagaccttgcggagaaccaccgaa
gcattggtagggaatggcattggtattgatctgatatgcatgcccaaaatgccgctgcat
tcagtgcctctattcaagtatcgcaacccgcagtattctgatgaccacagccaagctcat
cggtcgagcttctcgagatcgtttcacagtcgtgatagtacgccaaaccaccctactcca
gtgatagggagctatcaatcacttggtgaatcattctcgccttcgaaagggatgagcctt
tcacgccgtgcagaccccctcatatccatggcaacaagcgaccaatggtgctttgcgctt
ccgcaatggcttcatgtctcgttctggaccggggcgtctgatgaggctctttcgtatgag
ggtattgccttgtccgtgtccaacaaagtcatgcaagacgacgaagacgagttcaacatt
cgatgtcgtatgtacgcgttgcagatgagaagtgtccttgaaacaaacgagatagaaacg
acacctttacaagtcgatactcacttccccgccaacatcactgaaccgccgtcgtcgcag
aaatatcgtaatactggtatcaacgatactgtctacattcccagcagacgggcaccagaa
ggtctttacgatcacacgtctggattccaaaggtttgttccagacagattggcaagacct
ggtgaaaaatcattgtggaagcaattgcaagagttcgatgaccatagggccaaaatttct
catggccgcagtcggcaccactcgtcaaggtatgccaaggacctggatgaaattacgaga
aggcagttggcggaggattctggtctttatggaacttccctccccgagaaaaaggcccca
attcttggtgcttcggcaaggaagctgtcaatgaatatcacagatggcgacaagccatct
ccaaccagtctcaaaaagagcgccgaaccagcgccaaagcctcccaaacaagtagcgaaa
caacccaagctgatgaggcagatcagtctgggccagcgcggatttgggattgctgccccc
aaggctgtggttgcagagattaaagctgagacagtcaacgcttctggtgtctcttccggc
gaggggaaacagccatcaacgcctcgcatccgtccagaactacgaccgagctctccacag
acaatcaccagccacccatcttcagtttctattcaaaaatatcgacttgacgccccggat
actatcgtggaaggggtgcctatgactcccagtattcctattctcaaaagaaacaactct
ggacttgatgtg---------------------------accacgattggctcgtcgttt
aataatcgtcagcaaaagcgggatgacgatcgtgacctgaggtactcggaagcccttcgt
gctgatgacgcacagaaactatacacaaacaagctgcgtgccggtgcacttagtgatgcc
gttcaagatctacctacaactctctcgcccaccactgccattaccccatggctgactctt
gtaaacccctcgaacccggaaagtcttgcaattgacgacactgtattgtatagtcgatgg
caacatgtttatcctcaaatcacccaaatgaaggttcagaagtggaaagctctttgctgt
cccgcgtctgtgcccctcaccacagagtacttcccttcaaagacacagttcgatactgag
taccaccgtcatccgtacactgtcgagcaggatgcagacgatgacctggtggagacgccc
aagtcgcgacaggaatttgttcaggagctcatcagcttgcgtttcactcagggtttccaa
gttgtggtagggccattagttgctcgtgcgtttggacagaacttgatcaagattggtgac
atcttctcaagagatacacccctggaggatggcactagtatctttatgtcggttggcaac
agcattcatcaactttcgtgcgtcaatggtacggaggttgaggtaaacatcttcatgcga
aagccaacagatacttcattcacatcccaaggtttttcgccaatttacaaacctgcaatc
cggacattgttggatgatacttatgaagcccgcgagattgacctcctcactccccgcact
gaccgcaactggaacatgattgactcttacattgctgggcaccataatgaaatgtcagac
agccttcgtttctggcgcgcaagattcgtccttatccctgtcttgcgaaaggatgttcca
atatcaaggacgcagactggggaccacgccgaagaggtacgaattgaaggtattaagcgt
cttgctcaatcatggcaaaagtatcgctacattcctccacctgagcggaagtatcattca
cttgctcaacagaagcgacgacgagaccccaatcccctggatatcgtgtggaaaacagat
gatccctcagttgttatcgccgctgaagttgagacacttcctctcacagaaggggtggaa
ggtgccaatcgaaagggactggtatcggctaaggaccgtttcaagaaatcaaatctgaac
ttatcagccctggctgatgtcatgcagcagcctgttgagaatggaggtgttaggctgcag
aaccgcagatggcatcttcgcctctactctgcgtgtttcatcggatctgacatggtgaca
tggttgcttgacaactttgaagatctcgacactcgagaagatgccgaggcactgggcaat
gccttgatggcgcatgacgaactaaagtctgcaaatccaaaagacaagggcctatttgtt
catgttgacaagcgccaccagttccgagatggtaactactactatcaaatcgccagtgag
tttgccaagcctcatgtaggatggttcaacactcgacgggctacggtgccgccaacgcca
agtatcgaatcttcgaatcgagattcacctcggaccttgatgtcggctcgttcagttgag
gaaagtggttctcctgcgtcaacctcaacaacgccaactatatcactcccccatggggga
aagcggcctagagtcgtgcttagcaaggtcataaagtacgatgttgaccatcgaaagcgg
tcttatagaccagagaggattgatctgcattacgaccgtctccacaaccctgacagctgt
taccatattcgtatcgactggatgaacgtgactacgaagctggtggaagacgcagttgag
agctgggcacgagaagccagtcagtacggcttgcgacttgtcgagttacccatcaaggag
gcatgcacaatcactgagacgaatcctttccgaaagccatatcacatcaagttggcagct
cgtcctccggatcagaagcccgagacgtacattgaccccaactccctgggcccgacaaca
tctccaaacaagcacttctaccaaacggcgattcttaagaagtttgattttgtcctcgat
actgaagcggcatccaatttcccaagcaacgttgatgtgagctactcatggggcaagcct
gattacaaatacacccagtacatccatcggagtggtactctcctggcggagatcacggat
gaaggcgatttcttaattctggcaaaccgtttgtatagcaatcgaccggcgggcatgcgt
tcaatcgatccgcccactgcggttgaacgcggcggccgcatggcatcgtatggtccctac
tcaacttttggcatgtcagaatcagcaacgctatcctcgcccctcctcaaaccaacgcat
tatttccactcgccagcgctgaaaccggctgaccaacagcacaacaaacctatacccgca
acaactcctgatccggattctctcaatgccgagattgacgacttctgtaagaacaagaca
gcgctcgaggagttttacagggaagctttagagaagggccaaaaggttcaaggtacgcct
gcaacagcgccggcattggaggcagtccctgaagctagtatcccgacacttggattgccg
cctggtgttctgggaggaaacgacggagcgccaacaaagcggcttaatagtcctatgtcg
ttcctccgaagaagtagtgtgcagtacgatggtggatccagtctgacagggagatga
>Fp1r
atgtc------------acgaaatggtaccaacag----gaacccggtcccgcgtatggg
accgccgcactggcgacagtata-------------------------------------
-------------------------------------------gcaagtcgagcttagat
cgctcccatgccgaggttcctgtttcccctgcgagcgtatcgacccattccactgtcaaa
gatgagaagcgaacaagaatagaacgcagatgtactgtgacagtcaacgaaggctatgcc
cgggatgaggtcctgctcaatttcgatgtagtaggcgccgatgtaaagcctggaatgttg
atgtgcatctcgactgtgagggacgacctgcgaaagatctcggctggacatggtgctagt
agcaagcaaaatcaagatgcttccaagggaacgtcaggcactcaaaatggggatggcgcg
ggcttcaagtatttctttgttgccaaagatatgcctcaagaaaccaagacacggaaccct
gacgttgaggtctatgtcttgaagcatattgctgatgcgtttgggatgaagaaaggttct
caggttcttttgacaatggtggatgcaaagaaccctgccatcgaagcttctcacgtagaa
ctgtctttcaaagaccaatacctatccagatcagatatttggagaatgactgttggagaa
ctgacaggaagaaccgtttacaaaggccaatctgttttgtttatggggaccatcaaggcg
caagtcaccgcaatttatgtcgatagtcgcaagacacactctgccttcttcacccgcgac
actcggcccatctttcggagtgaatcagcaagatacgttctcttcatccagatggctaaa
gaaatgtgggaattcgatgcagaaagctctggcgaaatcatgttcaacaaagtcgtcaat
gggtttcttcctgcgttgttcaagagatgggctatgctcaaggccaaacacttggtcagt
atcgtactctttgcgcgtgtagaatatgataccggtttgacagctgaattcgacggcctc
tccggcgacttttacactggcatacagccatctgggctgcgtcggccatacaaagacttt
taccgagtcgtggtcagcgagatgggcagtggggaatggacaaagatcctgcaccagttg
aaggtagaattcaacttcttccgccgggatatcagtttgtatcaccacaagctcaacgct
caggctgagatcaacggcccggactctatccccaaagatactccctcgtctcgtgtcaag
gctgagtcaacttatgccatgtatggcaatgttttagaagctataaatctagcttcatct
cagttcgcccatgaccatattgatagagacctcaccaggacaggtatttcaattgcagta
atcagccctggttctggtgttttcgaagtggactatgagaccttgcggagaaccaccgaa
gcattggtagggaatggcattggtattgatctgatatgcatgcccaaaatgccgctgcat
tcagtgcctctattcaagtatcgcaacccgcagtattctgatgaccacagccaagctcat
cggtcgagcttctcgagatcgtttcacagtcgtgatagtacgccaaaccaccctactcca
gtgatagggagctatcaatcacttggtgaatcattctcgccttcgaaagggatgagcctt
tcacgccgtgcagaccccctcatatccatggcaacaagcgaccaatggtgctttgcgctt
ccgcaatggcttcatgtctcgttctggaccggggcgtctgatgaggctctttcgtatgag
ggtattgccttgtccgtgtccaacaaagtcatgcaagacgacgaagacgagttcaacatt
cgatgtcgtatgtacgcgttgcagatgagaagtgtccttgaaacaaacgagatagaaacg
acacctttacaagtcgatactcacttccccgccaacatcactgaaccgccgtcgtcgcag
aaatatcgtaatactggtatcaacgatactgtctacattcccagcagacgggcaccagaa
ggtctttacgatcacacgtctggattccaaaggtttgttccagacagattggcaagacct
ggtgaaaaatcattgtggaagcaattgcaagagttcgatgaccatagggccaaaatttct
catggccgcagtcggcaccactcgtcaaggtatgccaaggacctggatgaaattacgaga
aggcagttggcggaggattctggtctttatggaacttccctccccgagaaaaaggcccca
attcttggtgcttcggcaaggaagctgtcaatgaatatcacagatggcgacaagccatct
ccaaccagtctcaaaaagagcgccgaaccagcgccaaagcctcccaaacaagtagcgaaa
caacccaagctgatgaggcagatcagtctgggccagcgcggatttgggattgctgccccc
aaggctgtggttgcagagattaaagctgagacagtcaacgcttctggtgtctcttccggc
gaggggaaacagccatcaacgcctcgcatccgtccagaactacgaccgagctctccacag
acaatcaccagccacccatcttcagtttctattcaaaaatatcgacttgacgccccggat
actatcgtggaaggggtgcctatgactcccagtattcctattctcaaaagaaacaactct
ggacttgatgtg---------------------------accacgattggctcgtcgttt
aataatcgtcagcaaaagcgggatgacgatcgtgacctgaggtactcggaagcccttcgt
gctgatgacgcacagaaactatacacaaacaagctgcgtgccggtgcacttagtgatgcc
gttcaagatctacctacaactctctcgcccaccactgccattaccccatggctgactctt
gtaaacccctcgaacccggaaagtcttgcaattgacgacactgtattgtatagtcgatgg
caacatgtttatcctcaaatcacccaaatgaaggttcagaagtggaaagctctttgctgt
cccgcgtctgtgcccctcaccacagagtacttcccttcaaagacacagttcgatactgag
taccaccgtcatccgtacactgtcgagcaggatgcagacgatgacctggtggagacgccc
aagtcgcgacaggaatttgttcaggagctcatcagcttgcgtttcactcagggtttccaa
gttgtggtagggccattagttgctcgtgcgtttggacagaacttgatcaagattggtgac
atcttctcaagagatacacccctggaggatggcactagtatctttatgtcggttggcaac
agcattcatcaactttcgtgcgtcaatggtacggaggttgaggtaaacatcttcatgcga
aagccaacagatacttcattcacatcccaaggtttttcgccaatttacaaacctgcaatc
cggacattgttggatgatacttatgaagcccgcgagattgacctcctcactccccgcact
gaccgcaactggaacatgattgactcttacattgctgggcaccataatgaaatgtcagac
agccttcgtttctggcgcgcaagattcgtccttatccctgtcttgcgaaaggatgttcca
atatcaaggacgcagactggggaccacgccgaagaggtacgaattgaaggtattaagcgt
cttgctcaatcatggcaaaagtatcgctacattcctccacctgagcggaagtatcattca
cttgctcaacagaagcgacgacgagaccccaatcccctggatatcgtgtggaaaacagat
gatccctcagttgttatcgccgctgaagttgagacacttcctctcacagaaggggtggaa
ggtgccaatcgaaagggactggtatcggctaaggaccgtttcaagaaatcaaatctgaac
ttatcagccctggctgatgtcatgcagcagcctgttgagaatggaggtgttaggctgcag
aaccgcagatggcatcttcgcctctactctgcgtgtttcatcggatctgacatggtgaca
tggttgcttgacaactttgaagatctcgacactcgagaagatgccgaggcactgggcaat
gccttgatggcgcatgacgaactaaagtctgcaaatccaaaagacaagggcctatttgtt
catgttgacaagcgccaccagttccgagatggtaactactactatcaaatcgccagtgag
tttgccaagcctcatgtaggatggttcaacactcgacgggctacggtgccgccaacgcca
agtatcgaatcttcgaatcgagattcacctcggaccttgatgtcggctcgttcagttgag
gaaagtggttctcctgcgtcaacctcaacaacgccaactatatcactcccccatggggga
aagcggcctagagtcgtgcttagcaaggtcataaagtacgatgttgaccatcgaaagcgg
tcttatagaccagagaggattgatctgcattacgaccgtctccacaaccctgacagctgt
taccatattcgtatcgactggatgaacgtgactacgaagctggtggaagacgcagttgag
agctgggcacgagaagccagtcagtacggcttgcgacttgtcgagttacccatcaaggag
gcatgcacaatcactgagacgaatcctttccgaaagccatatcacatcaagttggcagct
cgtcctccggatcagaagcccgagacgtacattgaccccaactccctgggcccgacaaca
tctccaaacaagcacttctaccaaacggcgattcttaagaagtttgattttgtcctcgat
actgaagcggcatccaatttcccaagcaacgttgatgtgagctactcatggggcaagcct
gattacaaatacacccagtacatccatcggagtggtactctcctggcggagatcacggat
gaaggcgatttcttaattctggcaaaccgtttgtatagcaatcgaccggcgggcatgcgt
tcaatcgatccgcccactgcggttgaacgcggcggccgcatggcatcgtatggtccctac
tcaacttttggcatgtcagaatcagcaacgctatcctcgcccctcctcaaaccaacgcat
tatttccactcgccagcgctgaaaccggctgaccaacagcacaacaaacctatacccgca
acaactcctgatccggattctctcaatgccgagattgacgacttctgtaagaacaagaca
gcgctcgaggagttttacagggaagctttagagaagggccaaaaggttcaaggtacgcct
gcaacagcgccggcattggaggcagtccctgaagctagtatcccgacacttggattgccg
cctggtgttctgggaggaaacgacggagcgccaacaaagcggcttaatagtcctatgtcg
ttcctccgaagaagtagtgtgcagtacgatggtggatccagtctgacagggagatga
>Fp21r
atgtc------------acgaaatggtaccaacag----gaacccggtcccgcgtatggg
accgccgcactggcgacagtata-------------------------------------
-------------------------------------------gcaagtcgagcttagat
cgctcccatgccgaggttcctgtttcccctgcgagtgtatcgacccattccactgtcaaa
gatgagaagcgaacaagaatagaacgcagatgtactgtgacagtcaacgaaggctatgcc
cgggatgaggtcctgctcaatttcgatgtagtaggcgccgatgtaaagcctggaatgttg
atgtgcatctcgactgtgagggacgacctgcgaaagatctcggctggacatggtgctagt
agcaagcaaaatcaagatgcttccaagggaacgtcaggcactcaaaatggggatggcgcg
ggcttcaagtatttctttgttgccaaagatatgcctcaagaaaccaagacacggaaccct
gacgttgaggtctatgtcttgaagcatattgctgatgcgtttgggatgaagaaaggttct
caggttcttttgacaatggtggatgcaaagaaccctgccatcgaagcttctcacgtagaa
ctgtctttcaaagaccaatacctatccagatcagatatttggagaatgactgttggagaa
ctgacaggaagaaccgtttacaaaggccaatctgttttgtttatggggaccatcaaggcg
caagtcaccgcaatttatgtcgatagtcgcaagacacactctgccttcttcacccgcgac
actcggcccatctttcggagtgaatcagcaagatacgttctcttcatccagatggctaaa
gaaatgtgggaattcgatgcagaaagctctggcgaaatcatgttcaacaaagtcgtcaat
gggtttcttcctgcgttgttcaagagatgggctatgctcaaggccaaacacttggtcagt
atcgtactctttgcgcgtgtagaatatgataccggtttgacagctgaattcgacggcctc
tccggcgacttttacactggcatacagccatctgggctgcgtcggccatacaaagacttt
taccgagtcgtggtcagcgagatgggcagtggggaatggacaaagatcctgcaccagttg
aaggtagaattcaacttcttccgccgggatatcagtttgtatcaccacaagctcaacgct
caggctgagatcaacggcccggactctatccccaaagatactccctcgtctcgtgtcaag
gctgagtcaacttatgccatgtatggcaatgttttagaagctataaatctagcttcatct
cagttcgcccatgaccatattgatagagacctcaccaggacaggtatttcaattgcagta
atcagccctggttctggtgttttcgaagtggactatgagaccttgcggagaaccaccgaa
gcattggtagggaatggcattggtattgatctgatatgcatgcccaaaatgccgctgcat
tcagtgcctctattcaagtatcgcaacccgcagtattctgatgaccacagccaagctcat
cggtcgagcttctcgagatcgtttcacagtcgtgatagtacgccaaaccaccctactcca
gtgatagggagctatcaatcacttggtgaatcattctcgccttcgaaagggatgagcctt
tcacgccgtgcagaccccctcatatccatggcaacaagcgaccaatggtgctttgcgctt
ccgcaatggcttcatgtctcgttctggaccggggcgtctgatgaggctctttcgtatgag
ggtattgccttgtccgtgtccaacaaagtcatgcaagacgacgaagacgagttcaacatt
cgatgtcgtatgtacgcgttgcagatgagaagtgtccttgaaacaaacgagatagaaacg
acacctttacaagtcgatactcacttccccgccaacatcactgaaccgccgtcgtcgcag
aaatatcgtaatactggtatcaacgatactgtctacattcccagcagacgggcaccagaa
ggtctttacgatcacacgtctggattccaaaggtttgttccagacagattggcaagacct
ggtgaaaaatcattgtggaagcaattgcaagagttcgatgaccatagggccaaaatttct
catggccgcagtcggcaccactcgtcaaggtatgccaaggacctggatgaaattacgaga
aggcagttggcggaggattctggtctttatggaacttccctccccgagaaaaaggcccca
attcttggtgcttcggcaaggaagctgtcaatgaatatcacagatggcgacaagccatct
ccaaccagtctcaaaaagagcgccgaaccagcgccaaagcctcccaaacaagtagcgaaa
caacccaagctgatgaggcagatcagtctgggccagcgcggatttgggattgctgccccc
aaggctgtggttgcagagattaaagctgagacagtcaacgcttctggtgtctcttccggc
gaggggaaacagccatcaacgcctcgcatccgtccagaactacgaccgagctctccacag
acaatcaccagccacccatcttcagtttctattcaaaaatatcgacttgacgccccggat
actatcgtggaaggggtgcctatgactcccagtattcctattctcaaaagaaacaactct
ggacttgatgtg---------------------------accacgattggctcgtcgttt
aataatcgtcagcaaaagcgggatgacgatcgtgacctgaggtactcggaagcccttcgt
gctgatgacgcacagaaactatacacaaacaagctgcgtgccggtgcacttagtgatgcc
gttcaagatctacctacaactctctcgcccaccactgccattaccccatggctgactctt
gtaaacccctcgaacccggaaagtcttgcaattgacgacactgtattgtatagtcgatgg
caacatgtttatcctcaaatcacccaaatgaaggttcagaagtggaaagctctttgctgt
cccgcgtctgtgcccctcaccacagagtacttcccttcaaagacacagttcgatactgag
taccaccgtcatccgtacactgtcgagcaggatgcagacgatgacctggtggagacgccc
aagtcgcgacaggaatttgttcaggagctcatcagcttgcgtttcactcagggtttccaa
gttgtggtagggccattagttgctcgtgcgtttggacagaacttgatcaagattggtgac
atcttctcaagagatacacccctggaggatggcactagtatctttatgtcggttggcaac
agcattcatcaactttcgtgcgtcaatggtacggaggttgaggtaaacatcttcatgcga
aagccaacagatacttcattcacatcccaaggtttttcgccaatttacaaacctgcaatc
cggacattgttggatgatacttatgaagcccgcgagattgacctcctcactccccgcact
gaccgcaactggaacatgattgactcttacattgctgggcaccataatgaaatgtcagac
agccttcgtttctggcgcgcaagattcgtccttatccctgtcttgcgaaaggatgttcca
atatcaaggacgcagactggggaccacgccgaagaggtacgaattgaaggtattaagcgt
cttgctcaatcatggcaaaagtatcgctacattcctccacctgagcggaagtatcattca
cttgctcaacagaagcgacgacgagaccccaatcccctggatatcgtgtggaaaacagat
gatccctcagttgttatcgccgctgaagttgagacacttcctctcacagaaggggtggaa
ggtgccaatcgaaagggactggtatcggctaaggaccgtttcaagaaatcaaatctgaac
ttatcagccctggctgatgtcatgcagcagcctgttgagaatggaggtgttaggctgcag
aaccgcagatggcatcttcgcctctactctgcgtgtttcatcggatctgacatggtgaca
tggttgcttgacaactttgaagatctcgacactcgagaagatgccgaggcactgggcaat
gccttgatggcgcatgacgaactaaagtctgcaaatccaaaagacaagggcctatttgtt
catgttgacaagcgccaccagttccgagatggtaactactactatcaaatcgccagtgag
tttgccaagcctcatgtaggatggttcaacactcgacgggctacggtgccgccaacgcca
agtatcgaatcttcgaatcgagattcacctcggaccttgatgtcggctcgttcagttgag
gaaagtggttctcctgcgtcaacctcaacaacgccaactatatcactcccccatggggga
aagcggcctagagtcgtgcttagcaaggtcataaagtacgatgttgaccatcgaaagcgg
tcttatagaccagagaggattgatctgcattacgaccgtctccacaaccctgacagctgt
taccatattcgtatcgactggatgaacgtgactacgaagctggtggaagacgcagttgag
agctgggcacgagaagccagtcagtacggcttgcgacttgtcgagttacccatcaaggag
gcatgcacaatcactgagacgaatcctttccgaaagccatatcacatcaagttggcagct
cgtcctccggatcagaagcccgagacgtacattgaccccaactccctgggcccgacaaca
tctccaaacaagcacttctaccaaacggcgattcttaagaagtttgattttgtcctcgat
actgaagcggcatccaatttcccaagcaacgttgatgtgagctactcatggggcaagcct
gattacaaatacacccagtacatccatcggagtggtactctcctggcggagatcacggat
gaaggcgatttcttaattctggcaaaccgtttgtatagcaatcgaccggcgggcatgcgt
tcaatcgatccgcccactgcggttgaacgcggcggccgcatggcatcgtatggtccctac
tcaacttttggcatgtcagaatcagcaacgctatcctcgcccctcctcaaaccaacgcat
tatttccactcgccagcgctgaaaccggctgaccaacagcacaacaaacctatacccgca
acaactcctgatccggattctctcaatgccgagattgacgacttctgtaagaacaagaca
gcgctcgaggagttttacagggaagctttagagaagggccaaaaggttcaaggtacgcct
gcaacggcgccggcattggaggcagtccctgaagctagtatcccgacacttggattgccg
cctggtgttctgggaggaaacgacggagcgccaacaaagcggcttaatagtcctatgtcg
ttcctccgaagaagtagtgtgcagtacgatggtggatccagtctgacagggagatga
>Fp24r
atgcccgcttgcgacaagcgattccccatcaacagcctcgcgatcgacttagtcaatcgg
atcaatccactcagagcaacatgcgagctacaggatcatatcgagctctgtcgaatcttc
ctctatagcgagcgagcgacagcccgatcccatgtcacgaaatgcaagtcgagcttagat
cgctcccatgccgaggttcctgtttcccctgcgagcgtatcgacccattccactgtcaaa
gatgagaagcgaacaagaatagaacgcagatgtactgtgacagtcaacgaaggctatgcc
cgggatgaggtcctgctcaatttcgatgtagtaggcgccgatgtaaagcctggaatgttg
atgtgcatctcgactgtgagggacgacctgcgaaagatctcggctggacatggtgctagt
agcaagcaaaatcaagatgcttccaagggaacgtcaggcactcaaaatggggatggcgcg
ggcttcaagtatttctttgttgccaaagatatgcctcaagaaaccaagacacggaaccct
gacgttgaggtctatgtcttgaagcatattgctgatgcgtttgggatgaagaaaggttct
caggttcttttgacaatggtggatgcaaagaaccctgccatcgaagcttctcacgtagaa
ctgtctttcaaagaccaatacctatccagatcagatatttggagaatgactgttggagaa
ctgacaggaagaaccgtttacaaaggccaatctgttttgtttatggggaccatcaaggcg
caagtcaccgcaatttatgtcgatagtcgcaagacacactctgccttcttcacccgcgac
actcggcccatctttcggagtgaatcagcaagatacgttctcttcatccagatggctaaa
gaaatgtgggaattcgatgcagaaagctctggcgaaatcatgttcaacaaagtcgtcaat
gggtttcttcctgcgttgttcaagagatgggctatgctcaaggccaaacacttggtcagt
atcgtactctttgcgcgtgtagaatatgataccggtttgacagctgaattcgacggcctc
tccggcgacttttacactggcatacagccatctgggctgcgtcggccatacaaagacttt
taccgagtcgtggtcagcgagatgggcagtggggaatggacaaagatcctgcaccagttg
aaggtagaattcaacttcttccgccgggatatcagtttgtatcaccacaagctcaacgct
caggctgagatcaacggcccggactctatccccaaagatactccctcgtctcgtgtcaag
gctgagtcaacttatgccatgtatggcaatgttttagaagctataaatctagcttcatct
cagttcgcccatgaccatattgatagagacctcaccaggacaggtatttcaattgcagta
atcagccctggttctggtgttttcgaagtggactatgagaccttgcggagaaccaccgaa
gcattggtagggaatggcattggtattgatctgatatgcatgcccaaaatgccgctgcat
tcagtgcctctattcaagtatcgcaacccgcagtattctgatgaccacagccaagctcat
cggtcgagcttctcgagatcgtttcacagtcgtgatagtacgccaaaccaccctactcca
gtgatagggagctatcaatcacttggtgaatcattctcgccttcgaaagggatgagcctt
tcacgccgtgcagaccccctcatatccatggcaacaagcgaccaatggtgctttgcgctt
ccgcaatggcttcatgtctcgttctggaccggggcgtctgatgaggctctttcgtatgag
ggtattgccttgtccgtgtccaacaaagtcatgcaagacgacgaagacgagttcaacatt
cgatgtcgtatgtacgcgttgcagatgagaagtgtccttgaaacaaacgagatagaaacg
acacctttacaagtcgatactcacttccccgccaacatcactgaaccgccgtcgtcgcag
aaatatcgtaatactggtatcaacgatactgtctacattcccagcagacgggcaccagaa
ggtctttacgatcacacgtctggattccaaaggtttgttccagacagattggcaagacct
ggtgaaaaatcattgtggaagcaattgcaagagttcgatgaccatagggccaaaatttct
catggccgcagtcggcaccactcgtcaaggtatgccaaggacctggatgaaattacgaga
aggcagttggcggaggattctggtctttatggaacttccctccccgagaaaaaggcccca
attcttggtgcttcggcaaggaagctgtcaatgaatatcacagatggcgacaagccatct
ccaaccagtctcaaaaagagcgccgaaccagcgccaaagcctcccaaacaagtagcgaaa
caacccaagctgatgaggcagatcagtctgggccagcgcggatttgggattgctgccccc
aaggctgtggttgcagagattaaagctgagacagtcaacgcttctggtgtctcttccggc
gaggggaaacagccatcaacgcctcgcatccgtccagaactacgaccgagctctccacag
acaatcaccagccacccatcttcagtttctattcaaaaatatcgacttgacgccccggat
actatcgtggaaggggtgcctatgactcccagtattcctattctcaaaagaaacaactct
ggacttgatgtg---------------------------accacgattggctcgtcgttt
aataatcgtcagcaaaagcgggatgacgatcgtgacctgaggtactcggaagcccttcgt
gctgatgacgcacagaaactatacacaaacaagctgcgtgccggtgcacttagtgatgcc
gttcaagatctacctacaactctctcgcccaccactgccattaccccatggctgactctt
gtaaacccctcgaacccggaaagtcttgcaattgacgacactgtattgtatagtcgatgg
caacatgtttatcctcaaatcacccaaatgaaggttcagaagtggaaagctctttgctgt
cccgcgtctgtgcccctcaccacagagtacttcccttcaaagacacagttcgatactgag
taccaccgtcatccgtacactgtcgagcaggatgcagacgatgacctggtggagacgccc
aagtcgcgacaggaatttgttcaggagctcatcagcttgcgtttcactcagggtttccaa
gttgtggtagggccattagttgctcgtgcgtttggacagaacttgatcaagattggtgac
atcttctcaagagatacacccctggaggatggcactagtatctttatgtcggttggcaac
agcattcatcaactttcgtgcgtcaatggtacggaggttgaggtaaacatcttcatgcga
aagccaacagatacttcattcacatcccaaggtttttcgccaatttacaaacctgcaatc
cggacattgttggatgatacttatgaagcccgcgagattgacctcctcactccccgcact
gaccgcaactggaacatgattgactcttacattgctgggcaccataatgaaatgtcagac
agccttcgtttctggcgcgcaagattcgtccttatccctgtcttgcgaaaggatgttcca
atatcaaggacgcagactggggaccacgccgaagaggtacgaattgaaggtattaagcgt
cttgctcaatcatggcaaaagtatcgctacattcctccacctgagcggaagtatcattca
cttgctcaacagaagcgacgacgagaccccaatcccctggatatcgtgtggaaaacagat
gatccctcagttgttatcgccgctgaagttgagacacttcctctcacagaaggggtggaa
ggtgccaatcgaaagggactggtatcggctaaggaccgtttcaagaaatcaaatctgaac
ttatcagccctggctgatgtcatgcagcagcctgttgagaatggaggtgttaggctgcag
aaccgcagatggcatcttcgcctctactctgcgtgtttcatcggatctgacatggtgaca
tggttgcttgacaactttgaagatctcgacactcgagaagatgccgaggcactgggcaat
gccttgatggcgcatgacgaactaaagtctgcaaatccaaaagacaagggcctatttgtt
catgttgacaagcgccaccagttccgagatggtaactactactatcaaatcgccagtgag
tttgccaagcctcatgtaggatggttcaacactcgacgggctacggtgccgccaacgcca
agtatcgaatcttcgaatcgagattcacctcggaccttgatgtcggctcgttcagttgag
gaaagtggttctcctgcgtcaacctcaacaacgccaactatatcactcccccatggggga
aagcggcctagagtcgtgcttagcaaggtcataaagtacgatgttgaccatcgaaagcgg
tcttatagaccagagaggattgatctgcattacgaccgtctccacaaccctgacagctgt
taccatattcgtatcgactggatgaacgtgactacgaagctggtggaagacgcagttgag
agctgggcacgagaagccagtcagtacggcttgcgacttgtcgagttacccatcaaggag
gcatgcacaatcactgagacgaatcctttccgaaagccatatcacatcaagttggcagct
cgtcctccggatcagaagcccgagacgtacattgaccccaactccctgggcccgacaaca
tctccaaacaagcacttctaccaaacggcgattcttaagaagtttgattttgtcctcgat
actgaagcggcatccaatttcccaagcaacgttgatgtgagctactcatggggcaagcct
gattacaaatacacccagtacatccatcggagtggtactctcctggcggagatcacggat
gaaggcgatttcttaattctggcaaaccgtttgtatagcaatcgaccggcgggcatgcgt
tcaatcgatccgcccactgcggttgaacgcggcggccgcatggcatcgtatggtccctac
tcaacttttggcatgtcagaatcagcaacgctatcctcgcccctcctcaaaccaacgcat
tatttccactcgccagcgctgaaaccggctgaccaacagcacaacaaacctatacccgcg
acaactcctgatccggattctctcaatgccgagattgacgacttctgtaagaacaagaca
gcgctcgaggagttttacagggaagctttagagaagggccaaaaggttcaaggtacgcct
gcaacggcgccggcattggaggcagtccctgaagctagtatcccgacacttggattgccg
cctggtgttctgggaggaaacgacggagcgccaacaaagcggcttaatagtcctatgtcg
ttcctccgaagaagtagtgtgcagtacgatggtggatccagtctgacagggagatga
>Fp2516
atgtc------------acgaaatggtaccaacag----gaacccggtcccgcgtatggg
accgccgcactggcgacagtata-------------------------------------
-------------------------------------------gcaagtcgagcttagat
cgctcccatgccgaggttcctgtttcccctgcgagcgtatcgacccattccactgtcaaa
gatgagaagcgaacaagaatagaacgcagatgtactgtgacagtcaacgaaggctatgcc
cgggatgaggtcctgctcaatttcgatgtagtaggcgccgatgtaaagcctggaatgttg
atgtgcatctcgactgtgagggacgacctgcgaaagatctcggctggacatggtgctagt
agcaagcaaaatcaagatgcttccaagggaacgtcaggcactcaaaatggggatggcgcg
ggcttcaagtatttctttgttgccaaagatatgcctcaagaaaccaagacacggaaccct
gacgttgaggtctatgtcttgaagcatattgctgatgcgtttgggatgaagaaaggttct
caggttcttttgacaatggtggatgcaaagaaccctgccatcgaagcttctcacgtagaa
ctgtctttcaaagaccaatacctatccagatcagatatttggagaatgactgttggagaa
ctgacaggaagaaccgtttacaaaggccaatctgttttgtttatggggaccatcaaggcg
caagtcaccgcaatttatgtcgatagtcgcaagacacactctgccttcttcacccgcgac
actcggcccatctttcggagtgaatcagcaagatacgttctcttcatccagatggctaaa
gaaatgtgggaattcgatgcagaaagctctggcgaaatcatgttcaacaaagtcgtcaat
gggtttcttcctgcgttgttcaagagatgggctatgctcaaggccaaacacttggtcagt
atcgtactctttgcgcgtgtagaatatgataccggtttgacagctgaattcgacggcctc
tccggcgacttttacactggcatacagccatctgggctgcgtcggccatacaaagacttt
taccgagtcgtggtcagcgagatgggcagtggggaatggacaaagatcctgcaccagttg
aaggtagaattcaacttcttccgccgggatatcagtttgtatcaccacaagctcaacgct
caggctgagatcaacggcccggactctatccccaaagatactccctcgtctcgtgtcaag
gctgagtcaacttatgccatgtatggcaatgttttagaagctataaatctagcttcatct
cagttcgcccatgaccatattgatagagacctcaccaggacaggtatttcaattgcagta
atcagccctggttctggtgttttcgaagtggactatgagaccttgcggagaaccaccgaa
gcattggtagggaatggcattggtattgatctgatatgcatgcccaaaatgccgctgcat
tcagtgcctctattcaagtatcgcaacccgcagtattctgatgaccacagccaagctcat
cggtcgagcttctcgagatcgtttcacagtcgtgatagtacgccaaaccaccctactcca
gtgatagggagctatcaatcacttggtgaatcattctcgccttcgaaagggatgagcctt
tcacgccgtgcagaccccctcatatccatggcaacaagcgaccaatggtgctttgcgctt
ccgcaatggcttcatgtctcgttctggaccggggcgtctgatgaggctctttcgtatgag
ggtattgccttgtccgtgtccaacaaagtcatgcaagacgacgaagacgagttcaacatt
cgatgtcgtatgtacgcgttgcagatgagaagtgtccttgaaacaaacgagatagaaacg
acacctttacaagtcgatactcacttccccgccaacatcactgaaccgccgtcgtcgcag
aaatatcgtaatactggtatcaacgatactgtctacattcccagcagacgggcaccagaa
ggtctttacgatcacacgtctggattccaaaggtttgttccagacagattggcaagacct
ggtgaaaaatcattgtggaagcaattgcaagagttcgatgaccatagggccaaaatttct
catggccgcagtcggcaccactcgtcaaggtatgccaaggacctggatgaaattacgaga
aggcagttggcggaggattctggtctttatggaacttccctccccgagaaaaaggcccca
attcttggtgcttcggcaaggaagctgtcaatgaatatcacagatggcgacaagccatct
ccaaccagtctcaaaaagagcgccgaaccagcgccaaagcctcccaaacaagtagcgaaa
caacccaagctgatgaggcagatcagtctgggccagcgcggatttgggattgctgccccc
aaggctgtggttgcagagattaaagctgagacagtcaacgcttctggtgtctcttccggc
gaggggaaacagccatcaacgcctcgcatccgtccagaactacgaccgagctctccacag
acaatcaccagccacccatcttcagtttctattcaaaaatatcgacttgacgccccggat
actatcgtggaaggggtgcctatgactcccagtattcctattctcaaaagaaacaactct
ggacttgatgtg---------------------------accacgattggctcgtcgttt
aataatcgtcagcaaaagcgggatgacgatcgtgacctgaggtactcggaagcccttcgt
gctgatgacgcacagaaactatacacaaacaagctgcgtgccggtgcacttagtgatgcc
gttcaagatctacctacaactctctcgcccaccactgccattaccccatggctgactctt
gtaaacccctcgaacccggaaagtcttgcaattgacgacactgtattgtatagtcgatgg
caacatgtttatcctcaaatcacccaaatgaaggttcagaagtggaaagctctttgctgt
cccgcgtctgtgcccctcaccacagagtacttcccttcaaagacacagttcgatactgag
taccaccgtcatccgtacactgtcgagcaggatgcagacgatgacctggtggagacgccc
aagtcgcgacaggaatttgttcaggagctcatcagcttgcgtttcactcagggtttccaa
gttgtggtagggccattagttgctcgtgcgtttggacagaacttgatcaagattggtgac
atcttctcaagagatacacccctggaggatggcactagtatctttatgtcggttggcaac
agcattcatcaactttcgtgcgtcaatggtacggaggttgaggtaaacatcttcatgcga
aagccaacagatacttcattcacatcccaaggtttttcgccaatttacaaacctgcaatc
cggacattgttggatgatacttatgaagcccgcgagattgacctcctcactccccgcact
gaccgcaactggaacatgattgactcttacattgctgggcaccataatgaaatgtcagac
agccttcgtttctggcgcgcaagattcgtccttatccctgtcttgcgaaaggatgttcca
atatcaaggacgcagactggggaccacgccgaagaggtacgaattgaaggtattaagcgt
cttgctcaatcatggcaaaagtatcgctacattcctccacctgagcggaagtatcattca
cttgctcaacagaagcgacgacgagaccccaatcccctggatatcgtgtggaaaacagat
gatccctcagttgttatcgccgctgaagttgagacacttcctctcacagaaggggtggaa
ggtgccaatcgaaagggactggtatcggctaaggaccgtttcaagaaatcaaatctgaac
ttatcagccctggctgatgtcatgcagcagcctgttgagaatggaggtgttaggctgcag
aaccgcagatggcatcttcgcctctactctgcgtgtttcatcggatctgacatggtgaca
tggttgcttgacaactttgaagatctcgacactcgagaagatgccgaggcactgggcaat
gccttgatggcgcatgacgaactaaagtctgcaaatccaaaagacaagggcctatttgtt
catgttgacaagcgccaccagttccgagatggtaactactactatcaaatcgccagtgag
tttgccaagcctcatgtaggatggttcaacactcgacgggctacggtgccgccaacgcca
agtatcgaatcttcgaatcgagattcacctcggaccttgatgtcggctcgttcagttgag
gaaagtggttctcctgcgtcaacctcaacaacgccaactatatcactcccccatggggga
aagcggcctagagtcgtgcttagcaaggtcataaagtacgatgttgaccatcgaaagcgg
tcttatagaccagagaggattgatctgcattacgaccgtctccacaaccctgacagctgt
taccatattcgtatcgactggatgaacgtgactacgaagctggtggaagacgcagttgag
agctgggcacgagaagccagtcagtacggcttgcgacttgtcgagttacccatcaaggag
gcatgcacaatcactgagacgaatcctttccgaaagccatatcacatcaagttggcagct
cgtcctccggatcagaagcccgagacgtacattgaccccaactccctgggcccgacaaca
tctccaaacaagcacttctaccaaacggcgattcttaagaagtttgattttgtcctcgat
actgaagcggcatccaatttcccaagcaacgttgatgtgagctactcatggggcaagcct
gattacaaatacacccagtacatccatcggagtggtactctcctggcggagatcacggat
gaaggcgatttcttaattctggcaaaccgtttgtatagcaatcgaccggcgggcatgcgt
tcaatcgatccgcccactgcggttgaacgcggcggccgcatggcatcgtatggtccctac
tcaacttttggcatgtcagaatcagcaacgctatcctcgcccctcctcaaaccaacgcat
tatttccactcgccagcgctgaaaccggctgaccaacagcacaacaaacctatacccgca
acaactcctgatccggattctctcaatgccgagattgacgacttctgtaagaacaagaca
gcgctcgaggagttttacagggaagctttagagaagggccaaaaggttcaaggtacgcct
gcaacagcgccggcattggaggcagtccctgaagctagtatcccgacacttggattgccg
cctggtgttctgggaggaaacgacggagcgccaacaaagcggcttaatagtcctatgtcg
ttcctccgaagaagtagtgtgcagtacgatggtggatccagtctgacagggagatga
>Fp26r
atgcccgcttgcgacaagcgattccccatcaacagcctcgcgatcgacttagtcaatcgg
atcaatccactcagagcaacatgcgagctacaggatcatatcgagctctgtcgaatcttc
ctctatagcgagcgagcgacagcccgatcccatgtcacgaaatgcaagtcgagcttagat
cgctcccatgccgaggttcctgtttcccctgcgagcgtatcgacccattccactgtcaaa
gatgagaagcgaacaagaatagaacgcagatgtactgtgacagtcaacgaaggctatgcc
cgggatgaggtcctgctcaatttcgatgtagtaggcgccgatgtaaagcctggaatgttg
atgtgcatctcgactgtgagggacgacctgcgaaagatctcggctggacatggtgctagt
agcaagcaaaatcaagatgcttccaagggaacgtcaggcactcaaaatggggatggcgcg
ggcttcaagtatttctttgttgccaaagatatgcctcaagaaaccaagacacggaaccct
gacgttgaggtctatgtcttgaagcatattgctgatgcgtttgggatgaagaaaggttct
caggttcttttgacaatggtggatgcaaagaaccctgccatcgaagcttctcacgtagaa
ctgtctttcaaagaccaatacctatccagatcagatatttggagaatgactgttggagaa
ctgacaggaagaaccgtttacaaaggccaatctgttttgtttatggggaccatcaaggcg
caagtcaccgcaatttatgtcgatagtcgcaagacacactctgccttcttcacccgcgac
actcggcccatctttcggagtgaatcagcaagatacgttctcttcatccagatggctaaa
gaaatgtgggaattcgatgcagaaagctctggcgaaatcatgttcaacaaagtcgtcaat
gggtttcttcctgcgttgttcaagagatgggctatgctcaaggccaaacacttggtcagt
atcgtactctttgcgcgtgtagaatatgataccggtttgacagctgaattcgacggcctc
tccggcgacttttacactggcatacagccatctgggctgcgtcggccatacaaagacttt
taccgagtcgtggtcagcgagatgggcagtggggaatggacaaagatcctgcaccagttg
aaggtagaattcaacttcttccgccgggatatcagtttgtatcaccacaagctcaacgct
caggctgagatcaacggcccggactctatccccaaagatactccctcgtctcgtgtcaag
gctgagtcaacttatgccatgtatggcaatgttttagaagctataaatctagcttcatct
cagttcgcccatgaccatattgatagagacctcaccaggacaggtatttcaattgcagta
atcagccctggttctggtgttttcgaagtggactatgagaccttgcggagaaccaccgaa
gcattggtagggaatggcattggtattgatctgatatgcatgcccaaaatgccgctgcat
tcagtgcctctattcaagtatcgcaacccgcagtattctgatgaccacagccaagctcat
cggtcgagcttctcgagatcgtttcacagtcgtgatagtacgccaaaccaccctactcca
gtgatagggagctatcaatcacttggtgaatcattctcgccttcgaaagggatgagcctt
tcacgccgtgcagaccccctcatatccatggcaacaagcgaccaatggtgctttgcgctt
ccgcaatggcttcatgtctcgttctggaccggggcgtctgatgaggctctttcgtatgag
ggtattgccttgtccgtgtccaacaaagtcatgcaagacgacgaagacgagttcaacatt
cgatgtcgtatgtacgcgttgcagatgagaagtgtccttgaaacaaacgagatagaaacg
acacctttacaagtcgatactcacttccccgccaacatcactgaaccgccgtcgtcgcag
aaatatcgtaatactggtatcaacgatactgtctacattcccagcagacgggcaccagaa
ggtctttacgatcacacgtctggattccaaaggtttgttccagacagattggcaagacct
ggtgaaaaatcattgtggaagcaattgcaagagttcgatgaccatagggccaaaatttct
catggccgcagtcggcaccactcgtcaaggtatgccaaggacctggatgaaattacgaga
aggcagttggcggaggattctggtctttatggaacttccctccccgagaaaaaggcccca
attcttggtgcttcggcaaggaagctgtcaatgaatatcacagatggcgacaagccatct
ccaaccagtctcaaaaagagcgccgaaccagcgccaaagcctcccaaacaagtagcgaaa
caacccaagctgatgaggcagatcagtctgggccagcgcggatttgggattgctgccccc
aaggctgtggttgcagagattaaagctgagacagtcaacgcttctggtgtctcttccggc
gaggggaaacagccatcaacgcctcgcatccgtccagaactacgaccgagctctccacag
acaatcaccagccacccatcttcagtttctattcaaaaatatcgacttgacgccccggat
actatcgtggaaggggtgcctatgactcccagtattcctattctcaaaagaaacaactct
ggacttgatgtg---------------------------accacgattggctcgtcgttt
aataatcgtcagcaaaagcgggatgacgatcgtgacctgaggtactcggaagcccttcgt
gctgatgacgcacagaaactatacacaaacaagctgcgtgccggtgcacttagtgatgcc
gttcaagatctacctacaactctctcgcccaccactgccattaccccatggctgactctt
gtaaacccctcgaacccggaaagtcttgcaattgacgacactgtattgtatagtcgatgg
caacatgtttatcctcaaatcacccaaatgaaggttcagaagtggaaagctctttgctgt
cccgcgtctgtgcccctcaccacagagtacttcccttcaaagacacagttcgatactgag
taccaccgtcatccgtacactgtcgagcaggatgcagacgatgacctggtggagacgccc
aagtcgcgacaggaatttgttcaggagctcatcagcttgcgtttcactcagggtttccaa
gttgtggtagggccattagttgctcgtgcgtttggacagaacttgatcaagattggtgac
atcttctcaagagatacacccctggaggatggcactagtatctttatgtcggttggcaac
agcattcatcaactttcgtgcgtcaatggtacggaggttgaggtaaacatcttcatgcga
aagccaacagatacttcattcacatcccaaggtttttcgccaatttacaaacctgcaatc
cggacattgttggatgatacttatgaagcccgcgagattgacctcctcactccccgcact
gaccgcaactggaacatgattgactcttacattgctgggcaccataatgaaatgtcagac
agccttcgtttctggcgcgcaagattcgtccttatccctgtcttgcgaaaggatgttcca
atatcaaggacgcagactggggaccacgccgaagaggtacgaattgaaggtattaagcgt
cttgctcaatcatggcaaaagtatcgctacattcctccacctgagcggaagtatcattca
cttgctcaacagaagcgacgacgagaccccaatcccctggatatcgtgtggaaaacagat
gatccctcagttgttatcgccgctgaagttgagacacttcctctcacagaaggggtggaa
ggtgccaatcgaaagggactggtatcggctaaggaccgtttcaagaaatcaaatctgaac
ttatcagccctggctgatgtcatgcagcagcctgttgagaatggaggtgttaggctgcag
aaccgcagatggcatcttcgcctctactctgcgtgtttcatcggatctgacatggtgaca
tggttgcttgacaactttgaagatctcgacactcgagaagatgccgaggcactgggcaat
gccttgatggcgcatgacgaactaaagtctgcaaatccaaaagacaagggcctatttgtt
catgttgacaagcgccaccagttccgagatggtaactactactatcaaatcgccagtgag
tttgccaagcctcatgtaggatggttcaacactcgacgggctacggtgccgccaacgcca
agtatcgaatcttcgaatcgagattcacctcggaccttgatgtcggctcgttcagttgag
gaaagtggttctcctgcgtcaacctcaacaacgccaactatatcactcccccatggggga
aagcggcctagagtcgtgcttagcaaggtcataaagtacgatgttgaccatcgaaagcgg
tcttatagaccagagaggattgatctgcattacgaccgtctccacaaccctgacagctgt
taccatattcgtatcgactggatgaacgtgactacgaagctggtggaagacgcagttgag
agctgggcacgagaagccagtcagtacggcttgcgacttgtcgagttacccatcaaggag
gcatgcacaatcactgagacgaatcctttccgaaagccatatcacatcaagttggcagct
cgtcctccggatcagaagcccgagacgtacattgaccccaactccctgggcccgacaaca
tctccaaacaagcacttctaccaaacggcgattcttaagaagtttgattttgtcctcgat
actgaagcggcatccaatttcccaagcaacgttgatgtgagctactcatggggcaagcct
gattacaaatacacccagtacatccatcggagtggtactctcctggcggagatcacggat
gaaggcgatttcttaattctggcaaaccgtttgtatagcaatcgaccggcgggcatgcgt
tcaatcgatccgcccactgcggttgaacgcggcggccgcatggcatcgtatggtccctac
tcaacttttggcatgtcagaatcagcaacgctatcctcgcccctcctcaaaccaacgcat
tatttccactcgccagcgctgaaaccggctgaccaacagcacaacaaacctatacccgca
acaactcctgatccggattctctcaatgccgagattgacgacttctgtaagaacaagaca
gcgctcgaggagttttacagggaagctttagagaagggccaaaaggttcaaggtacgcct
gcaacagcgccggcattggaggcagtccctgaagctagtatcccgacacttggattgccg
cctggtgttctgggaggaaacgacggagcgccaacaaagcggcttaatagtcctatgtcg
ttcctccgaagaagtagtgtgcagtacgatggtggatccagtctgacagggagatga
>Fp33
atgcccgcttgcgacaagcgattccccatcaacagcctcgcgatcgacttagtcaatcgg
atcaatccactcagagcaacatgcgagctacaggatcatatcgagctctgtcgaatcttc
ctctatagcgagcgagcgacagcccgatcccatgtcacgaaatgcaagtcgagcttagat
cgctcccatgccgaggttcctgtttcccctgcgagcgtatcgacccattccactgtcaaa
gatgagaagcgaacaagaatagaacgcagatgtactgtgacagtcaacgaaggctatgcc
cgggatgaggtcctgctcaatttcgatgtagtaggcgccgatgtaaagcctggaatgttg
atgtgcatctcgactgtgagggacgacctgcgaaagatctcggctggacatggtgctagt
agcaagcaaaatcaagatgcttccaagggaacgtcaggcactcaaaatggggatggcgcg
ggcttcaagtatttctttgttgccaaagatatgcctcaagaaaccaagacacggaaccct
gacgttgaggtctatgtcttgaagcatattgctgatgcgtttgggatgaagaaaggttct
caggttcttttgacaatggtggatgcaaagaaccctgccatcgaagcttctcacgtagaa
ctgtctttcaaagaccaatacctatccagatcagatatttggagaatgactgttggagaa
ctgacaggaagaaccgtttacaaaggccaatctgttttgtttatggggaccatcaaggcg
caagtcaccgcaatttatgtcgatagtcgcaagacacactctgccttcttcacccgcgac
actcggcccatctttcggagtgaatcagcaagatacgttctcttcatccagatggctaaa
gaaatgtgggaattcgatgcagaaagctctggcgaaatcatgttcaacaaagtcgtcaat
gggtttcttcctgcgttgttcaagagatgggctatgctcaaggccaaacacttggtcagt
atcgtactctttgcgcgtgtagaatatgataccggtttgacagctgaattcgacggcctc
tccggcgacttttacactggcatacagccatctgggctgcgtcggccatacaaagacttt
taccgagtcgtggtcagcgagatgggcagtggggaatggacaaagatcctgcaccagttg
aaggtagaattcaacttcttccgccgggatatcagtttgtatcaccacaagctcaacgct
caggctgagatcaacggcccggactctatccccaaagatactccctcgtctcgtgtcaag
gctgagtcaacttatgccatgtatggcaatgttttagaagctataaatctagcttcatct
cagttcgcccatgaccatattgatagagacctcaccaggacaggtatttcaattgcagta
atcagccctggttctggtgttttcgaagtggactatgagaccttgcggagaaccaccgaa
gcattggtagggaatggcattggtattgatctgatatgcatgcccaaaatgccgctgcat
tcagtgcctctattcaagtatcgcaacccgcagtattctgatgaccacagccaagctcat
cggtcgagcttctcgagatcgtttcacagtcgtgatagtacgccaaaccaccctactcca
gtgatagggagctatcaatcacttggtgaatcattctcgccttcgaaagggatgagcctt
tcacgccgtgcagaccccctcatatccatggcaacaagcgaccaatggtgctttgcgctt
ccgcaatggcttcatgtctcgttctggaccggggcgtctgatgaggctctttcgtatgag
ggtattgccttgtccgtgtccaacaaagtcatgcaagacgacgaagacgagttcaacatt
cgatgtcgtatgtacgcgttgcagatgagaagtgtccttgaaacaaacgagatagaaacg
acacctttacaagtcgatactcacttccccgccaacatcactgaaccgccgtcgtcgcag
aaatatcgtaatactggtatcaacgatactgtctacattcccagcagacgggcaccagaa
ggtctttacgatcacacgtctggattccaaaggtttgttccagacagattggcaagacct
ggtgaaaaatcattgtggaagcaattgcaagagttcgatgaccatagggccaaaatttct
catggccgcagtcggcaccactcgtcaaggtatgccaaggacctggatgaaattacgaga
aggcagttggcggaggattctggtctttatggaacttccctccccgagaaaaaggcccca
attcttggtgcttcggcaaggaagctgtcaatgaatatcacagatggcgacaagccatct
ccaaccagtctcaaaaagagcgccgaaccagcgccaaagcctcccaaacaagtagcgaaa
caacccaagctgatgaggcagatcagtctgggccagcgcggatttgggattgctgccccc
aaggctgtggttgcagagattaaagctgagacagtcaacgcttctggtgtctcttccggc
gaggggaaacagccatcaacgcctcgcatccgtccagaactacgaccgagctctccacag
acaatcaccagccacccatcttcagtttctattcaaaaatatcgacttgacgccccggat
actatcgtggaaggggtgcctatgactcccagtattcctattctcaaaagaaacaactct
ggacttgatgtg---------------------------accacgattggctcgtcgttt
aataatcgtcagcaaaagcgggatgacgatcgtgacctgaggtactcggaagcccttcgt
gctgatgacgcacagaaactatacacaaacaagctgcgtgccggtgcacttagtgatgcc
gttcaagatctacctacaactctctcgcccaccactgccattaccccatggctgactctt
gtaaacccctcgaacccggaaagtcttgcaattgacgacactgtattgtatagtcgatgg
caacatgtttatcctcaaatcacccaaatgaaggttcagaagtggaaagctctttgctgt
cccgcgtctgtgcccctcaccacagagtacttcccttcaaagacacagttcgatactgag
taccaccgtcatccgtacactgtcgagcaggatgcagacgatgacctggtggagacgccc
aagtcgcgacaggaatttgttcaggagctcatcagcttgcgtttcactcagggtttccaa
gttgtggtagggccattagttgctcgtgcgtttggacagaacttgatcaagattggtgac
atcttctcaagagatacacccctggaggatggcactagtatctttatgtcggttggcaac
agcattcatcaactttcgtgcgtcaatggtacggaggttgaggtaaacatcttcatgcga
aagccaacagatacttcattcacatcccaaggtttttcgccaatttacaaacctgcaatc
cggacattgttggatgatacttatgaagcccgcgagattgacctcctcactccccgcact
gaccgcaactggaacatgattgactcttacattgctgggcaccataatgaaatgtcagac
agccttcgtttctggcgcgcaagattcgtccttatccctgtcttgcgaaaggatgttcca
atatcaaggacgcagactggggaccacgccgaagaggtacgaattgaaggtattaagcgt
cttgctcaatcatggcaaaagtatcgctacattcctccacctgagcggaagtatcattca
cttgctcaacagaagcgacgacgagaccccaatcccctggatatcgtgtggaaaacagat
gatccctcagttgttatcgccgctgaagttgagacacttcctctcacagaaggggtggaa
ggtgccaatcgaaagggactggtatcggctaaggaccgtttcaagaaatcaaatctgaac
ttatcagccctggctgatgtcatgcagcagcctgttgagaatggaggtgttaggctgcag
aaccgcagatggcatcttcgcctctactctgcgtgtttcatcggatctgacatggtgaca
tggttgcttgacaactttgaagatctcgacactcgagaagatgccgaggcactgggcaat
gccttgatggcgcatgacgaactaaagtctgcaaatccaaaagacaagggcctatttgtt
catgttgacaagcgccaccagttccgagatggtaactactactatcaaatcgccagtgag
tttgccaagcctcatgtaggatggttcaacactcgacgggctacggtgccgccaacgcca
agtatcgaatcttcgaatcgagattcacctcggaccttgatgtcggctcgttcagttgag
gaaagtggttctcctgcgtcaacctcaacaacgccaactatatcactcccccatggggga
aagcggcctagagtcgtgcttagcaaggtcataaagtacgatgttgaccatcgaaagcgg
tcttatagaccagagaggattgatctgcattacgaccgtctccacaaccctgacagctgt
taccatattcgtatcgactggatgaacgtgactacgaagctggtggaagacgcagttgag
agctgggcacgagaagccagtcagtacggcttgcgacttgtcgagttacccatcaaggag
gcatgcacaatcactgagacgaatcctttccgaaagccatatcacatcaagttggcagct
cgtcctccggatcagaagcccgagacgtacattgaccccaactccctgggcccgacaaca
tctccaaacaagcacttctaccaaacggcgattcttaagaagtttgattttgtcctcgat
actgaagcggcatccaatttcccaagcaacgttgatgtgagctactcatggggcaagcct
gattacaaatacacccagtacatccatcggagtggtactctcctggcggagatcacggat
gaaggcgatttcttaattctggcaaaccgtttgtatagcaatcgaccggcgggcatgcgt
tcaatcgatccgcccactgcggttgaacgcggcggccgcatggcatcgtatggtccctac
tcaacttttggcatgtcagaatcagcaacgctatcctcgcccctcctcaaaccaacgcat
tatttccactcgccagcgctgaaaccggctgaccaacagcacaacaaacctatacccgca
acaactcctgatccggattctctcaatgccgagattgacgacttctgtaagaacaagaca
gcgctcgaggagttttacagggaagctttagagaagggccaaaaggttcaaggtacgcct
gcaacagcgccggcattggaggcagtccctgaagctagtatcccgacacttggattgccg
cctggtgttctgggaggaaacgacggagcgccaacaaagcggcttaatagtcctatgtcg
ttcctccgaagaagtagtgtgcagtacgatggtggatccagtctgacagggagatga
>Fp34
atgtc------------acgaaatggtaccaacag----gaacccggtcccgcgtatggg
accgccgcactggcgacagtata-------------------------------------
-------------------------------------------gcaagtcgagcttagat
cgctcccatgccgaggttcctgtttcccctgcgagcgtatcgacccattccactgtcaaa
gatgagaagcgaacaagaatagaacgcagatgtactgtgacagtcaacgaaggctatgcc
cgggatgaggtcctgctcaatttcgatgtagtaggcgccgatgtaaagcctggaatgttg
atgtgcatctcgactgtgagggacgacctgcgaaagatctcggctggacatggtgctagt
agcaagcaaaatcaagatgcttccaagggaacgtcaggcactcaaaatggggatggcgcg
ggcttcaagtatttctttgttgccaaagatatgcctcaagaaaccaagacacggaaccct
gacgttgaggtctatgtcttgaagcatattgctgatgcgtttgggatgaagaaaggttct
caggttcttttgacaatggtggatgcaaagaaccctgccatcgaagcttctcacgtagaa
ctgtctttcaaagaccaatacctatccagatcagatatttggagaatgactgttggagaa
ctgacaggaagaaccgtttacaaaggccaatctgttttgtttatggggaccatcaaggcg
caagtcaccgcaatttatgtcgatagtcgcaagacacactctgccttcttcacccgcgac
actcggcccatctttcggagtgaatcagcaagatacgttctcttcatccagatggctaaa
gaaatgtgggaattcgatgcagaaagctctggcgaaatcatgttcaacaaagtcgtcaat
gggtttcttcctgcgttgttcaagagatgggctatgctcaaggccaaacacttggtcagt
atcgtactctttgcgcgtgtagaatatgataccggtttgacagctgaattcgacggcctc
tccggcgacttttacactggcatacagccatctgggctgcgtcggccatacaaagacttt
taccgagtcgtggtcagcgagatgggcagtggggaatggacaaagatcctgcaccagttg
aaggtagaattcaacttcttccgccgggatatcagtttgtatcaccacaagctcaacgct
caggctgagatcaacggcccggactctatccccaaagatactccctcgtctcgtgtcaag
gctgagtcaacttatgccatgtatggcaatgttttagaagctataaatctagcttcatct
cagttcgcccatgaccatattgatagagacctcaccaggacaggtatttcaattgcagta
atcagccctggttctggtgttttcgaagtggactatgagaccttgcggagaaccaccgaa
gcattggtagggaatggcattggtattgatctgatatgcatgtccaaaatgccgctgcat
tcagtgcctctattcaagtatcgcaacccgcagtattctgatgaccacagccaagctcat
cggtcgagcttctcgagatcgtttcacagtcgtgatagtacgccaaaccaccctactcca
gtgatagggagctatcaatcacttggtgaatcattctcgccttcgaaagggatgagcctt
tcacgccgtgcagaccccctcatatccatggcaacaagcgaccaatggtgctttgcgctt
ccgcaatggcttcatgtctcgttctggaccggggcgtctgatgaggctctttcgtatgag
ggtattgccttgtccgtgtccaacaaagtcatgcaagacgacgaagacgagttcaacatt
cgatgtcgtatgtacgcgttgcagatgagaagtgtccttgaaacaaacgagatagaaacg
acacctttacaagtcgatactcacttccccgccaacatcactgaaccgccgtcgtcgcag
aaatatcgtaatactggtatcaacgatactgtctacattcccagcagacgggcaccagaa
ggtctttacgatcacacgtctggattccaaaggtttgttccagacagattggcaagacct
ggtgaaaaatcattgtggaagcaattgcaagagttcgatgaccatagggccaaaatttct
catggccgcagtcggcaccactcgtcaaggtatgccaaggacctggatgaaattacgaga
aggcagttggcggaggattctggtctttatggaacttccctccccgagaaaaaggcccca
attcttggtgcttcggcaaggaagctgtcaatgaatatcacagatggcgacaagccatct
ccaaccagtctcaaaaagagcgccgaaccagcgccaaagcctcccaaacaagtagcgaaa
caacccaagctgatgaggcagatcagtctgggccagcgcggatttgggattgctgccccc
aaggctgtggttgcagagattaaagctgagacagtcaacgcttctggtgtctcttccggc
gaggggaaacagccatcaacgcctcgcatccgtccagaactacgaccgagctctccacag
acaatcaccagccacccatcttcagtttctattcaaaaatatcgacttgacgccccggat
actatcgtggaaggggtgcctatgactcccagtattcctattctcaaaagaaacaactct
ggacttgatgtg---------------------------accacgattggctcgtcgttt
aataatcgtcagcaaaagcgggatgacgatcgtgacctgaggtactcggaagcccttcgt
gctgatgacgcacagaaactatacacaaacaagctgcgtgccggtgcacttagtgatgcc
gttcaagatctacctacaactctctcgcccaccactgccattaccccatggctgactctt
gtaaacccctcgaacccggaaagtcttgcaattgacgacactgtattgtatagtcgatgg
caacatgtttatcctcaaatcacccaaatgaaggttcagaagtggaaagctctttgctgt
cccgcgtctgtgcccctcaccacagagtacttcccttcaaagacacagttcgatactgag
taccaccgtcatccgtacactgtcgagcaggatgcagacgatgacctggtggagacgccc
aagtcgcgacaggaatttgttcaggagctcatcagcttgcgtttcactcagggtttccaa
gttgtggtagggccattagttgctcgtgcgtttggacagaacttgatcaagattggtgac
atcttctcaagagatacacccctggaggatggcactagtatctttatgtcggttggcaac
agcattcatcaactttcgtgcgtcaatggtacggaggttgaggtaaacatcttcatgcga
aagccaacagatacttcattcacatcccaaggtttttcgccaatttacaaacctgcaatc
cggacattgttggatgatacttatgaagcccgcgagattgacctcctcactccccgcact
gaccgcaactggaacatgattgactcttacattgctgggcaccataatgaaatgtcagac
agccttcgtttctggcgcgcaagattcgtccttatccctgtcttgcgaaaggatgttcca
atatcaaggacgcagactggggaccacgccgaagaggtacgaattgaaggtattaagcgt
cttgctcaatcatggcaaaagtatcgctacattcctccacctgagcggaagtatcattca
cttgctcaacagaagcgacgacgagaccccaatcccctggatatcgtgtggaaaacagat
gatccctcagttgttatcgccgctgaagttgagacacttcctctcacagaaggggtggaa
ggtgccaatcgaaagggactggtatcggctaaggaccgtttcaagaaatcaaatctgaac
ttatcagccctggctgatgtcatgcagcagcctgttgagaatggaggtgttaggctgcag
aaccgcagatggcatcttcgcctctactctgcgtgtttcatcggatctgacatggtgaca
tggttgcttgacaactttgaagatctcgacactcgagaagatgccgaggcactgggcaat
gccttgatggcgcatgacgaactaaagtctgcaaatccaaaagacaagggcctatttgtt
catgttgacaagcgccaccagttccgagatggtaactactactatcaaatcgccagtgag
tttgccaagcctcatgtaggatggttcaacactcgacgggctacggtgccgccaacgcca
agtatcgaatcttcgaatcgagattcacctcggaccttgatgtcggctcgttcagttgag
gaaagtggttctcctgcgtcaacctcaacaacgccaactatatcactcccccatggggga
aagcggcctagagtcgtgcttagcaaggtcataaagtacgatgttgaccatcgaaagcgg
tcttatagaccagagaggattgatctgcattacgaccgtctccacaaccctgacagctgt
taccatattcgtatcgactggatgaacgtgactacgaagctggtggaagacgcagttgag
agctgggcacgagaagccagtcagtacggcttgcgacttgtcgagttacccatcaaggag
gcatgcacaatcactgagacgaatcctttccgaaagccatatcacatcaagttggcagct
cgtcctccggatcagaagcccgagacgtacattgaccccaactccctgggcccgacaaca
tctccaaacaagcacttctaccaaacggcgattcttaagaagtttgattttgtcctcgat
actgaagcggcatccaatttcccaagcaacgttgatgtgagctactcatggggcaagcct
gattacaaatacacccagtacatccatcggagtggtactctcctggcggagatcacggat
gaaggcgatttcttaattctggcaaaccgtttgtatagcaatcgaccggcgggcatgcgt
tcaatcgatccgcccactgcggttgaacgcggcggccgcatggcatcgtatggtccctac
tcaacttttggcatgtcagaatcagcaacgctatcctcgcccctcctcaaaccaacgcat
tatttccactcgccagcgctgaaaccggctgaccaacagcacaacaaacctatacccgca
acaactcctgatccggattctctcaatgccgagattgacgacttctgtaagaacaagaca
gcgctcgaggagttttacagggaagctttagagaagggccaaaaggttcaaggtacgcct
gcaacagcgccggcattggaggcagtccctgaagctagtatcccgacacttggattgccg
cctggtgttctgggaggaaacgacggagcgccaacaaagcggcttaatagtcctatgtcg
ttcctccgaagaagtagtgtgcagtacgatggtggatccagtctgacagggagatga
>Fp35
atgtc------------acgaaatggtaccaacag----gaacccggtcccgcgtatggg
accgccgcactggcgacagtata-------------------------------------
-------------------------------------------gcaagtcgagcttagat
cgctcccatgccgaggttcctgtttcccctgcgagcgtatcgacccattccactgtcaaa
gatgagaagcgaacaagaatagaacgcagatgtactgtgacagtcaacgaaggctatgcc
cgggatgaggtcctgctcaatttcgatgtagtaggcgccgatgtaaagcctggaatgttg
atgtgcatctcgactgtgagggacgacctgcgaaagatctcggctggacatggtgctagt
agcaagcaaaatcaagatgcttccaagggaacgtcaggcactcaaaatggggatggcgcg
ggcttcaagtatttctttgttgccaaagatatgcctcaagaaaccaagacacggaaccct
gacgttgaggtctatgtcttgaagcatattgctgatgcgtttgggatgaagaaaggttct
caggttcttttgacaatggtggatgcaaagaaccctgccatcgaagcttctcacgtagaa
ctgtctttcaaagaccaatacctatccagatcagatatttggagaatgactgttggagaa
ctgacaggaagaaccgtttacaaaggccaatctgttttgtttatggggaccatcaaggcg
caagtcaccgcaatttatgtcgatagtcgcaagacacactctgccttcttcacccgcgac
actcggcccatctttcggagtgaatcagcaagatacgttctcttcatccagatggctaaa
gaaatgtgggaattcgatgcagaaagctctggcgaaatcatgttcaacaaagtcgtcaat
gggtttcttcctgcgttgttcaagagatgggctatgctcaaggccaaacacttggtcagt
atcgtactctttgcgcgtgtagaatatgataccggtttgacagctgaattcgacggcctc
tccggcgacttttacactggcatacagccatctgggctgcgtcggccatacaaagacttt
taccgagtcgtggtcagcgagatgggcagtggggaatggacaaagatcctgcaccagttg
aaggtagaattcaacttcttccgccgggatatcagtttgtatcaccacaagctcaacgct
caggctgagatcaacggcccggactctatccccaaagatactccctcgtctcgtgtcaag
gctgagtcaacttatgccatgtatggcaatgttttagaagctataaatctagcttcatct
cagttcgcccatgaccatattgatagagacctcaccaggacaggtatttcaattgcagta
atcagccctggttctggtgttttcgaagtggactatgagaccttgcggagaaccaccgaa
gcattggtagggaatggcattggtattgatctgatatgcatgcccaaaatgccgctgcat
tcagtgcctctattcaagtatcgcaacccgcagtattctgatgaccacagccaagctcat
cggtcgagcttctcgagatcgtttcacagtcgtgatagtacgccaaaccaccctactcca
gtgatagggagctatcaatcacttggtgaatcattctcgccttcgaaagggatgagcctt
tcacgccgtgcagaccccctcatatccatggcaacaagcgaccaatggtgctttgcgctt
ccgcaatggcttcatgtctcgttctggaccggggcgtctgatgaggctctttcgtatgag
ggtattgccttgtccgtgtccaacaaagtcatgcaagacgacgaagacgagttcaacatt
cgatgtcgtatgtacgcgttgcagatgagaagtgtccttgaaacaaacgagatagaaacg
acacctttacaagtcgatactcacttccccgccaacatcactgaaccgccgtcgtcgcag
aaatatcgtaatactggtatcaacgatactgtctacattcccagcagacgggcaccagaa
ggtctttacgatcacacgtctggattccaaaggtttgttccagacagattggcaagacct
ggtgaaaaatcattgtggaagcaattgcaagagttcgatgaccatagggccaaaatttct
catggccgcagtcggcaccactcgtcaaggtatgccaaggacctggatgaaattacgaga
aggcagttggcggaggattctggtctttatggaacttccctccccgagaaaaaggcccca
attcttggtgcttcggcaaggaagctgtcaatgaatatcacagatggcgacaagccatct
ccaaccagtctcaaaaagagcgccgaaccagcgccaaagcctcccaaacaagtagcgaaa
caacccaagctgatgaggcagatcagtctgggccagcgcggatttgggattgctgccccc
aaggctgtggttgcagagattaaagctgagacagtcaacgcttctggtgtctcttccggc
gaggggaaacagccatcaacgcctcgcatccgtccagaactacgaccgagctctccacag
acaatcaccagccacccatcttcagtttctattcaaaaatatcgacttgacgccccggat
actatcgtggaaggggtgcctatgactcccagtattcctattctcaaaagaaacaactct
ggacttgatgtg---------------------------accacgattggctcgtcgttt
aataatcgtcagcaaaagcgggatgacgatcgtgacctgaggtactcggaagcccttcgt
gctgatgacgcacagaaactatacacaaacaagctgcgtgccggtgcacttagtgatgcc
gttcaagatctacctacaactctctcgcccaccactgccattaccccatggctgactctt
gtaaacccctcgaacccggaaagtcttgcaattgacgacactgtattgtatagtcgatgg
caacatgtttatcctcaaatcacccaaatgaaggttcagaagtggaaagctctttgctgt
cccgcgtctgtgcccctcaccacagagtacttcccttcaaagacacagttcgatactgag
taccaccgtcatccgtacactgtcgagcaggatgcagacgatgacctggtggagacgccc
aagtcgcgacaggaatttgttcaggagctcatcagcttgcgtttcactcagggtttccaa
gttgtggtagggccattagttgctcgtgcgtttggacagaacttgatcaagattggtgac
atcttctcaagagatacacccctggaggatggcactagtatctttatgtcggttggcaac
agcattcatcaactttcgtgcgtcaatggtacggaggttgaggtaaacatcttcatgcga
aagccaacagatacttcattcacatcccaaggtttttcgccaatttacaaacctgcaatc
cggacattgttggatgatacttatgaagcccgcgagattgacctcctcactccccgcact
gaccgcaactggaacatgattgactcttacattgctgggcaccataatgaaatgtcagac
agccttcgtttctggcgcgcaagattcgtccttatccctgtcttgcgaaaggatgttcca
atatcaaggacgcagactggggaccacgccgaagaggtacgaattgaaggtattaagcgt
cttgctcaatcatggcaaaagtatcgctacattcctccacctgagcggaagtatcattca
cttgctcaacagaagcgacgacgagaccccaatcccctggatatcgtgtggaaaacagat
gatccctcagttgttatcgccgctgaagttgagacacttcctctcacagaaggggtggaa
ggtgccaatcgaaagggactggtatcggctaaggaccgtttcaagaaatcaaatctgaac
ttatcagccctggctgatgtcatgcagcagcctgttgagaatggaggtgttaggctgcag
aaccgcagatggcatcttcgcctctactctgcgtgtttcatcggatctgacatggtgaca
tggttgcttgacaactttgaagatctcgacactcgagaagatgccgaggcactgggcaat
gccttgatggcgcatgacgaactaaagtctgcaaatccaaaagacaagggcctatttgtt
catgttgacaagcgccaccagttccgagatggtaactactactatcaaatcgccagtgag
tttgccaagcctcatgtaggatggttcaacactcgacgggctacggtgccgccaacgcca
agtatcgaatcttcgaatcgagattcacctcggaccttgatgtcggctcgttcagttgag
gaaagtggttctcctgcgtcaacctcaacaacgccaactatatcactcccccatggggga
aagcggcctagagtcgtgcttagcaaggtcataaagtacgatgttgaccatcgaaagcgg
tcttatagaccagagaggattgatctgcattacgaccgtctccacaaccctgacagctgt
taccatattcgtatcgactggatgaacgtgactacgaagctggtggaagacgcagttgag
agctgggcacgagaagccagtcagtacggcttgcgacttgtcgagttacccatcaaggag
gcatgcacaatcactgagacgaatcctttccgaaagccatatcacatcaagttggcagct
cgtcctccggatcagaagcccgagacgtacattgaccccaactccctgggcccgacaaca
tctccaaacaagcacttctaccaaacggcgattcttaagaagtttgattttgtcctcgat
actgaagcggcatccaatttcccaagcaacgttgatgtgagctactcatggggcaagcct
gattacaaatacacccagtacatccatcggagtggtactctcctggcggagatcacggat
gaaggcgatttcttaattctggcaaaccgtttgtatagcaatcgaccggcgggcatgcgt
tcaatcgatccgcccactgcggttgaacgcggcggccgcatggcatcgtatggtccctac
tcaacttttggcatgtcagaatcagcaacgctatcctcgcccctcctcaaaccaacgcat
tatttccactcgccagcgctgaaaccggctgaccaacagcacaacaaacctatacccgca
acaactcctgatccggattctctcaatgccgagattgacgacttctgtaagaacaagaca
gcgctcgaggagttttacagggaagctttagagaagggccaaaaggttcaaggtacgcct
gcaacagcgccggcattggaggcagtccctgaagctagtatcccgacacttggattgccg
cctggtgttctgggaggaaacgacggagcgccaacaaagcggcttaatagtcctatgtcg
ttcctccgaagaagtagtgtgcagtacgatggtggatccagtctgacagggagatga
>Fp38
atgcccgcttgcgacaagcgattccccatcaacagcctcgcgatcgacttagtcaatcgg
atcaatccactcagagcaacatgcgagctacaggatcatatcgagctctgtcgaatcttc
ctctatagcgagcgagcgacagcccgatcccatgtcacgaaatgcaagtcgagcttagat
cgctcccatgccgaggttcctgtttcccctgcgagcgtatcgacccattccactgtcaaa
gatgagaagcgaacaagaatagaacgcagatgtactgtgacagtcaacgaaggctatgcc
cgggatgaggtcctgctcaatttcgatgtagtaggcgccgatgtaaagcctggaatgttg
atgtgcatctcgactgtgagggacgacctgcgaaagatctcggctggacatggtgctagt
agcaagcaaaatcaagatgcttccaagggaacgtcaggcactcaaaatggggatggcgcg
ggcttcaagtatttctttgttgccaaagatatgcctcaagaaaccaagacacggaaccct
gacgttgaggtctatgtcttgaagcatattgctgatgcgtttgggatgaagaaaggttct
caggttcttttgacaatggtggatgcaaagaaccctgccatcgaagcttctcacgtagaa
ctgtctttcaaagaccaatacctatccagatcagatatttggagaatgactgttggagaa
ctgacaggaagaaccgtttacaaaggccaatctgttttgtttatggggaccatcaaggcg
caagtcaccgcaatttatgtcgatagtcgcaagacacactctgccttcttcacccgcgac
actcggcccatctttcggagtgaatcagcaagatacgttctcttcatccagatggctaaa
gaaatgtgggaattcgatgcagaaagctctggcgaaatcatgttcaacaaagtcgtcaat
gggtttcttcctgcgttgttcaagagatgggctatgctcaaggccaaacacttggtcagt
atcgtactctttgcgcgtgtagaatatgataccggtttgacagctgaattcgacggcctc
tccggcgacttttacactggcatacagccatctgggctgcgtcggccatacaaagacttt
taccgagtcgtggtcagcgagatgggcagtggggaatggacaaagatcctgcaccagttg
aaggtagaattcaacttcttccgccgggatatcagtttgtatcaccacaagctcaacgct
caggctgagatcaacggcccggactctatccccaaagatactccctcgtctcgtgtcaag
gctgagtcaacttatgccatgtatggcaatgttttagaagctataaatctagcttcatct
cagttcgcccatgaccatattgatagagacctcaccaggacaggtatttcaattgcagta
atcagccctggttctggtgttttcgaagtggactatgagaccttgcggagaaccaccgaa
gcattggtagggaatggcattggtattgatctgatatgcatgcccaaaatgccgctgcat
tcagtgcctctattcaagtatcgcaacccgcagtattctgatgaccacagccaagctcat
cggtcgagcttctcgagatcgtttcacagtcgtgatagtacgccaaaccaccctactcca
gtgatagggagctatcaatcacttggtgaatcattctcgccttcgaaagggatgagcctt
tcacgccgtgcagaccccctcatatccatggcaacaagcgaccaatggtgctttgcgctt
ccgcaatggcttcatgtctcgttctggaccggggcgtctgatgaggctctttcgtatgag
ggtattgccttgtccgtgtccaacaaagtcatgcaagacgacgaagacgagttcaacatt
cgatgtcgtatgtacgcgttgcagatgagaagtgtccttgaaacaaacgagatagaaacg
acacctttacaagtcgatactcacttccccgccaacatcactgaaccgccgtcgtcgcag
aaatatcgtaatactggtatcaacgatactgtctacattcccagcagacgggcaccagaa
ggtctttacgatcacacgtctggattccaaaggtttgttccagacagattggcaagacct
ggtgaaaaatcattgtggaagcaattgcaagagttcgatgaccatagggccaaaatttct
catggccgcagtcggcaccactcgtcaaggtatgccaaggacctggatgaaattacgaga
aggcagttggcggaggattctggtctttatggaacttccctccccgagaaaaaggcccca
attcttggtgcttcggcaaggaagctgtcaatgaatatcacagatggcgacaagccatct
ccaaccagtctcaaaaagagcgccgaaccagcgccaaagcctcccaaacaagtagcgaaa
caacccaagctgatgaggcagatcagtctgggccagcgcggatttgggattgctgccccc
aaggctgtggttgcagagattaaagctgagacagtcaacgcttctggtgtctcttccggc
gaggggaaacagccatcaacgcctcgcatccgtccagaactacgaccgagctctccacag
acaatcaccagccacccatcttcagtttctattcaaaaatatcgacttgacgccccggat
actatcgtggaaggggtgcctatgactcccagtattcctattctcaaaagaaacaactct
ggacttgatgtg---------------------------accacgattggctcgtcgttt
aataatcgtcagcaaaagcgggatgacgatcgtgacctgaggtactcggaagcccttcgt
gctgatgacgcacagaaactatacacaaacaagctgcgtgccggtgcacttagtgatgcc
gttcaagatctacctacaactctctcgcccaccactgccattaccccatggctgactctt
gtaaacccctcgaacccggaaagtcttgcaattgacgacactgtattgtatagtcgatgg
caacatgtttatcctcaaatcacccaaatgaaggttcagaagtggaaagctctttgctgt
cccgcgtctgtgcccctcaccacagagtacttcccttcaaagacacagttcgatactgag
taccaccgtcatccgtacactgtcgagcaggatgcagacgatgacctggtggagacgccc
aagtcgcgacaggaatttgttcaggagctcatcagcttgcgtttcactcagggtttccaa
gttgtggtagggccattagttgctcgtgcgtttggacagaacttgatcaagattggtgac
atcttctcaagagatacacccctggaggatggcactagtatctttatgtcggttggcaac
agcattcatcaactttcgtgcgtcaatggtacggaggttgaggtaaacatcttcatgcga
aagccaacagatacttcattcacatcccaaggtttttcgccaatttacaaacctgcaatc
cggacattgttggatgatacttatgaagcccgcgagattgacctcctcactccccgcact
gaccgcaactggaacatgattgactcttacattgctgggcaccataatgaaatgtcagac
agccttcgtttctggcgcgcaagattcgtccttatccctgtcttgcgaaaggatgttcca
atatcaaggacgcagactggggaccacgccgaagaggtacgaattgaaggtattaagcgt
cttgctcaatcatggcaaaagtatcgctacattcctccacctgagcggaagtatcattca
cttgctcaacagaagcgacgacgagaccccaatcccctggatatcgtgtggaaaacagat
gatccctcagttgttatcgccgctgaagttgagacacttcctctcacagaaggggtggaa
ggtgccaatcgaaagggactggtatcggctaaggaccgtttcaagaaatcaaatctgaac
ttatcagccctggctgatgtcatgcagcagcctgttgagaatggaggtgttaggctgcag
aaccgcagatggcatcttcgcctctactctgcgtgtttcatcggatctgacatggtgaca
tggttgcttgacaactttgaagatctcgacactcgagaagatgccgaggcactgggcaat
gccttgatggcgcatgacgaactaaagtctgcaaatccaaaagacaagggcctatttgtt
catgttgacaagcgccaccagttccgagatggtaactactactatcaaatcgccagtgag
tttgccaagcctcatgtaggatggttcaacactcgacgggctacggtgccgccaacgcca
agtatcgaatcttcgaatcgagattcacctcggaccttgatgtcggctcgttcagttgag
gaaagtggttctcctgcgtcaacctcaacaacgccaactatatcactcccccatggggga
aagcggcctagagtcgtgcttagcaaggtcataaagtacgatgttgaccatcgaaagcgg
tcttatagaccagagaggattgatctgcattacgaccgtctccacaaccctgacagctgt
taccatattcgtatcgactggatgaacgtgactacgaagctggtggaagacgcagttgag
agctgggcacgagaagccagtcagtacggcttgcgacttgtcgagttacccatcaaggag
gcatgcacaatcactgagacgaatcctttccgaaagccatatcacatcaagttggcagct
cgtcctccggatcagaagcccgagacgtacattgaccccaactccctgggcccgacaaca
tctccaaacaagcacttctaccaaacggcgattcttaagaagtttgattttgtcctcgat
actgaagcggcatccaatttcccaagcaacgttgatgtgagctactcatggggcaagcct
gattacaaatacacccagtacatccatcggagtggtactctcctggcggagatcacggat
gaaggcgatttcttaattctggcaaaccgtttgtatagcaatcgaccggcgggcatgcgt
tcaatcgatccgcccactgcggttgaacgcggcggccgcatggcatcgtatggtccctac
tcaacttttggcatgtcagaatcagcaacgctatcctcgcccctcctcaaaccaacgcat
tatttccactcgccagcgctgaaaccggctgaccaacagcacaacaaacctatacccgca
acaactcctgatccggattctctcaatgccgagattgacgacttctgtaagaacaagaca
gcgctcgaggagttttacagggaagctttagagaagggccaaaaggttcaaggtacgcct
gcaacagcgccggcattggaggcagtccctgaagctagtatcccgacacttggattgccg
cctggtgttctgggaggaaacgacggagcgccaacaaagcggcttaatagtcctatgtcg
ttcctccgaagaagtagtgtgcagtacgatggtggatccagtctgacagggagatga
>Fp39
atgcccgcttgcgacaagcgattccccatcaacagcctcgcgatcgacttagtcaatcgg
atcaatccactcagagcaacatgcgagctacaggatcatatcgagctctgtcgaatcttc
ctctatagcgagcgagcgacagcccgatcccatgtcacgaaatgcaagtcgagcttagat
cgctcccatgccgaggttcctgtttcccctgcgagcgtatcgacccattccactgtcaaa
gatgagaagcgaacaagaatagaacgcagatgtactgtgacagtcaacgaaggctatgcc
cgggatgaggtcctgctcaatttcgatgtagtaggcgccgatgtaaagcctggaatgttg
atgtgcatctcgactgtgagggacgacctgcgaaagatctcggctggacatggtgctagt
agcaagcaaaatcaagatgcttccaagggaacgtcaggcactcaaaatggggatggcgcg
ggcttcaagtatttctttgttgccaaagatatgcctcaagaaaccaagacacggaaccct
gacgttgaggtctatgtcttgaagcatattgctgatgcgtttgggatgaagaaaggttct
caggttcttttgacaatggtggatgcaaagaaccctgccatcgaagcttctcacgtagaa
ctgtctttcaaagaccaatacctatccagatcagatatttggagaatgactgttggagaa
ctgacaggaagaaccgtttacaaaggccaatctgttttgtttatggggaccatcaaggcg
caagtcaccgcaatttatgtcgatagtcgcaagacacactctgccttcttcacccgcgac
actcggcccatctttcggagtgaatcagcaagatacgttctcttcatccagatggctaaa
gaaatgtgggaattcgatgcagaaagctctggcgaaatcatgttcaacaaagtcgtcaat
gggtttcttcctgcgttgttcaagagatgggctatgctcaaggccaaacacttggtcagt
atcgtactctttgcgcgtgtagaatatgataccggtttgacagctgaattcgacggcctc
tccggcgacttttacactggcatacagccatctgggctgcgtcggccatacaaagacttt
taccgagtcgtggtcagcgagatgggcagtggggaatggacaaagatcctgcaccagttg
aaggtagaattcaacttcttccgccgggatatcagtttgtatcaccacaagctcaacgct
caggctgagatcaacggcccggactctatccccaaagatactccctcgtctcgtgtcaag
gctgagtcaacttatgccatgtatggcaatgttttagaagctataaatctagcttcatct
cagttcgcccatgaccatattgatagagacctcaccaggacaggtatttcaattgcagta
atcagccctggttctggtgttttcgaagtggactatgagaccttgcggagaaccaccgaa
gcattggtagggaatggcattggtattgatctgatatgcatgcccaaaatgccgctgcat
tcagtgcctctattcaagtatcgcaacccgcagtattctgatgaccacagccaagctcat
cggtcgagcttctcgagatcgtttcacagtcgtgatagtacgccaaaccaccctactcca
gtgatagggagctatcaatcacttggtgaatcattctcgccttcgaaagggatgagcctt
tcacgccgtgcagaccccctcatatccatggcaacaagcgaccaatggtgctttgcgctt
ccgcaatggcttcatgtctcgttctggaccggggcgtctgatgaggctctttcgtatgag
ggtattgccttgtccgtgtccaacaaagtcatgcaagacgacgaagacgagttcaacatt
cgatgtcgtatgtacgcgttgcagatgagaagtgtccttgaaacaaacgagatagaaacg
acacctttacaagtcgatactcacttccccgccaacatcactgaaccgccgtcgtcgcag
aaatatcgtaatactggtatcaacgatactgtctacattcccagcagacgggcaccagaa
ggtctttacgatcacacgtctggattccaaaggtttgttccagacagattggcaagacct
ggtgaaaaatcattgtggaagcaattgcaagagttcgatgaccatagggccaaaatttct
catggccgcagtcggcaccactcgtcaaggtatgccaaggacctggatgaaattacgaga
aggcagttggcggaggattctggtctttatggaacttccctccccgagaaaaaggcccca
attcttggtgcttcggcaaggaagctgtcaatgaatatcacagatggcgacaagccatct
ccaaccagtctcaaaaagagcgccgaaccagcgccaaagcctcccaaacaagtagcgaaa
caacccaagctgatgaggcagatcagtctgggccagcgcggatttgggattgctgccccc
aaggctgtggttgcagagattaaagctgagacagtcaacgcttctggtgtctcttccggc
gaggggaaacagccatcaacgcctcgcatccgtccagaactacgaccgagctctccacag
acaatcaccagccacccatcttcagtttctattcaaaaatatcgacttgacgccccggat
actatcgtggaaggggtgcctatgactcccagtattcctattctcaaaagaaacaactct
ggacttgatgtg---------------------------accacgattggctcgtcgttt
aataatcgtcagcaaaagcgggatgacgatcgtgacctgaggtactcggaagcccttcgt
gctgatgacgcacagaaactatacacaaacaagctgcgtgccggtgcacttagtgatgcc
gttcaagatctacctacaactctctcgcccaccactgccattaccccatggctgactctt
gtaaacccctcgaacccggaaagtcttgcaattgacgacactgtattgtatagtcgatgg
caacatgtttatcctcaaatcacccaaatgaaggttcagaagtggaaagctctttgctgt
cccgcgtctgtgcccctcaccacagagtacttcccttcaaagacacagttcgatactgag
taccaccgtcatccgtacactgtcgagcaggatgcagacgatgacctggtggagacgccc
aagtcgcgacaggaatttgttcaggagctcatcagcttgcgtttcactcagggtttccaa
gttgtggtagggccattagttgctcgtgcgtttggacagaacttgatcaagattggtgac
atcttctcaagagatacacccctggaggatggcactagtatctttatgtcggttggcaac
agcattcatcaactttcgtgcgtcaatggtacggaggttgaggtaaacatcttcatgcga
aagccaacagatacttcattcacatcccaaggtttttcgccaatttacaaacctgcaatc
cggacattgttggatgatacttatgaagcccgcgagattgacctcctcactccccgcact
gaccgcaactggaacatgattgactcttacattgctgggcaccataatgaaatgtcagac
agccttcgtttctggcgcgcaagattcgtccttatccctgtcttgcgaaaggatgttcca
atatcaaggacgcagactggggaccacgccgaagaggtacgaattgaaggtattaagcgt
cttgctcaatcatggcaaaagtatcgctacattcctccacctgagcggaagtatcattca
cttgctcaacagaagcgacgacgagaccccaatcccctggatatcgtgtggaaaacagat
gatccctcagttgttatcgccgctgaagttgagacacttcctctcacagaaggggtggaa
ggtgccaatcgaaagggactggtatcggctaaggaccgtttcaagaaatcaaatctgaac
ttatcagccctggctgatgtcatgcagcagcctgttgagaatggaggtgttaggctgcag
aaccgcagatggcatcttcgcctctactctgcgtgtttcatcggatctgacatggtgaca
tggttgcttgacaactttgaagatctcgacactcgagaagatgccgaggcactgggcaat
gccttgatggcgcatgacgaactaaagtctgcaaatccaaaagacaagggcctatttgtt
catgttgacaagcgccaccagttccgagatggtaactactactatcaaatcgccagtgag
tttgccaagcctcatgtaggatggttcaacactcgacgggctacggtgccgccaacgcca
agtatcgaatcttcgaatcgagattcacctcggaccttgatgtcggctcgttcagttgag
gaaagtggttctcctgcgtcaacctcaacaacgccaactatatcactcccccatggggga
aagcggcctagagtcgtgcttagcaaggtcataaagtacgatgttgaccatcgaaagcgg
tcttatagaccagagaggattgatctgcattacgaccgtctccacaaccctgacagctgt
taccatattcgtatcgactggatgaacgtgactacgaagctggtggaagacgcagttgag
agctgggcacgagaagccagtcagtacggcttgcgacttgtcgagttacccatcaaggag
gcatgcacaatcactgagacgaatcctttccgaaagccatatcacatcaagttggcagct
cgtcctccggatcagaagcccgagacgtacattgaccccaactccctgggcccgacaaca
tctccaaacaagcacttctaccaaacggcgattcttaagaagtttgattttgtcctcgat
actgaagcggcatccaatttcccaagcaacgttgatgtgagctactcatggggcaagcct
gattacaaatacacccagtacatccatcggagtggtactctcctggcggagatcacggat
gaaggcgatttcttaattctggcaaaccgtttgtatagcaatcgaccggcgggcatgcgt
tcaatcgatccgcccactgcggttgaacgcggcggccgcatggcatcgtatggtccctac
tcaacttttggcatgtcagaatcagcaacgctatcctcgcccctcctcaaaccaacgcat
tatttccactcgccagcgctgaaaccggctgaccaacagcacaacaaacctatacccgca
acaactcctgatccggattctctcaatgccgagattgacgacttctgtaagaacaagaca
gcgctcgaggagttttacagggaagctttagagaagggccaaaaggttcaaggtacgcct
gcaacagcgccggcattggaggcagtccctgaagctagtatcccgacacttggattgccg
cctggtgttctgggaggaaacgacggagcgccaacaaagcggcttaatagtcctatgtcg
ttcctccgaagaagtagtgtgcagtacgatggtggatccagtctgacagggagatga
>Fp42
atgcccgcttgcgacaagcgattccccatcaacagcctcgcgatcgacttagtcaatcgg
atcaatccactcagagcaacatgcgagctacaggatcatatcgagctctgtcgaatcttc
ctctatagcgagcgagcgacagcccgatcccatgtcacgaaatgcaagtcgagcttagat
cgctcccatgccgaggttcctgtttcccctgcgagtgtatcgacccattccactgtcaaa
gatgagaagcgaacaagaatagaacgcagatgtactgtgacagtcaacgaaggctatgcc
cgggatgaggtcctgctcaatttcgatgtagtaggcgccgatgtaaagcctggaatgttg
atgtgcatctcgactgtgagggacgacctgcgaaagatctcggctggacatggtgctagt
agcaagcaaaatcaagatgcttccaagggaacgtcaggcactcaaaatggggatggcgcg
ggcttcaagtatttctttgttgccaaagatatgcctcaagaaaccaagacacggaaccct
gacgttgaggtctatgtcttgaagcatattgctgatgcgtttgggatgaagaaaggttct
caggttcttttgacaatggtggatgcaaagaaccctgccatcgaagcttctcacgtagaa
ctgtctttcaaagaccaatacctatccagatcagatatttggagaatgactgttggagaa
ctgacaggaagaaccgtttacaaaggccaatctgttttgtttatggggaccatcaaggcg
caagtcaccgcaatttatgtcgatagtcgcaagacacactctgccttcttcacccgcgac
actcggcccatctttcggagtgaatcagcaagatacgttctcttcatccagatggctaaa
gaaatgtgggaattcgatgcagaaagctctggcgaaatcatgttcaacaaagtcgtcaat
gggtttcttcctgcgttgttcaagagatgggctatgctcaaggccaaacacttggtcagt
atcgtactctttgcgcgtgtagaatatgataccggtttgacagctgaattcgacggcctc
tccggcgacttttacactggcatacagccatctgggctgcgtcggccatacaaagacttt
taccgagtcgtggtcagcgagatgggcagtggggaatggacaaagatcctgcaccagttg
aaggtagaattcaacttcttccgccgggatatcagtttgtatcaccacaagctcaacgct
caggctgagatcaacggcccggactctatccccaaagatactccctcgtctcgtgtcaag
gctgagtcaacttatgccatgtatggcaatgttttagaagctataaatctagcttcatct
cagttcgcccatgaccatattgatagagacctcaccaggacaggtatttcaattgcagta
atcagccctggttctggtgttttcgaagtggactatgagaccttgcggagaaccaccgaa
gcattggtagggaatggcattggtattgatctgatatgcatgcccaaaatgccgctgcat
tcagtgcctctattcaagtatcgcaacccgcagtattctgatgaccacagccaagctcat
cggtcgagcttctcgagatcgtttcacagtcgtgatagtacgccaaaccaccctactcca
gtgatagggagctatcaatcacttggtgaatcattctcgccttcgaaagggatgagcctt
tcacgccgtgcagaccccctcatatccatggcaacaagcgaccaatggtgctttgcgctt
ccgcaatggcttcatgtctcgttctggaccggggcgtctgatgaggctctttcgtatgag
ggtattgccttgtccgtgtccaacaaagtcatgcaagacgacgaagacgagttcaacatt
cgatgtcgtatgtacgcgttgcagatgagaagtgtccttgaaacaaacgagatagaaacg
acacctttacaagtcgatactcacttccccgccaacatcactgaaccgccgtcgtcgcag
aaatatcgtaatactggtatcaacgatactgtctacattcccagcagacgggcaccagaa
ggtctttacgatcacacgtctggattccaaaggtttgttccagacagattggcaagacct
ggtgaaaaatcattgtggaagcaattgcaagagttcgatgaccatagggccaaaatttct
catggccgcagtcggcaccactcgtcaaggtatgccaaggacctggatgaaattacgaga
aggcagttggcggaggattctggtctttatggaacttccctccccgagaaaaaggcccca
attcttggtgcttcggcaaggaagctgtcaatgaatatcacagatggcgacaagccatct
ccaaccagtctcaaaaagagcgccgaaccagcgccaaagcctcccaaacaagtagcgaaa
caacccaagctgatgaggcagatcagtctgggccagcgcggatttgggattgctgccccc
aaggctgtggttgcagagattaaagctgagacagtcaacgcttctggtgtctcttccggc
gaggggaaacagccatcaacgcctcgcatccgtccagaactacgaccgagctctccacag
acaatcaccagccacccatcttcagtttctattcaaaaatatcgacttgacgccccggat
actatcgtggaaggggtgcctatgactcccagtattcctattctcaaaagaaacaactct
ggacttgatgtg---------------------------accacgattggctcgtcgttt
aataatcgtcagcaaaagcgggatgacgatcgtgacctgaggtactcggaagcccttcgt
gctgatgacgcacagaaactatacacaaacaagctgcgtgccggtgcacttagtgatgcc
gttcaagatctacctacaactctctcgcccaccactgccattaccccatggctgactctt
gtaaacccctcgaacccggaaagtcttgcaattgacgacactgtattgtatagtcgatgg
caacatgtttatcctcaaatcacccaaatgaaggttcagaagtggaaagctctttgctgt
cccgcgtctgtgcccctcaccacagagtacttcccttcaaagacacagttcgatactgag
taccaccgtcatccgtacactgtcgagcaggatgcagacgatgacctggtggagacgccc
aagtcgcgacaggaatttgttcaggagctcatcagcttgcgtttcactcagggtttccaa
gttgtggtagggccattagttgctcgtgcgtttggacagaacttgatcaagattggtgac
atcttctcaagagatacacccctggaggatggcactagtatctttatgtcggttggcaac
agcattcatcaactttcgtgcgtcaatggtacggaggttgaggtaaacatcttcatgcga
aagccaacagatacttcattcacatcccaaggtttttcgccaatttacaaacctgcaatc
cggacattgttggatgatacttatgaagcccgcgagattgacctcctcactccccgcact
gaccgcaactggaacatgattgactcttacattgctgggcaccataatgaaatgtcagac
agccttcgtttctggcgcgcaagattcgtccttatccctgtcttgcgaaaggatgttcca
atatcaaggacgcagactggggaccacgccgaagaggtacgaattgaaggtattaagcgt
cttgctcaatcatggcaaaagtatcgctacattcctccacctgagcggaagtatcattca
cttgctcaacagaagcgacgacgagaccccaatcccctggatatcgtgtggaaaacagat
gatccctcagttgttatcgccgctgaagttgagacacttcctctcacagaaggggtggaa
ggtgccaatcgaaagggactggtatcggctaaggaccgtttcaagaaatcaaatctgaac
ttatcagccctggctgatgtcatgcagcagcctgttgagaatggaggtgttaggctgcag
aaccgcagatggcatcttcgcctctactctgcgtgtttcatcggatctgacatggtgaca
tggttgcttgacaactttgaagatctcgacactcgagaagatgccgaggcactgggcaat
gccttgatggcgcatgacgaactaaagtctgcaaatccaaaagacaagggcctatttgtt
catgttgacaagcgccaccagttccgagatggtaactactactatcaaatcgccagtgag
tttgccaagcctcatgtaggatggttcaacactcgacgggctacggtgccgccaacgcca
agtatcgaatcttcgaatcgagattcacctcggaccttgatgtcggctcgttcagttgag
gaaagtggttctcctgcgtcaacctcaacaacgccaactatatcactcccccatggggga
aagcggcctagagtcgtgcttagcaaggtcataaagtacgatgttgaccatcgaaagcgg
tcttatagaccagagaggattgatctgcattacgaccgtctccacaaccctgacagctgt
taccatattcgtatcgactggatgaacgtgactacgaagctggtggaagacgcagttgag
agctgggcacgagaagccagtcagtacggcttgcgacttgtcgagttacccatcaaggag
gcatgcacaatcactgagacgaatcctttccgaaagccatatcacatcaagttggcagct
cgtcctccggatcagaagcccgagacgtacattgaccccaactccctgggcccgacaaca
tctccaaacaagcacttctaccaaacggcgattcttaagaagtttgattttgtcctcgat
actgaagcggcatccaatttcccaagcaacgttgatgtgagctactcatggggcaagcct
gattacaaatacacccagtacatccatcggagtggtactctcctggcggagatcacggat
gaaggcgatttcttaattctggcaaaccgtttgtatagcaatcgaccggcgggcatgcgt
tcaatcgatccgcccactgcggttgaacgcggcggccgcatggcatcgtatggtccctac
tcaacttttggcatgtcagaatcagcaacgctatcctcgcccctcctcaaaccaacgcat
tatttccactcgccagcgctgaaaccggctgaccaacagcacaacaaacctatacccgca
acaactcctgatccggattctctcaatgccgagattgacgacttctgtaagaacaagaca
gcgctcgaggagttttacagggaagctttagagaagggccaaaaggttcaaggtacgcct
gcaacggcgccggcattggaggcagtccctgaagctagtatcccgacacttggattgccg
cctggtgttctgggaggaaacgacggagcgccaacaaagcggcttaatagtcctatgtcg
ttcctccgaagaagtagtgtgcagtacgatggtggatccagtctgacagggagatga
>Fp44
atgtc------------acgaaatggtaccaacag----gaacccggtcccgcgtatggg
accgccgcactggcgacagtata-------------------------------------
-------------------------------------------gcaagtcgagcttagat
cgctcccatgccgaggttcctgtttcccctgcgagcgtatcgacccattccactgtcaaa
gatgagaagcgaacaagaatagaacgcagatgtactgtgacagtcaacgaaggctatgcc
cgggatgaggtcctgctcaatttcgatgtagtaggcgccgatgtaaagcctggaatgttg
atgtgcatctcgactgtgagggacgacctgcgaaagatctcggctggacatggtgctagt
agcaagcaaaatcaagatgcttccaagggaacgtcaggcactcaaaatggggatggcgcg
ggcttcaagtatttctttgttgccaaagatatgcctcaagaaaccaagacacggaaccct
gacgttgaggtctatgtcttgaagcatattgctgatgcgtttgggatgaagaaaggttct
caggttcttttgacaatggtggatgcaaagaaccctgccatcgaagcttctcacgtagaa
ctgtctttcaaagaccaatacctatccagatcagatatttggagaatgactgttggagag
ctgacaggaagaaccgtttacaaaggccaatctgttttgtttatggggaccatcaaggcg
caagtcaccgcaatttatgtcgatagtcgcaagacacactctgccttcttcacccgcgac
actcggcccatctttcggagtgaatcagcaagatacgttctcttcatccagatggctaaa
gaaatgtgggaattcgatgcagaaagctctggcgaaatcatgttcaacaaagtcgtcaat
gggtttcttcctgcgttgttcaagagatgggctatgctcaaggccaaacacttggtcagt
atcgtactctttgcgcgtgtagaatatgataccggtttgacagctgaattcgacggcctc
tccggcgacttttacactggcatacagccatctgggctgcgtcggccatacaaagacttt
taccgagtcgtggtcagcgagatgggcagtggggaatggacaaagatcctgcaccagttg
aaggtagaattcaacttcttccgccgggatatcagtttgtatcaccacaagctcaacgct
caggctgagatcaacggcccggactctatccccaaagatactccctcgtctcgtgtcaag
gctgagtcaacttatgccatgtatggcaatgttttagaagctataaatctagcttcatct
cagttcgcccatgaccatattgatagagacctcaccaggacaggtatttcaattgcagta
atcagccctggttctggtgttttcgaagtggactatgagaccttgcggagaaccaccgaa
gcattggtagggaatggcattggtattgatctgatatgcatgcccaaaatgccgctgcat
tcagtgcctctattcaagtatcgcaacccgcagtattctgatgaccacagccaagctcat
cggtcgagcttctcgagatcgtttcacagtcgtgatagtacgccaaaccaccctactcca
gtgatagggagctatcaatcacttggtgaatcattctcgccttcgaaagggatgagcctt
tcacgccgtgcagaccccctcatatccatggcaacaagcgaccaatggtgctttgcgctt
ccgcaatggcttcatgtctcgttctggaccggggcgtctgatgaggctctttcgtatgag
ggtattgccttgtccgtgtccaacaaagtcatgcaagacgacgaagacgagttcaacatt
cgatgtcgtatgtacgcgttgcagatgagaagtgtccttgaaacaaacgagatagaaacg
acacctttacaagtcgatactcacttccccgccaacatcactgaaccgccgtcgtcgcag
aaatatcgtaatactggtatcaacgatactgtctacattcccagcagacgggcaccagaa
ggtctttacgatcacacgtctggattccaaaggtttgttccagacagattggcaagacct
ggtgaaaaatcattgtggaagcaattgcaagagttcgatgaccatagggccaaaatttct
catggccgcagtcggcaccactcgtcaaggtatgccaaggacctggatgaaattacgaga
aggcagttggcggaggattctggtctttatggaacttccctccccgagaaaaaggcccca
attcttggtgcttcggcaaggaagctgtcaatgaatatcacagatggcgacaagccatct
ccaaccagtctcaaaaagagcgccgaaccagcgccaaagcctcccaaacaagtagcgaaa
caacccaagctgatgaggcagatcagtctgggccagcgcggatttgggattgctgccccc
aaggctgtggttgcagagattaaagctgagacagtcaacgcttctggtgtctcttccggc
gaggggaaacagccatcaacgcctcgcatccgtccagaactacgaccgagctctccacag
acaatcaccagccacccatcttcagtttctattcaaaaatatcgacttgacgccccggat
actatcgtggaaggggtgcctatgactcccagtattcctattctcaaaagaaacaactct
ggacttgatgtg---------------------------accacgattggctcgtcgttt
aataatcgtcagcaaaagcgggatgacgatcgtgacctgaggtactcggaagcccttcgt
gctgatgacgcacagaaactatacacaaacaagctgcgtgccggtgcacttagtgatgcc
gttcaagatctacctacaactctctcgcccaccactgccattaccccatggctgactctt
gtaaacccctcgaacccggaaagtcttgcaattgacgacactgtattgtatagtcgatgg
caacatgtttatcctcaaatcacccaaatgaaggttcagaagtggaaagctctttgctgt
cccgcgtctgtgcccctcaccacagagtacttcccttcaaagacacagttcgatactgag
taccaccgtcatccgtacactgtcgagcaggatgcagacgatgacctggtggagacgccc
aagtcgcgacaggaatttgttcaggagctcatcagcttgcgtttcactcagggtttccaa
gttgtggtagggccattagttgctcgtgcgtttggacagaacttgatcaagattggtgac
atcttctcaagagatacacccctggaggatggcactagtatctttatgtcggttggcaac
agcattcatcaactttcgtgcgtcaatggtacggaggttgaggtaaacatcttcatgcga
aagccaacagatacttcattcacatcccaaggtttttcgccaatttacaaacctgcaatc
cggacattgttggatgatacttatgaagcccgcgagattgacctcctcactccccgcact
gaccgcaactggaacatgattgactcttacattgctgggcaccataatgaaatgtcagac
agccttcgtttctggcgcgcaagattcgtccttatccctgtcttgcgaaaggatgttcca
atatcaaggacgcagactggggaccacgccgaagaggtacgaattgaaggtattaagcgt
cttgctcaatcatggcaaaagtatcgctacattcctccacctgagcggaagtatcattca
cttgctcaacagaagcgacgacgagaccccaatcccctggatatcgtgtggaaaacagat
gatccctcagttgttatcgccgctgaagttgagacacttcctctcacagaaggggtggaa
ggtgccaatcgaaagggactggtatcggctaaggaccgtttcaagaaatcaaatctgaac
ttatcagccctggctgatgtcatgcagcagcctgttgagaatggaggtgttaggctgcag
aaccgcagatggcatcttcgcctctactctgcgtgtttcatcggatctgacatggtgaca
tggttgcttgacaactttgaagatctcgacactcgagaagatgccgaggcactgggcaat
gccttgatggcgcatgacgaactaaagtctgcaaatccaaaagacaagggcctatttgtt
catgttgacaagcgccaccagttccgagatggtaactactactatcaaatcgccagtgag
tttgccaagcctcatgtaggatggttcaacactcgacgggctacggtgccgccaacgcca
agtatcgaatcttcgaatcgagattcacctcggaccttgatgtcggctcgttcagttgag
gaaagtggttctcctgcgtcaacctcaacaacgccaactatatcactcccccatggggga
aagcggcctagagtcgtgcttagcaaggtcataaagtacgatgttgaccatcgaaagcgg
tcttatagaccagagaggattgatctgcattacgaccgtctccacaaccctgacagctgt
taccatattcgtatcgactggatgaacgtgactacgaagctggtggaagacgcagttgag
agctgggcacgagaagccagtcagtacggcttgcgacttgtcgagttacccatcaaggag
gcatgcacaatcactgagacgaatcctttccgaaagccatatcacatcaagttggcagct
cgtcctccggatcagaagcccgagacgtacattgaccccaactccctgggcccgacaaca
tctccaaacaagcacttctaccaaacggcgattcttaagaagtttgattttgtcctcgat
actgaagcggcatccaatttcccaagcaacgttgatgtgagctactcatggggcaagcct
gattacaaatacacccagtacatccatcggagtggtactctcctggcggagatcacggat
gaaggcgatttcttaattctggcaaaccgtttgtatagcaatcgaccggcgggcatgcgt
tcaatcgatccgcccactgcggttgaacgcggcggccgcatggcatcgtatggtccctac
tcaacttttggcatgtcagaatcagcaacgctatcctcgcccctcctcaaaccaacgcat
tatttccactcgccagcgctgaaaccggctgaccaacagcacaacaaacctatacccgca
acaactcctgatccggattctctcaatgccgagattgacgacttctgtaagaacaagaca
gcgctcgaggagttttacagggaagctttagagaagggccaaaaggttcaaggtacgcct
gcaacagcgccggcattggaggcagtccctgaagctagtatcccgacacttggattgccg
cctggtgttctgggaggaaacgacggagcgccaacaaagcggcttaatagtcctatgtcg
ttcctccgaagaagtagtgtgcagtacgatggtggatccagtctgacagggagatga
>Fp49
atgtc------------acgaaatggtaccaacag----gaacccggtcccgcgtatggg
accgccgcactggcgacagtata-------------------------------------
-------------------------------------------gcaagtcgagcttagat
cgctcccatgccgaggttcctgtttcccctgcgagtgtatcgacccattccactgtcaaa
gatgagaagcgaacaagaatagaacgcagatgtactgtgacagtcaacgaaggctatgcc
cgggatgaggtcctgctcaatttcgatgtagtaggcgccgatgtaaagcctggaatgttg
atgtgcatctcgactgtgagggacgacctgcgaaagatctcggctggacatggtgctagt
agcaagcaaaatcaagatgcttccaagggaacgtcaggcactcaaaatggggatggcgcg
ggcttcaagtatttctttgttgccaaagatatgcctcaagaaaccaagacacggaaccct
gacgttgaggtctatgtcttgaagcatattgctgatgcgtttgggatgaagaaaggttct
caggttcttttgacaatggtggatgcaaagaaccctgccatcgaagcttctcacgtagaa
ctgtctttcaaagaccaatacctatccagatcagatatttggagaatgactgttggagaa
ctgacaggaagaaccgtttacaaaggccaatctgttttgtttatggggaccatcaaggcg
caagtcaccgcaatttatgtcgatagtcgcaagacacactctgccttcttcacccgcgac
actcggcccatctttcggagtgaatcagcaagatacgttctcttcatccagatggctaaa
gaaatgtgggaattcgatgcagaaagctctggcgaaatcatgttcaacaaagtcgtcaat
gggtttcttcctgcgttgttcaagagatgggctatgctcaaggccaaacacttggtcagt
atcgtactctttgcgcgtgtagaatatgataccggtttgacagctgaattcgacggcctc
tccggcgacttttacactggcatacagccatctgggctgcgtcggccatacaaagacttt
taccgagtcgtggtcagcgagatgggcagtggggaatggacaaagatcctgcaccagttg
aaggtagaattcaacttcttccgccgggatatcagtttgtatcaccacaagctcaacgct
caggctgagatcaacggcccggactctatccccaaagatactccctcgtctcgtgtcaag
gctgagtcaacttatgccatgtatggcaatgttttagaagctataaatctagcttcatct
cagttcgcccatgaccatattgatagagacctcaccaggacaggtatttcaattgcagta
atcagccctggttctggtgttttcgaagtggactatgagaccttgcggagaaccaccgaa
gcattggtagggaatggcattggtattgatctgatatgcatgcccaaaatgccgctgcat
tcagtgcctctattcaagtatcgcaacccgcagtattctgatgaccacagccaagctcat
cggtcgagcttctcgagatcgtttcacagtcgtgatagtacgccaaaccaccctactcca
gtgatagggagctatcaatcacttggtgaatcattctcgccttcgaaagggatgagcctt
tcacgccgtgcagaccccctcatatccatggcaacaagcgaccaatggtgctttgcgctt
ccgcaatggcttcatgtctcgttctggaccggggcgtctgatgaggctctttcgtatgag
ggtattgccttgtccgtgtccaacaaagtcatgcaagacgacgaagacgagttcaacatt
cgatgtcgtatgtacgcgttgcagatgagaagtgtccttgaaacaaacgagatagaaacg
acacctttacaagtcgatactcacttccccgccaacatcactgaaccgccgtcgtcgcag
aaatatcgtaatactggtatcaacgatactgtctacattcccagcagacgggcaccagaa
ggtctttacgatcacacgtctggattccaaaggtttgttccagacagattggcaagacct
ggtgaaaaatcattgtggaagcaattgcaagagttcgatgaccatagggccaaaatttct
catggccgcagtcggcaccactcgtcaaggtatgccaaggacctggatgaaattacgaga
aggcagttggcggaggattctggtctttatggaacttccctccccgagaaaaaggcccca
attcttggtgcttcggcaaggaagctgtcaatgaatatcacagatggcgacaagccatct
ccaaccagtctcaaaaagagcgccgaaccagcgccaaagcctcccaaacaagtagcgaaa
caacccaagctgatgaggcagatcagtctgggccagcgcggatttgggattgctgccccc
aaggctgtggttgcagagattaaagctgagacagtcaacgcttctggtgtctcttccggc
gaggggaaacagccatcaacgcctcgcatccgtccagaactacgaccgagctctccacag
acaatcaccagccacccatcttcagtttctattcaaaaatatcgacttgacgccccggat
actatcgtggaaggggtgcctatgactcccagtattcctattctcaaaagaaacaactct
ggacttgatgtg---------------------------accacgattggctcgtcgttt
aataatcgtcagcaaaagcgggatgacgatcgtgacctgaggtactcggaagcccttcgt
gctgatgacgcacagaaactatacacaaacaagctgcgtgccggtgcacttagtgatgcc
gttcaagatctacctacaactctctcgcccaccactgccattaccccatggctgactctt
gtaaacccctcgaacccggaaagtcttgcaattgacgacactgtattgtatagtcgatgg
caacatgtttatcctcaaatcacccaaatgaaggttcagaagtggaaagctctttgctgt
cccgcgtctgtgcccctcaccacagagtacttcccttcaaagacacagttcgatactgag
taccaccgtcatccgtacactgtcgagcaggatgcagacgatgacctggtggagacgccc
aagtcgcgacaggaatttgttcaggagctcatcagcttgcgtttcactcagggtttccaa
gttgtggtagggccattagttgctcgtgcgtttggacagaacttgatcaagattggtgac
atcttctcaagagatacacccctggaggatggcactagtatctttatgtcggttggcaac
agcattcatcaactttcgtgcgtcaatggtacggaggttgaggtaaacatcttcatgcga
aagccaacagatacttcattcacatcccaaggtttttcgccaatttacaaacctgcaatc
cggacattgttggatgatacttatgaagcccgcgagattgacctcctcactccccgcact
gaccgcaactggaacatgattgactcttacattgctgggcaccataatgaaatgtcagac
agccttcgtttctggcgcgcaagattcgtccttatccctgtcttgcgaaaggatgttcca
atatcaaggacgcagactggggaccacgccgaagaggtacgaattgaaggtattaagcgt
cttgctcaatcatggcaaaagtatcgctacattcctccacctgagcggaagtatcattca
cttgctcaacagaagcgacgacgagaccccaatcccctggatatcgtgtggaaaacagat
gatccctcagttgttatcgccgctgaagttgagacacttcctctcacagaaggggtggaa
ggtgccaatcgaaagggactggtatcggctaaggaccgtttcaagaaatcaaatctgaac
ttatcagccctggctgatgtcatgcagcagcctgttgagaatggaggtgttaggctgcag
aaccgcagatggcatcttcgcctctactctgcgtgtttcatcggatctgacatggtgaca
tggttgcttgacaactttgaagatctcgacactcgagaagatgccgaggcactgggcaat
gccttgatggcgcatgacgaactaaagtctgcaaatccaaaagacaagggcctatttgtt
catgttgacaagcgccaccagttccgagatggtaactactactatcaaatcgccagtgag
tttgccaagcctcatgtaggatggttcaacactcgacgggctacggtgccgccaacgcca
agtatcgaatcttcgaatcgagattcacctcggaccttgatgtcggctcgttcagttgag
gaaagtggttctcctgcgtcaacctcaacaacgccaactatatcactcccccatggggga
aagcggcctagagtcgtgcttagcaaggtcataaagtacgatgttgaccatcgaaagcgg
tcttatagaccagagaggattgatctgcattacgaccgtctccacaaccctgacagctgt
taccatattcgtatcgactggatgaacgtgactacgaagctggtggaagacgcagttgag
agctgggcacgagaagccagtcagtacggcttgcgacttgtcgagttacccatcaaggag
gcatgcacaatcactgagacgaatcctttccgaaagccatatcacatcaagttggcagct
cgtcctccggatcagaagcccgagacgtacattgaccccaactccctgggcccgacaaca
tctccaaacaagcacttctaccaaacggcgattcttaagaagtttgattttgtcctcgat
actgaagcggcatccaatttcccaagcaacgttgatgtgagctactcatggggcaagcct
gattacaaatacacccagtacatccatcggagtggtactctcctggcggagatcacggat
gaaggcgatttcttaattctggcaaaccgtttgtatagcaatcgaccggcgggcatgcgt
tcaatcgatccgcccactgcggttgaacgcggcggccgcatggcatcgtatggtccctac
tcaacttttggcatgtcagaatcagcaacgctatcctcgcccctcctcaaaccaacgcat
tatttccactcgccagcgctgaaaccggctgaccaacagcacaacaaacctatacccgca
acaactcctgatccggattctctcaatgccgagattgacgacttctgtaagaacaagaca
gcgctcgaggagttttacagggaagctttagagaagggccaaaaggttcaaggtacgcct
gcaacggcgccggcattggaggcagtccctgaagctagtatcccgacacttggattgccg
cctggtgttctgggaggaaacgacggagcgccaacaaagcggcttaatagtcctatgtcg
ttcctccgaagaagtagtgtgcagtacgatggtggatccagtctgacagggagatga
>Fp50
atgcccgcttgcgacaagcgattccccatcaacagcctcgcgatcgacttagtcaatcgg
atcaatccactcagagcaacatgcgagctacaggatcatatcgagctctgtcgaatcttc
ctctatagcgagcgagcgacagcccgatcccatgtcacgaaatgcaagtcgagcttagat
cgctcccatgccgaggttcctgtttcccctgcgagcgtatcgacccattccactgtcaaa
gatgagaagcgaacaagaatagaacgcagatgtactgtgacagtcaacgaaggctatgcc
cgggatgaggtcctgctcaatttcgatgtagtaggcgccgatgtaaagcctggaatgttg
atgtgcatctcgactgtgagggacgacctgcgaaagatctcggctggacatggtgctagt
agcaagcaaaatcaagatgcttccaagggaacgtcaggcactcaaaatggggatggcgcg
ggcttcaagtatttctttgttgccaaagatatgcctcaagaaaccaagacacggaaccct
gacgttgaggtctatgtcttgaagcatattgctgatgcgtttgggatgaagaaaggttct
caggttcttttgacaatggtggatgcaaagaaccctgccatcgaagcttctcacgtagaa
ctgtctttcaaagaccaatacctatccagatcagatatttggagaatgactgttggagaa
ctgacaggaagaaccgtttacaaaggccaatctgttttgtttatggggaccatcaaggcg
caagtcaccgcaatttatgtcgatagtcgcaagacacactctgccttcttcacccgcgac
actcggcccatctttcggagtgaatcagcaagatacgttctcttcatccagatggctaaa
gaaatgtgggaattcgatgcagaaagctctggcgaaatcatgttcaacaaagtcgtcaat
gggtttcttcctgcgttgttcaagagatgggctatgctcaaggccaaacacttggtcagt
atcgtactctttgcgcgtgtagaatatgataccggtttgacagctgaattcgacggcctc
tccggcgacttttacactggcatacagccatctgggctgcgtcggccatacaaagacttt
taccgagtcgtggtcagcgagatgggcagtggggaatggacaaagatcctgcaccagttg
aaggtagaattcaacttcttccgccgggatatcagtttgtatcaccacaagctcaacgct
caggctgagatcaacggcccggactctatccccaaagatactccctcgtctcgtgtcaag
gctgagtcaacttatgccatgtatggcaatgttttagaagctataaatctagcttcatct
cagttcgcccatgaccatattgatagagacctcaccaggacaggtatttcaattgcagta
atcagccctggttctggtgttttcgaagtggactatgagaccttgcggagaaccaccgaa
gcattggtagggaatggcattggtattgatctgatatgcatgcccaaaatgccgctgcat
tcagtgcctctattcaagtatcgcaacccgcagtattctgatgaccacagccaagctcat
cggtcgagcttctcgagatcgtttcacagtcgtgatagtacgccaaaccaccctactcca
gtgatagggagctatcaatcacttggtgaatcattctcgccttcgaaagggatgagcctt
tcacgccgtgcagaccccctcatatccatggcaacaagcgaccaatggtgctttgcgctt
ccgcaatggcttcatgtctcgttctggaccggggcgtctgatgaggctctttcgtatgag
ggtattgccttgtccgtgtccaacaaagtcatgcaagacgacgaagacgagttcaacatt
cgatgtcgtatgtacgcgttgcagatgagaagtgtccttgaaacaaacgagatagaaacg
acacctttacaagtcgatactcacttccccgccaacatcactgaaccgccgtcgtcgcag
aaatatcgtaatactggtatcaacgatactgtctacattcccagcagacgggcaccagaa
ggtctttacgatcacacgtctggattccaaaggtttgttccagacagattggcaagacct
ggtgaaaaatcattgtggaagcaattgcaagagttcgatgaccatagggccaaaatttct
catggccgcagtcggcaccactcgtcaaggtatgccaaggacctggatgaaattacgaga
aggcagttggcggaggattctggtctttatggaacttccctccccgagaaaaaggcccca
attcttggtgcttcggcaaggaagctgtcaatgaatatcacagatggcgacaagccatct
ccaaccagtctcaaaaagagcgccgaaccagcgccaaagcctcccaaacaagtagcgaaa
caacccaagctgatgaggcagatcagtctaggccagcgcggatttgggattgctgccccc
aaggctgtggttgcagagattaaagctgagacagtcaacgcttctggtgtctcttccggc
gaggggaaacagccatcaacgcctcgcatccgtccagaactacgaccgagctctccacag
acaatcaccagccacccatcttcagtttctattcaaaaatatcgacttgacgccccggat
actatcgtggaaggggtgcctatgactcccagtattcctattctcaaaagaaacaactct
ggacttgatgtg---------------------------accacgattggctcgtcgttt
aataatcgtcagcaaaagcgggatgacgatcgtgacctgaggtactcggaagcccttcgt
gctgatgacgcacagaaactatacacaaacaagctgcgtgccggtgcacttagtgatgcc
gttcaagatctacctacaactctctcgcccaccactgccattaccccatggctgactctt
gtaaacccctcgaacccggaaagtcttgcaattgacgacactgtattgtatagtcgatgg
caacatgtttatcctcaaatcacccaaatgaaggttcagaagtggaaagctctttgctgt
cccgcgtctgtgcccctcaccacagagtacttcccttcaaagacacagttcgatactgag
taccaccgtcatccgtacactgtcgagcaggatgcagacgatgacctggtggagacgccc
aagtcgcgacaggaatttgttcaggagctcatcagcttgcgtttcactcagggtttccaa
gttgtggtagggccattagttgctcgtgcgtttggacagaacttgatcaagattggtgac
atcttctcaagagatacacccctggaggatggcactagtatctttatgtcggttggcaac
agcattcatcaactttcgtgcgtcaatggtacggaggttgaggtaaacatcttcatgcga
aagccaacagatacttcattcacatcccaaggtttttcgccaatttacaaacctgcaatc
cggacattgttggatgatacttatgaagcccgcgagattgacctcctcactccccgcact
gaccgcaactggaacatgattgactcttacattgctgggcaccataatgaaatgtcagac
agccttcgtttctggcgcgcaagattcgtccttatccctgtcttgcgaaaggatgttcca
atatcaaggacgcagactggggaccacgccgaagaggtacgaattgaaggtattaagcgt
cttgctcaatcatggcaaaagtatcgctacattcctccacctgagcggaagtatcattca
cttgctcaacagaagcgacgacgagaccccaatcccctggatatcgtgtggaaaacagat
gatccctcagttgttatcgccgctgaagttgagacacttcctctcacagaaggggtggaa
ggtgccaatcgaaagggactggtatcggctaaggaccgtttcaagaaatcaaatctgaac
ttatcagccctggctgatgtcatgcagcagcctgttgagaatggaggtgttaggctgcag
aaccgcagatggcatcttcgcctctactctgcgtgtttcatcggatctgacatggtgaca
tggttgcttgacaactttgaagatctcgacactcgagaagatgccgaggcactgggcaat
gccttgatggcgcatgacgaactaaagtctgcaaatccaaaagacaagggcctatttgtt
catgttgacaagcgccaccagttccgagatggtaactactactatcaaatcgccagtgag
tttgccaagcctcatgtaggatggttcaacactcgacgggctacggtgccgccaacgcca
agtatcgaatcttcgaatcgagattcacctcggaccttgatgtcggctcgttcagttgag
gaaagtggttctcctgcgtcaacctcaacaacgccaactatatcactcccccatggggga
aagcggcctagagtcgtgcttagcaaggtcataaagtacgatgttgaccatcgaaagcgg
tcttatagaccagagaggattgatctgcattacgaccgtctccacaaccctgacagctgt
taccatattcgtatcgactggatgaacgtgactacgaagctggtggaagacgcagttgag
agctgggcacgagaagccagtcagtacggcttgcgacttgtcgagttacccatcaaggag
gcatgcacaatcactgagacgaatcctttccgaaagccatatcacatcaagttggcagct
cgtcctccggatcagaagcccgagacgtacattgaccccaactccctgggcccgacaaca
tctccaaacaagcacttctaccaaacggcgattcttaagaagtttgattttgtcctcgat
actgaagcggcatccaatttcccaagcaacgttgatgtgagctactcatggggcaagcct
gattacaaatacacccagtacatccatcggagtggtactctcctggcggagatcacggat
gaaggcgatttcttaattctggcaaaccgtttgtatagcaatcgaccggcgggcatgcgt
tcaatcgatccgcccactgcggttgaacgcggcggccgcatggcatcgtatggtccctac
tcaacttttggcatgtcagaatcagcaacgctatcctcgcccctcctcaaaccaacgcat
tatttccactcgccagcgctgaaaccggctgaccaacagcacaacaaacctatacccgca
acaactcctgatccggattctctcaatgccgagattgacgacttctgtaagaacaagaca
gcgctcgaggagttttacagggaagctttagagaagggccaaaaggttcaaggtacgcct
gcaacagcgccggcattggaggcagtccctgaagctagtatcccgacacttggattgccg
cctggtgttctgggaggaaacgacggagcgccaacaaagcggcttaatagtcctatgtcg
ttcctccgaagaagtagtgtgcagtacgatggtggatccagtctgacagggagatga
>Fp51
atgcccgcttgcgacaagcgattccccatcaacagcctcgcgatcgacttagtcaatcgg
atcaatccactcagagcaacatgcgagctacaggatcatatcgagctctgtcgaatcttc
ctctatagcgagcgagcgacagcccgatcccatgtcacgaaatgcaagtcgagcttagat
cgctcccatgccgaggttcctgtttcccctgcgagcgtatcgacccattccactgtcaaa
gatgagaagcgaacaagaatagaacgcagatgtactgtgacagtcaacgaaggctatgcc
cgggatgaggtcctgctcaatttcgatgtagtaggcgccgatgtaaagcctggaatgttg
atgtgcatctcgactgtgagggacgacctgcgaaagatctcggctggacatggtgctagt
agcaagcaaaatcaagatgcttccaagggaacgtcaggcactcaaaatggggatggcgcg
ggcttcaagtatttctttgttgccaaagatatgcctcaagaaaccaagacacggaaccct
gacgttgaggtctatgtcttgaagcatattgctgatgcgtttgggatgaagaaaggttct
caggttcttttgacaatggtggatgcaaagaaccctgccatcgaagcttctcacgtagaa
ctgtctttcaaagaccaatacctatccagatcagatatttggagaatgactgttggagaa
ctgacaggaagaaccgtttacaaaggccaatctgttttgtttatggggaccatcaaggcg
caagtcaccgcaatttatgtcgatagtcgcaagacacactctgccttcttcacccgcgac
actcggcccatctttcggagtgaatcagcaagatacgttctcttcatccagatggctaaa
gaaatgtgggaattcgatgcagaaagctctggcgaaatcatgttcaacaaagtcgtcaat
gggtttcttcctgcgttgttcaagagatgggctatgctcaaggccaaacacttggtcagt
atcgtactctttgcgcgtgtagaatatgataccggtttgacagctgaattcgacggcctc
tccggcgacttttacactggcatacagccatctgggctgcgtcggccatacaaagacttt
taccgagtcgtggtcagcgagatgggcagtggggaatggacaaagatcctgcaccagttg
aaggtagaattcaacttcttccgccgggatatcagtttgtatcaccacaagctcaacgct
caggctgagatcaacggcccggactctatccccaaagatactccctcgtctcgtgtcaag
gctgagtcaacttatgccatgtatggcaatgttttagaagctataaatctagcttcatct
cagttcgcccatgaccatattgatagagacctcaccaggacaggtatttcaattgcagta
atcagccctggttctggtgttttcgaagtggactatgagaccttgcggagaaccaccgaa
gcattggtagggaatggcattggtattgatctgatatgcatgcccaaaatgccgctgcat
tcagtgcctctattcaagtatcgcaacccgcagtattctgatgaccacagccaagctcat
cggtcgagcttctcgagatcgtttcacagtcgtgatagtacgccaaaccaccctactcca
gtgatagggagctatcaatcacttggtgaatcattctcgccttcgaaagggatgagcctt
tcacgccgtgcagaccccctcatatccatggcaacaagcgaccaatggtgctttgcgctt
ccgcaatggcttcatgtctcgttctggaccggggcgtctgatgaggctctttcgtatgag
ggtattgccttgtccgtgtccaacaaagtcatgcaagacgacgaagacgagttcaacatt
cgatgtcgtatgtacgcgttgcagatgagaagtgtccttgaaacaaacgagatagaaacg
acacctttacaagtcgatactcacttccccgccaacatcactgaaccgccgtcgtcgcag
aaatatcgtaatactggtatcaacgatactgtctacattcccagcagacgggcaccagaa
ggtctttacgatcacacgtctggattccaaaggtttgttccagacagattggcaagacct
ggtgaaaaatcattgtggaagcaattgcaagagttcgatgaccatagggccaaaatttct
catggccgcagtcggcaccactcgtcaaggtatgccaaggacctggatgaaattacgaga
aggcagttggcggaggattctggtctttatggaacttccctccccgagaaaaaggcccca
attcttggtgcttcggcaaggaagctgtcaatgaatatcacagatggcgacaagccatct
ccaaccagtctcaaaaagagcgccgaaccagcgccaaagcctcccaaacaagtagcgaaa
caacccaagctgatgaggcagatcagtctgggccagcgcggatttgggattgctgccccc
aaggctgtggttgcagagattaaagctgagacagtcaacgcttctggtgtctcttccggc
gaggggaaacagccatcaacgcctcgcatccgtccagaactacgaccgagctctccacag
acaatcaccagccacccatcttcagtttctattcaaaaatatcgacttgacgccccggat
actatcgtggaaggggtgcctatgactcccagtattcctattctcaaaagaaacaactct
ggacttgatgtg---------------------------accacgattggctcgtcgttt
aataatcgtcagcaaaagcgggatgacgatcgtgacctgaggtactcggaagcccttcgt
gctgatgacgcacagaaactatacacaaacaagctgcgtgccggtgcacttagtgatgcc
gttcaagatctacctacaactctctcgcccaccactgccattaccccatggctgactctt
gtaaacccctcgaacccggaaagtcttgcaattgacgacactgtattgtatagtcgatgg
caacatgtttatcctcaaatcacccaaatgaaggttcagaagtggaaagctctttgctgt
cccgcgtctgtgcccctcaccacagagtacttcccttcaaagacacagttcgatactgag
taccaccgtcatccgtacactgtcgagcaggatgcagacgatgacctggtggagacgccc
aagtcgcgacaggaatttgttcaggagctcatcagcttgcgtttcactcagggtttccaa
gttgtggtagggccattagttgctcgtgcgtttggacagaacttgatcaagattggtgac
atcttctcaagagatacacccctggaggatggcactagtatctttatgtcggttggcaac
agcattcatcaactttcgtgcgtcaatggtacggaggttgaggtaaacatcttcatgcga
aagccaacagatacttcattcacatcccaaggtttttcgccaatttacaaacctgcaatc
cggacattgttggatgatacttatgaagcccgcgagattgacctcctcactccccgcact
gaccgcaactggaacatgattgactcttacattgctgggcaccataatgaaatgtcagac
agccttcgtttctggcgcgcaagattcgtccttatccctgtcttgcgaaaggatgttcca
atatcaaggacgcagactggggaccacgccgaagaggtacgaattgaaggtattaagcgt
cttgctcaatcatggcaaaagtatcgctacattcctccacctgagcggaagtatcattca
cttgctcaacagaagcgacgacgagaccccaatcccctggatatcgtgtggaaaacagat
gatccctcagttgttatcgccgctgaagttgagacacttcctctcacagaaggggtggaa
ggtgccaatcgaaagggactggtatcggctaaggaccgtttcaagaaatcaaatctgaac
ttatcagccctggctgatgtcatgcagcagcctgttgagaatggaggtgttaggctgcag
aaccgcagatggcatcttcgcctctactctgcgtgtttcatcggatctgacatggtgaca
tggttgcttgacaactttgaagatctcgacactcgagaagatgccgaggcactgggcaat
gccttgatggcgcatgacgaactaaagtctgcaaatccaaaagacaagggcctatttgtt
catgttgacaagcgccaccagttccgagatggtaactactactatcaaatcgccagtgag
tttgccaagcctcatgtaggatggttcaacactcgacgggctacggtgccgccaacgcca
agtatcgaatcttcgaatcgagattcacctcggaccttgatgtcggctcgttcagttgag
gaaagtggttctcctgcgtcaacctcaacaacgccaactatatcactcccccatggggga
aagcggcctagagtcgtgcttagcaaggtcataaagtacgatgttgaccatcgaaagcgg
tcttatagaccagagaggattgatctgcattacgaccgtctccacaaccctgacagctgt
taccatattcgtatcgactggatgaacgtgactacgaagctggtggaagacgcagttgag
agctgggcacgagaagccagtcagtacggcttgcgacttgtcgagttacccatcaaggag
gcatgcacaatcactgagacgaatcctttccgaaagccatatcacatcaagttggcagct
cgtcctccggatcagaagcccgagacgtacattgaccccaactccctgggcccgacaaca
tctccaaacaagcacttctaccaaacggcgattcttaagaagtttgattttgtcctcgat
actgaagcggcatccaatttcccaagcaacgttgatgtgagctactcatggggcaagcct
gattacaaatacacccagtacatccatcggagtggtactctcctggcggagatcacggat
gaaggcgatttcttaattctggcaaaccgtttgtatagcaatcgaccggcgggcatgcgt
tcaatcgatccgcccactgcggttgaacgcggcggccgcatggcatcgtatggtccctac
tcaacttttggcatgtcagaatcagcaacgctatcctcgcccctcctcaaaccaacgcat
tatttccactcgccagcgctgaaaccggctgaccaacagcacaacaaacctatacccgca
acaactcctgatccggattctctcaatgccgagattgacgacttctgtaagaacaagaca
gcgctcgaggagttttacagggaagctttagagaagggccaaaaggttcaaggtacgcct
gcaacagcgccggcattggaggcagtccctgaagctagtatcccgacacttggattgccg
cctggtgttctgggaggaaacgacggagcgccaacaaagcggcttaatagtcctatgtcg
ttcctccgaagaagtagtgtgcagtacgatggtggatccagtctgacagggagatga
>Fp59
atgtc------------acgaaatggtaccaacag----gaacccggtcccgcgtatggg
accgccgcactggcgacagtata-------------------------------------
-------------------------------------------gcaagtcgagcttagat
cgctcccatgccgaggttcctgtttcccctgcgagcgtatcgacccattccactgtcaaa
gatgagaagcgaacaagaatagaacgcagatgtactgtgacagtcaacgaaggctatgcc
cgggatgaggtcctgctcaatttcgatgtagtaggcgccgatgtaaagcctggaatgttg
atgtgcatctcgactgtgagggacgacctgcgaaagatctcggctggacatggtgctagt
agcaagcaaaatcaagatgcttccaagggaacgtcaggcactcaaaatggggatggcgcg
ggcttcaagtatttctttgttgccaaagatatgcctcaagaaaccaagacacggaaccct
gacgttgaggtctatgtcttgaagcatattgctgatgcgtttgggatgaagaaaggttct
caggttcttttgacaatggtggatgcaaagaaccctgccatcgaagcttctcacgtagaa
ctgtctttcaaagaccaatacctatccagatcagatatttggagaatgactgttggagaa
ctgacaggaagaaccgtttacaaaggccaatctgttttgtttatggggaccatcaaggcg
caagtcaccgcaatttatgtcgatagtcgcaagacacactctgccttcttcacccgcgac
actcggcccatctttcggagtgaatcagcaagatacgttctcttcatccagatggctaaa
gaaatgtgggaattcgatgcagaaagctctggcgaaatcatgttcaacaaagtcgtcaat
gggtttcttcctgcgttgttcaagagatgggctatgctcaaggccaaacacttggtcagt
atcgtactctttgcgcgtgtagaatatgataccggtttgacagctgaattcgacggcctc
tccggcgacttttacactggcatacagccatctgggctgcgtcggccatacaaagacttt
taccgagtcgtggtcagcgagatgggcagtggggaatggacaaagatcctgcaccagttg
aaggtagaattcaacttcttccgccgggatatcagtttgtatcaccacaagctcaacgct
caggctgagatcaacggcccggactctatccccaaagatactccctcgtctcgtgtcaag
gctgagtcaacttatgccatgtatggcaatgttttagaagctataaatctagcttcatct
cagttcgcccatgaccatattgatagagacctcaccaggacaggtatttcaattgcagta
atcagccctggttctggtgttttcgaagtggactatgagaccttgcggagaaccaccgaa
gcattggtagggaatggcattggtattgatctgatatgcatgcccaaaatgccgctgcat
tcagtgcctctattcaagtatcgcaacccgcagtattctgatgaccacagccaagctcat
cggtcgagcttctcgagatcgtttcacagtcgtgatagtacgccaaaccaccctactcca
gtgatagggagctatcaatcacttggtgaatcattctcgccttcgaaagggatgagcctt
tcacgccgtgcagaccccctcatatccatggcaacaagcgaccaatggtgctttgcgctt
ccgcaatggcttcatgtctcgttctggaccggggcgtctgatgaggctctttcgtatgag
ggtattgccttgtccgtgtccaacaaagtcatgcaagacgacgaagacgagttcaacatt
cgatgtcgtatgtacgcgttgcagatgagaagtgtccttgaaacaaacgagatagaaacg
acacctttacaagtcgatactcacttccccgccaacatcactgaaccgccgtcgtcgcag
aaatatcgtaatactggtatcaacgatactgtctacattcccagcagacgggcaccagaa
ggtctttacgatcacacgtctggattccaaaggtttgttccagacagattggcaagacct
ggtgaaaaatcattgtggaagcaattgcaagagttcgatgaccatagggccaaaatttct
catggccgcagtcggcaccactcgtcaaggtatgccaaggacctggatgaaattacgaga
aggcagttggcggaggattctggtctttatggaacttccctccccgagaaaaaggcccca
attcttggtgcttcggcaaggaagctgtcaatgaatatcacagatggcgacaagccatct
ccaaccagtctcaaaaagagcgccgaaccagcgccaaagcctcccaaacaagtagcgaaa
caacccaagctgatgaggcagatcagtctgggccagcgcggatttgggattgctgccccc
aaggctgtggttgcagagattaaagctgagacagtcaacgcttctggtgtctcttccggc
gaggggaaacagccatcaacgcctcgcatccgtccagaactacgaccgagctctccacag
acaatcaccagccacccatcttcagtttctattcaaaaatatcgacttgacgccccggat
actatcgtggaaggggtgcctatgactcccagtattcctattctcaaaagaaacaactct
ggacttgatgtg---------------------------accacgattggctcgtcgttt
aataatcgtcagcaaaagcgggatgacgatcgtgacctgaggtactcggaagcccttcgt
gctgatgacgcacagaaactatacacaaacaagctgcgtgccggtgcacttagtgatgcc
gttcaagatctacctacaactctctcgcccaccactgccattaccccatggctgactctt
gtaaacccctcgaacccggaaagtcttgcaattgacgacactgtattgtatagtcgatgg
caacatgtttatcctcaaatcacccaaatgaaggttcagaagtggaaagctctttgctgt
cccgcgtctgtgcccctcaccacagagtacttcccttcaaagacacagttcgatactgag
taccaccgtcatccgtacactgtcgagcaggatgcagacgatgacctggtggagacgccc
aagtcgcgacaggaatttgttcaggagctcatcagcttgcgtttcactcagggtttccaa
gttgtggtagggccattagttgctcgtgcgtttggacagaacttgatcaagattggtgac
atcttctcaagagatacacccctggaggatggcactagtatctttatgtcggttggcaac
agcattcatcaactttcgtgcgtcaatggtacggaggttgaggtaaacatcttcatgcga
aagccaacagatacttcattcacatcccaaggtttttcgccaatttacaaacctgcaatc
cggacattgttggatgatacttatgaagcccgcgagattgacctcctcactccccgcact
gaccgcaactggaacatgattgactcttacattgctgggcaccataatgaaatgtcagac
agccttcgtttctggcgcgcaagattcgtccttatccctgtcttgcgaaaggatgttcca
atatcaaggacgcagactggggaccacgccgaagaggtacgaattgaaggtattaagcgt
cttgctcaatcatggcaaaagtatcgctacattcctccacctgagcggaagtatcattca
cttgctcaacagaagcgacgacgagaccccaatcccctggatatcgtgtggaaaacagat
gatccctcagttgttatcgccgctgaagttgagacacttcctctcacagaaggggtggaa
ggtgccaatcgaaagggactggtatcggctaaggaccgtttcaagaaatcaaatctgaac
ttatcagccctggctgatgtcatgcagcagcctgttgagaatggaggtgttaggctgcag
aaccgcagatggcatcttcgcctctactctgcgtgtttcatcggatctgacatggtgaca
tggttgcttgacaactttgaagatctcgacactcgagaagatgccgaggcactgggcaat
gccttgatggcgcatgacgaactaaagtctgcaaatccaaaagacaagggcctatttgtt
catgttgacaagcgccaccagttccgagatggtaactactactatcaaatcgccagtgag
tttgccaagcctcatgtaggatggttcaacactcgacgggctacggtgccgccaacgcca
agtatcgaatcttcgaatcgagattcacctcggaccttgatgtcggctcgttcagttgag
gaaagtggttctcctgcgtcaacctcaacaacgccaactatatcactcccccatggggga
aagcggcctagagtcgtgcttagcaaggtcataaagtacgatgttgaccatcgaaagcgg
tcttatagaccagagaggattgatctgcattacgaccgtctccacaaccctgacagctgt
taccatattcgtatcgactggatgaacgtgactacgaagctggtggaagacgcagttgag
agctgggcacgagaagccagtcagtacggcttgcgacttgtcgagttacccatcaaggag
gcatgcacaatcactgagacgaatcctttccgaaagccatatcacatcaagttggcagct
cgtcctccggatcagaagcccgagacgtacattgaccccaactccctgggcccgacaaca
tctccaaacaagcacttctaccaaacggcgattcttaagaagtttgattttgtcctcgat
actgaagcggcatccaatttcccaagcaacgttgatgtgagctactcatggggcaagcct
gattacaaatacacccagtacatccatcggagtggtactctcctggcggagatcacggat
gaaggcgatttcttaattctggcaaaccgtttgtatagcaatcgaccggcgggcatgcgt
tcaatcgatccgcccactgcggttgaacgcggcggccgcatggcatcgtatggtccctac
tcaacttttggcatgtcagaatcagcaacgctatcctcgcccctcctcaaaccaacgcat
tatttccactcgccagcgctgaaaccggctgaccaacagcacaacaaacctatacccgca
acaactcctgatccggattctctcaatgccgagattgacgacttctgtaagaacaagaca
gcgctcgaggagttttacagggaagctttagagaagggccaaaaggttcaaggtacgcct
gcaacagcgccggcattggaggcagtccctgaagctagtatcccgacacttggattgccg
cctggtgttctgggaggaaacgacggagcgccaacaaagcggcttaatagtcctatgtcg
ttcctccgaagaagtagtgtgcagtacgatggtggatccagtctgacagggagatga
>Fp63
atgtc------------acgaaatggtaccaacag----gaacccggtcccgcgtatggg
accgccgcactggcgacagtata-------------------------------------
-------------------------------------------gcaagtcgagcttagat
cgctcccatgccgaggttcctgtttcccctgcgagcgtatcgacccattccactgtcaaa
gatgagaagcgaacaagaatagaacgcagatgtactgtgacagtcaacgaaggctatgcc
cgggatgaggtcctgctcaatttcgatgtagtaggcgccgatgtaaagcctggaatgttg
atgtgcatctcgactgtgagggacgacctgcgaaagatctcggctggacatggtgctagt
agcaagcaaaatcaagatgcttccaagggaacgtcaggcactcaaaatggggatggcgcg
ggcttcaagtatttctttgttgccaaagatatgcctcaagaaaccaagacacggaaccct
gacgttgaggtctatgtcttgaagcatattgctgatgcgtttgggatgaagaaaggttct
caggttcttttgacaatggtggatgcaaagaaccctgccatcgaagcttctcacgtagaa
ctgtctttcaaagaccaatacctatccagatcagatatttggagaatgactgttggagaa
ctgacaggaagaaccgtttacaaaggccaatctgttttgtttatggggaccatcaaggcg
caagtcaccgcaatttatgtcgatagtcgcaagacacactctgccttcttcacccgcgac
actcggcccatctttcggagtgaatcagcaagatacgttctcttcatccagatggctaaa
gaaatgtgggaattcgatgcagaaagctctggcgaaatcatgttcaacaaagtcgtcaat
gggtttcttcctgcgttgttcaagagatgggctatgctcaaggccaaacacttggtcagt
atcgtactctttgcgcgtgtagaatatgataccggtttgacagctgaattcgacggcctc
tccggcgacttttacactggcatacagccatctgggctgcgtcggccatacaaagacttt
taccgagtcgtggtcagcgagatgggcagtggggaatggacaaagatcctgcaccagttg
aaggtagaattcaacttcttccgccgggatatcagtttgtatcaccacaagctcaacgct
caggctgagatcaacggcccggactctatccccaaagatactccctcgtctcgtgtcaag
gctgagtcaacttatgccatgtatggcaatgttttagaagctataaatctagcttcatct
cagttcgcccatgaccatattgatagagacctcaccaggacaggtatttcaattgcagta
atcagccctggttctggtgttttcgaagtggactatgagaccttgcggagaaccaccgaa
gcattggtagggaatggcattggtattgatctgatatgcatgcccaaaatgccgctgcat
tcagtgcctctattcaagtatcgcaacccgcagtattctgatgaccacagccaagctcat
cggtcgagcttctcgagatcgtttcacagtcgtgatagtacgccaaaccaccctactcca
gtgatagggagctatcaatcacttggtgaatcattctcgccttcgaaagggatgagcctt
tcacgccgtgcagaccccctcatatccatggcaacaagcgaccaatggtgctttgcgctt
ccgcaatggcttcatgtctcgttctggaccggggcgtctgatgaggctctttcgtatgag
ggtattgccttgtccgtgtccaacaaagtcatgcaagacgacgaagacgagttcaacatt
cgatgtcgtatgtacgcgttgcagatgagaagtgtccttgaaacaaacgagatagaaacg
acacctttacaagtcgatactcacttccccgccaacatcactgaaccgccgtcgtcgcag
aaatatcgtaatactggtatcaacgatactgtctacattcccagcagacgggcaccagaa
ggtctttacgatcacacgtctggattccaaaggtttgttccagacagattggcaagacct
ggtgaaaaatcattgtggaagcaattgcaagagttcgatgaccatagggccaaaatttct
catggccgcagtcggcaccactcgtcaaggtatgccaaggacctggatgaaattacgaga
aggcagttggcggaggattctggtctttatggaacttccctccccgagaaaaaggcccca
attcttggtgcttcggcaaggaagctgtcaatgaatatcacagatggcgacaagccatct
ccaaccagtctcaaaaagagcgccgaaccagcgccaaagcctcccaaacaagtagcgaaa
caacccaagctgatgaggcagatcagtctgggccagcgcggatttgggattgctgccccc
aaggctgtggttgcagagattaaagctgagacagtcaacgcttctggtgtctcttccggc
gaggggaaacagccatcaacgcctcgcatccgtccagaactacgaccgagctctccacag
acaatcaccagccacccatcttcagtttctattcaaaaatatcgacttgacgccccggat
actatcgtggaaggggtgcctatgactcccagtattcctattctcaaaagaaacaactct
ggacttgatgtg---------------------------accacgattggctcgtcgttt
aataatcgtcagcaaaagcgggatgacgatcgtgacctgaggtactcggaagcccttcgt
gctgatgacgcacagaaactatacacaaacaagctgcgtgccggtgcacttagtgatgcc
gttcaagatctacctacaactctctcgcccaccactgccattaccccatggctgactctt
gtaaacccctcgaacccggaaagtcttgcaattgacgacactgtattgtatagtcgatgg
caacatgtttatcctcaaatcacccaaatgaaggttcagaagtggaaagctctttgctgt
cccgcgtctgtgcccctcaccacagagtacttcccttcaaagacacagttcgatactgag
taccaccgtcatccgtacactgtcgagcaggatgcagacgatgacctggtggagacgccc
aagtcgcgacaggaatttgttcaggagctcatcagcttgcgtttcactcagggtttccaa
gttgtggtagggccattagttgctcgtgcgtttggacagaacttgatcaagattggtgac
atcttctcaagagatacacccctggaggatggcactagtatctttatgtcggttggcaac
agcattcatcaactttcgtgcgtcaatggtacggaggttgaggtaaacatcttcatgcga
aagccaacagatacttcattcacatcccaaggtttttcgccaatttacaaacctgcaatc
cggacattgttggatgatacttatgaagcccgcgagattgacctcctcactccccgcact
gaccgcaactggaacatgattgactcttacattgctgggcaccataatgaaatgtcagac
agccttcgtttctggcgcgcaagattcgtccttatccctgtcttgcgaaaggatgttcca
atatcaaggacgcagactggggaccacgccgaagaggtacgaattgaaggtattaagcgt
cttgctcaatcatggcaaaagtatcgctacattcctccacctgagcggaagtatcattca
cttgctcaacagaagcgacgacgagaccccaatcccctggatatcgtgtggaaaacagat
gatccctcagttgttatcgccgctgaagttgagacacttcctctcacagaaggggtggaa
ggtgccaatcgaaagggactggtatcggctaaggaccgtttcaagaaatcaaatctgaac
ttatcagccctggctgatgtcatgcagcagcctgttgagaatggaggtgttaggctgcag
aaccgcagatggcatcttcgcctctactctgcgtgtttcatcggatctgacatggtgaca
tggttgcttgacaactttgaagatctcgacactcgagaagatgccgaggcactgggcaat
gccttgatggcgcatgacgaactaaagtctgcaaatccaaaagacaagggcctatttgtt
catgttgacaagcgccaccagttccgagatggtaactactactatcaaatcgccagtgag
tttgccaagcctcatgtaggatggttcaacactcgacgggctacggtgccgccaacgcca
agtatcgaatcttcgaatcgagattcacctcggaccttgatgtcggctcgttcagttgag
gaaagtggttctcctgcgtcaacctcaacaacgccaactatatcactcccccatggggga
aagcggcctagagtcgtgcttagcaaggtcataaagtacgatgttgaccatcgaaagcgg
tcttatagaccagagaggattgatctgcattacgaccgtctccacaaccctgacagctgt
taccatattcgtatcgactggatgaacgtgactacgaagctggtggaagacgcagttgag
agctgggcacgagaagccagtcagtacggcttgcgacttgtcgagttacccatcaaggag
gcatgcacaatcactgagacgaatcctttccgaaagccatatcacatcaagttggcagct
cgtcctccggatcagaagcccgagacgtacattgaccccaactccctgggcccgacaaca
tctccaaacaagcacttctaccaaacggcgattcttaagaagtttgattttgtcctcgat
actgaagcggcatccaatttcccaagcaacgttgatgtgagctactcatggggcaagcct
gattacaaatacacccagtacatccatcggagtggtactctcctggcggagatcacggat
gaaggcgatttcttaattctggcaaaccgtttgtatagcaatcgaccggcgggcatgcgt
tcaatcgatccgcccactgcggttgaacgcggcggccgcatggcatcgtatggtccctac
tcaacttttggcatgtcagaatcagcaacgctatcctcgcccctcctcaaaccaacgcat
tatttccactcgccagcgctgaaaccggctgaccaacagcacaacaaacctatacccgca
acaactcctgatccggattctctcaatgccgagattgacgacttctgtaagaacaagaca
gcgctcgaggagttttacagggaagctttagagaagggccaaaaggttcaaggtacgcct
gcaacagcgccggcattggaggcagtccctgaagctagtatcccgacacttggattgccg
cctggtgttctgggaggaaacgacggagcgccaacaaagcggcttaatagtcctatgtcg
ttcctccgaagaagtagtgtgcagtacgatggtggatccagtctgacagggagatga
>Fp65
atgtc------------acgaaatggtaccaacag----gaacccggtcccgcgtatggg
accgccgcactggcgacagtata-------------------------------------
-------------------------------------------gcaagtcgagcttagat
cgctcccatgccgaggttcctgtttcccctgcgagcgtatcgacccattccactgtcaaa
gatgagaagcgaacaagaatagaacgcagatgtactgtgacagtcaacgaaggctatgcc
cgggatgaggtcctgctcaatttcgatgtagtaggcgccgatgtaaagcctggaatgttg
atgtgcatctcgactgtgagggacgacctgcgaaagatctcggctggacatggtgctagt
agcaagcaaaatcaagatgcttccaagggaacgtcaggcactcaaaatggggatggcgcg
ggcttcaagtatttctttgttgccaaagatatgcctcaagaaaccaagacacggaaccct
gacgttgaggtctatgtcttgaagcatattgctgatgcgtttgggatgaagaaaggttct
caggttcttttgacaatggtggatgcaaagaaccctgccatcgaagcttctcacgtagaa
ctgtctttcaaagaccaatacctatccagatcagatatttggagaatgactgttggagaa
ctgacaggaagaaccgtttacaaaggccaatctgttttgtttatggggaccatcaaggcg
caagtcaccgcaatttatgtcgatagtcgcaagacacactctgccttcttcacccgcgac
actcggcccatctttcggagtgaatcagcaagatacgttctcttcatccagatggctaaa
gaaatgtgggaattcgatgcagaaagctctggcgaaatcatgttcaacaaagtcgtcaat
gggtttcttcctgcgttgttcaagagatgggctatgctcaaggccaaacacttggtcagt
atcgtactctttgcgcgtgtagaatatgataccggtttgacagctgaattcgacggcctc
tccggcgacttttacactggcatacagccatctgggctgcgtcggccatacaaagacttt
taccgagtcgtggtcagcgagatgggcagtggggaatggacaaagatcctgcaccagttg
aaggtagaattcaacttcttccgccgggatatcagtttgtatcaccacaagctcaacgct
caggctgagatcaacggcccggactctatccccaaagatactccctcgtctcgtgtcaag
gctgagtcaacttatgccatgtatggcaatgttttagaagctataaatctagcttcatct
cagttcgcccatgaccatattgatagagacctcaccaggacaggtatttcaattgcagta
atcagccctggttctggtgttttcgaagtggactatgagaccttgcggagaaccaccgaa
gcattggtagggaatggcattggtattgatctgatatgcatgcccaaaatgccgctgcat
tcagtgcctctattcaagtatcgcaacccgcagtattctgatgaccacagccaagctcat
cggtcgagcttctcgagatcgtttcacagtcgtgatagtacgccaaaccaccctactcca
gtgatagggagctatcaatcacttggtgaatcattctcgccttcgaaagggatgagcctt
tcacgccgtgcagaccccctcatatccatggcaacaagcgaccaatggtgctttgcgctt
ccgcaatggcttcatgtctcgttctggaccggggcgtctgatgaggctctttcgtatgag
ggtattgccttgtccgtgtccaacaaagtcatgcaagacgacgaagacgagttcaacatt
cgatgtcgtatgtacgcgttgcagatgagaagtgtccttgaaacaaacgagatagaaacg
acacctttacaagtcgatactcacttccccgccaacatcactgaaccgccgtcgtcgcag
aaatatcgtaatactggtatcaacgatactgtctacattcccagcagacgggcaccagaa
ggtctttacgatcacacgtctggattccaaaggtttgttccagacagattggcaagacct
ggtgaaaaatcattgtggaagcaattgcaagagttcgatgaccatagggccaaaatttct
catggccgcagtcggcaccactcgtcaaggtatgccaaggacctggatgaaattacgaga
aggcagttggcggaggattctggtctttatggaacttccctccccgagaaaaaggcccca
attcttggtgcttcggcaaggaagctgtcaatgaatatcacagatggcgacaagccatct
ccaaccagtctcaaaaagagcgccgaaccagcgccaaagcctcccaaacaagtagcgaaa
caacccaagctgatgaggcagatcagtctgggccagcgcggatttgggattgctgccccc
aaggctgtggttgcagagattaaagctgagacagtcaacgcttctggtgtctcttccggc
gaggggaaacagccatcaacgcctcgcatccgtccagaactacgaccgagctctccacag
acaatcaccagccacccatcttcagtttctattcaaaaatatcgacttgacgccccggat
actatcgtggaaggggtgcccatgactcccagtattcctattctcaaaagaaacaactct
ggacttgatgtg---------------------------accacgattggctcgtcgttt
aataatcgtcagcaaaagcgggatgacgatcgtgacctgaggtactcggaagcccttcgt
gctgatgacgcacagaaactatacacaaacaagctgcgtgccggtgcacttagtgatgcc
gttcaagatctacctacaactctctcgcccaccactgccattaccccatggctgactctt
gtaaacccctcgaacccggaaagtcttgcaattgacgacactgtattgtatagtcgatgg
caacatgtttatcctcaaatcacccaaatgaaggttcagaagtggaaagctctttgctgt
cccgcgtctgtgcccctcaccacagagtacttcccttcaaagacacagttcgatactgag
taccaccgtcatccgtacactgtcgagcaggatgcagacgatgacctggtggagacgccc
aagtcgcgacaggaatttgttcaggagctcatcagcttgcgtttcactcagggtttccaa
gttgtggtagggccattagttgctcgtgcgtttggacagaacttgatcaagattggtgac
atcttctcaagagatacacccctggaggatggcactagtatctttatgtcggttggcaac
agcattcatcaactttcgtgcgtcaatggtacggaggttgaggtaaacatcttcatgcga
aagccaacagatacttcattcacatcccaaggtttttcgccaatttacaaacctgcaatc
cggacattgttggatgatacttatgaagcccgcgagattgacctcctcactccccgcact
gaccgcaactggaacatgattgactcttacattgctgggcaccataatgaaatgtcagac
agccttcgtttctggcgcgcaagattcgtccttatccctgtcttgcgaaaggatgttcca
atatcaaggacgcagactggggaccacgccgaagaggtacgaattgaaggtattaagcgt
cttgctcaatcatggcaaaagtatcgctacattcctccacctgagcggaagtatcattca
cttgctcaacagaagcgacgacgagaccccaatcccctggatatcgtgtggaaaacagat
gatccctcagttgttatcgccgctgaagttgagacacttcctctcacagaaggggtggaa
ggtgccaatcgaaagggactggtatcggctaaggaccgtttcaagaaatcaaatctgaac
ttatcagccctggctgatgtcatgcagcagcctgttgagaatggaggtgttaggctgcag
aaccgcagatggcatcttcgcctctactctgcgtgtttcatcggatctgacatggtgaca
tggttgcttgacaactttgaagatctcgacactcgagaagatgccgaggcactgggcaat
gccttgatggcgcatgacgaactaaagtctgcaaatccaaaagacaagggcctatttgtt
catgttgacaagcgccaccagttccgagatggtaactactactatcaaatcgccagtgag
tttgccaagcctcatgtaggatggttcaacactcgacgggctacggtgccgccaacgcca
agtatcgaatcttcgaatcgagattcacctcggaccttgatgtcggctcgttcagttgag
gaaagtggttctcctgcgtcaacctcaacaacgccaactatatcactcccccatggggga
aagcggcctagagtcgtgcttagcaaggtcataaagtacgatgttgaccatcgaaagcgg
tcttatagaccagagaggattgatctgcattacgaccgtctccacaaccctgacagctgt
taccatattcgtatcgactggatgaacgtgactacgaagctggtggaagacgcagttgag
agctgggcacgagaagccagtcagtacggcttgcgacttgtcgagttacccatcaaggag
gcatgcacaatcactgagacgaatcctttccgaaagccatatcacatcaagttggcagct
cgtcctccggatcagaagcccgagacgtacattgaccccaactccctgggcccgacaaca
tctccaaacaagcacttctaccaaacggcgattcttaagaagtttgattttgtcctcgat
actgaagcggcatccaatttcccaagcaacgttgatgtgagctactcatggggcaagcct
gattacaaatacacccagtacatccatcggagtggtactctcctggcggagatcacggat
gaaggcgatttcttaattctggcaaaccgtttgtatagcaatcgaccggcgggcatgcgt
tcaatcgatccgcccactgcggttgaacgcggcggccgcatggcatcgtatggtccctac
tcaacttttggcatgtcagaatcagcaacgctatcctcgcccctcctcaaaccaacgcat
tatttccactcgccagcgctgaaaccggctgaccaacagcacaacaaacctatacccgca
acaactcctgatccggattctctcaatgccgagattgacgacttctgtaagaacaagaca
gcgctcgaggagttttacagggaagctttagagaagggccaaaaggttcaaggtacgcct
gcaacagcgccggcattggaggcagtccctgaagctagtatcccgacacttggattgccg
cctggtgttctgggaggaaacgacggagcgccaacaaagcggcttaatagtcctatgtcg
ttcctccgaagaagtagtgtgcagtacgatggtggatccagtctgacagggagatga
>Fp66
atgcccgcttgcgacaagcgattccccatcaacagcctcgcgatcgacttagtcaatcgg
atcaatccactcagagcaacatgcgagctacaggatcatatcgagctctgtcgaatcttc
ctctatagcgagcgagcgacagcccgatcccatgtcacgaaatgcaagtcgagcttagat
cgctcccatgccgaggttcctgtttcccctgcgagcgtatcgacccattccactgtcaaa
gatgagaagcgaacaagaatagaacgcagatgtactgtgacagtcaacgaaggctatgcc
cgggatgaggtcctgctcaatttcgatgtagtaggcgccgatgtaaagcctggaatgttg
atgtgcatctcgactgtgagggacgacctgcgaaagatctcggctggacatggtgctagt
agcaagcaaaatcaagatgcttccaagggaacgtcaggcactcaaaatggggatggcgcg
ggcttcaagtatttctttgttgccaaagatatgcctcaagaaaccaagacacggaaccct
gacgttgaggtctatgtcttgaagcatattgctgatgcgtttgggatgaagaaaggttct
caggttcttttgacaatggtggatgcaaagaaccctgccatcgaagcttctcacgtagaa
ctgtctttcaaagaccaatacctatccagatcagatatttggagaatgactgttggagaa
ctgacaggaagaaccgtttacaaaggccaatctgttttgtttatggggaccatcaaggcg
caagtcaccgcaatttatgtcgatagtcgcaagacacactctgccttcttcacccgcgac
actcggcccatctttcggagtgaatcagcaagatacgttctcttcatccagatggctaaa
gaaatgtgggaattcgatgcagaaagctctggcgaaatcatgttcaacaaagtcgtcaat
gggtttcttcctgcgttgttcaagagatgggctatgctcaaggccaaacacttggtcagt
atcgtactctttgcgcgtgtagaatatgataccggtttgacagctgaattcgacggcctc
tccggcgacttttacactggcatacagccatctgggctgcgtcggccatacaaagacttt
taccgagtcgtggtcagcgagatgggcagtggggaatggacaaagatcctgcaccagttg
aaggtagaattcaacttcttccgccgggatatcagtttgtatcaccacaagctcaacgct
caggctgagatcaacggcccggactctatccccaaagatactccctcgtctcgtgtcaag
gctgagtcaacttatgccatgtatggcaatgttttagaagctataaatctagcttcatct
cagttcgcccatgaccatattgatagagacctcaccaggacaggtatttcaattgcagta
atcagccctggttctggtgttttcgaagtggactatgagaccttgcggagaaccaccgaa
gcattggtagggaatggcattggtattgatctgatatgcatgcccaaaatgccgctgcat
tcagtgcctctattcaagtatcgcaacccgcagtattctgatgaccacagccaagctcat
cggtcgagcttctcgagatcgtttcacagtcgtgatagtacgccaaaccaccctactcca
gtgatagggagctatcaatcacttggtgaatcattctcgccttcgaaagggatgagcctt
tcacgccgtgcagaccccctcatatccatggcaacaagcgaccaatggtgctttgcgctt
ccgcaatggcttcatgtctcgttctggaccggggcgtctgatgaggctctttcgtatgag
ggtattgccttgtccgtgtccaacaaagtcatgcaagacgacgaagacgagttcaacatt
cgatgtcgtatgtacgcgttgcagatgagaagtgtccttgaaacaaacgagatagaaacg
acacctttacaagtcgatactcacttccccgccaacatcactgaaccgccgtcgtcgcag
aaatatcgtaatactggtatcaacgatactgtctacattcccagcagacgggcaccagaa
ggtctttacgatcacacgtctggattccaaaggtttgttccagacagattggcaagacct
ggtgaaaaatcattgtggaagcaattgcaagagttcgatgaccatagggccaaaatttct
catggccgcagtcggcaccactcgtcaaggtatgccaaggacctggatgaaattacgaga
aggcagttggcggaggattctggtctttatggaacttccctccccgagaaaaaggcccca
attcttggtgcttcggcaaggaagctgtcaatgaatatcacagatggcgacaagccatct
ccaaccagtctcaaaaagagcgccgaaccagcgccaaagcctcccaaacaagtagcgaaa
caacccaagctgatgaggcagatcagtctgggccagcgcggatttgggattgctgccccc
aaggctgtggttgcagagattaaagctgagacagtcaacgcttctggtgtctcttccggc
gaggggaaacagccatcaacgcctcgcatccgtccagaactacgaccgagctctccacag
acaatcaccagccacccatcttcagtttctattcaaaaatatcgacttgacgccccggat
actatcgtggaaggggtgcctatgactcccagtattcctattctcaaaagaaacaactct
ggacttgatgtg---------------------------accacgattggctcgtcgttt
aataatcgtcagcaaaagcgggatgacgatcgtgacctgaggtactcggaagcccttcgt
gctgatgacgcacagaaactatacacaaacaagctgcgtgccggtgcacttagtgatgcc
gttcaagatctacctacaactctctcgcccaccactgccattaccccatggctgactctt
gtaaacccctcgaacccggaaagtcttgcaattgacgacactgtattgtatagtcgatgg
caacatgtttatcctcaaatcacccaaatgaaggttcagaagtggaaagctctttgctgt
cccgcgtctgtgcccctcaccacagagtacttcccttcaaagacacagttcgatactgag
taccaccgtcatccgtacactgtcgagcaggatgcagacgatgacctggtggagacgccc
aagtcgcgacaggaatttgttcaggagctcatcagcttgcgtttcactcagggtttccaa
gttgtggtagggccattagttgctcgtgcgtttggacagaacttgatcaagattggtgac
atcttctcaagagatacacccctggaggatggcactagtatctttatgtcggttggcaac
agcattcatcaactttcgtgcgtcaatggtacggaggttgaggtaaacatcttcatgcga
aagccaacagatacttcattcacatcccaaggtttttcgccaatttacaaacctgcaatc
cggacattgttggatgatacttatgaagcccgcgagattgacctcctcactccccgcact
gaccgcaactggaacatgattgactcttacattgctgggcaccataatgaaatgtcagac
agccttcgtttctggcgcgcaagattcgtccttatccctgtcttgcgaaaggatgttcca
atatcaaggacgcagactggggaccacgccgaagaggtacgaattgaaggtattaagcgt
cttgctcaatcatggcaaaagtatcgctacattcctccacctgagcggaagtatcattca
cttgctcaacagaagcgacgacgagaccccaatcccctggatatcgtgtggaaaacagat
gatccctcagttgttatcgccgctgaagttgagacacttcctctcacagaaggggtggaa
ggtgccaatcgaaagggactggtatcggctaaggaccgtttcaagaaatcaaatctgaac
ttatcagccctggctgatgtcatgcagcagcctgttgagaatggaggtgttaggctgcag
aaccgcagatggcatcttcgcctctactctgcgtgtttcatcggatctgacatggtgaca
tggttgcttgacaactttgaagatctcgacactcgagaagatgccgaggcactgggcaat
gccttgatggcgcatgacgaactaaagtctgcaaatccaaaagacaagggcctatttgtt
catgttgacaagcgccaccagttccgagatggtaactactactatcaaatcgccagtgag
tttgccaagcctcatgtaggatggttcaacactcgacgggctacggtgccgccaacgcca
agtatcgaatcttcgaatcgagattcacctcggaccttgatgtcggctcgttcagttgag
gaaagtggttctcctgcgtcaacctcaacaacgccaactatatcactcccccatggggga
aagcggcctagagtcgtgcttagcaaggtcataaagtacgatgttgaccatcgaaagcgg
tcttatagaccagagaggattgatctgcattacgaccgtctccacaaccctgacagctgt
taccatattcgtatcgactggatgaacgtgactacgaagctggtggaagacgcagttgag
agctgggcacgagaagccagtcagtacggcttgcgacttgtcgagttacccatcaaggag
gcatgcacaatcactgagacgaatcctttccgaaagccatatcacatcaagttggcagct
cgtcctccggatcagaagcccgagacgtacattgaccccaactccctgggcccgacaaca
tctccaaacaagcacttctaccaaacggcgattcttaagaagtttgattttgtcctcgat
actgaagcggcatccaatttcccaagcaacgttgatgtgagctactcatggggcaagcct
gattacaaatacacccagtacatccatcggagtggtactctcctggcggagatcacggat
gaaggcgatttcttaattctggcaaaccgtttgtatagcaatcgaccggcgggcatgcgt
tcaatcgatccgcccactgcggttgaacgcggcggccgcatggcatcgtatggtccctac
tcaacttttggcatgtcagaatcagcaacgctatcctcgcccctcctcaaaccaacgcat
tatttccactcgccagcgctgaaaccggctgaccaacagcacaacaaacctatacccgca
acaactcctgatccggattctctcaatgccgagattgacgacttctgtaagaacaagaca
gcgctcgaggagttttacagggaagctttagagaagggccaaaaggttcaaggtacgcct
gcaacagcgccggcattggaggcagtccctgaagctagtatcccgacacttggattgccg
cctggtgttctgggaggaaacgacggagcgccaacaaagcggcttaatagtcctatgtcg
ttcctccgaagaagtagtgtgcagtacgatggtggatccagtctgacagggagatga
>Fp72
atgtc------------acgaaatggtaccaacag----gaacccggtcccgcgtatggg
accgccgcactggcgacagtata-------------------------------------
-------------------------------------------gcaagtcgagcttagat
cgctcccatgccgaggttcctgtttcccctgcgagcgtatcgacccattccactgtcaaa
gatgagaagcgaacaagaatagaacgcagatgtactgtgacagtcaacgaaggctatgcc
cgggatgaggtcctgctcaatttcgatgtagtaggcgccgatgtaaagcctggaatgttg
atgtgcatctcgactgtgagggacgacctgcgaaagatctcggctggacatggtgctagt
agcaagcaaaatcaagatgcttccaagggaacgtcaggcactcaaaatggggatggcgcg
ggcttcaagtatttctttgttgccaaagatatgcctcaagaaaccaagacacggaaccct
gacgttgaggtctatgtcttgaagcatattgctgatgcgtttgggatgaagaaaggttct
caggttcttttgacaatggtggatgcaaagaaccctgccatcgaagcttctcacgtagaa
ctgtctttcaaagaccaatacctatccagatcagatatttggagaatgactgttggagaa
ctgacaggaagaaccgtttacaaaggccaatctgttttgtttatggggaccatcaaggcg
caagtcaccgcaatttatgtcgatagtcgcaagacacactctgccttcttcacccgcgac
actcggcccatctttcggagtgaatcagcaagatacgttctcttcatccagatggctaaa
gaaatgtgggaattcgatgcagaaagctctggcgaaatcatgttcaacaaagtcgtcaat
gggtttcttcctgcgttgttcaagagatgggctatgctcaaggccaaacacttggtcagt
atcgtactctttgcgcgtgtagaatatgataccggtttgacagctgaattcgacggcctc
tccggcgacttttacactggcatacagccatctgggctgcgtcggccatacaaagacttt
taccgagtcgtggtcagcgagatgggcagtggggaatggacaaagatcctgcaccagttg
aaggtagaattcaacttcttccgccgggatatcagtttgtatcaccacaagctcaacgct
caggctgagatcaacggcccggactctatccccaaagatactccctcgtctcgtgtcaag
gctgagtcaacttatgccatgtatggcaatgttttagaagctataaatctagcttcatct
cagttcgcccatgaccatattgatagagacctcaccaggacaggtatttcaattgcagta
atcagccctggttctggtgttttcgaagtggactatgagaccttgcggagaaccaccgaa
gcattggtagggaatggcattggtattgatctgatatgcatgcccaaaatgccgctgcat
tcagtgcctctattcaagtatcgcaacccgcagtattctgatgaccacagccaagctcat
cggtcgagcttctcgagatcgtttcacagtcgtgatagtacgccaaaccaccctactcca
gtgatagggagctatcaatcacttggtgaatcattctcgccttcgaaagggatgagcctt
tcacgccgtgcagaccccctcatatccatggcaacaagcgaccaatggtgctttgcgctt
ccgcaatggcttcatgtctcgttctggaccggggcgtctgatgaggctctttcgtatgag
ggtattgccttgtccgtgtccaacaaagtcatgcaagacgacgaagacgagttcaacatt
cgatgtcgtatgtacgcgttgcagatgagaagtgtccttgaaacaaacgagatagaaacg
acacctttacaagtcgatactcacttccccgccaacatcactgaaccgccgtcgtcgcag
aaatatcgtaatactggtatcaacgatactgtctacattcccagcagacgggcaccagaa
ggtctttacgatcacacgtctggattccaaaggtttgttccagacagattggcaagacct
ggtgaaaaatcattgtggaagcaattgcaagagttcgatgaccatagggccaaaatttct
catggccgcagtcggcaccactcgtcaaggtatgccaaggacctggatgaaattacgaga
aggcagttggcggaggattctggtctttatggaacttccctccccgagaaaaaggcccca
attcttggtgcttcggcaaggaagctgtcaatgaatatcacagatggcgacaagccatct
ccaaccagtctcaaaaagagcgccgaaccagcgccaaagcctcccaaacaagtagcgaaa
caacccaagctgatgaggcagatcagtctgggccagcgcggatttgggattgctgccccc
aaggctgtggttgcagagattaaagctgagacagtcaacgcttctggtgtctcttccggc
gaggggaaacagccatcaacgcctcgcatccgtccagaactacgaccgagctctccacag
acaatcaccagccacccatcttcagtttctattcaaaaatatcgacttgacgccccggat
actatcgtggaaggggtgcctatgactcccagtattcctattctcaaaagaaacaactct
ggacttgatgtg---------------------------accacgattggctcgtcgttt
aataatcgtcagcaaaagcgggatgacgatcgtgacctgaggtactcggaagcccttcgt
gctgatgacgcacagaaactatacacaaacaagctgcgtgccggtgcacttagtgatgcc
gttcaagatctacctacaactctctcgcccaccactgccattaccccatggctgactctt
gtaaacccctcgaacccggaaagtcttgcaattgacgacactgtattgtatagtcgatgg
caacatgtttatcctcaaatcacccaaatgaaggttcagaagtggaaagctctttgctgt
cccgcgtctgtgcccctcaccacagagtacttcccttcaaagacacagttcgatactgag
taccaccgtcatccgtacactgtcgagcaggatgcagacgatgacctggtggagacgccc
aagtcgcgacaggaatttgttcaggagctcatcagcttgcgtttcactcagggtttccaa
gttgtggtagggccattagttgctcgtgcgtttggacagaacttgatcaagattggtgac
atcttctcaagagatacacccctggaggatggcactagtatctttatgtcggttggcaac
agcattcatcaactttcgtgcgtcaatggtacggaggttgaggtaaacatcttcatgcga
aagccaacagatacttcattcacatcccaaggtttttcgccaatttacaaacctgcaatc
cggacattgttggatgatacttatgaagcccgcgagattgacctcctcactccccgcact
gaccgcaactggaacatgattgactcttacattgctgggcaccataatgaaatgtcagac
agccttcgtttctggcgcgcaagattcgtccttatccctgtcttgcgaaaggatgttcca
atatcaaggacgcagactggggaccacgccgaagaggtacgaattgaaggtattaagcgt
cttgctcaatcatggcaaaagtatcgctacattcctccacctgagcggaagtatcattca
cttgctcaacagaagcgacgacgagaccccaatcccctggatatcgtgtggaaaacagat
gatccctcagttgttatcgccgctgaagttgagacacttcctctcacagaaggggtggaa
ggtgccaatcgaaagggactggtatcggctaaggaccgtttcaagaaatcaaatctgaac
ttatcagccctggctgatgtcatgcagcagcctgttgagaatggaggtgttaggctgcag
aaccgcagatggcatcttcgcctctactctgcgtgtttcatcggatctgacatggtgaca
tggttgcttgacaactttgaagatctcgacactcgagaagatgccgaggcactgggcaat
gccttgatggcgcatgacgaactaaagtctgcaaatccaaaagacaagggcctatttgtt
catgttgacaagcgccaccagttccgagatggtaactactactatcaaatcgccagtgag
tttgccaagcctcatgtaggatggttcaacactcgacgggctacggtgccgccaacgcca
agtatcgaatcttcgaatcgagattcacctcggaccttgatgtcggctcgttcagttgag
gaaagtggttctcctgcgtcaacctcaacaacgccaactatatcactcccccatggggga
aagcggcctagagtcgtgcttagcaaggtcataaagtacgatgttgaccatcgaaagcgg
tcttatagaccagagaggattgatctgcattacgaccgtctccacaaccctgacagctgt
taccatattcgtatcgactggatgaacgtgactacgaagctggtggaagacgcagttgag
agctgggcacgagaagccagtcagtacggcttgcgacttgtcgagttacccatcaaggag
gcatgcacaatcactgagacgaatcctttccgaaagccatatcacatcaagttggcagct
cgtcctccggatcagaagcccgagacgtacattgaccccaactccctgggcccgacaaca
tctccaaacaagcacttctaccaaacggcgattcttaagaagtttgattttgtcctcgat
actgaagcggcatccaatttcccaagcaacgttgatgtgagctactcatggggcaagcct
gattacaaatacacccagtacatccatcggagtggtactctcctggcggagatcacggat
gaaggcgatttcttaattctggcaaaccgtttgtatagcaatcgaccggcgggcatgcgt
tcaatcgatccgcccactgcggttgaacgcggcggccgcatggcatcgtatggtccctac
tcaacttttggcatgtcagaatcagcaacgctatcctcgcccctcctcaaaccaacgcat
tatttccactcgccagcgctgaaaccggctgaccaacagcacaacaaacctatacccgca
acaactcctgatccggattctctcaatgccgagattgacgacttctgtaagaacaagaca
gcgctcgaggagttttacagggaagctttagagaagggccaaaaggttcaaggtacgcct
gcaacagcgccggcattggaggcagtccctgaagctagtatcccgacacttggattgccg
cctggtgttctgggaggaaacgacggagcgccaacaaagcggcttaatagtcctatgtcg
ttcctccgaagaagtagtgtgcagtacgatggtggatccagtctgacagggagatga
>Fp73
atgtc------------acgaaatggtaccaacag----gaacccggtcccgcgtatggg
accgccgcactggcgacagtata-------------------------------------
-------------------------------------------gcaagtcgagcttagat
cgctcccatgccgaggttcctgtttcccctgcgagcgtatcgacccattccactgtcaaa
gatgagaagcgaacaagaatagaacgcagatgtactgtgacagtcaacgaaggctatgcc
cgggatgaggtcctgctcaatttcgatgtagtaggcgccgatgtaaagcctggaatgttg
atgtgcatctcgactgtgagggacgacctgcgaaagatctcggctggacatggtgctagt
agcaagcaaaatcaagatgcttccaagggaacgtcaggcactcaaaatggggatggcgcg
ggcttcaagtatttctttgttgccaaagatatgcctcaagaaaccaagacacggaaccct
gacgttgaggtctatgtcttgaagcatattgctgatgcgtttgggatgaagaaaggttct
caggttcttttgacaatggtggatgcaaagaaccctgccatcgaagcttctcacgtagaa
ctgtctttcaaagaccaatacctatccagatcagatatttggagaatgactgttggagaa
ctgacaggaagaaccgtttacaaaggccaatctgttttgtttatggggaccatcaaggcg
caagtcaccgcaatttatgtcgatagtcgcaagacacactctgccttcttcacccgcgac
actcggcccatctttcggagtgaatcagcaagatacgttctcttcatccagatggctaaa
gaaatgtgggaattcgatgcagaaagctctggcgaaatcatgttcaacaaagtcgtcaat
gggtttcttcctgcgttgttcaagagatgggctatgctcaaggccaaacacttggtcagt
atcgtactctttgcgcgtgtagaatatgataccggtttgacagctgaattcgacggcctc
tccggcgacttttacactggcatacagccatctgggctgcgtcggccatacaaagacttt
taccgagtcgtggtcagcgagatgggcagtggggaatggacaaagatcctgcaccagttg
aaggtagaattcaacttcttccgccgggatatcagtttgtatcaccacaagctcaacgct
caggctgagatcaacggcccggactctatccccaaagatactccctcgtctcgtgtcaag
gctgagtcaacttatgccatgtatggcaatgttttagaagctataaatctagcttcatct
cagttcgcccatgaccatattgatagagacctcaccaggacaggtatttcaattgcagta
atcagccctggttctggtgttttcgaagtggactatgagaccttgcggagaaccaccgaa
gcattggtagggaatggcattggtattgatctgatatgcatgtccaaaatgccgctgcat
tcagtgcctctattcaagtatcgcaacccgcagtattctgatgaccacagccaagctcat
cggtcgagcttctcgagatcgtttcacagtcgtgatagtacgccaaaccaccctactcca
gtgatagggagctatcaatcacttggtgaatcattctcgccttcgaaagggatgagcctt
tcacgccgtgcagaccccctcatatccatggcaacaagcgaccaatggtgctttgcgctt
ccgcaatggcttcatgtctcgttctggaccggggcgtctgatgaggctctttcgtatgag
ggtattgccttgtccgtgtccaacaaagtcatgcaagacgacgaagacgagttcaacatt
cgatgtcgtatgtacgcgttgcagatgagaagtgtccttgaaacaaacgagatagaaacg
acacctttacaagtcgatactcacttccccgccaacatcactgaaccgccgtcgtcgcag
aaatatcgtaatactggtatcaacgatactgtctacattcccagcagacgggcaccagaa
ggtctttacgatcacacgtctggattccaaaggtttgttccagacagattggcaagacct
ggtgaaaaatcattgtggaagcaattgcaagagttcgatgaccatagggccaaaatttct
catggccgcagtcggcaccactcgtcaaggtatgccaaggacctggatgaaattacgaga
aggcagttggcggaggattctggtctttatggaacttccctccccgagaaaaaggcccca
attcttggtgcttcggcaaggaagctgtcaatgaatatcacagatggcgacaagccatct
ccaaccagtctcaaaaagagcgccgaaccagcgccaaagcctcccaaacaagtagcgaaa
caacccaagctgatgaggcagatcagtctgggccagcgcggatttgggattgctgccccc
aaggctgtggttgcagagattaaagctgagacagtcaacgcttctggtgtctcttccggc
gaggggaaacagccatcaacgcctcgcatccgtccagaactacgaccgagctctccacag
acaatcaccagccacccatcttcagtttctattcaaaaatatcgacttgacgccccggat
actatcgtggaaggggtgcctatgactcccagtattcctattctcaaaagaaacaactct
ggacttgatgtg---------------------------accacgattggctcgtcgttt
aataatcgtcagcaaaagcgggatgacgatcgtgacctgaggtactcggaagcccttcgt
gctgatgacgcacagaaactatacacaaacaagctgcgtgccggtgcacttagtgatgcc
gttcaagatctacctacaactctctcgcccaccactgccattaccccatggctgactctt
gtaaacccctcgaacccggaaagtcttgcaattgacgacactgtattgtatagtcgatgg
caacatgtttatcctcaaatcacccaaatgaaggttcagaagtggaaagctctttgctgt
cccgcgtctgtgcccctcaccacagagtacttcccttcaaagacacagttcgatactgag
taccaccgtcatccgtacactgtcgagcaggatgcagacgatgacctggtggagacgccc
aagtcgcgacaggaatttgttcaggagctcatcagcttgcgtttcactcagggtttccaa
gttgtggtagggccattagttgctcgtgcgtttggacagaacttgatcaagattggtgac
atcttctcaagagatacacccctggaggatggcactagtatctttatgtcggttggcaac
agcattcatcaactttcgtgcgtcaatggtacggaggttgaggtaaacatcttcatgcga
aagccaacagatacttcattcacatcccaaggtttttcgccaatttacaaacctgcaatc
cggacattgttggatgatacttatgaagcccgcgagattgacctcctcactccccgcact
gaccgcaactggaacatgattgactcttacattgctgggcaccataatgaaatgtcagac
agccttcgtttctggcgcgcaagattcgtccttatccctgtcttgcgaaaggatgttcca
atatcaaggacgcagactggggaccacgccgaagaggtacgaattgaaggtattaagcgt
cttgctcaatcatggcaaaagtatcgctacattcctccacctgagcggaagtatcattca
cttgctcaacagaagcgacgacgagaccccaatcccctggatatcgtgtggaaaacagat
gatccctcagttgttatcgccgctgaagttgagacacttcctctcacagaaggggtggaa
ggtgccaatcgaaagggactggtatcggctaaggaccgtttcaagaaatcaaatctgaac
ttatcagccctggctgatgtcatgcagcagcctgttgagaatggaggtgttaggctgcag
aaccgcagatggcatcttcgcctctactctgcgtgtttcatcggatctgacatggtgaca
tggttgcttgacaactttgaagatctcgacactcgagaagatgccgaggcactgggcaat
gccttgatggcgcatgacgaactaaagtctgcaaatccaaaagacaagggcctatttgtt
catgttgacaagcgccaccagttccgagatggtaactactactatcaaatcgccagtgag
tttgccaagcctcatgtaggatggttcaacactcgacgggctacggtgccgccaacgcca
agtatcgaatcttcgaatcgagattcacctcggaccttgatgtcggctcgttcagttgag
gaaagtggttctcctgcgtcaacctcaacaacgccaactatatcactcccccatggggga
aagcggcctagagtcgtgcttagcaaggtcataaagtacgatgttgaccatcgaaagcgg
tcttatagaccagagaggattgatctgcattacgaccgtctccacaaccctgacagctgt
taccatattcgtatcgactggatgaacgtgactacgaagctggtggaagacgcagttgag
agctgggcacgagaagccagtcagtacggcttgcgacttgtcgagttacccatcaaggag
gcatgcacaatcactgagacgaatcctttccgaaagccatatcacatcaagttggcagct
cgtcctccggatcagaagcccgagacgtacattgaccccaactccctgggcccgacaaca
tctccaaacaagcacttctaccaaacggcgattcttaagaagtttgattttgtcctcgat
actgaagcggcatccaatttcccaagcaacgttgatgtgagctactcatggggcaagcct
gattacaaatacacccagtacatccatcggagtggtactctcctggcggagatcacggat
gaaggcgatttcttaattctggcaaaccgtttgtatagcaatcgaccggcgggcatgcgt
tcaatcgatccgcccactgcggttgaacgcggcggccgcatggcatcgtatggtccctac
tcaacttttggcatgtcagaatcagcaacgctatcctcgcccctcctcaaaccaacgcat
tatttccactcgccagcgctgaaaccggctgaccaacagcacaacaaacctatacccgca
acaactcctgatccggattctctcaatgccgagattgacgacttctgtaagaacaagaca
gcgctcgaggagttttacagggaagctttagagaagggccaaaaggttcaaggtacgcct
gcaacagcgccggcattggaggcagtccctgaagctagtatcccgacacttggattgccg
cctggtgttctgggaggaaacgacggagcgccaacaaagcggcttaatagtcctatgtcg
ttcctccgaagaagtagtgtgcagtacgatggtggatccagtctgacagggagatga
>Fp76
atgtc------------acgaaatggtaccaacag----gaacccggtcccgcgtatggg
accgccgcactggcgacagtata-------------------------------------
-------------------------------------------gcaagtcgagcttagat
cgctcccatgccgaggttcctgtttcccctgcgagcgtatcgacccattccactgtcaaa
gatgagaagcgaacaagaatagaacgcagatgtactgtgacagtcaacgaaggctatgcc
cgggatgaggtcctgctcaatttcgatgtagtaggcgccgatgtaaagcctggaatgttg
atgtgcatctcgactgtgagggacgacctgcgaaagatctcggctggacatggtgctagt
agcaagcaaaatcaagatgcttccaagggaacgtcaggcactcaaaatggggatggcgcg
ggcttcaagtatttctttgttgccaaagatatgcctcaagaaaccaagacacggaaccct
gacgttgaggtctatgtcttgaagcatattgctgatgcgtttgggatgaagaaaggttct
caggttcttttgacaatggtggatgcaaagaaccctgccatcgaagcttctcacgtagaa
ctgtctttcaaagaccaatacctatccagatcagatatttggagaatgactgttggagaa
ctgacaggaagaaccgtttacaaaggccaatctgttttgtttatggggaccatcaaggcg
caagtcaccgcaatttatgtcgatagtcgcaagacacactctgccttcttcacccgcgac
actcggcccatctttcggagtgaatcagcaagatacgttctcttcatccagatggctaaa
gaaatgtgggaattcgatgcagaaagctctggcgaaatcatgttcaacaaagtcgtcaat
gggtttcttcctgcgttgttcaagagatgggctatgctcaaggccaaacacttggtcagt
atcgtactctttgcgcgtgtagaatatgataccggtttgacagctgaattcgacggcctc
tccggcgacttttacactggcatacagccatctgggctgcgtcggccatacaaagacttt
taccgagtcgtggtcagcgagatgggcagtggggaatggacaaagatcctgcaccagttg
aaggtagaattcaacttcttccgccgggatatcagtttgtatcaccacaagctcaacgct
caggctgagatcaacggcccggactctatccccaaagatactccctcgtctcgtgtcaag
gctgagtcaacttatgccatgtatggcaatgttttagaagctataaatctagcttcatct
cagttcgcccatgaccatattgatagagacctcaccaggacaggtatttcaattgcagta
atcagccctggttctggtgttttcgaagtggactatgagaccttgcggagaaccaccgaa
gcattggtagggaatggcattggtattgatctgatatgcatgtccaaaatgccgctgcat
tcagtgcctctattcaagtatcgcaacccgcagtattctgatgaccacagccaagctcat
cggtcgagcttctcgagatcgtttcacagtcgtgatagtacgccaaaccaccctactcca
gtgatagggagctatcaatcacttggtgaatcattctcgccttcgaaagggatgagcctt
tcacgccgtgcagaccccctcatatccatggcaacaagcgaccaatggtgctttgcgctt
ccgcaatggcttcatgtctcgttctggaccggggcgtctgatgaggctctttcgtatgag
ggtattgccttgtccgtgtccaacaaagtcatgcaagacgacgaagacgagttcaacatt
cgatgtcgtatgtacgcgttgcagatgagaagtgtccttgaaacaaacgagatagaaacg
acacctttacaagtcgatactcacttccccgccaacatcactgaaccgccgtcgtcgcag
aaatatcgtaatactggtatcaacgatactgtctacattcccagcagacgggcaccagaa
ggtctttacgatcacacgtctggattccaaaggtttgttccagacagattggcaagacct
ggtgaaaaatcattgtggaagcaattgcaagagttcgatgaccatagggccaaaatttct
catggccgcagtcggcaccactcgtcaaggtatgccaaggacctggatgaaattacgaga
aggcagttggcggaggattctggtctttatggaacttccctccccgagaaaaaggcccca
attcttggtgcttcggcaaggaagctgtcaatgaatatcacagatggcgacaagccatct
ccaaccagtctcaaaaagagcgccgaaccagcgccaaagcctcccaaacaagtagcgaaa
caacccaagctgatgaggcagatcagtctgggccagcgcggatttgggattgctgccccc
aaggctgtggttgcagagattaaagctgagacagtcaacgcttctggtgtctcttccggc
gaggggaaacagccatcaacgcctcgcatccgtccagaactacgaccgagctctccacag
acaatcaccagccacccatcttcagtttctattcaaaaatatcgacttgacgccccggat
actatcgtggaaggggtgcctatgactcccagtattcctattctcaaaagaaacaactct
ggacttgatgtg---------------------------accacgattggctcgtcgttt
aataatcgtcagcaaaagcgggatgacgatcgtgacctgaggtactcggaagcccttcgt
gctgatgacgcacagaaactatacacaaacaagctgcgtgccggtgcacttagtgatgcc
gttcaagatctacctacaactctctcgcccaccactgccattaccccatggctgactctt
gtaaacccctcgaacccggaaagtcttgcaattgacgacactgtattgtatagtcgatgg
caacatgtttatcctcaaatcacccaaatgaaggttcagaagtggaaagctctttgctgt
cccgcgtctgtgcccctcaccacagagtacttcccttcaaagacacagttcgatactgag
taccaccgtcatccgtacactgtcgagcaggatgcagacgatgacctggtggagacgccc
aagtcgcgacaggaatttgttcaggagctcatcagcttgcgtttcactcagggtttccaa
gttgtggtagggccattagttgctcgtgcgtttggacagaacttgatcaagattggtgac
atcttctcaagagatacacccctggaggatggcactagtatctttatgtcggttggcaac
agcattcatcaactttcgtgcgtcaatggtacggaggttgaggtaaacatcttcatgcga
aagccaacagatacttcattcacatcccaaggtttttcgccaatttacaaacctgcaatc
cggacattgttggatgatacttatgaagcccgcgagattgacctcctcactccccgcact
gaccgcaactggaacatgattgactcttacattgctgggcaccataatgaaatgtcagac
agccttcgtttctggcgcgcaagattcgtccttatccctgtcttgcgaaaggatgttcca
atatcaaggacgcagactggggaccacgccgaagaggtacgaattgaaggtattaagcgt
cttgctcaatcatggcaaaagtatcgctacattcctccacctgagcggaagtatcattca
cttgctcaacagaagcgacgacgagaccccaatcccctggatatcgtgtggaaaacagat
gatccctcagttgttatcgccgctgaagttgagacacttcctctcacagaaggggtggaa
ggtgccaatcgaaagggactggtatcggctaaggaccgtttcaagaaatcaaatctgaac
ttatcagccctggctgatgtcatgcagcagcctgttgagaatggaggtgttaggctgcag
aaccgcagatggcatcttcgcctctactctgcgtgtttcatcggatctgacatggtgaca
tggttgcttgacaactttgaagatctcgacactcgagaagatgccgaggcactgggcaat
gccttgatggcgcatgacgaactaaagtctgcaaatccaaaagacaagggcctatttgtt
catgttgacaagcgccaccagttccgagatggtaactactactatcaaatcgccagtgag
tttgccaagcctcatgtaggatggttcaacactcgacgggctacggtgccgccaacgcca
agtatcgaatcttcgaatcgagattcacctcggaccttgatgtcggctcgttcagttgag
gaaagtggttctcctgcgtcaacctcaacaacgccaactatatcactcccccatggggga
aagcggcctagagtcgtgcttagcaaggtcataaagtacgatgttgaccatcgaaagcgg
tcttatagaccagagaggattgatctgcattacgaccgtctccacaaccctgacagctgt
taccatattcgtatcgactggatgaacgtgactacgaagctggtggaagacgcagttgag
agctgggcacgagaagccagtcagtacggcttgcgacttgtcgagttacccatcaaggag
gcatgcacaatcactgagacgaatcctttccgaaagccatatcacatcaagttggcagct
cgtcctccggatcagaagcccgagacgtacattgaccccaactccctgggcccgacaaca
tctccaaacaagcacttctaccaaacggcgattcttaagaagtttgattttgtcctcgat
actgaagcggcatccaatttcccaagcaacgttgatgtgagctactcatggggcaagcct
gattacaaatacacccagtacatccatcggagtggtactctcctggcggagatcacggat
gaaggcgatttcttaattctggcaaaccgtttgtatagcaatcgaccggcgggcatgcgt
tcaatcgatccgcccactgcggttgaacgcggcggccgcatggcatcgtatggtccctac
tcaacttttggcatgtcagaatcagcaacgctatcctcgcccctcctcaaaccaacgcat
tatttccactcgccagcgctgaaaccggctgaccaacagcacaacaaacctatacccgca
acaactcctgatccggattctctcaatgccgagattgacgacttctgtaagaacaagaca
gcgctcgaggagttttacagggaagctttagagaagggccaaaaggttcaaggtacgcct
gcaacagcgccggcattggaggcagtccctgaagctagtatcccgacacttggattgccg
cctggtgttctgggaggaaacgacggagcgccaacaaagcggcttaatagtcctatgtcg
ttcctccgaagaagtagtgtgcagtacgatggtggatccagtctgacagggagatga
>Fp78
atgtc------------acgaaatggtaccaacag----gaacccggtcccgcgtatggg
accgccgcactggcgacagtata-------------------------------------
-------------------------------------------gcaagtcgagcttagat
cgctcccatgccgaggttcctgtttcccctgcgagcgtatcgacccattccactgtcaaa
gatgagaagcgaacaagaatagaacgcagatgtactgtgacagtcaacgaaggctatgcc
cgggatgaggtcctgctcaatttcgatgtagtaggcgccgatgtaaagcctggaatgttg
atgtgcatctcgactgtgagggacgacctgcgaaagatctcggctggacatggtgctagt
agcaagcaaaatcaagatgcttccaagggaacgtcaggcactcaaaatggggatggcgcg
ggcttcaagtatttctttgttgccaaagatatgcctcaagaaaccaagacacggaaccct
gacgttgaggtctatgtcttgaagcatattgctgatgcgtttgggatgaagaaaggttct
caggttcttttgacaatggtggatgcaaagaaccctgccatcgaagcttctcacgtagaa
ctgtctttcaaagaccaatacctatccagatcagatatttggagaatgactgttggagaa
ctgacaggaagaaccgtttacaaaggccaatctgttttgtttatggggaccatcaaggcg
caagtcaccgcaatttatgtcgatagtcgcaagacacactctgccttcttcacccgcgac
actcggcccatctttcggagtgaatcagcaagatacgttctcttcatccagatggctaaa
gaaatgtgggaattcgatgcagaaagctctggcgaaatcatgttcaacaaagtcgtcaat
gggtttcttcctgcgttgttcaagagatgggctatgctcaaggccaaacacttggtcagt
atcgtactctttgcgcgtgtagaatatgataccggtttgacagctgaattcgacggcctc
tccggcgacttttacactggcatacagccatctgggctgcgtcggccatacaaagacttt
taccgagtcgtggtcagcgagatgggcagtggggaatggacaaagatcctgcaccagttg
aaggtagaattcaacttcttccgccgggatatcagtttgtatcaccacaagctcaacgct
caggctgagatcaacggcccggactctatccccaaagatactccctcgtctcgtgtcaag
gctgagtcaacttatgccatgtatggcaatgttttagaagctataaatctagcttcatct
cagttcgcccatgaccatattgatagagacctcaccaggacaggtatttcaattgcagta
atcagccctggttctggtgttttcgaagtggactatgagaccttgcggagaaccaccgaa
gcattggtagggaatggcattggtattgatctgatatgcatgcccaaaatgccgctgcat
tcagtgcctctattcaagtatcgcaacccgcagtattctgatgaccacagccaagctcat
cggtcgagcttctcgagatcgtttcacagtcgtgatagtacgccaaaccaccctactcca
gtgatagggagctatcaatcacttggtgaatcattctcgccttcgaaagggatgagcctt
tcacgccgtgcagaccccctcatatccatggcaacaagcgaccaatggtgctttgcgctt
ccgcaatggcttcatgtctcgttctggaccggggcgtctgatgaggctctttcgtatgag
ggtattgccttgtccgtgtccaacaaagtcatgcaagacgacgaagacgagttcaacatt
cgatgtcgtatgtacgcgttgcagatgagaagtgtccttgaaacaaacgagatagaaacg
acacctttacaagtcgatactcacttccccgccaacatcactgaaccgccgtcgtcgcag
aaatatcgtaatactggtatcaacgatactgtctacattcccagcagacgggcaccagaa
ggtctttacgatcacacgtctggattccaaaggtttgttccagacagattggcaagacct
ggtgaaaaatcattgtggaagcaattgcaagagttcgatgaccatagggccaaaatttct
catggccgcagtcggcaccactcgtcaaggtatgccaaggacctggatgaaattacgaga
aggcagttggcggaggattctggtctttatggaacttccctccccgagaaaaaggcccca
attcttggtgcttcggcaaggaagctgtcaatgaatatcacagatggcgacaagccatct
ccaaccagtctcaaaaagagcgccgaaccagcgccaaagcctcccaaacaagtagcgaaa
caacccaagctgatgaggcagatcagtctgggccagcgcggatttgggattgctgccccc
aaggctgtggttgcagagattaaagctgagacagtcaacgcttctggtgtctcttccggc
gaggggaaacagccatcaacgcctcgcatccgtccagaactacgaccgagctctccacag
acaatcaccagccacccatcttcagtttctattcaaaaatatcgacttgacgccccggat
actatcgtggaaggggtgcctatgactcccagtattcctattctcaaaagaaacaactct
ggacttgatgtg---------------------------accacgattggctcgtcgttt
aataatcgtcagcaaaagcgggatgacgatcgtgacctgaggtactcggaagcccttcgt
gctgatgacgcacagaaactatacacaaacaagctgcgtgccggtgcacttagtgatgcc
gttcaagatctacctacaactctctcgcccaccactgccattaccccatggctgactctt
gtaaacccctcgaacccggaaagtcttgcaattgacgacactgtattgtatagtcgatgg
caacatgtttatcctcaaatcacccaaatgaaggttcagaagtggaaagctctttgctgt
cccgcgtctgtgcccctcaccacagagtacttcccttcaaagacacagttcgatactgag
taccaccgtcatccgtacactgtcgagcaggatgcagacgatgacctggtggagacgccc
aagtcgcgacaggaatttgttcaggagctcatcagcttgcgtttcactcagggtttccaa
gttgtggtagggccattagttgctcgtgcgtttggacagaacttgatcaagattggtgac
atcttctcaagagatacacccctggaggatggcactagtatctttatgtcggttggcaac
agcattcatcaactttcgtgcgtcaatggtacggaggttgaggtaaacatcttcatgcga
aagccaacagatacttcattcacatcccaaggtttttcgccaatttacaaacctgcaatc
cggacattgttggatgatacttatgaagcccgcgagattgacctcctcactccccgcact
gaccgcaactggaacatgattgactcttacattgctgggcaccataatgaaatgtcagac
agccttcgtttctggcgcgcaagattcgtccttatccctgtcttgcgaaaggatgttcca
atatcaaggacgcagactggggaccacgccgaagaggtacgaattgaaggtattaagcgt
cttgctcaatcatggcaaaagtatcgctacattcctccacctgagcggaagtatcattca
cttgctcaacagaagcgacgacgagaccccaatcccctggatatcgtgtggaaaacagat
gatccctcagttgttatcgccgctgaagttgagacacttcctctcacagaaggggtggaa
ggtgccaatcgaaagggactggtatcggctaaggaccgtttcaagaaatcaaatctgaac
ttatcagccctggctgatgtcatgcagcagcctgttgagaatggaggtgttaggctgcag
aaccgcagatggcatcttcgcctctactctgcgtgtttcatcggatctgacatggtgaca
tggttgcttgacaactttgaagatctcgacactcgagaagatgccgaggcactgggcaat
gccttgatggcgcatgacgaactaaagtctgcaaatccaaaagacaagggcctatttgtt
catgttgacaagcgccaccagttccgagatggtaactactactatcaaatcgccagtgag
tttgccaagcctcatgtaggatggttcaacactcgacgggctacggtgccgccaacgcca
agtatcgaatcttcgaatcgagattcacctcggaccttgatgtcggctcgttcagttgag
gaaagtggttctcctgcgtcaacctcaacaacgccaactatatcactcccccatggggga
aagcggcctagagtcgtgcttagcaaggtcataaagtacgatgttgaccatcgaaagcgg
tcttatagaccagagaggattgatctgcattacgaccgtctccacaaccctgacagctgt
taccatattcgtatcgactggatgaacgtgactacgaagctggtggaagacgcagttgag
agctgggcacgagaagccagtcagtacggcttgcgacttgtcgagttacccatcaaggag
gcatgcacaatcactgagacgaatcctttccgaaagccatatcacatcaagttggcagct
cgtcctccggatcagaagcccgagacgtacattgaccccaactccctgggcccgacaaca
tctccaaacaagcacttctaccaaacggcgattcttaagaagtttgattttgtcctcgat
actgaagcggcatccaatttcccaagcaacgttgatgtgagctactcatggggcaagcct
gattacaaatacacccagtacatccatcggagtggtactctcctggcggagatcacggat
gaaggcgatttcttaattctggcaaaccgtttgtatagcaatcgaccggcgggcatgcgt
tcaatcgatccgcccactgcggttgaacgcggcggccgcatggcatcgtatggtccctac
tcaacttttggcatgtcagaatcagcaacgctatcctcgcccctcctcaaaccaacgcat
tatttccactcgccagcgctgaaaccggctgaccaacagcacaacaaacctatacccgca
acaactcctgatccggattctctcaatgccgagattgacgacttctgtaagaacaagaca
gcgctcgaggagttttacagggaagctttagagaagggccaaaaggttcaaggtacgcct
gcaacagcgccggcattggaggcagtccctgaagctagtatcccgacacttggattgccg
cctggtgttctgggaggaaacgacggagcgccaacaaagcggcttaatagtcctatgtcg
ttcctccgaagaagtagtgtgcagtacgatggtggatccagtctgacagggagatga
>Fp81
atgtc------------acgaaatggtaccaacag----gaacccggtcccgcgtatggg
accgccgcactggcgacagtata-------------------------------------
-------------------------------------------gcaagtcgagcttagat
cgctcccatgccgaggttcctgtttcccctgcgagcgtatcgacccattccactgtcaaa
gatgagaagcgaacaagaatagaacgcagatgtactgtgacagtcaacgaaggctatgcc
cgggatgaggtcctgctcaatttcgatgtagtaggcgccgatgtaaagcctggaatgttg
atgtgcatctcgactgtgagggacgacctgcgaaagatctcggctggacatggtgctagt
agcaagcaaaatcaagatgcttccaagggaacgtcaggcactcaaaatggggatggcgcg
ggcttcaagtatttctttgttgccaaagatatgcctcaagaaaccaagacacggaaccct
gacgttgaggtctatgtcttgaagcatattgctgatgcgtttgggatgaagaaaggttct
caggttcttttgacaatggtggatgcaaagaaccctgccatcgaagcttctcacgtagaa
ctgtctttcaaagaccaatacctatccagatcagatatttggagaatgactgttggagag
ctgacaggaagaaccgtttacaaaggccaatctgttttgtttatggggaccatcaaggcg
caagtcaccgcaatttatgtcgatagtcgcaagacacactctgccttcttcacccgcgac
actcggcccatctttcggagtgaatcagcaagatacgttctcttcatccagatggctaaa
gaaatgtgggaattcgatgcagaaagctctggcgaaatcatgttcaacaaagtcgtcaat
gggtttcttcctgcgttgttcaagagatgggctatgctcaaggccaaacacttggtcagt
atcgtactctttgcgcgtgtagaatatgataccggtttgacagctgaattcgacggcctc
tccggcgacttttacactggcatacagccatctgggctgcgtcggccatacaaagacttt
taccgagtcgtggtcagcgagatgggcagtggggaatggacaaagatcctgcaccagttg
aaggtagaattcaacttcttccgccgggatatcagtttgtatcaccacaagctcaacgct
caggctgagatcaacggcccggactctatccccaaagatactccctcgtctcgtgtcaag
gctgagtcaacttatgccatgtatggcaatgttttagaagctataaatctagcttcatct
cagttcgcccatgaccatattgatagagacctcaccaggacaggtatttcaattgcagta
atcagccctggttctggtgttttcgaagtggactatgagaccttgcggagaaccaccgaa
gcattggtagggaatggcattggtattgatctgatatgcatgcccaaaatgccgctgcat
tcagtgcctctattcaagtatcgcaacccgcagtattctgatgaccacagccaagctcat
cggtcgagcttctcgagatcgtttcacagtcgtgatagtacgccaaaccaccctactcca
gtgatagggagctatcaatcacttggtgaatcattctcgccttcgaaagggatgagcctt
tcacgccgtgcagaccccctcatatccatggcaacaagcgaccaatggtgctttgcgctt
ccgcaatggcttcatgtctcgttctggaccggggcgtctgatgaggctctttcgtatgag
ggtattgccttgtccgtgtccaacaaagtcatgcaagacgacgaagacgagttcaacatt
cgatgtcgtatgtacgcgttgcagatgagaagtgtccttgaaacaaacgagatagaaacg
acacctttacaagtcgatactcacttccccgccaacatcactgaaccgccgtcgtcgcag
aaatatcgtaatactggtatcaacgatactgtctacattcccagcagacgggcaccagaa
ggtctttacgatcacacgtctggattccaaaggtttgttccagacagattggcaagacct
ggtgaaaaatcattgtggaagcaattgcaagagttcgatgaccatagggccaaaatttct
catggccgcagtcggcaccactcgtcaaggtatgccaaggacctggatgaaattacgaga
aggcagttggcggaggattctggtctttatggaacttccctccccgagaaaaaggcccca
attcttggtgcttcggcaaggaagctgtcaatgaatatcacagatggcgacaagccatct
ccaaccagtctcaaaaagagcgccgaaccagcgccaaagcctcccaaacaagtagcgaaa
caacccaagctgatgaggcagatcagtctgggccagcgcggatttgggattgctgccccc
aaggctgtggttgcagagattaaagctgagacagtcaacgcttctggtgtctcttccggc
gaggggaaacagccatcaacgcctcgcatccgtccagaactacgaccgagctctccacag
acaatcaccagccacccatcttcagtttctattcaaaaatatcgacttgacgccccggat
actatcgtggaaggggtgcctatgactcccagtattcctattctcaaaagaaacaactct
ggacttgatgtg---------------------------accacgattggctcgtcgttt
aataatcgtcagcaaaagcgggatgacgatcgtgacctgaggtactcggaagcccttcgt
gctgatgacgcacagaaactatacacaaacaagctgcgtgccggtgcacttagtgatgcc
gttcaagatctacctacaactctctcgcccaccactgccattaccccatggctgactctt
gtaaacccctcgaacccggaaagtcttgcaattgacgacactgtattgtatagtcgatgg
caacatgtttatcctcaaatcacccaaatgaaggttcagaagtggaaagctctttgctgt
cccgcgtctgtgcccctcaccacagagtacttcccttcaaagacacagttcgatactgag
taccaccgtcatccgtacactgtcgagcaggatgcagacgatgacctggtggagacgccc
aagtcgcgacaggaatttgttcaggagctcatcagcttgcgtttcactcagggtttccaa
gttgtggtagggccattagttgctcgtgcgtttggacagaacttgatcaagattggtgac
atcttctcaagagatacacccctggaggatggcactagtatctttatgtcggttggcaac
agcattcatcaactttcgtgcgtcaatggtacggaggttgaggtaaacatcttcatgcga
aagccaacagatacttcattcacatcccaaggtttttcgccaatttacaaacctgcaatc
cggacattgttggatgatacttatgaagcccgcgagattgacctcctcactccccgcact
gaccgcaactggaacatgattgactcttacattgctgggcaccataatgaaatgtcagac
agccttcgtttctggcgcgcaagattcgtccttatccctgtcttgcgaaaggatgttcca
atatcaaggacgcagactggggaccacgccgaagaggtacgaattgaaggtattaagcgt
cttgctcaatcatggcaaaagtatcgctacattcctccacctgagcggaagtatcattca
cttgctcaacagaagcgacgacgagaccccaatcccctggatatcgtgtggaaaacagat
gatccctcagttgttatcgccgctgaagttgagacacttcctctcacagaaggggtggaa
ggtgccaatcgaaagggactggtatcggctaaggaccgtttcaagaaatcaaatctgaac
ttatcagccctggctgatgtcatgcagcagcctgttgagaatggaggtgttaggctgcag
aaccgcagatggcatcttcgcctctactctgcgtgtttcatcggatctgacatggtgaca
tggttgcttgacaactttgaagatctcgacactcgagaagatgccgaggcactgggcaat
gccttgatggcgcatgacgaactaaagtctgcaaatccaaaagacaagggcctatttgtt
catgttgacaagcgccaccagttccgagatggtaactactactatcaaatcgccagtgag
tttgccaagcctcatgtaggatggttcaacactcgacgggctacggtgccgccaacgcca
agtatcgaatcttcgaatcgagattcacctcggaccttgatgtcggctcgttcagttgag
gaaagtggttctcctgcgtcaacctcaacaacgccaactatatcactcccccatggggga
aagcggcctagagtcgtgcttagcaaggtcataaagtacgatgttgaccatcgaaagcgg
tcttatagaccagagaggattgatctgcattacgaccgtctccacaaccctgacagctgt
taccatattcgtatcgactggatgaacgtgactacgaagctggtggaagacgcagttgag
agctgggcacgagaagccagtcagtacggcttgcgacttgtcgagttacccatcaaggag
gcatgcacaatcactgagacgaatcctttccgaaagccatatcacatcaagttggcagct
cgtcctccggatcagaagcccgagacgtacattgaccccaactccctgggcccgacaaca
tctccaaacaagcacttctaccaaacggcgattcttaagaagtttgattttgtcctcgat
actgaagcggcatccaatttcccaagcaacgttgatgtgagctactcatggggcaagcct
gattacaaatacacccagtacatccatcggagtggtactctcctggcggagatcacggat
gaaggcgatttcttaattctggcaaaccgtttgtatagcaatcgaccggcgggcatgcgt
tcaatcgatccgcccactgcggttgaacgcggcggccgcatggcatcgtatggtccctac
tcaacttttggcatgtcagaatcagcaacgctatcctcgcccctcctcaaaccaacgcat
tatttccactcgccagcgctgaaaccggctgaccaacagcacaacaaacctatacccgca
acaactcctgatccggattctctcaatgccgagattgacgacttctgtaagaacaagaca
gcgctcgaggagttttacagggaagctttagagaagggccaaaaggttcaaggtacgcct
gcaacagcgccggcattggaggcagtccctgaagctagtatcccgacacttggattgccg
cctggtgttctgggaggaaacgacggagcgccaacaaagcggcttaatagtcctatgtcg
ttcctccgaagaagtagtgtgcagtacgatggtggatccagtctgacagggagatga
>Fp84
atgcccgcttgcgacaagcgattccccatcaacagcctcgcgatcgacttagtcaatcgg
atcaatccactcagagcaacatgcgagctacaggatcatatcgagctctgtcgaatcttc
ctctatagcgagcgagcgacagcccgatcccatgtcacgaaatgcaagtcgagcttagat
cgctcccatgccgaggttcctgtttcccctgcgagcgtatcgacccattccactgtcaaa
gatgagaagcgaacaagaatagaacgcagatgtactgtgacagtcaacgaaggctatgcc
cgggatgaggtcctgctcaatttcgatgtagtaggcgccgatgtaaagcctggaatgttg
atgtgcatctcgactgtgagggacgacctgcgaaagatctcggctggacatggtgctagt
agcaagcaaaatcaagatgcttccaagggaacgtcaggcactcaaaatggggatggcgcg
ggcttcaagtatttctttgttgccaaagatatgcctcaagaaaccaagacacggaaccct
gacgttgaggtctatgtcttgaagcatattgctgatgcgtttgggatgaagaaaggttct
caggttcttttgacaatggtggatgcaaagaaccctgccatcgaagcttctcacgtagaa
ctgtctttcaaagaccaatacctatccagatcagatatttggagaatgactgttggagaa
ctgacaggaagaaccgtttacaaaggccaatctgttttgtttatggggaccatcaaggcg
caagtcaccgcaatttatgtcgatagtcgcaagacacactctgccttcttcacccgcgac
actcggcccatctttcggagtgaatcagcaagatacgttctcttcatccagatggctaaa
gaaatgtgggaattcgatgcagaaagctctggcgaaatcatgttcaacaaagtcgtcaat
gggtttcttcctgcgttgttcaagagatgggctatgctcaaggccaaacacttggtcagt
atcgtactctttgcgcgtgtagaatatgataccggtttgacagctgaattcgacggcctc
tccggcgacttttacactggcatacagccatctgggctgcgtcggccatacaaagacttt
taccgagtcgtggtcagcgagatgggcagtggggaatggacaaagatcctgcaccagttg
aaggtagaattcaacttcttccgccgggatatcagtttgtatcaccacaagctcaacgct
caggctgagatcaacggcccggactctatccccaaagatactccctcgtctcgtgtcaag
gctgagtcaacttatgccatgtatggcaatgttttagaagctataaatctagcttcatct
cagttcgcccatgaccatattgatagagacctcaccaggacaggtatttcaattgcagta
atcagccctggttctggtgttttcgaagtggactatgagaccttgcggagaaccaccgaa
gcattggtagggaatggcattggtattgatctgatatgcatgcccaaaatgccgctgcat
tcagtgcctctattcaagtatcgcaacccgcagtattctgatgaccacagccaagctcat
cggtcgagcttctcgagatcgtttcacagtcgtgatagtacgccaaaccaccctactcca
gtgatagggagctatcaatcacttggtgaatcattctcgccttcgaaagggatgagcctt
tcacgccgtgcagaccccctcatatccatggcaacaagcgaccaatggtgctttgcgctt
ccgcaatggcttcatgtctcgttctggaccggggcgtctgatgaggctctttcgtatgag
ggtattgccttgtccgtgtccaacaaagtcatgcaagacgacgaagacgagttcaacatt
cgatgtcgtatgtacgcgttgcagatgagaagtgtccttgaaacaaacgagatagaaacg
acacctttacaagtcgatactcacttccccgccaacatcactgaaccgccgtcgtcgcag
aaatatcgtaatactggtatcaacgatactgtctacattcccagcagacgggcaccagaa
ggtctttacgatcacacgtctggattccaaaggtttgttccagacagattggcaagacct
ggtgaaaaatcattgtggaagcaattgcaagagttcgatgaccatagggccaaaatttct
catggccgcagtcggcaccactcgtcaaggtatgccaaggacctggatgaaattacgaga
aggcagttggcggaggattctggtctttatggaacttccctccccgagaaaaaggcccca
attcttggtgcttcggcaaggaagctgtcaatgaatatcacagatggcgacaagccatct
ccaaccagtctcaaaaagagcgccgaaccagcgccaaagcctcccaaacaagtagcgaaa
caacccaagctgatgaggcagatcagtctgggccagcgcggatttgggattgctgccccc
aaggctgtggttgcagagattaaagctgagacagtcaacgcttctggtgtctcttccggc
gaggggaaacagccatcaacgcctcgcatccgtccagaactacgaccgagctctccacag
acaatcaccagccacccatcttcagtttctattcaaaaatatcgacttgacgccccggat
actatcgtggaaggggtgcctatgactcccagtattcctattctcaaaagaaacaactct
ggacttgatgtg---------------------------accacgattggctcgtcgttt
aataatcgtcagcaaaagcgggatgacgatcgtgacctgaggtactcggaagcccttcgt
gctgatgacgcacagaaactatacacaaacaagctgcgtgccggtgcacttagtgatgcc
gttcaagatctacctacaactctctcgcccaccactgccattaccccatggctgactctt
gtaaacccctcgaacccggaaagtcttgcaattgacgacactgtattgtatagtcgatgg
caacatgtttatcctcaaatcacccaaatgaaggttcagaagtggaaagctctttgctgt
cccgcgtctgtgcccctcaccacagagtacttcccttcaaagacacagttcgatactgag
taccaccgtcatccgtacactgtcgagcaggatgcagacgatgacctggtggagacgccc
aagtcgcgacaggaatttgttcaggagctcatcagcttgcgtttcactcagggtttccaa
gttgtggtagggccattagttgctcgtgcgtttggacagaacttgatcaagattggtgac
atcttctcaagagatacacccctggaggatggcactagtatctttatgtcggttggcaac
agcattcatcaactctcgtgcgtcaatggtacggaggttgaggtaaacatcttcatgcga
aagccaacagatacttcattcacatcccaaggtttttcgccaatttacaaacctgcaatc
cggacattgttggatgatacttatgaagcccgcgagattgacctcctcactccccgcact
gaccgcaactggaacatgattgactcttacattgctgggcaccataatgaaatgtcagac
agccttcgtttctggcgcgcaagattcgtccttatccctgtcttgcgaaaggatgttcca
atatcaaggacgcagactggggaccacgccgaagaggtacgaattgaaggtattaagcgt
cttgctcaatcatggcaaaagtatcgctacattcctccacctgagcggaagtatcattca
cttgctcaacagaagcgacgacgagaccccaatcccctggatatcgtgtggaaaacagat
gatccctcagttgttatcgccgctgaagttgagacacttcctctcacagaaggggtggaa
ggtgccaatcgaaagggactggtatcggctaaggaccgtttcaagaaatcaaatctgaac
ttatcagccctggctgatgtcatgcagcagcctgttgagaatggaggtgttaggctgcag
aaccgcagatggcatcttcgcctctactctgcgtgtttcatcggatctgacatggtgaca
tggttgcttgacaactttgaagatctcgacactcgagaagatgccgaggcactgggcaat
gccttgatggcgcatgacgaactaaagtctgcaaatccaaaagacaagggcctatttgtt
catgttgacaagcgccaccagttccgagatggtaactactactatcaaatcgccagtgag
tttgccaagcctcatgtaggatggttcaacactcgacgggctacggtgccgccaacgcca
agtatcgaatcttcgaatcgagattcacctcggaccttgatgtcggctcgttcagttgag
gaaagtggttctcctgcgtcaacctcaacaacgccaactatatcactcccccatggggga
aagcggcctagagtcgtgcttagcaaggtcataaagtacgatgttgaccatcgaaagcgg
tcttatagaccagagaggattgatctgcattacgaccgtctccacaaccctgacagctgt
taccatattcgtatcgactggatgaacgtgactacgaagctggtggaagacgcagttgag
agctgggcacgagaagccagtcagtacggcttgcgacttgtcgagttacccatcaaggag
gcatgcacaatcactgagacgaatcctttccgaaagccatatcacatcaagttggcagct
cgtcctccggatcagaagcccgagacgtacattgaccccaactccctgggcccgacaaca
tctccaaacaagcacttctaccaaacggcgattcttaagaagtttgattttgtcctcgat
actgaagcggcatccaatttcccaagcaacgttgatgtgagctactcatggggcaagcct
gattacaaatacacccagtacatccatcggagtggtactctcctggcggagatcacggat
gaaggcgatttcttaattctggcaaaccgtttgtatagcaatcgaccggcgggcatgcgt
tcaatcgatccgcccactgcggttgaacgcggcggccgcatggcatcgtatggtccctac
tcaacttttggcatgtcagaatcagcaacgctatcctcgcccctcctcaaaccaacgcat
tatttccactcgccagcgctgaaaccggctgaccaacagcacaacaaacctatacccgca
acaactcctgatccggattctctcaatgccgagattgacgacttctgtaagaacaagaca
gcgctcgaggagttttacagggaagctttagagaagggccaaaaggttcaaggtacgcct
gcaacagcgccggcattggaggcagtccctgaagctagtatcccgacacttggattgccg
cctggtgttctgggaggaaacgacggagcgccaacaaagcggcttaatagtcctatgtcg
ttcctccgaagaagtagtgtgcagtacgatggtggatccagtctgacagggagatga
>Fp86
atgcccgcttgcgacaagcgattccccatcaacagcctcgcgatcgacttagtcaatcgg
atcaatccactcagagcaacatgcgagctacaggatcatatcgagctctgtcgaatcttc
ctctatagcgagcgagcgacagcccgatcccatgtcacgaaatgcaagtcgagcttagat
cgctcccatgccgaggttcctgtttcccctgcgagcgtatcgacccattccactgtcaaa
gatgagaagcgaacaagaatagaacgcagatgtactgtgacagtcaacgaaggctatgcc
cgggatgaggtcctgctcaatttcgatgtagtaggcgccgatgtaaagcctggaatgttg
atgtgcatctcgactgtgagggacgacctgcgaaagatctcggctggacatggtgctagt
agcaagcaaaatcaagatgcttccaagggaacgtcaggcactcaaaatggggatggcgcg
ggcttcaagtatttctttgttgccaaagatatgcctcaagaaaccaagacacggaaccct
gacgttgaggtctatgtcttgaagcatattgctgatgcgtttgggatgaagaaaggttct
caggttcttttgacaatggtggatgcaaagaaccctgccatcgaagcttctcacgtagaa
ctgtctttcaaagaccaatacctatccagatcagatatttggagaatgactgttggagaa
ctgacaggaagaaccgtttacaaaggccaatctgttttgtttatggggaccatcaaggcg
caagtcaccgcaatttatgtcgatagtcgcaagacacactctgccttcttcacccgcgac
actcggcccatctttcggagtgaatcagcaagatacgttctcttcatccagatggctaaa
gaaatgtgggaattcgatgcagaaagctctggcgaaatcatgttcaacaaagtcgtcaat
gggtttcttcctgcgttgttcaagagatgggctatgctcaaggccaaacacttggtcagt
atcgtactctttgcgcgtgtagaatatgataccggtttgacagctgaattcgacggcctc
tccggcgacttttacactggcatacagccatctgggctgcgtcggccatacaaagacttt
taccgagtcgtggtcagcgagatgggcagtggggaatggacaaagatcctgcaccagttg
aaggtagaattcaacttcttccgccgggatatcagtttgtatcaccacaagctcaacgct
caggctgagatcaacggcccggactctatccccaaagatactccctcgtctcgtgtcaag
gctgagtcaacttatgccatgtatggcaatgttttagaagctataaatctagcttcatct
cagttcgcccatgaccatattgatagagacctcaccaggacaggtatttcaattgcagta
atcagccctggttctggtgttttcgaagtggactatgagaccttgcggagaaccaccgaa
gcattggtagggaatggcattggtattgatctgatatgcatgcccaaaatgccgctgcat
tcagtgcctctattcaagtatcgcaacccgcagtattctgatgaccacagccaagctcat
cggtcgagcttctcgagatcgtttcacagtcgtgatagtacgccaaaccaccctactcca
gtgatagggagctatcaatcacttggtgaatcattctcgccttcgaaagggatgagcctt
tcacgccgtgcagaccccctcatatccatggcaacaagcgaccaatggtgctttgcgctt
ccgcaatggcttcatgtctcgttctggaccggggcgtctgatgaggctctttcgtatgag
ggtattgccttgtccgtgtccaacaaagtcatgcaagacgacgaagacgagttcaacatt
cgatgtcgtatgtacgcgttgcagatgagaagtgtccttgaaacaaacgagatagaaacg
acacctttacaagtcgatactcacttccccgccaacatcactgaaccgccgtcgtcgcag
aaatatcgtaatactggtatcaacgatactgtctacattcccagcagacgggcaccagaa
ggtctttacgatcacacgtctggattccaaaggtttgttccagacagattggcaagacct
ggtgaaaaatcattgtggaagcaattgcaagagttcgatgaccatagggccaaaatttct
catggccgcagtcggcaccactcgtcaaggtatgccaaggacctggatgaaattacgaga
aggcagttggcggaggattctggtctttatggaacttccctccccgagaaaaaggcccca
attcttggtgcttcggcaaggaagctgtcaatgaatatcacagatggcgacaagccatct
ccaaccagtctcaaaaagagcgccgaaccagcgccaaagcctcccaaacaagtagcgaaa
caacccaagctgatgaggcagatcagtctgggccagcgcggatttgggattgctgccccc
aaggctgtggttgcagagattaaagctgagacagtcaacgcttctggtgtctcttccggc
gaggggaaacagccatcaacgcctcgcatccgtccagaactacgaccgagctctccacag
acaatcaccagccacccatcttcagtttctattcaaaaatatcgacttgacgccccggat
actatcgtggaaggggtgcctatgactcccagtattcctattctcaaaagaaacaactct
ggacttgatgtg---------------------------accacgattggctcgtcgttt
aataatcgtcagcaaaagcgggatgacgatcgtgacctgaggtactcggaagcccttcgt
gctgatgacgcacagaaactatacacaaacaagctgcgtgccggtgcacttagtgatgcc
gttcaagatctacctacaactctctcgcccaccactgccattaccccatggctgactctt
gtaaacccctcgaacccggaaagtcttgcaattgacgacactgtattgtatagtcgatgg
caacatgtttatcctcaaatcacccaaatgaaggttcagaagtggaaagctctttgctgt
cccgcgtctgtgcccctcaccacagagtacttcccttcaaagacacagttcgatactgag
taccaccgtcatccgtacactgtcgagcaggatgcagacgatgacctggtggagacgccc
aagtcgcgacaggaatttgttcaggagctcatcagcttgcgtttcactcagggtttccaa
gttgtggtagggccattagttgctcgtgcgtttggacagaacttgatcaagattggtgac
atcttctcaagagatacacccctggaggatggcactagtatctttatgtcggttggcaac
agcattcatcaactttcgtgcgtcaatggtacggaggttgaggtaaacatcttcatgcga
aagccaacagatacttcattcacatcccaaggtttttcgccaatttacaaacctgcaatc
cggacattgttggatgatacttatgaagcccgcgagattgacctcctcactccccgcact
gaccgcaactggaacatgattgactcttacattgctgggcaccataatgaaatgtcagac
agccttcgtttctggcgcgcaagattcgtccttatccctgtcttgcgaaaggatgttcca
atatcaaggacgcagactggggaccacgccgaagaggtacgaattgaaggtattaagcgt
cttgctcaatcatggcaaaagtatcgctacattcctccacctgagcggaagtatcattca
cttgctcaacagaagcgacgacgagaccccaatcccctggatatcgtgtggaaaacagat
gatccctcagttgttatcgccgctgaagttgagacacttcctctcacagaaggggtggaa
ggtgccaatcgaaagggactggtatcggctaaggaccgtttcaagaaatcaaatctgaac
ttatcagccctggctgatgtcatgcagcagcctgttgagaatggaggtgttaggctgcag
aaccgcagatggcatcttcgcctctactctgcgtgtttcatcggatctgacatggtgaca
tggttgcttgacaactttgaagatctcgacactcgagaagatgccgaggcactgggcaat
gccttgatggcgcatgacgaactaaagtctgcaaatccaaaagacaagggcctatttgtt
catgttgacaagcgccaccagttccgagatggtaactactactatcaaatcgccagtgag
tttgccaagcctcatgtaggatggttcaacactcgacgggctacggtgccgccaacgcca
agtatcgaatcttcgaatcgagattcacctcggaccttgatgtcggctcgttcagttgag
gaaagtggttctcctgcgtcaacctcaacaacgccaactatatcactcccccatggggga
aagcggcctagagtcgtgcttagcaaggtcataaagtacgatgttgaccatcgaaagcgg
tcttatagaccagagaggattgatctgcattacgaccgtctccacaaccctgacagctgt
taccatattcgtatcgactggatgaacgtgactacgaagctggtggaagacgcagttgag
agctgggcacgagaagccagtcagtacggcttgcgacttgtcgagttacccatcaaggag
gcatgcacaatcactgagacgaatcctttccgaaagccatatcacatcaagttggcagct
cgtcctccggatcagaagcccgagacgtacattgaccccaactccctgggcccgacaaca
tctccaaacaagcacttctaccaaacggcgattcttaagaagtttgattttgtcctcgat
actgaagcggcatccaatttcccaagcaacgttgatgtgagctactcatggggcaagcct
gattacaaatacacccagtacatccatcggagtggtactctcctggcggagatcacggat
gaaggcgatttcttaattctggcaaaccgtttgtatagcaatcgaccggcgggcatgcgt
tcaatcgatccgcccactgcggttgaacgcggcggccgcatggcatcgtatggtccctac
tcaacttttggcatgtcagaatcagcaacgctatcctcgcccctcctcaaaccaacgcat
tatttccactcgccagcgctgaaaccggctgaccaacagcacaacaaacctatacccgca
acaactcctgatccggattctctcaatgccgagattgacgacttctgtaagaacaagaca
gcgctcgaggagttttacagggaagctttagagaagggccaaaaggttcaaggtacgcct
gcaacagcgccggcattggaggcagtccctgaagctagtatcccgacacttggattgccg
cctggtgttctgggaggaaacgacggagcgccaacaaagcggcttaatagtcctatgtcg
ttcctccgaagaagtagtgtgcagtacgatggtggatccagtctgacagggagatga
>Fvenenatum.busco
atgtc------------acgaaatggtaccaccag----gaacccggtcccgcgcatggg
accgccgcactggcgacagtata-------------------------------------
-------------------------------------------gcaagtcgagcttagat
cgctcccatgctgaggttcctgtttcccctgcgagcgtatcgacccattccactatcaaa
gatgagaagcgaacaagaatagaacgcagatgtactgtgacggtcaacgaaggctacgcc
cgggatgaggtcctgctcaatttcgatgtagtaggcgctgatgtgaagcctggaatgttg
atgtgtatctcgactgtgagggacgacctgcgaaagatttcggctggacacggtgccagt
agcaagcagaatcaagatgtttcgaagggaacgtcaggcactcaaaatggggatggcgcg
ggcttcaagtatttctttgttgccaaagatatgcctcaagagaccaagttacggaaccct
gacgtcgaggtttatgtcttaaagcatattgctgatgcgtttgggatgaagaaaggttcc
caggttcttttgacaatggttgatgcaaagaaccccgccaccgaagcttctcacgtggaa
ctgtctttcaaagaccaatacctgtctagatcagacatttggagaatgactgttggagag
ctcacgggaagaaccgtttacaaaggccaatcggtcttgtttatgggcaccatcaaggcg
caagtcactgcaatttatgtcgatagtcacaagacacactctgccttcttcacccgcgac
actcggcccatattccggagtgaatcagcaagatacgtcctcttcatccagatggctaaa
gaaatgtgggaattcgatgcagaaagctctggcgaaatcatgttcaacaaagtcgtcaat
gggtttcttcctgcgttgttcaagagatgggctatgcttaaggccaaacacttggtcagt
atcgtgctctttgcgcgtgtagaatatgataccggtttgacagctgaattcgacggcctc
tccggtgacttttacactggcatacagccatctgggctacgccgaccatacaaagacttt
taccgcgtcgtggtcagcgagatgggcagtggggagtggacaaagatcctgcaccagttg
aaggtggaattcaacttcttccgccgggatatcagtttgtatcaccacaagctcaacgct
caggctgagatcaacggtccggactctatccccaaagatactccctcgtctcgtgtcaag
gctgagtcaacttatgccatgtatggcaacgttctagaagctataaatctggcttcatct
cagttcgcccatgaccatattgatagagacctcaccaggacaggaatttcaattgcagta
attagccctggctctggtgttttcgaggtggactacgagaccctacggagaaccaccgaa
gcattggtggggaatggcattggtattgatctaatatgcatgcccaaaatgccgctgcat
tcagtgcctctattcaagtatcgtaacccgcagtattctgatgatcacggccatgctcat
cggtcaagcttctcgagatcttttcacagtcgtgatagcacgccgaaccaccctactcca
gtgatagggagctatcaatcacttggggaatcattctcgccttcaaaagggataaacctt
tcacgccgtgcagaccccctcatatccatggcaacaagcgaccaatggtgttttgcgctt
ccgcaatggcttcatgtctcgttctggactggggcgtctgatgaggctctttcgtatgag
ggtattgcgttgtccgtgtccaataaagtcatgcaagacgatgaagatgagttcaacatt
cgatgccgcatgtacgcgttgcagatgagaagtgtcctggagacaaacgagatagaaacg
acacctttacaagtcgacactcacttccccgccaacatcactgaaccaccggcatcgcag
aaatatcgtaatactggcatcaacgatactgtctacattcccagtagacgagcaccagag
ggtctttacgatcacacatacggatttcaaagatttgttccagacagattggcaaggcct
ggtgaaaaatcattgtggaagcaattgcaagagttcgatgaccacagggctaagatttct
catggccgcagtcggcaccactcgtcaaggtatgccaaggacctggatgaaattacgaga
aggcagttggcggaggattctggtctttatggaacttctctccctgagaaaagggcccca
attcttggtgcttcggcaaggaaattgtccatgaatatcacagatggcgacaaaccatct
ccaaccagtctcaaaaagagcgccgaaccagcgcctaagcctcccaaacaagtagcgaaa
caacccaagttgatgaggcagatcagtcttggccagcgcggatttgggattgctgccccc
aaggccgtggttgcagagatcaaagctgagacagtcaacgcttctggtgtctcgactggc
gaagggaaacagccatcaacgcctcgcatccgtccagaactacgaccaagctctccacag
acaatcactagtcacccatcttcagtttctatccagaaataccgacttgacgcccctgat
actatcgttgaaggggtgccgatgactcccagtattcctattctcaaaagaaacaattct
ggcctcgatgtggctgcaatgcagttgaggaatgcatctaccacgattggatcgtcattt
aataatcgtcagcaaaagcgagacgacgaccgcgacctcagatactcggaagctcttcgt
gctgacgacgcacagaaattatatacaaacaaactgcgtgctggtgcactgagtgatgcc
gttcaagatctacctacgactctatcgcccactactgccattactccatggctgactctt
gtaaacccctcgaacccagaaagtcttgcaatcgacgacactgtattatatagtcgatgg
caacatgtttatcctcagataactcaaatgaaggttcagaagtggaaagctctttgctgt
cccgcatctgtgcccctcaccacagagtacttcccttcaaagacacagttcgatacggag
taccatcgtcatccgtatactgtcgagcaggatgcagatgacgacttggtagagacgcca
aagtcgcgacaagaattcattcaagagctcatcagcttgcgtttcactcagggtttccaa
gttgtggtagggccattagttgctcgtgcgtttgggcagaacttgatcaagattggcgac
atcttctcaagagatacacccctggaggatggcactagtatcttcatgtctgttggcaac
agcattcatcaactttcatgcgtcaatggtacggaagttgaggtaaacatcttcatgcga
aagcccacagatacttcattcacctcccaaggtttctcgccaatttataaacctgcgatc
cggacattgttggatgatacctatgcggcgcgcgagattgatctcctcactcctcgtact
gaccgcaactggaacatgatcgactcttatattgctgggcatcatgatgaaatgtcagac
agcctccgtttctggcgtgcaagatttgtccttatacctgtctcacgaaaagatgtccca
atatcaaggacacagactggggaccacgccgaagaagtacgaattgaaggtattaagcgt
cttgcccaatcttggcaaaaatatcgctacattcctccatctgagcgaaagtatcattca
cttgctcaacagaagcgacgacgagaccccaatccccttgatatcgtgtggaaaaccgat
gatccctcagttgttatcgccgccgaagttgagacacttcctctcacagaagggatggag
ggtgctaatcgaaagggactggtatcagctaaggatcgtttcaagaaatcaaatctgaac
ctatcaaccctggcagatgtcatgcagcaaccggttgagaatggaggtgttaggctacag
aaccgcagatggcatcttcgtctttactctgcctgtttcatcggatctgatatggtgaca
tggttgcttgacaactttgaagatctcgacactcgagaagatgccgaggcactgggcaat
gccttgatggcgcatgacgaactaaaatctgcaaaccctaaagacaagggcctatttgtt
cacgttgataagcgccaccagttccgagatggtaactactactatcaaatcgccagtgag
tttgccaagcctcatgtaggatggttcaacacccgacgggctacggtgccgccaacgcca
agcatcgaatcttcgaatcgagattcacctcggacgttaatgtcgactcgctcagttgag
gaaagtggttcccctgcgtcaacctcaacaacaccaactatattactcccccatggcgga
aagcggcctagagtggtgcttagcaaggtcataaagtacgacgttgaccaccgcaagcgg
tcgtacagaccagagaggattgacttgcattacgaccgtcttcacaaccccgacagctgt
taccatattcgtatcgactggatgaacgtgacgacgaagttggtggaagacgcagttgaa
agctgggcccgagaagccagtcagtacggcttgcgacttgtcgagttacccatcaaagag
gcatgcacaattactgagacaaatcctttcagaaggccatatcacatcaagttagcagct
cgtcctccggatcagaagcctgagacgtacattgaccccaactcactgggcccgacaaca
tctccaaacaagcacttctaccaaacggcgattcttaaaaagtttgaatttgtcctcgat
acagaggcggcatccaatttcccaagcaatgctgatgtgagctactcatggggcaagcct
gattacaagtacacccagtacatccaccgcagtggtactctcctggccgagattacggat
gaaggtgatttcttgattctggcaaaccgtttgtacagcaatcgacccgcgggcatgcgc
tcaatcgatccgccacctgcgatagaacgcggcggtcgcatggcatcgtatggtccctac
tcaacttttggcatgacagaatcagcaacgctatcttcacccctcctcaaaccaacgcat
tattatcactcgccagcgctgaaaccagctgaccaacagtacaacaaacctatacccgca
acaactcctgatcctgattctctcaatgccgagattgacgagttctgtaagaacaaggca
gcgcttgaggagttttacagggaagctttagagaagggtcaaaaggttcaaggtacgcct
gcaacagcgccggcgttggaggcagtgcctgaagctagtatcccgacacttggattgccg
cctggtgttctgggagggaatgacggagcgccaacaaagcggctcaatagtcccatgtcg
ttcctccgaagaagcagtgtgcagtatgatggcggatctagtctgacagggagatga
