# Supplementary material for: Apicidin biosynthesis is linked to accessory chromosomes in Fusarium poae isolates
Source: BMC Genomics. 2021 Aug 4;22:591. doi: 10.1186/s12864-021-07617-y (PMC8340494; doi:10.1186/s12864-021-07617-y)
Supplement: Supplementary file 17 — Additional file 17. Compressed folder containing alignments for each of the 4141 orthologs used in BUSCO analysis. [file 12864_2021_7617_MOESM17_ESM.zip › Fven2_nt_MAFFT/32821at5125_nt.mafft.fasta]

>Fp105
atgtcgggatatccaggctacaattctggccgttacggtggtccgccgcaacctcaatac
caccaacagcctcaaggcaattattacccaccacaacctaattacggtggtggttatcca
caaggccaaccttctcctcaaccaccatacggctaccagcagcatcctcctcca------
cagcagcagcagcagcagcagcagcagttctaccaaggacagcctcctccacagcctcaa
tatggtcactaccagcaaggacctcctcagccaaacttcaattcacgacccggtggccct
ccccctcctcctacagctcctcaacagttcggccatggcgctcccaatagctacaacttc
cgatactcaaactgcaccggcaggagaaaagcccttctaatcggaatcaactacttcaac
cagcgtggacagctgcgcggctgcatcaacgatgttcgcaacatgaccgcctacctctct
gaacactttggctataaacgtgaagatatggtgattcttaccgacgatcagcagaacgcc
atgagccagcctaccaaacagaacattctccgagccatgcactggctagtaaaagatgcg
cggcctaacgattcgttgttcttccactactcaggtcacggtggacaaaccaaagatctc
gacggcgacgaagacgacggttacgatgaggtcatctaccctgttgacttccgacaaaac
ggacacatcgtagacgatgagatgcatcgcatcatggttcgccctctacaggccggcgtt
cgccttactgccatttttgactcgtgtcactccggtactgccctcgatttaccctacatc
tactcgacacaaggcatcctcaaggagcctaacctggccaaggaggctggtcaaggcttg
ctcagcgtcatctcctcatacagccaaggcgatctcggtggtgttgccagcaacatcttc
ggcttcatcaagaaggctgccaacggtgacgaggctcgtgagcgtaccatgaggacaaag
acatcccctgctgatgttatcatgtggtccggcagtaaagatgaccaaacttctgccgat
gctactatcgcctcccaggctactggcgccatgtcatgggcctttgtcaatgcgctcaag
aagagtccccagcaaagttacgtccagttgttgaacagcattcgtgacgagcttgcgaca
cgctatactcagaagcctcagctatcgtgtagtcaccctctcgacacgaatcttttgttc
gtcatgtaa
>Fp108
atgtcgggatatccaggctacaattctggccgttacggtggtccgccgcaacctcaatac
caccaacagcctcaaggcaattattacccaccacaacctaattacggtggtggttatcca
caaggccaaccttctcctcaaccaccatacggctaccagcagcatcctcctcca------
cagcagcagcagcagcagcagcagcagttctaccaaggacagcctcctccacagcctcaa
tatggtcactaccagcaaggacctcctcagccaaacttcaattcacgacccggtggccct
ccccctcctcctacagctcctcaacagttcggccatggcgctcccaatagctacaacttc
cgatactcaaactgcaccggcaggagaaaagcccttctaatcggaatcaactacttcaac
cagcgtggacagctgcgcggctgcatcaacgatgttcgcaacatgaccgcctacctctct
gaacactttggctataaacgtgaagatatggtgattcttaccgacgatcagcagaacgcc
atgagccagcctaccaaacagaacattctccgagccatgcactggctagtaaaagatgcg
cggcctaacgattcgttgttcttccactactcaggtcacggtggacaaaccaaagatctc
gacggcgacgaagacgacggttacgatgaggtcatctaccctgttgacttccgacaaaac
ggacacatcgtagacgatgagatgcatcgcatcatggttcgccctctacaggccggcgtt
cgccttactgccatttttgactcgtgtcactccggtactgccctcgatttaccctacatc
tactcgacacaaggcatcctcaaggagcctaacctggccaaggaggctggtcaaggcttg
ctcagcgtcatctcctcatacagccaaggcgatctcggtggtgttgccagcaacatcttc
ggcttcatcaagaaggctgccaacggtgacgaggctcgtgagcgtaccatgaggacaaag
acatcccctgctgatgttatcatgtggtccggcagtaaagatgaccaaacttctgccgat
gctactatcgcctcccaggctactggcgccatgtcatgggcctttgtcaatgcgctcaag
aagagtccccagcaaagttacgtccagttgttgaacagcattcgtgacgagcttgcgaca
cgctatactcagaagcctcagctatcgtgtagtcaccctctcgacacgaatcttttgttc
gtcatgtaa
>Fp118
atgtcgggatatccaggctacaattctggccgttacggtggtccgccgcaacctcaatac
caccaacagcctcaaggcaattattacccaccacaacctaattacggtggtggttatcca
caaggccaaccttctcctcaaccaccatacggctaccagcagcatcctcctcca---cag
cagcagcagcagcagcagcagcagcagttctaccaaggacagcctcctccacagcctcaa
tatggtcactaccagcaaggacctcctcagccaaacttcaattcacgacccggtggccct
ccccctcctcctacagctcctcaacagttcggccatggcgctcccaatagctacaacttc
cgatactcaaactgcaccggcaggagaaaagcccttctaatcggaatcaactacttcaac
cagcgtggacagctgcgcggctgcatcaacgatgttcgcaacatgaccgcctacctctct
gaacactttggctataaacgtgaagatatggtgattcttaccgacgatcagcagaacgcc
atgagccagcctaccaaacagaacattctccgagccatgcactggctagtaaaagatgcg
cggcctaacgattcgttgttcttccactactcaggtcacggtggacaaaccaaagatctc
gacggcgacgaagacgacggttacgatgaggtcatctaccctgttgacttccgacaaaac
ggacacatcgtagacgatgagatgcatcgcatcatggttcgccctctacaggccggcgtt
cgccttactgccatttttgactcgtgtcactccggtactgccctcgatttaccctacatc
tactcgacacaaggcatcctcaaggagcctaacctggccaaggaggctggtcaaggcttg
ctcagcgtcatctcctcatacagccaaggcgatctcggtggtgttgccagcaacatcttc
ggcttcatcaagaaggctgccaacggtgacgaggctcgtgagcgtaccatgaggacaaag
acatcccctgctgatgttatcatgtggtccggcagtaaagatgaccaaacttctgccgat
gctactatcgcctcccaggctactggcgccatgtcatgggcctttgtcaatgcgctcaag
aagagtccccagcaaagttacgtccagttgttgaacagcattcgtgacgagcttgcgaca
cgctatactcagaagcctcagctatcgtgtagtcaccctctcgacacgaatcttttgttc
gtcatgtaa
>Fp122
atgtcgggatatccaggctacaattctggccgttacggtggtccgccgcaacctcaatac
caccaacagcctcaaggcaattattacccaccacaacctaattacggtggtggttatcca
caaggccaaccttctcctcaaccaccatacggctaccagcagcatcctcctcca------
---cagcagcagcagcagcagcagcagttctaccaaggacagcctcctccacagcctcaa
tatggtcactaccagcaaggacctcctcagccaaacttcaattcacgacccggtggccct
ccccctcctcctacagctcctcaacagttcggccatggcgctcccaatagctacaacttc
cgatactcaaactgcaccggcaggagaaaagcccttctaatcggaatcaactacttcaac
cagcgtggacagctgcgcggctgcatcaacgatgttcgcaacatgaccgcctacctctct
gaacactttggctataaacgtgaagatatggtgattcttaccgacgatcagcagaacgcc
atgagccagcctaccaaacagaacattctccgagccatgcactggctagtaaaagatgcg
cggcctaacgattcgttgttcttccactactcaggtcacggtggacaaaccaaagatctc
gacggcgacgaagacgacggttacgatgaggtcatctaccctgttgacttccgacaaaac
ggacacatcgtagacgatgagatgcatcgcatcatggttcgccctctacaggccggcgtt
cgccttactgccatttttgactcgtgtcactccggtactgccctcgatttaccctacatc
tactcgacacaaggcatcctcaaggagcctaacctggccaaggaggctggtcaaggcttg
ctcagcgtcatctcctcatacagccaaggcgatctcggtggtgttgccagcaacatcttc
ggcttcatcaagaaggctgccaacggtgacgaggctcgtgagcgtaccatgaggacaaag
acatcccctgctgatgttatcatgtggtccggcagtaaagatgaccaaacttctgccgat
gctactatcgcctcccaggctactggcgccatgtcatgggcctttgtcaatgcgctcaag
aagagtccccagcaaagttacgtccagttgttgaacagcattcgtgacgagcttgcgaca
cgctatactcagaagcctcagctatcgtgtagtcaccctctcgacacgaatcttttgttc
gtcatgtaa
>Fp125
atgtcgggatatccaggctacaattctggccgttacggtggtccgccgcaacctcaatac
caccaacagcctcaaggcaattattacccaccacaacctaattacggtggtggttatcca
caaggccaaccttctcctcaaccaccatacggctaccagcagcatcctcctcca------
cagcagcagcagcagcagcagcagcagttctaccaaggacagcctcctccacagcctcaa
tatggtcactaccagcaaggacctcctcagccaaacttcaattcacgacccggtggccct
ccccctcctcctacagctcctcaacagttcggccatggcgctcccaatagctacaacttc
cgatactcaaactgcaccggcaggagaaaagcccttctaatcggaatcaactacttcaac
cagcgtggacagctgcgcggctgcatcaacgatgttcgcaacatgaccgcctacctctct
gaacactttggctataaacgtgaagatatggtgattcttaccgacgatcagcagaacgcc
atgagccagcctaccaaacagaacattctccgagccatgcactggctagtaaaagatgcg
cggcctaacgattcgttgttcttccactactcaggtcacggtggacaaaccaaagatctc
gacggcgacgaagacgacggttacgatgaggtcatctaccctgttgacttccgacaaaac
ggacacatcgtagacgatgagatgcatcgcatcatggttcgccctctacaggccggcgtt
cgccttactgccatttttgactcgtgtcactccggtactgccctcgatttaccctacatc
tactcgacacaaggcatcctcaaggagcctaacctggccaaggaggctggtcaaggcttg
ctcagcgtcatctcctcatacagccaaggcgatctcggtggtgttgccagcaacatcttc
ggcttcatcaagaaggctgccaacggtgacgaggctcgtgagcgtaccatgaggacaaag
acatcccctgctgatgttatcatgtggtccggcagtaaagatgaccaaacttctgccgat
gctactatcgcctcccaggctactggcgccatgtcatgggcctttgtcaatgcgctcaag
aagagtccccagcaaagttacgtccagttgttgaacagcattcgtgacgagcttgcgaca
cgctatactcagaagcctcagctatcgtgtagtcaccctctcgacacgaatcttttgttc
gtcatgtaa
>Fp13r
atgtcgggatatccaggctacaattctggccgttacggtggtccgccgcaacctcaatac
caccaacagcctcaaggcaattattacccaccacaacctaattacggtggtggttatcca
caaggccaaccttctcctcaaccaccatacggctaccagcagcatcctcctcca------
cagcagcagcagcagcagcagcagcagttctaccaaggacagcctcctccacagcctcaa
tatggtcactaccagcaaggacctcctcagccaaacttcaattcacgacccggtggccct
ccccctcctcctacagctcctcaacagttcggccatggcgctcccaatagctacaacttc
cgatactcaaactgcaccggcaggagaaaagcccttctaatcggaatcaactacttcaac
cagcgtggacagctgcgcggctgcatcaacgatgttcgcaacatgaccgcctacctctct
gaacactttggctataaacgtgaagatatggtgattcttaccgacgatcagcagaacgcc
atgagccagcctaccaaacagaacattctccgagccatgcactggctagtaaaagatgcg
cggcctaacgattcgttgttcttccactactcaggtcacggtggacaaaccaaagatctc
gacggcgacgaagacgacggttacgatgaggtcatctaccctgttgacttccgacaaaac
ggacacatcgtagacgatgagatgcatcgcatcatggttcgccctctacaggccggcgtt
cgccttactgccatttttgactcgtgtcactccggtactgccctcgatttaccctacatc
tactcgacacaaggcatcctcaaggagcctaacctggccaaggaggctggtcaaggcttg
ctcagcgtcatctcctcatacagccaaggcgatctcggtggtgttgccagcaacatcttc
ggcttcatcaagaaggctgccaacggtgacgaggctcgtgagcgtaccatgaggacaaag
acatcccctgctgatgttatcatgtggtccggcagtaaagatgaccaaacttctgccgat
gctactatcgcctcccaggctactggcgccatgtcatgggcctttgtcaatgcgctcaag
aagagtccccagcaaagttacgtccagttgttgaacagcattcgtgacgagcttgcgaca
cgctatactcagaagcctcagctatcgtgtagtcaccctctcgacacgaatcttttgttc
gtcatgtaa
>Fp144
atgtcgggatatccaggctacaattctggccgttacggtggtccgccgcaacctcaatac
caccaacagcctcaaggcaattattacccaccacaacctaattacggtggtggttatcca
caaggccaaccttctcctcaaccaccatacggctaccagcagcatcctcctcca------
---cagcagcagcagcagcagcagcagttctaccaaggacagcctcctccacagcctcaa
tatggtcactaccagcaaggacctcctcagccaaacttcaattcacgacccggtggccct
ccccctcctcctacagctcctcaacagttcggccatggcgctcccaatagctacaacttc
cgatactcaaactgcaccggcaggagaaaagcccttctaatcggaatcaactacttcaac
cagcgtggacagctgcgcggctgcatcaacgatgttcgcaacatgaccgcctacctctct
gaacactttggctataaacgtgaagatatggtgattcttaccgacgatcagcagaacgcc
atgagccagcctaccaaacagaacattctccgagccatgcactggctagtaaaagatgcg
cggcctaacgattcgttgttcttccactactcaggtcacggtggacaaaccaaagatctc
gacggcgacgaagacgacggttacgatgaggtcatctaccctgttgacttccgacaaaac
ggacacatcgtagacgatgagatgcatcgcatcatggttcgccctctacaggccggcgtt
cgccttactgccatttttgactcgtgtcactccggtactgccctcgatttaccctacatc
tactcgacacaaggcatcctcaaggagcctaacctggccaaggaggctggtcaaggcttg
ctcagcgtcatctcctcatacagccaaggcgatctcggtggtgttgccagcaacatcttc
ggcttcatcaagaaggctgccaacggtgacgaggctcgtgagcgtaccatgaggacaaag
acatcccctgctgatgttatcatgtggtccggcagtaaagatgaccaaacttctgccgat
gctactatcgcctcccaggctactggcgccatgtcatgggcctttgtcaatgcgctcaag
aagagtccccagcaaagttacgtccagttgttgaacagcattcgtgacgagcttgcgaca
cgctatactcagaagcctcagctatcgtgtagtcaccctctcgacacgaatcttttgttc
gtcatgtaa
>Fp146
atgtcgggatatccaggctacaattctggccgttacggtggtccgccgcaacctcaatac
caccaacagcctcaaggcaattattacccaccacaacctaattacggtggtggttatcca
caaggccaaccttctcctcaaccaccatacggctaccagcagcatcctcctcca------
cagcagcagcagcagcagcagcagcagttctaccaaggacagcctcctccacagcctcaa
tatggtcactaccagcaaggacctcctcagccaaacttcaattcacgacccggtggccct
ccccctcctcctacagctcctcaacagttcggccatggcgctcccaatagctacaacttc
cgatactcaaactgcaccggcaggagaaaagcccttctaatcggaatcaactacttcaac
cagcgtggacagctgcgcggctgcatcaacgatgttcgcaacatgaccgcctacctctct
gaacactttggctataaacgtgaagatatggtgattcttaccgacgatcagcagaacgcc
atgagccagcctaccaaacagaacattctccgagccatgcactggctagtaaaagatgcg
cggcctaacgattcgttgttcttccactactcaggtcacggtggacaaaccaaagatctc
gacggcgacgaagacgacggttacgatgaggtcatctaccctgttgacttccgacaaaac
ggacacatcgtagacgatgagatgcatcgcatcatggttcgccctctacaggccggcgtt
cgccttactgccatttttgactcgtgtcactccggtactgccctcgatttaccctacatc
tactcgacacaaggcatcctcaaggagcctaacctggccaaggaggctggtcaaggcttg
ctcagcgtcatctcctcatacagccaaggcgatctcggtggtgttgccagcaacatcttc
ggcttcatcaagaaggctgccaacggtgacgaggctcgtgagcgtaccatgaggacaaag
acatcccctgctgatgttatcatgtggtccggcagtaaagatgaccaaacttctgccgat
gctactatcgcctcccaggctactggcgccatgtcatgggcctttgtcaatgcgctcaag
aagagtccccagcaaagttacgtccagttgttgaacagcattcgtgacgagcttgcgaca
cgctatactcagaagcctcagctatcgtgtagtcaccctctcgacacgaatcttttgttc
gtcatgtaa
>Fp155
atgtcgggatatccaggctacaattctggccgttacggtggtccgccgcaacctcaatac
caccaacagcctcaaggcaattattacccaccacaacctaattacggtggtggttatcca
caaggccaaccttctcctcaaccaccatacggctaccagcagcatcctcctcca---cag
cagcagcagcagcagcagcagcagcagttctaccaaggacagcctcctccacagcctcaa
tatggtcactaccagcaaggacctcctcagccaaacttcaattcacgacccggtggccct
ccccctcctcctacagctcctcaacagttcggccatggcgctcccaatagctacaacttc
cgatactcaaactgcaccggcaggagaaaagcccttctaatcggaatcaactacttcaac
cagcgtggacagctgcgcggctgcatcaacgatgttcgcaacatgaccgcctacctctct
gaacactttggctataaacgtgaagatatggtgattcttaccgacgatcagcagaacgcc
atgagccagcctaccaaacagaacattctccgagccatgcactggctagtaaaagatgcg
cggcctaacgattcgttgttcttccactactcaggtcacggtggacaaaccaaagatctc
gacggcgacgaagacgacggttacgatgaggtcatctaccctgttgacttccgacaaaac
ggacacatcgtagacgatgagatgcatcgcatcatggttcgccctctacaggccggcgtt
cgccttactgccatttttgactcgtgtcactccggtactgccctcgatttaccctacatc
tactcgacacaaggcatcctcaaggagcctaacctggccaaggaggctggtcaaggcttg
ctcagcgtcatctcctcatacagccaaggcgatctcggtggtgttgccagcaacatcttc
ggcttcatcaagaaggctgccaacggtgacgaggctcgtgagcgtaccatgaggacaaag
acatcccctgctgatgttatcatgtggtccggcagtaaagatgaccaaacttctgccgat
gctactatcgcctcccaggctactggcgccatgtcatgggcctttgtcaatgcgctcaag
aagagtccccagcaaagttacgtccagttgttgaacagcattcgtgacgagcttgcgaca
cgctatactcagaagcctcagctatcgtgtagtcaccctctcgacacgaatcttttgttc
gtcatgtaa
>Fp157
atgtcgggatatccaggctacaattctggccgttacggtggtccgccgcaacctcaatac
caccaacagcctcaaggcaattattacccaccacaacctaattacggtggtggttatcca
caaggccaaccttctcctcaaccaccatacggctaccagcagcatcctcctcca------
cagcagcagcagcagcagcagcagcagttctaccaaggacagcctcctccacagcctcaa
tatggtcactaccagcaaggacctcctcagccaaacttcaattcacgacccggtggccct
ccccctcctcctacagctcctcaacagttcggccatggcgctcccaatagctacaacttc
cgatactcaaactgcaccggcaggagaaaagcccttctaatcggaatcaactacttcaac
cagcgtggacagctgcgcggctgcatcaacgatgttcgcaacatgaccgcctacctctct
gaacactttggctataaacgtgaagatatggtgattcttaccgacgatcagcagaacgcc
atgagccagcctaccaaacagaacattctccgagccatgcactggctagtaaaagatgcg
cggcctaacgattcgttgttcttccactactcaggtcacggtggacaaaccaaagatctc
gacggcgacgaagacgacggttacgatgaggtcatctaccctgttgacttccgacaaaac
ggacacatcgtagacgatgagatgcatcgcatcatggttcgccctctacaggccggcgtt
cgccttactgccatttttgactcgtgtcactccggtactgccctcgatttaccctacatc
tactcgacacaaggcatcctcaaggagcctaacctggccaaggaggctggtcaaggcttg
ctcagcgtcatctcctcatacagccaaggcgatctcggtggtgttgccagcaacatcttc
ggcttcatcaagaaggctgccaacggtgacgaggctcgtgagcgtaccatgaggacaaag
acatcccctgctgatgttatcatgtggtccggcagtaaagatgaccaaacttctgccgat
gctactatcgcctcccaggctactggcgccatgtcatgggcctttgtcaatgcgctcaag
aagagtccccagcaaagttacgtccagttgttgaacagcattcgtgacgagcttgcgaca
cgctatactcagaagcctcagctatcgtgtagtcaccctctcgacacgaatcttttgttc
gtcatgtaa
>Fp16r
atgtcgggatatccaggctacaattctggccgttacggtggtccgccgcaacctcaatac
caccaacagcctcaaggcaattattacccaccacaacctaattacggtggtggttatcca
caaggccaaccttctcctcaaccaccatacggctaccagcagcatcctcctcca------
cagcagcagcagcagcagcagcagcagttctaccaaggacagcctcctccacagcctcaa
tatggtcactaccagcaaggacctcctcagccaaacttcaattcacgacccggtggccct
ccccctcctcctacagctcctcaacagttcggccatggcgctcccaatagctacaacttc
cgatactcaaactgcaccggcaggagaaaagcccttctaatcggaatcaactacttcaac
cagcgtggacagctgcgcggctgcatcaacgatgttcgcaacatgaccgcctacctctct
gaacactttggctataaacgtgaagatatggtgattcttaccgacgatcagcagaacgcc
atgagccagcctaccaaacagaacattctccgagccatgcactggctagtaaaagatgcg
cggcctaacgattcgttgttcttccactactcaggtcacggtggacaaaccaaagatctc
gacggcgacgaagacgacggttacgatgaggtcatctaccctgttgacttccgacaaaac
ggacacatcgtagacgatgagatgcatcgcatcatggttcgccctctacaggccggcgtt
cgccttactgccatttttgactcgtgtcactccggtactgccctcgatttaccctacatc
tactcgacacaaggcatcctcaaggagcctaacctggccaaggaggctggtcaaggcttg
ctcagcgtcatctcctcatacagccaaggcgatctcggtggtgttgccagcaacatcttc
ggcttcatcaagaaggctgccaacggtgacgaggctcgtgagcgtaccatgaggacaaag
acatcccctgctgatgttatcatgtggtccggcagtaaagatgaccaaacttctgccgat
gctactatcgcctcccaggctactggcgccatgtcatgggcctttgtcaatgcgctcaag
aagagtccccagcaaagttacgtccagttgttgaacagcattcgtgacgagcttgcgaca
cgctatactcagaagcctcagctatcgtgtagtcaccctctcgacacgaatcttttgttc
gtcatgtaa
>Fp1r
atgtcgggatatccaggctacaattctggccgttacggtggtccgccgcaacctcaatac
caccaacagcctcaaggcaattattacccaccacaacctaattacggtggtggttatcca
caaggccaaccttctcctcaaccaccatacggctaccagcagcatcctcctcca------
---cagcagcagcagcagcagcagcagttctaccaaggacagcctcctccacagcctcaa
tatggtcactaccagcaaggacctcctcagccaaacttcaattcacgacccggtggccct
ccccctcctcctacagctcctcaacagttcggccatggcgctcccaatagctacaacttc
cgatactcaaactgcaccggcaggagaaaagcccttctaatcggaatcaactacttcaac
cagcgtggacagctgcgcggctgcatcaacgatgttcgcaacatgaccgcctacctctct
gaacactttggctataaacgtgaagatatggtgattcttaccgacgatcagcagaacgcc
atgagccagcctaccaaacagaacattctccgagccatgcactggctagtaaaagatgcg
cggcctaacgattcgttgttcttccactactcaggtcacggtggacaaaccaaagatctc
gacggcgacgaagacgacggttacgatgaggtcatctaccctgttgacttccgacaaaac
ggacacatcgtagacgatgagatgcatcgcatcatggttcgccctctacaggccggcgtt
cgccttactgccatttttgactcgtgtcactccggtactgccctcgatttaccctacatc
tactcgacacaaggcatcctcaaggagcctaacctggccaaggaggctggtcaaggcttg
ctcagcgtcatctcctcatacagccaaggcgatctcggtggtgttgccagcaacatcttc
ggcttcatcaagaaggctgccaacggtgacgaggctcgtgagcgtaccatgaggacaaag
acatcccctgctgatgttatcatgtggtccggcagtaaagatgaccaaacttctgccgat
gctactatcgcctcccaggctactggcgccatgtcatgggcctttgtcaatgcgctcaag
aagagtccccagcaaagttacgtccagttgttgaacagcattcgtgacgagcttgcgaca
cgctatactcagaagcctcagctatcgtgtagtcaccctctcgacacgaatcttttgttc
gtcatgtaa
>Fp21r
atgtcgggatatccaggctacaattctggccgttacggtggtccgccgcaacctcaatac
caccaacagcctcaaggcaattattacccaccacaacctaattacggtggtggttatcca
caaggccaaccttctcctcaaccaccatacggctaccagcagcatcctcctcca------
---cagcagcagcagcagcagcagcagttctaccaaggacagcctcctccacagcctcaa
tatggtcactaccagcaaggacctcctcagccaaacttcaattcacgacccggtggccct
ccccctcctcctacagctcctcaacagttcggccatggcgctcccaatagctacaacttc
cgatactcaaactgcaccggcaggagaaaagcccttctaatcggaatcaactacttcaac
cagcgtggacagctgcgcggctgcatcaacgatgttcgcaacatgaccgcctacctctct
gaacactttggctataaacgtgaagatatggtgattcttaccgacgatcagcagaacgcc
atgagccagcctaccaaacagaacattctccgagccatgcactggctagtaaaagatgcg
cggcctaacgattcgttgttcttccactactcaggtcacggtggacaaaccaaagatctc
gacggcgacgaagacgacggttacgatgaggtcatctaccctgttgacttccgacaaaac
ggacacatcgtagacgatgagatgcatcgcatcatggttcgccctctacaggccggcgtt
cgccttactgccatttttgactcgtgtcactccggtactgccctcgatttaccctacatc
tactcgacacaaggcatcctcaaggagcctaacctggccaaggaggctggtcaaggcttg
ctcagcgtcatctcctcatacagccaaggcgatctcggtggtgttgccagcaacatcttc
ggcttcatcaagaaggctgccaacggtgacgaggctcgtgagcgtaccatgaggacaaag
acatcccctgctgatgttatcatgtggtccggcagtaaagatgaccaaacttctgccgat
gctactatcgcctcccaggctactggcgccatgtcatgggcctttgtcaatgcgctcaag
aagagtccccagcaaagttacgtccagttgttgaacagcattcgtgacgagcttgcgaca
cgctatactcagaagcctcagctatcgtgtagtcaccctctcgacacgaatcttttgttc
gtcatgtaa
>Fp24r
atgtcgggatatccaggctacaattctggccgttacggtggtccgccgcaacctcaatac
caccaacagcctcaaggcaattattacccaccacaacctaattacggtggtggttatcca
caaggccaaccttctcctcaaccaccatacggctaccagcagcatcctcctcca------
---cagcagcagcagcagcagcagcagttctaccaaggacagcctcctccacagcctcaa
tatggtcactaccagcaaggacctcctcagccaaacttcaattcacgacccggtggccct
ccccctcctcctacagctcctcaacagttcggccatggcgctcccaatagctacaacttc
cgatactcaaactgcaccggcaggagaaaagcccttctaatcggaatcaactacttcaac
cagcgtggacagctgcgcggctgcatcaacgatgttcgcaacatgaccgcctacctctct
gaacactttggctataaacgtgaagatatggtgattcttaccgacgatcagcagaacgcc
atgagccagcctaccaaacagaacattctccgagccatgcactggctagtaaaagatgcg
cggcctaacgattcgttgttcttccactactcaggtcacggtggacaaaccaaagatctc
gacggcgacgaagacgacggttacgatgaggtcatctaccctgttgacttccgacaaaac
ggacacatcgtagacgatgagatgcatcgcatcatggttcgccctctacaggccggcgtt
cgccttactgccatttttgactcgtgtcactccggtactgccctcgatttaccctacatc
tactcgacacaaggcatcctcaaggagcctaacctggccaaggaggctggtcaaggcttg
ctcagcgtcatctcctcatacagccaaggcgatctcggtggtgttgccagcaacatcttc
ggcttcatcaagaaggctgccaacggtgacgaggctcgtgagcgtaccatgaggacaaag
acatcccctgctgatgttatcatgtggtccggcagtaaagatgaccaaacttctgccgat
gctactatcgcctcccaggctactggcgccatgtcatgggcctttgtcaatgcgctcaag
aagagtccccagcaaagttacgtccagttgttgaacagcattcgtgacgagcttgcgaca
cgctatactcagaagcctcagctatcgtgtagtcaccctctcgacacgaatcttttgttc
gtcatgtaa
>Fp2516
atgtcgggatatccaggctacaattctggccgttacggtggtccgccgcaacctcaatac
caccaacagcctcaaggcaattattacccaccacaacctaattacggtggtggttatcca
caaggccaaccttctcctcaaccaccatacggctaccagcagcatcctcctcca------
---cagcagcagcagcagcagcagcagttctaccaaggacagcctcctccacagcctcaa
tatggtcactaccagcaaggacctcctcagccaaacttcaattcacgacccggtggccct
ccccctcctcctacagctcctcaacagttcggccatggcgctcccaatagctacaacttc
cgatactcaaactgcaccggcaggagaaaagcccttctaatcggaatcaactacttcaac
cagcgtggacagctgcgcggctgcatcaacgatgttcgcaacatgaccgcctacctctct
gaacactttggctataaacgtgaagatatggtgattcttaccgacgatcagcagaacgcc
atgagccagcctaccaaacagaacattctccgagccatgcactggctagtaaaagatgcg
cggcctaacgattcgttgttcttccactactcaggtcacggtggacaaaccaaagatctc
gacggcgacgaagacgacggttacgatgaggtcatctaccctgttgacttccgacaaaac
ggacacatcgtagacgatgagatgcatcgcatcatggttcgccctctacaggccggcgtt
cgccttactgccatttttgactcgtgtcactccggtactgccctcgatttaccctacatc
tactcgacacaaggcatcctcaaggagcctaacctggccaaggaggctggtcaaggcttg
ctcagcgtcatctcctcatacagccaaggcgatctcggtggtgttgccagcaacatcttc
ggcttcatcaagaaggctgccaacggtgacgaggctcgtgagcgtaccatgaggacaaag
acatcccctgctgatgttatcatgtggtccggcagtaaagatgaccaaacttctgccgat
gctactatcgcctcccaggctactggcgccatgtcatgggcctttgtcaatgcgctcaag
aagagtccccagcaaagttacgtccagttgttgaacagcattcgtgacgagcttgcgaca
cgctatactcagaagcctcagctatcgtgtagtcaccctctcgacacgaatcttttgttc
gtcatgtaa
>Fp26r
atgtcgggatatccaggctacaattctggccgttacggtggtccgccgcaacctcaatac
caccaacagcctcaaggcaattattacccaccacaacctaattacggtggtggttatcca
caaggccaaccttctcctcaaccaccatacggctaccagcagcatcctcctcca------
---cagcagcagcagcagcagcagcagttctaccaaggacagcctcctccacagcctcaa
tatggtcactaccagcaaggacctcctcagccaaacttcaattcacgacccggtggccct
ccccctcctcctacagctcctcaacagttcggccatggcgctcccaatagctacaacttc
cgatactcaaactgcaccggcaggagaaaagcccttctaatcggaatcaactacttcaac
cagcgtggacagctgcgcggctgcatcaacgatgttcgcaacatgaccgcctacctctct
gaacactttggctataaacgtgaagatatggtgattcttaccgacgatcagcagaacgcc
atgagccagcctaccaaacagaacattctccgagccatgcactggctagtaaaagatgcg
cggcctaacgattcgttgttcttccactactcaggtcacggtggacaaaccaaagatctc
gacggcgacgaagacgacggttacgatgaggtcatctaccctgttgacttccgacaaaac
ggacacatcgtagacgatgagatgcatcgcatcatggttcgccctctacaggccggcgtt
cgccttactgccatttttgactcgtgtcactccggtactgccctcgatttaccctacatc
tactcgacacaaggcatcctcaaggagcctaacctggccaaggaggctggtcaaggcttg
ctcagcgtcatctcctcatacagccaaggcgatctcggtggtgttgccagcaacatcttc
ggcttcatcaagaaggctgccaacggtgacgaggctcgtgagcgtaccatgaggacaaag
acatcccctgctgatgttatcatgtggtccggcagtaaagatgaccaaacttctgccgat
gctactatcgcctcccaggctactggcgccatgtcatgggcctttgtcaatgcgctcaag
aagagtccccagcaaagttacgtccagttgttgaacagcattcgtgacgagcttgcgaca
cgctatactcagaagcctcagctatcgtgtagtcaccctctcgacacgaatcttttgttc
gtcatgtaa
>Fp33
atgtcgggatatccaggctacaattctggccgttacggtggtccgccgcaacctcaatac
caccaacagcctcaaggcaattattacccaccacaacctaattacggtggtggttatcca
caaggccaaccttctcctcaaccaccatacggctaccagcagcatcctcctcca------
cagcagcagcagcagcagcagcagcagttctaccaaggacagcctcctccacagcctcaa
tatggtcactaccagcaaggacctcctcagccaaacttcaattcacgacccggtggccct
ccccctcctcctacagctcctcaacagttcggccatggcgctcccaatagctacaacttc
cgatactcaaactgcaccggcaggagaaaagcccttctaatcggaatcaactacttcaac
cagcgtggacagctgcgcggctgcatcaacgatgttcgcaacatgaccgcctacctctct
gaacactttggctataaacgtgaagatatggtgattcttaccgacgatcagcagaacgcc
atgagccagcctaccaaacagaacattctccgagccatgcactggctagtaaaagatgcg
cggcctaacgattcgttgttcttccactactcaggtcacggtggacaaaccaaagatctc
gacggcgacgaagacgacggttacgatgaggtcatctaccctgttgacttccgacaaaac
ggacacatcgtagacgatgagatgcatcgcatcatggttcgccctctacaggccggcgtt
cgccttactgccatttttgactcgtgtcactccggtactgccctcgatttaccctacatc
tactcgacacaaggcatcctcaaggagcctaacctggccaaggaggctggtcaaggcttg
ctcagcgtcatctcctcatacagccaaggcgatctcggtggtgttgccagcaacatcttc
ggcttcatcaagaaggctgccaacggtgacgaggctcgtgagcgtaccatgaggacaaag
acatcccctgctgatgttatcatgtggtccggcagtaaagatgaccaaacttctgccgat
gctactatcgcctcccaggctactggcgccatgtcatgggcctttgtcaatgcgctcaag
aagagtccccagcaaagttacgtccagttgttgaacagcattcgtgacgagcttgcgaca
cgctatactcagaagcctcagctatcgtgtagtcaccctctcgacacgaatcttttgttc
gtcatgtaa
>Fp34
atgtcgggatatccaggctacaattctggccgttacggtggtccgccgcaacctcaatac
caccaacagcctcaaggcaattattacccaccacaacctaattacggtggtggttatcca
caaggccaaccttctcctcaaccaccatacggctaccagcagcatcctcctcca------
---cagcagcagcagcagcagcagcagttctaccaaggacagcctcctccacagcctcaa
tatggtcactaccagcaaggacctcctcagccaaacttcaattcacgacccggtggccct
ccccctcctcctacagctcctcaacagttcggccatggcgctcccaatagctacaacttc
cgatactcaaactgcaccggcaggagaaaagcccttctaatcggaatcaactacttcaac
cagcgtggacagctgcgcggctgcatcaacgatgttcgcaacatgaccgcctacctctct
gaacactttggctataaacgtgaagatatggtgattcttaccgacgatcagcagaacgcc
atgagccagcctaccaaacagaacattctccgagccatgcactggctagtaaaagatgcg
cggcctaacgattcgttgttcttccactactcaggtcacggtggacaaaccaaagatctc
gacggcgacgaagacgacggttacgatgaggtcatctaccctgttgacttccgacaaaac
ggacacatcgtagacgatgagatgcatcgcatcatggttcgccctctacaggccggcgtt
cgccttactgccatttttgactcgtgtcactccggtactgccctcgatttaccctacatc
tactcgacacaaggcatcctcaaggagcctaacctggccaaggaggctggtcaaggcttg
ctcagcgtcatctcctcatacagccaaggcgatctcggtggtgttgccagcaacatcttc
ggcttcatcaagaaggctgccaacggtgacgaggctcgtgagcgtaccatgaggacaaag
acatcccctgctgatgttatcatgtggtccggcagtaaagatgaccaaacttctgccgat
gctactatcgcctcccaggctactggcgccatgtcatgggcctttgtcaatgcgctcaag
aagagtccccagcaaagttacgtccagttgttgaacagcattcgtgacgagcttgcgaca
cgctatactcagaagcctcagctatcgtgtagtcaccctctcgacacgaatcttttgttc
gtcatgtaa
>Fp35
atgtcgggatatccaggctacaattctggccgttacggtggtccgccgcaacctcaatac
caccaacagcctcaaggcaattattacccaccacaacctaattacggtggtggttatcca
caaggccaaccttctcctcaaccaccatacggctaccagcagcatcctcctcca------
---cagcagcagcagcagcagcagcagttctaccaaggacagcctcctccacagcctcaa
tatggtcactaccagcaaggacctcctcagccaaacttcaattcacgacccggtggccct
ccccctcctcctacagctcctcaacagttcggccatggcgctcccaatagctacaacttc
cgatactcaaactgcaccggcaggagaaaagcccttctaatcggaatcaactacttcaac
cagcgtggacagctgcgcggctgcatcaacgatgttcgcaacatgaccgcctacctctct
gaacactttggctataaacgtgaagatatggtgattcttaccgacgatcagcagaacgcc
atgagccagcctaccaaacagaacattctccgagccatgcactggctagtaaaagatgcg
cggcctaacgattcgttgttcttccactactcaggtcacggtggacaaaccaaagatctc
gacggcgacgaagacgacggttacgatgaggtcatctaccctgttgacttccgacaaaac
ggacacatcgtagacgatgagatgcatcgcatcatggttcgccctctacaggccggcgtt
cgccttactgccatttttgactcgtgtcactccggtactgccctcgatttaccctacatc
tactcgacacaaggcatcctcaaggagcctaacctggccaaggaggctggtcaaggcttg
ctcagcgtcatctcctcatacagccaaggcgatctcggtggtgttgccagcaacatcttc
ggcttcatcaagaaggctgccaacggtgacgaggctcgtgagcgtaccatgaggacaaag
acatcccctgctgatgttatcatgtggtccggcagtaaagatgaccaaacttctgccgat
gctactatcgcctcccaggctactggcgccatgtcatgggcctttgtcaatgcgctcaag
aagagtccccagcaaagttacgtccagttgttgaacagcattcgtgacgagcttgcgaca
cgctatactcagaagcctcagctatcgtgtagtcaccctctcgacacgaatcttttgttc
gtcatgtaa
>Fp38
atgtcgggatatccaggctacaattctggccgttacggtggtccgccgcaacctcaatac
caccaacagcctcaaggcaattattacccaccacaacctaattacggtggtggttatcca
caaggccaaccttctcctcaaccaccatacggctaccagcagcatcctcctcca------
---cagcagcagcagcagcagcagcagttctaccaaggacagcctcctccacagcctcaa
tatggtcactaccagcaaggacctcctcagccaaacttcaattcacgacccggtggccct
ccccctcctcctacagctcctcaacagttcggccatggcgctcccaatagctacaacttc
cgatactcaaactgcaccggcaggagaaaagcccttctaatcggaatcaactacttcaac
cagcgtggacagctgcgcggctgcatcaacgatgttcgcaacatgaccgcctacctctct
gaacactttggctataaacgtgaagatatggtgattcttaccgacgatcagcagaacgcc
atgagccagcctaccaaacagaacattctccgagccatgcactggctagtaaaagatgcg
cggcctaacgattcgttgttcttccactactcaggtcacggtggacaaaccaaagatctc
gacggcgacgaagacgacggttacgatgaggtcatctaccctgttgacttccgacaaaac
ggacacatcgtagacgatgagatgcatcgcatcatggttcgccctctacaggccggcgtt
cgccttactgccatttttgactcgtgtcactccggtactgccctcgatttaccctacatc
tactcgacacaaggcatcctcaaggagcctaacctggccaaggaggctggtcaaggcttg
ctcagcgtcatctcctcatacagccaaggcgatctcggtggtgttgccagcaacatcttc
ggcttcatcaagaaggctgccaacggtgacgaggctcgtgagcgtaccatgaggacaaag
acatcccctgctgatgttatcatgtggtccggcagtaaagatgaccaaacttctgccgat
gctactatcgcctcccaggctactggcgccatgtcatgggcctttgtcaatgcgctcaag
aagagtccccagcaaagttacgtccagttgttgaacagcattcgtgacgagcttgcgaca
cgctatactcagaagcctcagctatcgtgtagtcaccctctcgacacgaatcttttgttc
gtcatgtaa
>Fp39
atgtcgggatatccaggctacaattctggccgttacggtggtccgccgcaacctcaatac
caccaacagcctcaaggcaattattacccaccacaacctaattacggtggtggttatcca
caaggccaaccttctcctcaaccaccatacggctaccagcagcatcctcctccacagcag
cagcagcagcagcagcagcagcagcagttctaccaaggacagcctcctccacagcctcaa
tatggtcactaccagcaaggacctcctcagccaaacttcaattcacgacccggtggccct
ccccctcctcctacagctcctcaacagttcggccatggcgctcccaatagctacaacttc
cgatactcaaactgcaccggcaggagaaaagcccttctaatcggaatcaactacttcaac
cagcgtggacagctgcgcggctgcatcaacgatgttcgcaacatgaccgcctacctctct
gaacactttggctataaacgtgaagatatggtgattcttaccgacgatcagcagaacgcc
atgagccagcctaccaaacagaacattctccgagccatgcactggctagtaaaagatgcg
cggcctaacgattcgttgttcttccactactcaggtcacggtggacaaaccaaagatctc
gacggcgacgaagacgacggttacgatgaggtcatctaccctgttgacttccgacaaaac
ggacacatcgtagacgatgagatgcatcgcatcatggttcgccctctacaggccggcgtt
cgccttactgccatttttgactcgtgtcactccggtactgccctcgatttaccctacatc
tactcgacacaaggcatcctcaaggagcctaacctggccaaggaggctggtcaaggcttg
ctcagcgtcatctcctcatacagccaaggcgatctcggtggtgttgccagcaacatcttc
ggcttcatcaagaaggctgccaacggtgacgaggctcgtgagcgtaccatgaggacaaag
acatcccctgctgatgttatcatgtggtccggcagtaaagatgaccaaacttctgccgat
gctactatcgcctcccaggctactggcgccatgtcatgggcctttgtcaatgcgctcaag
aagagtccccagcaaagttacgtccagttgttgaacagcattcgtgacgagcttgcgaca
cgctatactcagaagcctcagctatcgtgtagtcaccctctcgacacgaatcttttgttc
gtcatgtaa
>Fp42
atgtcgggatatccaggctacaattctggccgttacggtggtccgccgcaacctcaatac
caccaacagcctcaaggcaattattacccaccacaacctaattacggtggtggttatcca
caaggccaaccttctcctcaaccaccatacggctaccagcagcatcctcctcca------
---cagcagcagcagcagcagcagcagttctaccaaggacagcctcctccacagcctcaa
tatggtcactaccagcaaggacctcctcagccaaacttcaattcacgacccggtggccct
ccccctcctcctacagctcctcaacagttcggccatggcgctcccaatagctacaacttc
cgatactcaaactgcaccggcaggagaaaagcccttctaatcggaatcaactacttcaac
cagcgtggacagctgcgcggctgcatcaacgatgttcgcaacatgaccgcctacctctct
gaacactttggctataaacgtgaagatatggtgattcttaccgacgatcagcagaacgcc
atgagccagcctaccaaacagaacattctccgagccatgcactggctagtaaaagatgcg
cggcctaacgattcgttgttcttccactactcaggtcacggtggacaaaccaaagatctc
gacggcgacgaagacgacggttacgatgaggtcatctaccctgttgacttccgacaaaac
ggacacatcgtagacgatgagatgcatcgcatcatggttcgccctctacaggccggcgtt
cgccttactgccatttttgactcgtgtcactccggtactgccctcgatttaccctacatc
tactcgacacaaggcatcctcaaggagcctaacctggccaaggaggctggtcaaggcttg
ctcagcgtcatctcctcatacagccaaggcgatctcggtggtgttgccagcaacatcttc
ggcttcatcaagaaggctgccaacggtgacgaggctcgtgagcgtaccatgaggacaaag
acatcccctgctgatgttatcatgtggtccggcagtaaagatgaccaaacttctgccgat
gctactatcgcctcccaggctactggcgccatgtcatgggcctttgtcaatgcgctcaag
aagagtccccagcaaagttacgtccagttgttgaacagcattcgtgacgagcttgcgaca
cgctatactcagaagcctcagctatcgtgtagtcaccctctcgacacgaatcttttgttc
gtcatgtaa
>Fp44
atgtcgggatatccaggctacaattctggccgttacggtggtccgccgcaacctcaatac
caccaacagcctcaaggcaattattacccaccacaacctaattacggtggtggttatcca
caaggccaaccttctcctcaaccaccatacggctaccagcagcatcctcctcca------
cagcagcagcagcagcagcagcagcagttctaccaaggacagcctcctccacagcctcaa
tatggtcactaccagcaaggacctcctcagccaaacttcaattcacgacccggtggccct
ccccctcctcctacagctcctcaacagttcggccatggcgctcccaatagctacaacttc
cgatactcaaactgcaccggcaggagaaaagcccttctaatcggaatcaactacttcaac
cagcgtggacagctgcgcggctgcatcaacgatgttcgcaacatgaccgcctacctctct
gaacactttggctataaacgtgaagatatggtgattcttaccgacgatcagcagaacgcc
atgagccagcctaccaaacagaacattctccgagccatgcactggctagtaaaagatgcg
cggcctaacgattcgttgttcttccactactcaggtcacggtggacaaaccaaagatctc
gacggcgacgaagacgacggttacgatgaggtcatctaccctgttgacttccgacaaaac
ggacacatcgtagacgatgagatgcatcgcatcatggttcgccctctacaggccggcgtt
cgccttactgccatttttgactcgtgtcactccggtactgccctcgatttaccctacatc
tactcgacacaaggcatcctcaaggagcctaacctggccaaggaggctggtcaaggcttg
ctcagcgtcatctcctcatacagccaaggcgatctcggtggtgttgccagcaacatcttc
ggcttcatcaagaaggctgccaacggtgacgaggctcgtgagcgtaccatgaggacaaag
acatcccctgctgatgttatcatgtggtccggcagtaaagatgaccaaacttctgccgat
gctactatcgcctcccaggctactggcgccatgtcatgggcctttgtcaatgcgctcaag
aagagtccccagcaaagttacgtccagttgttgaacagcattcgtgacgagcttgcgaca
cgctatactcagaagcctcagctatcgtgtagtcaccctctcgacacgaatcttttgttc
gtcatgtaa
>Fp49
atgtcgggatatccaggctacaattctggccgttacggtggtccgccgcaacctcaatac
caccaacagcctcaaggcaattattacccaccacaacctaattacggtggtggttatcca
caaggccaaccttctcctcaaccaccatacggctaccagcagcatcctcctcca------
---cagcagcagcagcagcagcagcagttctaccaaggacagcctcctccacagcctcaa
tatggtcactaccagcaaggacctcctcagccaaacttcaattcacgacccggtggccct
ccccctcctcctacagctcctcaacagttcggccatggcgctcccaatagctacaacttc
cgatactcaaactgcaccggcaggagaaaagcccttctaatcggaatcaactacttcaac
cagcgtggacagctgcgcggctgcatcaacgatgttcgcaacatgaccgcctacctctct
gaacactttggctataaacgtgaagatatggtgattcttaccgacgatcagcagaacgcc
atgagccagcctaccaaacagaacattctccgagccatgcactggctagtaaaagatgcg
cggcctaacgattcgttgttcttccactactcaggtcacggtggacaaaccaaagatctc
gacggcgacgaagacgacggttacgatgaggtcatctaccctgttgacttccgacaaaac
ggacacatcgtagacgatgagatgcatcgcatcatggttcgccctctacaggccggcgtt
cgccttactgccatttttgactcgtgtcactccggtactgccctcgatttaccctacatc
tactcgacacaaggcatcctcaaggagcctaacctggccaaggaggctggtcaaggcttg
ctcagcgtcatctcctcatacagccaaggcgatctcggtggtgttgccagcaacatcttc
ggcttcatcaagaaggctgccaacggtgacgaggctcgtgagcgtaccatgaggacaaag
acatcccctgctgatgttatcatgtggtccggcagtaaagatgaccaaacttctgccgat
gctactatcgcctcccaggctactggcgccatgtcatgggcctttgtcaatgcgctcaag
aagagtccccagcaaagttacgtccagttgttgaacagcattcgtgacgagcttgcgaca
cgctatactcagaagcctcagctatcgtgtagtcaccctctcgacacgaatcttttgttc
gtcatgtaa
>Fp50
atgtcgggatatccaggctacaattctggccgttacggtggtccgccgcaacctcaatac
caccaacagcctcaaggcaattattacccaccacaacctaattacggtggtggttatcca
caaggccaaccttctcctcaaccaccatacggctaccagcagcatcctcctcca------
cagcagcagcagcagcagcagcagcagttctaccaaggacagcctcctccacagcctcaa
tatggtcactaccagcaaggacctcctcagccaaacttcaattcacgacccggtggccct
ccccctcctcctacagctcctcaacagttcggccatggcgctcccaatagctacaacttc
cgatactcaaactgcaccggcaggagaaaagcccttctaatcggaatcaactacttcaac
cagcgtggacagctgcgcggctgcatcaacgatgttcgcaacatgaccgcctacctctct
gaacactttggctataaacgtgaagatatggtgattcttaccgacgatcagcagaacgcc
atgagccagcctaccaaacagaacattctccgagccatgcactggctagtaaaagatgcg
cggcctaacgattcgttgttcttccactactcaggtcacggtggacaaaccaaagatctc
gacggcgacgaagacgacggttacgatgaggtcatctaccctgttgacttccgacaaaac
ggacacatcgtagacgatgagatgcatcgcatcatggttcgccctctacaggccggcgtt
cgccttactgccatttttgactcgtgtcactccggtactgccctcgatttaccctacatc
tactcgacacaaggcatcctcaaggagcctaacctggccaaggaggctggtcaaggcttg
ctcagcgtcatctcctcatacagccaaggcgatctcggtggtgttgccagcaacatcttc
ggcttcatcaagaaggctgccaacggtgacgaggctcgtgagcgtaccatgaggacaaag
acatcccctgctgatgttatcatgtggtccggcagtaaagatgaccaaacttctgccgat
gctactatcgcctcccaggctactggcgccatgtcatgggcctttgtcaatgcgctcaag
aagagtccccagcaaagttacgtccagttgttgaacagcattcgtgacgagcttgcgaca
cgctatactcagaagcctcagctatcgtgtagtcaccctctcgacacgaatcttttgttc
gtcatgtaa
>Fp51
atgtcgggatatccaggctacaattctggccgttacggtggtccgccgcaacctcaatac
caccaacagcctcaaggcaattattacccaccacaacctaattacggtggtggttatcca
caaggccaaccttctcctcaaccaccatacggctaccagcagcatcctcctcca------
---cagcagcagcagcagcagcagcagttctaccaaggacagcctcctccacagcctcaa
tatggtcactaccagcaaggacctcctcagccaaacttcaattcacgacccggtggccct
ccccctcctcctacagctcctcaacagttcggccatggcgctcccaatagctacaacttc
cgatactcaaactgcaccggcaggagaaaagcccttctaatcggaatcaactacttcaac
cagcgtggacagctgcgcggctgcatcaacgatgttcgcaacatgaccgcctacctctct
gaacactttggctataaacgtgaagatatggtgattcttaccgacgatcagcagaacgcc
atgagccagcctaccaaacagaacattctccgagccatgcactggctagtaaaagatgcg
cggcctaacgattcgttgttcttccactactcaggtcacggtggacaaaccaaagatctc
gacggcgacgaagacgacggttacgatgaggtcatctaccctgttgacttccgacaaaac
ggacacatcgtagacgatgagatgcatcgcatcatggttcgccctctacaggccggcgtt
cgccttactgccatttttgactcgtgtcactccggtactgccctcgatttaccctacatc
tactcgacacaaggcatcctcaaggagcctaacctggccaaggaggctggtcaaggcttg
ctcagcgtcatctcctcatacagccaaggcgatctcggtggtgttgccagcaacatcttc
ggcttcatcaagaaggctgccaacggtgacgaggctcgtgagcgtaccatgaggacaaag
acatcccctgctgatgttatcatgtggtccggcagtaaagatgaccaaacttctgccgat
gctactatcgcctcccaggctactggcgccatgtcatgggcctttgtcaatgcgctcaag
aagagtccccagcaaagttacgtccagttgttgaacagcattcgtgacgagcttgcgaca
cgctatactcagaagcctcagctatcgtgtagtcaccctctcgacacgaatcttttgttc
gtcatgtaa
>Fp59
atgtcgggatatccaggctacaattctggccgttacggtggtccgccgcaacctcaatac
caccaacagcctcaaggcaattattacccaccacaacctaattacggtggtggttatcca
caaggccaaccttctcctcaaccaccatacggctaccagcagcatcctcctcca------
cagcagcagcagcagcagcagcagcagttctaccaaggacagcctcctccacagcctcaa
tatggtcactaccagcaaggacctcctcagccaaacttcaattcacgacccggtggccct
ccccctcctcctacagctcctcaacagttcggccatggcgctcccaatagctacaacttc
cgatactcaaactgcaccggcaggagaaaagcccttctaatcggaatcaactacttcaac
cagcgtggacagctgcgcggctgcatcaacgatgttcgcaacatgaccgcctacctctct
gaacactttggctataaacgtgaagatatggtgattcttaccgacgatcagcagaacgcc
atgagccagcctaccaaacagaacattctccgagccatgcactggctagtaaaagatgcg
cggcctaacgattcgttgttcttccactactcaggtcacggtggacaaaccaaagatctc
gacggcgacgaagacgacggttacgatgaggtcatctaccctgttgacttccgacaaaac
ggacacatcgtagacgatgagatgcatcgcatcatggttcgccctctacaggccggcgtt
cgccttactgccatttttgactcgtgtcactccggtactgccctcgatttaccctacatc
tactcgacacaaggcatcctcaaggagcctaacctggccaaggaggctggtcaaggcttg
ctcagcgtcatctcctcatacagccaaggcgatctcggtggtgttgccagcaacatcttc
ggcttcatcaagaaggctgccaacggtgacgaggctcgtgagcgtaccatgaggacaaag
acatcccctgctgatgttatcatgtggtccggcagtaaagatgaccaaacttctgccgat
gctactatcgcctcccaggctactggcgccatgtcatgggcctttgtcaatgcgctcaag
aagagtccccagcaaagttacgtccagttgttgaacagcattcgtgacgagcttgcgaca
cgctatactcagaagcctcagctatcgtgtagtcaccctctcgacacgaatcttttgttc
gtcatgtaa
>Fp63
atgtcgggatatccaggctacaattctggccgttacggtggtccgccgcaacctcaatac
caccaacagcctcaaggcaattattacccaccacaacctaattacggtggtggttatcca
caaggccaaccttctcctcaaccaccatacggctaccagcagcatcctcctcca------
cagcagcagcagcagcagcagcagcagttctaccaaggacagcctcctccacagcctcaa
tatggtcactaccagcaaggacctcctcagccaaacttcaattcacgacccggtggccct
ccccctcctcctacagctcctcaacagttcggccatggcgctcccaatagctacaacttc
cgatactcaaactgcaccggcaggagaaaagcccttctaatcggaatcaactacttcaac
cagcgtggacagctgcgcggctgcatcaacgatgttcgcaacatgaccgcctacctctct
gaacactttggctataaacgtgaagatatggtgattcttaccgacgatcagcagaacgcc
atgagccagcctaccaaacagaacattctccgagccatgcactggctagtaaaagatgcg
cggcctaacgattcgttgttcttccactactcaggtcacggtggacaaaccaaagatctc
gacggcgacgaagacgacggttacgatgaggtcatctaccctgttgacttccgacaaaac
ggacacatcgtagacgatgagatgcatcgcatcatggttcgccctctacaggccggcgtt
cgccttactgccatttttgactcgtgtcactccggtactgccctcgatttaccctacatc
tactcgacacaaggcatcctcaaggagcctaacctggccaaggaggctggtcaaggcttg
ctcagcgtcatctcctcatacagccaaggcgatctcggtggtgttgccagcaacatcttc
ggcttcatcaagaaggctgccaacggtgacgaggctcgtgagcgtaccatgaggacaaag
acatcccctgctgatgttatcatgtggtccggcagtaaagatgaccaaacttctgccgat
gctactatcgcctcccaggctactggcgccatgtcatgggcctttgtcaatgcgctcaag
aagagtccccagcaaagttacgtccagttgttgaacagcattcgtgacgagcttgcgaca
cgctatactcagaagcctcagctatcgtgtagtcaccctctcgacacgaatcttttgttc
gtcatgtaa
>Fp65
atgtcgggatatccaggctacaattctggccgttacggtggtccgccgcaacctcaatac
caccaacagcctcaaggcaattattacccaccacaacctaattacggtggtggttatcca
caaggccaaccttctcctcaaccaccatacggctaccagcagcatcctcctcca------
cagcagcagcagcagcagcagcagcagttctaccaaggacagcctcctccacagcctcaa
tatggtcactaccagcaaggacctcctcagccaaacttcaattcacgacccggtggccct
ccccctcctcctacagctcctcaacagttcggccatggcgctcccaatagctacaacttc
cgatactcaaactgcaccggcaggagaaaagcccttctaatcggaatcaactacttcaac
cagcgtggacagctgcgcggctgcatcaacgatgttcgcaacatgaccgcctacctctct
gaacactttggctataaacgtgaagatatggtgattcttaccgacgatcagcagaacgcc
atgagccagcctaccaaacagaacattctccgagccatgcactggctagtaaaagatgcg
cggcctaacgattcgttgttcttccactactcaggtcacggtggacaaaccaaagatctc
gacggcgacgaagacgacggttacgatgaggtcatctaccctgttgacttccgacaaaac
ggacacatcgtagacgatgagatgcatcgcatcatggttcgccctctacaggccggcgtt
cgccttactgccatttttgactcgtgtcactccggtactgccctcgatttaccctacatc
tactcgacacaaggcatcctcaaggagcctaacctggccaaggaggctggtcaaggcttg
ctcagcgtcatctcctcatacagccaaggcgatctcggtggtgttgccagcaacatcttc
ggcttcatcaagaaggctgccaacggtgacgaggctcgtgagcgtaccatgaggacaaag
acatcccctgctgatgttatcatgtggtccggcagtaaagatgaccaaacttctgccgat
gctactatcgcctcccaggctactggcgccatgtcatgggcctttgtcaatgcgctcaag
aagagtccccagcaaagttacgtccagttgttgaacagcattcgtgacgagcttgcgaca
cgctatactcagaagcctcagctatcgtgtagtcaccctctcgacacgaatcttttgttc
gtcatgtaa
>Fp66
atgtcgggatatccaggctacaattctggccgttacggtggtccgccgcaacctcaatac
caccaacagcctcaaggcaattattacccaccacaacctaattacggtggtggttatcca
caaggccaaccttctcctcaaccaccatacggctaccagcagcatcctcctcca------
---cagcagcagcagcagcagcagcagttctaccaaggacagcctcctccacagcctcaa
tatggtcactaccagcaaggacctcctcagccaaacttcaattcacgacccggtggccct
ccccctcctcctacagctcctcaacagttcggccatggcgctcccaatagctacaacttc
cgatactcaaactgcaccggcaggagaaaagcccttctaatcggaatcaactacttcaac
cagcgtggacagctgcgcggctgcatcaacgatgttcgcaacatgaccgcctacctctct
gaacactttggctataaacgtgaagatatggtgattcttaccgacgatcagcagaacgcc
atgagccagcctaccaaacagaacattctccgagccatgcactggctagtaaaagatgcg
cggcctaacgattcgttgttcttccactactcaggtcacggtggacaaaccaaagatctc
gacggcgacgaagacgacggttacgatgaggtcatctaccctgttgacttccgacaaaac
ggacacatcgtagacgatgagatgcatcgcatcatggttcgccctctacaggccggcgtt
cgccttactgccatttttgactcgtgtcactccggtactgccctcgatttaccctacatc
tactcgacacaaggcatcctcaaggagcctaacctggccaaggaggctggtcaaggcttg
ctcagcgtcatctcctcatacagccaaggcgatctcggtggtgttgccagcaacatcttc
ggcttcatcaagaaggctgccaacggtgacgaggctcgtgagcgtaccatgaggacaaag
acatcccctgctgatgttatcatgtggtccggcagtaaagatgaccaaacttctgccgat
gctactatcgcctcccaggctactggcgccatgtcatgggcctttgtcaatgcgctcaag
aagagtccccagcaaagttacgtccagttgttgaacagcattcgtgacgagcttgcgaca
cgctatactcagaagcctcagctatcgtgtagtcaccctctcgacacgaatcttttgttc
gtcatgtaa
>Fp72
atgtcgggatatccaggctacaattctggccgttacggtggtccgccgcaacctcaatac
caccaacagcctcaaggcaattattacccaccacaacctaattacggtggtggttatcca
caaggccaaccttctcctcaaccaccatacggctaccagcagcatcctcctcca------
---cagcagcagcagcagcagcagcagttctaccaaggacagcctcctccacagcctcaa
tatggtcactaccagcaaggacctcctcagccaaacttcaattcacgacccggtggccct
ccccctcctcctacagctcctcaacagttcggccatggcgctcccaatagctacaacttc
cgatactcaaactgcaccggcaggagaaaagcccttctaatcggaatcaactacttcaac
cagcgtggacagctgcgcggctgcatcaacgatgttcgcaacatgaccgcctacctctct
gaacactttggctataaacgtgaagatatggtgattcttaccgacgatcagcagaacgcc
atgagccagcctaccaaacagaacattctccgagccatgcactggctagtaaaagatgcg
cggcctaacgattcgttgttcttccactactcaggtcacggtggacaaaccaaagatctc
gacggcgacgaagacgacggttacgatgaggtcatctaccctgttgacttccgacaaaac
ggacacatcgtagacgatgagatgcatcgcatcatggttcgccctctacaggccggcgtt
cgccttactgccatttttgactcgtgtcactccggtactgccctcgatttaccctacatc
tactcgacacaaggcatcctcaaggagcctaacctggccaaggaggctggtcaaggcttg
ctcagcgtcatctcctcatacagccaaggcgatctcggtggtgttgccagcaacatcttc
ggcttcatcaagaaggctgccaacggtgacgaggctcgtgagcgtaccatgaggacaaag
acatcccctgctgatgttatcatgtggtccggcagtaaagatgaccaaacttctgccgat
gctactatcgcctcccaggctactggcgccatgtcatgggcctttgtcaatgcgctcaag
aagagtccccagcaaagttacgtccagttgttgaacagcattcgtgacgagcttgcgaca
cgctatactcagaagcctcagctatcgtgtagtcaccctctcgacacgaatcttttgttc
gtcatgtaa
>Fp73
atgtcgggatatccaggctacaattctggccgttacggtggtccgccgcaacctcaatac
caccaacagcctcaaggcaattattacccaccacaacctaattacggtggtggttatcca
caaggccaaccttctcctcaaccaccatacggctaccagcagcatcctcctcca------
---cagcagcagcagcagcagcagcagttctaccaaggacagcctcctccacagcctcaa
tatggtcactaccagcaaggacctcctcagccaaacttcaattcacgacccggtggccct
ccccctcctcctacagctcctcaacagttcggccatggcgctcccaatagctacaacttc
cgatactcaaactgcaccggcaggagaaaagcccttctaatcggaatcaactacttcaac
cagcgtggacagctgcgcggctgcatcaacgatgttcgcaacatgaccgcctacctctct
gaacactttggctataaacgtgaagatatggtgattcttaccgacgatcagcagaacgcc
atgagccagcctaccaaacagaacattctccgagccatgcactggctagtaaaagatgcg
cggcctaacgattcgttgttcttccactactcaggtcacggtggacaaaccaaagatctc
gacggcgacgaagacgacggttacgatgaggtcatctaccctgttgacttccgacaaaac
ggacacatcgtagacgatgagatgcatcgcatcatggttcgccctctacaggccggcgtt
cgccttactgccatttttgactcgtgtcactccggtactgccctcgatttaccctacatc
tactcgacacaaggcatcctcaaggagcctaacctggccaaggaggctggtcaaggcttg
ctcagcgtcatctcctcatacagccaaggcgatctcggtggtgttgccagcaacatcttc
ggcttcatcaagaaggctgccaacggtgacgaggctcgtgagcgtaccatgaggacaaag
acatcccctgctgatgttatcatgtggtccggcagtaaagatgaccaaacttctgccgat
gctactatcgcctcccaggctactggcgccatgtcatgggcctttgtcaatgcgctcaag
aagagtccccagcaaagttacgtccagttgttgaacagcattcgtgacgagcttgcgaca
cgctatactcagaagcctcagctatcgtgtagtcaccctctcgacacgaatcttttgttc
gtcatgtaa
>Fp76
atgtcgggatatccaggctacaattctggccgttacggtggtccgccgcaacctcaatac
caccaacagcctcaaggcaattattacccaccacaacctaattacggtggtggttatcca
caaggccaaccttctcctcaaccaccatacggctaccagcagcatcctcctcca------
---cagcagcagcagcagcagcagcagttctaccaaggacagcctcctccacagcctcaa
tatggtcactaccagcaaggacctcctcagccaaacttcaattcacgacccggtggccct
ccccctcctcctacagctcctcaacagttcggccatggcgctcccaatagctacaacttc
cgatactcaaactgcaccggcaggagaaaagcccttctaatcggaatcaactacttcaac
cagcgtggacagctgcgcggctgcatcaacgatgttcgcaacatgaccgcctacctctct
gaacactttggctataaacgtgaagatatggtgattcttaccgacgatcagcagaacgcc
atgagccagcctaccaaacagaacattctccgagccatgcactggctagtaaaagatgcg
cggcctaacgattcgttgttcttccactactcaggtcacggtggacaaaccaaagatctc
gacggcgacgaagacgacggttacgatgaggtcatctaccctgttgacttccgacaaaac
ggacacatcgtagacgatgagatgcatcgcatcatggttcgccctctacaggccggcgtt
cgccttactgccatttttgactcgtgtcactccggtactgccctcgatttaccctacatc
tactcgacacaaggcatcctcaaggagcctaacctggccaaggaggctggtcaaggcttg
ctcagcgtcatctcctcatacagccaaggcgatctcggtggtgttgccagcaacatcttc
ggcttcatcaagaaggctgccaacggtgacgaggctcgtgagcgtaccatgaggacaaag
acatcccctgctgatgttatcatgtggtccggcagtaaagatgaccaaacttctgccgat
gctactatcgcctcccaggctactggcgccatgtcatgggcctttgtcaatgcgctcaag
aagagtccccagcaaagttacgtccagttgttgaacagcattcgtgacgagcttgcgaca
cgctatactcagaagcctcagctatcgtgtagtcaccctctcgacacgaatcttttgttc
gtcatgtaa
>Fp78
atgtcgggatatccaggctacaattctggccgttacggtggtccgccgcaacctcaatac
caccaacagcctcaaggcaattattacccaccacaacctaattacggtggtggttatcca
caaggccaaccttctcctcaaccaccatacggctaccagcagcatcctcctcca------
cagcagcagcagcagcagcagcagcagttctaccaaggacagcctcctccacagcctcaa
tatggtcactaccagcaaggacctcctcagccaaacttcaattcacgacccggtggccct
ccccctcctcctacagctcctcaacagttcggccatggcgctcccaatagctacaacttc
cgatactcaaactgcaccggcaggagaaaagcccttctaatcggaatcaactacttcaac
cagcgtggacagctgcgcggctgcatcaacgatgttcgcaacatgaccgcctacctctct
gaacactttggctataaacgtgaagatatggtgattcttaccgacgatcagcagaacgcc
atgagccagcctaccaaacagaacattctccgagccatgcactggctagtaaaagatgcg
cggcctaacgattcgttgttcttccactactcaggtcacggtggacaaaccaaagatctc
gacggcgacgaagacgacggttacgatgaggtcatctaccctgttgacttccgacaaaac
ggacacatcgtagacgatgagatgcatcgcatcatggttcgccctctacaggccggcgtt
cgccttactgccatttttgactcgtgtcactccggtactgccctcgatttaccctacatc
tactcgacacaaggcatcctcaaggagcctaacctggccaaggaggctggtcaaggcttg
ctcagcgtcatctcctcatacagccaaggcgatctcggtggtgttgccagcaacatcttc
ggcttcatcaagaaggctgccaacggtgacgaggctcgtgagcgtaccatgaggacaaag
acatcccctgctgatgttatcatgtggtccggcagtaaagatgaccaaacttctgccgat
gctactatcgcctcccaggctactggcgccatgtcatgggcctttgtcaatgcgctcaag
aagagtccccagcaaagttacgtccagttgttgaacagcattcgtgacgagcttgcgaca
cgctatactcagaagcctcagctatcgtgtagtcaccctctcgacacgaatcttttgttc
gtcatgtaa
>Fp81
atgtcgggatatccaggctacaattctggccgttacggtggtccgccgcaacctcaatac
caccaacagcctcaaggcaattattacccaccacaacctaattacggtggtggttatcca
caaggccaaccttctcctcaaccaccatacggctaccagcagcatcctcctcca------
cagcagcagcagcagcagcagcagcagttctaccaaggacagcctcctccacagcctcaa
tatggtcactaccagcaaggacctcctcagccaaacttcaattcacgacccggtggccct
ccccctcctcctacagctcctcaacagttcggccatggcgctcccaatagctacaacttc
cgatactcaaactgcaccggcaggagaaaagcccttctaatcggaatcaactacttcaac
cagcgtggacagctgcgcggctgcatcaacgatgttcgcaacatgaccgcctacctctct
gaacactttggctataaacgtgaagatatggtgattcttaccgacgatcagcagaacgcc
atgagccagcctaccaaacagaacattctccgagccatgcactggctagtaaaagatgcg
cggcctaacgattcgttgttcttccactactcaggtcacggtggacaaaccaaagatctc
gacggcgacgaagacgacggttacgatgaggtcatctaccctgttgacttccgacaaaac
ggacacatcgtagacgatgagatgcatcgcatcatggttcgccctctacaggccggcgtt
cgccttactgccatttttgactcgtgtcactccggtactgccctcgatttaccctacatc
tactcgacacaaggcatcctcaaggagcctaacctggccaaggaggctggtcaaggcttg
ctcagcgtcatctcctcatacagccaaggcgatctcggtggtgttgccagcaacatcttc
ggcttcatcaagaaggctgccaacggtgacgaggctcgtgagcgtaccatgaggacaaag
acatcccctgctgatgttatcatgtggtccggcagtaaagatgaccaaacttctgccgat
gctactatcgcctcccaggctactggcgccatgtcatgggcctttgtcaatgcgctcaag
aagagtccccagcaaagttacgtccagttgttgaacagcattcgtgacgagcttgcgaca
cgctatactcagaagcctcagctatcgtgtagtcaccctctcgacacgaatcttttgttc
gtcatgtaa
>Fp84
atgtcgggatatccaggctacaattctggccgttacggtggtccgccgcaacctcaatac
caccaacagcctcaaggcaattattacccaccacaacctaattacggtggtggttatcca
caaggccaaccttctcctcaaccaccatacggctaccagcagcatcctcctcca------
---cagcagcagcagcagcagcagcagttctaccaaggacagcctcctccacagcctcaa
tatggtcactaccagcaaggacctcctcagccaaacttcaattcacgacccggtggccct
ccccctcctcctacagctcctcaacagttcggccatggcgctcccaatagctacaacttc
cgatactcaaactgcaccggcaggagaaaagcccttctaatcggaatcaactacttcaac
cagcgtggacagctgcgcggctgcatcaacgatgttcgcaacatgaccgcctacctctct
gaacactttggctataaacgtgaagatatggtgattcttaccgacgatcagcagaacgcc
atgagccagcctaccaaacagaacattctccgagccatgcactggctagtaaaagatgcg
cggcctaacgattcgttgttcttccactactcaggtcacggtggacaaaccaaagatctc
gacggcgacgaagacgacggttacgatgaggtcatctaccctgttgacttccgacaaaac
ggacacatcgtagacgatgagatgcatcgcatcatggttcgccctctacaggccggcgtt
cgccttactgccatttttgactcgtgtcactccggtactgccctcgatttaccctacatc
tactcgacacaaggcatcctcaaggagcctaacctggccaaggaggctggtcaaggcttg
ctcagcgtcatctcctcatacagccaaggcgatctcggtggtgttgccagcaacatcttc
ggcttcatcaagaaggctgccaacggtgacgaggctcgtgagcgtaccatgaggacaaag
acatcccctgctgatgttatcatgtggtccggcagtaaagatgaccaaacttctgccgat
gctactatcgcctcccaggctactggcgccatgtcatgggcctttgtcaatgcgctcaag
aagagtccccagcaaagttacgtccagttgttgaacagcattcgtgacgagcttgcgaca
cgctatactcagaagcctcagctatcgtgtagtcaccctctcgacacgaatcttttgttc
gtcatgtaa
>Fp86
atgtcgggatatccaggctacaattctggccgttacggtggtccgccgcaacctcaatac
caccaacagcctcaaggcaattattacccaccacaacctaattacggtggtggttatcca
caaggccaaccttctcctcaaccaccatacggctaccagcagcatcctcctcca------
cagcagcagcagcagcagcagcagcagttctaccaaggacagcctcctccacagcctcaa
tatggtcactaccagcaaggacctcctcagccaaacttcaattcacgacccggtggccct
ccccctcctcctacagctcctcaacagttcggccatggcgctcccaatagctacaacttc
cgatactcaaactgcaccggcaggagaaaagcccttctaatcggaatcaactacttcaac
cagcgtggacagctgcgcggctgcatcaacgatgttcgcaacatgaccgcctacctctct
gaacactttggctataaacgtgaagatatggtgattcttaccgacgatcagcagaacgcc
atgagccagcctaccaaacagaacattctccgagccatgcactggctagtaaaagatgcg
cggcctaacgattcgttgttcttccactactcaggtcacggtggacaaaccaaagatctc
gacggcgacgaagacgacggttacgatgaggtcatctaccctgttgacttccgacaaaac
ggacacatcgtagacgatgagatgcatcgcatcatggttcgccctctacaggccggcgtt
cgccttactgccatttttgactcgtgtcactccggtactgccctcgatttaccctacatc
tactcgacacaaggcatcctcaaggagcctaacctggccaaggaggctggtcaaggcttg
ctcagcgtcatctcctcatacagccaaggcgatctcggtggtgttgccagcaacatcttc
ggcttcatcaagaaggctgccaacggtgacgaggctcgtgagcgtaccatgaggacaaag
acatcccctgctgatgttatcatgtggtccggcagtaaagatgaccaaacttctgccgat
gctactatcgcctcccaggctactggcgccatgtcatgggcctttgtcaatgcgctcaag
aagagtccccagcaaagttacgtccagttgttgaacagcattcgtgacgagcttgcgaca
cgctatactcagaagcctcagctatcgtgtagtcaccctctcgacacgaatcttttgttc
gtcatgtaa
>Fvenenatum.busco
atgtcgggatatccaggctacaattctgaccgttacggtggtcaaccgcaaccccaatac
caccaacagcctcaaggcaattattacccaccgcaacctaattacggtggtggctatccg
caaggccaaccttctcctcaaccgccatacggctatcagcagcatcctcctcca------
---------------caacagcagcagttctaccaaggacagcctcctccccagcctcaa
tatggtcactatcagcaaggacctcctcagccaaacttcaattcccgacccggtggccct
cccccccctcctacagcccctcaacagttcggtcatggagctcccaatagttacaacttc
agatactcaaactgcaccggcaggagaaaagcccttctcatcggaatcaactacttcaac
cagcgcggacagctgcgtggctgcatcaacgatgttcgcaacatgaccgcctacctctcc
gaacactttggctataaacgcgaggatatggtgattcttaccgacgatcagcagaacgcc
atgagccagcctaccaaacagaacattctccgagccatgcactggctagtaaaagatgcg
cgacctaacgattcgttgttcttccactactcaggtcacggtggacaaaccaaagatctt
gacggcgacgaagacgacggttacgatgaggtcatctaccctgttgacttccgacaaaac
ggccacatcgtagatgatgagatgcatcgcatcatggttcgccctctacaggccggcgtt
cggctcactgccatctttgactcgtgtcactccggtaccgccctcgatttgccctacatc
tactcgacacaaggtatcctcaaggagcccaacctggccaaggaggctggtcaaggcttg
ctcagcgtcatctcctcatacagccaaggcgatctcggtggtgttgccagcaacatcttc
ggcttcatcaagaaggctgccaacggtgacgaggctcgcgagcgtaccatgaggacaaag
acctctcctgctgatgttattatgtggtccggcagtaaagacgaccaaacttctgccgat
gctactatcgcctcccaggctactggcgccatgtcctgggcatttgtcactgcgctcaag
aaaagtccccagcaaagttacgtccagttgttaaacagtattcgtgacgaacttgcgacg
cgctatactcagaagcctcagctatcatgtagtcaccctctcgacacaaatcttttgttc
gtcatgtaa
