# Supplementary material for: Apicidin biosynthesis is linked to accessory chromosomes in Fusarium poae isolates
Source: BMC Genomics. 2021 Aug 4;22:591. doi: 10.1186/s12864-021-07617-y (PMC8340494; doi:10.1186/s12864-021-07617-y)
Supplement: Supplementary file 17 — Additional file 17. Compressed folder containing alignments for each of the 4141 orthologs used in BUSCO analysis. [file 12864_2021_7617_MOESM17_ESM.zip › Fven2_nt_MAFFT/23022at5125_nt.mafft.fasta]

>Fp105
atgcccggttttctctttcaactttgccttgtccatcgttgctcgtccgctctcttcgat
gatcaccgccgcctgacacagacacactatagagcgctcactgccagggccgctgttgct
gctgtcgctgctgctagattgcggcgccgcagagcccaaagagctccagccactcatttg
cataaacgccgacgagttctcggcctccactccctatcatacaatacctatatccatccc
ttgaccttggatccctacaagtcaatggacatggactcgcaacaagctatccgtcgacgc
tgctctgttgccgaccgtctgccagcagactttgttatacccaccacctccagctcgaat
tctgagactgcccctgattcgaccatttcttcaaccacaactaccgctgtcgctgcctct
gtcaatcctagatacgttcctgctcgtaacctcgcttcacataaccgccacggcagcatg
agttcagtgggaggaattccccctccgcctcaaagagacgaaactatctcttacagacgt
ggccacactcgtgcgaaatctagtgtatccagcatgaaccgtcaggtcaaccgactttcc
ttgacgctcccaattgcaccccctacgagcgacccttcccgaccaacaccaacctcttcc
gccatgtcatcagttcctccgaccccaattgactccggcatcgcctcaccggctggcgca
aatgagttcatcattgccattgccgcccaagagagacgtgtgctagaattaagggaggag
ctgtctcgtgctgaggcggaattgacttcactaaagaagaagtggacgacacaagaaaag
aggggtgatcccatccccgttgaggcataccgcagcccaattctaccttcagataccgat
ggctcctcggtgaggcgaagcgccgagtcggaccgccgaagattattgcagcagacgggt
gcaacgagtcccaatcgaagaagggtccttcgcggtggacatacaagaaccctgtctctg
ctgtcgccggcgaagccagacggaggtttctcattataccatgaccgcgatcacgagcac
gagcaggtcaaattaccttcaatagagcgcaggaccgctcaattaacaaaccctcatttg
aataagcgtgcctcatggcagccacgcacacaacaaaacgtcccgggtgccgctcaaatt
gtcgaggactttaaactgggcctcagagcttttgtcgaggacatacgtcaaattactgtt
ggggacgaacctatcaacggccagcccgttcgctccaacagtgtcagcgaccgcagcgaa
acgtcccgaacccaggatacggtccgagcgaatcgcccacttcgacccaaagtaagcaca
gtgtttgagccaccccacaacaactctgagaccacagagcgctcagagacacgatcacaa
a---cgacgacaacagcgtcaaaaactcgccccgagatgcctgcacggagtaaaaccaaa
tcgaagaacaagtctttctcttggcaacctcttggattcgactcgatggatgacaatgac
tggtctaattgggagtccccggcttcgtcctctaagacgtctcgttggagcggctctact
attggcagtagtggactggacgatatgtctgctacttcggacgagggagaacctgcggac
tcgccctccaagaagaa---gtccggttacgaaactcctctcctgtcccccaaacttgag
gagcttctgcccaatattgtcaaccaattctcgcccagcaatctcaagcgtacagcgacg
aacctgatggacgagtgggaaaagtccctcaccgaccccaactatcctcaccagtcacaa
gctcaagaaaacaccgcctaa
>Fp108
atgcccggttttctctttcaactttgccttgtccatcgttgctcgtccgctctcttcgat
gatcaccgccgcctgacacagacacactatagagcgctcactgccagggccgctgttgct
gctgtcgctgctgctagattgcggcgccgcagagcccaaagagctccagccactcatttg
cataaacgccgacgagttctcggcctccactccctatcatacaatacctatatccatccc
ttgaccttggatccctacaagtcaatggacatggactcgcaacaagctatccgtcgacgc
tgctctgttgccgaccgtctgccagcagactttgttatacccaccacctccagctcgaat
tctgagactgcccctgattcgaccatttcttcaaccacaactaccgctgtcgctgcctct
gtcaatcctagatacgttcctgctcgtaacctcgcttcacataaccgccacggcagcatg
agttcagtgggaggaattccccctccgcctcaaagagacgaaactatctcttacagacgt
ggccacactcgtgcgaaatctagtgtatccagcatgaaccgtcaggtcaaccgactttcc
ttgacgctcccaattgcaccccctacgagcgacccttcccgaccaacaccaacctcttcc
gccatgtcatcagttcctccgaccccaattgactccggcatcgcctcaccggctggcgca
aatgagttcatcattgccattgccgcccaagagagacgtgtgctagaattaagggaggag
ctgtctcgtgctgaggcggaattgacttcactaaagaagaagtggacgacacaagaaaag
aggggtgatcccatccccgttgaggcataccgcagcccaattctaccttcagataccgat
ggctcctcggtgaggcgaagcgccgagtcggaccgccgaagattattgcagcagacgggt
gcaacgagtcccaatcgaagaagggtccttcgcggtggacatacaagaaccctgtctctg
ctgtcgccggcgaagccagacggaggtttctcattataccatgaccgcgatcacgagcac
gagcaggtcaaattaccttcaatagagcgcaggaccgctcaattaacaaaccctcatttg
aataagcgtgcctcatggcagccacgcacacaacaaaacgtcccgggtgccgctcaaatt
gtcgaggactttaaactgggcctcagagcttttgtcgaggacatacgtcaaattactgtt
ggggacgaacctatcaacggccagcccgttcgctccaacagtgtcagcgaccgcagcgaa
acgtcccgaacccaggatacggtccgagcgaatcgcccacttcgacccaaagtaagcaca
gtgtttgagccaccccacaacaactctgagaccacagagcgctcagagacacgatcacaa
a---cgacgacaacagcgtcaaaaactcgccccgagatgcctgcacggagtaaaaccaaa
tcgaagaacaagtctttctcttggcaacctcttggattcgactcgatggatgacaatgac
tggtctaattgggagtccccggcttcgtcctctaagacgtctcgttggagcggctctact
attggcagtagtggactggacgatatgtctgctacttcggacgagggagaacctgcggac
tcgccctccaagaagaa---gtccggttacgaaactcctctcctgtcccccaaacttgag
gagcttctgcccaatattgtcaaccaattctcgcccagcaatctcaagcgtacagcgacg
aacctgatggacgagtgggaaaagtccctcaccgaccccaactatcctcaccagtcacaa
gctcaagaaaacaccgcctaa
>Fp118
atgcccggttttctctttcaactttgccttgtccatcgttgctcgtccgctctcttcgat
gatcaccgccgcctgacacagacacactatagagcgctcactgccagggccgctgttgct
gctgtcgctgctgctagattgcggcgccgcagagcccaaagagctccagccactcatttg
cataaacgccgacgagttctcggcctccactccctatcatacaatacctatatccatccc
ttgaccttggatccctacaagtcaatggacatggactcgcaacaagctatccgtcgacgc
tgctctgttgccgaccgtctgccagcagactttgttatacccaccacctccagctcgaat
tctgagactgcccctgattcgaccatttcttcaaccacaactaccgctgtcgctgcctct
gtcaatcctagatacgttcctgctcgtaacctcgcttcacataaccgccacggcagcatg
agttcagtgggaggaattccccctccgcctcaaagagacgaaactatctcttacagacgt
ggccacactcgtgcgaaatctagtgtatccagcatgaaccgtcaggtcaaccgactttcc
ttgacgctcccaattgcaccccctacgagcgacccttcccgaccaacaccaacctcttcc
gccatgtcatcagttcctccgaccccaattgactccggcatcgcctcaccggctggcgca
aatgagttcatcattgccattgccgcccaagagagacgtgtgctagaattaagggaggag
ctgtctcgtgctgaggcggaattgacttcactaaagaagaagtggacgacacaagaaaag
aggggtgatcccatccccgttgaggcataccgcagcccaattctaccttcagataccgat
ggctcctcggtgaggcgaagcgccgagtcggaccgccgaagattattgcagcagacgggt
gcaacgagtcccaatcgaagaagggtccttcgcggtggacatacaagaaccctgtctctg
ctgtcgccggcgaagccagacggaggtttctcattataccatgaccgcgatcacgagcac
gagcaggtcaaattaccttcaatagagcgcaggaccgctcaattaacaaaccctcatttg
aataagcgtgcctcatggcagccacgcacacaacaaaacgtcccgggtgccgctcaaatt
gtcgaggactttaaactgggcctcagagcttttgtcgaggacatacgtcaaattactgtt
ggggacgaacctatcaacggccagcccgttcgctccaacagtgtcagcgaccgcagcgaa
acgtcccgaacccaggatacggtccgagcgaatcgcccacttcgacccaaagtaagcaca
gtgtttgagccaccccacaacaactctgagaccacagagcgctcagagacacgatcacaa
a---cgacgacaacagcgtcaaaaactcgccccgagatgcctgcacggagtaaaaccaaa
tcgaagaacaagtctttctcttggcaacctcttggattcgactcgatggatgacaatgac
tggtctaattgggagtccccggcttcgtcctctaagacgtctcgttggagcggctctact
attggcagtagtggactggacgatatgtctgctacttcggacgagggagaacctgcggac
tcgccctccaagaagaa---gtccggttacgaaactcctctcctgtcccccaaacttgag
gagcttctgcccaatattgtcaaccaattctcgcccagcaatctcaagcgtacagcgacg
aacctgatggacgagtgggaaaagtccctcaccgaccccaactatcctcaccagtcacaa
gctcaagaaaacaccgcctaa
>Fp122
atgcccggttttctctttcaactttgccttgtccatcgttgctcgtccgctctcttcgat
gatcaccgccgcctgacacagacacactatagagcgctcactgccagggccgctgttgct
gctgtcgctgctgctagattgcggcgccgcagagcccaaagagctccagccactcatttg
cataaacgccgacgagttctcggcctccactccctatcatacaatacctatatccatccc
ttgaccttggatccctacaagtcaatggacatggactcgcaacaagctatccgtcgacgc
tgctctgttgccgaccgtctgccagcagactttgttatacccaccacctccagctcgaat
tctgagactgcccctgattcgaccatttcttcaaccacaactaccgctgtcgctgcctct
gtcaatcctagatacgttcctgctcgtaacctcgcttcacataaccgccacggcagcatg
agttcagtgggaggaattccccctccgcctcaaagagacgaaactatctcttacagacgt
ggccacactcgtgcgaaatctagtgtatccagcatgaaccgtcaggtcaaccgactttcc
ttgacgctcccaattgcaccccctacgagcgacccttcccgaccaacaccaacctcttcc
gccatgtcatcagttcctccgaccccaattgactccggcatcgcctcaccggctggcgca
aatgagttcatcattgccattgccgcccaagagagacgtgtgctagaattaagggaggag
ctgtctcgtgctgaggcggaattgacttcactaaagaagaagtggacgacacaagaaaag
aggggtgatcccatccccgttgaggcataccgcagcccaattctaccttcagataccgat
ggctcctcggtgaggcgaagcgccgagtcggaccgccgaagattattgcagcagacgggt
gcaacgagtcccaatcgaagaagggtccttcgcggtggacatacaagaaccctgtctctg
ctgtcgccggcgaagccagacggaggtttctcattataccatgaccgcgatcacgagcac
gagcaggtcaaattaccttcaatagagcgcaggaccgctcaattaacaaaccctcatttg
aataagcgtgcctcatggcagccacgcacacaacaaaacgtcccgggtgccgctcaaatt
gtcgaggactttaaactgggcctcagagcttttgtcgaggacatacgtcaaattactgtt
ggggacgaacctatcaacggccagcccgttcgctccaacagtgtcagcgaccgcagcgaa
acgtcccgaacccaggatacggtccgagcgaatcgcccacttcgacccaaagtaagcaca
gtgtttgagccaccccacaacaactctgagaccacagagcgctcagagacacgatcacaa
a---cgacgacaacagcgtcaaaaactcgccccgagatgcctgcacggagtaaaaccaaa
tcgaagaacaagtctttctcttggcaacctcttggattcgactcgatggatgacaatgac
tggtctaattgggagtccccggcttcgtcctctaagacgtctcgttggagcggctctact
attggcagtagtggactggacgatatgtctgctacttcggacgagggagaacctgcggac
tcgccctccaagaagaa---gtccggttacgaaactcctctcctgtcccccaaacttgag
gagcttctgcccaatattgtcaaccaattctcgcccagcaatctcaagcgtacagcgacg
aacctgatggacgagtgggaaaagtccctcaccgaccccaactatcctcaccagtcacaa
gctcaagaaaacaccgcctaa
>Fp125
atgcccggttttctctttcaactttgccttgtccatcgttgctcgtccgctctcttcgat
gatcaccgccgcctgacacagacacactatagagcgctcactgccagggccgctgttgct
gctgtcgctgctgctagattgcggcgccgcagagcccaaagagctccagccactcatttg
cataaacgccgacgagttctcggcctccactccctatcatacaatacctatatccatccc
ttgaccttggatccctacaagtcaatggacatggactcgcaacaagctatccgtcgacgc
tgctctgttgccgaccgtctgccagcagactttgttatacccaccacctccagctcgaat
tctgagactgcccctgattcgaccatttcttcaaccacaactaccgctgtcgctgcctct
gtcaatcctagatacgttcctgctcgtaacctcgcttcacataaccgccacggcagcatg
agttcagtgggaggaattccccctccgcctcaaagagacgaaactatctcttacagacgt
ggccacactcgtgcgaaatctagtgtatccagcatgaaccgtcaggtcaaccgactttcc
ttgacgctcccaattgcaccccctacgagcgacccttcccgaccaacaccaacctcttcc
gccatgtcatcagttcctccgaccccaattgactccggcatcgcctcaccggctggcgca
aatgagttcatcattgccattgccgcccaagagagacgtgtgctagaattaagggaggag
ctgtctcgtgctgaggcggaattgacttcactaaagaagaagtggacgacacaagaaaag
aggggtgatcccatccccgttgaggcataccgcagcccaattctaccttcagataccgat
ggctcctcggtgaggcgaagcgccgagtcggaccgccgaagattattgcagcagacgggt
gcaacgagtcccaatcgaagaagggtccttcgcggtggacatacaagaaccctgtctctg
ctgtcgccggcgaagccagacggaggtttctcattataccatgaccgcgatcacgagcac
gagcaggtcaaattaccttcaatagagcgcaggaccgctcaattaacaaaccctcatttg
aataagcgtgcctcatggcagccacgcacacaacaaaacgtcccgggtgccgctcaaatt
gtcgaggactttaaactgggcctcagagcttttgtcgaggacatacgtcaaattactgtt
ggggacgaacctatcaacggccagcccgttcgctccaacagtgtcagcgaccgcagcgaa
acgtcccgaacccaggatacggtccgagcgaatcgcccacttcgacccaaagtaagcaca
gtgtttgagccaccccacaacaactctgagaccacagagcgctcagagacacgatcacaa
a---cgacgacaacagcgtcaaaaactcgccccgagatgcctgcacggagtaaaaccaaa
tcgaagaacaagtctttctcttggcaacctcttggattcgactcgatggatgacaatgac
tggtctaattgggagtccccggcttcgtcctctaagacgtctcgttggagcggctctact
attggcagtagtggactggacgatatgtctgctacttcggacgagggagaacctgcggac
tcgccctccaagaagaa---gtccggttacgaaactcctctcctgtcccccaaacttgag
gagcttctgcccaatattgtcaaccaattctcgcccagcaatctcaagcgtacagcgacg
aacctgatggacgagtgggaaaagtccctcaccgaccccaactatcctcaccagtcacaa
gctcaagaaaacaccgcctaa
>Fp13r
atgcccggttttctctttcaactttgccttgtccatcgttgctcgtccgctctcttcgat
gatcaccgccgcctgacacagacacactatagagcgctcactgccagggccgctgttgct
gctgtcgctgctgctagattgcggcgccgcagagcccaaagagctccagccactcatttg
cataaacgccgacgagttctcggcctccactccctatcatacaatacctatatccatccc
ttgaccttggatccctacaagtcaatggacatggactcgcaacaagctatccgtcgacgc
tgctctgttgccgaccgtctgccagcagactttgttatacccaccacctccagctcgaat
tctgagactgcccctgattcgaccatttcttcaaccacaactaccgctgtcgctgcctct
gtcaatcctagatacgttcctgctcgtaacctcgcttcacataaccgccacggcagcatg
agttcagtgggaggaattccccctccgcctcaaagagacgaaactatctcttacagacgt
ggccacactcgtgcgaaatctagtgtatccagcatgaaccgtcaggtcaaccgactttcc
ttgacgctcccaattgcaccccctacgagcgacccttcccgaccaacaccaacctcttcc
gccatgtcatcagttcctccgaccccaattgactccggcatcgcctcaccggctggcgca
aatgagttcatcattgccattgccgcccaagagagacgtgtgctagaattaagggaggag
ctgtctcgtgctgaggcggaattgacttcactaaagaagaagtggacgacacaagaaaag
aggggtgatcccatccccgttgaggcataccgcagcccaattctaccttcagataccgat
ggctcctcggtgaggcgaagcgccgagtcggaccgccgaagattattgcagcagacgggt
gcaacgagtcccaatcgaagaagggtccttcgcggtggacatacaagaaccctgtctctg
ctgtcgccggcgaagccagacggaggtttctcattataccatgaccgcgatcacgagcac
gagcaggtcaaattaccttcaatagagcgcaggaccgctcaattaacaaaccctcatttg
aataagcgtgcctcatggcagccacgcacacaacaaaacgtcccgggtgccgctcaaatt
gtcgaggactttaaactgggcctcagagcttttgtcgaggacatacgtcaaattactgtt
ggggacgaacctatcaacggccagcccgttcgctccaacagtgtcagcgaccgcagcgaa
acgtcccgaacccaggatacggtccgagcgaatcgcccacttcgacccaaagtaagcaca
gtgtttgagccaccccacaacaactctgagaccacagagcgctcagagacacgatcacaa
a---cgacgacaacagcgtcaaaaactcgccccgagatgcctgcacggagtaaaaccaaa
tcgaagaacaagtctttctcttggcaacctcttggattcgactcgatggatgacaatgac
tggtctaattgggagtccccggcttcgtcctctaagacgtctcgttggagcggctctact
attggcagtagtggactggacgatatgtctgctacttcggacgagggagaacctgcggac
tcgccctccaagaagaa---gtccggttacgaaactcctctcctgtcccccaaacttgag
gagcttctgcccaatattgtcaaccaattctcgcccagcaatctcaagcgtacagcgacg
aacctgatggacgagtgggaaaagtccctcaccgaccccaactatcctcaccagtcacaa
gctcaagaaaacaccgcctaa
>Fp144
atgcccggttttctctttcaactttgccttgtccatcgttgctcgtccgctctcttcgat
gatcaccgccgcctgacacagacacactatagagcgctcactgccagggccgctgttgct
gctgtcgctgctgctagattgcggcgccgcagagcccaaagagctccagccactcatttg
cataaacgccgacgagttctcggcctccactccctatcatacaatacctatatccatccc
ttgaccttggatccctacaagtcaatggacatggactcgcaacaagctatccgtcgacgc
tgctctgttgccgaccgtctgccagcagactttgttatacccaccacctccagctcgaat
tctgagactgcccctgattcgaccatttcttcaaccacaactaccgctgtcgctgcctct
gtcaatcctagatacgttcctgctcgtaacctcgcttcacataaccgccacggcagcatg
agttcagtgggaggaattccccctccgcctcaaagagacgaaactatctcttacagacgt
ggccacactcgtgcgaaatctagtgtatccagcatgaaccgtcaggtcaaccgactttcc
ttgacgctcccaattgcaccccctacgagcgacccttcccgaccaacaccaacctcttcc
gccatgtcatcagttcctccgaccccaattgactccggcatcgcctcaccggctggcgca
aatgagttcatcattgccattgccgcccaagagagacgtgtgctagaattaagggaggag
ctgtctcgtgctgaggcggaattgacttcactaaagaagaagtggacgacacaagaaaag
aggggtgatcccatccccgttgaggcataccgcagcccaattctaccttcagataccgat
ggctcctcggtgaggcgaagcgccgagtcggaccgccgaagattattgcagcagacgggt
gcaacgagtcccaatcgaagaagggtccttcgcggtggacatacaagaaccctgtctctg
ctgtcgccggcgaagccagacggaggtttctcattataccatgaccgcgatcacgagcac
gagcaggtcaaattaccttcaatagagcgcaggaccgctcaattaacaaaccctcatttg
aataagcgtgcctcatggcagccacgcacacaacaaaacgtcccgggtgccgctcaaatt
gtcgaggactttaaactgggcctcagagcttttgtcgaggacatacgtcaaattactgtt
ggggacgaacctatcaacggccagcccgttcgctccaacagtgtcagcgaccgcagcgaa
acgtcccgaacccaggatacggtccgagcgaatcgcccacttcgacccaaagtaagcaca
gtgtttgagccaccccacaacaactctgagaccacagagcgctcagagacacgatcacaa
a---cgacgacaacagcgtcaaaaactcgccccgagatgcctgcacggagtaaaaccaaa
tcgaagaacaagtctttctcttggcaacctcttggattcgactcgatggatgacaatgac
tggtctaattgggagtccccggcttcgtcctctaagacgtctcgttggagcggctctact
attggcagtagtggactggacgatatgtctgctacttcggacgagggagaacctgcggac
tcgccctccaagaagaa---gtccggttacgaaactcctctcctgtcccccaaacttgag
gagcttctgcccaatattgtcaaccaattctcgcccagcaatctcaagcgtacagcgacg
aacctgatggacgagtgggaaaagtccctcaccgaccccaactatcctcaccagtcacaa
gctcaagaaaacaccgcctaa
>Fp146
atgcccggttttctctttcaactttgccttgtccatcgttgctcgtccgctctcttcgat
gatcaccgccgcctgacacagacacactatagagcgctcactgccagggccgctgttgct
gctgtcgctgctgctagattgcggcgccgcagagcccaaagagctccagccactcatttg
cataaacgccgacgagttctcggcctccactccctatcatacaatacctatatccatccc
ttgaccttggatccctacaagtcaatggacatggactcgcaacaagctatccgtcgacgc
tgctctgttgccgaccgtctgccagcagactttgttatacccaccacctccagctcgaat
tctgagactgcccctgattcgaccatttcttcaaccacaactaccgctgtcgctgcctct
gtcaatcctagatacgttcctgctcgtaacctcgcttcacataaccgccacggcagcatg
agttcagtgggaggaattccccctccgcctcaaagagacgaaactatctcttacagacgt
ggccacactcgtgcgaaatctagtgtatccagcatgaaccgtcaggtcaaccgactttcc
ttgacgctcccaattgcaccccctacgagcgacccttcccgaccaacaccaacctcttcc
gccatgtcatcagttcctccgaccccaattgactccggcatcgcctcaccggctggcgca
aatgagttcatcattgccattgccgcccaagagagacgtgtgctagaattaagggaggag
ctgtctcgtgctgaggcggaattgacttcactaaagaagaagtggacgacacaagaaaag
aggggtgatcccatccccgttgaggcataccgcagcccaattctaccttcagataccgat
ggctcctcggtgaggcgaagcgccgagtcggaccgccgaagattattgcagcagacgggt
gcaacgagtcccaatcgaagaagggtccttcgcggtggacatacaagaaccctgtctctg
ctgtcgccggcgaagccagacggaggtttctcattataccatgaccgcgatcacgagcac
gagcaggtcaaattaccttcaatagagcgcaggaccgctcaattaacaaaccctcatttg
aataagcgtgcctcatggcagccacgcacacaacaaaacgtcccgggtgccgctcaaatt
gtcgaggactttaaactgggcctcagagcttttgtcgaggacatacgtcaaattactgtt
ggggacgaacctatcaacggccagcccgttcgctccaacagtgtcagcgaccgcagcgaa
acgtcccgaacccaggatacggtccgagcgaatcgcccacttcgacccaaagtaagcaca
gtgtttgagccaccccacaacaactctgagaccacagagcgctcagagacacgatcacaa
a---cgacgacaacagcgtcaaaaactcgccccgagatgcctgcacggagtaaaaccaaa
tcgaagaacaagtctttctcttggcaacctcttggattcgactcgatggatgacaatgac
tggtctaattgggagtccccggcttcgtcctctaagacgtctcgttggagcggctctact
attggcagtagtggactggacgatatgtctgctacttcggacgagggagaacctgcggac
tcgccctccaagaagaa---gtccggttacgaaactcctctcctgtcccccaaacttgag
gagcttctgcccaatattgtcaaccaattctcgcccagcaatctcaagcgtacagcgacg
aacctgatggacgagtgggaaaagtccctcaccgaccccaactatcctcaccagtcacaa
gctcaagaaaacaccgcctaa
>Fp155
atgcccggttttctctttcaactttgccttgtccatcgttgctcgtccgctctcttcgat
gatcaccgccgcctgacacagacacactatagagcgctcactgccagggccgctgttgct
gctgtcgctgctgctagattgcggcgccgcagagcccaaagagctccagccactcatttg
cataaacgccgacgagttctcggcctccactccctatcatacaatacctatatccatccc
ttgaccttggatccctacaagtcaatggacatggactcgcaacaagctatccgtcgacgc
tgctctgttgccgaccgtctgccagcagactttgttatacccaccacctccagctcgaat
tctgagactgcccctgattcgaccatttcttcaaccacaactaccgctgtcgctgcctct
gtcaatcctagatacgttcctgctcgtaacctcgcttcacataaccgccacggcagcatg
agttcagtgggaggaattccccctccgcctcaaagagacgaaactatctcttacagacgt
ggccacactcgtgcgaaatctagtgtatccagcatgaaccgtcaggtcaaccgactttcc
ttgacgctcccaattgcaccccctacgagcgacccttcccgaccaacaccaacctcttcc
gccatgtcatcagttcctccgaccccaattgactccggcatcgcctcaccggctggcgca
aatgagttcatcattgccattgccgcccaagagagacgtgtgctagaattaagggaggag
ctgtctcgtgctgaggcggaattgacttcactaaagaagaagtggacgacacaagaaaag
aggggtgatcccatccccgttgaggcataccgcagcccaattctaccttcagataccgat
ggctcctcggtgaggcgaagcgccgagtcggaccgccgaagattattgcagcagacgggt
gcaacgagtcccaatcgaagaagggtccttcgcggtggacatacaagaaccctgtctctg
ctgtcgccggcgaagccagacggaggtttctcattataccatgaccgcgatcacgagcac
gagcaggtcaaattaccttcaatagagcgcaggaccgctcaattaacaaaccctcatttg
aataagcgtgcctcatggcagccacgcacacaacaaaacgtcccgggtgccgctcaaatt
gtcgaggactttaaactgggcctcagagcttttgtcgaggacatacgtcaaattactgtt
ggggacgaacctatcaacggccagcccgttcgctccaacagtgtcagcgaccgcagcgaa
acgtcccgaacccaggatacggtccgagcgaatcgcccacttcgacccaaagtaagcaca
gtgtttgagccaccccacaacaactctgagaccacagagcgctcagagacacgatcacaa
a---cgacgacaacagcgtcaaaaactcgccccgagatgcctgcacggagtaaaaccaaa
tcgaagaacaagtctttctcttggcaacctcttggattcgactcgatggatgacaatgac
tggtctaattgggagtccccggcttcgtcctctaagacgtctcgttggagcggctctact
attggcagtagtggactggacgatatgtctgctacttcggacgagggagaacctgcggac
tcgccctccaagaagaa---gtccggttacgaaactcctctcctgtcccccaaacttgag
gagcttctgcccaatattgtcaaccaattctcgcccagcaatctcaagcgtacagcgacg
aacctgatggacgagtgggaaaagtccctcaccgaccccaactatcctcaccagtcacaa
gctcaagaaaacaccgcctaa
>Fp157
atgcccggttttctctttcaactttgccttgtccatcgttgctcgtccgctctcttcgat
gatcaccgccgcctgacacagacacactatagagcgctcactgccagggccgctgttgct
gctgtcgctgctgctagattgcggcgccgcagagcccaaagagctccagccactcatttg
cataaacgccgacgagttctcggcctccactccctatcatacaatacctatatccatccc
ttgaccttggatccctacaagtcaatggacatggactcgcaacaagctatccgtcgacgc
tgctctgttgccgaccgtctgccagcagactttgttatacccaccacctccagctcgaat
tctgagactgcccctgattcgaccatttcttcaaccacaactaccgctgtcgctgcctct
gtcaatcctagatacgttcctgctcgtaacctcgcttcacataaccgccacggcagcatg
agttcagtgggaggaattccccctccgcctcaaagagacgaaactatctcttacagacgt
ggccacactcgtgcgaaatctagtgtatccagcatgaaccgtcaggtcaaccgactttcc
ttgacgctcccaattgcaccccctacgagcgacccttcccgaccaacaccaacctcttcc
gccatgtcatcagttcctccgaccccaattgactccggcatcgcctcaccggctggcgca
aatgagttcatcattgccattgccgcccaagagagacgtgtgctagaattaagggaggag
ctgtctcgtgctgaggcggaattgacttcactaaagaagaagtggacgacacaagaaaag
aggggtgatcccatccccgttgaggcataccgcagcccaattctaccttcagataccgat
ggctcctcggtgaggcgaagcgccgagtcggaccgccgaagattattgcagcagacgggt
gcaacgagtcccaatcgaagaagggtccttcgcggtggacatacaagaaccctgtctctg
ctgtcgccggcgaagccagacggaggtttctcattataccatgaccgcgatcacgagcac
gagcaggtcaaattaccttcaatagagcgcaggaccgctcaattaacaaaccctcatttg
aataagcgtgcctcatggcagccacgcacacaacaaaacgtcccgggtgccgctcaaatt
gtcgaggactttaaactgggcctcagagcttttgtcgaggacatacgtcaaattactgtt
ggggacgaacctatcaacggccagcccgttcgctccaacagtgtcagcgaccgcagcgaa
acgtcccgaacccaggatacggtccgagcgaatcgcccacttcgacccaaagtaagcaca
gtgtttgagccaccccacaacaactctgagaccacagagcgctcagagacacgatcacaa
a---cgacgacaacagcgtcaaaaactcgccccgagatgcctgcacggagtaaaaccaaa
tcgaagaacaagtctttctcttggcaacctcttggattcgactcgatggatgacaatgac
tggtctaattgggagtccccggcttcgtcctctaagacgtctcgttggagcggctctact
attggcagtagtggactggacgatatgtctgctacttcggacgagggagaacctgcggac
tcgccctccaagaagaa---gtccggttacgaaactcctctcctgtcccccaaacttgag
gagcttctgcccaatattgtcaaccaattctcgcccagcaatctcaagcgtacagcgacg
aacctgatggacgagtgggaaaagtccctcaccgaccccaactatcctcaccagtcacaa
gctcaagaaaacaccgcctaa
>Fp16r
atgcccggttttctctttcaactttgccttgtccatcgttgctcgtccgctctcttcgat
gatcaccgccgcctgacacagacacactatagagcgctcactgccagggccgctgttgct
gctgtcgctgctgctagattgcggcgccgcagagcccaaagagctccagccactcatttg
cataaacgccgacgagttctcggcctccactccctatcatacaatacctatatccatccc
ttgaccttggatccctacaagtcaatggacatggactcgcaacaagctatccgtcgacgc
tgctctgttgccgaccgtctgccagcagactttgttatacccaccacctccagctcgaat
tctgagactgcccctgattcgaccatttcttcaaccacaactaccgctgtcgctgcctct
gtcaatcctagatacgttcctgctcgtaacctcgcttcacataaccgccacggcagcatg
agttcagtgggaggaattccccctccgcctcaaagagacgaaactatctcttacagacgt
ggccacactcgtgcgaaatctagtgtatccagcatgaaccgtcaggtcaaccgactttcc
ttgacgctcccaattgcaccccctacgagcgacccttcccgaccaacaccaacctcttcc
gccatgtcatcagttcctccgaccccaattgactccggcatcgcctcaccggctggcgca
aatgagttcatcattgccattgccgcccaagagagacgtgtgctagaattaagggaggag
ctgtctcgtgctgaggcggaattgacttcactaaagaagaagtggacgacacaagaaaag
aggggtgatcccatccccgttgaggcataccgcagcccaattctaccttcagataccgat
ggctcctcggtgaggcgaagcgccgagtcggaccgccgaagattattgcagcagacgggt
gcaacgagtcccaatcgaagaagggtccttcgcggtggacatacaagaaccctgtctctg
ctgtcgccggcgaagccagacggaggtttctcattataccatgaccgcgatcacgagcac
gagcaggtcaaattaccttcaatagagcgcaggaccgctcaattaacaaaccctcatttg
aataagcgtgcctcatggcagccacgcacacaacaaaacgtcccgggtgccgctcaaatt
gtcgaggactttaaactgggcctcagagcttttgtcgaggacatacgtcaaattactgtt
ggggacgaacctatcaacggccagcccgttcgctccaacagtgtcagcgaccgcagcgaa
acgtcccgaacccaggatacggtccgagcgaatcgcccacttcgacccaaagtaagcaca
gtgtttgagccaccccacaacaactctgagaccacagagcgctcagagacacgatcacaa
a---cgacgacaacagcgtcaaaaactcgccccgagatgcctgcacggagtaaaaccaaa
tcgaagaacaagtctttctcttggcaacctcttggattcgactcgatggatgacaatgac
tggtctaattgggagtccccggcttcgtcctctaagacgtctcgttggagcggctctact
attggcagtagtggactggacgatatgtctgctacttcggacgagggagaacctgcggac
tcgccctccaagaagaa---gtccggttacgaaactcctctcctgtcccccaaacttgag
gagcttctgcccaatattgtcaaccaattctcgcccagcaatctcaagcgtacagcgacg
aacctgatggacgagtgggaaaagtccctcaccgaccccaactatcctcaccagtcacaa
gctcaagaaaacaccgcctaa
>Fp1r
atgcccggttttctctttcaactttgccttgtccatcgttgctcgtccgctctcttcgat
gatcaccgccgcctgacacagacacactatagagcgctcactgccagggccgctgttgct
gctgtcgctgctgctagattgcggcgccgcagagcccaaagagctccagccactcatttg
cataaacgccgacgagttctcggcctccactccctatcatacaatacctatatccatccc
ttgaccttggatccctacaagtcaatggacatggactcgcaacaagctatccgtcgacgc
tgctctgttgccgaccgtctgccagcagactttgttatacccaccacctccagctcgaat
tctgagactgcccctgattcgaccatttcttcaaccacaactaccgctgtcgctgcctct
gtcaatcctagatacgttcctgctcgtaacctcgcttcacataaccgccacggcagcatg
agttcagtgggaggaattccccctccgcctcaaagagacgaaactatctcttacagacgt
ggccacactcgtgcgaaatctagtgtatccagcatgaaccgtcaggtcaaccgactttcc
ttgacgctcccaattgcaccccctacgagcgacccttcccgaccaacaccaacctcttcc
gccatgtcatcagttcctccgaccccaattgactccggcatcgcctcaccggctggcgca
aatgagttcatcattgccattgccgcccaagagagacgtgtgctagaattaagggaggag
ctgtctcgtgctgaggcggaattgacttcactaaagaagaagtggacgacacaagaaaag
aggggtgatcccatccccgttgaggcataccgcagcccaattctaccttcagataccgat
ggctcctcggtgaggcgaagcgccgagtcggaccgccgaagattattgcagcagacgggt
gcaacgagtcccaatcgaagaagggtccttcgcggtggacatacaagaaccctgtctctg
ctgtcgccggcgaagccagacggaggtttctcattataccatgaccgcgatcacgagcac
gagcaggtcaaattaccttcaatagagcgcaggaccgctcaattaacaaaccctcatttg
aataagcgtgcctcatggcagccacgcacacaacaaaacgtcccgggtgccgctcaaatt
gtcgaggactttaaactgggcctcagagcttttgtcgaggacatacgtcaaattactgtt
ggggacgaacctatcaacggccagcccgttcgctccaacagtgtcagcgaccgcagcgaa
acgtcccgaacccaggatacggtccgagcgaatcgcccacttcgacccaaagtaagcaca
gtgtttgagccaccccacaacaactctgagaccacagagcgctcagagacacgatcacaa
a---cgacgacaacagcgtcaaaaactcgccccgagatgcctgcacggagtaaaaccaaa
tcgaagaacaagtctttctcttggcaacctcttggattcgactcgatggatgacaatgac
tggtctaattgggagtccccggcttcgtcctctaagacgtctcgttggagcggctctact
attggcagtagtggactggacgatatgtctgctacttcggacgagggagaacctgcggac
tcgccctccaagaagaa---gtccggttacgaaactcctctcctgtcccccaaacttgag
gagcttctgcccaatattgtcaaccaattctcgcccagcaatctcaagcgtacagcgacg
aacctgatggacgagtgggaaaagtccctcaccgaccccaactatcctcaccagtcacaa
gctcaagaaaacaccgcctaa
>Fp21r
atgcccggttttctctttcaactttgccttgtccatcgttgctcgtccgctctcttcgat
gatcaccgccgcctgacacagacacactatagagcgctcactgccagggccgctgttgct
gctgtcgctgctgctagattgcggcgccgcagagcccaaagagctccagccactcatttg
cataaacgccgacgagttctcggcctccactccctatcatacaatacctatatccatccc
ttgaccttggatccctacaagtcaatggacatggactcgcaacaagctatccgtcgacgc
tgctctgttgccgaccgtctgccagcagactttgttatacccaccacctccagctcgaat
tctgagactgcccctgattcgaccatttcttcaaccacaactaccgctgtcgctgcctct
gtcaatcctagatacgttcctgctcgtaacctcgcttcacataaccgccacggcagcatg
agttcagtgggaggaattccccctccgcctcaaagagacgaaactatctcttacagacgt
ggccacactcgtgcgaaatctagtgtatccagcatgaaccgtcaggtcaaccgactttcc
ttgacgctcccaattgcaccccctacgagcgacccttcccgaccaacaccaacctcttcc
gccatgtcatcagttcctccgaccccaattgactccggcatcgcctcaccggctggcgca
aatgagttcatcattgccattgccgcccaagagagacgtgtgctagaattaagggaggag
ctgtctcgtgctgaggcggaattgacttcactaaagaagaagtggacgacacaagaaaag
aggggtgatcccatccccgttgaggcataccgcagcccaattctaccttcagataccgat
ggctcctcggtgaggcgaagcgccgagtcggaccgccgaagattattgcagcagacgggt
gcaacgagtcccaatcgaagaagggtccttcgcggtggacatacaagaaccctgtctctg
ctgtcgccggcgaagccagacggaggtttctcattataccatgaccgcgatcacgagcac
gagcaggtcaaattaccttcaatagagcgcaggaccgctcaattaacaaaccctcatttg
aataagcgtgcctcatggcagccacgcacacaacaaaacgtcccgggtgccgctcaaatt
gtcgaggactttaaactgggcctcagagcttttgtcgaggacatacgtcaaattactgtt
ggggacgaacctatcaacggccagcccgttcgctccaacagtgtcagcgaccgcagcgaa
acgtcccgaacccaggatacggtccgagcgaatcgcccacttcgacccaaagtaagcaca
gtgtttgagccaccccacaacaactctgagaccacagagcgctcagagacacgatcacaa
a---cgacgacaacagcgtcaaaaactcgccccgagatgcctgcacggagtaaaaccaaa
tcgaagaacaagtctttctcttggcaacctcttggattcgactcgatggatgacaatgac
tggtctaattgggagtccccggcttcgtcctctaagacgtctcgttggagcggctctact
attggcagtagtggactggacgatatgtctgctacttcggacgagggagaacctgcggac
tcgccctccaagaagaa---gtccggttacgaaactcctctcctgtcccccaaacttgag
gagcttctgcccaatattgtcaaccaattctcgcccagcaatctcaagcgtacagcgacg
aacctgatggacgagtgggaaaagtccctcaccgaccccaactatcctcaccagtcacaa
gctcaagaaaacaccgcctaa
>Fp24r
atgcccggttttctctttcaactttgccttgtccatcgttgctcgtccgctctcttcgat
gatcaccgccgcctgacacagacacactatagagcgctcactgccagggccgctgttgct
gctgtcgctgctgctagattgcggcgccgcagagcccaaagagctccagccactcatttg
cataaacgccgacgagttctcggcctccactccctatcatacaatacctatatccatccc
ttgaccttggatccctacaagtcaatggacatggactcgcaacaagctatccgtcgacgc
tgctctgttgccgaccgtctgccagcagactttgttatacccaccacctccagctcgaat
tctgagactgcccctgattcgaccatttcttcaaccacaactaccgctgtcgctgcctct
gtcaatcctagatacgttcctgctcgtaacctcgcttcacataaccgccacggcagcatg
agttcagtgggaggaattccccctccgcctcaaagagacgaaactatctcttacagacgt
ggccacactcgtgcgaaatctagtgtatccagcatgaaccgtcaggtcaaccgactttcc
ttgacgctcccaattgcaccccctacgagcgacccttcccgaccaacaccaacctcttcc
gccatgtcatcagttcctccgaccccaattgactccggcatcgcctcaccggctggcgca
aatgagttcatcattgccattgccgcccaagagagacgtgtgctagaattaagggaggag
ctgtctcgtgctgaggcggaattgacttcactaaagaagaagtggacgacacaagaaaag
aggggtgatcccatccccgttgaggcataccgcagcccaattctaccttcagataccgat
ggctcctcggtgaggcgaagcgccgagtcggaccgccgaagattattgcagcagacgggt
gcaacgagtcccaatcgaagaagggtccttcgcggtggacatacaagaaccctgtctctg
ctgtcgccggcgaagccagacggaggtttctcattataccatgaccgcgatcacgagcac
gagcaggtcaaattaccttcaatagagcgcaggaccgctcaattaacaaaccctcatttg
aataagcgtgcctcatggcagccacgcacacaacaaaacgtcccgggtgccgctcaaatt
gtcgaggactttaaactgggcctcagagcttttgtcgaggacatacgtcaaattactgtt
ggggacgaacctatcaacggccagcccgttcgctccaacagtgtcagcgaccgcagcgaa
acgtcccgaacccaggatacggtccgagcgaatcgcccacttcgacccaaagtaagcaca
gtgtttgagccaccccacaacaactctgagaccacagagcgctcagagacacgatcacaa
a---cgacgacaacagcgtcaaaaactcgccccgagatgcctgcacggagtaaaaccaaa
tcgaagaacaagtctttctcttggcaacctcttggattcgactcgatggatgacaatgac
tggtctaattgggagtccccggcttcgtcctctaagacgtctcgttggagcggctctact
attggcagtagtggactggacgatatgtctgctacttcggacgagggagaacctgcggac
tcgccctccaagaagaa---gtccggttacgaaactcctctcctgtcccccaaacttgag
gagcttctgcccaatattgtcaaccaattctcgcccagcaatctcaagcgtacagcgacg
aacctgatagacgagtgggaaaagtccctcaccgaccccaactatcctcaccagtcacaa
gctcaagaaaacaccgcctaa
>Fp2516
atgcccggttttctctttcaactttgccttgtccatcgttgctcgtccgctctcttcgat
gatcaccgccgcctgacacagacacactatagagcgctcactgccagggccgctgttgct
gctgtcgctgctgctagattgcggcgccgcagagcccaaagagctccagccactcatttg
cataaacgccgacgagttctcggcctccactccctatcatacaatacctatatccatccc
ttgaccttggatccctacaagtcaatggacatggactcgcaacaagctatccgtcgacgc
tgctctgttgccgaccgtctgccagcagactttgttatacccaccacctccagctcgaat
tctgagactgcccctgattcgaccatttcttcaaccacaactaccgctgtcgctgcctct
gtcaatcctagatacgttcctgctcgtaacctcgcttcacataaccgccacggcagcatg
agttcagtgggaggaattccccctccgcctcaaagagacgaaactatctcttacagacgt
ggccacactcgtgcgaaatctagtgtatccagcatgaaccgtcaggtcaaccgactttcc
ttgacgctcccaattgcaccccctacgagcgacccttcccgaccaacaccaacctcttcc
gccatgtcatcagttcctccgaccccaattgactccggcatcgcctcaccggctggcgca
aatgagttcatcattgccattgccgcccaagagagacgtgtgctagaattaagggaggag
ctgtctcgtgctgaggcggaattgacttcactaaagaagaagtggacgacacaagaaaag
aggggtgatcccatccccgttgaggcataccgcagcccaattctaccttcagataccgat
ggctcctcggtgaggcgaagcgccgagtcggaccgccgaagattattgcagcagacgggt
gcaacgagtcccaatcgaagaagggtccttcgcggtggacatacaagaaccctgtctctg
ctgtcgccggcgaagccagacggaggtttctcattataccatgaccgcgatcacgagcac
gagcaggtcaaattaccttcaatagagcgcaggaccgctcaattaacaaaccctcatttg
aataagcgtgcctcatggcagccacgcacacaacaaaacgtcccgggtgccgctcaaatt
gtcgaggactttaaactgggcctcagagcttttgtcgaggacatacgtcaaattactgtt
ggggacgaacctatcaacggccagcccgttcgctccaacagtgtcagcgaccgcagcgaa
acgtcccgaacccaggatacggtccgagcgaatcgcccacttcgacccaaagtaagcaca
gtgtttgagccaccccacaacaactctgagaccacagagcgctcagagacacgatcacaa
a---cgacgacaacagcgtcaaaaactcgccccgagatgcctgcacggagtaaaaccaaa
tcgaagaacaagtctttctcttggcaacctcttggattcgactcgatggatgacaatgac
tggtctaattgggagtccccggcttcgtcctctaagacgtctcgttggagcggctctact
attggcagtagtggactggacgatatgtctgctacttcggacgagggagaacctgcggac
tcgccctccaagaagaa---gtccggttacgaaactcctctcctgtcccccaaacttgag
gagcttctgcccaatattgtcaaccaattctcgcccagcaatctcaagcgtacagcgacg
aacctgatggacgagtgggaaaagtccctcaccgaccccaactatcctcaccagtcacaa
gctcaagaaaacaccgcctaa
>Fp26r
atgcccggttttctctttcaactttgccttgtccatcgttgctcgtccgctctcttcgat
gatcaccgccgcctgacacagacacactatagagcgctcactgccagggccgctgttgct
gctgtcgctgctgctagattgcggcgccgcagagcccaaagagctccagccactcatttg
cataaacgccgacgagttctcggcctccactccctatcatacaatacctatatccatccc
ttgaccttggatccctacaagtcaatggacatggactcgcaacaagctatccgtcgacgc
tgctctgttgccgaccgtctgccagcagactttgttatacccaccacctccagctcgaat
tctgagactgcccctgattcgaccatttcttcaaccacaactaccgctgtcgctgcctct
gtcaatcctagatacgttcctgctcgtaacctcgcttcacataaccgccacggcagcatg
agttcagtgggaggaattccccctccgcctcaaagagacgaaactatctcttacagacgt
ggccacactcgtgcgaaatctagtgtatccagcatgaaccgtcaggtcaaccgactttcc
ttgacgctcccaattgcaccccctacgagcgacccttcccgaccaacaccaacctcttcc
gccatgtcatcagttcctccgaccccaattgactccggcatcgcctcaccggctggcgca
aatgagttcatcattgccattgccgcccaagagagacgtgtgctagaattaagggaggag
ctgtctcgtgctgaggcggaattgacttcactaaagaagaagtggacgacacaagaaaag
aggggtgatcccatccccgttgaggcataccgcagcccaattctaccttcagataccgat
ggctcctcggtgaggcgaagcgccgagtcggaccgccgaagattattgcagcagacgggt
gcaacgagtcccaatcgaagaagggtccttcgcggtggacatacaagaaccctgtctctg
ctgtcgccggcgaagccagacggaggtttctcattataccatgaccgcgatcacgagcac
gagcaggtcaaattaccttcaatagagcgcaggaccgctcaattaacaaaccctcatttg
aataagcgtgcctcatggcagccacgcacacaacaaaacgtcccgggtgccgctcaaatt
gtcgaggactttaaactgggcctcagagcttttgtcgaggacatacgtcaaattactgtt
ggggacgaacctatcaacggccagcccgttcgctccaacagtgtcagcgaccgcagcgaa
acgtcccgaacccaggatacggtccgagcgaatcgcccacttcgacccaaagtaagcaca
gtgtttgagccaccccacaacaactctgagaccacagagcgctcagagacacgatcacaa
a---cgacgacaacagcgtcaaaaactcgccccgagatgcctgcacggagtaaaaccaaa
tcgaagaacaagtctttctcttggcaacctcttggattcgactcgatggatgacaatgac
tggtctaattgggagtccccggcttcgtcctctaagacgtctcgttggagcggctctact
attggcagtagtggactggacgatatgtctgctacttcggacgagggagaacctgcggac
tcgccctccaagaagaa---gtccggttacgaaactcctctcctgtcccccaaacttgag
gagcttctgcccaatattgtcaaccaattctcgcccagcaatctcaagcgtacagcgacg
aacctgatggacgagtgggaaaagtccctcaccgaccccaactatcctcaccagtcacaa
gctcaagaaaacaccgcctaa
>Fp33
atgcccggttttctctttcaactttgccttgtccatcgttgctcgtccgctctcttcgat
gatcaccgccgcctgacacagacacactatagagcgctcactgccagggccgctgttgct
gctgtcgctgctgctagattgcggcgccgcagagcccaaagagctccagccactcatttg
cataaacgccgacgagttctcggcctccactccctatcatacaatacctatatccatccc
ttgaccttggatccctacaagtcaatggacatggactcgcaacaagctatccgtcgacgc
tgctctgttgccgaccgtctgccagcagactttgttatacccaccacctccagctcgaat
tctgagactgcccctgattcgaccatttcttcaaccacaactaccgctgtcgctgcctct
gtcaatcctagatacgttcctgctcgtaacctcgcttcacataaccgccacggcagcatg
agttcagtgggaggaattccccctccgcctcaaagagacgaaactatctcttacagacgt
ggccacactcgtgcgaaatctagtgtatccagcatgaaccgtcaggtcaaccgactttcc
ttgacgctcccaattgcaccccctacgagcgacccttcccgaccaacaccaacctcttcc
gccatgtcatcagttcctccgaccccaattgactccggcatcgcctcaccggctggcgca
aatgagttcatcattgccattgccgcccaagagagacgtgtgctagaattaagggaggag
ctgtctcgtgctgaggcggaattgacttcactaaagaagaagtggacgacacaagaaaag
aggggtgatcccatccccgttgaggcataccgcagcccaattctaccttcagataccgat
ggctcctcggtgaggcgaagcgccgagtcggaccgccgaagattattgcagcagacgggt
gcaacgagtcccaatcgaagaagggtccttcgcggtggacatacaagaaccctgtctctg
ctgtcgccggcgaagccagacggaggtttctcattataccatgaccgcgatcacgagcac
gagcaggtcaaattaccttcaatagagcgcaggaccgctcaattaacaaaccctcatttg
aataagcgtgcctcatggcagccacgcacacaacaaaacgtcccgggtgccgctcaaatt
gtcgaggactttaaactgggcctcagagcttttgtcgaggacatacgtcaaattactgtt
ggggacgaacctatcaacggccagcccgttcgctccaacagtgtcagcgaccgcagcgaa
acgtcccgaacccaggatacggtccgagcgaatcgcccacttcgacccaaagtaagcaca
gtgtttgagccaccccacaacaactctgagaccacagagcgctcagagacacgatcacaa
a---cgacgacaacagcgtcaaaaactcgccccgagatgcctgcacggagtaaaaccaaa
tcgaagaacaagtctttctcttggcaacctcttggattcgactcgatggatgacaatgac
tggtctaattgggagtccccggcttcgtcctctaagacgtctcgttggagcggctctact
attggcagtagtggactggacgatatgtctgctacttcggacgagggagaacctgcggac
tcgccctccaagaagaa---gtccggttacgaaactcctctcctgtcccccaaacttgag
gagcttctgcccaatattgtcaaccaattctcgcccagcaatctcaagcgtacagcgacg
aacctgatggacgagtgggaaaagtccctcaccgaccccaactatcctcaccagtcacaa
gctcaagaaaacaccgcctaa
>Fp34
atgcccggttttctctttcaactttgccttgtccatcgttgctcgtccgctctcttcgat
gatcaccgccgcctgacacagacacactatagagcgctcactgccagggccgctgttgct
gctgtcgctgctgctagattgcggcgccgcagagcccaaagagctccagccactcatttg
cataaacgccgacgagttctcggcctccactccctatcatacaatacctatatccatccc
ttgaccttggatccctacaagtcaatggacatggactcgcaacaagctatccgtcgacgc
tgctctgttgccgaccgtctgccagcagactttgttatacccaccacctccagctcgaat
tctgagactgcccctgattcgaccatttcttcaaccacaactaccgctgtcgctgcctct
gtcaatcctagatacgttcctgctcgtaacctcgcttcacataaccgccacggcagcatg
agttcagtgggaggaattccccctccgcctcaaagagacgaaactatctcttacagacgt
ggccacactcgtgcgaaatctagtgtatccagcatgaaccgtcaggtcaaccgactttcc
ttgacgctcccaattgcaccccctacgagcgacccttcccgaccaacaccaacctcttcc
gccatgtcatcagttcctccgaccccaattgactccggcatcgcctcaccggctggcgca
aatgagttcatcattgccattgccgcccaagagagacgtgtgctagaattaagggaggag
ctgtctcgtgctgaggcggaattgacttcactaaagaagaagtggacgacacaagaaaag
aggggtgatcccatccccgttgaggcataccgcagcccaattctaccttcagataccgat
ggctcctcggtgaggcgaagcgccgagtcggaccgccgaagattattgcagcagacgggt
gcaacgagtcccaatcgaagaagggtccttcgcggtggacatacaagaaccctgtctctg
ctgtcgccggcgaagccagacggaggtttctcattataccatgaccgcgatcacgagcac
gagcaggtcaaattaccttcaatagagcgcaggaccgctcaattaacaaaccctcatttg
aataagcgtgcctcatggcagccacgcacacaacaaaacgtcccgggtgccgctcaaatt
gtcgaggactttaaactgggcctcagagcttttgtcgaggacatacgtcaaattactgtt
ggggacgaacctatcaacggccagcccgttcgctccaacagtgtcagcgaccgcagcgaa
acgtcccgaacccaggatacggtccgagcgaatcgcccacttcgacccaaagtaagcaca
gtgtttgagccaccccacaacaactctgagaccacagagcgctcagagacacgatcacaa
a---cgacgacaacagcgtcaaaaactcgccccgagatgcctgcacggagtaaaaccaaa
tcgaagaacaagtctttctcttggcaacctcttggattcgactcgatggatgacaatgac
tggtctaattgggagtccccggcttcgtcctctaagacgtctcgttggagcggctctact
attggcagtagtggactggacgatatgtctgctacttcggacgagggagaacctgcggac
tcgccctccaagaagaa---gtccggttacgaaactcctctcctgtcccccaaacttgag
gagcttctgcccaatattgtcaaccaattctcgcccagcaatctcaagcgtacagcgacg
aacctgatggacgagtgggaaaagtccctcaccgaccccaactatcctcaccagtcacaa
gctcaagaaaacaccgcctaa
>Fp35
atgcccggttttctctttcaactttgccttgtccatcgttgctcgtccgctctcttcgat
gatcaccgccgcctgacacagacacactatagagcgctcactgccagggccgctgttgct
gctgtcgctgctgctagattgcggcgccgcagagcccaaagagctccagccactcatttg
cataaacgccgacgagttctcggcctccactccctatcatacaatacctatatccatccc
ttgaccttggatccctacaagtcaatggacatggactcgcaacaagctatccgtcgacgc
tgctctgttgccgaccgtctgccagcagactttgttatacccaccacctccagctcgaat
tctgagactgcccctgattcgaccatttcttcaaccacaactaccgctgtcgctgcctct
gtcaatcctagatacgttcctgctcgtaacctcgcttcacataaccgccacggcagcatg
agttcagtgggaggaattccccctccgcctcaaagagacgaaactatctcttacagacgt
ggccacactcgtgcgaaatctagtgtatccagcatgaaccgtcaggtcaaccgactttcc
ttgacgctcccaattgcaccccctacgagcgacccttcccgaccaacaccaacctcttcc
gccatgtcatcagttcctccgaccccaattgactccggcatcgcctcaccggctggcgca
aatgagttcatcattgccattgccgcccaagagagacgtgtgctagaattaagggaggag
ctgtctcgtgctgaggcggaattgacttcactaaagaagaagtggacgacacaagaaaag
aggggtgatcccatccccgttgaggcataccgcagcccaattctaccttcagataccgat
ggctcctcggtgaggcgaagcgccgagtcggaccgccgaagattattgcagcagacgggt
gcaacgagtcccaatcgaagaagggtccttcgcggtggacatacaagaaccctgtctctg
ctgtcgccggcgaagccagacggaggtttctcattataccatgaccgcgatcacgagcac
gagcaggtcaaattaccttcaatagagcgcaggaccgctcaattaacaaaccctcatttg
aataagcgtgcctcatggcagccacgcacacaacaaaacgtcccgggtgccgctcaaatt
gtcgaggactttaaactgggcctcagagcttttgtcgaggacatacgtcaaattactgtt
ggggacgaacctatcaacggccagcccgttcgctccaacagtgtcagcgaccgcagcgaa
acgtcccgaacccaggatacggtccgagcgaatcgcccacttcgacccaaagtaagcaca
gtgtttgagccaccccacaacaactctgagaccacagagcgctcagagacacgatcacaa
a---cgacgacaacagcgtcaaaaactcgccccgagatgcctgcacggagtaaaaccaaa
tcgaagaacaagtctttctcttggcaacctcttggattcgactcgatggatgacaatgac
tggtctaattgggagtccccggcttcgtcctctaagacgtctcgttggagcggctctact
attggcagtagtggactggacgatatgtctgctacttcggacgagggagaacctgcggac
tcgccctccaagaagaa---gtccggttacgaaactcctctcctgtcccccaaacttgag
gagcttctgcccaatattgtcaaccaattctcgcccagcaatctcaagcgtacagcgacg
aacctgatggacgagtgggaaaagtccctcaccgaccccaactatcctcaccagtcacaa
gctcaagaaaacaccgcctaa
>Fp38
atgcccggttttctctttcaactttgccttgtccatcgttgctcgtccgctctcttcgat
gatcaccgccgcctgacacagacacactatagagcgctcactgccagggccgctgttgct
gctgtcgctgctgctagattgcggcgccgcagagcccaaagagctccagccactcatttg
cataaacgccgacgagttctcggcctccactccctatcatacaatacctatatccatccc
ttgaccttggatccctacaagtcaatggacatggactcgcaacaagctatccgtcgacgc
tgctctgttgccgaccgtctgccagcagactttgttatacccaccacctccagctcgaat
tctgagactgcccctgattcgaccatttcttcaaccacaactaccgctgtcgctgcctct
gtcaatcctagatacgttcctgctcgtaacctcgcttcacataaccgccacggcagcatg
agttcagtgggaggaattccccctccgcctcaaagagacgaaactatctcttacagacgt
ggccacactcgtgcgaaatctagtgtatccagcatgaaccgtcaggtcaaccgactttcc
ttgacgctcccaattgcaccccctacgagcgacccttcccgaccaacaccaacctcttcc
gccatgtcatcagttcctccgaccccaattgactccggcatcgcctcaccggctggcgca
aatgagttcatcattgccattgccgcccaagagagacgtgtgctagaattaagggaggag
ctgtctcgtgctgaggcggaattgacttcactaaagaagaagtggacgacacaagaaaag
aggggtgatcccatccccgttgaggcataccgcagcccaattctaccttcagataccgat
ggctcctcggtgaggcgaagcgccgagtcggaccgccgaagattattgcagcagacgggt
gcaacgagtcccaatcgaagaagggtccttcgcggtggacatacaagaaccctgtctctg
ctgtcgccggcgaagccagacggaggtttctcattataccatgaccgcgatcacgagcac
gagcaggtcaaattaccttcaatagagcgcaggaccgctcaattaacaaaccctcatttg
aataagcgtgcctcatggcagccacgcacacaacaaaacgtcccgggtgccgctcaaatt
gtcgaggactttaaactgggcctcagagcttttgtcgaggacatacgtcaaattactgtt
ggggacgaacctatcaacggccagcccgttcgctccaacagtgtcagcgaccgcagcgaa
acgtcccgaacccaggatacggtccgagcgaatcgcccacttcgacccaaagtaagcaca
gtgtttgagccaccccacaacaactctgagaccacagagcgctcagagacacgatcacaa
a---cgacgacaacagcgtcaaaaactcgccccgagatgcctgcacggagtaaaaccaaa
tcgaagaacaagtctttctcttggcaacctcttggattcgactcgatggatgacaatgac
tggtctaattgggagtccccggcttcgtcctctaagacgtctcgttggagcggctctact
attggcagtagtggactggacgatatgtctgctacttcggacgagggagaacctgcggac
tcgccctccaagaagaa---gtccggttacgaaactcctctcctgtcccccaaacttgag
gagcttctgcccaatattgtcaaccaattctcgcccagcaatctcaagcgtacagcgacg
aacctgatggacgagtgggaaaagtccctcaccgaccccaactatcctcaccagtcacaa
gctcaagaaaacaccgcctaa
>Fp39
atgcccggttttctctttcaactttgccttgtccatcgttgctcgtccgctctcttcgat
gatcaccgccgcctgacacagacacactatagagcgctcactgccagggccgctgttgct
gctgtcgctgctgctagattgcggcgccgcagagcccaaagagctccagccactcatttg
cataaacgccgacgagttctcggcctccactccctatcatacaatacctatatccatccc
ttgaccttggatccctacaagtcaatggacatggactcgcaacaagctatccgtcgacgc
tgctctgttgccgaccgtctgccagcagactttgttatacccaccacctccagctcgaat
tctgagactgcccctgattcgaccatttcttcaaccacaactaccgctgtcgctgcctct
gtcaatcctagatacgttcctgctcgtaacctcgcttcacataaccgccacggcagcatg
agttcagtgggaggaattccccctccgcctcaaagagacgaaactatctcttacagacgt
ggccacactcgtgcgaaatctagtgtatccagcatgaaccgtcaggtcaaccgactttcc
ttgacgctcccaattgcaccccctacgagcgacccttcccgaccaacaccaacctcttcc
gccatgtcatcagttcctccgaccccaattgactccggcatcgcctcaccggctggcgca
aatgagttcatcattgccattgccgcccaagagagacgtgtgctagaattaagggaggag
ctgtctcgtgctgaggcggaattgacttcactaaagaagaagtggacgacacaagaaaag
aggggtgatcccatccccgttgaggcataccgcagcccaattctaccttcagataccgat
ggctcctcggtgaggcgaagcgccgagtcggaccgccgaagattattgcagcagacgggt
gcaacgagtcccaatcgaagaagggtccttcgcggtggacatacaagaaccctgtctctg
ctgtcgccggcgaagccagacggaggtttctcattataccatgaccgcgatcacgagcac
gagcaggtcaaattaccttcaatagagcgcaggaccgctcaattaacaaaccctcatttg
aataagcgtgcctcatggcagccacgcacacaacaaaacgtcccgggtgccgctcaaatt
gtcgaggactttaaactgggcctcagagcttttgtcgaggacatacgtcaaattactgtt
ggggacgaacctatcaacggccagcccgttcgctccaacagtgtcagcgaccgcagcgaa
acgtcccgaacccaggatacggtccgagcgaatcgcccacttcgacccaaagtaagcaca
gtgtttgagccaccccacaacaactctgagaccacagagcgctcagagacacgatcacaa
a---cgacgacaacagcgtcaaaaactcgccccgagatgcctgcacggagtaaaaccaaa
tcgaagaacaagtctttctcttggcaacctcttggattcgactcgatggatgacaatgac
tggtctaattgggagtccccggcttcgtcctctaagacgtctcgttggagcggctctact
attggcagtagtggactggacgatatgtctgctacttcggacgagggagaacctgcggac
tcgccctccaagaagaa---gtccggttacgaaactcctctcctgtcccccaaacttgag
gagcttctgcccaatattgtcaaccaattctcgcccagcaatctcaagcgtacagcgacg
aacctgatagacgagtgggaaaagtccctcaccgaccccaactatcctcaccagtcacaa
gctcaagaaaacaccgcctaa
>Fp42
atgcccggttttctctttcaactttgccttgtccatcgttgctcgtccgctctcttcgat
gatcaccgccgcctgacacagacacactatagagcgctcactgccagggccgctgttgct
gctgtcgctgctgctagattgcggcgccgcagagcccaaagagctccagccactcatttg
cataaacgccgacgagttctcggcctccactccctatcatacaatacctatatccatccc
ttgaccttggatccctacaagtcaatggacatggactcgcaacaagctatccgtcgacgc
tgctctgttgccgaccgtctgccagcagactttgttatacccaccacctccagctcgaat
tctgagactgcccctgattcgaccatttcttcaaccacaactaccgctgtcgctgcctct
gtcaatcctagatacgttcctgctcgtaacctcgcttcacataaccgccacggcagcatg
agttcagtgggaggaattccccctccgcctcaaagagacgaaactatctcttacagacgt
ggccacactcgtgcgaaatctagtgtatccagcatgaaccgtcaggtcaaccgactttcc
ttgacgctcccaattgcaccccctacgagcgacccttcccgaccaacaccaacctcttcc
gccatgtcatcagttcctccgaccccaattgactccggcatcgcctcaccggctggcgca
aatgagttcatcattgccattgccgcccaagagagacgtgtgctagaattaagggaggag
ctgtctcgtgctgaggcggaattgacttcactaaagaagaagtggacgacacaagaaaag
aggggtgatcccatccccgttgaggcataccgcagcccaattctaccttcagataccgat
ggctcctcggtgaggcgaagcgccgagtcggaccgccgaagattattgcagcagacgggt
gcaacgagtcccaatcgaagaagggtccttcgcggtggacatacaagaaccctgtctctg
ctgtcgccggcgaagccagacggaggtttctcattataccatgaccgcgatcacgagcac
gagcaggtcaaattaccttcaatagagcgcaggaccgctcaattaacaaaccctcatttg
aataagcgtgcctcatggcagccacgcacacaacaaaacgtcccgggtgccgctcaaatt
gtcgaggactttaaactgggcctcagagcttttgtcgaggacatacgtcaaattactgtt
ggggacgaacctatcaacggccagcccgttcgctccaacagtgtcagcgaccgcagcgaa
acgtcccgaacccaggatacggtccgagcgaatcgcccacttcgacccaaagtaagcaca
gtgtttgagccaccccacaacaactctgagaccacagagcgctcagagacacgatcacaa
a---cgacgacaacagcgtcaaaaactcgccccgagatgcctgcacggagtaaaaccaaa
tcgaagaacaagtctttctcttggcaacctcttggattcgactcgatggatgacaatgac
tggtctaattgggagtccccggcttcgtcctctaagacgtctcgttggagcggctctact
attggcagtagtggactggacgatatgtctgctacttcggacgagggagaacctgcggac
tcgccctccaagaagaa---gtccggttacgaaactcctctcctgtcccccaaacttgag
gagcttctgcccaatattgtcaaccaattctcgcccagcaatctcaagcgtacagcgacg
aacctgatggacgagtgggaaaagtccctcaccgaccccaactatcctcaccagtcacaa
gctcaagaaaacaccgcctaa
>Fp44
atgcccggttttctctttcaactttgccttgtccatcgttgctcgtccgctctcttcgat
gatcaccgccgcctgacacagacacactatagagcgctcactgccagggccgctgttgct
gctgtcgctgctgctagattgcggcgccgcagagcccaaagagctccagccactcatttg
cataaacgccgacgagttctcggcctccactccctatcatacaatacctatatccatccc
ttgaccttggatccctacaagtcaatggacatggactcgcaacaagctatccgtcgacgc
tgctctgttgccgaccgtctgccagcagactttgttatacccaccacctccagctcgaat
tctgagactgcccctgattcgaccatttcttcaaccacaactaccgctgtcgctgcctct
gtcaatcctagatacgttcctgctcgtaacctcgcttcacataaccgccacggcagcatg
agttcagtgggaggaattccccctccgcctcaaagagacgaaactatctcttacagacgt
ggccacactcgtgcgaaatctagtgtatccagcatgaaccgtcaggtcaaccgactttcc
ttgacgctcccaattgcaccccctacgagcgacccttcccgaccaacaccaacctcttcc
gccatgtcatcagttcctccgaccccaattgactccggcatcgcctcaccggctggcgca
aatgagttcatcattgccattgccgcccaagagagacgtgtgctagaattaagggaggag
ctgtctcgtgctgaggcggaattgacttcactaaagaagaagtggacgacacaagaaaag
aggggtgatcccatccccgttgaggcataccgcagcccaattctaccttcagataccgat
ggctcctcggtgaggcgaagcgccgagtcggaccgccgaagattattgcagcagacgggt
gcaacgagtcccaatcgaagaagggtccttcgcggtggacatacaagaaccctgtctctg
ctgtcgccggcgaagccagacggaggtttctcattataccatgaccgcgatcacgagcac
gagcaggtcaaattaccttcaatagagcgcaggaccgctcaattaacaaaccctcatttg
aataagcgtgcctcatggcagccacgcacacaacaaaacgtcccgggtgccgctcaaatt
gtcgaggactttaaactgggcctcagagcttttgtcgaggacatacgtcaaattactgtt
ggggacgaacctatcaacggccagcccgttcgctccaacagtgtcagcgaccgcagcgaa
acgtcccgaacccaggatacggtccgagcgaatcgcccacttcgacccaaagtaagcaca
gtgtttgagccaccccacaacaactctgagaccacagagcgctcagagacacgatcacaa
a---cgacgacaacagcgtcaaaaactcgccccgagatgcctgcacggagtaaaaccaaa
tcgaagaacaagtctttctcttggcaacctcttggattcgactcgatggatgacaatgac
tggtctaattgggagtccccggcttcgtcctctaagacgtctcgttggagcggctctact
attggcagtagtggactggacgatatgtctgctacttcggacgagggagaacctgcggac
tcgccctccaagaagaa---gtccggttacgaaactcctctcctgtcccccaaacttgag
gagcttctgcccaatattgtcaaccaattctcgcccagcaatctcaagcgtacagcgacg
aacctgatggacgagtgggaaaagtccctcaccgaccccaactatcctcaccagtcacaa
gctcaagaaaacaccgcctaa
>Fp49
atgcccggttttctctttcaactttgccttgtccatcgttgctcgtccgctctcttcgat
gatcaccgccgcctgacacagacacactatagagcgctcactgccagggccgctgttgct
gctgtcgctgctgctagattgcggcgccgcagagcccaaagagctccagccactcatttg
cataaacgccgacgagttctcggcctccactccctatcatacaatacctatatccatccc
ttgaccttggatccctacaagtcaatggacatggactcgcaacaagctatccgtcgacgc
tgctctgttgccgaccgtctgccagcagactttgttatacccaccacctccagctcgaat
tctgagactgcccctgattcgaccatttcttcaaccacaactaccgctgtcgctgcctct
gtcaatcctagatacgttcctgctcgtaacctcgcttcacataaccgccacggcagcatg
agttcagtgggaggaattccccctccgcctcaaagagacgaaactatctcttacagacgt
ggccacactcgtgcgaaatctagtgtatccagcatgaaccgtcaggtcaaccgactttcc
ttgacgctcccaattgcaccccctacgagcgacccttcccgaccaacaccaacctcttcc
gccatgtcatcagttcctccgaccccaattgactccggcatcgcctcaccggctggcgca
aatgagttcatcattgccattgccgcccaagagagacgtgtgctagaattaagggaggag
ctgtctcgtgctgaggcggaattgacttcactaaagaagaagtggacgacacaagaaaag
aggggtgatcccatccccgttgaggcataccgcagcccaattctaccttcagataccgat
ggctcctcggtgaggcgaagcgccgagtcggaccgccgaagattattgcagcagacgggt
gcaacgagtcccaatcgaagaagggtccttcgcggtggacatacaagaaccctgtctctg
ctgtcgccggcgaagccagacggaggtttctcattataccatgaccgcgatcacgagcac
gagcaggtcaaattaccttcaatagagcgcaggaccgctcaattaacaaaccctcatttg
aataagcgtgcctcatggcagccacgcacacaacaaaacgtcccgggtgccgctcaaatt
gtcgaggactttaaactgggcctcagagcttttgtcgaggacatacgtcaaattactgtt
ggggacgaacctatcaacggccagcccgttcgctccaacagtgtcagcgaccgcagcgaa
acgtcccgaacccaggatacggtccgagcgaatcgcccacttcgacccaaagtaagcaca
gtgtttgagccaccccacaacaactctgagaccacagagcgctcagagacacgatcacaa
a---cgacgacaacagcgtcaaaaactcgccccgagatgcctgcacggagtaaaaccaaa
tcgaagaacaagtctttctcttggcaacctcttggattcgactcgatggatgacaatgac
tggtctaattgggagtccccggcttcgtcctctaagacgtctcgttggagcggctctact
attggcagtagtggactggacgatatgtctgctacttcggacgagggagaacctgcggac
tcgccctccaagaagaa---gtccggttacgaaactcctctcctgtcccccaaacttgag
gagcttctgcccaatattgtcaaccaattctcgcccagcaatctcaagcgtacagcgacg
aacctgatggacgagtgggaaaagtccctcaccgaccccaactatcctcaccagtcacaa
gctcaagaaaacaccgcctaa
>Fp50
atgcccggttttctctttcaactttgccttgtccatcgttgctcgtccgctctcttcgat
gatcaccgccgcctgacacagacacactatagagcgctcactgccagggccgctgttgct
gctgtcgctgctgctagattgcggcgccgcagagcccaaagagctccagccactcatttg
cataaacgccgacgagttctcggcctccactccctatcatacaatacctatatccatccc
ttgaccttggatccctacaagtcaatggacatggactcgcaacaagctatccgtcgacgc
tgctctgttgccgaccgtctgccagcagactttgttatacccaccacctccagctcgaat
tctgagactgcccctgattcgaccatttcttcaaccacaactaccgctgtcgctgcctct
gtcaatcctagatacgttcctgctcgtaacctcgcttcacataaccgccacggcagcatg
agttcagtgggaggaattccccctccgcctcaaagagacgaaactatctcttacagacgt
ggccacactcgtgcgaaatctagtgtatccagcatgaaccgtcaggtcaaccgactttcc
ttgacgctcccaattgcaccccctacgagcgacccttcccgaccaacaccaacctcttcc
gccatgtcatcagttcctccgaccccaattgactccggcatcgcctcaccggctggcgca
aatgagttcatcattgccattgccgcccaagagagacgtgtgctagaattaagggaggag
ctgtctcgtgctgaggcggaattgacttcactaaagaagaagtggacgacacaagaaaag
aggggtgatcccatccccgttgaggcataccgcagcccaattctaccttcagataccgat
ggctcctcggtgaggcgaagcgccgagtcggaccgccgaagattattgcagcagacgggt
gcaacgagtcccaatcgaagaagggtccttcgcggtggacatacaagaaccctgtctctg
ctgtcgccggcgaagccagacggaggtttctcattataccatgaccgcgatcacgagcac
gagcaggtcaaattaccttcaatagagcgcaggaccgctcaattaacaaaccctcatttg
aataagcgtgcctcatggcagccacgcacacaacaaaacgtcccgggtgccgctcaaatt
gtcgaggactttaaactgggcctcagagcttttgtcgaggacatacgtcaaattactgtt
ggggacgaacctatcaacggccagcccgttcgctccaacagtgtcagcgaccgcagcgaa
acgtcccgaacccaggatacggtccgagcgaatcgcccacttcgacccaaagtaagcaca
gtgtttgagccaccccacaacaactctgagaccacagagcgctcagagacacgatcacaa
a---cgacgacaacagcgtcaaaaactcgccccgagatgcctgcacggagtaaaaccaaa
tcgaagaacaagtctttctcttggcaacctcttggattcgactcgatggatgacaatgac
tggtctaattgggagtccccggcttcgtcctctaagacgtctcgttggagcggctctact
attggcagtagtggactggacgatatgtctgctacttcggacgagggagaacctgcggac
tcgccctccaagaagaa---gtccggttacgaaactcctctcctgtcccccaaacttgag
gagcttctgcccaatattgtcaaccaattctcgcccagcaatctcaagcgtacagcgacg
aacctgatggacgagtgggaaaagtccctcaccgaccccaactatcctcaccagtcacaa
gctcaagaaaacaccgcctaa
>Fp51
atgcccggttttctctttcaactttgccttgtccatcgttgctcgtccgctctcttcgat
gatcaccgccgcctgacacagacacactatagagcgctcactgccagggccgctgttgct
gctgtcgctgctgctagattgcggcgccgcagagcccaaagagctccagccactcatttg
cataaacgccgacgagttctcggcctccactccctatcatacaatacctatatccatccc
ttgaccttggatccctacaagtcaatggacatggactcgcaacaagctatccgtcgacgc
tgctctgttgccgaccgtctgccagcagactttgttatacccaccacctccagctcgaat
tctgagactgcccctgattcgaccatttcttcaaccacaactaccgctgtcgctgcctct
gtcaatcctagatacgttcctgctcgtaacctcgcttcacataaccgccacggcagcatg
agttcagtgggaggaattccccctccgcctcaaagagacgaaactatctcttacagacgt
ggccacactcgtgcgaaatctagtgtatccagcatgaaccgtcaggtcaaccgactttcc
ttgacgctcccaattgcaccccctacgagcgacccttcccgaccaacaccaacctcttcc
gccatgtcatcagttcctccgaccccaattgactccggcatcgcctcaccggctggcgca
aatgagttcatcattgccattgccgcccaagagagacgtgtgctagaattaagggaggag
ctgtctcgtgctgaggcggaattgacttcactaaagaagaagtggacgacacaagaaaag
aggggtgatcccatccccgttgaggcataccgcagcccaattctaccttcagataccgat
ggctcctcggtgaggcgaagcgccgagtcggaccgccgaagattattgcagcagacgggt
gcaacgagtcccaatcgaagaagggtccttcgcggtggacatacaagaaccctgtctctg
ctgtcgccggcgaagccagacggaggtttctcattataccatgaccgcgatcacgagcac
gagcaggtcaaattaccttcaatagagcgcaggaccgctcaattaacaaaccctcatttg
aataagcgtgcctcatggcagccacgcacacaacaaaacgtcccgggtgccgctcaaatt
gtcgaggactttaaactgggcctcagagcttttgtcgaggacatacgtcaaattactgtt
ggggacgaacctatcaacggccagcccgttcgctccaacagtgtcagcgaccgcagcgaa
acgtcccgaacccaggatacggtccgagcgaatcgcccacttcgacccaaagtaagcaca
gtgtttgagccaccccacaacaactctgagaccacagagcgctcagagacacgatcacaa
a---cgacgacaacagcgtcaaaaactcgccccgagatgcctgcacggagtaaaaccaaa
tcgaagaacaagtctttctcttggcaacctcttggattcgactcgatggatgacaatgac
tggtctaattgggagtccccggcttcgtcctctaagacgtctcgttggagcggctctact
attggcagtagtggactggacgatatgtctgctacttcggacgagggagaacctgcggac
tcgccctccaagaagaa---gtccggttacgaaactcctctcctgtcccccaaacttgag
gagcttctgcccaatattgtcaaccaattctcgcccagcaatctcaagcgtacagcgacg
aacctgatggacgagtgggaaaagtccctcaccgaccccaactatcctcaccagtcacaa
gctcaagaaaacaccgcctaa
>Fp59
atgcccggttttctctttcaactttgccttgtccatcgttgctcgtccgctctcttcgat
gatcaccgccgcctgacacagacacactatagagcgctcactgccagggccgctgttgct
gctgtcgctgctgctagattgcggcgccgcagagcccaaagagctccagccactcatttg
cataaacgccgacgagttctcggcctccactccctatcatacaatacctatatccatccc
ttgaccttggatccctacaagtcaatggacatggactcgcaacaagctatccgtcgacgc
tgctctgttgccgaccgtctgccagcagactttgttatacccaccacctccagctcgaat
tctgagactgcccctgattcgaccatttcttcaaccacaactaccgctgtcgctgcctct
gtcaatcctagatacgttcctgctcgtaacctcgcttcacataaccgccacggcagcatg
agttcagtgggaggaattccccctccgcctcaaagagacgaaactatctcttacagacgt
ggccacactcgtgcgaaatctagtgtatccagcatgaaccgtcaggtcaaccgactttcc
ttgacgctcccaattgcaccccctacgagcgacccttcccgaccaacaccaacctcttcc
gccatgtcatcagttcctccgaccccaattgactccggcatcgcctcaccggctggcgca
aatgagttcatcattgccattgccgcccaagagagacgtgtgctagaattaagggaggag
ctgtctcgtgctgaggcggaattgacttcactaaagaagaagtggacgacacaagaaaag
aggggtgatcccatccccgttgaggcataccgcagcccaattctaccttcagataccgat
ggctcctcggtgaggcgaagcgccgagtcggaccgccgaagattattgcagcagacgggt
gcaacgagtcccaatcgaagaagggtccttcgcggtggacatacaagaaccctgtctctg
ctgtcgccggcgaagccagacggaggtttctcattataccatgaccgcgatcacgagcac
gagcaggtcaaattaccttcaatagagcgcaggaccgctcaattaacaaaccctcatttg
aataagcgtgcctcatggcagccacgcacacaacaaaacgtcccgggtgccgctcaaatt
gtcgaggactttaaactgggcctcagagcttttgtcgaggacatacgtcaaattactgtt
ggggacgaacctatcaacggccagcccgttcgctccaacagtgtcagcgaccgcagcgaa
acgtcccgaacccaggatacggtccgagcgaatcgcccacttcgacccaaagtaagcaca
gtgtttgagccaccccacaacaactctgagaccacagagcgctcagagacacgatcacaa
a---cgacgacaacagcgtcaaaaactcgccccgagatgcctgcacggagtaaaaccaaa
tcgaagaacaagtctttctcttggcaacctcttggattcgactcgatggatgacaatgac
tggtctaattgggagtccccggcttcgtcctctaagacgtctcgttggagcggctctact
attggcagtagtggactggacgatatgtctgctacttcggacgagggagaacctgcggac
tcgccctccaagaagaa---gtccggttacgaaactcctctcctgtcccccaaacttgag
gagcttctgcccaatattgtcaaccaattctcgcccagcaatctcaagcgtacagcgacg
aacctgatggacgagtgggaaaagtccctcaccgaccccaactatcctcaccagtcacaa
gctcaagaaaacaccgcctaa
>Fp63
atgcccggttttctctttcaactttgccttgtccatcgttgctcgtccgctctcttcgat
gatcaccgccgcctgacacagacacactatagagcgctcactgccagggccgctgttgct
gctgtcgctgctgctagattgcggcgccgcagagcccaaagagctccagccactcatttg
cataaacgccgacgagttctcggcctccactccctatcatacaatacctatatccatccc
ttgaccttggatccctacaagtcaatggacatggactcgcaacaagctatccgtcgacgc
tgctctgttgccgaccgtctgccagcagactttgttatacccaccacctccagctcgaat
tctgagactgcccctgattcgaccatttcttcaaccacaactaccgctgtcgctgcctct
gtcaatcctagatacgttcctgctcgtaacctcgcttcacataaccgccacggcagcatg
agttcagtgggaggaattccccctccgcctcaaagagacgaaactatctcttacagacgt
ggccacactcgtgcgaaatctagtgtatccagcatgaaccgtcaggtcaaccgactttcc
ttgacgctcccaattgcaccccctacgagcgacccttcccgaccaacaccaacctcttcc
gccatgtcatcagttcctccgaccccaattgactccggcatcgcctcaccggctggcgca
aatgagttcatcattgccattgccgcccaagagagacgtgtgctagaattaagggaggag
ctgtctcgtgctgaggcggaattgacttcactaaagaagaagtggacgacacaagaaaag
aggggtgatcccatccccgttgaggcataccgcagcccaattctaccttcagataccgat
ggctcctcggtgaggcgaagcgccgagtcggaccgccgaagattattgcagcagacgggt
gcaacgagtcccaatcgaagaagggtccttcgcggtggacatacaagaaccctgtctctg
ctgtcgccggcgaagccagacggaggtttctcattataccatgaccgcgatcacgagcac
gagcaggtcaaattaccttcaatagagcgcaggaccgctcaattaacaaaccctcatttg
aataagcgtgcctcatggcagccacgcacacaacaaaacgtcccgggtgccgctcaaatt
gtcgaggactttaaactgggcctcagagcttttgtcgaggacatacgtcaaattactgtt
ggggacgaacctatcaacggccagcccgttcgctccaacagtgtcagcgaccgcagcgaa
acgtcccgaacccaggatacggtccgagcgaatcgcccacttcgacccaaagtaagcaca
gtgtttgagccaccccacaacaactctgagaccacagagcgctcagagacacgatcacaa
a---cgacgacaacagcgtcaaaaactcgccccgagatgcctgcacggagtaaaaccaaa
tcgaagaacaagtctttctcttggcaacctcttggattcgactcgatggatgacaatgac
tggtctaattgggagtccccggcttcgtcctctaagacgtctcgttggagcggctctact
attggcagtagtggactggacgatatgtctgctacttcggacgagggagaacctgcggac
tcgccctccaagaagaa---gtccggttacgaaactcctctcctgtcccccaaacttgag
gagcttctgcccaatattgtcaaccaattctcgcccagcaatctcaagcgtacagcgacg
aacctgatggacgagtgggaaaagtccctcaccgaccccaactatcctcaccagtcacaa
gctcaagaaaacaccgcctaa
>Fp65
atgcccggttttctctttcaactttgccttgtccatcgttgctcgtccgctctcttcgat
gatcaccgccgcctgacacagacacactatagagcgctcactgccagggccgctgttgct
gctgtcgctgctgctagattgcggcgccgcagagcccaaagagctccagccactcatttg
cataaacgccgacgagttctcggcctccactccctatcatacaatacctatatccatccc
ttgaccttggatccctacaagtcaatggacatggactcgcaacaagctatccgtcgacgc
tgctctgttgccgaccgtctgccagcagactttgttatacccaccacctccagctcgaat
tctgagactgcccctgattcgaccatttcttcaaccacaactaccgctgtcgctgcctct
gtcaatcctagatacgttcctgctcgtaacctcgcttcacataaccgccacggcagcatg
agttcagtgggaggaattccccctccgcctcaaagagacgaaactatctcttacagacgt
ggccacactcgtgcgaaatctagtgtatccagcatgaaccgtcaggtcaaccgactttcc
ttgacgctcccaattgcaccccctacgagcgacccttcccgaccaacaccaacctcttcc
gccatgtcatcagttcctccgaccccaattgactccggcatcgcctcaccggctggcgca
aatgagttcatcattgccattgccgcccaagagagacgtgtgctagaattaagggaggag
ctgtctcgtgctgaggcggaattgacttcactaaagaagaagtggacgacacaagaaaag
aggggtgatcccatccccgttgaggcataccgcagcccaattctaccttcagataccgat
ggctcctcggtgaggcgaagcgccgagtcggaccgccgaagattattgcagcagacgggt
gcaacgagtcccaatcgaagaagggtccttcgcggtggacatacaagaaccctgtctctg
ctgtcgccggcgaagccagacggaggtttctcattataccatgaccgcgatcacgagcac
gagcaggtcaaattaccttcaatagagcgcaggaccgctcaattaacaaaccctcatttg
aataagcgtgcctcatggcagccacgcacacaacaaaacgtcccgggtgccgctcaaatt
gtcgaggactttaaactgggcctcagagcttttgtcgaggacatacgtcaaattactgtt
ggggacgaacctatcaacggccagcccgttcgctccaacagtgtcagcgaccgcagcgaa
acgtcccgaacccaggatacggtccgagcgaatcgcccacttcgacccaaagtaagcaca
gtgtttgagccaccccacaacaactctgagaccacagagcgctcagagacacgatcacaa
a---cgacgacaacagcgtcaaaaactcgccccgagatgcctgcacggagtaaaaccaaa
tcgaagaacaagtctttctcttggcaacctcttggattcgactcgatggatgacaatgac
tggtctaattgggagtccccggcttcgtcctctaagacgtctcgttggagcggctctact
attggcagtagtggactggacgatatgtctgctacttcggacgagggagaacctgcggac
tcgccctccaagaagaa---gtccggttacgaaactcctctcctgtcccccaaacttgag
gagcttctgcccaatattgtcaaccaattctcgcccagcaatctcaagcgtacagcgacg
aacctgatggacgagtgggaaaagtccctcaccgaccccaactatcctcaccagtcacaa
gctcaagaaaacaccgcctaa
>Fp66
atgcccggttttctctttcaactttgccttgtccatcgttgctcgtccgctctcttcgat
gatcaccgccgcctgacacagacacactatagagcgctcactgccagggccgctgttgct
gctgtcgctgctgctagattgcggcgccgcagagcccaaagagctccagccactcatttg
cataaacgccgacgagttctcggcctccactccctatcatacaatacctatatccatccc
ttgaccttggatccctacaagtcaatggacatggactcgcaacaagctatccgtcgacgc
tgctctgttgccgaccgtctgccagcagactttgttatacccaccacctccagctcgaat
tctgagactgcccctgattcgaccatttcttcaaccacaactaccgctgtcgctgcctct
gtcaatcctagatacgttcctgctcgtaacctcgcttcacataaccgccacggcagcatg
agttcagtgggaggaattccccctccgcctcaaagagacgaaactatctcttacagacgt
ggccacactcgtgcgaaatctagtgtatccagcatgaaccgtcaggtcaaccgactttcc
ttgacgctcccaattgcaccccctacgagcgacccttcccgaccaacaccaacctcttcc
gccatgtcatcagttcctccgaccccaattgactccggcatcgcctcaccggctggcgca
aatgagttcatcattgccattgccgcccaagagagacgtgtgctagaattaagggaggag
ctgtctcgtgctgaggcggaattgacttcactaaagaagaagtggacgacacaagaaaag
aggggtgatcccatccccgttgaggcataccgcagcccaattctaccttcagataccgat
ggctcctcggtgaggcgaagcgccgagtcggaccgccgaagattattgcagcagacgggt
gcaacgagtcccaatcgaagaagggtccttcgcggtggacatacaagaaccctgtctctg
ctgtcgccggcgaagccagacggaggtttctcattataccatgaccgcgatcacgagcac
gagcaggtcaaattaccttcaatagagcgcaggaccgctcaattaacaaaccctcatttg
aataagcgtgcctcatggcagccacgcacacaacaaaacgtcccgggtgccgctcaaatt
gtcgaggactttaaactgggcctcagagcttttgtcgaggacatacgtcaaattactgtt
ggggacgaacctatcaacggccagcccgttcgctccaacagtgtcagcgaccgcagcgaa
acgtcccgaacccaggatacggtccgagcgaatcgcccacttcgacccaaagtaagcaca
gtgtttgagccaccccacaacaactctgagaccacagagcgctcagagacacgatcacaa
a---cgacgacaacagcgtcaaaaactcgccccgagatgcctgcacggagtaaaaccaaa
tcgaagaacaagtctttctcttggcaacctcttggattcgactcgatggatgacaatgac
tggtctaattgggagtccccggcttcgtcctctaagacgtctcgttggagcggctctact
attggcagtagtggactggacgatatgtctgctacttcggacgagggagaacctgcggac
tcgccctccaagaagaa---gtccggttacgaaactcctctcctgtcccccaaacttgag
gagcttctgcccaatattgtcaaccaattctcgcccagcaatctcaagcgtacagcgacg
aacctgatggacgagtgggaaaagtccctcaccgaccccaactatcctcaccagtcacaa
gctcaagaaaacaccgcctaa
>Fp72
atgcccggttttctctttcaactttgccttgtccatcgttgctcgtccgctctcttcgat
gatcaccgccgcctgacacagacacactatagagcgctcactgccagggccgctgttgct
gctgtcgctgctgctagattgcggcgccgcagagcccaaagagctccagccactcatttg
cataaacgccgacgagttctcggcctccactccctatcatacaatacctatatccatccc
ttgaccttggatccctacaagtcaatggacatggactcgcaacaagctatccgtcgacgc
tgctctgttgccgaccgtctgccagcagactttgttatacccaccacctccagctcgaat
tctgagactgcccctgattcgaccatttcttcaaccacaactaccgctgtcgctgcctct
gtcaatcctagatacgttcctgctcgtaacctcgcttcacataaccgccacggcagcatg
agttcagtgggaggaattccccctccgcctcaaagagacgaaactatctcttacagacgt
ggccacactcgtgcgaaatctagtgtatccagcatgaaccgtcaggtcaaccgactttcc
ttgacgctcccaattgcaccccctacgagcgacccttcccgaccaacaccaacctcttcc
gccatgtcatcagttcctccgaccccaattgactccggcatcgcctcaccggctggcgca
aatgagttcatcattgccattgccgcccaagagagacgtgtgctagaattaagggaggag
ctgtctcgtgctgaggcggaattgacttcactaaagaagaagtggacgacacaagaaaag
aggggtgatcccatccccgttgaggcataccgcagcccaattctaccttcagataccgat
ggctcctcggtgaggcgaagcgccgagtcggaccgccgaagattattgcagcagacgggt
gcaacgagtcccaatcgaagaagggtccttcgcggtggacatacaagaaccctgtctctg
ctgtcgccggcgaagccagacggaggtttctcattataccatgaccgcgatcacgagcac
gagcaggtcaaattaccttcaatagagcgcaggaccgctcaattaacaaaccctcatttg
aataagcgtgcctcatggcagccacgcacacaacaaaacgtcccgggtgccgctcaaatt
gtcgaggactttaaactgggcctcagagcttttgtcgaggacatacgtcaaattactgtt
ggggacgaacctatcaacggccagcccgttcgctccaacagtgtcagcgaccgcagcgaa
acgtcccgaacccaggatacggtccgagcgaatcgcccacttcgacccaaagtaagcaca
gtgtttgagccaccccacaacaactctgagaccacagagcgctcagagacacgatcacaa
a---cgacgacaacagcgtcaaaaactcgccccgagatgcctgcacggagtaaaaccaaa
tcgaagaacaagtctttctcttggcaacctcttggattcgactcgatggatgacaatgac
tggtctaattgggagtccccggcttcgtcctctaagacgtctcgttggagcggctctact
attggcagtagtggactggacgatatgtctgctacttcggacgagggagaacctgcggac
tcgccctccaagaagaa---gtccggttacgaaactcctctcctgtcccccaaacttgag
gagcttctgcccaatattgtcaaccaattctcgcccagcaatctcaagcgtacagcgacg
aacctgatggacgagtgggaaaagtccctcaccgaccccaactatcctcaccagtcacaa
gctcaagaaaacaccgcctaa
>Fp73
atgcccggttttctctttcaactttgccttgtccatcgttgctcgtccgctctcttcgat
gatcaccgccgcctgacacagacacactatagagcgctcactgccagggccgctgttgct
gctgtcgctgctgctagattgcggcgccgcagagcccaaagagctccagccactcatttg
cataaacgccgacgagttctcggcctccactccctatcatacaatacctatatccatccc
ttgaccttggatccctacaagtcaatggacatggactcgcaacaagctatccgtcgacgc
tgctctgttgccgaccgtctgccagcagactttgttatacccaccacctccagctcgaat
tctgagactgcccctgattcgaccatttcttcaaccacaactaccgctgtcgctgcctct
gtcaatcctagatacgttcctgctcgtaacctcgcttcacataaccgccacggcagcatg
agttcagtgggaggaattccccctccgcctcaaagagacgaaactatctcttacagacgt
ggccacactcgtgcgaaatctagtgtatccagcatgaaccgtcaggtcaaccgactttcc
ttgacgctcccaattgcaccccctacgagcgacccttcccgaccaacaccaacctcttcc
gccatgtcatcagttcctccgaccccaattgactccggcatcgcctcaccggctggcgca
aatgagttcatcattgccattgccgcccaagagagacgtgtgctagaattaagggaggag
ctgtctcgtgctgaggcggaattgacttcactaaagaagaagtggacgacacaagaaaag
aggggtgatcccatccccgttgaggcataccgcagcccaattctaccttcagataccgat
ggctcctcggtgaggcgaagcgccgagtcggaccgccgaagattattgcagcagacgggt
gcaacgagtcccaatcgaagaagggtccttcgcggtggacatacaagaaccctgtctctg
ctgtcgccggcgaagccagacggaggtttctcattataccatgaccgcgatcacgagcac
gagcaggtcaaattaccttcaatagagcgcaggaccgctcaattaacaaaccctcatttg
aataagcgtgcctcatggcagccacgcacacaacaaaacgtcccgggtgccgctcaaatt
gtcgaggactttaaactgggcctcagagcttttgtcgaggacatacgtcaaattactgtt
ggggacgaacctatcaacggccagcccgttcgctccaacagtgtcagcgaccgcagcgaa
acgtcccgaacccaggatacggtccgagcgaatcgcccacttcgacccaaagtaagcaca
gtgtttgagccaccccacaacaactctgagaccacagagcgctcagagacacgatcacaa
a---cgacgacaacagcgtcaaaaactcgccccgagatgcctgcacggagtaaaaccaaa
tcgaagaacaagtctttctcttggcaacctcttggattcgactcgatggatgacaatgac
tggtctaattgggagtccccggcttcgtcctctaagacgtctcgttggagcggctctact
attggcagtagtggactggacgatatgtctgctacttcggacgagggagaacctgcggac
tcgccctccaagaagaa---gtccggttacgaaactcctctcctgtcccccaaacttgag
gagcttctgcccaatattgtcaaccaattctcgcccagcaatctcaagcgtacagcgacg
aacctgatggacgagtgggaaaagtccctcaccgaccccaactatcctcaccagtcacaa
gctcaagaaaacaccgcctaa
>Fp76
atgcccggttttctctttcaactttgccttgtccatcgttgctcgtccgctctcttcgat
gatcaccgccgcctgacacagacacactatagagcgctcactgccagggccgctgttgct
gctgtcgctgctgctagattgcggcgccgcagagcccaaagagctccagccactcatttg
cataaacgccgacgagttctcggcctccactccctatcatacaatacctatatccatccc
ttgaccttggatccctacaagtcaatggacatggactcgcaacaagctatccgtcgacgc
tgctctgttgccgaccgtctgccagcagactttgttatacccaccacctccagctcgaat
tctgagactgcccctgattcgaccatttcttcaaccacaactaccgctgtcgctgcctct
gtcaatcctagatacgttcctgctcgtaacctcgcttcacataaccgccacggcagcatg
agttcagtgggaggaattccccctccgcctcaaagagacgaaactatctcttacagacgt
ggccacactcgtgcgaaatctagtgtatccagcatgaaccgtcaggtcaaccgactttcc
ttgacgctcccaattgcaccccctacgagcgacccttcccgaccaacaccaacctcttcc
gccatgtcatcagttcctccgaccccaattgactccggcatcgcctcaccggctggcgca
aatgagttcatcattgccattgccgcccaagagagacgtgtgctagaattaagggaggag
ctgtctcgtgctgaggcggaattgacttcactaaagaagaagtggacgacacaagaaaag
aggggtgatcccatccccgttgaggcataccgcagcccaattctaccttcagataccgat
ggctcctcggtgaggcgaagcgccgagtcggaccgccgaagattattgcagcagacgggt
gcaacgagtcccaatcgaagaagggtccttcgcggtggacatacaagaaccctgtctctg
ctgtcgccggcgaagccagacggaggtttctcattataccatgaccgcgatcacgagcac
gagcaggtcaaattaccttcaatagagcgcaggaccgctcaattaacaaaccctcatttg
aataagcgtgcctcatggcagccacgcacacaacaaaacgtcccgggtgccgctcaaatt
gtcgaggactttaaactgggcctcagagcttttgtcgaggacatacgtcaaattactgtt
ggggacgaacctatcaacggccagcccgttcgctccaacagtgtcagcgaccgcagcgaa
acgtcccgaacccaggatacggtccgagcgaatcgcccacttcgacccaaagtaagcaca
gtgtttgagccaccccacaacaactctgagaccacagagcgctcagagacacgatcacaa
a---cgacgacaacagcgtcaaaaactcgccccgagatgcctgcacggagtaaaaccaaa
tcgaagaacaagtctttctcttggcaacctcttggattcgactcgatggatgacaatgac
tggtctaattgggagtccccggcttcgtcctctaagacgtctcgttggagcggctctact
attggcagtagtggactggacgatatgtctgctacttcggacgagggagaacctgcggac
tcgccctccaagaagaa---gtccggttacgaaactcctctcctgtcccccaaacttgag
gagcttctgcccaatattgtcaaccaattctcgcccagcaatctcaagcgtacagcgacg
aacctgatggacgagtgggaaaagtccctcaccgaccccaactatcctcaccagtcacaa
gctcaagaaaacaccgcctaa
>Fp78
atgcccggttttctctttcaactttgccttgtccatcgttgctcgtccgctctcttcgat
gatcaccgccgcctgacacagacacactatagagcgctcactgccagggccgctgttgct
gctgtcgctgctgctagattgcggcgccgcagagcccaaagagctccagccactcatttg
cataaacgccgacgagttctcggcctccactccctatcatacaatacctatatccatccc
ttgaccttggatccctacaagtcaatggacatggactcgcaacaagctatccgtcgacgc
tgctctgttgccgaccgtctgccagcagactttgttatacccaccacctccagctcgaat
tctgagactgcccctgattcgaccatttcttcaaccacaactaccgctgtcgctgcctct
gtcaatcctagatacgttcctgctcgtaacctcgcttcacataaccgccacggcagcatg
agttcagtgggaggaattccccctccgcctcaaagagacgaaactatctcttacagacgt
ggccacactcgtgcgaaatctagtgtatccagcatgaaccgtcaggtcaaccgactttcc
ttgacgctcccaattgcaccccctacgagcgacccttcccgaccaacaccaacctcttcc
gccatgtcatcagttcctccgaccccaattgactccggcatcgcctcaccggctggcgca
aatgagttcatcattgccattgccgcccaagagagacgtgtgctagaattaagggaggag
ctgtctcgtgctgaggcggaattgacttcactaaagaagaagtggacgacacaagaaaag
aggggtgatcccatccccgttgaggcataccgcagcccaattctaccttcagataccgat
ggctcctcggtgaggcgaagcgccgagtcggaccgccgaagattattgcagcagacgggt
gcaacgagtcccaatcgaagaagggtccttcgcggtggacatacaagaaccctgtctctg
ctgtcgccggcgaagccagacggaggtttctcattataccatgaccgcgatcacgagcac
gagcaggtcaaattaccttcaatagagcgcaggaccgctcaattaacaaaccctcatttg
aataagcgtgcctcatggcagccacgcacacaacaaaacgtcccgggtgccgctcaaatt
gtcgaggactttaaactgggcctcagagcttttgtcgaggacatacgtcaaattactgtt
ggggacgaacctatcaacggccagcccgttcgctccaacagtgtcagcgaccgcagcgaa
acgtcccgaacccaggatacggtccgagcgaatcgcccacttcgacccaaagtaagcaca
gtgtttgagccaccccacaacaactctgagaccacagagcgctcagagacacgatcacaa
a---cgacgacaacagcgtcaaaaactcgccccgagatgcctgcacggagtaaaaccaaa
tcgaagaacaagtctttctcttggcaacctcttggattcgactcgatggatgacaatgac
tggtctaattgggagtccccggcttcgtcctctaagacgtctcgttggagcggctctact
attggcagtagtggactggacgatatgtctgctacttcggacgagggagaacctgcggac
tcgccctccaagaagaa---gtccggttacgaaactcctctcctgtcccccaaacttgag
gagcttctgcccaatattgtcaaccaattctcgcccagcaatctcaagcgtacagcgacg
aacctgatggacgagtgggaaaagtccctcaccgaccccaactatcctcaccagtcacaa
gctcaagaaaacaccgcctaa
>Fp81
atgcccggttttctctttcaactttgccttgtccatcgttgctcgtccgctctcttcgat
gatcaccgccgcctgacacagacacactatagagcgctcactgccagggccgctgttgct
gctgtcgctgctgctagattgcggcgccgcagagcccaaagagctccagccactcatttg
cataaacgccgacgagttctcggcctccactccctatcatacaatacctatatccatccc
ttgaccttggatccctacaagtcaatggacatggactcgcaacaagctatccgtcgacgc
tgctctgttgccgaccgtctgccagcagactttgttatacccaccacctccagctcgaat
tctgagactgcccctgattcgaccatttcttcaaccacaactaccgctgtcgctgcctct
gtcaatcctagatacgttcctgctcgtaacctcgcttcacataaccgccacggcagcatg
agttcagtgggaggaattccccctccgcctcaaagagacgaaactatctcttacagacgt
ggccacactcgtgcgaaatctagtgtatccagcatgaaccgtcaggtcaaccgactttcc
ttgacgctcccaattgcaccccctacgagcgacccttcccgaccaacaccaacctcttcc
gccatgtcatcagttcctccgaccccaattgactccggcatcgcctcaccggctggcgca
aatgagttcatcattgccattgccgcccaagagagacgtgtgctagaattaagggaggag
ctgtctcgtgctgaggcggaattgacttcactaaagaagaagtggacgacacaagaaaag
aggggtgatcccatccccgttgaggcataccgcagcccaattctaccttcagataccgat
ggctcctcggtgaggcgaagcgccgagtcggaccgccgaagattattgcagcagacgggt
gcaacgagtcccaatcgaagaagggtccttcgcggtggacatacaagaaccctgtctctg
ctgtcgccggcgaagccagacggaggtttctcattataccatgaccgcgatcacgagcac
gagcaggtcaaattaccttcaatagagcgcaggaccgctcaattaacaaaccctcatttg
aataagcgtgcctcatggcagccacgcacacaacaaaacgtcccgggtgccgctcaaatt
gtcgaggactttaaactgggcctcagagcttttgtcgaggacatacgtcaaattactgtt
ggggacgaacctatcaacggccagcccgttcgctccaacagtgtcagcgaccgcagcgaa
acgtcccgaacccaggatacggtccgagcgaatcgcccacttcgacccaaagtaagcaca
gtgtttgagccaccccacaacaactctgagaccacagagcgctcagagacacgatcacaa
a---cgacgacaacagcgtcaaaaactcgccccgagatgcctgcacggagtaaaaccaaa
tcgaagaacaagtctttctcttggcaacctcttggattcgactcgatggatgacaatgac
tggtctaattgggagtccccggcttcgtcctctaagacgtctcgttggagcggctctact
attggcagtagtggactggacgatatgtctgctacttcggacgagggagaacctgcggac
tcgccctccaagaagaa---gtccggttacgaaactcctctcctgtcccccaaacttgag
gagcttctgcccaatattgtcaaccaattctcgcccagcaatctcaagcgtacagcgacg
aacctgatggacgagtgggaaaagtccctcaccgaccccaactatcctcaccagtcacaa
gctcaagaaaacaccgcctaa
>Fp84
atgcccggttttctctttcaactttgccttgtccatcgttgctcgtccgctctcttcgat
gatcaccgccgcctgacacagacacactatagagcgctcactgccagggccgctgttgct
gctgtcgctgctgctagattgcggcgccgcagagcccaaagagctccagccactcatttg
cataaacgccgacgagttctcggcctccactccctatcatacaatacctatatccatccc
ttgaccttggatccctacaagtcaatggacatggactcgcaacaagctatccgtcgacgc
tgctctgttgccgaccgtctgccagcagactttgttatacccaccacctccagctcgaat
tctgagactgcccctgattcgaccatttcttcaaccacaactaccgctgtcgctgcctct
gtcaatcctagatacgttcctgctcgtaacctcgcttcacataaccgccacggcagcatg
agttcagtgggaggaattccccctccgcctcaaagagacgaaactatctcttacagacgt
ggccacactcgtgcgaaatctagtgtatccagcatgaaccgtcaggtcaaccgactttcc
ttgacgctcccaattgcaccccctacgagcgacccttcccgaccaacaccaacctcttcc
gccatgtcatcagttcctccgaccccaattgactccggcatcgcctcaccggctggcgca
aatgagttcatcattgccattgccgcccaagagagacgtgtgctagaattaagggaggag
ctgtctcgtgctgaggcggaattgacttcactaaagaagaagtggacgacacaagaaaag
aggggtgatcccatccccgttgaggcataccgcagcccaattctaccttcagataccgat
ggctcctcggtgaggcgaagcgccgagtcggaccgccgaagattattgcagcagacgggt
gcaacgagtcccaatcgaagaagggtccttcgcggtggacatacaagaaccctgtctctg
ctgtcgccggcgaagccagacggaggtttctcattataccatgaccgcgatcacgagcac
gagcaggtcaaattaccttcaatagagcgcaggaccgctcaattaacaaaccctcatttg
aataagcgtgcctcatggcagccacgcacacaacaaaacgtcccgggtgccgctcaaatt
gtcgaggactttaaactgggcctcagagcttttgtcgaggacatacgtcaaattactgtt
ggggacgaacctatcaacggccagcccgttcgctccaacagtgtcagcgaccgcagcgaa
acgtcccgaacccaggatacggtccgagcgaatcgcccacttcgacccaaagtaagcaca
gtgtttgagccaccccacaacaactctgagaccacagagcgctcagagacacgatcacaa
a---cgacgacaacagcgtcaaaaactcgccccgagatgcctgcacggagtaaaaccaaa
tcgaagaacaagtctttctcttggcaacctcttggattcgactcgatggatgacaatgac
tggtctaattgggagtccccggcttcgtcctctaagacgtctcgttggagcggctctact
attggcagtagtggactggacgatatgtctgctacttcggacgagggagaacctgcggac
tcgccctccaagaagaa---gtccggttacgaaactcctctcctgtcccccaaacttgag
gagcttctgcccaatattgtcaaccaattctcgcccagcaatctcaagcgtacagcgacg
aacctgatggacgagtgggaaaagtccctcaccgaccccaactatcctcaccagtcacaa
gctcaagaaaacaccgcctaa
>Fp86
------------------------------------------------------------
------------------------------------------------------------
------------------------------------------------------------
------------------------------------------------------------
------------------------atggacatggactcgcaacaagctatccgtcgacgc
tgctctgttgccgaccgtctgccagcagactttgttatacccaccacctccagctcgaat
tctgagactgcccctgattcgaccatttcttcaaccacaactaccgctgtcgctgcctct
gtcaatcctagatacgttcctgctcgtaacctcgcttcacataaccgccacggcagcatg
agttcagtgggaggaattccccctccgcctcaaagagacgaaactatctcttacagacgt
ggccacactcgtgcgaaatctagtgtatccagcatgaaccgtcaggtcaaccgactttcc
ttgacgctcccaattgcaccccctacgagcgacccttcccgaccaacaccaacctcttcc
gccatgtcatcagttcctccgaccccaattgactccggcatcgcctcaccggctggcgca
aatgagttcatcattgccattgccgcccaagagagacgtgtgctagaattaagggaggag
ctgtctcgtgctgaggcggaattgacttcactaaagaagaagtggacgacacaagaaaag
aggggtgatcccatccccgttgaggcataccgcagcccaattctaccttcagataccgat
ggctcctcggtgaggcgaagcgccgagtcggaccgccgaagattattgcagcagacgggt
gcaacgagtcccaatcgaagaagggtccttcgcggtggacatacaagaaccctgtctctg
ctgtcgccggcgaagccagacggaggtttctcattataccatgaccgcgatcacgagcac
gagcaggtcaaattaccttcaatagagcgcaggaccgctcaattaacaaaccctcatttg
aataagcgtgcctcatggcagccacgcacacaacaaaacgtcccgggtgccgctcaaatt
gtcgaggactttaaactgggcctcagagcttttgtcgaggacatacgtcaaattactgtt
ggggacgaacctatcaacggccagcccgttcgctccaacagtgtcagcgaccgcagcgaa
acgtcccgaacccaggatacggtccgagcgaatcgcccacttcgacccaaagtaagcaca
gtgtttgagccaccccacaacaactctgagaccacagagcgctcagagacacgatcacaa
a---cgacgacaacagcgtcaaaaactcgccccgagatgcctgcacggagtaaaaccaaa
tcgaagaacaagtctttctcttggcaacctcttggattcgactcgatggatgacaatgac
tggtctaattgggagtccccggcttcgtcctctaagacgtctcgttggagcggctctact
attggcagtagtggactggacgatatgtctgctacttcggacgagggagaacctgcggac
tcgccctccaagaagaa---gtccggttacgaaactcctctcctgtcccccaaacttgag
gagcttctgcccaatattgtcaaccaattctcgcccagcaatctcaagcgtacagcgacg
aacctgatggacgagtgggaaaagtccctcaccgaccccaactatcctcaccagtcacaa
gctcaagaaaacaccgcctaa
>Fvenenatum.busco
atgcccggttttctctttcaactctgcctcgtccaccgttgctcgtccgctctcttcgat
gatcaccgccgcctgacacagacacactatagagcgctcactaccagggccgctgtcgct
gctgtcgctgttgctagattgcggcgccgcagagctcaaagagctccagccactcatttg
cataaacgccgacgagttctcggcctccactctctatcatacaatacctatattcatccc
ttgaccttggatccctacaagttaatggacatggactcgcaacaagctatccgtcgacgc
tgctctgttgccgaccgtctgccagcagactttgttatacccaccacct---gctcgaat
tctgagactgcccctgattcgaccatttcttccaccacaactaccgctgtcgccgcctct
gtcaatcctagatacgttcctgctcgcaaccttgcttcacacaaccgccacggcagcatg
agttcagtgggaggcattccccgtccgcctcaaagggacgaaactatctcttacagacgt
ggtcacactcgtgcgaaatctagtgtatccagcatgaaccgccaggtcaaccgactttcc
ttgacgctcccaattgcaccccctacgagcgacccttcccggccaacaccaacctcttcc
gccatgtcatcagttcctccgactccaatcgactccggcatcgcctcgccggctggcgca
aatgagttcatcattgccattgccgctcaggagagacgtgtgctagaattaagggaggag
ttgtctcgtgctgaggcggaattgacttcactcaagaagaagtggacgacacaagaaaag
aagggtgatcccattcctgtcgaggcataccgcagcccagttctgccttcagatagcgat
agctcttcggtgaggcgaagcgccgagtcagaccgccgaagattattgcagcagacgggt
gcaacgagtcctaatcgaagaagggtccttcgcggtggacatacaagaaccctgtctctg
ctgtcgccggcgaagccagacggaggtttctcattataccaagaccgtgatcacgagcac
gagcaggtcagattaccttcaatagagcgcaggaccgctcaattaacaaaccctcatttg
aataagcgtgcctcatggcagccacgcacacaacaaaacgttccaggtgccgctcaaatt
gtcgaggactttaagctgggcctcaaagcttttgtcgaggacatccgtcaaattactgtt
ggggacgaacctatcaacggccagcccgttcgctccaacagtgtcagcgaccgcagcgaa
acgtcccgaacccaggatacggtccgagcgaatcgcccacttcgacccaaagtgagcaca
gtgtttgagccaccccacaacaactctgagaccacagaccgctcagagacaaaatcacaa
acatcaacgacaacggcgtcaaaaactcggcccgagatgcctgcacggagtaaaaccaaa
tcgaagaacaagtctttctcttggcaacctcttggattcgactcgatggacgacaatgac
tggtctaattgggagtctccggcttcgtcctctaagacgtctcgttggagcggctctact
attggcagtagtggactggacgatatgtctgctacttcggacgagggagaacctgcggac
tcgccctctaagaagaagtcgtccggttacgaaactcctcttctctcccccaaactcgag
gagcttctgcccaatattgtcaaccaattctcgccaagcaatctcaagcgtacagcgacg
aacctgatggacgagtgggaaaagtccctcaccgaccccaactaccctcaccagtcacaa
gctcaagaaaacaccgcctaa
