# Supplementary material for: Apicidin biosynthesis is linked to accessory chromosomes in Fusarium poae isolates
Source: BMC Genomics. 2021 Aug 4;22:591. doi: 10.1186/s12864-021-07617-y (PMC8340494; doi:10.1186/s12864-021-07617-y)
Supplement: Supplementary file 17 — Additional file 17. Compressed folder containing alignments for each of the 4141 orthologs used in BUSCO analysis. [file 12864_2021_7617_MOESM17_ESM.zip › Fven2_nt_MAFFT/15255at5125_nt.mafft.fasta]

>Fp105
atgacacgccgcacatataacatcgccatggttagcgacttcttcttcccgcaaccagga
ggcatcgaatctcatatctaccaactggccacaaagctcgtcgaccgcggtcacaaggtc
attattatcacacacgcctacgatgatcgcaagggcatccgctacctcaccaacggcgtc
aaggtctaccacgttcccttcctcgtcatctaccgcgccgccactttccccaccgtcttc
tcattctttcccatcttcagaaacatatgcatccgcgagcgcattgagattgttcatggc
catggaagtctcagcagtctttgccacgaggccatcttgcatgctcgcacaatgggcttg
agaaccgtcttcaccgatcactctctctttgggtttgcagatgcgggcaccattctcact
aacaagctcatgaaattcattttgagtgatgttgaccacagtatctgtgtgagccatacc
tgcaaagagaacacagtgcttcgtgcatctcttgacccagtcatggtctcagtcataccc
aacgctgtcgtcgccgaaaacttccgcccaaaagatgttcccgcgttaccatctcctcta
tcaacgtcttttaaccctgaagcaactctctatcctccaccacagcgaattggccctcgc
gacaccatcactattgtcgtaatttcccgtctcttctataacaagggtacggatctcctt
atcgcctctatcccacgtgtgcttgagaatcaccccaacacacgcttcatcatcgcaggt
tccggtcctaaagccatagatctcgagcaaatgatcgaaacaaacgtccttcaagaccgt
gtcgaaatgcttggtcccatccgccacgaagaagtgcgcgatgtcatggttcgcggtcac
atctacctgcatccctctctcaccgaggcttttggaactgtcattgtcgaggctgccagt
tgtgggctctacgtcgtgtgtactgcggtcggcggtatccctgaagttctcccctcgcat
atgacaacctttgccaaaccagaagaagatgacgtcgttctcgccacaagcaaagcaatc
agcgcaatacgcgcgggcaagattcgcaccgagaaattccatgaacaagtaaaaaagatg
tactcatggcagaatgtcgccatgcgcacggagcgtgtttatgatggcatatcaggaacc
attcccgaagacgagttctacggtgttgatacttcaggttacggcagccgcatccggaac
ttcgctctcatcgatcgcctgaaacgttattacggctgtggtatctgggctggcaaattg
ttttgtctttgctgtgttgtagactacctcttctttctgttcctcgagtggtggttccca
agggacaatattgatatctgtcctgactggcctcgtaagcgacctgccgacgacgatgct
agctccaaaaagggtgcacaaagtaatcggtcaagcacatctcaaggggtttccaagctg
gaataa
>Fp108
atgacacgccgcacatataacatcgccatggttagcgacttcttcttcccgcaaccagga
ggcatcgaatctcatatctaccaactggccacaaagctcgtcgaccgcggtcacaaggtc
attattatcacacacgcctacgatgatcgcaagggcatccgctacctcaccaacggcgtc
aaggtctaccacgttcccttcctcgtcatctaccgcgccgccactttccccaccgtcttc
tcattctttcccatcttcagaaacatatgcatccgcgagcgcattgagattgttcatggc
catggaagtctcagcagtctttgccacgaggccatcttgcatgctcgcacaatgggcttg
agaaccgtcttcaccgatcactctctctttgggtttgcagatgcgggcaccattctcact
aacaagctcatgaaattcattttgagtgatgttgaccacagtatctgtgtgagccatacc
tgcaaagagaacacagtgcttcgtgcatctcttgacccagtcatggtctcagtcataccc
aacgctgtcgtcgccgaaaacttccgcccaaaagatgttcccgcgttaccatctcctcta
tcaacgtcttttaaccctgaagcaactctctatcctccaccacagcgaattggccctcgc
gacaccatcactattgtcgtaatttcccgtctcttctataacaagggtacggatctcctt
atcgcctctatcccacgtgtgcttgagaatcaccccaacacacgcttcatcatcgcaggt
tccggtcctaaagccatagatctcgagcaaatgatcgaaacaaacgtccttcaagaccgt
gtcgaaatgcttggtcccatccgccacgaagaagtgcgcgatgtcatggttcgcggtcac
atctacctgcatccctctctcaccgaggcttttggaactgtcattgtcgaggctgccagt
tgtgggctctacgtcgtgtgtactgcggtcggcggtatccctgaagttctcccctcgcat
atgacaacctttgccaaaccagaagaagatgacgtcgttctcgccacaagcaaagcaatc
agcgcaatacgcgcgggcaagattcgcaccgagaaattccatgaacaagtaaaaaagatg
tactcatggcagaatgtcgccatgcgcacggagcgtgtttatgatggcatatcaggaacc
attcccgaagacgagttctacggtgttgatacttcaggttacggcagccgcatccggaac
ttcgctctcatcgatcgcctgaaacgttattacggctgtggtatctgggctggcaaattg
ttttgtctttgctgtgttgtagactacctcttctttctgttcctcgagtggtggttccca
agggacaatattgatatctgtcctgactggcctcgtaagcgacctgccgacgacgatgct
agctccaaaaagggtgcacaaagtaatcggtcaagcacatctcaaggggtttccaagctg
gaataa
>Fp118
atgacacgccgcacatataatatcgccatggttagcgacttcttcttcccgcaaccagga
ggcatcgaatctcatatctaccaactggccacaaagctcgtcgaccgcggtcacaaggtc
attattatcacacacgcctacgatgatcgcaagggcatccgctacctcaccaacggcgtc
aaggtctaccacgttcccttcctcgtcatctaccgcgccgccactttccccaccgtcttc
tcattctttcccatcttcagaaacatatgcatccgcgagcgcattgagattgttcatggc
catggaagtctcagcagtctttgccacgaggccatcttgcatgctcgcacaatgggcttg
agaaccgtcttcaccgatcactctctctttgggtttgcagatgcgggcaccattctcact
aataagctcatgaaattcattttgagtgatgttgaccacagtatctgtgtgagccatacc
tgcaaagagaacacagtgcttcgtgcatctcttgacccagtcatggtctcagtcataccc
aacgctgtcgtcgccgaaaacttccgcccaaaagatgttcccgcgttaccatctcctcta
tcaacgtcttttaaccccgaagcaactctctatcctccaccacagcgaattggccctcgc
gacaccatcactattgtcgtaatttcccgtctcttctataacaagggtacggatctcctt
atcgcctctatcccacgtgtgcttgagaatcaccccaacacacgcttcatcatcgcaggt
tccggtcctaaagccatagatctcgagcaaatgatcgaaacaaacgtccttcaagatcgt
gtcgaaatgcttggtcccatccgccacgaagaagtgcgcgatgtcatggttcgcggtcac
atctacctgcatccctctctcaccgaggcttttggaactgtcattgtcgaggctgccagt
tgtgggctgtacgtcgtgtgtactgcggtcggcggtatccctgaagttctcccctcgcat
atgacaacctttgccaaaccagaagaagatgacgtcgttctcgccacaagcaaagcaatc
agcgcaatacgcgcgggcaagattcgcaccgagaaattccatgaacaagtaaaaaagatg
tactcatggcagaatgtcgccatgcgcacggagcgtgtttatgatggcatatcaggaacc
attcccgaagacgagttctacggtgttgatacttcaggctacggcagccgcatccggaac
ttcgctctcatcgatcgcctgaaacgttattacggctgtggtatctgggctggcaaactg
ttttgtctttgctgtgttgtagactacctcttctttctgttcctcgagtggtggttccca
agggacaatattgatatctgtcctgactggcctcgtaagcgacctgccgacgacgatgct
agctccaaaaagggtgcacaaagtaatcggtcaagcacatctcaaggggtttccaagctg
gaataa
>Fp122
atgacacgccgcacatataacatcgccatggttagcgacttcttcttcccgcaaccagga
ggcatcgaatctcatatctaccaactggccacaaagctcgtcgaccgcggtcacaaggtc
attattatcacacacgcctacgatgatcgcaagggcatccgctacctcaccaacggcgtc
aaggtctaccacgttcccttcctcgtcatctaccgcgccgccactttccccaccgtcttc
tcattctttcccatcttcagaaacatatgcatccgcgagcgcattgagattgttcatggc
catggaagtctcagcagtctttgccacgaggccatcttgcatgctcgcacaatgggcttg
agaaccgtcttcaccgatcactctctctttgggtttgcagatgcgggcaccattctcact
aacaagctcatgaaattcattttgagtgatgttgaccacagtatctgtgtgagccatacc
tgcaaagagaacacagtgcttcgtgcatctcttgacccagtcatggtctcagtcataccc
aacgctgtcgtcgccgaaaacttccgcccaaaagatgttcccgcgttaccatctcctcta
tcaacgtcttttaaccctgaagcaactctctatcctccaccacagcgaattggccctcgc
gacaccatcactattgtcgtaatttcccgtctcttctataacaagggtacggatctcctt
atcgcctctatcccacgtgtgcttgagaatcaccccaacacacgcttcatcatcgcaggt
tccggtcctaaagccatagatctcgagcaaatgatcgaaacaaacgtccttcaagaccgt
gtcgaaatgcttggtcccatccgccacgaagaagtgcgcgatgtcatggttcgcggtcac
atctacctgcatccctctctcaccgaggcttttggaactgtcattgtcgaggctgccagt
tgtgggctctacgtcgtgtgtactgcggtcggcggtatccctgaagttctcccctcgcat
atgacaacctttgccaaaccagaagaagatgacgtcgttctcgccacaagcaaagcaatc
agcgcaatacgcgcgggcaagattcgcaccgagaaattccatgaacaagtaaaaaagatg
tactcatggcagaatgtcgccatgcgcacggagcgtgtttatgatggcatatcaggaacc
attcccgaagacgagttctacggtgttgatacttcaggttacggcagccgcatccggaac
ttcgctctcatcgatcgcctgaaacgttattacggctgtggtatctgggctggcaaattg
ttttgtctttgctgtgttgtagactacctcttctttctgttcctcgagtggtggttccca
agggacaatattgatatctgtcctgactggcctcgtaagcgacctgccgacgacgatgct
agctccaaaaagggtgcacaaagtaatcggtcaagcacatctcaaggggtttccaagctg
gaataa
>Fp125
atgacacgccgcacatataacatcgccatggttagcgacttcttcttcccgcaaccagga
ggcatcgaatctcatatctaccaactggccacaaagctcgtcgaccgcggtcacaaggtc
attattatcacacacgcctacgatgatcgcaagggcatccgctacctcaccaacggcgtc
aaggtctaccacgttcccttcctcgtcatctaccgcgccgccactttccccaccgtcttc
tcattctttcccatcttcagaaacatatgcatccgcgagcgcattgagattgttcatggc
catggaagtctcagcagtctttgccacgaggccatcttgcatgctcgcacaatgggcttg
agaaccgtcttcaccgatcactctctctttgggtttgcagatgcgggcaccattctcact
aacaagctcatgaaattcattttgagtgatgttgaccacagtatctgtgtgagccatacc
tgcaaagagaacacagtgcttcgtgcatctcttgacccagtcatggtctcagtcataccc
aacgctgtcgtcgccgaaaacttccgcccaaaagatgttcccgcgttaccatctcctcta
tcaacgtcttttaaccctgaagcaactctctatcctccaccacagcgaattggccctcgc
gacaccatcactattgtcgtaatttcccgtctcttctataacaagggtacggatctcctt
atcgcctctatcccacgtgtgcttgagaatcaccccaacacacgcttcatcatcgcaggt
tccggtcctaaagccatagatctcgagcaaatgatcgaaacaaacgtccttcaagaccgt
gtcgaaatgcttggtcccatccgccacgaagaagtgcgcgatgtcatggttcgcggtcac
atctacctgcatccctctctcaccgaggcttttggaactgtcattgtcgaggctgccagt
tgtgggctctacgtcgtgtgtactgcggtcggcggtatccctgaagttctcccctcgcat
atgacaacctttgccaaaccagaagaagatgacgtcgttctcgccacaagcaaagcaatc
agcgcaatacgcgcgggcaagattcgcaccgagaaattccatgaacaagtaaaaaagatg
tactcatggcagaatgtcgccatgcgcacggagcgtgtttatgatggcatatcaggaacc
attcccgaagacgagttctacggtgttgatacttcaggttacggcagccgcatccggaac
ttcgctctcatcgatcgcctgaaacgttattacggctgtggtatctgggctggcaaattg
ttttgtctttgctgtgttgtagactacctcttctttctgttcctcgagtggtggttccca
agggacaatattgatatctgtcctgactggcctcgtaagcgacctgccgacgacgatgct
agctccaaaaagggtgcacaaagtaatcggtcaagcacatctcaaggggtttccaagctg
gaataa
>Fp13r
atgacacgccgcacatataacatcgccatggttagcgacttcttcttcccgcaaccagga
ggcatcgaatctcatatctaccaactggccacaaagctcgtcgaccgcggtcacaaggtc
attattatcacacacgcctacgatgatcgcaagggcatccgctacctcaccaacggcgtc
aaggtctaccacgttcccttcctcgtcatctaccgcgccgccactttccccaccgtcttc
tcattctttcccatcttcagaaacatatgcatccgcgagcgcattgagattgttcatggc
catggaagtctcagcagtctttgccacgaggccatcttgcatgctcgcacaatgggcttg
agaaccgtcttcaccgatcactctctctttgggtttgcagatgcgggcaccattctcact
aacaagctcatgaaattcattttgagtgatgttgaccacagtatctgtgtgagccatacc
tgcaaagagaacacagtgcttcgtgcatctcttgacccagtcatggtctcagtcataccc
aacgctgtcgtcgccgaaaacttccgcccaaaagatgttcccgcgttaccatctcctcta
tcaacgtcttttaaccctgaagcaactctctatcctccaccacagcgaattggccctcgc
gacaccatcactattgtcgtaatttcccgtctcttctataacaagggtacggatctcctt
atcgcctctatcccacgtgtgcttgagaatcaccccaacacacgcttcatcatcgcaggt
tccggtcctaaagccatagatctcgagcaaatgatcgaaacaaacgtccttcaagaccgt
gtcgaaatgcttggtcccatccgccacgaagaagtgcgcgatgtcatggttcgcggtcac
atctacctgcatccctctctcaccgaggcttttggaactgtcattgtcgaggctgccagt
tgtgggctctacgtcgtgtgtactgcggtcggcggtatccctgaagttctcccctcgcat
atgacaacctttgccaaaccagaagaagatgacgtcgttctcgccacaagcaaagcaatc
agcgcaatacgcgcgggcaagattcgcaccgagaaattccatgaacaagtaaagaagatg
tactcatggcagaatgtcgccatgcgcacggagcgtgtttacgatggcatatcaggaacc
attcccgaagacgagttctacggtgttgatacttcaggctacggcagccgcatccggaac
ttcgctctcatcgatcgcctgaaacgttattacggctgtggtatctgggctggcaaattg
ttttgtctttgctgtgttgtagactacctcttctttctgttcctcgagtggtggttccca
agggacaatattgatatctgtcctgactggcctcgtaagcgacctgccgacgacgatgct
agctccaaaaagggtgcacaaagtaatcggtcaagcacatctcaaggggtttccaagctg
gaataa
>Fp144
atgacacgccgcacatataacatcgccatggttagcgacttcttcttcccgcaaccagga
ggcatcgaatctcatatctaccaactggccacaaagctcgtcgaccgcggtcacaaggtc
attattatcacacacgcctacgatgatcgcaagggcatccgctacctcaccaacggcgtc
aaggtctaccacgttcccttcctcgtcatctaccgcgccgccactttccccaccgtcttc
tcattctttcccatcttcagaaacatatgcatccgcgagcgcattgagattgttcatggc
catggaagtctcagcagtctttgccacgaggccatcttgcatgctcgcacaatgggcttg
agaaccgtcttcaccgatcactctctctttgggtttgcagatgcgggcaccattctcact
aacaagctcatgaaattcattttgagtgatgttgaccacagtatctgtgtgagccatacc
tgcaaagagaacacagtgcttcgtgcatctcttgacccagtcatggtctcagtcataccc
aacgctgtcgtcgccgaaaacttccgcccaaaagatgttcccgcgttaccatctcctcta
tcaacgtcttttaaccctgaagcaactctctatcctccaccacagcgaattggccctcgc
gacaccatcactattgtcgtaatttcccgtctcttctataacaagggtacggatctcctt
atcgcctctatcccacgtgtgcttgagaatcaccccaacacacgcttcatcatcgcaggt
tccggtcctaaagccatagatctcgagcaaatgatcgaaacaaacgtccttcaagaccgt
gtcgaaatgcttggtcccatccgccacgaagaagtgcgcgatgtcatggttcgcggtcac
atctacctgcatccctctctcaccgaggcttttggaactgtcattgtcgaggctgccagt
tgtgggctctacgtcgtgtgtactgcggtcggcggtatccctgaagttctcccctcgcat
atgacaacctttgccaaaccagaagaagatgacgtcgttctcgccacaagcaaagcaatc
agcgcaatacgcgcgggcaagattcgcaccgagaaattccatgaacaagtaaaaaagatg
tactcatggcagaatgtcgccatgcgcacggagcgtgtttatgatggcatatcaggaacc
attcccgaagacgagttctacggtgttgatacttcaggttacggcagccgcatccggaac
ttcgctctcatcgatcgcctgaaacgttattacggctgtggtatctgggctggcaaattg
ttttgtctttgctgtgttgtagactacctcttctttctgttcctcgagtggtggttccca
agggacaatattgatatctgtcctgactggcctcgtaagcgacctgccgacgacgatgct
agctccaaaaagggtgcacaaagtaatcggtcaagcacatctcaaggggtttccaagctg
gaataa
>Fp146
atgacacgccgcacatataacatcgccatggttagcgacttcttcttcccgcaaccagga
ggcatcgaatctcatatctaccaactggccacaaagctcgtcgaccgcggtcacaaggtc
attattatcacacacgcctacgatgatcgcaagggcatccgctacctcaccaacggcgtc
aaggtctaccacgttcccttcctcgtcatctaccgcgccgccactttccccaccgtcttc
tcattctttcccatcttcagaaacatatgcatccgcgagcgcattgagattgttcatggc
catggaagtctcagcagtctttgccacgaggccatcttgcatgctcgcacaatgggcttg
agaaccgtcttcaccgatcactctctctttgggtttgcagatgcgggcaccattctcact
aacaagctcatgaaattcattttgagtgatgttgaccacagtatctgtgtgagccatacc
tgcaaagagaacacagtgcttcgtgcatctcttgacccagtcatggtctcagtcataccc
aacgctgtcgtcgccgaaaacttccgcccaaaagatgttcccgcgttaccatctcctcta
tcaacgtcttttaaccctgaagcaactctctatcctccaccacagcgaattggccctcgc
gacaccatcactattgtcgtaatttcccgtctcttctataacaagggtacggatctcctt
atcgcctctatcccacgtgtgcttgagaatcaccccaacacacgcttcatcatcgcaggt
tccggtcctaaagccatagatctcgagcaaatgatcgaaacaaacgtccttcaagaccgt
gtcgaaatgcttggtcccatccgccacgaagaagtgcgcgatgtcatggttcgcggtcac
atctacctgcatccctctctcaccgaggcttttggaactgtcattgtcgaggctgccagt
tgtgggctctacgtcgtgtgtactgcggtcggcggtatccctgaagttctcccctcgcat
atgacaacctttgccaaaccagaagaagatgacgtcgttctcgccacaagcaaagcaatc
agcgcaatacgcgcgggcaagattcgcaccgagaaattccatgaacaagtaaagaagatg
tactcatggcagaatgtcgccatgcgcacggagcgtgtttacgatggcatatcaggaacc
attcccgaagacgagttctacggtgttgatacttcaggctacggcagccgcatccggaac
ttcgctctcatcgatcgcctgaaacgttattacggctgtggtatctgggctggcaaattg
ttttgtctttgctgtgttgtagactacctcttctttctgttcctcgagtggtggttccca
agggacaatattgatatctgtcctgactggcctcgtaagcgacctgccgacgacgatgct
agctccaaaaagggtgcacaaagtaatcggtcaagcacatctcaaggggtttccaagctg
gaataa
>Fp155
atgacacgccgcacatataatatcgccatggttagcgacttcttcttcccgcaaccagga
ggcatcgaatctcatatctaccaactggccacaaagctcgtcgaccgcggtcacaaggtc
attattatcacacacgcctacgatgatcgcaagggcatccgctacctcaccaacggcgtc
aaggtctaccacgttcccttcctcgtcatctaccgcgccgccactttccccaccgtcttc
tcattctttcccatcttcagaaacatatgcatccgcgagcgcattgagattgttcatggc
catggaagtctcagcagtctttgccacgaggccatcttgcatgctcgcacaatgggcttg
agaaccgtcttcaccgatcactctctctttgggtttgcagatgcgggcaccattctcact
aataagctcatgaaattcattttgagtgatgttgaccacagtatctgtgtgagccatacc
tgcaaagagaacacagtgcttcgtgcatctcttgacccagtcatggtctcagtcataccc
aacgctgtcgtcgccgaaaacttccgcccaaaagatgttcccgcgttaccatctcctcta
tcaacgtcttttaaccccgaagcaactctctatcctccaccacagcgaattggccctcgc
gacaccatcactattgtcgtaatttcccgtctcttctataacaagggtacggatctcctt
atcgcctctatcccacgtgtgcttgagaatcaccccaacacacgcttcatcatcgcaggt
tccggtcctaaagccatagatctcgagcaaatgatcgaaacaaacgtccttcaagatcgt
gtcgaaatgcttggtcccatccgccacgaagaagtgcgcgatgtcatggttcgcggtcac
atctacctgcatccctctctcaccgaggcttttggaactgtcattgtcgaggctgccagt
tgtgggctgtacgtcgtgtgtactgcggtcggcggtatccctgaagttctcccctcgcat
atgacaacctttgccaaaccagaagaagatgacgtcgttctcgccacaagcaaagcaatc
agcgcaatacgcgcgggcaagattcgcaccgagaaattccatgaacaagtaaaaaagatg
tactcatggcagaatgtcgccatgcgcacggagcgtgtttatgatggcatatcaggaacc
attcccgaagacgagttctacggtgttgatacttcaggctacggcagccgcatccggaac
ttcgctctcatcgatcgcctgaaacgttattacggctgtggtatctgggctggcaaactg
ttttgtctttgctgtgttgtagactacctcttctttctgttcctcgagtggtggttccca
agggacaatattgatatctgtcctgactggcctcgtaagcgacctgccgacgacgatgct
agctccaaaaagggtgcacaaagtaatcggtcaagcacatctcaaggggtttccaagctg
gaataa
>Fp157
atgacacgccgcacatataacatcgccatggttagcgacttcttcttcccgcaaccagga
ggcatcgaatctcatatctaccaactggccacaaagctcgtcgaccgcggtcacaaggtc
attattatcacacacgcctacgatgatcgcaagggcatccgctacctcaccaacggcgtc
aaggtctaccacgttcccttcctcgtcatctaccgcgccgccactttccccaccgtcttc
tcattctttcccatcttcagaaacatatgcatccgcgagcgcattgagattgttcatggc
catggaagtctcagcagtctttgccacgaggccatcttgcatgctcgcacaatgggcttg
agaaccgtcttcaccgatcactctctctttgggtttgcagatgcgggcaccattctcact
aacaagctcatgaaattcattttgagtgatgttgaccacagtatctgtgtgagccatacc
tgcaaagagaacacagtgcttcgtgcatctcttgacccagtcatggtctcagtcataccc
aacgctgtcgtcgccgaaaacttccgcccaaaagatgttcccgcgttaccatctcctcta
tcaacgtcttttaaccctgaagcaactctctatcctccaccacagcgaattggccctcgc
gacaccatcactattgtcgtaatttcccgtctcttctataacaagggtacggatctcctt
atcgcctctatcccacgtgtgcttgagaatcaccccaacacacgcttcatcatcgcaggt
tccggtcctaaagccatagatctcgagcaaatgatcgaaacaaacgtccttcaagaccgt
gtcgaaatgcttggtcccatccgccacgaagaagtgcgcgatgtcatggttcgcggtcac
atctacctgcatccctctctcaccgaggcttttggaactgtcattgtcgaggctgccagt
tgtgggctctacgtcgtgtgtactgcggtcggcggtatccctgaagttctcccctcgcat
atgacaacctttgccaaaccagaagaagatgacgtcgttctcgccacaagcaaagcaatc
agcgcaatacgcgcgggcaagattcgcaccgagaaattccatgaacaagtaaagaagatg
tactcatggcagaatgtcgccatgcgcacggagcgtgtttacgatggcatatcaggaacc
attcccgaagacgagttctacggtgttgatacttcaggctacggcagccgcatccggaac
ttcgctctcatcgatcgcctgaaacgttattacggctgtggtatctgggctggcaaattg
ttttgtctttgctgtgttgtagactacctcttctttctgttcctcgagtggtggttccca
agggacaatattgatatctgtcctgactggcctcgtaagcgacctgccgacgacgatgct
agctccaaaaagggtgcacaaagtaatcggtcaagcacatctcaaggggtttccaagctg
gaataa
>Fp16r
atgacacgccgcacatataacatcgccatggttagcgacttcttcttcccgcaaccagga
ggcatcgaatctcatatctaccaactggccacaaagctcgtcgaccgcggtcacaaggtc
attattatcacacacgcctacgatgatcgcaagggcatccgctacctcaccaacggcgtc
aaggtctaccacgttcccttcctcgtcatctaccgcgccgccactttccccaccgtcttc
tcattctttcccatcttcagaaacatatgcatccgcgagcgcattgagattgttcatggc
catggaagtctcagcagtctttgccacgaggccatcttgcatgctcgcacaatgggcttg
agaaccgtcttcaccgatcactctctctttgggtttgcagatgcgggcaccattctcact
aacaagctcatgaaattcattttgagtgatgttgaccacagtatctgtgtgagccatacc
tgcaaagagaacacagtgcttcgtgcatctcttgacccagtcatggtctcagtcataccc
aacgctgtcgtcgccgaaaacttccgcccaaaagatgttcccgcgttaccatctcctcta
tcaacgtcttttaaccctgaagcaactctctatcctccaccacagcgaattggccctcgc
gacaccatcactattgtcgtaatttcccgtctcttctataacaagggtacggatctcctt
atcgcctctatcccacgtgtgcttgagaatcaccccaacacacgcttcatcatcgcaggt
tccggtcctaaagccatagatctcgagcaaatgatcgaaacaaacgtccttcaagaccgt
gtcgaaatgcttggtcccatccgccacgaagaagtgcgcgatgtcatggttcgcggtcac
atctacctgcatccctctctcaccgaggcttttggaactgtcattgtcgaggctgccagt
tgtgggctctacgtcgtgtgtactgcggtcggcggtatccctgaagttctcccctcgcat
atgacaacctttgccaaaccagaagaagatgacgtcgttctcgccacaagcaaagcaatc
agcgcaatacgcgcgggcaagattcgcaccgagaaattccatgaacaagtaaaaaagatg
tactcatggcagaatgtcgccatgcgcacggagcgtgtttatgatggcatatcaggaacc
attcccgaagacgagttctacggtgttgatacttcaggttacggcagccgcatccggaac
ttcgctctcatcgatcgcctgaaacgttattacggctgtggtatctgggctggcaaattg
ttttgtctttgctgtgttgtagactacctcttctttctgttcctcgagtggtggttccca
agggacaatattgatatctgtcctgactggcctcgtaagcgacctgccgacgacgatgct
agctccaaaaagggtgcacaaagtaatcggtcaagcacatctcaaggggtttccaagctg
gaataa
>Fp1r
atgacacgccgcacatataacatcgccatggttagcgacttcttcttcccgcaaccagga
ggcatcgaatctcatatctaccaactggccacaaagctcgtcgaccgcggtcacaaggtc
attattatcacacacgcctacgatgatcgcaagggcatccgctacctcaccaacggcgtc
aaggtctaccacgttcccttcctcgtcatctaccgcgccgccactttccccaccgtcttc
tcattctttcccatcttcagaaacatatgcatccgcgagcgcattgagattgttcatggc
catggaagtctcagcagtctttgccacgaggccatcttgcatgctcgcacaatgggcttg
agaaccgtcttcaccgatcactctctctttgggtttgcagatgcgggcaccattctcact
aacaagctcatgaaattcattttgagtgatgttgaccacagtatctgtgtgagccatacc
tgcaaagagaacacagtgcttcgtgcatctcttgacccagtcatggtctcagtcataccc
aacgctgtcgtcgccgaaaacttccgcccaaaagatgttcccgcgttaccatctcctcta
tcaacgtcttttaaccctgaagcaactctctatcctccaccacagcgaattggccctcgc
gacaccatcactattgtcgtaatttcccgtctcttctataacaagggtacggatctcctt
atcgcctctatcccacgtgtgcttgagaatcaccccaacacacgcttcatcatcgcaggt
tccggtcctaaagccatagatctcgagcaaatgatcgaaacaaacgtccttcaagaccgt
gtcgaaatgcttggtcccatccgccacgaagaagtgcgcgatgtcatggttcgcggtcac
atctacctgcatccctctctcaccgaggcttttggaactgtcattgtcgaggctgccagt
tgtgggctctacgtcgtgtgtactgcggtcggcggtatccctgaagttctcccctcgcat
atgacaacctttgccaaaccagaagaagatgacgtcgttctcgccacaagcaaagcaatc
agcgcaatacgcgcgggcaagattcgcaccgagaaattccatgaacaagtaaaaaagatg
tactcatggcagaatgtcgccatgcgcacggagcgtgtttatgatggcatatcaggaacc
attcccgaagacgagttctacggtgttgatacttcaggttacggcagccgcatccggaac
ttcgctctcatcgatcgcctgaaacgttattacggctgtggtatctgggctggcaaattg
ttttgtctttgctgtgttgtagactacctcttctttctgttcctcgagtggtggttccca
agggacaatattgatatctgtcctgactggcctcgtaagcgacctgccgacgacgatgct
agctccaaaaagggtgcacaaagtaatcggtcaagcacatctcaaggggtttccaagctg
gaataa
>Fp21r
atgacacgccgcacatataacatcgccatggttagcgacttcttcttcccgcaaccagga
ggcatcgaatctcatatctaccaactgggcacaaagctcgtcgaccgcggtcacaaggtc
attattatcacacacgcctacgatgatcgcaagggcatccgctacctcaccaacggcgtc
aaggtctaccacgttcccttcctcgtcatctaccgcgccgccactttccccaccgtcttc
tcattctttcccatcttcagaaacatatgcatccgcgagcgcattgagattgttcatggc
catggaagtctcagcagtctttgccacgaggccatcttgcatgctcgcacaatgggcttg
agaaccgtcttcaccgatcactctctctttgggtttgcagatgcgggcaccattctcact
aataagctcatgaaattcattttgagtgatgttgaccacagtatctgtgtgagccatacc
tgcaaagagaacacagtgcttcgtgcatctcttgacccagtcatggtctcagtcataccc
aacgctgtcgtcgccgaaaacttccgcccaaaagatgttcccgcgttaccatctccttta
tcaacgtcttttaaccctgaagcaactctctatcctccaccacagcgaattggccctcgc
gacaccatcactattgtcgtaatttcccgtctcttctataacaagggtacggatctcctt
atcgcctctatcccacgtgtgcttgagaatcaccccaacacacgcttcatcatcgcaggt
tccggtcctaaagccatagatctcgagcaaatgatcgaaacaaacgtccttcaagatcgt
gtcgaaatgcttggtcccatccgccacgaagaagtgcgcgatgtcatggttcgcggtcac
atctacctgcatccctctctcaccgaggcttttggaactgtcattgtcgaggctgccagt
tgtgggctctacgtcgtgtgtactgcggtcggcggtatccctgaagttctcccctcgcat
atgacaacctttgccaaaccagaagaagatgacgtcgttctcgccacaagcaaagcaatc
agcgcaatacgcgcgggcaagattcgcaccgagaaattccatgaacaagtaaaaaagatg
tactcatggcagaatgtcgccatgcgcacggagcgtgtttatgatggcatatcaggaacc
attcccgaagacgagttctacggtgttgatacttcaggctacggcagccgcatccggaac
ttcgctctcatcgatcgcctgaaacgttattacggctgtggtatctgggctggcaaattg
ttttgtctttgctgtgttgtagactacctcttctttctgttcctcgagtggtggttccca
agggacaatattgatatctgtcctgactggcctcgtaagcgacctgccgacgacgatgct
agctccaaaaagggtgcacaaagtaatcggtcaagcacatctcaaggggtttccaagctg
gaataa
>Fp24r
atgacacgccgcacatacaatatcgccatggttagcgacttcttcttcccgcaaccagga
ggcatcgaatctcatatctaccaactggccacaaagctcgtcgaccgcggtcacaaggtc
attattatcacacacgcctacgatgatcgcaagggcatccgctacctcaccaacggcgtc
aaggtctaccacgttcccttcctcgtcatctaccgcgccgccactttccccaccgtcttc
tcattctttcccatcttcagaaacatatgcatccgcgagcgcattgagattgttcatggc
catggaagtctcagcagtctttgccacgaggccatcttgcatgctcgcacaatgggcttg
agaaccgtcttcaccgatcactctctctttgggtttgcagatgcgggcaccattctcact
aacaagctcatgaaattcattttgagtgatgttgaccacagtatctgtgtgagccatacc
tgcaaagagaacacagtgcttcgtgcatctcttgacccagtcatggtctcagtcataccc
aacgctgtcgtcgccgaaaacttccgcccaaaagatgttcccgcgttaccatctcctcta
tcaacgtcttttaaccctgaagcaactctctatcctccaccacagcgaattggccctcgc
gacaccatcactattgtcgtaatttcccgtctcttctataacaagggtacggatctcctt
atcgcctctatcccacgtgtgcttgagaatcaccccaacacacgcttcatcatcgcaggt
tccggtcctaaagccatagatctcgagcaaatgatcgaaacaaacgtccttcaagaccgt
gtcgaaatgcttggtcccatccgccacgaagaagtgcgcgatgtcatggttcgcggtcac
atctacctgcatccctctctcaccgaggcttttggaactgtcattgtcgaggctgccagt
tgtgggctctacgtcgtgtgtactgcggtcggcggtatccctgaagttctcccctcgcat
atgacaacctttgccaaaccagaagaagatgacgtcgttctcgccacaagcaaagcaatc
agcgcaatacgcgcgggcaagattcgcaccgagaaattccatgaacaagtaaaaaagatg
tactcatggcagaatgtcgccatgcgcacggagcgtgtttatgatggcatatcaggaacc
attcccgaagacgagttctacggtgttgatacttcaggttacggcagccgcatccggaac
ttcgctctcatcgatcgcctgaaacgttattacggctgtggtatctgggctggcaaattg
ttttgtctttgctgtgttgtagactacctcttctttctgttcctcgagtggtggttccca
agggacaatattgatatctgtcctgactggcctcgtaagcgacctgccgacgacgatgct
agctccaaaaagggtgcacaaagtaatcggtcaagcacatctcaaggggtttccaagctg
gaataa
>Fp2516
atgacacgccgcacatataacatcgccatggttagcgacttcttcttcccgcaaccagga
ggcatcgaatctcatatctaccaactggccacaaagctcgtcgaccgcggtcacaaggtc
attattatcacacacgcctacgatgatcgcaagggcatccgctacctcaccaacggcgtc
aaggtctaccacgttcccttcctcgtcatctaccgcgccgccactttccccaccgtcttc
tcattctttcccatcttcagaaacatatgcatccgcgagcgcattgagattgttcatggc
catggaagtctcagcagtctttgccacgaggccatcttgcatgctcgcacaatgggcttg
agaaccgtcttcaccgatcactctctctttgggtttgcagatgcgggcaccattctcact
aacaagctcatgaaattcattttgagtgatgttgaccacagtatctgtgtgagccatacc
tgcaaagagaacacagtgcttcgtgcatctcttgacccagtcatggtctcagtcataccc
aacgctgtcgtcgccgaaaacttccgcccaaaagatgttcccgcgttaccatctcctcta
tcaacgtcttttaaccctgaagcaactctctatcctccaccacagcgaattggccctcgc
gacaccatcactattgtcgtaatttcccgtctcttctataacaagggtacggatctcctt
atcgcctctatcccacgtgtgcttgagaatcaccccaacacacgcttcatcatcgcaggt
tccggtcctaaagccatagatctcgagcaaatgatcgaaacaaacgtccttcaagaccgt
gtcgaaatgcttggtcccatccgccacgaagaagtgcgcgatgtcatggttcgcggtcac
atctacctgcatccctctctcaccgaggcttttggaactgtcattgtcgaggctgccagt
tgtgggctctacgtcgtgtgtactgcggtcggcggtatccctgaagttctcccctcgcat
atgacaacctttgccaaaccagaagaagatgacgtcgttctcgccacaagcaaagcaatc
agcgcaatacgcgcgggcaagattcgcaccgagaaattccatgaacaagtaaaaaagatg
tactcatggcagaatgtcgccatgcgcacggagcgtgtttatgatggcatatcaggaacc
attcccgaagacgagttctacggtgttgatacttcaggttacggcagccgcatccggaac
ttcgctctcatcgatcgcctgaaacgttattacggctgtggtatctgggctggcaaattg
ttttgtctttgctgtgttgtagactacctcttctttctgttcctcgagtggtggttccca
agggacaatattgatatctgtcctgactggcctcgtaagcgacctgccgacgacgatgct
agctccaaaaagggtgcacaaagtaatcggtcaagcacatctcaaggggtttccaagctg
gaataa
>Fp26r
atgacacgccgcacatataacatcgccatggttagcgacttcttcttcccgcaaccagga
ggcatcgaatctcatatctaccaactggccacaaagctcgtcgaccgcggtcacaaggtc
attattatcacacacgcctacgatgatcgcaagggcatccgctacctcaccaacggcgtc
aaggtctaccacgttcccttcctcgtcatctaccgcgccgccactttccccaccgtcttc
tcattctttcccatcttcagaaacatatgcatccgcgagcgcattgagattgttcatggc
catggaagtctcagcagtctttgccacgaggccatcttgcatgctcgcacaatgggcttg
agaaccgtcttcaccgatcactctctctttgggtttgcagatgcgggcaccattctcact
aacaagctcatgaaattcattttgagtgatgttgaccacagtatctgtgtgagccatacc
tgcaaagagaacacagtgcttcgtgcatctcttgacccagtcatggtctcagtcataccc
aacgctgtcgtcgccgaaaacttccgcccaaaagatgttcccgcgttaccatctcctcta
tcaacgtcttttaaccctgaagcaactctctatcctccaccacagcgaattggccctcgc
gacaccatcactattgtcgtaatttcccgtctcttctataacaagggtacggatctcctt
atcgcctctatcccacgtgtgcttgagaatcaccccaacacacgcttcatcatcgcaggt
tccggtcctaaagccatagatctcgagcaaatgatcgaaacaaacgtccttcaagaccgt
gtcgaaatgcttggtcccatccgccacgaagaagtgcgcgatgtcatggttcgcggtcac
atctacctgcatccctctctcaccgaggcttttggaactgtcattgtcgaggctgccagt
tgtgggctctacgtcgtgtgtactgcggtcggcggtatccctgaagttctcccctcgcat
atgacaacctttgccaaaccagaagaagatgacgtcgttctcgccacaagcaaagcaatc
agcgcaatacgcgcgggcaagattcgcaccgagaaattccatgaacaagtaaaaaagatg
tactcatggcagaatgtcgccatgcgcacggagcgtgtttatgatggcatatcaggaacc
attcccgaagacgagttctacggtgttgatacttcaggttacggcagccgcatccggaac
ttcgctctcatcgatcgcctgaaacgttattacggctgtggtatctgggctggcaaattg
ttttgtctttgctgtgttgtagactacctcttctttctgttcctcgagtggtggttccca
agggacaatattgatatctgtcctgactggcctcgtaagcgacctgccgacgacgatgct
agctccaaaaagggtgcacaaagtaatcggtcaagcacatctcaaggggtttccaagctg
gaataa
>Fp33
atgacacgccgcacatataacatcgccatggttagcgacttcttcttcccgcaaccagga
ggcatcgaatctcatatctaccaactggccacaaagctcgtcgaccgcggtcacaaggtc
attattatcacacacgcctacgatgatcgcaagggcatccgctacctcaccaacggcgtc
aaggtctaccacgttcccttcctcgtcatctaccgcgccgccactttccccaccgtcttc
tcattctttcccatcttcagaaacatatgcatccgcgagcgcattgagattgttcatggc
catggaagtctcagcagtctttgccacgaggccatcttgcatgctcgcacaatgggcttg
agaaccgtcttcaccgatcactctctctttgggtttgcagatgcgggcaccattctcact
aacaagctcatgaaattcattttgagtgatgttgaccacagtatctgtgtgagccatacc
tgcaaagagaacacagtgcttcgtgcatctcttgacccagtcatggtctcagtcataccc
aacgctgtcgtcgccgaaaacttccgcccaaaagatgttcccgcgttaccatctcctcta
tcaacgtcttttaaccctgaagcaactctctatcctccaccacagcgaattggccctcgc
gacaccatcactattgtcgtaatttcccgtctcttctataacaagggtacggatctcctt
atcgcctctatcccacgtgtgcttgagaatcaccccaacacacgcttcatcatcgcaggt
tccggtcctaaagccatagatctcgagcaaatgatcgaaacaaacgtccttcaagaccgt
gtcgaaatgcttggtcccatccgccacgaagaagtgcgcgatgtcatggttcgcggtcac
atctacctgcatccctctctcaccgaggcttttggaactgtcattgtcgaggctgccagt
tgtgggctctacgtcgtgtgtactgcggtcggcggtatccctgaagttctcccctcgcat
atgacaacctttgccaaaccagaagaagatgacgtcgttctcgccacaagcaaagcaatc
agcgcaatacgcgcgggcaagattcgcaccgagaaattccatgaacaagtaaaaaagatg
tactcatggcagaatgtcgccatgcgcacggagcgtgtttatgatggcatatcaggaacc
attcccgaagacgagttctacggtgttgatacttcaggttacggcagccgcatccggaac
ttcgctctcatcgatcgcctgaaacgttattacggctgtggtatctgggctggcaaattg
ttttgtctttgctgtgttgtagactacctcttctttctgttcctcgagtggtggttccca
agggacaatattgatatctgtcctgactggcctcgtaagcgacctgccgacgacgatgct
agctccaaaaagggtgcacaaagtaatcggtcaagcacatctcaaggggtttccaagctg
gaataa
>Fp34
atgacacgccgcacatataacatcgccatggttagcgacttcttcttcccgcaaccagga
ggcatcgaatctcatatctaccaactggccacaaagctcgtcgaccgcggtcacaaggtc
attattatcacacacgcctacgatgatcgcaagggcatccgctacctcaccaacggcgtc
aaggtctaccacgttcccttcctcgtcatctaccgcgccgccactttccccaccgtcttc
tcattctttcccatcttcagaaacatatgcatccgcgagcgcattgagattgttcatggc
catggaagtctcagcagtctttgccacgaggccatcttgcatgctcgcacaatgggcttg
agaaccgtcttcaccgatcactctctctttgggtttgcagatgcgggcaccattctcact
aacaagctcatgaaattcattttgagtgatgttgaccacagtatctgtgtgagccatacc
tgcaaagagaacacagtgcttcgtgcatctcttgacccagtcatggtctcagtcataccc
aacgctgtcgtcgccgaaaacttccgcccaaaagatgttcccgcgttaccatctcctcta
tcaacgtcttttaaccctgaagcaactctctatcctccaccacagcgaattggccctcgc
gacaccatcactattgtcgtaatttcccgtctcttctataacaagggtacggatctcctt
atcgcctctatcccacgtgtgcttgagaatcaccccaacacacgcttcatcatcgcaggt
tccggtcctaaagccatagatctcgagcaaatgatcgaaacaaacgtccttcaagaccgt
gtcgaaatgcttggtcccatccgccacgaagaagtgcgcgatgtcatggttcgcggtcac
atctacctgcatccctctctcaccgaggcttttggaactgtcattgtcgaggctgccagt
tgtgggctctacgtcgtgtgtactgcggtcggcggtatccctgaagttctcccctcgcat
atgacaacctttgccaaaccagaagaagatgacgtcgttctcgccacaagcaaagcaatc
agcgcaatacgcgcgggcaagattcgcaccgagaaattccatgaacaagtaaaaaagatg
tactcatggcagaatgtcgccatgcgcacggagcgtgtttatgatggcatatcaggaacc
attcccgaagacgagttctacggtgttgatacttcaggttacggcagccgcatccggaac
ttcgctctcatcgatcgcctgaaacgttattacggctgtggtatctgggctggcaaattg
ttttgtctttgctgtgttgtagactacctcttctttctgttcctcgagtggtggttccca
agggacaatattgatatctgtcctgactggcctcgtaagcgacctgccgacgacgatgct
agctccaaaaagggtgcacaaagtaatcggtcaagcacatctcaaggggtttccaagctg
gaataa
>Fp35
atgacacgccgcacatataacatcgccatggttagcgacttcttcttcccgcaaccagga
ggcatcgaatctcatatctaccaactggccacaaagctcgtcgaccgcggtcacaaggtc
attattatcacacacgcctacgatgatcgcaagggcatccgctacctcaccaacggcgtc
aaggtctaccacgttcccttcctcgtcatctaccgcgccgccactttccccaccgtcttc
tcattctttcccatcttcagaaacatatgcatccgcgagcgcattgagattgttcatggc
catggaagtctcagcagtctttgccacgaggccatcttgcatgctcgcacaatgggcttg
agaaccgtcttcaccgatcactctctctttgggtttgcagatgcgggcaccattctcact
aacaagctcatgaaattcattttgagtgatgttgaccacagtatctgtgtgagccatacc
tgcaaagagaacacagtgcttcgtgcatctcttgacccagtcatggtctcagtcataccc
aacgctgtcgtcgccgaaaacttccgcccaaaagatgttcccgcgttaccatctcctcta
tcaacgtcttttaaccctgaagcaactctctatcctccaccacagcgaattggccctcgc
gacaccatcactattgtcgtaatttcccgtctcttctataacaagggtacggatctcctt
atcgcctctatcccacgtgtgcttgagaatcaccccaacacacgcttcatcatcgcaggt
tccggtcctaaagccatagatctcgagcaaatgatcgaaacaaacgtccttcaagaccgt
gtcgaaatgcttggtcccatccgccacgaagaagtgcgcgatgtcatggttcgcggtcac
atctacctgcatccctctctcaccgaggcttttggaactgtcattgtcgaggctgccagt
tgtgggctctacgtcgtgtgtactgcggtcggcggtatccctgaagttctcccctcgcat
atgacaacctttgccaaaccagaagaagatgacgtcgttctcgccacaagcaaagcaatc
agcgcaatacgcgcgggcaagattcgcaccgagaaattccatgaacaagtaaaaaagatg
tactcatggcagaatgtcgccatgcgcacggagcgtgtttatgatggcatatcaggaacc
attcccgaagacgagttctacggtgttgatacttcaggttacggcagccgcatccggaac
ttcgctctcatcgatcgcctgaaacgttattacggctgtggtatctgggctggcaaattg
ttttgtctttgctgtgttgtagactacctcttctttctgttcctcgagtggtggttccca
agggacaatattgatatctgtcctgactggcctcgtaagcgacctgccgacgacgatgct
agctccaaaaagggtgcacaaagtaatcggtcaagcacatctcaaggggtttccaagctg
gaataa
>Fp38
atgacacgccgcacatataacatcgccatggttagcgacttcttcttcccgcaaccagga
ggcatcgaatctcatatctaccaactggccacaaagctcgtcgaccgcggtcacaaggtc
attattatcacacacgcctacgatgatcgcaagggcatccgctacctcaccaacggcgtc
aaggtctaccacgttcccttcctcgtcatctaccgcgccgccactttccccaccgtcttc
tcattctttcccatcttcagaaacatatgcatccgcgagcgcattgagattgttcatggc
catggaagtctcagcagtctttgccacgaggccatcttgcatgctcgcacaatgggcttg
agaaccgtcttcaccgatcactctctctttgggtttgcagatgcgggcaccattctcact
aacaagctcatgaaattcattttgagtgatgttgaccacagtatctgtgtgagccatacc
tgcaaagagaacacagtgcttcgtgcatctcttgacccagtcatggtctcagtcataccc
aacgctgtcgtcgccgaaaacttccgcccaaaagatgttcccgcgttaccatctcctcta
tcaacgtcttttaaccctgaagcaactctctatcctccaccacagcgaattggccctcgc
gacaccatcactattgtcgtaatttcccgtctcttctataacaagggtacggatctcctt
atcgcctctatcccacgtgtgcttgagaatcaccccaacacacgcttcatcatcgcaggt
tccggtcctaaagccatagatctcgagcaaatgatcgaaacaaacgtccttcaagaccgt
gtcgaaatgcttggtcccatccgccacgaagaagtgcgcgatgtcatggttcgcggtcac
atctacctgcatccctctctcaccgaggcttttggaactgtcattgtcgaggctgccagt
tgtgggctctacgtcgtgtgtactgcggtcggcggtatccctgaagttctcccctcgcat
atgacaacctttgccaaaccagaagaagatgacgtcgttctcgccacaagcaaagcaatc
agcgcaatacgcgcgggcaagattcgcaccgagaaattccatgaacaagtaaaaaagatg
tactcatggcagaatgtcgccatgcgcacggagcgtgtttatgatggcatatcaggaacc
attcccgaagacgagttctacggtgttgatacttcaggttacggcagccgcatccggaac
ttcgctctcatcgatcgcctgaaacgttattacggctgtggtatctgggctggcaaattg
ttttgtctttgctgtgttgtagactacctcttctttctgttcctcgagtggtggttccca
agggacaatattgatatctgtcctgactggcctcgtaagcgacctgccgacgacgatgct
agctccaaaaagggtgcacaaagtaatcggtcaagcacatctcaaggggtttccaagctg
gaataa
>Fp39
atgacacgccgcacatacaatatcgccatggttagcgacttcttcttcccgcaaccagga
ggcatcgaatctcatatctaccaactggccacaaagctcgtcgaccgcggtcacaaggtc
attattatcacacacgcctacgatgatcgcaagggcatccgctacctcaccaacggcgtc
aaggtctaccacgttcccttcctcgtcatctaccgcgccgccactttccccaccgtcttc
tcattctttcccatcttcagaaacatatgcatccgcgagcgcattgagattgttcatggc
catggaagtctcagcagtctttgccacgaggccatcttgcatgctcgcacaatgggcttg
agaaccgtcttcaccgatcactctctctttgggtttgcagatgcgggcaccattctcact
aacaagctcatgaaattcattttgagtgatgttgaccacagtatctgtgtgagccatacc
tgcaaagagaacacagtgcttcgtgcatctcttgacccagtcatggtctcagtcataccc
aacgctgtcgtcgccgaaaacttccgcccaaaagatgttcccgcgttaccatctcctcta
tcaacgtcttttaaccctgaagcaactctctatcctccaccacagcgaattggccctcgc
gacaccatcactattgtcgtaatttcccgtctcttctataacaagggtacggatctcctt
atcgcctctatcccacgtgtgcttgagaatcaccccaacacacgcttcatcatcgcaggt
tccggtcctaaagccatagatctcgagcaaatgatcgaaacaaacgtccttcaagaccgt
gtcgaaatgcttggtcccatccgccacgaagaagtgcgcgatgtcatggttcgcggtcac
atctacctgcatccctctctcaccgaggcttttggaactgtcattgtcgaggctgccagt
tgtgggctctacgtcgtgtgtactgcggtcggcggtatccctgaagttctcccctcgcat
atgacaacctttgccaaaccagaagaagatgacgtcgttctcgccacaagcaaagcaatc
agcgcaatacgcgcgggcaagattcgcaccgagaaattccatgaacaagtaaaaaagatg
tactcatggcagaatgtcgccatgcgcacggagcgtgtttatgatggcatatcaggaacc
attcccgaagacgagttctacggtgttgatacttcaggttacggcagccgcatccggaac
ttcgctctcatcgatcgcctgaaacgttattacggctgtggtatctgggctggcaaattg
ttttgtctttgctgtgttgtagactacctcttctttctgttcctcgagtggtggttccca
agggacaatattgatatctgtcctgactggcctcgtaagcgacctgccgacgacgatgct
agctccaaaaagggtgcacaaagtaatcggtcaagcacatctcaaggggtttccaagctg
gaataa
>Fp42
atgacacgccgcacatataacatcgccatggttagcgacttcttcttcccgcaaccagga
ggcatcgaatctcatatctaccaactgggcacaaagctcgtcgaccgcggtcacaaggtc
attattatcacacacgcctacgatgatcgcaagggcatccgctacctcaccaacggcgtc
aaggtctaccacgttcccttcctcgtcatctaccgcgccgccactttccccaccgtcttc
tcattctttcccatcttcagaaacatatgcatccgcgagcgcattgagattgttcatggc
catggaagtctcagcagtctttgccacgaggccatcttgcatgctcgcacaatgggcttg
agaaccgtcttcaccgatcactctctctttgggtttgcagatgcgggcaccattctcact
aataagctcatgaaattcattttgagtgatgttgaccacagtatctgtgtgagccatacc
tgcaaagagaacacagtgcttcgtgcatctcttgacccagtcatggtctcagtcataccc
aacgctgtcgtcgccgaaaacttccgcccaaaagatgttcccgcgttaccatctccttta
tcaacgtcttttaaccctgaagcaactctctatcctccaccacagcgaattggccctcgc
gacaccatcactattgtcgtaatttcccgtctcttctataacaagggtacggatctcctt
atcgcctctatcccacgtgtgcttgagaatcaccccaacacacgcttcatcatcgcaggt
tccggtcctaaagccatagatctcgagcaaatgatcgaaacaaacgtccttcaagatcgt
gtcgaaatgcttggtcccatccgccacgaagaagtgcgcgatgtcatggttcgcggtcac
atctacctgcatccctctctcaccgaggcttttggaactgtcattgtcgaggctgccagt
tgtgggctctacgtcgtgtgtactgcggtcggcggtatccctgaagttctcccctcgcat
atgacaacctttgccaaaccagaagaagatgacgtcgttctcgccacaagcaaagcaatc
agcgcaatacgcgcgggcaagattcgcaccgagaaattccatgaacaagtaaaaaagatg
tactcatggcagaatgtcgccatgcgcacggagcgtgtttatgatggcatatcaggaacc
attcccgaagacgagttctacggtgttgatacttcaggctacggcagccgcatccggaac
ttcgctctcatcgatcgcctgaaacgttattacggctgtggtatctgggctggcaaattg
ttttgtctttgctgtgttgtagactacctcttctttctgttcctcgagtggtggttccca
agggacaatattgatatctgtcctgactggcctcgtaagcgacctgccgacgacgatgct
agctccaaaaagggtgcacaaagtaatcggtcaagcacatctcaaggggtttccaagctg
gaataa
>Fp44
atgacacgccgcacatataacatcgccatggttagcgacttcttcttcccgcaaccagga
ggcatcgaatctcatatctaccaactggccacaaagctcgtcgaccgcggtcacaaggtc
attattatcacacacgcctacgatgatcgcaagggcatccgctacctcaccaacggcgtc
aaggtctaccacgttcccttcctcgtcatctaccgcgccgccactttccccaccgtcttc
tcattctttcccatcttcagaaacatatgcatccgcgagcgcattgagattgttcatggc
catggaagtctcagcagtctttgccacgaggccatcttgcatgctcgcacaatgggcttg
agaaccgtcttcaccgatcactctctctttgggtttgcagatgcgggcaccattctcact
aacaagctcatgaaattcattttgagtgatgttgaccacagtatctgtgtgagccatacc
tgcaaagagaacacagtgcttcgtgcatctcttgacccagtcatggtctcagtcataccc
aacgctgtcgtcgccgaaaacttccgcccaaaagatgttcccgcgttaccatctcctcta
tcaacgtcttttaaccctgaagcaactctctatcctccaccacagcgaattggccctcgc
gacaccatcactattgtcgtaatttcccgtctcttctataacaagggtacggatctcctt
atcgcctctatcccacgtgtgcttgagaatcaccccaacacacgcttcatcatcgcaggt
tccggtcctaaagccatagatctcgagcaaatgatcgaaacaaacgtccttcaagaccgt
gtcgaaatgcttggtcccatccgccacgaagaagtgcgcgatgtcatggttcgcggtcac
atctacctgcatccctctctcaccgaggcttttggaactgtcattgtcgaggctgccagt
tgtgggctctacgtcgtgtgtactgcggtcggcggtatccctgaagttctcccctcgcat
atgacaacctttgccaaaccagaagaagatgacgtcgttctcgccacaagcaaagcaatc
agcgcaatacgcgcgggcaagattcgcaccgagaaattccatgaacaagtaaaaaagatg
tactcatggcagaatgtcgccatgcgcacggagcgtgtttatgatggcatatcaggaacc
attcccgaagacgagttctacggtgttgatacttcaggttacggcagccgcatccggaac
ttcgctctcatcgatcgcctgaaacgttattacggctgtggtatctgggctggcaaattg
ttttgtctttgctgtgttgtagactacctcttctttctgttcctcgagtggtggttccca
agggacaatattgatatctgtcctgactggcctcgtaagcgacctgccgacgacgatgct
agctccaaaaagggtgcacaaagtaatcggtcaagcacatctcaaggggtttccaagctg
gaataa
>Fp49
atgacacgccgcacatataacatcgccatggttagcgacttcttcttcccgcaaccagga
ggcatcgaatctcatatctaccaactgggcacaaagctcgtcgaccgcggtcacaaggtc
attattatcacacacgcctacgatgatcgcaagggcatccgctacctcaccaacggcgtc
aaggtctaccacgttcccttcctcgtcatctaccgcgccgccactttccccaccgtcttc
tcattctttcccatcttcagaaacatatgcatccgcgagcgcattgagattgttcatggc
catggaagtctcagcagtctttgccacgaggccatcttgcatgctcgcacaatgggcttg
agaaccgtcttcaccgatcactctctctttgggtttgcagatgcgggcaccattctcact
aataagctcatgaaattcattttgagtgatgttgaccacagtatctgtgtgagccatacc
tgcaaagagaacacagtgcttcgtgcatctcttgacccagtcatggtctcagtcataccc
aacgctgtcgtcgccgaaaacttccgcccaaaagatgttcccgcgttaccatctccttta
tcaacgtcttttaaccctgaagcaactctctatcctccaccacagcgaattggccctcgc
gacaccatcactattgtcgtaatttcccgtctcttctataacaagggtacggatctcctt
atcgcctctatcccacgtgtgcttgagaatcaccccaacacacgcttcatcatcgcaggt
tccggtcctaaagccatagatctcgagcaaatgatcgaaacaaacgtccttcaagatcgt
gtcgaaatgcttggtcccatccgccacgaagaagtgcgcgatgtcatggttcgcggtcac
atctacctgcatccctctctcaccgaggcttttggaactgtcattgtcgaggctgccagt
tgtgggctctacgtcgtgtgtactgcggtcggcggtatccctgaagttctcccctcgcat
atgacaacctttgccaaaccagaagaagatgacgtcgttctcgccacaagcaaagcaatc
agcgcaatacgcgcgggcaagattcgcaccgagaaattccatgaacaagtaaaaaagatg
tactcatggcagaatgtcgccatgcgcacggagcgtgtttatgatggcatatcaggaacc
attcccgaagacgagttctacggtgttgatacttcaggctacggcagccgcatccggaac
ttcgctctcatcgatcgcctgaaacgttattacggctgtggtatctgggctggcaaattg
ttttgtctttgctgtgttgtagactacctcttctttctgttcctcgagtggtggttccca
agggacaatattgatatctgtcctgactggcctcgtaagcgacctgccgacgacgatgct
agctccaaaaagggtgcacaaagtaatcggtcaagcacatctcaaggggtttccaagctg
gaataa
>Fp50
atgacacgccgcacatataacatcgccatggttagcgacttcttcttcccgcaaccagga
ggcatcgaatctcatatctaccaactggccacaaagctcgtcgaccgcggtcacaaggtc
attattatcacacacgcctacgatgatcgcaagggcatccgctacctcaccaacggcgtc
aaggtctaccacgttcccttcctcgtcatctaccgcgccgccactttccccaccgtcttc
tcattctttcccatcttcagaaacatatgcatccgcgagcgcattgagattgttcatggc
catggaagtctcagcagtctttgccacgaggccatcttgcatgctcgcacaatgggcttg
agaaccgtcttcaccgatcactctctctttgggtttgcagatgcgggcaccattctcact
aacaagctcatgaaattcattttgagtgatgttgaccacagtatctgtgtgagccatacc
tgcaaagagaacacagtgcttcgtgcatctcttgacccagtcatggtctcagtcataccc
aacgctgtcgtcgccgaaaacttccgcccaaaagatgttcccgcgttaccatctcctcta
tcaacgtcttttaaccctgaagcaactctctatcctccaccacagcgaattggccctcgc
gacaccatcactattgtcgtaatttcccgtctcttctataacaagggtacggatctcctt
atcgcctctatcccacgtgtgcttgagaatcaccccaacacacgcttcatcatcgcaggt
tccggtcctaaagccatagatctcgagcaaatgatcgaaacaaacgtccttcaagaccgt
gtcgaaatgcttggtcccatccgccacgaagaagtgcgcgatgtcatggttcgcggtcac
atctacctgcatccctctctcaccgaggcttttggaactgtcattgtcgaggctgccagt
tgtgggctctacgtcgtgtgtactgcggtcggcggtatccctgaagttctcccctcgcat
atgacaacctttgccaaaccagaagaagatgacgtcgttctcgccacaagcaaagcaatc
agcgcaatacgcgcgggcaagattcgcaccgagaaattccatgaacaagtaaaaaagatg
tactcatggcagaatgtcgccatgcgcacggagcgtgtttatgatggcatatcaggaacc
attcccgaagacgagttctacggtgttgatacttcaggttacggcagccgcatccggaac
ttcgctctcatcgatcgcctgaaacgttattacggctgtggtatctgggctggcaaattg
ttttgtctttgctgtgttgtagactacctcttctttctgttcctcgagtggtggttccca
agggacaatattgatatctgtcctgactggcctcgtaagcgacctgccgacgacgatgct
agctccaaaaagggtgcacaaagtaatcggtcaagcacatctcaaggggtttccaagctg
gaataa
>Fp51
atgacacgccgcacatataacatcgccatggttagcgacttcttcttcccgcaaccagga
ggcatcgaatctcatatctaccaactggccacaaagctcgtcgaccgcggtcacaaggtc
attattatcacacacgcctacgatgatcgcaagggcatccgctacctcaccaacggcgtc
aaggtctaccacgttcccttcctcgtcatctaccgcgccgccactttccccaccgtcttc
tcattctttcccatcttcagaaacatatgcatccgcgagcgcattgagattgttcatggc
catggaagtctcagcagtctttgccacgaggccatcttgcatgctcgcacaatgggcttg
agaaccgtcttcaccgatcactctctctttgggtttgcagatgcgggcaccattctcact
aacaagctcatgaaattcattttgagtgatgttgaccacagtatctgtgtgagccatacc
tgcaaagagaacacagtgcttcgtgcatctcttgacccagtcatggtctcagtcataccc
aacgctgtcgtcgccgaaaacttccgcccaaaagatgttcccgcgttaccatctcctcta
tcaacgtcttttaaccctgaagcaactctctatcctccaccacagcgaattggccctcgc
gacaccatcactattgtcgtaatttcccgtctcttctataacaagggtacggatctcctt
atcgcctctatcccacgtgtgcttgagaatcaccccaacacacgcttcatcatcgcaggt
tccggtcctaaagccatagatctcgagcaaatgatcgaaacaaacgtccttcaagaccgt
gtcgaaatgcttggtcccatccgccacgaagaagtgcgcgatgtcatggttcgcggtcac
atctacctgcatccctctctcaccgaggcttttggaactgtcattgtcgaggctgccagt
tgtgggctctacgtcgtgtgtactgcggtcggcggtatccctgaagttctcccctcgcat
atgacaacctttgccaaaccagaagaagatgacgtcgttctcgccacaagcaaagcaatc
agcgcaatacgcgcgggcaagattcgcaccgagaaattccatgaacaagtaaaaaagatg
tactcatggcagaatgtcgccatgcgcacggagcgtgtttatgatggcatatcaggaacc
attcccgaagacgagttctacggtgttgatacttcaggttacggcagccgcatccggaac
ttcgctctcatcgatcgcctgaaacgttattacggctgtggtatctgggctggcaaattg
ttttgtctttgctgtgttgtagactacctcttctttctgttcctcgagtggtggttccca
agggacaatattgatatctgtcctgactggcctcgtaagcgacctgccgacgacgatgct
agctccaaaaagggtgcacaaagtaatcggtcaagcacatctcaaggggtttccaagctg
gaataa
>Fp59
atgacacgccgcacatataacatcgccatggttagcgacttcttcttcccgcaaccagga
ggcatcgaatctcatatctaccaactggccacaaagctcgtcgaccgcggtcacaaggtc
attattatcacacacgcctacgatgatcgcaagggcatccgctacctcaccaacggcgtc
aaggtctaccacgttcccttcctcgtcatctaccgcgccgccactttccccaccgtcttc
tcattctttcccatcttcagaaacatatgcatccgcgagcgcattgagattgttcatggc
catggaagtctcagcagtctttgccacgaggccatcttgcatgctcgcacaatgggcttg
agaaccgtcttcaccgatcactctctctttgggtttgcagatgcgggcaccattctcact
aacaagctcatgaaattcattttgagtgatgttgaccacagtatctgtgtgagccatacc
tgcaaagagaacacagtgcttcgtgcatctcttgacccagtcatggtctcagtcataccc
aacgctgtcgtcgccgaaaacttccgcccaaaagatgttcccgcgttaccatctcctcta
tcaacgtcttttaaccctgaagcaactctctatcctccaccacagcgaattggccctcgc
gacaccatcactattgtcgtaatttcccgtctcttctataacaagggtacggatctcctt
atcgcctctatcccacgtgtgcttgagaatcaccccaacacacgcttcatcatcgcaggt
tccggtcctaaagccatagatctcgagcaaatgatcgaaacaaacgtccttcaagaccgt
gtcgaaatgcttggtcccatccgccacgaagaagtgcgcgatgtcatggttcgcggtcac
atctacctgcatccctctctcaccgaggcttttggaactgtcattgtcgaggctgccagt
tgtgggctctacgtcgtgtgtactgcggtcggcggtatccctgaagttctcccctcgcat
atgacaacctttgccaaaccagaagaagatgacgtcgttctcgccacaagcaaagcaatc
agcgcaatacgcgcgggcaagattcgcaccgagaaattccatgaacaagtaaaaaagatg
tactcatggcagaatgtcgccatgcgcacggagcgtgtttatgatggcatatcaggaacc
attcccgaagacgagttctacggtgttgatacttcaggttacggcagccgcatccggaac
ttcgctctcatcgatcgcctgaaacgttattacggctgtggtatctgggctggcaaattg
ttttgtctttgctgtgttgtagactacctcttctttctgttcctcgagtggtggttccca
agggacaatattgatatctgtcctgactggcctcgtaagcgacctgccgacgacgatgct
agctccaaaaagggtgcacaaagtaatcggtcaagcacatctcaaggggtttccaagctg
gaataa
>Fp63
atgacacgccgcacatacaatatcgccatggttagcgacttcttcttcccgcaaccagga
ggcatcgaatctcatatctaccaactggccacaaagctcgtcgaccgcggtcacaaggtc
attattatcacacacgcctacgatgatcgcaagggcatccgctacctcaccaacggcgtc
aaggtctaccacgttcccttcctcgtcatctaccgcgccgccactttccccaccgtcttc
tcattctttcccatcttcagaaacatatgcatccgcgagcgcattgagattgttcatggc
catggaagtctcagcagtctttgccacgaggccatcttgcatgctcgcacaatgggcttg
agaaccgtcttcaccgatcactctctctttgggtttgcagatgcgggcaccattctcact
aacaagctcatgaaattcattttgagtgatgttgaccacagtatctgtgtgagccatacc
tgcaaagagaacacagtgcttcgtgcatctcttgacccagtcatggtctcagtcataccc
aacgctgtcgtcgccgaaaacttccgcccaaaagatgttcccgcgttaccatctcctcta
tcaacgtcttttaaccctgaagcaactctctatcctccaccacagcgaattggccctcgc
gacaccatcactattgtcgtaatttcccgtctcttctataacaagggtacggatctcctt
atcgcctctatcccacgtgtgcttgagaatcaccccaacacacgcttcatcatcgcaggt
tccggtcctaaagccatagatctcgagcaaatgatcgaaacaaacgtccttcaagaccgt
gtcgaaatgcttggtcccatccgccacgaagaagtgcgcgatgtcatggttcgcggtcac
atctacctgcatccctctctcaccgaggcttttggaactgtcattgtcgaggctgccagt
tgtgggctctacgtcgtgtgtactgcggtcggcggtatccctgaagttctcccctcgcat
atgacaacctttgccaaaccagaagaagatgacgtcgttctcgccacaagcaaagcaatc
agcgcaatacgcgcgggcaagattcgcaccgagaaattccatgaacaagtaaaaaagatg
tactcatggcagaatgtcgccatgcgcacggagcgtgtttatgatggcatatcaggaacc
attcccgaagacgagttctacggtgttgatacttcaggttacggcagccgcatccggaac
ttcgctctcatcgatcgcctgaaacgttattacggctgtggtatctgggctggcaaattg
ttttgtctttgctgtgttgtagactacctcttctttctgttcctcgagtggtggttccca
agggacaatattgatatctgtcctgactggcctcgtaagcgacctgccgacgacgatgct
agctccaaaaagggtgcacaaagtaatcggtcaagcacatctcaaggggtttccaagctg
gaataa
>Fp65
atgacacgccgcacatataacatcgccatggttagcgacttcttcttcccgcaaccagga
ggcatcgaatctcatatctaccaactggccacaaagctcgtcgaccgcggtcacaaggtc
attattatcacacacgcctacgatgatcgcaagggcatccgctacctcaccaacggcgtc
aaggtctaccacgttcccttcctcgtcatctaccgcgccgccactttccccaccgtcttc
tcattctttcccatcttcagaaacatatgcatccgcgagcgcattgagattgttcatggc
catggaagtctcagcagtctttgccacgaggccatcttgcatgctcgcacaatgggcttg
agaaccgtcttcaccgatcactctctctttgggtttgcagatgcgggcaccattctcact
aacaagctcatgaaattcattttgagtgatgttgaccacagtatctgtgtgagccatacc
tgcaaagagaacacagtgcttcgtgcatctcttgacccagtcatggtctcagtcataccc
aacgctgtcgtcgccgaaaacttccgcccaaaagatgttcccgcgttaccatctcctcta
tcaacgtcttttaaccctgaagcaactctctatcctccaccacagcgaattggccctcgc
gacaccatcactattgtcgtaatttcccgtctcttctataacaagggtacggatctcctt
atcgcctctatcccacgtgtgcttgagaatcaccccaacacacgcttcatcatcgcaggt
tccggtcctaaagccatagatctcgagcaaatgatcgaaacaaacgtccttcaagaccgt
gtcgaaatgcttggtcccatccgccacgaagaagtgcgcgatgtcatggttcgcggtcac
atctacctgcatccctctctcaccgaggcttttggaactgtcattgtcgaggctgccagt
tgtgggctctacgtcgtgtgtactgcggtcggcggtatccctgaagttctcccctcgcat
atgacaacctttgccaaaccagaagaagatgacgtcgttctcgccacaagcaaagcaatc
agcgcaatacgcgcgggcaagattcgcaccgagaaattccatgaacaagtaaaaaagatg
tactcatggcagaatgtcgccatgcgcacggagcgtgtttatgatggcatatcaggaacc
attcccgaagacgagttctacggtgttgatacttcaggttacggcagccgcatccggaac
ttcgctctcatcgatcgcctgaaacgttattacggctgtggtatctgggctggcaaattg
ttttgtctttgctgtgttgtagactacctcttctttctgttcctcgagtggtggttccca
agggacaatattgatatctgtcctgactggcctcgtaagcgacctgccgacgacgatgct
agctccaaaaagggtgcacaaagtaatcggtcaagcacatctcaaggggtttccaagctg
gaataa
>Fp66
atgacacgccgcacatataacatcgccatggttagcgacttcttcttcccgcaaccagga
ggcatcgaatctcatatctaccaactggccacaaagctcgtcgaccgcggtcacaaggtc
attattatcacacacgcctacgatgatcgcaagggcatccgctacctcaccaacggcgtc
aaggtctaccacgttcccttcctcgtcatctaccgcgccgccactttccccaccgtcttc
tcattctttcccatcttcagaaacatatgcatccgcgagcgcattgagattgttcatggc
catggaagtctcagcagtctttgccacgaggccatcttgcatgctcgcacaatgggcttg
agaaccgtcttcaccgatcactctctctttgggtttgcagatgcgggcaccattctcact
aacaagctcatgaaattcattttgagtgatgttgaccacagtatctgtgtgagccatacc
tgcaaagagaacacagtgcttcgtgcatctcttgacccagtcatggtctcagtcataccc
aacgctgtcgtcgccgaaaacttccgcccaaaagatgttcccgcgttaccatctcctcta
tcaacgtcttttaaccctgaagcaactctctatcctccaccacagcgaattggccctcgc
gacaccatcactattgtcgtaatttcccgtctcttctataacaagggtacggatctcctt
atcgcctctatcccacgtgtgcttgagaatcaccccaacacacgcttcatcatcgcaggt
tccggtcctaaagccatagatctcgagcaaatgatcgaaacaaacgtccttcaagaccgt
gtcgaaatgcttggtcccatccgccacgaagaagtgcgcgatgtcatggttcgcggtcac
atctacctgcatccctctctcaccgaggcttttggaactgtcattgtcgaggctgccagt
tgtgggctctacgtcgtgtgtactgcggtcggcggtatccctgaagttctcccctcgcat
atgacaacctttgccaaaccagaagaagatgacgtcgttctcgccacaagcaaagcaatc
agcgcaatacgcgcgggcaagattcgcaccgagaaattccatgaacaagtaaaaaagatg
tactcatggcagaatgtcgccatgcgcacggagcgtgtttatgatggcatatcaggaacc
attcccgaagacgagttctacggtgttgatacttcaggttacggcagccgcatccggaac
ttcgctctcatcgatcgcctgaaacgttattacggctgtggtatctgggctggcaaattg
ttttgtctttgctgtgttgtagactacctcttctttctgttcctcgagtggtggttccca
agggacaatattgatatctgtcctgactggcctcgtaagcgacctgccgacgacgatgct
agctccaaaaagggtgcacaaagtaatcggtcaagcacatctcaaggggtttccaagctg
gaataa
>Fp72
atgacacgccgcacatataacatcgccatggttagcgacttcttcttcccgcaaccagga
ggcatcgaatctcatatctaccaactggccacaaagctcgtcgaccgcggtcacaaggtc
attattatcacacacgcctacgatgatcgcaagggcatccgctacctcaccaacggcgtc
aaggtctaccacgttcccttcctcgtcatctaccgcgccgccactttccccaccgtcttc
tcattctttcccatcttcagaaacatatgcatccgcgagcgcattgagattgttcatggc
catggaagtctcagcagtctttgccacgaggccatcttgcatgctcgcacaatgggcttg
agaaccgtcttcaccgatcactctctctttgggtttgcagatgcgggcaccattctcact
aacaagctcatgaaattcattttgagtgatgttgaccacagtatctgtgtgagccatacc
tgcaaagagaacacagtgcttcgtgcatctcttgacccagtcatggtctcagtcataccc
aacgctgtcgtcgccgaaaacttccgcccaaaagatgttcccgcgttaccatctcctcta
tcaacgtcttttaaccctgaagcaactctctatcctccaccacagcgaattggccctcgc
gacaccatcactattgtcgtaatttcccgtctcttctataacaagggtacggatctcctt
atcgcctctatcccacgtgtgcttgagaatcaccccaacacacgcttcatcatcgcaggt
tccggtcctaaagccatagatctcgagcaaatgatcgaaacaaacgtccttcaagaccgt
gtcgaaatgcttggtcccatccgccacgaagaagtgcgcgatgtcatggttcgcggtcac
atctacctgcatccctctctcaccgaggcttttggaactgtcattgtcgaggctgccagt
tgtgggctctacgtcgtgtgtactgcggtcggcggtatccctgaagttctcccctcgcat
atgacaacctttgccaaaccagaagaagatgacgtcgttctcgccacaagcaaagcaatc
agcgcaatacgcgcgggcaagattcgcaccgagaaattccatgaacaagtaaaaaagatg
tactcatggcagaatgtcgccatgcgcacggagcgtgtttatgatggcatatcaggaacc
attcccgaagacgagttctacggtgttgatacttcaggttacggcagccgcatccggaac
ttcgctctcatcgatcgcctgaaacgttattacggctgtggtatctgggctggcaaattg
ttttgtctttgctgtgttgtagactacctcttctttctgttcctcgagtggtggttccca
agggacaatattgatatctgtcctgactggcctcgtaagcgacctgccgacgacgatgct
agctccaaaaagggtgcacaaagtaatcggtcaagcacatctcaaggggtttccaagctg
gaataa
>Fp73
atgacacgccgcacatataacatcgccatggttagcgacttcttcttcccgcaaccagga
ggcatcgaatctcatatctaccaactggccacaaagctcgtcgaccgcggtcacaaggtc
attattatcacacacgcctacgatgatcgcaagggcatccgctacctcaccaacggcgtc
aaggtctaccacgttcccttcctcgtcatctaccgcgccgccactttccccaccgtcttc
tcattctttcccatcttcagaaacatatgcatccgcgagcgcattgagattgttcatggc
catggaagtctcagcagtctttgccacgaggccatcttgcatgctcgcacaatgggcttg
agaaccgtcttcaccgatcactctctctttgggtttgcagatgcgggcaccattctcact
aacaagctcatgaaattcattttgagtgatgttgaccacagtatctgtgtgagccatacc
tgcaaagagaacacagtgcttcgtgcatctcttgacccagtcatggtctcagtcataccc
aacgctgtcgtcgccgaaaacttccgcccaaaagatgttcccgcgttaccatctcctcta
tcaacgtcttttaaccctgaagcaactctctatcctccaccacagcgaattggccctcgc
gacaccatcactattgtcgtaatttcccgtctcttctataacaagggtacggatctcctt
atcgcctctatcccacgtgtgcttgagaatcaccccaacacacgcttcatcatcgcaggt
tccggtcctaaagccatagatctcgagcaaatgatcgaaacaaacgtccttcaagaccgt
gtcgaaatgcttggtcccatccgccacgaagaagtgcgcgatgtcatggttcgcggtcac
atctacctgcatccctctctcaccgaggcttttggaactgtcattgtcgaggctgccagt
tgtgggctctacgtcgtgtgtactgcggtcggcggtatccctgaagttctcccctcgcat
atgacaacctttgccaaaccagaagaagatgacgtcgttctcgccacaagcaaagcaatc
agcgcaatacgcgcgggcaagattcgcaccgagaaattccatgaacaagtaaaaaagatg
tactcatggcagaatgtcgccatgcgcacggagcgtgtttatgatggcatatcaggaacc
attcccgaagacgagttctacggtgttgatacttcaggttacggcagccgcatccggaac
ttcgctctcatcgatcgcctgaaacgttattacggctgtggtatctgggctggcaaattg
ttttgtctttgctgtgttgtagactacctcttctttctgttcctcgagtggtggttccca
agggacaatattgatatctgtcctgactggcctcgtaagcgacctgccgacgacgatgct
agctccaaaaagggtgcacaaagtaatcggtcaagcacatctcaaggggtttccaagctg
gaataa
>Fp76
atgacacgccgcacatataacatcgccatggttagcgacttcttcttcccgcaaccagga
ggcatcgaatctcatatctaccaactggccacaaagctcgtcgaccgcggtcacaaggtc
attattatcacacacgcctacgatgatcgcaagggcatccgctacctcaccaacggcgtc
aaggtctaccacgttcccttcctcgtcatctaccgcgccgccactttccccaccgtcttc
tcattctttcccatcttcagaaacatatgcatccgcgagcgcattgagattgttcatggc
catggaagtctcagcagtctttgccacgaggccatcttgcatgctcgcacaatgggcttg
agaaccgtcttcaccgatcactctctctttgggtttgcagatgcgggcaccattctcact
aacaagctcatgaaattcattttgagtgatgttgaccacagtatctgtgtgagccatacc
tgcaaagagaacacagtgcttcgtgcatctcttgacccagtcatggtctcagtcataccc
aacgctgtcgtcgccgaaaacttccgcccaaaagatgttcccgcgttaccatctcctcta
tcaacgtcttttaaccctgaagcaactctctatcctccaccacagcgaattggccctcgc
gacaccatcactattgtcgtaatttcccgtctcttctataacaagggtacggatctcctt
atcgcctctatcccacgtgtgcttgagaatcaccccaacacacgcttcatcatcgcaggt
tccggtcctaaagccatagatctcgagcaaatgatcgaaacaaacgtccttcaagaccgt
gtcgaaatgcttggtcccatccgccacgaagaagtgcgcgatgtcatggttcgcggtcac
atctacctgcatccctctctcaccgaggcttttggaactgtcattgtcgaggctgccagt
tgtgggctctacgtcgtgtgtactgcggtcggcggtatccctgaagttctcccctcgcat
atgacaacctttgccaaaccagaagaagatgacgtcgttctcgccacaagcaaagcaatc
agcgcaatacgcgcgggcaagattcgcaccgagaaattccatgaacaagtaaaaaagatg
tactcatggcagaatgtcgccatgcgcacggagcgtgtttatgatggcatatcaggaacc
attcccgaagacgagttctacggtgttgatacttcaggttacggcagccgcatccggaac
ttcgctctcatcgatcgcctgaaacgttattacggctgtggtatctgggctggcaaattg
ttttgtctttgctgtgttgtagactacctcttctttctgttcctcgagtggtggttccca
agggacaatattgatatctgtcctgactggcctcgtaagcgacctgccgacgacgatgct
agctccaaaaagggtgcacaaagtaatcggtcaagcacatctcaaggggtttccaagctg
gaataa
>Fp78
atgacacgccgcacatataacatcgccatggttagcgacttcttcttcccgcaaccagga
ggcatcgaatctcatatctaccaactggccacaaagctcgtcgaccgcggtcacaaggtc
attattatcacacacgcctacgatgatcgcaagggcatccgctacctcaccaacggcgtc
aaggtctaccacgttcccttcctcgtcatctaccgcgccgccactttccccaccgtcttc
tcattctttcccatcttcagaaacatatgcatccgcgagcgcattgagattgttcatggc
catggaagtctcagcagtctttgccacgaggccatcttgcatgctcgcacaatgggcttg
agaaccgtcttcaccgatcactctctctttgggtttgcagatgcgggcaccattctcact
aacaagctcatgaaattcattttgagtgatgttgaccacagtatctgtgtgagccatacc
tgcaaagagaacacagtgcttcgtgcatctcttgacccagtcatggtctcagtcataccc
aacgctgtcgtcgccgaaaacttccgcccaaaagatgttcccgcgttaccatctcctcta
tcaacgtcttttaaccctgaagcaactctctatcctccaccacagcgaattggccctcgc
gacaccatcactattgtcgtaatttcccgtctcttctataacaagggtacggatctcctt
atcgcctctatcccacgtgtgcttgagaatcaccccaacacacgcttcatcatcgcaggt
tccggtcctaaagccatagatctcgagcaaatgatcgaaacaaacgtccttcaagaccgt
gtcgaaatgcttggtcccatccgccacgaagaagtgcgcgatgtcatggttcgcggtcac
atctacctgcatccctctctcaccgaggcttttggaactgtcattgtcgaggctgccagt
tgtgggctctacgtcgtgtgtactgcggtcggcggtatccctgaagttctcccctcgcat
atgacaacctttgccaaaccagaagaagatgacgtcgttctcgccacaagcaaagcaatc
agcgcaatacgcgcgggcaagattcgcaccgagaaattccatgaacaagtaaaaaagatg
tactcatggcagaatgtcgccatgcgcacggagcgtgtttatgatggcatatcaggaacc
attcccgaagacgagttctacggtgttgatacttcaggttacggcagccgcatccggaac
ttcgctctcatcgatcgcctgaaacgttattacggctgtggtatctgggctggcaaattg
ttttgtctttgctgtgttgtagactacctcttctttctgttcctcgagtggtggttccca
agggacaatattgatatctgtcctgactggcctcgtaagcgacctgccgacgacgatgct
agctccaaaaagggtgcacaaagtaatcggtcaagcacatctcaaggggtttccaagctg
gaataa
>Fp81
atgacacgccgcacatataacatcgccatggttagcgacttcttcttcccgcaaccagga
ggcatcgaatctcatatctaccaactggccacaaagctcgtcgaccgcggtcacaaggtc
attattatcacacacgcctacgatgatcgcaagggcatccgctacctcaccaacggcgtc
aaggtctaccacgttcccttcctcgtcatctaccgcgccgccactttccccaccgtcttc
tcattctttcccatcttcagaaacatatgcatccgcgagcgcattgagattgttcatggc
catggaagtctcagcagtctttgccacgaggccatcttgcatgctcgcacaatgggcttg
agaaccgtcttcaccgatcactctctctttgggtttgcagatgcgggcaccattctcact
aacaagctcatgaaattcattttgagtgatgttgaccacagtatctgtgtgagccatacc
tgcaaagagaacacagtgcttcgtgcatctcttgacccagtcatggtctcagtcataccc
aacgctgtcgtcgccgaaaacttccgcccaaaagatgttcccgcgttaccatctcctcta
tcaacgtcttttaaccctgaagcaactctctatcctccaccacagcgaattggccctcgc
gacaccatcactattgtcgtaatttcccgtctcttctataacaagggtacggatctcctt
atcgcctctatcccacgtgtgcttgagaatcaccccaacacacgcttcatcatcgcaggt
tccggtcctaaagccatagatctcgagcaaatgatcgaaacaaacgtccttcaagaccgt
gtcgaaatgcttggtcccatccgccacgaagaagtgcgcgatgtcatggttcgcggtcac
atctacctgcatccctctctcaccgaggcttttggaactgtcattgtcgaggctgccagt
tgtgggctctacgtcgtgtgtactgcggtcggcggtatccctgaagttctcccctcgcat
atgacaacctttgccaaaccagaagaagatgacgtcgttctcgccacaagcaaagcaatc
agcgcaatacgcgcgggcaagattcgcaccgagaaattccatgaacaagtaaaaaagatg
tactcatggcagaatgtcgccatgcgcacggagcgtgtttatgatggcatatcaggaacc
attcccgaagacgagttctacggtgttgatacttcaggttacggcagccgcatccggaac
ttcgctctcatcgatcgcctgaaacgttattacggctgtggtatctgggctggcaaattg
ttttgtctttgctgtgttgtagactacctcttctttctgttcctcgagtggtggttccca
agggacaatattgatatctgtcctgactggcctcgtaagcgacctgccgacgacgatgct
agctccaaaaagggtgcacaaagtaatcggtcaagcacatctcaaggggtttccaagctg
gaataa
>Fp84
atgacacgccgcacatataatatcgccatggttagcgacttcttcttcccgcaaccagga
ggcatcgaatctcatatctaccaactggccacaaagctcgtcgaccgcggtcacaaggtc
attattatcacacacgcctacgatgatcgcaagggcatccgctacctcaccaacggcgtc
aaggtctaccacgttcccttcctcgtcatctaccgcgccgccactttccccaccgtcttc
tcattctttcccatcttcagaaacatatgcatccgcgagcgcattgagattgttcatggc
catggaagtctcagcagtctttgccacgaggccatcttgcatgctcgcacaatgggcttg
agaaccgtcttcaccgatcactctctctttgggtttgcagatgcgggcaccattctcact
aataagctcatgaaattcattttgagtgatgttgaccacagtatctgtgtgagccatacc
tgcaaagagaacacagtgcttcgtgcatctcttgacccagtcatggtctcagtcataccc
aacgctgtcgtcgccgaaaacttccgcccaaaagatgttcccgcgttaccatctcctcta
tcaacgtcttttaaccctgaagcaactctctatcctccaccacagcgaattggccctcgc
gacaccatcactattgtcgtaatttcccgtctcttctataataagggtacggatctcctt
atcgcctctatcccacgtgtgcttgagaatcaccccaacacacgcttcatcatcgcaggt
tccggtcctaaagccatagatctcgagcaaatgatcgaaacaaacgtccttcaagatcgt
gtcgaaatgcttggtcccatccgccacgaagaagtgcgcgatgtcatggttcgcggtcac
atctacctgcatccctctctcaccgaggcttttggaactgtcattgtcgaggctgccagt
tgtgggctgtacgtcgtgtgtactgcggtcggcggtatccctgaagttctcccctcgcat
atgacaacctttgccaaaccagaagaagatgacgtcgttctcgccacaagcaaagcaatc
agcgcaatacgcgcgggcaagattcgcaccgagaaattccatgaacaagtaaaaaagatg
tactcatggcagaatgtcgccatgcgcacggagcgtgtttatgatggcatatcaggaacc
attcccgaagacgagttctacggtgttgatacttcaggctacggcagccgcatccggaac
ttcgctctcatcgatcgcctgaaacgttattacggctgtggtatctgggctggcaaactg
ttttgtctttgctgtgttgtagactacctcttctttctgttcctcgagtggtggttccca
agggacaatattgatatctgtcctgactggcctcgtaagcgacctgccgacgacgatgct
agctccaaaaagggtgcacaaagtaatcggtcaagcacatctcaaggggtttccaagctg
gaataa
>Fp86
atgacacgccgcacatataacatcgccatggttagcgacttcttcttcccgcaaccagga
ggcatcgaatctcatatctaccaactggccacaaagctcgtcgaccgcggtcacaaggtc
attattatcacacacgcctacgatgatcgcaagggcatccgctacctcaccaacggcgtc
aaggtctaccacgttcccttcctcgtcatctaccgcgccgccactttccccaccgtcttc
tcattctttcccatcttcagaaacatatgcatccgcgagcgcattgagattgttcatggc
catggaagtctcagcagtctttgccacgaggccatcttgcatgctcgcacaatgggcttg
agaaccgtcttcaccgatcactctctctttgggtttgcagatgcgggcaccattctcact
aacaagctcatgaaattcattttgagtgatgttgaccacagtatctgtgtgagccatacc
tgcaaagagaacacagtgcttcgtgcatctcttgacccagtcatggtctcagtcataccc
aacgctgtcgtcgccgaaaacttccgcccaaaagatgttcccgcgttaccatctcctcta
tcaacgtcttttaaccctgaagcaactctctatcctccaccacagcgaattggccctcgc
gacaccatcactattgtcgtaatttcccgtctcttctataacaagggtacggatctcctt
atcgcctctatcccacgtgtgcttgagaatcaccccaacacacgcttcatcatcgcaggt
tccggtcctaaagccatagatctcgagcaaatgatcgaaacaaacgtccttcaagaccgt
gtcgaaatgcttggtcccatccgccacgaagaagtgcgcgatgtcatggttcgcggtcac
atctacctgcatccctctctcaccgaggcttttggaactgtcattgtcgaggctgccagt
tgtgggctctacgtcgtgtgtactgcggtcggcggtatccctgaagttctcccctcgcat
atgacaacctttgccaaaccagaagaagatgacgtcgttctcgccacaagcaaagcaatc
agcgcaatacgcgcgggcaagattcgcaccgagaaattccatgaacaagtaaaaaagatg
tactcatggcagaatgtcgccatgcgcacggagcgtgtttatgatggcatatcaggaacc
attcccgaagacgagttctacggtgttgatacttcaggttacggcagccgcatccggaac
ttcgctctcatcgatcgcctgaaacgttattacggctgtggtatctgggctggcaaattg
ttttgtctttgctgtgttgtagactacctcttctttctgttcctcgagtggtggttccca
agggacaatattgatatctgtcctgactggcctcgtaagcgacctgccgacgacgatgct
agctccaaaaagggtgcacaaagtaatcggtcaagcacatctcaaggggtttccaagctg
gaataa
>Fvenenatum.busco
atgacacgccgcacatacaacatcgctatggttagcgacttcttcttcccgcaaccagga
ggcatcgaatctcatatctaccaactcgccacaaagctcgtcgaccgtggtcacaaggtc
atcatcatcacacacgcctacgatgatcgtaagggcatccgctacctcaccaacggcgtc
aaggtctaccacgtccccttcctcgtcatctaccgcgccgccacctttcccaccgtcttc
tcattcttccccatcttcagaaatatatgtattcgtgagcgcattgagattgttcatggc
catggaagtctcagcagtctttgccacgaggccatcttgcatgctcgcacaatggggttg
agaactgtcttcaccgatcactctctctttggatttgcagacgcaggtaccattctcacc
aacaagctcatgaaattcattttaagtgacgtcgaccacagtatctgtgtgagccatacc
tgcaaagaaaacacagtgcttcgtgcatctcttgacccagtcatggtctcggtcataccc
aacgctgtcgtcgctgaaaacttccgcccaaaggatgttcccgcgttaccatctcctcta
tcaacgtcctttaaccctgaagcgtctctctatcctccatcacagcgaattggcccccgc
gacaccatcactattgtcgtcatttcccgtctcttctataacaagggtacggatctcctg
atcgcctctattccacgtgtgcttgaaaatcacccaaacacacgcttcatcatcgcaggt
tccggtcctaaagccatagatctcgagcagatgatcgaaaccaacgtccttcaagaccgt
gttgaaatgcttggccctatccgtcacgaagaagtacgcgatgtcatggttcgtggtcac
atctacctccacccctctctcactgaggcttttggaactgtcattgtcgaggctgccagt
tgtgggctctacgtcgtgtgtactgcggttggcggtatccctgaagttctcccttcgcac
atgacaacctttgccaaaccagaagaagacgacgtcgttctcgccacaagcaaagcaatc
agcgcaatacgcgccggcaagattcgcaccgagaaattccacgaacaagtaaaaaagatg
tactcgtggcagaacgtcgccatgcgcacggagcgtgtttatgatggcatatcaggaacc
atcccagaagacgagttctacggtgttgatacttcaggctacggtagtcgcattcggaat
ttcgctctcattgatcgccttaaacgttactatggctgcggtatctgggctggcaaattg
ttttgcctttgctgtgttgtagactacctcttctttctgttcctcgagtggtggttccca
agggacaatattgatatctgtcctgactggcctcgcaagcggcctgccgatgacgatgct
agctccaaaaagggtgcacaaagtaatcggtcgagcacatctcaaggggcttccaagctg
gaataa
