# Supplementary material for: Apicidin biosynthesis is linked to accessory chromosomes in Fusarium poae isolates
Source: BMC Genomics. 2021 Aug 4;22:591. doi: 10.1186/s12864-021-07617-y (PMC8340494; doi:10.1186/s12864-021-07617-y)
Supplement: Supplementary file 17 — Additional file 17. Compressed folder containing alignments for each of the 4141 orthologs used in BUSCO analysis. [file 12864_2021_7617_MOESM17_ESM.zip › Fven2_nt_MAFFT/31433at5125_nt.mafft.fasta]

>Fp105
atgggttcagaaaagcgcaagagaagcggagatacaacctccaagccaaaaaagaaggtc
gtcatcgatgcatctccctcgacgactgtgtcttccgtactccgacccaagcattgtcct
cccgtgattgctaccgctgttggatttgaagtgccgaacaacattccattccactcatat
gcgcccaaagatgttgccaagtcgaaggccaaacaggcaaagtcagccggcgagaaggac
ttcctgttgcactccaacgcgcaccgaactatggactacacagtcaaggcggatggagct
agagatgttaagccagccctgaaccacttcctcggaatatacgaccccaaaaccggtaaa
ctcgaggtggttgaggcaaagaagatgactatgcgggcatcagtacgggcaaagcagagc
gctgctgctgccgctggcgagcgcgatgccagccagactatgatgcaactgaagacagac
cttggtcaaacattcggtaccaagaaggcgaagaaggcgatccaggagaacgtcatgaac
gccattgcgccgctgaagaaggccggagaagcccccacaaagattgacgctgctgctcgc
gccatgctcagttccgtcggagaggtcacatcgaccatggcttcaagagaagaattacaa
gcggttgtggatgaagccaggcctgtgcccattcccaacttggaagcgaccgagatccaa
gacgtttacgatcccaagagaatcatcggagccagtattctcgagctagtgccaattcga
gaatggcaagaaaaggtccagcataaggagagcattcaggtgccttcacggtttgtggct
gcacgtgtgacccgagtggcaggcaacgaagacgctgtggacagacttcgtgtgctacga
tacttcttcttcgttctgctcttttaccttcactccaagcccggaaaggctcgcggtact
cgttccatacctccacgcgacaagctcagggaactccttgctcccgcgcctgaggccgtt
gtcgagagcattcgccgaaagttctctgaccgaggcgagatgcgaaaattccacatcgat
cttctcattacacattgctgtgtattcgctagcatcatcgataacttcgaggttgataca
cagaacttgcgtgatgacttgaagatcgatcagaagacgatgaacggctatttccatgag
atcggtggccgtgtcaagcctgtgacgaacaaggagaccaaggccacggtatctctggca
cgattggcgctacctttgaacttccccaagcagaggcatatcgctcccaagcgtcgataa
>Fp108
atgggttcagaaaagcgcaagagaagcggagatacaacctccaagccaaaaaagaaggtc
gtcatcgatgcatctccctcgacgactgtgtcttccgtactccgacccaagcattgtcct
cccgtgattgctaccgctgttggatttgaagtgccgaacaacattccattccactcatat
gcgcccaaagatgttgccaagtcgaaggccaaacaggcaaagtcagccggcgagaaggac
ttcctgttgcactccaacgcgcaccgaactatggactacacagtcaaggcggatggagct
agagatgttaagccagccctgaaccacttcctcggaatatacgaccccaaaaccggtaaa
ctcgaggtggttgaggcaaagaagatgactatgcgggcatcagtacgggcaaagcagagc
gctgctgctgccgctggcgagcgcgatgccagccagactatgatgcaactgaagacagac
cttggtcaaacattcggtaccaagaaggcgaagaaggcgatccaggagaacgtcatgaac
gccattgcgccgctgaagaaggccggagaagcccccacaaagattgacgctgctgctcgc
gccatgctcagttccgtcggagaggtcacatcgaccatggcttcaagagaagaattacaa
gcggttgtggatgaagccaggcctgtgcccattcccaacttggaagcgaccgagatccaa
gacgtttacgatcccaagagaatcatcggagccagtattctcgagctagtgccaattcga
gaatggcaagaaaaggtccagcataaggagagcattcaggtgccttcacggtttgtggct
gcacgtgtgacccgagtggcaggcaacgaagacgctgtggacagacttcgtgtgctacga
tacttcttcttcgttctgctcttttaccttcactccaagcccggaaaggctcgcggtact
cgttccatacctccacgcgacaagctcagggaactccttgctcccgcgcctgaggccgtt
gtcgagagcattcgccgaaagttctctgaccgaggcgagatgcgaaaattccacatcgat
cttctcattacacattgctgtgtattcgctagcatcatcgataacttcgaggttgataca
cagaacttgcgtgatgacttgaagatcgatcagaagacgatgaacggctatttccatgag
atcggtggccgtgtcaagcctgtgacgaacaaggagaccaaggccacggtatctctggca
cgattggcgctacctttgaacttccccaagcagaggcatatcgctcccaagcgtcgataa
>Fp118
atgggttcagaaaagcgcaagagaagcggagatacaacctccaagccaaagaagaaggtc
gtcatcgatgcatctccctcgacgactgtgtcttccgtactccgacccaagcattgtcct
cccgtgattgctaccgctgttggatttgaagtgccgaacaacattccattccactcatat
gcgcccaaagatgttgccaagtcgaaggccaaacaggcaaagtcagccggcgagaaggac
ttcctgttgcactccaacgcgcaccgaactatggactacacagtcaaggcggatggagct
agagatgttaagccagccctgaaccacttcctcggaatatacgaccccaaaaccggtaaa
ctcgaggtggttgaggcaaagaagatgactatgcgggcatcagtacgggcaaagcagagc
gctgctgctgccgctggcgagcgcgatgccagccagactatgatgcaactgaagacagac
cttggtcaaacattcggtaccaagaaggcgaagaaggcgatccaggagaacgtcatgaac
gccattgcgccgctgaagaaggccggagaagcccccacaaagattgacgctgctgctcgc
gccatgctcagttccgtcggagaggtcacatcgaccatggcttcaagagaagaattacaa
gcggttgtggatgaagccaggcctgtgcccattcccaacttggaagcgaccgagatccaa
gacgtttacgatcccaagagaatcatcggagccagtattctcgagctagtgccaattcga
gaatggcaagaaaaggtccagcataaggagagcattcaggtgccttcacggtttgtggct
gcacgtgtgacccgagtggcaggcaacgaagacgctgtggacagacttcgtgtgctacga
tacttcttcttcgttctgctcttttaccttcactccaagcccggaaaggctcgcggtact
cgttccatacctccacgcgacaagctcagggaactccttgctcccgcgcctgaggccgtt
gtcgagagcattcgccgaaagttctctgaccgaggcgagatgcgaaaattccacatcgat
cttctcattacacattgctgtgtattcgctagcatcatcgataacttcgaggttgataca
cagaacttgcgtgatgacttgaagatcgatcagaagacgatgaacggctatttccatgag
atcggtggccgtgtcaagcctgtgacgaacaaggagaccaaggccacggtatctctggca
cgattggcgctacctttgaacttccccaagcagaggcatatcgctcccaagcgtcgataa
>Fp122
atgggttcagaaaagcgcaagagaagcggagatacaacctccaagccaaaaaagaaggtc
gtcatcgatgcatctccctcgacgactgtgtcttccgtactccgacccaagcattgtcct
cccgtgattgctaccgctgttggatttgaagtgccgaacaacattccattccactcatat
gcgcccaaagatgttgccaagtcgaaggccaaacaggcaaagtcagccggcgagaaggac
ttcctgttgcactccaacgcgcaccgaactatggactacacagtcaaggcggatggagct
agagatgttaagccagccctgaaccacttcctcggaatatacgaccccaaaaccggtaaa
ctcgaggtggttgaggcaaagaagatgactatgcgggcatcagtacgggcaaagcagagc
gctgctgctgccgctggcgagcgcgatgccagccagactatgatgcaactgaagacagac
cttggtcaaacattcggtaccaagaaggcgaagaaggcgatccaggagaacgtcatgaac
gccattgcgccgctgaagaaggccggagaagcccccacaaagattgacgctgctgctcgc
gccatgctcagttccgtcggagaggtcacatcgaccatggcttcaagagaagaattacaa
gcggttgtggatgaagccaggcctgtgcccattcccaacttggaagcgaccgagatccaa
gacgtttacgatcccaagagaatcatcggagccagtattctcgagctagtgccaattcga
gaatggcaagaaaaggtccagcataaggagagcattcaggtgccttcacggtttgtggct
gcacgtgtgacccgagtggcaggcaacgaagacgctgtggacagacttcgtgtgctacga
tacttcttcttcgttctgctcttttaccttcactccaagcccggaaaggctcgcggtact
cgttccatacctccacgcgacaagctcagggaactccttgctcccgcgcctgaggccgtt
gtcgagagcattcgccgaaagttctctgaccgaggcgagatgcgaaaattccacatcgat
cttctcattacacattgctgtgtattcgctagcatcatcgataacttcgaggttgataca
cagaacttgcgtgatgacttgaagatcgatcagaagacgatgaacggctatttccatgag
atcggtggccgtgtcaagcctgtgacgaacaaggagaccaaggccacggtatctctggca
cgattggcgctacctttgaacttccccaagcagaggcatatcgctcccaagcgtcgataa
>Fp125
atgggttcagaaaagcgcaagagaagcggagatacaacctccaagccaaagaagaaggtc
gtcatcgatgcatctccctcgacgactgtgtcttccgtactccgacccaagcattgtcct
cccgtgattgctaccgctgttggatttgaagtgccgaacaacattccattccactcatat
gcgcccaaagatgttgccaagtcgaaggccaaacaggcaaagtcagccggcgagaaggac
ttcctgttgcactccaacgcgcaccgaactatggactacacagtcaaggcggatggagct
agagatgttaagccagccctgaaccacttcctcggaatatacgaccccaaaaccggtaaa
ctcgaggtggttgaggcaaagaagatgactatgcgggcatcagtacgggcaaagcagagc
gctgctgctgccgctggcgagcgcgatgccagccagactatgatgcaactgaagacagac
cttggtcaaacattcggtaccaagaaggcgaagaaggcgatccaggagaacgtcatgaac
gccattgcgccgctgaagaaggccggagaagcccccacaaagattgacgctgctgctcgc
gccatgctcagttccgtcggagaggtcacatcgaccatggcttcaagagaagaattacaa
gcggttgtggatgaagccaggcctgtgcccattcccaacttggaagcgaccgagatccaa
gacgtttacgatcccaagagaatcatcggagccagtattctcgagctagtgccaattcga
gaatggcaagaaaaggtccagcataaggagagcattcaggtgccttcacggtttgtggct
gcacgtgtgacccgagtggcaggcaacgaagacgctgtggacagacttcgtgtgctacga
tacttcttcttcgttctgctcttttaccttcactccaagcccggaaaggctcgcggtact
cgttccatacctccacgcgacaagctcagggaactccttgctcccgcgcctgaggccgtt
gtcgagagcattcgccgaaagttctctgaccgaggcgagatgcgaaaattccacatcgat
cttctcattacacattgctgtgtattcgctagcatcatcgataacttcgaggttgataca
cagaacttgcgtgatgacttgaagatcgatcagaagacgatgaacggctatttccatgag
atcggtggccgtgtcaagcctgtgacgaacaaggagaccaaggccacggtatctctggca
cgattggcgctacctttgaacttccccaagcagaggcatatcgctcccaagcgtcgataa
>Fp13r
atgggttcagaaaagcgcaagagaagcggagatacaacctccaagccaaaaaagaaggtc
gtcatcgatgcatctccctcgacgactgtgtcttccgtactccgacccaagcattgtcct
cccgtgattgctaccgctgttggatttgaagtgccgaacaacattccattccactcatat
gcgcccaaagatgttgccaagtcgaaggccaaacaggcaaagtcagccggcgagaaggac
ttcctgttgcactccaacgcgcaccgaactatggactacacagtcaaggcggatggagct
agagatgttaagccagccctgaaccacttcctcggaatatacgaccccaaaaccggtaaa
ctcgaggtggttgaggcaaagaagatgactatgcgggcatcagtacgggcaaagcagagc
gctgctgctgccgctggcgagcgcgatgccagccagactatgatgcaactgaagacagac
cttggtcaaacattcggtaccaagaaggcgaagaaggcgatccaggagaacgtcatgaac
gccattgcgccgctgaagaaggccggagaagcccccacaaagattgacgctgctgctcgc
gccatgctcagttccgtcggagaggtcacatcgaccatggcttcaagagaagaattacaa
gcggttgtggatgaagccaggcctgtgcccattcccaacttggaagcgaccgagatccaa
gacgtttacgatcccaagagaatcatcggagccagtattctcgagctagtgccaattcga
gaatggcaagaaaaggtccagcataaggagagcattcaggtgccttcacggtttgtggct
gcacgtgtgacccgagtggcaggcaacgaagacgctgtggacagacttcgtgtgctacga
tacttcttcttcgttctgctcttttaccttcactccaagcccggaaaggctcgcggtact
cgttccatacctccacgcgacaagctcagggaactccttgctcccgcgcctgaggccgtt
gtcgagagcattcgccgaaagttctctgaccgaggcgagatgcgaaaattccacatcgat
cttctcattacacattgctgtgtattcgctagcatcatcgataacttcgaggttgataca
cagaacttgcgtgatgacttgaagatcgatcagaagacgatgaacggctatttccatgag
atcggtggccgtgtcaagcctgtgacgaacaaggagaccaaggccacggtatctctggca
cgattggcgctacctttgaacttccccaagcagaagcatatcgctcccaagcgtcgataa
>Fp144
atgggttcagaaaagcgcaagagaagcggagatacaacctccaagccaaagaagaaggtc
gtcatcgatgcatctccctcgacgactgtgtcttccgtactccgacccaagcattgtcct
cccgtgattgctaccgctgttggatttgaagtgccgaacaacattccattccactcatat
gcgcccaaagatgttgccaagtcgaaggccaaacaggcaaagtcagccggcgagaaggac
ttcctgttgcactccaacgcgcaccgaactatggactacacagtcaaggcggatggagct
agagatgttaagccagccctgaaccacttcctcggaatatacgaccccaaaaccggtaaa
ctcgaggtggttgaggcaaagaagatgactatgcgggcatcagtacgggcaaagcagagc
gctgctgctgccgctggcgagcgcgatgccagccagactatgatgcaactgaagacagac
cttggtcaaacattcggtaccaagaaggcgaagaaggcgatccaggagaacgtcatgaac
gccattgcgccgctgaagaaggccggagaagcccccacaaagattgacgctgctgctcgc
gccatgctcagttccgtcggagaggtcacatcgaccatggcttcaagagaagaattacaa
gcggttgtggatgaagccaggcctgtgcccattcccaacttggaagcgaccgagatccaa
gacgtttacgatcccaagagaatcatcggagccagtattctcgagctagtgccaattcga
gaatggcaagaaaaggtccagcataaggagagcattcaggtgccttcacggtttgtggct
gcacgtgtgacccgagtggcaggcaacgaagacgctgtggacagacttcgtgtgctacga
tacttcttcttcgttctgctcttttaccttcactccaagcccggaaaggctcgcggtact
cgttccatacctccacgcgacaagctcagggaactccttgctcccgcgcctgaggccgtt
gtcgagagcattcgccgaaagttctctgaccgaggcgagatgcgaaaattccacatcgat
cttctcattacacattgctgtgtattcgctagcatcatcgataacttcgaggttgataca
cagaacttgcgtgatgacttgaagatcgatcagaagacgatgaacggctatttccatgag
atcggtggccgtgtcaagcctgtgacgaacaaggagaccaaggccacggtatctctggca
cgattggcgctacctttgaacttccccaagcagaggcatatcgctcccaagcgtcgataa
>Fp146
atgggttcagaaaagcgcaagagaagcggagatacaacctccaagccaaaaaagaaggtc
gtcatcgatgcatctccctcgacgactgtgtcttccgtactccgacccaagcattgtcct
cccgtgattgctaccgctgttggatttgaagtgccgaacaacattccattccactcatat
gcgcccaaagatgttgccaagtcgaaggccaaacaggcaaagtcagccggcgagaaggac
ttcctgttgcactccaacgcgcaccgaactatggactacacagtcaaggcggatggagct
agagatgttaagccagccctgaaccacttcctcggaatatacgaccccaaaaccggtaaa
ctcgaggtggttgaggcaaagaagatgactatgcgggcatcagtacgggcaaagcagagc
gctgctgctgccgctggcgagcgcgatgccagccagactatgatgcaactgaagacagac
cttggtcaaacattcggtaccaagaaggcgaagaaggcgatccaggagaacgtcatgaac
gccattgcgccgctgaagaaggccggagaagcccccacaaagattgacgctgctgctcgc
gccatgctcagttccgtcggagaggtcacatcgaccatggcttcaagagaagaattacaa
gcggttgtggatgaagccaggcctgtgcccattcccaacttggaagcgaccgagatccaa
gacgtttacgatcccaagagaatcatcggagccagtattctcgagctagtgccaattcga
gaatggcaagaaaaggtccagcataaggagagcattcaggtgccttcacggtttgtggct
gcacgtgtgacccgagtggcaggcaacgaagacgctgtggacagacttcgtgtgctacga
tacttcttcttcgttctgctcttttaccttcactccaagcccggaaaggctcgcggtact
cgttccatacctccacgcgacaagctcagggaactccttgctcccgcgcctgaggccgtt
gtcgagagcattcgccgaaagttctctgaccgaggcgagatgcgaaaattccacatcgat
cttctcattacacattgctgtgtattcgctagcatcatcgataacttcgaggttgataca
cagaacttgcgtgatgacttgaagatcgatcagaagacgatgaacggctatttccatgag
atcggtggccgtgtcaagcctgtgacgaacaaggagaccaaggccacggtatctctggca
cgattggcgctacctttgaacttccccaagcagaagcatatcgctcccaagcgtcgataa
>Fp155
atgggttcagaaaagcgcaagagaagcggagatacaacctccaagccaaagaagaaggtc
gtcatcgatgcatctccctcgacgactgtgtcttccgtactccgacccaagcattgtcct
cccgtgattgctaccgctgttggatttgaagtgccgaacaacattccattccactcatat
gcgcccaaagatgttgccaagtcgaaggccaaacaggcaaagtcagccggcgagaaggac
ttcctgttgcactccaacgcgcaccgaactatggactacacagtcaaggcggatggagct
agagatgttaagccagccctgaaccacttcctcggaatatacgaccccaaaaccggtaaa
ctcgaggtggttgaggcaaagaagatgactatgcgggcatcagtacgggcaaagcagagc
gctgctgctgccgctggcgagcgcgatgccagccagactatgatgcaactgaagacagac
cttggtcaaacattcggtaccaagaaggcgaagaaggcgatccaggagaacgtcatgaac
gccattgcgccgctgaagaaggccggagaagcccccacaaagattgacgctgctgctcgc
gccatgctcagttccgtcggagaggtcacatcgaccatggcttcaagagaagaattacaa
gcggttgtggatgaagccaggcctgtgcccattcccaacttggaagcgaccgagatccaa
gacgtttacgatcccaagagaatcatcggagccagtattctcgagctagtgccaattcga
gaatggcaagaaaaggtccagcataaggagagcattcaggtgccttcacggtttgtggct
gcacgtgtgacccgagtggcaggcaacgaagacgctgtggacagacttcgtgtgctacga
tacttcttcttcgttctgctcttttaccttcactccaagcccggaaaggctcgcggtact
cgttccatacctccacgcgacaagctcagggaactccttgctcccgcgcctgaggccgtt
gtcgagagcattcgccgaaagttctctgaccgaggcgagatgcgaaaattccacatcgat
cttctcattacacattgctgtgtattcgctagcatcatcgataacttcgaggttgataca
cagaacttgcgtgatgacttgaagatcgatcagaagacgatgaacggctatttccatgag
atcggtggccgtgtcaagcctgtgacgaacaaggagaccaaggccacggtatctctggca
cgattggcgctacctttgaacttccccaagcagaggcatatcgctcccaagcgtcgataa
>Fp157
atgggttcagaaaagcgcaagagaagcggagatacaacctccaagccaaaaaagaaggtc
gtcatcgatgcatctccctcgacgactgtgtcttccgtactccgacccaagcattgtcct
cccgtgattgctaccgctgttggatttgaagtgccgaacaacattccattccactcatat
gcgcccaaagatgttgccaagtcgaaggccaaacaggcaaagtcagccggcgagaaggac
ttcctgttgcactccaacgcgcaccgaactatggactacacagtcaaggcggatggagct
agagatgttaagccagccctgaaccacttcctcggaatatacgaccccaaaaccggtaaa
ctcgaggtggttgaggcaaagaagatgactatgcgggcatcagtacgggcaaagcagagc
gctgctgctgccgctggcgagcgcgatgccagccagactatgatgcaactgaagacagac
cttggtcaaacattcggtaccaagaaggcgaagaaggcgatccaggagaacgtcatgaac
gccattgcgccgctgaagaaggccggagaagcccccacaaagattgacgctgctgctcgc
gccatgctcagttccgtcggagaggtcacatcgaccatggcttcaagagaagaattacaa
gcggttgtggatgaagccaggcctgtgcccattcccaacttggaagcgaccgagatccaa
gacgtttacgatcccaagagaatcatcggagccagtattctcgagctagtgccaattcga
gaatggcaagaaaaggtccagcataaggagagcattcaggtgccttcacggtttgtggct
gcacgtgtgacccgagtggcaggcaacgaagacgctgtggacagacttcgtgtgctacga
tacttcttcttcgttctgctcttttaccttcactccaagcccggaaaggctcgcggtact
cgttccatacctccacgcgacaagctcagggaactccttgctcccgcgcctgaggccgtt
gtcgagagcattcgccgaaagttctctgaccgaggcgagatgcgaaaattccacatcgat
cttctcattacacattgctgtgtattcgctagcatcatcgataacttcgaggttgataca
cagaacttgcgtgatgacttgaagatcgatcagaagacgatgaacggctatttccatgag
atcggtggccgtgtcaagcctgtgacgaacaaggagaccaaggccacggtatctctggca
cgattggcgctacctttgaacttccccaagcagaagcatatcgctcccaagcgtcgataa
>Fp16r
atgggttcagaaaagcgcaagagaagcggagatacaacctccaagccaaagaagaaggtc
gtcatcgatgcatctccctcgacgactgtgtcttccgtactccgacccaagcattgtcct
cccgtgattgctaccgctgttggatttgaagtgccgaacaacattccattccactcatat
gcgcccaaagatgttgccaagtcgaaggccaaacaggcaaagtcagccggcgagaaggac
ttcctgttgcactccaacgcgcaccgaactatggactacacagtcaaggcggatggagct
agagatgttaagccagccctgaaccacttcctcggaatatacgaccccaaaaccggtaaa
ctcgaggtggttgaggcaaagaagatgactatgcgggcatcagtacgggcaaagcagagc
gctgctgctgccgctggcgagcgcgatgccagccagactatgatgcaactgaagacagac
cttggtcaaacattcggtaccaagaaggcgaagaaggcgatccaggagaacgtcatgaac
gccattgcgccgctgaagaaggccggagaagcccccacaaagattgacgctgctgctcgc
gccatgctcagttccgtcggagaggtcacatcgaccatggcttcaagagaagaattacaa
gcggttgtggatgaagccaggcctgtgcccattcccaacttggaagcgaccgagatccaa
gacgtttacgatcccaagagaatcatcggagccagtattctcgagctagtgccaattcga
gaatggcaagaaaaggtccagcataaggagagcattcaggtgccttcacggtttgtggct
gcacgtgtgacccgagtggcaggcaacgaagacgctgtggacagacttcgtgtgctacga
tacttcttcttcgttctgctcttttaccttcactccaagcccggaaaggctcgcggtact
cgttccatacctccacgcgacaagctcagggaactccttgctcccgcgcctgaggccgtt
gtcgagagcattcgccgaaagttctctgaccgaggcgagatgcgaaaattccacatcgat
cttctcattacacattgctgtgtattcgctagcatcatcgataacttcgaggttgataca
cagaacttgcgtgatgacttgaagatcgatcagaagacgatgaacggctatttccatgag
atcggtggccgtgtcaagcctgtgacgaacaaggagaccaaggccacggtatctctggca
cgattggcgctacctttgaacttccccaagcagaggcatatcgctcccaagcgtcgataa
>Fp1r
atgggttcagaaaagcgcaagagaagcggagatacaacctccaagccaaaaaagaaggtc
gtcatcgatgcatctccctcgacgactgtgtcttccgtactccgacccaagcattgtcct
cccgtgattgctaccgctgttggatttgaagtgccgaacaacattccattccactcatat
gcgcccaaagatgttgccaagtcgaaggccaaacaggcaaagtcagccggcgagaaggac
ttcctgttgcactccaacgcgcaccgaactatggactacacagtcaaggcggatggagct
agagatgttaagccagccctgaaccacttcctcggaatatacgaccccaaaaccggtaaa
ctcgaggtggttgaggcaaagaagatgactatgcgggcatcagtacgggcaaagcagagc
gctgctgctgccgctggcgagcgcgatgccagccagactatgatgcaactgaagacagac
cttggtcaaacattcggtaccaagaaggcgaagaaggcgatccaggagaacgtcatgaac
gccattgcgccgctgaagaaggccggagaagcccccacaaagattgacgctgctgctcgc
gccatgctcagttccgtcggagaggtcacatcgaccatggcttcaagagaagaattacaa
gcggttgtggatgaagccaggcctgtgcccattcccaacttggaagcgaccgagatccaa
gacgtttacgatcccaagagaatcatcggagccagtattctcgagctagtgccaattcga
gaatggcaagaaaaggtccagcataaggagagcattcaggtgccttcacggtttgtggct
gcacgtgtgacccgagtggcaggcaacgaagacgctgtggacagacttcgtgtgctacga
tacttcttcttcgttctgctcttttaccttcactccaagcccggaaaggctcgcggtact
cgttccatacctccacgcgacaagctcagggaactccttgctcccgcgcctgaggccgtt
gtcgagagcattcgccgaaagttctctgaccgaggcgagatgcgaaaattccacatcgat
cttctcattacacattgctgtgtattcgctagcatcatcgataacttcgaggttgataca
cagaacttgcgtgatgacttgaagatcgatcagaagacgatgaacggctatttccatgag
atcggtggccgtgtcaagcctgtgacgaacaaggagaccaaggccacggtatctctggca
cgattggcgctacctttgaacttccccaagcagaggcatatcgctcccaagcgtcgataa
>Fp21r
atgggttcagaaaagcgcaagagaagcggagatacaacctccaagccaaagaagaaggtc
gtcatcgatgcatctccctcgacgactgtgtcttccgtactccgacccaagcattgtcct
cccgtgattgctaccgctgttggatttgaagtgccgaacaacattccattccactcatat
gcgcccaaagatgttgccaagtcgaaggccaaacaggcaaagtcagccggcgagaaggac
ttcctgttgcactccaacgcgcaccgaactatggactacacagtcaaggcggatggagct
agagatgttaagccagccctgaaccacttcctcggaatatacgaccccaaaaccggtaaa
ctcgaggtggttgaggcaaagaagatgactatgcgggcatcagtacgggcaaagcagagc
gctgctgctgccgctggcgagcgcgatgccagccagactatgatgcaactgaagacagac
cttggtcaaacattcggtaccaagaaggcgaagaaggcgatccaggagaacgtcatgaac
gccattgcgccgctgaagaaggccggagaagcccccacaaagattgacgctgctgctcgc
gccatgctcagttccgtcggagaggtcacatcgaccatggcttcaagagaagaattacaa
gcggttgtggatgaagccaggcctgtgcccattcccaacttggaagcgaccgagatccaa
gacgtttacgatcccaagagaatcatcggagccagtattctcgagctagtgccaattcga
gaatggcaagaaaaggtccagcataaggagagcattcaggtgccttcacggtttgtggct
gcacgtgtgacccgagtggcaggcaacgaagacgctgtggacagacttcgtgtgctacga
tacttcttcttcgttctgctcttttaccttcactccaagcccggaaaggctcgcggtact
cgttccatacctccacgcgacaagctcagggaactccttgctcccgcgcctgaggccgtt
gtcgagagcattcgccgaaagttctctgaccgaggcgagatgcgaaaattccacatcgat
cttctcattacacattgctgtgtattcgctagcatcatcgataacttcgaggttgataca
cagaacttgcgtgatgacttgaagatcgatcagaagacgatgaacggctatttccatgag
atcggtggccgtgtcaagcctgtgacgaacaaggagaccaaggccacggtatctctggca
cgattggcgctacctttgaacttccccaagcagaggcatatcgctcccaagcgtcgataa
>Fp24r
atgggttcagaaaagcgcaagagaagcggagatacaacctccaagccaaagaagaaggtc
gtcatcgatgcatctccctcgacgactgtgtcttccgtactccgacccaagcattgtcct
cccgtgattgctaccgctgttggatttgaagtgccgaacaacattccattccactcatat
gcgcccaaagatgttgccaagtcgaaggccaaacaggcaaagtcagccggcgagaaggac
ttcctgttgcactccaacgcgcaccgaactatggactacacagtcaaggcggatggagct
agagatgttaagccagccctgaaccacttcctcggaatatacgaccccaaaaccggtaaa
ctcgaggtggttgaggcaaagaagatgactatgcgggcatcagtacgggcaaagcagagc
gctgctgctgccgctggcgagcgcgatgccagccagactatgatgcaactgaagacagac
cttggtcaaacattcggtaccaagaaggcgaagaaggcgatccaggagaacgtcatgaac
gccattgcgccgctgaagaaggccggagaagcccccacaaagattgacgctgctgctcgc
gccatgctcagttccgtcggagaggtcacatcgaccatggcttcaagagaagaattacaa
gcggttgtggatgaagccaggcctgtgcccattcccaacttggaagcgaccgagatccaa
gacgtttacgatcccaagagaatcatcggagccagtattctcgagctagtgccaattcga
gaatggcaagaaaaggtccagcataaggagagcattcaggtgccttcacggtttgtggct
gcacgtgtgacccgagtggcaggcaacgaagacgctgtggacagacttcgtgtgctacga
tacttcttcttcgttctgctcttttaccttcactccaagcccggaaaggctcgcggtact
cgttccatacctccacgcgacaagctcagggaactccttgctcccgcgcctgaggccgtt
gtcgagagcattcgccgaaagttctctgaccgaggcgagatgcgaaaattccacatcgat
cttctcattacacattgctgtgtattcgctagcatcatcgataacttcgaggttgataca
cagaacttgcgtgatgacttgaagatcgatcagaagacgatgaacggctatttccatgag
atcggtggccgtgtcaagcctgtgacgaacaaggagaccaaggccacggtatctctggca
cgattggcgctacctttgaacttccccaagcagaggcatatcgctcccaagcgtcgataa
>Fp2516
atgggttcagaaaagcgcaagagaagcggagatacaacctccaagccaaagaagaaggtc
gtcatcgatgcatctccctcgacgactgtgtcttccgtactccgacccaagcattgtcct
cccgtgattgctaccgctgttggatttgaagtgccgaacaacattccattccactcatat
gcgcccaaagatgttgccaagtcgaaggccaaacaggcaaagtcagccggcgagaaggac
ttcctgttgcactccaacgcgcaccgaactatggactacacagtcaaggcggatggagct
agagatgttaagccagccctgaaccacttcctcggaatatacgaccccaaaaccggtaaa
ctcgaggtggttgaggcaaagaagatgactatgcgggcatcagtacgggcaaagcagagc
gctgctgctgccgctggcgagcgcgatgccagccagactatgatgcaactgaagacagac
cttggtcaaacattcggtaccaagaaggcgaagaaggcgatccaggagaacgtcatgaac
gccattgcgccgctgaagaaggccggagaagcccccacaaagattgacgctgctgctcgc
gccatgctcagttccgtcggagaggtcacatcgaccatggcttcaagagaagaattacaa
gcggttgtggatgaagccaggcctgtgcccattcccaacttggaagcgaccgagatccaa
gacgtttacgatcccaagagaatcatcggagccagtattctcgagctagtgccaattcga
gaatggcaagaaaaggtccagcataaggagagcattcaggtgccttcacggtttgtggct
gcacgtgtgacccgagtggcaggcaacgaagacgctgtggacagacttcgtgtgctacga
tacttcttcttcgttctgctcttttaccttcactccaagcccggaaaggctcgcggtact
cgttccatacctccacgcgacaagctcagggaactccttgctcccgcgcctgaggccgtt
gtcgagagcattcgccgaaagttctctgaccgaggcgagatgcgaaaattccacatcgat
cttctcattacacattgctgtgtattcgctagcatcatcgataacttcgaggttgataca
cagaacttgcgtgatgacttgaagatcgatcagaagacgatgaacggctatttccatgag
atcggtggccgtgtcaagcctgtgacgaacaaggagaccaaggccacggtatctctggca
cgattggcgctacctttgaacttccccaagcagaggcatatcgctcccaagcgtcgataa
>Fp26r
atgggttcagaaaagcgcaagagaagcggagatacaacctccaagccaaaaaagaaggtc
gtcatcgatgcatctccctcgacgactgtgtcttccgtactccgacccaagcattgtcct
cccgtgattgctaccgctgttggatttgaagtgccgaacaacattccattccactcatat
gcgcccaaagatgttgccaagtcgaaggccaaacaggcaaagtcagccggcgagaaggac
ttcctgttgcactccaacgcgcaccgaactatggactacacagtcaaggcggatggagct
agagatgttaagccagccctgaaccacttcctcggaatatacgaccccaaaaccggtaaa
ctcgaggtggttgaggcaaagaagatgactatgcgggcatcagtacgggcaaagcagagc
gctgctgctgccgctggcgagcgcgatgccagccagactatgatgcaactgaagacagac
cttggtcaaacattcggtaccaagaaggcgaagaaggcgatccaggagaacgtcatgaac
gccattgcgccgctgaagaaggccggagaagcccccacaaagattgacgctgctgctcgc
gccatgctcagttccgtcggagaggtcacatcgaccatggcttcaagagaagaattacaa
gcggttgtggatgaagccaggcctgtgcccattcccaacttggaagcgaccgagatccaa
gacgtttacgatcccaagagaatcatcggagccagtattctcgagctagtgccaattcga
gaatggcaagaaaaggtccagcataaggagagcattcaggtgccttcacggtttgtggct
gcacgtgtgacccgagtggcaggcaacgaagacgctgtggacagacttcgtgtgctacga
tacttcttcttcgttctgctcttttaccttcactccaagcccggaaaggctcgcggtact
cgttccatacctccacgcgacaagctcagggaactccttgctcccgcgcctgaggccgtt
gtcgagagcattcgccgaaagttctctgaccgaggcgagatgcgaaaattccacatcgat
cttctcattacacattgctgtgtattcgctagcatcatcgataacttcgaggttgataca
cagaacttgcgtgatgacttgaagatcgatcagaagacgatgaacggctatttccatgag
atcggtggccgtgtcaagcctgtgacgaacaaggagaccaaggccacggtatctctggca
cgattggcgctacctttgaacttccccaagcagaggcatatcgctcccaagcgtcgataa
>Fp33
atgggttcagaaaagcgcaagagaagcggagatacaacctccaagccaaagaagaaggtc
gtcatcgatgcatctccctcgacgactgtgtcttccgtactccgacccaagcattgtcct
cccgtgattgctaccgctgttggatttgaagtgccgaacaacattccattccactcatat
gcgcccaaagatgttgccaagtcgaaggccaaacaggcaaagtcagccggcgagaaggac
ttcctgttgcactccaacgcgcaccgaactatggactacacagtcaaggcggatggagct
agagatgttaagccagccctgaaccacttcctcggaatatacgaccccaaaaccggtaaa
ctcgaggtggttgaggcaaagaagatgactatgcgggcatcagtacgggcaaagcagagc
gctgctgctgccgctggcgagcgcgatgccagccagactatgatgcaactgaagacagac
cttggtcaaacattcggtaccaagaaggcgaagaaggcgatccaggagaacgtcatgaac
gccattgcgccgctgaagaaggccggagaagcccccacaaagattgacgctgctgctcgc
gccatgctcagttccgtcggagaggtcacatcgaccatggcttcaagagaagaattacaa
gcggttgtggatgaagccaggcctgtgcccattcccaacttggaagcgaccgagatccaa
gacgtttacgatcccaagagaatcatcggagccagtattctcgagctagtgccaattcga
gaatggcaagaaaaggtccagcataaggagagcattcaggtgccttcacggtttgtggct
gcacgtgtgacccgagtggcaggcaacgaagacgctgtggacagacttcgtgtgctacga
tacttcttcttcgttctgctcttttaccttcactccaagcccggaaaggctcgcggtact
cgttccatacctccacgcgacaagctcagggaactccttgctcccgcgcctgaggccgtt
gtcgagagcattcgccgaaagttctctgaccgaggcgagatgcgaaaattccacatcgat
cttctcattacacattgctgtgtattcgctagcatcatcgataacttcgaggttgataca
cagaacttgcgtgatgacttgaagatcgatcagaagacgatgaacggctatttccatgag
atcggtggccgtgtcaagcctgtgacgaacaaggagaccaaggccacggtatctctggca
cgattggcgctacctttgaacttccccaagcagaggcatatcgctcccaagcgtcgataa
>Fp34
atgggttcagaaaagcgcaagagaagcggagatacaacctccaagccaaaaaagaaggtc
gtcatcgatgcatctccctcgacgactgtgtcttccgtactccgacccaagcattgtcct
cccgtgattgctaccgctgttggatttgaagtgccgaacaacattccattccactcatat
gcgcccaaagatgttgccaagtcgaaggccaaacaggcaaagtcagccggcgagaaggac
ttcctgttgcactccaacgcgcaccgaactatggactacacagtcaaggcggatggagct
agagatgttaagccagccctgaaccacttcctcggaatatacgaccccaaaaccggtaaa
ctcgaggtggttgaggcaaagaagatgactatgcgggcatcagtacgggcaaagcagagc
gctgctgctgccgctggcgagcgcgatgccagccagactatgatgcaactgaagacagac
cttggtcaaacattcggtaccaagaaggcgaagaaggcgatccaggagaacgtcatgaac
gccattgcgccgctgaagaaggccggagaagcccccacaaagattgacgctgctgctcgc
gccatgctcagttccgtcggagaggtcacatcgaccatggcttcaagagaagaattacaa
gcggttgtggatgaagccaggcctgtgcccattcccaacttggaagcgaccgagatccaa
gacgtttacgatcccaagagaatcatcggagccagtattctcgagctagtgccaattcga
gaatggcaagaaaaggtccagcataaggagagcattcaggtgccttcacggtttgtggct
gcacgtgtgacccgagtggcaggcaacgaagacgctgtggacagacttcgtgtgctacga
tacttcttcttcgttctgctcttttaccttcactccaagcccggaaaggctcgcggtact
cgttccatacctccacgcgacaagctcagggaactccttgctcccgcgcctgaggccgtt
gtcgagagcattcgccgaaagttctctgaccgaggcgagatgcgaaaattccacatcgat
cttctcattacacattgctgtgtattcgctagcatcatcgataacttcgaggttgataca
cagaacttgcgtgatgacttgaagatcgatcagaagacgatgaacggctatttccatgag
atcggtggccgtgtcaagcctgtgacgaacaaggagaccaaggccacggtatctctggca
cgattggcgctacctttgaacttccccaagcagaggcatatcgctcccaagcgtcgataa
>Fp35
atgggttcagaaaagcgcaagagaagcggagatacaacctccaagccaaagaagaaggtc
gtcatcgatgcatctccctcgacgactgtgtcttccgtactccgacccaagcattgtcct
cccgtgattgctaccgctgttggatttgaagtgccgaacaacattccattccactcatat
gcgcccaaagatgttgccaagtcgaaggccaaacaggcaaagtcagccggcgagaaggac
ttcctgttgcactccaacgcgcaccgaactatggactacacagtcaaggcggatggagct
agagatgttaagccagccctgaaccacttcctcggaatatacgaccccaaaaccggtaaa
ctcgaggtggttgaggcaaagaagatgactatgcgggcatcagtacgggcaaagcagagc
gctgctgctgccgctggcgagcgcgatgccagccagactatgatgcaactgaagacagac
cttggtcaaacattcggtaccaagaaggcgaagaaggcgatccaggagaacgtcatgaac
gccattgcgccgctgaagaaggccggagaagcccccacaaagattgacgctgctgctcgc
gccatgctcagttccgtcggagaggtcacatcgaccatggcttcaagagaagaattacaa
gcggttgtggatgaagccaggcctgtgcccattcccaacttggaagcgaccgagatccaa
gacgtttacgatcccaagagaatcatcggagccagtattctcgagctagtgccaattcga
gaatggcaagaaaaggtccagcataaggagagcattcaggtgccttcacggtttgtggct
gcacgtgtgacccgagtggcaggcaacgaagacgctgtggacagacttcgtgtgctacga
tacttcttcttcgttctgctcttttaccttcactccaagcccggaaaggctcgcggtact
cgttccatacctccacgcgacaagctcagggaactccttgctcccgcgcctgaggccgtt
gtcgagagcattcgccgaaagttctctgaccgaggcgagatgcgaaaattccacatcgat
cttctcattacacattgctgtgtattcgctagcatcatcgataacttcgaggttgataca
cagaacttgcgtgatgacttgaagatcgatcagaagacgatgaacggctatttccatgag
atcggtggccgtgtcaagcctgtgacgaacaaggagaccaaggccacggtatctctggca
cgattggcgctacctttgaacttccccaagcagaggcatatcgctcccaagcgtcgataa
>Fp38
atgggttcagaaaagcgcaagagaagcggagatacaacctccaagccaaagaagaaggtc
gtcatcgatgcatctccctcgacgactgtgtcttccgtactccgacccaagcattgtcct
cccgtgattgctaccgctgttggatttgaagtgccgaacaacattccattccactcatat
gcgcccaaagatgttgccaagtcgaaggccaaacaggcaaagtcagccggcgagaaggac
ttcctgttgcactccaacgcgcaccgaactatggactacacagtcaaggcggatggagct
agagatgttaagccagccctgaaccacttcctcggaatatacgaccccaaaaccggtaaa
ctcgaggtggttgaggcaaagaagatgactatgcgggcatcagtacgggcaaagcagagc
gctgctgctgccgctggcgagcgcgatgccagccagactatgatgcaactgaagacagac
cttggtcaaacattcggtaccaagaaggcgaagaaggcgatccaggagaacgtcatgaac
gccattgcgccgctgaagaaggccggagaagcccccacaaagattgacgctgctgctcgc
gccatgctcagttccgtcggagaggtcacatcgaccatggcttcaagagaagaattacaa
gcggttgtggatgaagccaggcctgtgcccattcccaacttggaagcgaccgagatccaa
gacgtttacgatcccaagagaatcatcggagccagtattctcgagctagtgccaattcga
gaatggcaagaaaaggtccagcataaggagagcattcaggtgccttcacggtttgtggct
gcacgtgtgacccgagtggcaggcaacgaagacgctgtggacagacttcgtgtgctacga
tacttcttcttcgttctgctcttttaccttcactccaagcccggaaaggctcgcggtact
cgttccatacctccacgcgacaagctcagggaactccttgctcccgcgcctgaggccgtt
gtcgagagcattcgccgaaagttctctgaccgaggcgagatgcgaaaattccacatcgat
cttctcattacacattgctgtgtattcgctagcatcatcgataacttcgaggttgataca
cagaacttgcgtgatgacttgaagatcgatcagaagacgatgaacggctatttccatgag
atcggtggccgtgtcaagcctgtgacgaacaaggagaccaaggccacggtatctctggca
cgattggcgctacctttgaacttccccaagcagaggcatatcgctcccaagcgtcgataa
>Fp39
atgggttcagaaaagcgcaagagaagcggagatacaacctccaagccaaagaagaaggtc
gtcatcgatgcatctccctcgacgactgtgtcttccgtactccgacccaagcattgtcct
cccgtgattgctaccgctgttggatttgaagtgccgaacaacattccattccactcatat
gcgcccaaagatgttgccaagtcgaaggccaaacaggcaaagtcagccggcgagaaggac
ttcctgttgcactccaacgcgcaccgaactatggactacacagtcaaggcggatggagct
agagatgttaagccagccctgaaccacttcctcggaatatacgaccccaaaaccggtaaa
ctcgaggtggttgaggcaaagaagatgactatgcgggcatcagtacgggcaaagcagagc
gctgctgctgccgctggcgagcgcgatgccagccagactatgatgcaactgaagacagac
cttggtcaaacattcggtaccaagaaggcgaagaaggcgatccaggagaacgtcatgaac
gccattgcgccgctgaagaaggccggagaagcccccacaaagattgacgctgctgctcgc
gccatgctcagttccgtcggagaggtcacatcgaccatggcttcaagagaagaattacaa
gcggttgtggatgaagccaggcctgtgcccattcccaacttggaagcgaccgagatccaa
gacgtttacgatcccaagagaatcatcggagccagtattctcgagctagtgccaattcga
gaatggcaagaaaaggtccagcataaggagagcattcaggtgccttcacggtttgtggct
gcacgtgtgacccgagtggcaggcaacgaagacgctgtggacagacttcgtgtgctacga
tacttcttcttcgttctgctcttttaccttcactccaagcccggaaaggctcgcggtact
cgttccatacctccacgcgacaagctcagggaactccttgctcccgcgcctgaggccgtt
gtcgagagcattcgccgaaagttctctgaccgaggcgagatgcgaaaattccacatcgat
cttctcattacacattgctgtgtattcgctagcatcatcgataacttcgaggttgataca
cagaacttgcgtgatgacttgaagatcgatcagaagacgatgaacggctatttccatgag
atcggtggccgtgtcaagcctgtgacgaacaaggagaccaaggccacggtatctctggca
cgattggcgctacctttgaacttccccaagcagaggcatatcgctcccaagcgtcgataa
>Fp42
atgggttcagaaaagcgcaagagaagcggagatacaacctccaagccaaagaagaaggtc
gtcatcgatgcatctccctcgacgactgtgtcttccgtactccgacccaagcattgtcct
cccgtgattgctaccgctgttggatttgaagtgccgaacaacattccattccactcatat
gcgcccaaagatgttgccaagtcgaaggccaaacaggcaaagtcagccggcgagaaggac
ttcctgttgcactccaacgcgcaccgaactatggactacacagtcaaggcggatggagct
agagatgttaagccagccctgaaccacttcctcggaatatacgaccccaaaaccggtaaa
ctcgaggtggttgaggcaaagaagatgactatgcgggcatcagtacgggcaaagcagagc
gctgctgctgccgctggcgagcgcgatgccagccagactatgatgcaactgaagacagac
cttggtcaaacattcggtaccaagaaggcgaagaaggcgatccaggagaacgtcatgaac
gccattgcgccgctgaagaaggccggagaagcccccacaaagattgacgctgctgctcgc
gccatgctcagttccgtcggagaggtcacatcgaccatggcttcaagagaagaattacaa
gcggttgtggatgaagccaggcctgtgcccattcccaacttggaagcgaccgagatccaa
gacgtttacgatcccaagagaatcatcggagccagtattctcgagctagtgccaattcga
gaatggcaagaaaaggtccagcataaggagagcattcaggtgccttcacggtttgtggct
gcacgtgtgacccgagtggcaggcaacgaagacgctgtggacagacttcgtgtgctacga
tacttcttcttcgttctgctcttttaccttcactccaagcccggaaaggctcgcggtact
cgttccatacctccacgcgacaagctcagggaactccttgctcccgcgcctgaggccgtt
gtcgagagcattcgccgaaagttctctgaccgaggcgagatgcgaaaattccacatcgat
cttctcattacacattgctgtgtattcgctagcatcatcgataacttcgaggttgataca
cagaacttgcgtgatgacttgaagatcgatcagaagacgatgaacggctatttccatgag
atcggtggccgtgtcaagcctgtgacgaacaaggagaccaaggccacggtatctctggca
cgattggcgctacctttgaacttccccaagcagaggcatatcgctcccaagcgtcgataa
>Fp44
atgggttcagaaaagcgcaagagaagcggagatacaacctccaagccaaagaagaaggtc
gtcatcgatgcatctccctcgacgaccgtgtcttccgtactccgacccaagcattgtcct
cccgtgattgctaccgctgttggatttgaagtgccgaacaacattccattccactcatat
gcgcccaaagatgttgccaagtcgaaggccaaacaggcaaagtcagccggcgagaaggac
ttcctgttgcactccaacgcgcaccgaactatggactacacagtcaaggcggatggagct
agagatgttaagccagccctgaaccacttcctcggaatatacgaccccaagaccggcaaa
ctcgaggtggttgaggcaaagaagatgactatgcgggcatcagtacgggcaaagcagagc
gctgctgctgccgctggcgagcgcgatgccagccagactatgatgcaactgaagacagac
cttggtcaaacgttcggtaccaagaaggcgaagaaggcgatccaggagaacgtcatgaac
gccattgcgccgctgaagaaggccggagaagcccccacaaagattgacgctgctgctcgc
gccatgctcagttccgtcggagaggtcacatcgaccatggcttcaagagaagaattacaa
gcggttgtggatgaagccaggcctgtgcccattcccaacttggaagcgaccgagatccaa
gacgtttacgatcccaagagaatcatcggagccagtattctcgagctagtgccaattcga
gaatggcaagaaaaggtccagcataaggagagcattcaggtgccttcacggtttgtggct
gcacgtgtgacccgagtggcaggcaacgaagacgctgtggacagacttcgtgtgctacga
tacttcttcttcgttctgctcttttaccttcactccaagcccggaaaggctcgcggtact
cgttccatacctccacgcgacaagctcagggaactccttgctcccgcgcctgaggccgtt
gtcgagagtattcgccgaaagttctccgaccgaggcgagatgcgaaaattccacatcgat
cttctcattacacattgctgtgtattcgctagcatcatcgataacttcgaggttgataca
cagaacttgcgtgatgacttgaagatcgatcagaagacgatgaacggctacttccatgag
atcggtggccgtgtcaagcctgtgacgaacaaggagaccaaggccacggtatctctggca
cgattggcgctacctctaaacttccccaagcagaggcatatcgctcccaagcgtcgatag
>Fp49
atgggttcagaaaagcgcaagagaagcggagatacaacctccaagccaaagaagaaggtc
gtcatcgatgcatctccctcgacgactgtgtcttccgtactccgacccaagcattgtcct
cccgtgattgctaccgctgttggatttgaagtgccgaacaacattccattccactcatat
gcgcccaaagatgttgccaagtcgaaggccaaacaggcaaagtcagccggcgagaaggac
ttcctgttgcactccaacgcgcaccgaactatggactacacagtcaaggcggatggagct
agagatgttaagccagccctgaaccacttcctcggaatatacgaccccaaaaccggtaaa
ctcgaggtggttgaggcaaagaagatgactatgcgggcatcagtacgggcaaagcagagc
gctgctgctgccgctggcgagcgcgatgccagccagactatgatgcaactgaagacagac
cttggtcaaacattcggtaccaagaaggcgaagaaggcgatccaggagaacgtcatgaac
gccattgcgccgctgaagaaggccggagaagcccccacaaagattgacgctgctgctcgc
gccatgctcagttccgtcggagaggtcacatcgaccatggcttcaagagaagaattacaa
gcggttgtggatgaagccaggcctgtgcccattcccaacttggaagcgaccgagatccaa
gacgtttacgatcccaagagaatcatcggagccagtattctcgagctagtgccaattcga
gaatggcaagaaaaggtccagcataaggagagcattcaggtgccttcacggtttgtggct
gcacgtgtgacccgagtggcaggcaacgaagacgctgtggacagacttcgtgtgctacga
tacttcttcttcgttctgctcttttaccttcactccaagcccggaaaggctcgcggtact
cgttccatacctccacgcgacaagctcagggaactccttgctcccgcgcctgaggccgtt
gtcgagagcattcgccgaaagttctctgaccgaggcgagatgcgaaaattccacatcgat
cttctcattacacattgctgtgtattcgctagcatcatcgataacttcgaggttgataca
cagaacttgcgtgatgacttgaagatcgatcagaagacgatgaacggctatttccatgag
atcggtggccgtgtcaagcctgtgacgaacaaggagaccaaggccacggtatctctggca
cgattggcgctacctttgaacttccccaagcagaggcatatcgctcccaagcgtcgataa
>Fp50
atgggttcagaaaagcgcaagagaagcggagatacaacctccaagccaaaaaagaaggtc
gtcatcgatgcatctccctcgacgactgtgtcttccgtactccgacccaagcattgtcct
cccgtgattgctaccgctgttggatttgaagtgccgaacaacattccattccactcatat
gcgcccaaagatgttgccaagtcgaaggccaaacaggcaaagtcagccggcgagaaggac
ttcctgttgcactccaacgcgcaccgaactatggactacacagtcaaggcggatggagct
agagatgttaagccagccctgaaccacttcctcggaatatacgaccccaaaaccggtaaa
ctcgaggtggttgaggcaaagaagatgactatgcgggcatcagtacgggcaaagcagagc
gctgctgctgccgctggcgagcgcgatgccagccagactatgatgcaactgaagacagac
cttggtcaaacattcggtaccaagaaggcgaagaaggcgatccaggagaacgtcatgaac
gccattgcgccgctgaagaaggccggagaagcccccacaaagattgacgctgctgctcgc
gccatgctcagttccgtcggagaggtcacatcgaccatggcttcaagagaagaattacaa
gcggttgtggatgaagccaggcctgtgcccattcccaacttggaagcgaccgagatccaa
gacgtttacgatcccaagagaatcatcggagccagtattctcgagctagtgccaattcga
gaatggcaagaaaaggtccagcataaggagagcattcaggtgccttcacggtttgtggct
gcacgtgtggcccgagtggcaggcaacgaagacgctgtggacagacttcgtgtgctacga
tacttcttcttcgttctgctcttttaccttcactccaagcccggaaaggctcgcggtact
cgttccatacctccacgcgacaagctcagggaactccttgctcccgcgcctgaggccgtt
gtcgagagcattcgccgaaagttctctgaccgaggcgagatgcgaaaattccacatcgat
cttctcattacacattgctgtgtattcgctagcatcatcgataacttcgaggttgataca
cagaacttgcgtgatgacttgaagatcgatcagaagacgatgaacggctatttccatgag
atcggtggccgtgtcaagcctgtgacgaacaaggagaccaaggccacggtatctctggca
cgattggcgctacctttgaacttccccaagcagaggcatatcgctcccaagcgtcgataa
>Fp51
atgggttcagaaaagcgcaagagaagcggagatacaacctccaagccaaaaaagaaggtc
gtcatcgatgcatctccctcgacgactgtgtcttccgtactccgacccaagcattgtcct
cccgtgattgctaccgctgttggatttgaagtgccgaacaacattccattccactcatat
gcgcccaaagatgttgccaagtcgaaggccaaacaggcaaagtcagccggcgagaaggac
ttcctgttgcactccaacgcgcaccgaactatggactacacagtcaaggcggatggagct
agagatgttaagccagccctgaaccacttcctcggaatatacgaccccaaaaccggtaaa
ctcgaggtggttgaggcaaagaagatgactatgcgggcatcagtacgggcaaagcagagc
gctgctgctgccgctggcgagcgcgatgccagccagactatgatgcaactgaagacagac
cttggtcaaacattcggtaccaagaaggcgaagaaggcgatccaggagaacgtcatgaac
gccattgcgccgctgaagaaggccggagaagcccccacaaagattgacgctgctgctcgc
gccatgctcagttccgtcggagaggtcacatcgaccatggcttcaagagaagaattacaa
gcggttgtggatgaagccaggcctgtgcccattcccaacttggaagcgaccgagatccaa
gacgtttacgatcccaagagaatcatcggagccagtattctcgagctagtgccaattcga
gaatggcaagaaaaggtccagcataaggagagcattcaggtgccttcacggtttgtggct
gcacgtgtgacccgagtggcaggcaacgaagacgctgtggacagacttcgtgtgctacga
tacttcttcttcgttctgctcttttaccttcactccaagcccggaaaggctcgcggtact
cgttccatacctccacgcgacaagctcagggaactccttgctcccgcgcctgaggccgtt
gtcgagagcattcgccgaaagttctctgaccgaggcgagatgcgaaaattccacatcgat
cttctcattacacattgctgtgtattcgctagcatcatcgataacttcgaggttgataca
cagaacttgcgtgatgacttgaagatcgatcagaagacgatgaacggctatttccatgag
atcggtggccgtgtcaagcctgtgacgaacaaggagaccaaggccacggtatctctggca
cgattggcgctacctttgaacttccccaagcagaggcatatcgctcccaagcgtcgataa
>Fp59
atgggttcagaaaagcgcaagagaagcggagatacaacctccaagccaaagaagaaggtc
gtcatcgatgcatctccctcgacgactgtgtcttccgtactccgacccaagcattgtcct
cccgtgattgctaccgctgttggatttgaagtgccgaacaacattccattccactcatat
gcgcccaaagatgttgccaagtcgaaggccaaacaggcaaagtcagccggcgagaaggac
ttcctgttgcactccaacgcgcaccgaactatggactacacagtcaaggcggatggagct
agagatgttaagccagccctgaaccacttcctcggaatatacgaccccaaaaccggtaaa
ctcgaggtggttgaggcaaagaagatgactatgcgggcatcagtacgggcaaagcagagc
gctgctgctgccgctggcgagcgcgatgccagccagactatgatgcaactgaagacagac
cttggtcaaacattcggtaccaagaaggcgaagaaggcgatccaggagaacgtcatgaac
gccattgcgccgctgaagaaggccggagaagcccccacaaagattgacgctgctgctcgc
gccatgctcagttccgtcggagaggtcacatcgaccatggcttcaagagaagaattacaa
gcggttgtggatgaagccaggcctgtgcccattcccaacttggaagcgaccgagatccaa
gacgtttacgatcccaagagaatcatcggagccagtattctcgagctagtgccaattcga
gaatggcaagaaaaggtccagcataaggagagcattcaggtgccttcacggtttgtggct
gcacgtgtgacccgagtggcaggcaacgaagacgctgtggacagacttcgtgtgctacga
tacttcttcttcgttctgctcttttaccttcactccaagcccggaaaggctcgcggtact
cgttccatacctccacgcgacaagctcagggaactccttgctcccgcgcctgaggccgtt
gtcgagagcattcgccgaaagttctctgaccgaggcgagatgcgaaaattccacatcgat
cttctcattacacattgctgtgtattcgctagcatcatcgataacttcgaggttgataca
cagaacttgcgtgatgacttgaagatcgatcagaagacgatgaacggctatttccatgag
atcggtggccgtgtcaagcctgtgacgaacaaggagaccaaggccacggtatctctggca
cgattggcgctacctttgaacttccccaagcagaggcatatcgctcccaagcgtcgataa
>Fp63
atgggttcagaaaagcgcaagagaagcggagatacaacctccaagccaaagaagaaggtc
gtcatcgatgcatctccctcgacgactgtgtcttccgtactccgacccaagcattgtcct
cccgtgattgctaccgctgttggatttgaagtgccgaacaacattccattccactcatat
gcgcccaaagatgttgccaagtcgaaggccaaacaggcaaagtcagccggcgagaaggac
ttcctgttgcactccaacgcgcaccgaactatggactacacagtcaaggcggatggagct
agagatgttaagccagccctgaaccacttcctcggaatatacgaccccaaaaccggtaaa
ctcgaggtggttgaggcaaagaagatgactatgcgggcatcagtacgggcaaagcagagc
gctgctgctgccgctggcgagcgcgatgccagccagactatgatgcaactgaagacagac
cttggtcaaacattcggtaccaagaaggcgaagaaggcgatccaggagaacgtcatgaac
gccattgcgccgctgaagaaggccggagaagcccccacaaagattgacgctgctgctcgc
gccatgctcagttccgtcggagaggtcacatcgaccatggcttcaagagaagaattacaa
gcggttgtggatgaagccaggcctgtgcccattcccaacttggaagcgaccgagatccaa
gacgtttacgatcccaagagaatcatcggagccagtattctcgagctagtgccaattcga
gaatggcaagaaaaggtccagcataaggagagcattcaggtgccttcacggtttgtggct
gcacgtgtgacccgagtggcaggcaacgaagacgctgtggacagacttcgtgtgctacga
tacttcttcttcgttctgctcttttaccttcactccaagcccggaaaggctcgcggtact
cgttccatacctccacgcgacaagctcagggaactccttgctcccgcgcctgaggccgtt
gtcgagagcattcgccgaaagttctctgaccgaggcgagatgcgaaaattccacatcgat
cttctcattacacattgctgtgtattcgctagcatcatcgataacttcgaggttgataca
cagaacttgcgtgatgacttgaagatcgatcagaagacgatgaacggctatttccatgag
atcggtggccgtgtcaagcctgtgacgaacaaggagaccaaggccacggtatctctggca
cgattggcgctacctttgaacttccccaagcagaggcatatcgctcccaagcgtcgataa
>Fp65
atgggttcagaaaagcgcaagagaagcggagatacaacctccaagccaaaaaagaaggtc
gtcatcgatgcatctccctcgacgactgtgtcttccgtactccgacccaagcattgtcct
cccgtgattgctaccgctgttggatttgaagtgccgaacaacattccattccactcatat
gcgcccaaagatgttgccaagtcgaaggccaaacaggcaaagtcagccggcgagaaggac
ttcctgttgcactccaacgcgcaccgaactatggactacacagtcaaggcggatggagct
agagatgttaagccagccctgaaccacttcctcggaatatacgaccccaaaaccggtaaa
ctcgaggtggttgaggcaaagaagatgactatgcgggcatcagtacgggcaaagcagagc
gctgctgctgccgctggcgagcgcgatgccagccagactatgatgcaactgaagacagac
cttggtcaaacattcggtaccaagaaggcgaagaaggcgatccaggagaacgtcatgaac
gccattgcgccgctgaagaaggccggagaagcccccacaaagattgacgctgctgctcgc
gccatgctcagttccgtcggagaggtcacatcgaccatggcttcaagagaagaattacaa
gcggttgtggatgaagccaggcctgtgcccattcccaacttggaagcgaccgagatccaa
gacgtttacgatcccaagagaatcatcggagccagtattctcgagctagtgccaattcga
gaatggcaagaaaaggtccagcataaggagagcattcaggtgccttcacggtttgtggct
gcacgtgtgacccgagtggcaggcaacgaagacgctgtggacagacttcgtgtgctacga
tacttcttcttcgttctgctcttttaccttcactccaagcccggaaaggctcgcggtact
cgttccatacctccacgcgacaagctcagggaactccttgctcccgcgcctgaggccgtt
gtcgagagcattcgccgaaagttctctgaccgaggcgagatgcgaaaattccacatcgat
cttctcattacacattgctgtgtattcgctagcatcatcgataacttcgaggttgataca
cagaacttgcgtgatgacttgaagatcgatcagaagacgatgaacggctatttccatgag
atcggtggccgtgtcaagcctgtgacgaacaaggagaccaaggccacggtatctctggca
cgattggcgctacctttgaacttccccaagcagaggcatatcgctcccaagcgtcgataa
>Fp66
atgggttcagaaaagcgcaagagaagcggagatacaacctccaagccaaagaagaaggtc
gtcatcgatgcatctccctcgacgactgtgtcttccgtactccgacccaagcattgtcct
cccgtgattgctaccgctgttggatttgaagtgccgaacaacattccattccactcatat
gcgcccaaagatgttgccaagtcgaaggccaaacaggcaaagtcagccggcgagaaggac
ttcctgttgcactccaacgcgcaccgaactatggactacacagtcaaggcggatggagct
agagatgttaagccagccctgaaccacttcctcggaatatacgaccccaaaaccggtaaa
ctcgaggtggttgaggcaaagaagatgactatgcgggcatcagtacgggcaaagcagagc
gctgctgctgccgctggcgagcgcgatgccagccagactatgatgcaactgaagacagac
cttggtcaaacattcggtaccaagaaggcgaagaaggcgatccaggagaacgtcatgaac
gccattgcgccgctgaagaaggccggagaagcccccacaaagattgacgctgctgctcgc
gccatgctcagttccgtcggagaggtcacatcgaccatggcttcaagagaagaattacaa
gcggttgtggatgaagccaggcctgtgcccattcccaacttggaagcgaccgagatccaa
gacgtttacgatcccaagagaatcatcggagccagtattctcgagctagtgccaattcga
gaatggcaagaaaaggtccagcataaggagagcattcaggtgccttcacggtttgtggct
gcacgtgtgacccgagtggcaggcaacgaagacgctgtggacagacttcgtgtgctacga
tacttcttcttcgttctgctcttttaccttcactccaagcccggaaaggctcgcggtact
cgttccatacctccacgcgacaagctcagggaactccttgctcccgcgcctgaggccgtt
gtcgagagcattcgccgaaagttctctgaccgaggcgagatgcgaaaattccacatcgat
cttctcattacacattgctgtgtattcgctagcatcatcgataacttcgaggttgataca
cagaacttgcgtgatgacttgaagatcgatcagaagacgatgaacggctatttccatgag
atcggtggccgtgtcaagcctgtgacgaacaaggagaccaaggccacggtatctctggca
cgattggcgctacctttgaacttccccaagcagaggcatatcgctcccaagcgtcgataa
>Fp72
atgggttcagaaaagcgcaagagaagcggagatacaacctccaagccaaagaagaaggtc
gtcatcgatgcatctccctcgacgactgtgtcttccgtactccgacccaagcattgtcct
cccgtgattgctaccgctgttggatttgaagtgccgaacaacattccattccactcatat
gcgcccaaagatgttgccaagtcgaaggccaaacaggcaaagtcagccggcgagaaggac
ttcctgttgcactccaacgcgcaccgaactatggactacacagtcaaggcggatggagct
agagatgttaagccagccctgaaccacttcctcggaatatacgaccccaaaaccggtaaa
ctcgaggtggttgaggcaaagaagatgactatgcgggcatcagtacgggcaaagcagagc
gctgctgctgccgctggcgagcgcgatgccagccagactatgatgcaactgaagacagac
cttggtcaaacattcggtaccaagaaggcgaagaaggcgatccaggagaacgtcatgaac
gccattgcgccgctgaagaaggccggagaagcccccacaaagattgacgctgctgctcgc
gccatgctcagttccgtcggagaggtcacatcgaccatggcttcaagagaagaattacaa
gcggttgtggatgaagccaggcctgtgcccattcccaacttggaagcgaccgagatccaa
gacgtttacgatcccaagagaatcatcggagccagtattctcgagctagtgccaattcga
gaatggcaagaaaaggtccagcataaggagagcattcaggtgccttcacggtttgtggct
gcacgtgtgacccgagtggcaggcaacgaagacgctgtggacagacttcgtgtgctacga
tacttcttcttcgttctgctcttttaccttcactccaagcccggaaaggctcgcggtact
cgttccatacctccacgcgacaagctcagggaactccttgctcccgcgcctgaggccgtt
gtcgagagcattcgccgaaagttctctgaccgaggcgagatgcgaaaattccacatcgat
cttctcattacacattgctgtgtattcgctagcatcatcgataacttcgaggttgataca
cagaacttgcgtgatgacttgaagatcgatcagaagacgatgaacggctatttccatgag
atcggtggccgtgtcaagcctgtgacgaacaaggagaccaaggccacggtatctctggca
cgattggcgctacctttgaacttccccaagcagaggcatatcgctcccaagcgtcgataa
>Fp73
atgggttcagaaaagcgcaagagaagcggagatacaacctccaagccaaaaaagaaggtc
gtcatcgatgcatctccctcgacgactgtgtcttccgtactccgacccaagcattgtcct
cccgtgattgctaccgctgttggatttgaagtgccgaacaacattccattccactcatat
gcgcccaaagatgttgccaagtcgaaggccaaacaggcaaagtcagccggcgagaaggac
ttcctgttgcactccaacgcgcaccgaactatggactacacagtcaaggcggatggagct
agagatgttaagccagccctgaaccacttcctcggaatatacgaccccaaaaccggtaaa
ctcgaggtggttgaggcaaagaagatgactatgcgggcatcagtacgggcaaagcagagc
gctgctgctgccgctggcgagcgcgatgccagccagactatgatgcaactgaagacagac
cttggtcaaacattcggtaccaagaaggcgaagaaggcgatccaggagaacgtcatgaac
gccattgcgccgctgaagaaggccggagaagcccccacaaagattgacgctgctgctcgc
gccatgctcagttccgtcggagaggtcacatcgaccatggcttcaagagaagaattacaa
gcggttgtggatgaagccaggcctgtgcccattcccaacttggaagcgaccgagatccaa
gacgtttacgatcccaagagaatcatcggagccagtattctcgagctagtgccaattcga
gaatggcaagaaaaggtccagcataaggagagcattcaggtgccttcacggtttgtggct
gcacgtgtgacccgagtggcaggcaacgaagacgctgtggacagacttcgtgtgctacga
tacttcttcttcgttctgctcttttaccttcactccaagcccggaaaggctcgcggtact
cgttccatacctccacgcgacaagctcagggaactccttgctcccgcgcctgaggccgtt
gtcgagagcattcgccgaaagttctctgaccgaggcgagatgcgaaaattccacatcgat
cttctcattacacattgctgtgtattcgctagcatcatcgataacttcgaggttgataca
cagaacttgcgtgatgacttgaagatcgatcagaagacgatgaacggctatttccatgag
atcggtggccgtgtcaagcctgtgacgaacaaggagaccaaggccacggtatctctggca
cgattggcgctacctttgaacttccccaagcagaggcatatcgctcccaagcgtcgataa
>Fp76
atgggttcagaaaagcgcaagagaagcggagatacaacctccaagccaaaaaagaaggtc
gtcatcgatgcatctccctcgacgactgtgtcttccgtactccgacccaagcattgtcct
cccgtgattgctaccgctgttggatttgaagtgccgaacaacattccattccactcatat
gcgcccaaagatgttgccaagtcgaaggccaaacaggcaaagtcagccggcgagaaggac
ttcctgttgcactccaacgcgcaccgaactatggactacacagtcaaggcggatggagct
agagatgttaagccagccctgaaccacttcctcggaatatacgaccccaaaaccggtaaa
ctcgaggtggttgaggcaaagaagatgactatgcgggcatcagtacgggcaaagcagagc
gctgctgctgccgctggcgagcgcgatgccagccagactatgatgcaactgaagacagac
cttggtcaaacattcggtaccaagaaggcgaagaaggcgatccaggagaacgtcatgaac
gccattgcgccgctgaagaaggccggagaagcccccacaaagattgacgctgctgctcgc
gccatgctcagttccgtcggagaggtcacatcgaccatggcttcaagagaagaattacaa
gcggttgtggatgaagccaggcctgtgcccattcccaacttggaagcgaccgagatccaa
gacgtttacgatcccaagagaatcatcggagccagtattctcgagctagtgccaattcga
gaatggcaagaaaaggtccagcataaggagagcattcaggtgccttcacggtttgtggct
gcacgtgtgacccgagtggcaggcaacgaagacgctgtggacagacttcgtgtgctacga
tacttcttcttcgttctgctcttttaccttcactccaagcccggaaaggctcgcggtact
cgttccatacctccacgcgacaagctcagggaactccttgctcccgcgcctgaggccgtt
gtcgagagcattcgccgaaagttctctgaccgaggcgagatgcgaaaattccacatcgat
cttctcattacacattgctgtgtattcgctagcatcatcgataacttcgaggttgataca
cagaacttgcgtgatgacttgaagatcgatcagaagacgatgaacggctatttccatgag
atcggtggccgtgtcaagcctgtgacgaacaaggagaccaaggccacggtatctctggca
cgattggcgctacctttgaacttccccaagcagaggcatatcgctcccaagcgtcgataa
>Fp78
atgggttcagaaaagcgcaagagaagcggagatacaacctccaagccaaagaagaaggtc
gtcatcgatgcatctccctcgacgactgtgtcttccgtactccgacccaagcattgtcct
cccgtgattgctaccgctgttggatttgaagtgccgaacaacattccattccactcatat
gcgcccaaagatgttgccaagtcgaaggccaaacaggcaaagtcagccggcgagaaggac
ttcctgttgcactccaacgcgcaccgaactatggactacacagtcaaggcggatggagct
agagatgttaagccagccctgaaccacttcctcggaatatacgaccccaaaaccggtaaa
ctcgaggtggttgaggcaaagaagatgactatgcgggcatcagtacgggcaaagcagagc
gctgctgctgccgctggcgagcgcgatgccagccagactatgatgcaactgaagacagac
cttggtcaaacattcggtaccaagaaggcgaagaaggcgatccaggagaacgtcatgaac
gccattgcgccgctgaagaaggccggagaagcccccacaaagattgacgctgctgctcgc
gccatgctcagttccgtcggagaggtcacatcgaccatggcttcaagagaagaattacaa
gcggttgtggatgaagccaggcctgtgcccattcccaacttggaagcgaccgagatccaa
gacgtttacgatcccaagagaatcatcggagccagtattctcgagctagtgccaattcga
gaatggcaagaaaaggtccagcataaggagagcattcaggtgccttcacggtttgtggct
gcacgtgtgacccgagtggcaggcaacgaagacgctgtggacagacttcgtgtgctacga
tacttcttcttcgttctgctcttttaccttcactccaagcccggaaaggctcgcggtact
cgttccatacctccacgcgacaagctcagggaactccttgctcccgcgcctgaggccgtt
gtcgagagcattcgccgaaagttctctgaccgaggcgagatgcgaaaattccacatcgat
cttctcattacacattgctgtgtattcgctagcatcatcgataacttcgaggttgataca
cagaacttgcgtgatgacttgaagatcgatcagaagacgatgaacggctatttccatgag
atcggtggccgtgtcaagcctgtgacgaacaaggagaccaaggccacggtatctctggca
cgattggcgctacctttgaacttccccaagcagaggcatatcgctcccaagcgtcgataa
>Fp81
atgggttcagaaaagcgcaagagaagcggagatacaacctccaagccaaagaagaaggtc
gtcatcgatgcatctccctcgacgaccgtgtcttccgtactccgacccaagcattgtcct
cccgtgattgctaccgctgttggatttgaagtgccgaacaacattccattccactcatat
gcgcccaaagatgttgccaagtcgaaggccaaacaggcaaagtcagccggcgagaaggac
ttcctgttgcactccaacgcgcaccgaactatggactacacagtcaaggcggatggagct
agagatgttaagccagccctgaaccacttcctcggaatatacgaccccaagaccggcaaa
ctcgaggtggttgaggcaaagaagatgactatgcgggcatcagtacgggcaaagcagagc
gctgctgctgccgctggcgagcgcgatgccagccagactatgatgcaactgaagacagac
cttggtcaaacgttcggtaccaagaaggcgaagaaggcgatccaggagaacgtcatgaac
gccattgcgccgctgaagaaggccggagaagcccccacaaagattgacgctgctgctcgc
gccatgctcagttccgtcggagaggtcacatcgaccatggcttcaagagaagaattacaa
gcggttgtggatgaagccaggcctgtgcccattcccaacttggaagcgaccgagatccaa
gacgtttacgatcccaagagaatcatcggagccagtattctcgagctagtgccaattcga
gaatggcaagaaaaggtccagcataaggagagcattcaggtgccttcacggtttgtggct
gcacgtgtgacccgagtggcaggcaacgaagacgctgtggacagacttcgtgtgctacga
tacttcttcttcgttctgctcttttaccttcactccaagcccggaaaggctcgcggtact
cgttccatacctccacgcgacaagctcagggaactccttgctcccgcgcctgaggccgtt
gtcgagagtattcgccgaaagttctccgaccgaggcgagatgcgaaaattccacatcgat
cttctcattacacattgctgtgtattcgctagcatcatcgataacttcgaggttgataca
cagaacttgcgtgatgacttgaagatcgatcagaagacgatgaacggctacttccatgag
atcggtggccgtgtcaagcctgtgacgaacaaggagaccaaggccacggtatctctggca
cgattggcgctacctctaaacttccccaagcagaggcatatcgctcccaagcgtcgatag
>Fp84
atgggttcagaaaagcgcaagagaagcggagatacaacctccaagccaaagaagaaggtc
gtcatcgatgcatctccctcgacgactgtgtcttccgtactccgacccaagcattgtcct
cccgtgattgctaccgctgttggatttgaagtgccgaacaacattccattccactcatat
gcgcccaaagatgttgccaagtcgaaggccaaacaggcaaagtcagccggcgagaaggac
ttcctgttgcactccaacgcgcaccgaactatggactacacagtcaaggcggatggagct
agagatgttaagccagccctgaaccacttcctcggaatatacgaccccaaaaccggtgaa
ctcgaggtggttgaggcaaagaagatgactatgcgggcatcagtacgggcaaagcagagc
gctgctgctgccgctggcgagcgcgatgccagccagactatgatgcaactgaagacagac
cttggtcaaacattcggtaccaagaaggcgaagaaggcgatccaggagaacgtcatgaac
gccattgcgccgctgaagaaggccggagaagcccccacaaagattgacgctgctgctcgc
gccatgctcagttccgtcggagaggtcacatcgaccatggcttcaagagaagaattacaa
gcggttgtggatgaagccaggcctgtgcccattcccaacttggaagcgaccgagatccaa
gacgtttacgatcccaagagaatcatcggagccagtattctcgagctagtgccaattcga
gaatggcaagaaaaggtccagcataaggagagcattcaggtgccttcacggtttgtggct
gcacgtgtgacccgagtggcaggcaacgaagacgctgtggacagacttcgtgtgctacga
tacttcttcttcgttctgctcttttaccttcactccaagcccggaaaggctcgcggtact
cgttccatacctccacgcgacaagctcagggaactccttgctcccgcgcctgaggccgtt
gtcgagagcattcgccgaaagttctctgaccgaggcgagatgcgaaaattccacatcgat
cttctcattacacattgctgtgtattcgctagcatcatcgataacttcgaggttgataca
cagaacttgcgtgatgacttgaagatcgatcagaagacgatgaacggctatttccatgag
atcggtggccgtgtcaagcctgtgacgaacaaggagaccaaggccacggtatctctggca
cgattggcgctacctttgaacttccccaagcagaggcatatcgctcccaagcgtcgataa
>Fp86
atgggttcagaaaagcgcaagagaagcggagatacaacctccaagccaaagaagaaggtc
gtcatcgatgcatctccctcgacgactgtgtcttccgtactccgacccaagcattgtcct
cccgtgattgctaccgctgttggatttgaagtgccgaacaacattccattccactcatat
gcgcccaaagatgttgccaagtcgaaggccaaacaggcaaagtcagccggcgagaaggac
ttcctgttgcactccaacgcgcaccgaactatggactacacagtcaaggcggatggagct
agagatgttaagccagccctgaaccacttcctcggaatatacgaccccaaaaccggtaaa
ctcgaggtggttgaggcaaagaagatgactatgcgggcatcagtacgggcaaagcagagc
gctgctgctgccgctggcgagcgcgatgccagccagactatgatgcaactgaagacagac
cttggtcaaacattcggtaccaagaaggcgaagaaggcgatccaggagaacgtcatgaac
gccattgcgccgctgaagaaggccggagaagcccccacaaagattgacgctgctgctcgc
gccatgctcagttccgtcggagaggtcacatcgaccatggcttcaagagaagaattacaa
gcggttgtggatgaagccaggcctgtgcccattcccaacttggaagcgaccgagatccaa
gacgtttacgatcccaagagaatcatcggagccagtattctcgagctagtgccaattcga
gaatggcaagaaaaggtccagcataaggagagcattcaggtgccttcacggtttgtggct
gcacgtgtgacccgagtggcaggcaacgaagacgctgtggacagacttcgtgtgctacga
tacttcttcttcgttctgctcttttaccttcactccaagcccggaaaggctcgcggtact
cgttccatacctccacgcgacaagctcagggaactccttgctcccgcgcctgaggccgtt
gtcgagagcattcgccgaaagttctctgaccgaggcgagatgcgaaaattccacatcgat
cttctcattacacattgctgtgtattcgctagcatcatcgataacttcgaggttgataca
cagaacttgcgtgatgacttgaagatcgatcagaagacgatgaacggctatttccatgag
atcggtggccgtgtcaagcctgtgacgaacaaggagaccaaggccacggtatctctggca
cgattggcgctacctttgaacttccccaagcagaggcatatcgctcccaagcgtcgataa
>Fvenenatum.busco
atgggttcagaaaagcgcaagagaagcggagatacaacctccaagccaaaaaagaaggtc
gccatcgatgcatctccctcgacctcggtatcttctgtgcttaggcctaagcattgccca
cccgtgattgctacggcagttggatttgaagtgccgaagaacattccattccactcatat
gcgcccaaagatgctgccaagtcgaaggccaaacaggcaaagtcagccggcgagaaggac
tttttgttgcactccaacgcgcaccgaactatggactacacagtcaaggcggacggagct
agaggtgttaagccagccctgaaccacttcctcggaatatacgaccccaagaccggcaaa
ctcgaggtggttgaggcaaagaagatgactatgcgggcatcagtacgggcaaagcagggc
gctgctgctgccgctggcgagcgcgatgccaaccagactatgatgcaactcaagaccgac
cttggccaaacattcggtaccaagaaggcgaagaaggcgatccaggagaatgtcttgaac
gccattgcgccacagaggaaggccggagaagcccctacaaagattgacgccgcggctcgc
gccatgctcagttccgtcggagaggttacatcaaccatggcttcaagagaagaactacaa
gcggttgtagatgaagccaggcctgtgcccattcccaacttggaagcgaccgagatccaa
gacgtttacgatcccaagagaatcatcggagccaatatcctcgagctggtgccaatccga
gaatggcaagagaaggtccagcataaggagagcattcaggtgccttcacggtttgtggct
gcacgtgtgacccgcgtggcaggcaacgaagacgctgtggacagacttcgtgtgctacga
tacttcttcttcgttctgctcttttaccttcactccaagcccggaaaggctcgcggtact
cgttccatacctccacgcgacaagctcagggaactccttgctcccgcgcctgaggccgtt
gtcgagagcattcgccgaaagttctccgaccgaggcgagatgcgaaaattccacatcgac
ctcctgatcacacattgctgtgtattcgctagcatcatcgataacttcgaggttgataca
cagaacttgcgtgatgacctgaagattgatcagaagacgatgaacgcttacttccatgag
atcggtggccgtgtcaagcctgtgacgaacaaggagaccaaggccacggtatctctggca
cgattggcgctacctctgaacttccccaagcagagacatatcgctcccaagcgtcgatag
