# Supplementary material for: Apicidin biosynthesis is linked to accessory chromosomes in Fusarium poae isolates
Source: BMC Genomics. 2021 Aug 4;22:591. doi: 10.1186/s12864-021-07617-y (PMC8340494; doi:10.1186/s12864-021-07617-y)
Supplement: Supplementary file 17 — Additional file 17. Compressed folder containing alignments for each of the 4141 orthologs used in BUSCO analysis. [file 12864_2021_7617_MOESM17_ESM.zip › Fven2_nt_MAFFT/57614at5125_nt.mafft.fasta]

>Fp105
atgtcccgccttttaactcgccgcttcac---ctccctcatccgagcacccacaactcga
ttttcatcaacattccaatcccgtcccggtcctccaaagctccccgcctcagaacaagcc
gaattcgagcgtctacagcgcgcagcgtctgtatcgtctgctttccaacctacacaagaa
acgacagaagccacgggggctacacctgctacttcgcagattaaacatacgactacaccc
gaaaagaaaaccgacgatgagatgaacgtgggttacttccgtggtgcgccgccagagttt
gagggtgatgtgaatcccaagactggagaggttggaggaccaaagaatgaccctcttcga
tggggtggggagagtgattggtcttataacggacgagcaacagacttttaa
>Fp108
atgtcccgccttttaactcgccgcttcac---ctccctcatccgagcacccacaactcga
ttttcatcaacattccaatcccgtcccggtcctccaaagctccccgcctcagaacaagcc
gaattcgagcgtctacagcgcgcagcgtctgtatcgtctgctttccaacctacacaagaa
acgacagaagccacgggggctacacctgctacttcgcagattaaacatacgactacaccc
gaaaagaaaaccgacgatgagatgaacgtgggttacttccgtggtgcgccgccagagttt
gagggtgatgtgaatcccaagactggagaggttggaggaccaaagaatgaccctcttcga
tggggtggggagagtgattggtcttataacggacgagcaacagacttttaa
>Fp118
atgtcccgccttttaactcgccgcttcac---ctccctcatccgagcacccacaactcga
ttttcatcaacattccaatcccgtcccggtcctccaaagctccccgcctcagaacaagcc
gaattcgagcgtctacagcgcgcagcgtctgtatcatctgctttccaacctacacaagaa
acgacagaagccacgggggctacacctgctacttcgcagattaaacatacaactacaccc
gaaaagaaaaccgacgatgagatgaacgtgggttacttccgtggtgcgccgccagagttt
gagggtgatgtgaatcccaagactggagaggttggaggaccaaagaatgaccctcttcga
tggggtggggagagtgattggtcttataacggacgagcaacagacttttaa
>Fp122
atgtcccgccttttaactcgccgcttcac---ctccctcatccgagcacccacaactcga
ttttcatcaacattccaatcccgtcccggtcctccaaagctccccgcctcagaacaagcc
gaattcgagcgtctacagcgcgcagcgtctgtatcatctgctttccaacctacacaagaa
acgacagaagccacgggggctacacctgctacttcgcagattaaacatacaactacaccc
gaaaagaaaaccgacgatgagatgaacgtgggttacttccgtggtgcgccgccagagttt
gagggtgatgtgaatcccaagactggagaggttggaggaccaaagaatgaccctcttcga
tggggtggggagagtgattggtcttataacggacgagcaacagacttttaa
>Fp125
atgtcccgccttttaactcgccgcttcac---ctccctcatccgagcacccacaactcga
ttttcatcaacattccaatcccgtcccggtcctccaaagctccccgcctcagaacaagcc
gaattcgagcgtctacagcgcgcagcgtctgtatcatctgctttccaacctacacaagaa
acgacagaagccacgggggctacacctgctacttcgcagattaaacatacaactacaccc
gaaaagaaaaccgacgatgagatgaacgtgggttacttccgtggtgcgccgccagagttt
gagggtgatgtgaatcccaagactggagaggttggaggaccaaagaatgaccctcttcga
tggggtggggagagtgattggtcttataacggacgagcaacagacttttaa
>Fp13r
atgtcccgccttttaactcgccgcttcac---ctccctcatccgagcacccacaactcga
ttttcatcaacattccaatcccgtcccggtcctccaaagctccccgcctcagaacaagcc
gaattcgagcgtctacagcgcgcagcgtctgtatcgtctgctttccaacctacacaagaa
acgacagaagccacgggggctacacctgctacttcgcagattaaacatacgactacaccc
gaaaagaaaaccgacgatgagatgaacgtgggttacttccgtggtgcgccgccagagttt
gagggtgatgtgaatcccaagactggagaggttggaggaccaaagaatgaccctcttcga
tggggtggggagagtgattggtcttataacggacgagcaacagacttttaa
>Fp144
atgtcccgccttttaactcgccgcttcac---ctccctcatccgagcacccacaactcga
ttttcatcaacattccaatcccgtcccggtcctccaaagctccccgcctcagaacaagcc
gaattcgagcgtctacagcgcgcagcgtctgtatcatctgctttccaacctacacaagaa
acgacagaagccacgggggctacacctgctacttcgcagattaaacatacaactacaccc
gaaaagaaaaccgacgatgagatgaacgtgggttacttccgtggtgcgccgccagagttt
gagggtgatgtgaatcccaagactggagaggttggaggaccaaagaatgaccctcttcga
tggggtggggagagtgattggtcttataacggacgagcaacagacttttaa
>Fp146
atgtcccgccttttaactcgccgcttcac---ctccctcatccgagcacccacaactcga
ttttcatcaacattccaatcccgtcccggtcctccaaagctccccgcctcagaacaagcc
gaattcgagcgtctacagcgcgcagcgtctgtatcgtctgctttccaacctacacaagaa
acgacagaagccacgggggctacacctgctacttcgcagattaaacatacgactacaccc
gaaaagaaaaccgacgatgagatgaacgtgggttacttccgtggtgcgccgccagagttt
gagggtgatgtgaatcccaagactggagaggttggaggaccaaagaatgaccctcttcga
tggggtggggagagtgattggtcttataacggacgagcaacagacttttaa
>Fp155
atgtcccgccttttaactcgccgcttcac---ctccctcatccgagcacccacaactcga
ttttcatcaacattccaatcccgtcccggtcctccaaagctccccgcctcagaacaagcc
gaattcgagcgtctacagcgcgcagcgtctgtatcatctgctttccaacctacacaagaa
acgacagaagccacgggggctacacctgctacttcgcagattaaacatacaactacaccc
gaaaagaaaaccgacgatgagatgaacgtgggttacttccgtggtgcgccgccagagttt
gagggtgatgtgaatcccaagactggagaggttggaggaccaaagaatgaccctcttcga
tggggtggggagagtgattggtcttataacggacgagcaacagacttttaa
>Fp157
atgtcccgccttttaactcgccgcttcac---ctccctcatccgagcacccacaactcga
ttttcatcaacattccaatcccgtcccggtcctccaaagctccccgcctcagaacaagcc
gaattcgagcgtctacagcgcgcagcgtctgtatcgtctgctttccaacctacacaagaa
acgacagaagccacgggggctacacctgctacttcgcagattaaacatacgactacaccc
gaaaagaaaaccgacgatgagatgaacgtgggttacttccgtggtgcgccgccagagttt
gagggtgatgtgaatcccaagactggagaggttggaggaccaaagaatgaccctcttcga
tggggtggggagagtgattggtcttataacggacgagcaacagacttttaa
>Fp16r
atgtcccgccttttaactcgccgcttcac---ctccctcatccgagcacccacaactcga
ttttcatcaacattccaatcccgtcccggtcctccaaagctccccgcctcagaacaagcc
gaattcgagcgtctacagcgcgcagcgtctgtatcatctgctttccaacctacacaagaa
acgacagaagccacgggggctacacctgctacttcgcagattaaacatacaactacaccc
gaaaagaaaaccgacgatgagatgaacgtgggttacttccgtggtgcgccgccagagttt
gagggtgatgtgaatcccaagactggagaggttggaggaccaaagaatgaccctcttcga
tggggtggggagagtgattggtcttataacggacgagcaacagacttttaa
>Fp1r
atgtcccgccttttaactcgccgcttcac---ctccctcatccgagcacccacaactcga
ttttcatcaacattccaatcccgtcccggtcctccaaagctccccgcctcagaacaagcc
gaattcgagcgtctacagcgcgcagcgtctgtatcgtctgctttccaacctacacaagaa
acgacagaagccacgggggctacacctgctacttcgcagattaaacatacgactacaccc
gaaaagaaaaccgacgatgagatgaacgtgggttacttccgtggtgcgccgccagagttt
gagggtgatgtgaatcccaagactggagaggttggaggaccaaagaatgaccctcttcga
tggggtggggagagtgattggtcttataacggacgagcaacagacttttaa
>Fp21r
atgtcccgccttttaactcgccgcttcac---ctccctcatccgagcacccacaactcga
ttttcatcaacattccaatcccgtcccggtcctccaaagctccccgcctcagaacaagcc
gaattcgagcgtctacagcgcgcagcgtctgtatcatctgctttccaacctacacaagaa
acgacagaagccacgggggctacacctgctacttcgcagattaaacatacaactacaccc
gaaaagaaaaccgacgatgagatgaacgtgggttacttccgtggtgcgccgccagagttt
gagggtgatgtgaatcccaagactggagaggttggaggaccaaagaatgaccctcttcga
tggggtggggagagtgattggtcttataacggacgagcaacagacttttaa
>Fp24r
atgtcccgccttttaactcgccgcttcac---ctccctcatccgagcacccacaactcga
ttttcatcaacattccaatcccgtcccggtcctccaaagctccccgcctcagaacaagcc
gaattcgagcgtctacagcgcgcagcatctgtatcatctgctttccaacctacacaagaa
acgacagaagccacgggggttacacctgctacttcgcagattaaacatacaactacaccc
gaaaagaaaaccgacgatgagatgaacgtgggttacttccgtggtgcgccgccagagttt
gagggtgatgtgaatcccaagactggagaggttggaggaccaaagaatgaccctcttcga
tggggtggggagagtgattggtcttataacggacgagcaacagacttttaa
>Fp2516
atgtcccgccttttaactcgccgcttcac---ctccctcatccgagcacccacaactcga
ttttcatcaacattccaatcccgtcccggtcctccaaagctccccgcctcagaacaagcc
gaattcgagcgtctacagcgcgcagcgtctgtatcgtctgctttccaacctacacaagaa
acgacagaagccacgggggctacacctgctacttcgcagattaaacatacgactacaccc
gaaaagaaaaccgacgatgagatgaacgtgggttacttccgtggtgcgccgccagagttt
gagggtgatgtgaatcccaagactggagaggttggaggaccaaagaatgaccctcttcga
tggggtggggagagtgattggtcttataacggacgagcaacagacttttaa
>Fp26r
atgtcccgccttttaactcgccgcttcac---ctccctcatccgagcacccacaactcga
ttttcatcaacattccaatcccgtcccggtcctccaaagctccccgcctcagaacaagcc
gaattcgagcgtctacagcgcgcagcgtctgtatcgtctgctttccaacctacacaagaa
acgacagaagccacgggggctacacctgctacttcgcagattaaacatacgactacaccc
gaaaagaaaaccgacgatgagatgaacgtgggttacttccgtggtgcgccgccagagttt
gagggtgatgtgaatcccaagactggagaggttggaggaccaaagaatgaccctcttcga
tggggtggggagagtgattggtcttataacggacgagcaacagacttttaa
>Fp33
atgtcccgccttttaactcgccgcttcac---ctccctcatccgagcacccacaactcga
ttttcatcaacattccaatcccgtcccggtcctccaaagctccccgcctcagaacaagcc
gaattcgagcgtctacagcgcgcagcgtctgtatcatctgctttccaacctacacaagaa
acgacagaagccacgggggctacacctgctacttcgcagattaaacatacaactacaccc
gaaaagaaaaccgacgatgagatgaacgtgggttacttccgtggtgcgccgccagagttt
gagggtgatgtgaatcccaagactggagaggttggaggaccaaagaatgaccctcttcga
tggggtggggagagtgattggtcttataacggacgagcaacagacttttaa
>Fp34
atgtcccgccttttaactcgccgcttcac---ctccctcatccgagcacccacaactcga
ttttcatcaacattccaatcccgtcccggtcctccaaagctccccgcctcagaacaagcc
gaattcgagcgtctacagcgcgcagcgtctgtatcatctgctttccaacctacacaagaa
acgacagaagccacgggggctacacctgctacttcgcagattaaacatacaactacaccc
gaaaagaaaaccgacgatgagatgaacgtgggttacttccgtggtgcgccgccagagttt
gagggtgatgtgaatcccaagactggagaggttggaggaccaaagaatgaccctcttcga
tggggtggggagagtgattggtcttataacggacgagcaacagacttttaa
>Fp35
atgtcccgccttttaactcgccgcttcac---ctccctcatccgagcacccacaactcga
ttttcatcaacattccaatcccgtcccggtcctccaaagctccccgcctcagaacaagcc
gaattcgagcgtctacagcgcgcagcgtctgtatcatctgctttccaacctacacaagaa
acgacagaagccacgggggctacacctgctacttcgcagattaaacatacaactacaccc
gaaaagaaaaccgacgatgagatgaacgtgggttacttccgtggtgcgccgccagagttt
gagggtgatgtgaatcccaagactggagaggttggaggaccaaagaatgaccctcttcga
tggggtggggagagtgattggtcttataacggacgagcaacagacttttaa
>Fp38
atgtcccgccttttaactcgccgcttcac---ctccctcatccgagcacccacaactcga
ttttcatcaacattccaatcccgtcccggtcctccaaagctccccgcctcagaacaagcc
gaattcgagcgtctacagcgcgcagcgtctgtatcatctgctttccaacctacacaagaa
acgacagaagccacgggggctacacctgctacttcgcagattaaacatacaactacaccc
gaaaagaaaaccgacgatgagatgaacgtgggttacttccgtggtgcgccgccagagttt
gagggtgatgtgaatcccaagactggagaggttggaggaccaaagaatgaccctcttcga
tggggtggggagagtgattggtcttataacggacgagcaacagacttttaa
>Fp39
atgtcccgccttttaactcgccgcttcac---ctccctcatccgagcacccacaactcga
ttttcatcaacattccaatcccgtcccggtcctccaaagctccccgcctcagaacaagcc
gaattcgagcgtctacagcgcgcagcgtctgtatcgtctgctttccaacctacacaagaa
acgacagaagccacgggggctacacctgctacttcgcagattaaacatacgactacaccc
gaaaagaaaaccgacgatgagatgaacgtgggttacttccgtggtgcgccgccagagttt
gagggtgatgtgaatcccaagactggagaggttggaggaccaaagaatgaccctcttcga
tggggtggggagagtgattggtcttataacggacgagcaacagacttttaa
>Fp42
atgtcccgccttttaactcgccgcttcac---ctccctcatccgagcacccacaactcga
ttttcatcaacattccaatcccgtcccggtcctccaaagctccccgcctcagaacaagcc
gaattcgagcgtctacagcgcgcagcgtctgtatcatctgctttccaacctacacaagaa
acgacagaagccacgggggctacacctgctacttcgcagattaaacatacaactacaccc
gaaaagaaaaccgacgatgagatgaacgtgggttacttccgtggtgcgccgccagagttt
gagggtgatgtgaatcccaagactggagaggttggaggaccaaagaatgaccctcttcga
tggggtggggagagtgattggtcttataacggacgagcaacagacttttaa
>Fp44
atgtcccgccttttaactcgccgcttcac---ctccctcatccgagcacccacaactcga
ttttcatcaacattccaatcccgtcccggtcctccaaagctccccgcctcagaacaagcc
gaattcgagcgtctacagcgcgcagcgtctgtatcatctgctttccaacctacacaagaa
acgacagaagccacgggggctacacctgctacttcgcagattaaacatacaactacaccc
gaaaagaaaaccgacgatgagatgaacgtgggttacttccgtggtgcgccgccagagttt
gagggtgatgtgaatcccaagactggagaggttggaggaccaaagaatgaccctcttcga
tggggtggggagagtgattggtcttataacggacgagcaacagacttttaa
>Fp49
atgtcccgccttttaactcgccgcttcac---ctccctcatccgagcacccacaactcga
ttttcatcaacattccaatcccgtcccggtcctccaaagctccccgcctcagaacaagcc
gaattcgagcgtctacagcgcgcagcgtctgtatcatctgctttccaacctacacaagaa
acgacagaagccacgggggctacacctgctacttcgcagattaaacatacaactacaccc
gaaaagaaaaccgacgatgagatgaacgtgggttacttccgtggtgcgccgccagagttt
gagggtgatgtgaatcccaagactggagaggttggaggaccaaagaatgaccctcttcga
tggggtggggagagtgattggtcttataacggacgagcaacagacttttaa
>Fp50
atgtcccgccttttaactcgccgcttcac---ctccctcatccgagcacccacaactcga
ttttcatcaacattccaatcccgtcccggtcctccaaagctccccgcctcagaacaagcc
gaattcgagcgtctacagcgcgcagcgtctgtatcgtctgctttccaacctacacaagaa
acgacagaagccacgggggctacacctgctacttcgcagattaaacatacgactacaccc
gaaaagaaaaccgacgatgagatgaacgtgggttacttccgtggtgcgccgccagagttt
gagggtgatgtgaatcccaagactggagaggttggaggaccaaagaatgaccctcttcga
tggggtggggagagtgattggtcttataacggacgagcaacagacttttaa
>Fp51
atgtcccgccttttaactcgccgcttcac---ctccctcatccgagcacccacaactcga
ttttcatcaacattccaatcccgtcccggtcctccaaagctccccgcctcagaacaagcc
gaattcgagcgtctacagcgcgcagcgtctgtatcgtctgctttccaacctacacaagaa
acgacagaagccacgggggctacacctgctacttcgcagattaaacatacgactacaccc
gaaaagaaaaccgacgatgagatgaacgtgggttacttccgtggtgcgccgccagagttt
gagggtgatgtgaatcccaagactggagaggttggaggaccaaagaatgaccctcttcga
tggggtggggagagtgattggtcttataacggacgagcaacagacttttaa
>Fp59
atgtcccgccttttaactcgccgcttcac---ctccctcatccgagcacccacaactcga
ttttcatcaacattccaatcccgtcccggtcctccaaagctccccgcctcagaacaagcc
gaattcgagcgtctacagcgcgcagcgtctgtatcatctgctttccaacctacacaagaa
acgacagaagccacgggggctacacctgctacttcgcagattaaacatacaactacaccc
gaaaagaaaaccgacgatgagatgaacgtgggttacttccgtggtgcgccgccagagttt
gagggtgatgtgaatcccaagactggagaggttggaggaccaaagaatgaccctcttcga
tggggtggggagagtgattggtcttataacggacgagcaacagacttttaa
>Fp63
atgtcccgccttttaactcgccgcttcac---ctccctcatccgagcacccacaactcga
ttttcatcaacattccaatcccgtcccggtcctccaaagctccccgcctcagaacaagcc
gaattcgagcgtctacagcgcgcagcgtctgtatcgtctgctttccaacctacacaagaa
acgacagaagccacgggggctacacctgctacttcgcagattaaacatacgactacaccc
gaaaagaaaaccgacgatgagatgaacgtgggttacttccgtggtgcgccgccagagttt
gagggtgatgtgaatcccaagactggagaggttggaggaccaaagaatgaccctcttcga
tggggtggggagagtgattggtcttataacggacgagcaacagacttttaa
>Fp65
atgtcccgccttttaactcgccgcttcac---ctccctcatccgagcacccacaactcga
ttttcatcaacattccaatcccgtcccggtcctccaaagctccccgcctcagaacaagcc
gaattcgagcgtctacagcgcgcagcgtctgtatcgtctgctttccaacctacacaagaa
acgacagaagccacgggggctacacctgctacttcgcagattaaacatacgactacaccc
gaaaagaaaaccgacgatgagatgaacgtgggttacttccgtggtgcgccgccagagttt
gagggtgatgtgaatcccaagactggagaggttggaggaccaaagaatgaccctcttcga
tggggtggggagagtgattggtcttataacggacgagcaacagacttttaa
>Fp66
atgtcccgccttttaactcgccgcttcac---ctccctcatccgagcacccacaactcga
ttttcatcaacattccaatcccgtcccggtcctccaaagctccccgcctcagaacaagcc
gaattcgagcgtctacagcgcgcagcgtctgtatcatctgctttccaacctacacaagaa
acgacagaagccacgggggctacacctgctacttcgcagattaaacatacaactacaccc
gaaaagaaaaccgacgatgagatgaacgtgggttacttccgtggtgcgccgccagagttt
gagggtgatgtgaatcccaagactggagaggttggaggaccaaagaatgaccctcttcga
tggggtggggagagtgattggtcttataacggacgagcaacagacttttaa
>Fp72
atgtcccgccttttaactcgccgcttcac---ctccctcatccgagcacccacaactcga
ttttcatcaacattccaatcccgtcccggtcctccaaagctccccgcctcagaacaagcc
gaattcgagcgtctacagcgcgcagcgtctgtatcatctgctttccaacctacacaagaa
acgacagaagccacgggggctacacctgctacttcgcagattaaacatacaactacaccc
gaaaagaaaaccgacgatgagatgaacgtgggttacttccgtggtgcgccgccagagttt
gagggtgatgtgaatcccaagactggagaggttggaggaccaaagaatgaccctcttcga
tggggtggggagagtgattggtcttataacggacgagcaacagacttttaa
>Fp73
atgtcccgccttttaactcgccgcttcac---ctccctcatccgagcacccacaactcga
ttttcatcaacattccaatcccgtcccggtcctccaaagctccccgcctcagaacaagcc
gaattcgagcgtctacagcgcgcagcgtctgtatcatctgctttccaacctacacaagaa
acgacagaagccacgggggctacacctgctacttcgcagattaaacatacaactacaccc
gaaaagaaaaccgacgatgagatgaacgtgggttacttccgtggtgcgccgccagagttt
gagggtgatgtgaatcccaagactggagaggttggaggaccaaagaatgaccctcttcga
tggggtggggagagtgattggtcttataacggacgagcaacagacttttaa
>Fp76
atgtcccgccttttaactcgccgcttcac---ctccctcatccgagcacccacaactcga
ttttcatcaacattccaatcccgtcccggtcctccaaagctccccgcctcagaacaagcc
gaattcgagcgtctacagcgcgcagcgtctgtatcatctgctttccaacctacacaagaa
acgacagaagccacgggggctacacctgctacttcgcagattaaacatacaactacaccc
gaaaagaaaaccgacgatgagatgaacgtgggttacttccgtggtgcgccgccagagttt
gagggtgatgtgaatcccaagactggagaggttggaggaccaaagaatgaccctcttcga
tggggtggggagagtgattggtcttataacggacgagcaacagacttttaa
>Fp78
atgtcccgccttttaactcgccgcttcac---ctccctcatccgagcacccacaactcga
ttttcatcaacattccaatcccgtcccggtcctccaaagctccccgcctcagaacaagcc
gaattcgagcgtctacagcgcgcagcgtctgtatcatctgctttccaacctacacaagaa
acgacagaagccacgggggctacacctgctacttcgcagattaaacatacaactacaccc
gaaaagaaaaccgacgatgagatgaacgtgggttacttccgtggtgcgccgccagagttt
gagggtgatgtgaatcccaagactggagaggttggaggaccaaagaatgaccctcttcga
tggggtggggagagtgattggtcttataacggacgagcaacagacttttaa
>Fp81
atgtcccgccttttaactcgccgcttcac---ctccctcatccgagcacccacaactcga
ttttcatcaacattccaatcccgtcccggtcctccaaagctccccgcctcagaacaagcc
gaattcgagcgtctacagcgcgcagcgtctgtatcatctgctttccaacctacacaagaa
acgacagaagccacgggggctacacctgctacttcgcagattaaacatacaactacaccc
gaaaagaaaaccgacgatgagatgaacgtgggttacttccgtggtgcgccgccagagttt
gagggtgatgtgaatcccaagactggagaggttggaggaccaaagaatgaccctcttcga
tggggtggggagagtgattggtcttataacggacgagcaacagacttttaa
>Fp84
atgtcccgccttttaactcgccgcttcac---ctccctcatccgagcacccacaactcga
ttttcatcaacattccaatcccgtcccggtcctccaaagctccccgcctcagaacaagcc
gaattcgagcgtctacagcgcgcagcgtctgtatcgtctgctttccaacctacacaagaa
acgacagaagccacgggggctacacctgctacttcgcagattaaacatacgactacaccc
gaaaagaaaaccgacgatgagatgaacgtgggttacttccgtggtgcgccgccagagttt
gagggtgatgtgaatcccaagactggagaggttggaggaccaaagaatgaccctcttcga
tggggtggggagagtgattggtcttataacggacgagcaacagacttttaa
>Fp86
atgtcccgccttttaactcgccgcttcac---ctccctcatccgagcacccacaactcga
ttttcatcaacattccaatcccgtcccggtcctccaaagctccccgcctcagaacaagcc
gaattcgagcgtctacagcgcgcagcgtctgtatcatctgctttccaacctacacaagaa
acgacagaagccacgggggctacacctgctacttcgcagattaaacatacaactacaccc
gaaaagaaaaccgacgatgagatgaacgtgggttacttccgtggtgcgccgccagagttt
gagggtgatgtgaatcccaagactggagaggttggaggaccaaagaatgaccctcttcga
tggggtggggagagtgattggtcttataacggacgagcaacagacttttaa
>Fvenenatum.busco
atgtcccgccttctaacccgccgcttcacaccctccctcatccgaccacccccaacccga
ttctcatcaacattccaatcccgccccggtcctccaaagctccccgcctcagaacaagcc
gaattcgaacgtctacagcgcgcagcatctgtatcatctgctttccaacctacacaagaa
accacagaagctactggagcaacacctgctacgtcgcagataaaacatacaactacaccc
gaaaagaaacccgacgatgagatgaacgtgggttacttccgtggtgcgccgccagagttt
gagggcgatgtgaatcccaagactggagaggttggaggaccaaagaatgagcctcttcga
tggggtggggagagtgattggtcttataacggacgagcgacggatttttaa
