# Supplementary material for: Apicidin biosynthesis is linked to accessory chromosomes in Fusarium poae isolates
Source: BMC Genomics. 2021 Aug 4;22:591. doi: 10.1186/s12864-021-07617-y (PMC8340494; doi:10.1186/s12864-021-07617-y)
Supplement: Supplementary file 17 — Additional file 17. Compressed folder containing alignments for each of the 4141 orthologs used in BUSCO analysis. [file 12864_2021_7617_MOESM17_ESM.zip › Fven2_nt_MAFFT/44768at5125_nt.mafft.fasta]

>Fp105
atgtttaccggaatcgtagaggaagtaggagttgtctccaagcttgacaacaatgattct
accggtggtacttctctgaccatctccatcccttctggctcccagctcctctccgactgc
cacgatggtgattccatctctgtcaatggtgtttgtctcaccgtcacctctttcacacct
gaagccttcaccgttggcgtagcccccgagactctgagaatcaccaacctgggtgacctt
caggagaacagcaacgtcaaccttgagcgcgctgtccgtgctgatacacgcatgggcggc
cactttgtccagggccacgtcgataccaccgccaagatcctgtctgtcaccaaggatggc
aatgccctgactttccgcttccagcctgctcgtagggacatgctgcggtacattgtgtac
aagggctacatcgccattgacggcactagcttgaccgtcaccaaggtcaatgaccaggag
ggctggtgggaggtgatgctgatcgcctacactcaagagagggttgttgtggcgcagaag
aaagagggtgacacagtcaacatcgaggtcgacatgatggccaagtatgctgaaaagtcg
cttggtggcgttgtcggatccgagccgggatctgctgcctcatttcctttcattgaaaag
attgttgagaggatcgtggcacaaggatttggcgcaaagcaataa
>Fp108
atgtttaccggaatcgtagaggaagtaggagttgtctccaagcttgacaacaatgattct
accggtggtacttctctgaccatctccatcccttctggctcccagctcctctccgactgc
cacgatggtgattccatctctgtcaatggtgtttgtctcaccgtcacctctttcacacct
gaagccttcaccgttggcgtagcccccgagactctgagaatcaccaacctgggtgacctt
caggagaacagcaacgtcaaccttgagcgcgctgtccgtgctgatacacgcatgggcggc
cactttgtccagggccacgtcgataccaccgccaagatcctgtctgtcaccaaggatggc
aatgccctgactttccgcttccagcctgctcgtagggacatgctgcggtacattgtgtac
aagggctacatcgccattgacggcactagcttgaccgtcaccaaggtcaatgaccaggag
ggctggtgggaggtgatgctgatcgcctacactcaagagagggttgttgtggcgcagaag
aaagagggtgacacagtcaacatcgaggtcgacatgatggccaagtatgctgaaaagtcg
cttggtggcgttgtcggatccgagccgggatctgctgcctcatttcctttcattgaaaag
attgttgagaggatcgtggcacaaggatttggcgcaaagcaataa
>Fp118
atgtttaccggaatcgtagaggaagtaggagttgtctccaagcttgacaacaatgattct
accggtggtacttctctgaccatctccatcccttctggctcccagctcctctccgactgc
cacgatggtgattccatctctgtcaatggtgtttgtctcaccgtcacctctttcacacct
gaagccttcaccattggcgtagcccccgagactctgagaatcaccaacctgggtgatctt
caggagaacagcaacgtcaaccttgagcgcgctgtccgtgctgatacacgcatgggcggc
cactttgtccagggccacgtcgataccaccgccaagatcctgtctgtcaccaaggatggc
aatgccctgactttccgcttccagcctgctcgtagggacatgctgcggtacattgtgtac
aaaggctacatcgccattgacggcactagcttgaccgtcaccaaggtcaatgaccaggag
ggctggtgggaggtgatgctgatcgcctacactcaagagagggttgttgtggcgcagaag
aaagagggtgacacagtcaacatcgaggtcgacatgatggccaagtatgctgaaaagtcg
cttggtggcgttgtcggatccgagccgggatctgctgcctcatttcctttcattgagaag
attgttgagaggatcgtggcacaaggatttggcgcaaagcaataa
>Fp122
atgtttaccggaatcgtagaggaagtaggagttgtctccaagcttgacaacaatgattct
accggtggtacttctctgaccatctccatcccttctggctcccagctcctctccgactgc
cacgatggtgattccatctctgtcaatggtgtttgtctcaccgtcacctctttcacacct
gaagccttcaccattggcgtagcccccgagactctgagaatcaccaacctgggtgatctt
caggagaacagcaacgtcaaccttgagcgcgctgtccgtgctgatacacgcatgggcggc
cactttgtccagggccacgtcgataccaccgccaagatcctgtctgtcaccaaggatggc
aatgccctgactttccgcttccagcctgctcgtagggacatgctgcggtacattgtgtac
aaaggctacatcgccattgacggcactagcttgaccgtcaccaaggtcaatgaccaggag
ggctggtgggaggtgatgctgatcgcctacactcaagagagggttgttgtggcgcagaag
aaagagggtgacacagtcaacatcgaggtcgacatgatggccaagtatgctgaaaagtcg
cttggtggcgttgtcggatccgagccgggatctgctgcctcatttcctttcattgagaag
attgttgagaggatcgtggcacaaggatttggcgcaaagcaataa
>Fp125
atgtttaccggaatcgtagaggaagtaggagttgtctccaagcttgacaacaatgattct
accggtggtacttctctgaccatctccatcccttctggctcccagctcctctccgactgc
cacgatggtgattccatctctgtcaatggtgtttgtctcaccgtcacctctttcacacct
gaagccttcaccattggcgtagcccccgagactctgagaatcaccaacctgggtgacctt
caggagaacagcaacgtcaaccttgagcgcgctgtccgtgctgatacacgcatgggcggc
cactttgtccagggccacgtcgataccaccgccaagatcctgtctgtcaccaaggatggc
aatgccctgactttccgcttccagcctgctcgtagggacatgctgcggtacattgtgtac
aagggctacatcgccattgacggcactagcttgaccgtcaccaaggtcaatgaccaggag
ggctggtgggaggtgatgctgatcgcctacactcaagagagggttgttgtggcgcagaag
aaagagggtgacacagtcaacatcgaggtcgacatgatggccaagtatgctgaaaagtcg
cttggtggcgttgtcggatccgagccgggatctgctgcctcatttcctttcattgagaag
attgttgagaggatcgtggcacaaggatttggcgcaaagcaataa
>Fp13r
atgtttaccggaatcgtagaggaagtaggagttgtctccaagcttgacaacaatgattct
accggtggtacttctctgaccatctccatcccttctggctcccagctcctctccgactgc
cacgatggtgattccatctctgtcaatggtgtttgtctcaccgtcacctctttcacacct
gaagccttcaccattggcgtagcccccgagactctgagaatcaccaacctgggtgatctt
caggagaacagcaacgtcaaccttgagcgcgctgtccgtgctgatacacgcatgggcggc
cactttgtccagggccacgtcgataccaccgccaagatcctgtctgtcaccaaggatggc
aatgccctgactttccgcttccagcctgctcgtagggacatgctgcggtacattgtgtac
aaaggctacatcgccattgacggcactagcttgaccgtcaccaaggtcaatgaccaggag
ggctggtgggaggtgatgctgatcgcctacactcaagagagggttgttgtggcgcagaag
aaagagggtgacacagtcaacatcgaggtcgacatgatggccaagtatgctgaaaagtcg
cttggtggcgttgtcggatccgagccgggatctgctgcctcatttcctttcattgagaag
attgttgagaggatcgtggcacaaggatttggcgcaaagcaataa
>Fp144
atgtttaccggaatcgtagaggaagtaggagttgtctccaagcttgacaacaatgattct
accggtggtacttctctgaccatctccatcccttctggctcccagctcctctccgactgc
cacgatggtgattccatctctgtcaatggtgtttgtctcaccgtcacctctttcacacct
gaagccttcaccattggcgtagcccccgagactctgagaatcaccaacctgggtgatctt
caggagaacagcaacgtcaaccttgagcgcgctgtccgtgctgatacacgcatgggcggc
cactttgtccagggccacgtcgataccaccgccaagatcctgtctgtcaccaaggatggc
aatgccctgactttccgcttccagcctgctcgtagggacatgctgcggtacattgtgtac
aaaggctacatcgccattgacggcactagcttgaccgtcaccaaggtcaatgaccaggag
ggctggtgggaggtgatgctgatcgcctacactcaagagagggttgttgtggcgcagaag
aaagagggtgacacagtcaacatcgaggtcgacatgatggccaagtatgctgaaaagtcg
cttggtggcgttgtcggatccgagccgggatctgctgcctcatttcctttcattgagaag
attgttgagaggatcgtggcacaaggatttggcgcaaagcaataa
>Fp146
atgtttaccggaatcgtagaggaagtaggagttgtctccaagcttgacaacaatgattct
accggtggtacttctctgaccatctccatcccttctggctcccagctcctctccgactgc
cacgatggtgattccatctctgtcaatggtgtttgtctcaccgtcacctctttcacacct
gaagccttcaccattggcgtagcccccgagactctgagaatcaccaacctgggtgatctt
caggagaacagcaacgtcaaccttgagcgcgctgtccgtgctgatacacgcatgggcggc
cactttgtccagggccacgtcgataccaccgccaagatcctgtctgtcaccaaggatggc
aatgccctgactttccgcttccagcctgctcgtagggacatgctgcggtacattgtgtac
aaaggctacatcgccattgacggcactagcttgaccgtcaccaaggtcaatgaccaggag
ggctggtgggaggtgatgctgatcgcctacactcaagagagggttgttgtggcgcagaag
aaagagggtgacacagtcaacatcgaggtcgacatgatggccaagtatgctgaaaagtcg
cttggtggcgttgtcggatccgagccgggatctgctgcctcatttcctttcattgagaag
attgttgagaggatcgtggcacaaggatttggcgcaaagcaataa
>Fp155
atgtttaccggaatcgtagaggaagtaggagttgtctccaagcttgacaacaatgattct
accggtggtacttctctgaccatctccatcccttctggctcccagctcctctccgactgc
cacgatggtgattccatctctgtcaatggtgtttgtctcaccgtcacctctttcacacct
gaagccttcaccattggcgtagcccccgagactctgagaatcaccaacctgggtgatctt
caggagaacagcaacgtcaaccttgagcgcgctgtccgtgctgatacacgcatgggcggc
cactttgtccagggccacgtcgataccaccgccaagatcctgtctgtcaccaaggatggc
aatgccctgactttccgcttccagcctgctcgtagggacatgctgcggtacattgtgtac
aaaggctacatcgccattgacggcactagcttgaccgtcaccaaggtcaatgaccaggag
ggctggtgggaggtgatgctgatcgcctacactcaagagagggttgttgtggcgcagaag
aaagagggtgacacagtcaacatcgaggtcgacatgatggccaagtatgctgaaaagtcg
cttggtggcgttgtcggatccgagccgggatctgctgcctcatttcctttcattgagaag
attgttgagaggatcgtggcacaaggatttggcgcaaagcaataa
>Fp157
atgtttaccggaatcgtagaggaagtaggagttgtctccaagcttgacaacaatgattct
accggtggtacttctctgaccatctccatcccttctggctcccagctcctctccgactgc
cacgatggtgattccatctctgtcaatggtgtttgtctcaccgtcacctctttcacacct
gaagccttcaccattggcgtagcccccgagactctgagaatcaccaacctgggtgatctt
caggagaacagcaacgtcaaccttgagcgcgctgtccgtgctgatacacgcatgggcggc
cactttgtccagggccacgtcgataccaccgccaagatcctgtctgtcaccaaggatggc
aatgccctgactttccgcttccagcctgctcgtagggacatgctgcggtacattgtgtac
aaaggctacatcgccattgacggcactagcttgaccgtcaccaaggtcaatgaccaggag
ggctggtgggaggtgatgctgatcgcctacactcaagagagggttgttgtggcgcagaag
aaagagggtgacacagtcaacatcgaggtcgacatgatggccaagtatgctgaaaagtcg
cttggtggcgttgtcggatccgagccgggatctgctgcctcatttcctttcattgagaag
attgttgagaggatcgtggcacaaggatttggcgcaaagcaataa
>Fp16r
atgtttaccggaatcgtagaggaagtaggagttgtctccaagcttgacaacaatgattct
accggtggtacttctctgaccatctccatcccttctggctcccagctcctctccgactgc
cacgatggtgattccatctctgtcaatggtgtttgtctcaccgtcacctctttcacacct
gaagccttcaccattggcgtagcccccgagactctgagaatcaccaacctgggtgacctt
caggagaacagcaacgtcaaccttgagcgcgctgtccgtgctgatacacgcatgggcggc
cactttgtccagggccacgtcgataccaccgccaagatcctgtctgtcaccaaggatggc
aatgccctgactttccgcttccagcctgctcgtagggacatgctgcggtacattgtgtac
aagggctacatcgccattgacggcactagcttgaccgtcaccaaggtcaatgaccaggag
ggctggtgggaggtgatgctgatcgcctacactcaagagagggttgttgtggcgcagaag
aaagagggtgacacagtcaacatcgaggtcgacatgatggccaagtatgctgaaaagtcg
cttggtggcgttgtcggatccgagccgggatctgctgcctcatttcctttcattgagaag
attgttgagaggatcgtggcacaaggatttggcgcaaagcaataa
>Fp1r
atgtttaccggaatcgtagaggaagtaggagttgtctccaagcttgacaacaatgattct
accggtggtacttctctgaccatctccatcccttctggctcccagctcctctccgactgc
cacgatggtgattccatctctgtcaatggtgtttgtctcaccgtcacctctttcacacct
gaagccttcaccattggcgtagcccccgagactctgagaatcaccaacctgggtgacctt
caggagaacagcaacgtcaaccttgagcgcgctgtccgtgctgatacacgcatgggcggc
cactttgtccagggccacgtcgataccaccgccaagatcctgtctgtcaccaaggatggc
aatgccctgactttccgcttccagcctgctcgtagggacatgctgcggtacattgtgtac
aagggctacatcgccattgacggcactagcttgaccgtcaccaaggtcaatgaccaggag
ggctggtgggaggtgatgctgatcgcctacactcaagagagggttgttgtggcgcagaag
aaagagggtgacacagtcaacatcgaggtcgacatgatggccaagtatgctgaaaagtcg
cttggtggcgttgtcggatccgagccgggatctgctgcctcatttcctttcattgagaag
attgttgagaggatcgtggcacaaggatttggcgcaaagcaataa
>Fp21r
atgtttaccggaatcgtagaggaagtaggagttgtctccaagcttgacaacaatgattct
accggtggtacttctctgaccatctccatcccttctggctcccagctcctctccgactgc
cacgatggtgattccatctctgtcaatggtgtttgtctcaccgtcacctctttcacacct
gaagccttcaccattggcgtagcccccgagactctgagaatcaccaacctgggtgacctt
caggagaacagcaacgtcaaccttgagcgcgctgtccgtgctgatacacgcatgggcggc
cactttgtccagggccacgtcgataccaccgccaagatcctgtctgtcaccaaggatggc
aatgccctgactttccgcttccagcctgctcgtagggacatgctgcggtacattgtgtac
aagggctacatcgccattgacggcactagcttgaccgtcaccaaggtcaatgaccaggag
ggctggtgggaggtgatgctgatcgcctacactcaagagagggttgttgtggcgcagaag
aaagagggtgacacagtcaacatcgaggtcgacatgatggccaagtatgctgaaaagtcg
cttggtggcgttgtcggatccgagccgggatctgctgcctcatttcctttcattgagaag
attgttgagaggatcgtggcacaaggatttggcgcaaagcaataa
>Fp24r
atgtttaccggaatcgtagaggaagtaggagttgtctccaagcttgacaacaatgattct
accggtggtacttctctgaccatctccatcccttctggctcccagctcctctccgactgc
cacgatggtgattccatctctgtcaatggtgtttgtctcaccgtcacctctttcacacct
gaagccttcaccattggcgtagcccccgagactctgagaatcaccaacctgggtgatctt
caggagaacagcaacgtcaaccttgagcgcgctgtccgtgctgatacacgcatgggcggc
cactttgtccagggccacgtcgataccaccgccaagatcctgtctgtcaccaaggatggc
aatgccctgactttccgcttccagcctgctcgtagggacatgctgcggtacattgtgtac
aaaggctacatcgccattgacggcactagcttgaccgtcaccaaggtcaatgaccaggag
ggctggtgggaggtgatgctgatcgcctacactcaagagagggttgttgtggcgcagaag
aaagagggtgacacagtcaacatcgaggtcgacatgatggccaagtatgctgaaaagtcg
cttggtggcgttgtcggatccgagccgggatctgctgcctcatttcctttcattgagaag
attgttgagaggatcgtggcacaaggatttggcgcaaagcaataa
>Fp2516
atgtttaccggaatcgtagaggaagtaggagttgtctccaagcttgacaacaatgattct
accggtggtacttctctgaccatctccatcccttctggctcccagctcctctccgactgc
cacgatggtgattccatctctgtcaatggtgtttgtctcaccgtcacctctttcacacct
gaagccttcaccattggcgtagcccccgagactctgagaatcaccaacctgggtgatctt
caggagaacagcaacgtcaaccttgagcgcgctgtccgtgctgatacacgcatgggcggc
cactttgtccagggccacgtcgataccaccgccaagatcctgtctgtcaccaaggatggc
aatgccctgactttccgcttccagcctgctcgtagggacatgctgcggtacattgtgtac
aaaggctacatcgccattgacggcactagcttgaccgtcaccaaggtcaatgaccaggag
ggctggtgggaggtgatgctgatcgcctacactcaagagagggttgttgtggcgcagaag
aaagagggtgacacagtcaacatcgaggtcgacatgatggccaagtatgctgaaaagtcg
cttggtggcgttgtcggatccgagccgggatctgctgcctcatttcctttcattgagaag
attgttgagaggatcgtggcacaaggatttggcgcaaagcaataa
>Fp26r
atgtttaccggaatcgtagaggaagtaggagttgtctccaagcttgacaacaatgattct
accggtggtacttctctgaccatctccatcccttctggctcccagctcctctccgactgc
cacgatggtgattccatctctgtcaatggtgtttgtctcaccgtcacctctttcacacct
gaagccttcaccattggcgtagcccccgagactctgagaatcaccaacctgggtgacctt
caggagaacagcaacgtcaaccttgagcgcgctgtccgtgctgatacacgcatgggcggc
cactttgtccagggccacgtcgataccaccgccaagatcctgtctgtcaccaaggatggc
aatgccctgactttccgcttccagcctgctcgtagggacatgctgcggtacattgtgtac
aagggctacatcgccattgacggcactagcttgaccgtcaccaaggtcaatgaccaggag
ggctggtgggaggtgatgctgatcgcctacactcaagagagggttgttgtggcgcagaag
aaagagggtgacacagtcaacatcgaggtcgacatgatggccaagtatgctgaaaagtcg
cttggtggcgttgtcggatccgagccgggatctgctgcctcatttcctttcattgagaag
attgttgagaggatcgtggcacaaggatttggcgcaaagcaataa
>Fp33
atgtttaccggaatcgtagaggaagtaggagttgtctccaagcttgacaacaatgattct
accggtggtacttctctgaccatctccatcccttctggctcccagctcctctccgactgc
cacgatggtgattccatctctgtcaatggtgtttgtctcaccgtcacctctttcacacct
gaagccttcaccattggcgtagcccccgagactctgagaatcaccaacctgggtgacctt
caggagaacagcaacgtcaaccttgagcgcgctgtccgtgctgatacacgcatgggcggc
cactttgtccagggccacgtcgataccaccgccaagatcctgtctgtcaccaaggatggc
aatgccctgactttccgcttccagcctgctcgtagggacatgctgcggtacattgtgtac
aagggctacatcgccattgacggcactagcttgaccgtcaccaaggtcaatgaccaggag
ggctggtgggaggtgatgctgatcgcctacactcaagagagggttgttgtggcgcagaag
aaagagggtgacacagtcaacatcgaggtcgacatgatggccaagtatgctgaaaagtcg
cttggtggcgttgtcggatccgagccgggatctgctgcctcatttcctttcattgagaag
attgttgagaggatcgtggcacaaggatttggcgcaaagcaataa
>Fp34
atgtttaccggaatcgtagaggaagtaggagttgtctccaagcttgacaacaatgattct
accggtggtacttctctgaccatctccatcccttctggctcccagctcctctccgactgc
cacgatggtgattccatctctgtcaatggtgtttgtctcaccgtcacctctttcacacct
gaagccttcaccattggcgtagcccccgagactctgagaatcaccaacctgggtgatctt
caggagaacagcaacgtcaaccttgagcgcgctgtccgtgctgatacacgcatgggcggc
cactttgtccagggccacgtcgataccaccgccaagatcctgtctgtcaccaaggatggc
aatgccctgactttccgcttccagcctgctcgtagggacatgctgcggtacattgtgtac
aaaggctacatcgccattgacggcactagcttgaccgtcaccaaggtcaatgaccaggag
ggctggtgggaggtgatgctgatcgcctacactcaagagagggttgttgtggcgcagaag
aaagagggtgacacagtcaacatcgaggtcgacatgatggccaagtatgctgaaaagtcg
cttggtggcgttgtcggatccgagccgggatctgctgcctcatttcctttcattgagaag
attgttgagaggatcgtggcacaaggatttggcgcaaagcaataa
>Fp35
atgtttaccggaatcgtagaggaagtaggagttgtctccaagcttgacaacaatgattct
accggtggtacttctctgaccatctccatcccttctggctcccagctcctctccgactgc
cacgatggtgattccatctctgtcaatggtgtttgtctcaccgtcacctctttcacacct
gaagccttcaccattggcgtagcccccgagactctgagaatcaccaacctgggtgatctt
caggagaacagcaacgtcaaccttgagcgcgctgtccgtgctgatacacgcatgggcggc
cactttgtccagggccacgtcgataccaccgccaagatcctgtctgtcaccaaggatggc
aatgccctgactttccgcttccagcctgctcgtagggacatgctgcggtacattgtgtac
aaaggctacatcgccattgacggcactagcttgaccgtcaccaaggtcaatgaccaggag
ggctggtgggaggtgatgctgatcgcctacactcaagagagggttgttgtggcgcagaag
aaagagggtgacacagtcaacatcgaggtcgacatgatggccaagtatgctgaaaagtcg
cttggtggcgttgtcggatccgagccgggatctgctgcctcatttcctttcattgagaag
attgttgagaggatcgtggcacaaggatttggcgcaaagcaataa
>Fp38
atgtttaccggaatcgtagaggaagtaggagttgtctccaagcttgacaacaatgattct
accggtggtacttctctgaccatctccatcccttctggctcccagctcctctccgactgc
cacgatggtgattccatctctgtcaatggtgtttgtctcaccgtcacctctttcacacct
gaagccttcaccattggcgtagcccccgagactctgagaatcaccaacctgggtgatctt
caggagaacagcaacgtcaaccttgagcgcgctgtccgtgctgatacacgcatgggcggc
cactttgtccagggccacgtcgataccaccgccaagatcctgtctgtcaccaaggatggc
aatgccctgactttccgcttccagcctgctcgtagggacatgctgcggtacattgtgtac
aaaggctacatcgccattgacggcactagcttgaccgtcaccaaggtcaatgaccaggag
ggctggtgggaggtgatgctgatcgcctacactcaagagagggttgttgtggcgcagaag
aaagagggtgacacagtcaacatcgaggtcgacatgatggccaagtatgctgaaaagtcg
cttggtggcgttgtcggatccgagccgggatctgctgcctcatttcctttcattgagaag
attgttgagaggatcgtggcacaaggatttggcgcaaagcaataa
>Fp39
atgtttaccggaatcgtagaggaagtaggagttgtctccaagcttgacaacaatgattct
accggtggtacttctctgaccatctccatcccttctggctcccagctcctctccgactgc
cacgatggtgattccatctctgtcaatggtgtttgtctcaccgtcacctctttcacacct
gaagccttcaccattggcgtagcccccgagactctgagaatcaccaacctgggtgacctt
caggagaacagcaacgtcaaccttgagcgcgctgtccgtgctgatacacgcatgggcggc
cactttgtccagggccacgtcgataccaccgccaagatcctgtctgtcaccaaggatggc
aatgccctgactttccgcttccagcctgctcgtagggacatgctgcggtacattgtgtac
aagggctacatcgccattgacggcactagcttgaccgtcaccaaggtcaatgaccaggag
ggctggtgggaggtgatgctgatcgcctacactcaagagagggttgttgtggcgcagaag
aaagagggtgacacagtcaacatcgaggtcgacatgatggccaagtatgctgaaaagtcg
cttggtggcgttgtcggatccgagccgggatctgctgcctcatttcctttcattgagaag
attgttgagaggatcgtggcacaaggatttggcgcaaagcaataa
>Fp42
atgtttaccggaatcgtagaggaagtaggagttgtctccaagcttgacaacaatgattct
accggtggtacttctctgaccatctccatcccttctggctcccagctcctctccgactgc
cacgatggtgattccatctctgtcaatggtgtttgtctcaccgtcacctctttcacacct
gaagccttcaccattggcgtagcccccgagactctgagaatcaccaacctgggtgacctt
caggagaacagcaacgtcaaccttgagcgcgctgtccgtgctgatacacgcatgggcggc
cactttgtccagggccacgtcgataccaccgccaagatcctgtctgtcaccaaggatggc
aatgccctgactttccgcttccagcctgctcgtagggacatgctgcggtacattgtgtac
aagggctacatcgccattgacggcactagcttgaccgtcaccaaggtcaatgaccaggag
ggctggtgggaggtgatgctgatcgcctacactcaagagagggttgttgtggcgcagaag
aaagagggtgacacagtcaacatcgaggtcgacatgatggccaagtatgctgaaaagtcg
cttggtggcgttgtcggatccgagccgggatctgctgcctcatttcctttcattgagaag
attgttgagaggatcgtggcacaaggatttggcgcaaagcaataa
>Fp44
atgtttaccggaatcgtagaggaagtaggagttgtctccaagcttgacaacaatgattct
accggtggtacttctctgaccatctccatcccttctggctcccagctcctctccgactgc
cacgatggtgattccatctctgtcaatggtgtttgtctcaccgtcacctctttcacacct
gaagccttcaccattggcgtagcccccgagactctgagaatcaccaacctgggtgatctt
caggagaacagcaacgtcaaccttgagcgcgctgtccgtgctgatacacgcatgggcggc
cactttgtccagggccacgtcgataccaccgccaagatcctgtctgtcaccaaggatggc
aatgccctgactttccgcttccagcctgctcgtagggacatgctgcggtacattgtgtac
aaaggctacatcgccattgacggcactagcttgaccgtcaccaaggtcaatgaccaggag
ggctggtgggaggtgatgctgatcgcctacactcaagagagggttgttgtggcgcagaag
aaagagggtgacacagtcaacatcgaggtcgacatgatggccaagtatgctgaaaagtcg
cttggtggcgttgtcggatccgagccgggatctgctgcctcatttcctttcattgagaag
attgttgagaggatcgtggcacaaggatttggcgcaaagcaataa
>Fp49
atgtttaccggaatcgtagaggaagtaggagttgtctccaagcttgacaacaatgattct
accggtggtacttctctgaccatctccatcccttctggctcccagctcctctccgactgc
cacgatggtgattccatctctgtcaatggtgtttgtctcaccgtcacctctttcacacct
gaagccttcaccattggcgtagcccccgagactctgagaatcaccaacctgggtgacctt
caggagaacagcaacgtcaaccttgagcgcgctgtccgtgctgatacacgcatgggcggc
cactttgtccagggccacgtcgataccaccgccaagatcctgtctgtcaccaaggatggc
aatgccctgactttccgcttccagcctgctcgtagggacatgctgcggtacattgtgtac
aagggctacatcgccattgacggcactagcttgaccgtcaccaaggtcaatgaccaggag
ggctggtgggaggtgatgctgatcgcctacactcaagagagggttgttgtggcgcagaag
aaagagggtgacacagtcaacatcgaggtcgacatgatggccaagtatgctgaaaagtcg
cttggtggcgttgtcggatccgagccgggatctgctgcctcatttcctttcattgagaag
attgttgagaggatcgtggcacaaggatttggcgcaaagcaataa
>Fp50
atgtttaccggaatcgtagaggaagtaggagttgtctccaagcttgacaacaatgattct
accggtggtacttctctgaccatctccatcccttctggctcccagctcctctccgactgc
cacgatggtgattccatctctgtcaatggtgtttgtctcaccgtcacctctttcacacct
gaagccttcaccattggcgtagcccccgagactctgagaatcaccaacctgggtgacctt
caggagaacagcaacgtcaaccttgagcgcgctgtccgtgctgatacacgcatgggcggc
cactttgtccagggccacgtcgataccaccgccaagatcctgtctgtcaccaaggatggc
aatgccctgactttccgcttccagcctgctcgtagggacatgctgcggtacattgtgtac
aagggctacatcgccattgacggcactagcttgaccgtcaccaaggtcaatgaccaggag
ggctggtgggaggtgatgctgatcgcctacactcaagagagggttgttgtggcgcagaag
aaagagggtgacacagtcaacatcgaggtcgacatgatggccaagtatgctgaaaagtcg
cttggtggcgttgtcggatccgagccgggatctgctgcctcatttcctttcattgagaag
attgttgagaggatcgtggcacaaggatttggcgcaaagcaataa
>Fp51
atgtttaccggaatcgtagaggaagtaggagttgtctccaagcttgacaacaatgattct
accggtggtacttctctgaccatctccatcccttctggctcccagctcctctccgactgc
cacgatggtgattccatctctgtcaatggtgtttgtctcaccgtcacctctttcacacct
gaagccttcaccattggcgtagcccccgagactctgagaatcaccaacctgggtgacctt
caggagaacagcaacgtcaaccttgagcgcgctgtccgtgctgatacacgcatgggcggc
cactttgtccagggccacgtcgataccaccgccaagatcctgtctgtcaccaaggatggc
aatgccctgactttccgcttccagcctgctcgtagggacatgctgcggtacattgtgtac
aagggctacatcgccattgacggcactagcttgaccgtcaccaaggtcaatgaccaggag
ggctggtgggaggtgatgctgatcgcctacactcaagagagggttgttgtggcgcagaag
aaagagggtgacacagtcaacatcgaggtcgacatgatggccaagtatgctgaaaagtcg
cttggtggcgttgtcggatccgagccgggatctgctgcctcatttcctttcattgagaag
attgttgagaggatcgtggcacaaggatttggcgcaaagcaataa
>Fp59
atgtttaccggaatcgtagaggaagtaggagttgtctccaagcttgacaacaatgattct
accggtggtacttctctgaccatctccatcccttctggctcccagctcctctccgactgc
cacgatggtgattccatctctgtcaatggtgtttgtctcaccgtcacctctttcacacct
gaagccttcaccattggcgtagcccccgagactctgagaatcaccaacctgggtgacctt
caggagaacagcaacgtcaaccttgagcgcgctgtccgtgctgatacacgcatgggcggc
cactttgtccagggccacgtcgataccaccgccaagatcctgtctgtcaccaaggatggc
aatgccctgactttccgcttccagcctgctcgtagggacatgctgcggtacattgtgtac
aagggctacatcgccattgacggcactagcttgaccgtcaccaaggtcaatgaccaggag
ggctggtgggaggtgatgctgatcgcctacactcaagagagggttgttgtggcgcagaag
aaagagggtgacacagtcaacatcgaggtcgacatgatggccaagtatgctgaaaagtcg
cttggtggcgttgtcggatccgagccgggatctgctgcctcatttcctttcattgagaag
attgttgagaggatcgtggcacaaggatttggcgcaaagcaataa
>Fp63
atgtttaccggaatcgtagaggaagtaggagttgtctccaagcttgacaacaatgattct
accggtggtacttctctgaccatctccatcccttctggctcccagctcctctccgactgc
cacgatggtgattccatctctgtcaatggtgtttgtctcaccgtcacctctttcacacct
gaagccttcaccattggcgtagcccccgagactctgagaatcaccaacctgggtgatctt
caggagaacagcaacgtcaaccttgagcgcgctgtccgtgctgatacacgcatgggcggc
cactttgtccagggccacgtcgataccaccgccaagatcctgtctgtcaccaaggatggc
aatgccctgactttccgcttccagcctgctcgtagggacatgctgcggtacattgtgtac
aagggctacatcgccattgacggcactagcttgaccgtcaccaaggtcaatgaccaggag
ggctggtgggaggtgatgctgatcgcctacactcaagagagggttgttgtggcgcagaag
aaagagggtgacacagtcaacatcgaggtcgacatgatggccaagtatgctgaaaagtcg
cttggtggcgttgtcggatccgagccgggatctgctgcctcatttcctttcattgagaag
attgttgagaggatcgtggcacaaggatttggcgcaaagcaataa
>Fp65
atgtttaccggaatcgtagaggaagtaggagttgtctccaagcttgacaacaatgattct
accggtggtacttctctgaccatctccatcccttctggctcccagctcctctccgactgc
cacgatggtgattccatctctgtcaatggtgtttgtctcaccgtcacctctttcacacct
gaagccttcaccgttggcgtagcccccgagactctgagaatcaccaacctgggtgacctt
caggagaacagcaacgtcaaccttgagcgcgctgtccgtgctgatacacgcatgggcggc
cactttgtccagggccacgtcgataccaccgccaagatcctgtctgtcaccaaggatggc
aatgccctgactttccgcttccagcctgctcgtagggacatgctgcggtacattgtgtac
aagggctacatcgccattgacggcactagcttgaccgtcaccaaggtcaatgaccaggag
ggctggtgggaggtgatgctgatcgcctacactcaagagagggttgttgtggcgcagaag
aaagagggtgacacagtcaacatcgaggtcgacatgatggccaagtatgctgaaaagtcg
cttggtggcgttgtcggatccgagccgggatctgctgcctcatttcctttcattgaaaag
attgttgagaggatcgtggcacaaggatttggcgcaaagcaataa
>Fp66
atgtttaccggaatcgtagaggaagtaggagttgtctccaagcttgacaacaatgattct
accggtggtacttctctgaccatctccatcccttctggctcccagctcctctccgactgc
cacgatggtgattccatctctgtcaatggtgtttgtctcaccgtcacctctttcacacct
gaagccttcaccattggcgtagcccccgagactctgagaatcaccaacctgggtgatctt
caggagaacagcaacgtcaaccttgagcgcgctgtccgtgctgatacacgcatgggcggc
cactttgtccagggccacgtcgataccaccgccaagatcctgtctgtcaccaaggatggc
aatgccctgactttccgcttccagcctgctcgtagggacatgctgcggtacattgtgtac
aaaggctacatcgccattgacggcactagcttgaccgtcaccaaggtcaatgaccaggag
ggctggtgggaggtgatgctgatcgcctacactcaagagagggttgttgtggcgcagaag
aaagagggtgacacagtcaacatcgaggtcgacatgatggccaagtatgctgaaaagtcg
cttggtggcgttgtcggatccgagccgggatctgctgcctcatttcctttcattgagaag
attgttgagaggatcgtggcacaaggatttggcgcaaagcaataa
>Fp72
atgtttaccggaatcgtagaggaagtaggagttgtctccaagcttgacaacaatgattct
accggtggtacttctctgaccatctccatcccttctggctcccagctcctctccgactgc
cacgatggtgattccatctctgtcaatggtgtttgtctcaccgtcacctctttcacacct
gaagccttcaccattggcgtagcccccgagactctgagaatcaccaacctgggtgatctt
caggagaacagcaacgtcaaccttgagcgcgctgtccgtgctgatacacgcatgggcggc
cactttgtccagggccacgtcgataccaccgccaagatcctgtctgtcaccaaggatggc
aatgccctgactttccgcttccagcctgctcgtagggacatgctgcggtacattgtgtac
aaaggctacatcgccattgacggcactagcttgaccgtcaccaaggtcaatgaccaggag
ggctggtgggaggtgatgctgatcgcctacactcaagagagggttgttgtggcgcagaag
aaagagggtgacacagtcaacatcgaggtcgacatgatggccaagtatgctgaaaagtcg
cttggtggcgttgtcggatccgagccgggatctgctgcctcatttcctttcattgagaag
attgttgagaggatcgtggcacaaggatttggcgcaaagcaataa
>Fp73
atgtttaccggaatcgtagaggaagtaggagttgtctccaagcttgacaacaatgattct
accggtggtacttctctgaccatctccatcccttctggctcccagctcctctccgactgc
cacgatggtgattccatctctgtcaatggtgtttgtctcaccgtcacctctttcacacct
gaagccttcaccattggcgtagcccccgagactctgagaatcaccaacctgggtgatctt
caggagaacagcaacgtcaaccttgagcgcgctgtccgtgctgatacacgcatgggcggc
cactttgtccagggccacgtcgataccaccgccaagatcctgtctgtcaccaaggatggc
aatgccctgactttccgcttccagcctgctcgtagggacatgctgcggtacattgtgtac
aaaggctacatcgccattgacggcactagcttgaccgtcaccaaggtcaatgaccaggag
ggctggtgggaggtgatgctgatcgcctacactcaagagagggttgttgtggcgcagaag
aaagagggtgacacagtcaacatcgaggtcgacatgatggccaagtatgctgaaaagtcg
cttggtggcgttgtcggatccgagccgggatctgctgcctcatttcctttcattgagaag
attgttgagaggatcgtggcacaaggatttggcgcaaagcaataa
>Fp76
atgtttaccggaatcgtagaggaagtaggagttgtctccaagcttgacaacaatgattct
accggtggtacttctctgaccatctccatcccttctggctcccagctcctctccgactgc
cacgatggtgattccatctctgtcaatggtgtttgtctcaccgtcacctctttcacacct
gaagccttcaccattggcgtagcccccgagactctgagaatcaccaacctgggtgatctt
caggagaacagcaacgtcaaccttgagcgcgctgtccgtgctgatacacgcatgggcggc
cactttgtccagggccacgtcgataccaccgccaagatcctgtctgtcaccaaggatggc
aatgccctgactttccgcttccagcctgctcgtagggacatgctgcggtacattgtgtac
aaaggctacatcgccattgacggcactagcttgaccgtcaccaaggtcaatgaccaggag
ggctggtgggaggtgatgctgatcgcctacactcaagagagggttgttgtggcgcagaag
aaagagggtgacacagtcaacatcgaggtcgacatgatggccaagtatgctgaaaagtcg
cttggtggcgttgtcggatccgagccgggatctgctgcctcatttcctttcattgagaag
attgttgagaggatcgtggcacaaggatttggcgcaaagcaataa
>Fp78
atgtttaccggaatcgtagaggaagtaggagttgtctccaagcttgacaacaatgattct
accggtggtacttctctgaccatctccatcccttctggctcccagctcctctccgactgc
cacgatggtgattccatctctgtcaatggtgtttgtctcaccgtcacctctttcacacct
gaagccttcaccattggcgtagcccccgagactctgagaatcaccaacctgggtgacctt
caggagaacagcaacgtcaaccttgagcgcgctgtccgtgctgatacacgcatgggcggc
cactttgtccagggccacgtcgataccaccgccaagatcctgtctgtcaccaaggatggc
aatgccctgactttccgcttccagcctgctcgtagggacatgctgcggtacattgtgtac
aagggctacatcgccattgacggcactagcttgaccgtcaccaaggtcaatgaccaggag
ggctggtgggaggtgatgctgatcgcctacactcaagagagggttgttgtggcgcagaag
aaagagggtgacacagtcaacatcgaggtcgacatgatggccaagtatgctgaaaagtcg
cttggtggcgttgtcggatccgagccgggatctgctgcctcatttcctttcattgagaag
attgttgagaggatcgtggcacaaggatttggcgcaaagcaataa
>Fp81
atgtttaccggaatcgtagaggaagtaggagttgtctccaagcttgacaacaatgattct
accggtggtacttctctgaccatctccatcccttctggctcccagctcctctccgactgc
cacgatggtgattccatctctgtcaatggtgtttgtctcaccgtcacctctttcacacct
gaagccttcaccattggcgtagcccccgagactctgagaatcaccaacctgggtgatctt
caggagaacagcaacgtcaaccttgagcgcgctgtccgtgctgatacacgcatgggcggc
cactttgtccagggccacgtcgataccaccgccaagatcctgtctgtcaccaaggatggc
aatgccctgactttccgcttccagcctgctcgtagggacatgctgcggtacattgtgtac
aaaggctacatcgccattgacggcactagcttgaccgtcaccaaggtcaatgaccaggag
ggctggtgggaggtgatgctgatcgcctacactcaagagagggttgttgtggcgcagaag
aaagagggtgacacagtcaacatcgaggtcgacatgatggccaagtatgctgaaaagtcg
cttggtggcgttgtcggatccgagccgggatctgctgcctcatttcctttcattgagaag
attgttgagaggatcgtggcacaaggatttggcgcaaagcaataa
>Fp84
atgtttaccggaatcgtagaggaagtaggagttgtctccaagcttgacaacaatgattct
accggtggtacttctctgaccatctccatcccttctggctcccagctcctctccgactgc
cacgatggtgattccatctctgtcaatggtgtttgtctcaccgtcacctctttcacacct
gaagccttcaccattggcgtagcccccgagactctgagaatcaccaacctgggtgatctt
caggagaacagcaacgtcaaccttgagcgcgctgtccgtgctgatacacgcatgggcggc
cactttgtccagggccacgtcgataccaccgccaagatcctgtctgtcaccaaggatggc
aatgccctgactttccgcttccagcctgctcgtagggacatgctgcggtacattgtgtac
aaaggctacatcgccattgacggcactagcttgaccgtcaccaaggtcaatgaccaggag
ggctggtgggaggtgatgctgatcgcctacactcaagagagggttgttgtggcgcagaag
aaagagggtgacacagtcaacatcgaggtcgacatgatggccaagtatgctgaaaagtcg
cttggtggcgttgtcggatccgagccgggatctgctgcctcatttcctttcattgagaag
attgttgagaggatcgtggcacaaggatttggcgcaaagcaataa
>Fp86
atgtttaccggaatcgtagaggaagtaggagttgtctccaagcttgacaacaatgattct
accggtggtacttctctgaccatctccatcccttctggctcccagctcctctccgactgc
cacgatggtgattccatctctgtcaatggtgtttgtctcaccgtcacctctttcacacct
gaagccttcaccattggcgtagcccccgagactctgagaatcaccaacctgggtgacctt
caggagaacagcaacgtcaaccttgagcgcgctgtccgtgctgatacacgcatgggcggc
cactttgtccagggccacgtcgataccaccgccaagatcctgtctgtcaccaaggatggc
aatgccctgactttccgcttccagcctgctcgtagggacatgctgcggtacattgtgtac
aagggctacatcgccattgacggcactagcttgaccgtcaccaaggtcaatgaccaggag
ggctggtgggaggtgatgctgatcgcctacactcaagagagggttgttgtggcgcagaag
aaagagggtgacacagtcaacatcgaggtcgacatgatggccaagtatgctgaaaagtcg
cttggtggcgttgtcggatccgagccgggatctgctgcctcatttcctttcattgagaag
attgttgagaggatcgtggcacaaggatttggcgcaaagcaataa
>Fvenenatum.busco
atgtttaccggaattgtagaggaagtaggagttgtctccaagcttgacaacaatgattct
actggcggcacttctttgaccatctctatcccttctggctctcagctcctctccgactgc
catgatggcgattccatctctgtcaatggtgtttgtctcaccgtcacctctttcacgcct
gaagccttcacaattggtgtagcccccgagactctgagaatcaccaacctgggtgacctc
aaggagaacagcaacgtcaaccttgagcgcgctgtccgtgctgatacacgcatgggcggc
cactttgtccagggccacgtcgataccaccgccaagatcctgtctgtcaccaaggacggc
aacgccctgaccttccgcttccagcctgcccgcaaagacatgctgcggtacgttgtgtac
aagggctacatcgccattgacggcactagcttgaccgtcaccaaggtcaatgaccaggag
ggctggtgggaggtgatgctgatcgcctacactcaggagagagttgttgtggcgcagaag
aaagagggtgacacagtcaacatcgaggtggacatgatggccaagtatgctgagaagtca
cttggcggcgttgtcggatccgaaccgggatctgcagcctcattccctttcattgagaag
attgttgagaggatcgtggcacaaggatttggcgcaaagcaataa
