# Supplementary material for: Apicidin biosynthesis is linked to accessory chromosomes in Fusarium poae isolates
Source: BMC Genomics. 2021 Aug 4;22:591. doi: 10.1186/s12864-021-07617-y (PMC8340494; doi:10.1186/s12864-021-07617-y)
Supplement: Supplementary file 17 — Additional file 17. Compressed folder containing alignments for each of the 4141 orthologs used in BUSCO analysis. [file 12864_2021_7617_MOESM17_ESM.zip › Fven2_nt_MAFFT/46890at5125_nt.mafft.fasta]

>Fp105
atggtcaagccattgacctttaaaggcgacaaaaaagtcaagaagcgcaaacgaacagac
gctgagaaatcatcacgcgatgctgtagacgacgaaacaggccaggtccaaaagaccacc
accactgaagaagcagagaatgacgatagctgggtgtccgctgaagcgaccactgatgtc
tcgggacctattatgattgttcttccttcggatacaccttcggcgttggcttgcgatgcg
actgggaaagtgtttacggtccctattgagaacattgtcgatggaaatcctgctaccgct
gaaccgcatgatgtgcgccaggtctggatcgtgaatcgcgtagctggcacagagagcttt
cgcttcaagggacatcacggacgatttctatcttgcgacaagatcggattactctcggct
tcagcagaagccgtatcccccctcgaatccttcaacatcatccccacgggcgacacacca
ggaacattccaaatccagaccctgcgcgatacatttctcagcataaagggccccagcaag
gcatcttccaaaatatgcgacgtgcgcggcgacgccgacactatctcgttcgacacgacg
tttcgcatcaggatgcaagctcgcttcaagcctaagctgcgcgcgtcaaaggaggaaaag
gcgcttgccaagattagtcggcgcgagctggaggaggctgcaggacggaggttggatgag
gatgaagtgaggaagctcaagagggctaggagggagggagattatcatgaagcgttgctt
gagatcaaggtcaagagtaagcatgataagtttggttga
>Fp108
atggtcaagccattgacctttaaaggcgacaaaaaagtcaagaagcgcaaacgaacagac
gctgagaaatcatcacgcgatgctgtagacgacgaaacaggccaggtccaaaagaccacc
accactgaagaagcagagaatgacgatagctgggtgtccgctgaagcgaccactgatgtc
tcgggacctattatgattgttcttccttcggatacaccttcggcgttggcttgcgatgcg
actgggaaagtgtttacggtccctattgagaacattgtcgatggaaatcctgctaccgct
gaaccgcatgatgtgcgccaggtctggatcgtgaatcgcgtagctggcacagagagcttt
cgcttcaagggacatcacggacgatttctatcttgcgacaagatcggattactctcggct
tcagcagaagccgtatcccccctcgaatccttcaacatcatccccacgggcgacacacca
ggaacattccaaatccagaccctgcgcgatacatttctcagcataaagggccccagcaag
gcatcttccaaaatatgcgacgtgcgcggcgacgccgacactatctcgttcgacacgacg
tttcgcatcaggatgcaagctcgcttcaagcctaagctgcgcgcgtcaaaggaggaaaag
gcgcttgccaagattagtcggcgcgagctggaggaggctgcaggacggaggttggatgag
gatgaagtgaggaagctcaagagggctaggagggagggagattatcatgaagcgttgctt
gagatcaaggtcaagagtaagcatgataagtttggttga
>Fp118
atggtcaagccattgacctttaaaggcgacaaaaaagtcaagaagcgcaaacgaacagac
gctgagaaatcatcacgcgatgctgtagacgacgaaacaggccaggtccaaaagaccacc
accactgaagaagcagagaatgacgatagctgggtgtccgctgaagcgaccactgatgtc
tcgggacctattatgattgttcttccttcggatacaccttcggcgttggcttgcgatgcg
actgggaaagtgtttacggtccctattgagaacattgtcgatggaaatcctgctaccgct
gaaccgcatgatgtgcgccaggtctggatcgtgaatcgcgtagctggcacagagagcttt
cgcttcaagggacatcacggacgatttctatcttgcgacaagatcggattactctcggct
tcagcagaagccgtatcccccctcgaatccttcaacatcatccccacgggcgacacacca
ggaacattccaaatccagaccctgcgcgatacatttctcagcataaagggccccagcaag
gcatcttccaaaatatgcgacgtgcgcggcgacgccgacactatctcgttcgacacgacg
tttcgcatcaggatgcaagctcgcttcaagcctaagctgcgcgcgtcaaaggaggaaaag
gcgcttgccaagattagtcggcgcgagctggaggaggctgcaggacggaggttggatgag
gatgaagtgaggaagctcaagagggctaggagggagggagattatcatgaagcgttgctt
gagatcaaggtcaagagtaagcatgataagtttggttga
>Fp122
atggtcaagccattgacctttaaaggcgacaaaaaagtcaagaagcgcaaacgaacagac
gctgagaaatcatcacgcgatgctgtagacgacgaaacaggccaggtccaaaagaccacc
accactgaagaagcagagaatgacgatagctgggtgtccgctgaagcgaccactgatgtc
tcgggacctattatgattgttcttccttcggatacaccttcggcgttggcttgcgatgcg
actgggaaagtgtttacggtccctattgagaacattgtcgatggaaatcctgctaccgct
gaaccgcatgatgtgcgccaggtctggatcgtgaatcgcgtagctggcacagagagcttt
cgcttcaagggacatcacggacgatttctatcttgcgacaagatcggattactctcggct
tcagcagaagccgtatcccccctcgaatccttcaacatcatccccacgggcgacacacca
ggaacattccaaatccagaccctgcgcgatacatttctcagcataaagggccccagcaag
gcatcttccaaaatatgcgacgtgcgcggcgacgccgacactatctcgttcgacacgacg
tttcgcatcaggatgcaagctcgcttcaagcctaagctgcgcgcgtcaaaggaggaaaag
gcgcttgccaagattagtcggcgcgagctggaggaggctgcaggacggaggttggatgag
gatgaagtgaggaagctcaagagggctaggagggagggagattatcatgaagcgttgctt
gagatcaaggtcaagagtaagcatgataagtttggttga
>Fp125
atggtcaagccattgacctttaaaggcgacaaaaaagtcaagaagcgcaaacgaacagac
gctgagaaatcatcacgcgatgctgtagacgacgaaacaggccaggtccaaaagaccacc
accactgaagaagcagagaatgacgatagctgggtgtccgctgaagcgaccactgatgtc
tcgggacctattatgattgttcttccttcggatacaccttcggcgttggcttgcgatgcg
actgggaaagtgtttacggtccctattgagaacattgtcgatggaaatcctgctaccgct
gaaccgcatgatgtgcgccaggtctggatcgtgaatcgcgtagctggcacagagagcttt
cgcttcaagggacatcacggacgatttctatcttgcgacaagatcggattactctcggct
tcagcagaagccgtatcccccctcgaatccttcaacatcatccccacgggcgacacacca
ggaacattccaaatccagaccctgcgcgatacatttctcagcataaagggccccagcaag
gcatcttccaaaatatgcgacgtgcgcggcgacgccgacactatctcgttcgacacgacg
tttcgcatcaggatgcaagctcgcttcaagcctaagctgcgcgcgtcaaaggaggaaaag
gcgcttgccaagattagtcggcgcgagctggaggaggctgcaggacggaggttggatgag
gatgaagtgaggaagctcaagagggctaggagggagggagattatcatgaagcgttgctt
gagatcaaggtcaagagtaagcatgataagtttggttga
>Fp13r
atggtcaagccattgacctttaaaggcgacaaaaaagtcaagaagcgcaaacgaacagac
gctgagaaatcatcacgcgatgctgtagacgacgaaacaggccaggtccaaaagaccacc
accactgaagaagcagagaatgacgatagctgggtgtccgctgaggcgaccaccgatgtc
tcgggacctatcatgattgttcttcctacggatacaccttcggcgttggcttgcgatgcg
actggaaaagtgtttacggtccctattgagaacattgtcgatggaaatcctgctaccgct
gaaccgcatgatgtgcgccaggtctggatcgtgaatcgcgtagctggcacagagagtttt
cgcttcaagggacatcacggacgatttctatcttgcgacaagatcggattactctcggct
tcagcagaagccgtatcccccctcgaatccttcaacatcatccccacgggcgacacacca
ggaacattccaaatccagaccctgcgcgatacatttctcagcataaagggccccagcaag
gcatcttccaaaatatgcgacgtgcgcggcgacgccgacactatctcgttcgacacgacg
tttcgcatcaggatgcaagctcgcttcaagcctaagctgcgcgcgtcaaaggaggaaaag
gcgcttgccaagattagtcggcgcgagctggaggaggctgcaggacggaggttggatgag
gatgaagtgaggaagctcaagagggctaggagggagggagattatcatgaagcgttgctt
gagatcaaggtcaagagtaagcatgataagtttggttga
>Fp144
atggtcaagccattgacctttaaaggcgacaaaaaagtcaagaagcgcaaacgaacagac
gctgagaaatcatcacgcgatgctgtagacgacgaaacaggccaggtccaaaagaccacc
accactgaagaagcagagaatgacgatagctgggtgtccgctgaagcgaccactgatgtc
tcgggacctattatgattgttcttccttcggatacaccttcggcgttggcttgcgatgcg
actgggaaagtgtttacggtccctattgagaacattgtcgatggaaatcctgctaccgct
gaaccgcatgatgtgcgccaggtctggatcgtgaatcgcgtagctggcacagagagcttt
cgcttcaagggacatcacggacgatttctatcttgcgacaagatcggattactctcggct
tcagcagaagccgtatcccccctcgaatccttcaacatcatccccacgggcgacacacca
ggaacattccaaatccagaccctgcgcgatacatttctcagcataaagggccccagcaag
gcatcttccaaaatatgcgacgtgcgcggcgacgccgacactatctcgttcgacacgacg
tttcgcatcaggatgcaagctcgcttcaagcctaagctgcgcgcgtcaaaggaggaaaag
gcgcttgccaagattagtcggcgcgagctggaggaggctgcaggacggaggttggatgag
gatgaagtgaggaagctcaagagggctaggagggagggagattatcatgaagcgttgctt
gagatcaaggtcaagagtaagcatgataagtttggttga
>Fp146
atggtcaagccattgacctttaaaggcgacaaaaaagtcaagaagcgcaaacgaacagac
gctgagaaatcatcacgcgatgctgtagacgacgaaacaggccaggtccaaaagaccacc
accactgaagaagcagagaatgacgatagctgggtgtccgctgaggcgaccaccgatgtc
tcgggacctatcatgattgttcttcctacggatacaccttcggcgttggcttgcgatgcg
actggaaaagtgtttacggtccctattgagaacattgtcgatggaaatcctgctaccgct
gaaccgcatgatgtgcgccaggtctggatcgtgaatcgcgtagctggcacagagagtttt
cgcttcaagggacatcacggacgatttctatcttgcgacaagatcggattactctcggct
tcagcagaagccgtatcccccctcgaatccttcaacatcatccccacgggcgacacacca
ggaacattccaaatccagaccctgcgcgatacatttctcagcataaagggccccagcaag
gcatcttccaaaatatgcgacgtgcgcggcgacgccgacactatctcgttcgacacgacg
tttcgcatcaggatgcaagctcgcttcaagcctaagctgcgcgcgtcaaaggaggaaaag
gcgcttgccaagattagtcggcgcgagctggaggaggctgcaggacggaggttggatgag
gatgaagtgaggaagctcaagagggctaggagggagggagattatcatgaagcgttgctt
gagatcaaggtcaagagtaagcatgataagtttggttga
>Fp155
atggtcaagccattgacctttaaaggcgacaaaaaagtcaagaagcgcaaacgaacagac
gctgagaaatcatcacgcgatgctgtagacgacgaaacaggccaggtccaaaagaccacc
accactgaagaagcagagaatgacgatagctgggtgtccgctgaagcgaccactgatgtc
tcgggacctattatgattgttcttccttcggatacaccttcggcgttggcttgcgatgcg
actgggaaagtgtttacggtccctattgagaacattgtcgatggaaatcctgctaccgct
gaaccgcatgatgtgcgccaggtctggatcgtgaatcgcgtagctggcacagagagcttt
cgcttcaagggacatcacggacgatttctatcttgcgacaagatcggattactctcggct
tcagcagaagccgtatcccccctcgaatccttcaacatcatccccacgggcgacacacca
ggaacattccaaatccagaccctgcgcgatacatttctcagcataaagggccccagcaag
gcatcttccaaaatatgcgacgtgcgcggcgacgccgacactatctcgttcgacacgacg
tttcgcatcaggatgcaagctcgcttcaagcctaagctgcgcgcgtcaaaggaggaaaag
gcgcttgccaagattagtcggcgcgagctggaggaggctgcaggacggaggttggatgag
gatgaagtgaggaagctcaagagggctaggagggagggagattatcatgaagcgttgctt
gagatcaaggtcaagagtaagcatgataagtttggttga
>Fp157
atggtcaagccattgacctttaaaggcgacaaaaaagtcaagaagcgcaaacgaacagac
gctgagaaatcatcacgcgatgctgtagacgacgaaacaggccaggtccaaaagaccacc
accactgaagaagcagagaatgacgatagctgggtgtccgctgaggcgaccaccgatgtc
tcgggacctatcatgattgttcttcctacggatacaccttcggcgttggcttgcgatgcg
actggaaaagtgtttacggtccctattgagaacattgtcgatggaaatcctgctaccgct
gaaccgcatgatgtgcgccaggtctggatcgtgaatcgcgtagctggcacagagagtttt
cgcttcaagggacatcacggacgatttctatcttgcgacaagatcggattactctcggct
tcagcagaagccgtatcccccctcgaatccttcaacatcatccccacgggcgacacacca
ggaacattccaaatccagaccctgcgcgatacatttctcagcataaagggccccagcaag
gcatcttccaaaatatgcgacgtgcgcggcgacgccgacactatctcgttcgacacgacg
tttcgcatcaggatgcaagctcgcttcaagcctaagctgcgcgcgtcaaaggaggaaaag
gcgcttgccaagattagtcggcgcgagctggaggaggctgcaggacggaggttggatgag
gatgaagtgaggaagctcaagagggctaggagggagggagattatcatgaagcgttgctt
gagatcaaggtcaagagtaagcatgataagtttggttga
>Fp16r
atggtcaagccattgacctttaaaggcgacaaaaaagtcaagaagcgcaaacgaacagac
gctgagaaatcatcacgcgatgctgtagacgacgaaacaggccaggtccaaaagaccacc
accactgaagaagcagagaatgacgatagctgggtgtccgctgaagcgaccactgatgtc
tcgggacctattatgattgttcttccttcggatacaccttcggcgttggcttgcgatgcg
actgggaaagtgtttacggtccctattgagaacattgtcgatggaaatcctgctaccgct
gaaccgcatgatgtgcgccaggtctggatcgtgaatcgcgtagctggcacagagagcttt
cgcttcaagggacatcacggacgatttctatcttgcgacaagatcggattactctcggct
tcagcagaagccgtatcccccctcgaatccttcaacatcatccccacgggcgacacacca
ggaacattccaaatccagaccctgcgcgatacatttctcagcataaagggccccagcaag
gcatcttccaaaatatgcgacgtgcgcggcgacgccgacactatctcgttcgacacgacg
tttcgcatcaggatgcaagctcgcttcaagcctaagctgcgcgcgtcaaaggaggaaaag
gcgcttgccaagattagtcggcgcgagctggaggaggctgcaggacggaggttggatgag
gatgaagtgaggaagctcaagagggctaggagggagggagattatcatgaagcgttgctt
gagatcaaggtcaagagtaagcatgataagtttggttga
>Fp1r
atggtcaagccattgacctttaaaggcgacaaaaaagtcaagaagcgcaaacgaacagac
gctgagaaatcatcacgcgatgctgtagacgacgaaacaggccaggtccaaaagaccacc
accactgaagaagcagagaatgacgatagctgggtgtccgctgaagcgaccactgatgtc
tcgggacctattatgattgttcttccttcggatacaccttcggcgttggcttgcgatgcg
actgggaaagtgtttacggtccctattgagaacattgtcgatggaaatcctgctaccgct
gaaccgcatgatgtgcgccaggtctggatcgtgaatcgcgtagctggcacagagagcttt
cgcttcaagggacatcacggacgatttctatcttgcgacaagatcggattactctcggct
tcagcagaagccgtatcccccctcgaatccttcaacatcatccccacgggcgacacacca
ggaacattccaaatccagaccctgcgcgatacatttctcagcataaagggccccagcaag
gcatcttccaaaatatgcgacgtgcgcggcgacgccgacactatctcgttcgacacgacg
tttcgcatcaggatgcaagctcgcttcaagcctaagctgcgcgcgtcaaaggaggaaaag
gcgcttgccaagattagtcggtgcgagctggaggaggctgcaggacggaggttggatgag
gatgaagtgaggaagctcaagagggctaggagggagggagattatcatgaagcgttgctt
gagatcaaggtcaagagtaagcatgataagtttggttga
>Fp21r
atggtcaagccattgacctttaaaggcgacaaaaaagtcaagaagcgcaaacgaacagac
gctgagaaatcatcacgcgatgctgtagacgacgaaacaggccaggtccaaaagaccacc
accactgaagaagcagagaatgacgatagctgggtgtccgctgaagcgaccactgatgtc
tcgggacctattatgattgttcttccttcggatacaccttcggcgttggcttgcgatgcg
actgggaaagtgtttacggtccctattgagaacattgtcgatggaaatcctgctaccgct
gaaccgcatgatgtgcgccaggtctggatcgtgaatcgcgtagctggcacagagagcttt
cgcttcaagggacatcacggacgatttctatcttgcgacaagatcggattactctcggct
tcagcagaagccgtatcccccctcgaatccttcaacatcatccccacgggcgacacacca
ggaacattccaaatccagaccctgcgcgatacatttctcagcataaagggccccagcaag
gcatcttccaaaatatgcgacgtgcgcggcgacgccgacactatctcgttcgacacgacg
tttcgcatcaggatgcaagctcgcttcaagcctaagctgcgcgcgtcaaaggaggaaaag
gcgcttgccaagattagtcggtgcgagctggaggaggctgcaggacggaggttggatgag
gatgaagtgaggaagctcaagagggctaggagggagggagattatcatgaagcgttgctt
gagatcaaggtcaagagtaagcatgataagtttggttga
>Fp24r
atggtcaagccattgacctttaaaggcgacaaaaaagtcaagaagcgcaaacgaacagac
gctgagaaatcatcacgcgatgctgtagacgacgaaacaggccaggtccaaaagaccacc
accactgaagaagcagagaatgacgatagctgggtgtccgctgaagcgatcactgatgtc
tcgggacctattatgattgttcttccttcggatacaccttcggcgttggcttgcgatgcg
actgggaaagtgtttacggtccctattgagaacattgtcgatggaaatcctgctaccgct
gaaccgcatgatgtgcgccaggtctggatcgtgaatcgcgtagctggcacagagagcttt
cgcttcaagggacatcacggacgatttctatcttgcgacaagatcggattactctcggct
tcagcagaagccgtatcccccctcgaatccttcaacatcatccccacgggcgacacacca
ggaacattccaaatccagaccctgcgcgatacatttctcagcataaagggccccagcaag
gcatcttccaaaatatgcgacgtgcgcggcgacgccgacactatctcgttcgacacgacg
tttcgcatcaggatgcaagctcgcttcaagcctaagctgcgcgcgtcaaaggaggaaaag
gcgcttgccaagattagtcggcgcgagctggaggaggctgcaggacggaggttggatgag
gatgaagtgaggaagctcaagagggctaggagggagggagattatcatgaagcgttgctt
gagatcaaggtcaagagtaagcatgataagtttggttga
>Fp2516
atggtcaagccattgacctttaaaggcgacaaaaaagtcaagaagcgcaaacgaacagac
gctgagaaatcatcacgcgatgctgtagacgacgaaacaggccaggtccaaaagaccacc
accactgaagaagcagagaatgacgatagctgggtgtccgctgaagcgaccactgatgtc
tcgggacctattatgattgttcttccttcggatacaccttcggcgttggcttgcgatgcg
actgggaaagtgtttacggtccctattgagaacattgtcgatggaaatcctgctaccgct
gaaccgcatgatgtgcgccaggtctggatcgtgaatcgcgtagctggcacagagagcttt
cgcttcaagggacatcacggacgatttctatcttgcgacaagatcggattactctcggct
tcagcagaagccgtatcccccctcgaatccttcaacatcatccccacgggcgacacacca
ggaacattccaaatccagaccctgcgcgatacatttctcagcataaagggccccagcaag
gcatcttccaaaatatgcgacgtgcgcggcgacgccgacactatctcgttcgacacgacg
tttcgcatcaggatgcaagctcgcttcaagcctaagctgcgcgcgtcaaaggaggaaaag
gcgcttgccaagattagtcggcgcgagctggaggaggctgcaggacggaggttggatgag
gatgaagtgaggaagctcaagagggctaggagggagggagattatcatgaagcgttgctt
gagatcaaggtcaagagtaagcatgataagtttggttga
>Fp26r
atggtcaagccattgacctttaaaggcgacaaaaaagtcaagaagcgcaaacgaacagac
gctgagaaatcatcacgcgatgctgtagacgacgaaacaggccaggtccaaaagaccacc
accactgaagaagcagagaatgacgatagctgggtgtccgctgaagcgaccactgatgtc
tcgggacctattatgattgttcttccttcggatacaccttcggcgttggcttgcgatgcg
actgggaaagtgtttacggtccctattgagaacattgtcgatggaaatcctgctaccgct
gaaccgcatgatgtgcgccaggtctggatcgtgaatcgcgtagctggcacagagagcttt
cgcttcaagggacatcacggacgatttctatcttgcgacaagatcggattactctcggct
tcagcagaagccgtatcccccctcgaatccttcaacatcatccccacgggcgacacacca
ggaacattccaaatccagaccctgcgcgatacatttctcagcataaagggccccagcaag
gcatcttccaaaatatgcgacgtgcgcggcgacgccgacactatctcgttcgacacgacg
tttcgcatcaggatgcaagctcgcttcaagcctaagctgcgcgcgtcaaaggaggaaaag
gcgcttgccaagattagtcggtgcgagctggaggaggctgcaggacggaggttggatgag
gatgaagtgaggaagctcaagagggctaggagggagggagattatcatgaagcgttgctt
gagatcaaggtcaagagtaagcatgataagtttggttga
>Fp33
atggtcaagccattgacctttaaaggcgacaaaaaagtcaagaagcgcaaacgaacagac
gctgagaaatcatcacgcgatgctgtagacgacgaaacaggccaggtccaaaagaccacc
accactgaagaagcagagaatgacgatagctgggtgtccgctgaagcgaccactgatgtc
tcgggacctattatgattgttcttccttcggatacaccttcggcgttggcttgcgatgcg
actgggaaagtgtttacggtccctattgagaacattgtcgatggaaatcctgctaccgct
gaaccgcatgatgtgcgccaggtctggatcgtgaatcgcgtagctggcacagagagcttt
cgcttcaagggacatcacggacgatttctatcttgcgacaagatcggattactctcggct
tcagcagaagccgtatcccccctcgaatccttcaacatcatccccacgggcgacacacca
ggaacattccaaatccagaccctgcgcgatacatttctcagcataaagggccccagcaag
gcatcttccaaaatatgcgacgtgcgcggcgacgccgacactatctcgttcgacacgacg
tttcgcatcaggatgcaagctcgcttcaagcctaagctgcgcgcgtcaaaggaggaaaag
gcgcttgccaagattagtcggcgcgagctggaggaggctgcaggacggaggttggatgag
gatgaagtgaggaagctcaagagggctaggagggagggagattatcatgaagcgttgctt
gagatcaaggtcaagagtaagcatgataagtttggttga
>Fp34
atggtcaagccattgacctttaaaggcgacaaaaaagtcaagaagcgcaaacgaacagac
gctgagaaatcatcacgcgatgctgtagacgacgaaacaggccaggtccaaaagaccacc
accactgaagaagcagagaatgacgatagctgggtgtccgctgaagcgaccactgatgtc
tcgggacctattatgattgttcttccttcggatacaccttcggcgttggcttgcgatgcg
actgggaaagtgtttacggtccctattgagaacattgtcgatggaaatcctgctaccgct
gaaccgcatgatgtgcgccaggtctggatcgtgaatcgcgtagctggcacagagagcttt
cgcttcaagggacatcacggacgatttctatcttgcgacaagatcggattactctcggct
tcagcagaagccgtatcccccctcgaatccttcaacatcatccccacgggcgacacacca
ggaacattccaaatccagaccctgcgcgatacatttctcagcataaagggccccagcaag
gcatcttccaaaatatgcgacgtgcgcggcgacgccgacactatctcgttcgacacgacg
tttcgcatcaggatgcaagctcgcttcaagcctaagctgcgcgcgtcaaaggaggaaaag
gcgcttgccaagattagtcggcgcgagctggaggaggctgcaggacggaggttggatgag
gatgaagtgaggaagctcaagagggctaggagggagggagattatcatgaagcgttgctt
gagatcaaggtcaagagtaagcatgataagtttggttga
>Fp35
atggtcaagccattgacctttaaaggcgacaaaaaagtcaagaagcgcaaacgaacagac
gctgagaaatcatcacgcgatgctgtagacgacgaaacaggccaggtccaaaagaccacc
accactgaagaagcagagaatgacgatagctgggtgtccgctgaagcgaccactgatgtc
tcgggacctattatgattgttcttccttcggatacaccttcggcgttggcttgcgatgcg
actgggaaagtgtttacggtccctattgagaacattgtcgatggaaatcctgctaccgct
gaaccgcatgatgtgcgccaggtctggatcgtgaatcgcgtagctggcacagagagcttt
cgcttcaagggacatcacggacgatttctatcttgcgacaagatcggattactctcggct
tcagcagaagccgtatcccccctcgaatccttcaacatcatccccacgggcgacacacca
ggaacattccaaatccagaccctgcgcgatacatttctcagcataaagggccccagcaag
gcatcttccaaaatatgcgacgtgcgcggcgacgccgacactatctcgttcgacacgacg
tttcgcatcaggatgcaagctcgcttcaagcctaagctgcgcgcgtcaaaggaggaaaag
gcgcttgccaagattagtcggcgcgagctggaggaggctgcaggacggaggttggatgag
gatgaagtgaggaagctcaagagggctaggagggagggagattatcatgaagcgttgctt
gagatcaaggtcaagagtaagcatgataagtttggttga
>Fp38
atggtcaagccattgacctttaaaggcgacaaaaaagtcaagaagcgcaaacgaacagac
gctgagaaatcatcacgcgatgctgtagacgacgaaacaggccaggtccaaaagaccacc
accactgaagaagcagagaatgacgatagctgggtgtccgctgaagcgaccactgatgtc
tcgggacctattatgattgttcttccttcggatacaccttcggcgttggcttgcgatgcg
actgggaaagtgtttacggtccctattgagaacattgtcgatggaaatcctgctaccgct
gaaccgcatgatgtgcgccaggtctggatcgtgaatcgcgtagctggcacagagagcttt
cgcttcaagggacatcacggacgatttctatcttgcgacaagatcggattactctcggct
tcagcagaagccgtatcccccctcgaatccttcaacatcatccccacgggcgacacacca
ggaacattccaaatccagaccctgcgcgatacatttctcagcataaagggccccagcaag
gcatcttccaaaatatgcgacgtgcgcggcgacgccgacactatctcgttcgacacgacg
tttcgcatcaggatgcaagctcgcttcaagcctaagctgcgcgcgtcaaaggaggaaaag
gcgcttgccaagattagtcggcgcgagctggaggaggctgcaggacggaggttggatgag
gatgaagtgaggaagctcaagagggctaggagggagggagattatcatgaagcgttgctt
gagatcaaggtcaagagtaagcatgataagtttggttga
>Fp39
atggtcaagccattgacctttaaaggcgacaaaaaagtcaagaagcgcaaacgaacagac
gctgagaaatcatcacgcgatgctgtagacgacgaaacaggccaggtccaaaagaccacc
accactgaagaagcagagaatgacgatagctgggtgtccgctgaagcgaccactgatgtc
tcgggacctattatgattgttcttccttcggatacaccttcggcgttggcttgcgatgcg
actgggaaagtgtttacggtccctattgagaacattgtcgatggaaatcctgctaccgct
gaaccgcatgatgtgcgccaggtctggatcgtgaatcgcgtagctggcacagagagcttt
cgcttcaagggacatcacggacgatttctatcttgcgacaagatcggattactctcggct
tcagcagaagccgtatcccccctcgaatccttcaacatcatccccacgggcgacacacca
ggaacattccaaatccagaccctgcgcgatacatttctcagcataaagggccccagcaag
gcatcttccaaaatatgcgacgtgcgcggcgacgccgacactatctcgttcgacacgacg
tttcgcatcaggatgcaagctcgcttcaagcctaagctgcgcgcgtcaaaggaggaaaag
gcgcttgccaagattagtcggcgcgagctggaggaggctgcaggacggaggttggatgag
gatgaagtgaggaagctcaagagggctaggagggagggagattatcatgaagcgttgctt
gagatcaaggtcaagagtaagcatgataagtttggttga
>Fp42
atggtcaagccattgacctttaaaggcgacaaaaaagtcaagaagcgcaaacgaacagac
gctgagaaatcatcacgcgatgctgtagacgacgaaacaggccaggtccaaaagaccacc
accactgaagaagcagagaatgacgatagctgggtgtccgctgaagcgaccactgatgtc
tcgggacctattatgattgttcttccttcggatacaccttcggcgttggcttgcgatgcg
actgggaaagtgtttacggtccctattgagaacattgtcgatggaaatcctgctaccgct
gaaccgcatgatgtgcgccaggtctggatcgtgaatcgcgtagctggcacagagagcttt
cgcttcaagggacatcacggacgatttctatcttgcgacaagatcggattactctcggct
tcagcagaagccgtatcccccctcgaatccttcaacatcatccccacgggcgacacacca
ggaacattccaaatccagaccctgcgcgatacatttctcagcataaagggccccagcaag
gcatcttccaaaatatgcgacgtgcgcggcgacgccgacactatctcgttcgacacgacg
tttcgcatcaggatgcaagctcgcttcaagcctaagctgcgcgcgtcaaaggaggaaaag
gcgcttgccaagattagtcggtgcgagctggaggaggctgcaggacggaggttggatgag
gatgaagtgaggaagctcaagagggctaggagggagggagattatcatgaagcgttgctt
gagatcaaggtcaagagtaagcatgataagtttggttga
>Fp44
atggtcaagccattgacctttaaaggcgacaaaaaagtcaagaagcgcaaacgaacagac
gctgagaaatcatcacgcgatgctgtagacgacgaaacaggccaggtccaaaagaccacc
accactgaagaagcagagaatgacgatagctgggtgtccgctgaagcgaccactgatgtc
tcgggacctattatgattgttcttccttcggatacaccttcggcgttggcttgcgatgcg
actgggaaagtgtttacggtccctattgagaacattgtcgatggaaatcctgctaccgct
gaaccgcatgatgtgcgccaggtctggatcgtgaatcgcgtagctggcacagagagcttt
cgcttcaagggacatcacggacgatttctatcttgcgacaagatcggattactctcggct
tcagcagaagccgtatcccccctcgaatccttcaacatcatccccacgggcgacacacca
ggaacattccaaatccagaccctgcgcgatacatttctcagcataaagggccccagcaag
gcatcttccaaaatatgcgacgtgcgcggcgacgccgacactatctcgttcgacacgacg
tttcgcatcaggatgcaagctcgcttcaagcctaagctgcgcgcgtcaaaggaggaaaag
gcgcttgccaagattagtcggcgcgagctggaggaggctgcaggacggaggttggatgag
gatgaagtgaggaagctcaagagggctaggagggagggagattatcatgaagcgttgctt
gagatcaaggtcaagagtaagcatgataagtttggttga
>Fp49
atggtcaagccattgacctttaaaggcgacaaaaaagtcaagaagcgcaaacgaacagac
gctgagaaatcatcacgcgatgctgtagacgacgaaacaggccaggtccaaaagaccacc
accactgaagaagcagagaatgacgatagctgggtgtccgctgaagcgaccactgatgtc
tcgggacctattatgattgttcttccttcggatacaccttcggcgttggcttgcgatgcg
actgggaaagtgtttacggtccctattgagaacattgtcgatggaaatcctgctaccgct
gaaccgcatgatgtgcgccaggtctggatcgtgaatcgcgtagctggcacagagagcttt
cgcttcaagggacatcacggacgatttctatcttgcgacaagatcggattactctcggct
tcagcagaagccgtatcccccctcgaatccttcaacatcatccccacgggcgacacacca
ggaacattccaaatccagaccctgcgcgatacatttctcagcataaagggccccagcaag
gcatcttccaaaatatgcgacgtgcgcggcgacgccgacactatctcgttcgacacgacg
tttcgcatcaggatgcaagctcgcttcaagcctaagctgcgcgcgtcaaaggaggaaaag
gcgcttgccaagattagtcggtgcgagctggaggaggctgcaggacggaggttggatgag
gatgaagtgaggaagctcaagagggctaggagggagggagattatcatgaagcgttgctt
gagatcaaggtcaagagtaagcatgataagtttggttga
>Fp50
atggtcaagccattgacctttaaaggcgacaaaaaagtcaagaagcgcaaacgaacagac
gctgagaaatcatcacgcgatgctgtagacgacgaaacaggccaggtccaaaagaccacc
accactgaagaagcagagaatgacgatagctgggtgtccgctgaagcgaccactgatgtc
tcgggacctattatgattgttcttccttcggatacaccttcggcgttggcttgcgatgcg
actgggaaagtgtttacggtccctattgagaacattgtcgatggaaatcctgctaccgct
gaaccgcatgatgtgcgccaggtctggatcgtgaatcgcgtagctggcacagagagcttt
cgcttcaagggacatcacggacgatttctatcttgcgacaagatcggattactctcggct
tcagcagaagccgtatcccccctcgaatccttcaacatcatccccacgggcgacacacca
ggaacattccaaatccagaccctgcgcgatacatttctcagcataaagggccccagcaag
gcatcttccaaaatatgcgacgtgcgcggcgacgccgacactatctcgttcgacacgacg
tttcgcatcaggatgcaagctcgcttcaagcctaagctgcgcgcgtcaaaggaggaaaag
gcgcttgccaagattagtcggcgcgagctggaggaggctgcaggacggaggttggatgag
gatgaagtgaggaagctcaagagggctaggagggagggagattatcatgaagcgttgctt
gagatcaaggtcaagagtaagcatgataagtttggttga
>Fp51
atggtcaagccattgacctttaaaggcgacaaaaaagtcaagaagcgcaaacgaacagac
gctgagaaatcatcacgcgatgctgtagacgacgaaacaggccaggtccaaaagaccacc
accactgaagaagcagagaatgacgatagctgggtgtccgctgaagcgaccactgatgtc
tcgggacctattatgattgttcttccttcggatacaccttcggcgttggcttgcgatgcg
actgggaaagtgtttacggtccctattgagaacattgtcgatggaaatcctgctaccgct
gaaccgcatgatgtgcgccaggtctggatcgtgaatcgcgtagctggcacagagagcttt
cgcttcaagggacatcacggacgatttctatcttgcgacaagatcggattactctcggct
tcagcagaagccgtatcccccctcgaatccttcaacatcatccccacgggcgacacacca
ggaacattccaaatccagaccctgcgcgatacatttctcagcataaagggccccagcaag
gcatcttccaaaatatgcgacgtgcgcggcgacgccgacactatctcgttcgacacgacg
tttcgcatcaggatgcaagctcgcttcaagcctaagctgcgcgcgtcaaaggaggaaaag
gcgcttgccaagattagtcggtgcgagctggaggaggctgcaggacggaggttggatgag
gatgaagtgaggaagctcaagagggctaggagggagggagattatcatgaagcgttgctt
gagatcaaggtcaagagtaagcatgataagtttggttga
>Fp59
atggtcaagccattgacctttaaaggcgacaaaaaagtcaagaagcgcaaacgaacagac
gctgagaaatcatcacgcgatgctgtagacgacgaaacaggccaggtccaaaagaccacc
accactgaagaagcagagaatgacgatagctgggtgtccgctgaagcgaccactgatgtc
tcgggacctattatgattgttcttccttcggatacaccttcggcgttggcttgcgatgcg
actgggaaagtgtttacggtccctattgagaacattgtcgatggaaatcctgctaccgct
gaaccgcatgatgtgcgccaggtctggatcgtgaatcgcgtagctggcacagagagcttt
cgcttcaagggacatcacggacgatttctatcttgcgacaagatcggattactctcggct
tcagcagaagccgtatcccccctcgaatccttcaacatcatccccacgggcgacacacca
ggaacattccaaatccagaccctgcgcgatacatttctcagcataaagggccccagcaag
gcatcttccaaaatatgcgacgtgcgcggcgacgccgacactatctcgttcgacacgacg
tttcgcatcaggatgcaagctcgcttcaagcctaagctgcgcgcgtcaaaggaggaaaag
gcgcttgccaagattagtcggcgcgagctggaggaggctgcaggacggaggttggatgag
gatgaagtgaggaagctcaagagggctaggagggagggagattatcatgaagcgttgctt
gagatcaaggtcaagagtaagcatgataagtttggttga
>Fp63
atggtcaagccattgacctttaaaggcgacaaaaaagtcaagaagcgcaaacgaacagac
gctgagaaatcatcacgcgatgctgtagacgacgaaacaggccaggtccaaaagaccacc
accactgaagaagcagagaatgacgatagctgggtgtccgctgaagcgaccactgatgtc
tcgggacctattatgattgttcttccttcggatacaccttcggcgttggcttgcgatgcg
actgggaaagtgtttacggtccctattgagaacattgtcgatggaaatcctgctaccgct
gaaccgcatgatgtgcgccaggtctggatcgtgaatcgcgtagctggcacagagagcttt
cgcttcaagggacatcacggacgatttctatcttgcgacaagatcggattactctcggct
tcagcagaagccgtatcccccctcgaatccttcaacatcatccccacgggcgacacacca
ggaacattccaaatccagaccctgcgcgatacatttctcagcataaagggccccagcaag
gcatcttccaaaatatgcgacgtgcgcggcgacgccgacactatctcgttcgacacgacg
tttcgcatcaggatgcaagctcgcttcaagcctaagctgcgcgcgtcaaaggaggaaaag
gcgcttgccaagattagtcggcgcgagctggaggaggctgcaggacggaggttggatgag
gatgaagtgaggaagctcaagagggctaggagggagggagattatcatgaagcgttgctt
gagatcaaggtcaagagtaagcatgataagtttggttga
>Fp65
atggtcaagccattgacctttaaaggcgacaaaaaagtcaagaagcgcaaacgaacagac
gctgagaaatcatcacgcgatgctgtagacgacgaaacaggccaggtccaaaagaccacc
accactgaagaagcagagaatgacgatagctgggtgtccgctgaagcgaccactgatgtc
tcgggacctattatgattgttcttccttcggatacaccttcggcgttggcttgcgatgcg
actgggaaagtgtttacggtccctattgagaacattgtcgatggaaatcctgctaccgct
gaaccgcatgatgtgcgccaggtctggatcgtgaatcgcgtagctggcacagagagcttt
cgcttcaagggacatcacggacgatttctatcttgcgacaagatcggattactctcggct
tcagcagaagccgtatcccccctcgaatccttcaacatcatccccacgggcgacacacca
ggaacattccaaatccagaccctgcgcgatacatttctcagcataaagggccccagcaag
gcatcttccaaaatatgcgacgtgcgcggcgacgccgacactatctcgttcgacacgacg
tttcgcatcaggatgcaagctcgcttcaagcctaagctgcgcgcgtcaaaggaggaaaag
gcgcttgccaagattagtcggcgcgagctggaggaggctgcaggacggaggttggatgag
gatgaagtgaggaagctcaagagggctaggagggagggagattatcatgaagcgttgctt
gagatcaaggtcaagagtaagcatgataagtttggttga
>Fp66
atggtcaagccattgacctttaaaggcgacaaaaaagtcaagaagcgcaaacgaacagac
gctgagaaatcatcacgcgatgctgtagacgacgaaacaggccaggtccaaaagaccacc
accactgaagaagcagagaatgacgatagctgggtgtccgctgaagcgaccactgatgtc
tcgggacctattatgattgttcttccttcggatacaccttcggcgttggcttgcgatgcg
actgggaaagtgtttacggtccctattgagaacattgtcgatggaaatcctgctaccgct
gaaccgcatgatgtgcgccaggtctggatcgtgaatcgcgtagctggcacagagagcttt
cgcttcaagggacatcacggacgatttctatcttgcgacaagatcggattactctcggct
tcagcagaagccgtatcccccctcgaatccttcaacatcatccccacgggcgacacacca
ggaacattccaaatccagaccctgcgcgatacatttctcagcataaagggccccagcaag
gcatcttccaaaatatgcgacgtgcgcggcgacgccgacactatctcgttcgacacgacg
tttcgcatcaggatgcaagctcgcttcaagcctaagctgcgcgcgtcaaaggaggaaaag
gcgcttgccaagattagtcggcgcgagctggaggaggctgcaggacggaggttggatgag
gatgaagtgaggaagctcaagagggctaggagggagggagattatcatgaagcgttgctt
gagatcaaggtcaagagtaagcatgataagtttggttga
>Fp72
atggtcaagccattgacctttaaaggcgacaaaaaagtcaagaagcgcaaacgaacagac
gctgagaaatcatcacgcgatgctgtagacgacgaaacaggccaggtccaaaagaccacc
accactgaagaagcagagaatgacgatagctgggtgtccgctgaagcgaccactgatgtc
tcgggacctattatgattgttcttccttcggatacaccttcggcgttggcttgcgatgcg
actgggaaagtgtttacggtccctattgagaacattgtcgatggaaatcctgctaccgct
gaaccgcatgatgtgcgccaggtctggatcgtgaatcgcgtagctggcacagagagcttt
cgcttcaagggacatcacggacgatttctatcttgcgacaagatcggattactctcggct
tcagcagaagccgtatcccccctcgaatccttcaacatcatccccacgggcgacacacca
ggaacattccaaatccagaccctgcgcgatacatttctcagcataaagggccccagcaag
gcatcttccaaaatatgcgacgtgcgcggcgacgccgacactatctcgttcgacacgacg
tttcgcatcaggatgcaagctcgcttcaagcctaagctgcgcgcgtcaaaggaggaaaag
gcgcttgccaagattagtcggcgcgagctggaggaggctgcaggacggaggttggatgag
gatgaagtgaggaagctcaagagggctaggagggagggagattatcatgaagcgttgctt
gagatcaaggtcaagagtaagcatgataagtttggttga
>Fp73
atggtcaagccattgacctttaaaggcgacaaaaaagtcaagaagcgcaaacgaacagac
gctgagaaatcatcacgcgatgctgtagacgacgaaacaggccaggtccaaaagaccacc
accactgaagaagcagagaatgacgatagctgggtgtccgctgaagcgaccactgatgtc
tcgggacctattatgattgttcttccttcggatacaccttcggcgttggcttgcgatgcg
actgggaaagtgtttacggtccctattgagaacattgtcgatggaaatcctgctaccgct
gaaccgcatgatgtgcgccaggtctggatcgtgaatcgcgtagctggcacagagagcttt
cgcttcaagggacatcacggacgatttctatcttgcgacaagatcggattactctcggct
tcagcagaagccgtatcccccctcgaatccttcaacatcatccccacgggcgacacacca
ggaacattccaaatccagaccctgcgcgatacatttctcagcataaagggccccagcaag
gcatcttccaaaatatgcgacgtgcgcggcgacgccgacactatctcgttcgacacgacg
tttcgcatcaggatgcaagctcgcttcaagcctaagctgcgcgcgtcaaaggaggaaaag
gcgcttgccaagattagtcggcgcgagctggaggaggctgcaggacggaggttggatgag
gatgaagtgaggaagctcaagagggctaggagggagggagattatcatgaagcgttgctt
gagatcaaggtcaagagtaagcatgataagtttggttga
>Fp76
atggtcaagccattgacctttaaaggcgacaaaaaagtcaagaagcgcaaacgaacagac
gctgagaaatcatcacgcgatgctgtagacgacgaaacaggccaggtccaaaagaccacc
accactgaagaagcagagaatgacgatagctgggtgtccgctgaagcgaccactgatgtc
tcgggacctattatgattgttcttccttcggatacaccttcggcgttggcttgcgatgcg
actgggaaagtgtttacggtccctattgagaacattgtcgatggaaatcctgctaccgct
gaaccgcatgatgtgcgccaggtctggatcgtgaatcgcgtagctggcacagagagcttt
cgcttcaagggacatcacggacgatttctatcttgcgacaagatcggattactctcggct
tcagcagaagccgtatcccccctcgaatccttcaacatcatccccacgggcgacacacca
ggaacattccaaatccagaccctgcgcgatacatttctcagcataaagggccccagcaag
gcatcttccaaaatatgcgacgtgcgcggcgacgccgacactatctcgttcgacacgacg
tttcgcatcaggatgcaagctcgcttcaagcctaagctgcgcgcgtcaaaggaggaaaag
gcgcttgccaagattagtcggcgcgagctggaggaggctgcaggacggaggttggatgag
gatgaagtgaggaagctcaagagggctaggagggagggagattatcatgaagcgttgctt
gagatcaaggtcaagagtaagcatgataagtttggttga
>Fp78
atggtcaagccattgacctttaaaggcgacaaaaaagtcaagaagcgcaaacgaacagac
gctgagaaatcatcacgcgatgctgtagacgacgaaacaggccaggtccaaaagaccacc
accactgaagaagcagagaatgacgatagctgggtgtccgctgaagcgaccactgatgtc
tcgggacctattatgattgttcttccttcggatacaccttcggcgttggcttgcgatgcg
actgggaaagtgtttacggtccctattgagaacattgtcgatggaaatcctgctaccgct
gaaccgcatgatgtgcgccaggtctggatcgtgaatcgcgtagctggcacagagagcttt
cgcttcaagggacatcacggacgatttctatcttgcgacaagatcggattactctcggct
tcagcagaagccgtatcccccctcgaatccttcaacatcatccccacgggcgacacacca
ggaacattccaaatccagaccctgcgcgatacatttctcagcataaagggccccagcaag
gcatcttccaaaatatgcgacgtgcgcggcgacgccgacactatctcgttcgacacgacg
tttcgcatcaggatgcaagctcgcttcaagcctaagctgcgcgcgtcaaaggaggaaaag
gcgcttgccaagattagtcggcgcgagctggaggaggctgcaggacggaggttggatgag
gatgaagtgaggaagctcaagagggctaggagggagggagattatcatgaagcgttgctt
gagatcaaggtcaagagtaagcatgataagtttggttga
>Fp81
atggtcaagccattgacctttaaaggcgacaaaaaagtcaagaagcgcaaacgaacagac
gctgagaaatcatcacgcgatgctgtagacgacgaaacaggccaggtccaaaagaccacc
accactgaagaagcagagaatgacgatagctgggtgtccgctgaagcgaccactgatgtc
tcgggacctattatgattgttcttccttcggatacaccttcggcgttggcttgcgatgcg
actgggaaagtgtttacggtccctattgagaacattgtcgatggaaatcctgctaccgct
gaaccgcatgatgtgcgccaggtctggatcgtgaatcgcgtagctggcacagagagcttt
cgcttcaagggacatcacggacgatttctatcttgcgacaagatcggattactctcggct
tcagcagaagccgtatcccccctcgaatccttcaacatcatccccacgggcgacacacca
ggaacattccaaatccagaccctgcgcgatacatttctcagcataaagggccccagcaag
gcatcttccaaaatatgcgacgtgcgcggcgacgccgacactatctcgttcgacacgacg
tttcgcatcaggatgcaagctcgcttcaagcctaagctgcgcgcgtcaaaggaggaaaag
gcgcttgccaagattagtcggcgcgagctggaggaggctgcaggacggaggttggatgag
gatgaagtgaggaagctcaagagggctaggagggagggagattatcatgaagcgttgctt
gagatcaaggtcaagagtaagcatgataagtttggttga
>Fp84
atggtcaagccattgacctttaaaggcgacaaaaaagtcaagaagcgcaaacgaacagac
gctgagaaatcatcacgcgatgctgtagacgacgaaacaggccaggtccaaaagaccacc
accactgaagaagcagagaatgacgatagctgggtgtccgctgaagcgaccactgatgtc
tcgggacctattatgattgttcttccttcggatacaccttcggcgttggcttgcgatgcg
actgggaaagtgtttacggtccctattgagaacattgtcgatggaaatcctgctaccgct
gaaccgcatgatgtgcgccaggtctggatcgtgaatcgcgtagctggcacagagagcttt
cgcttcaagggacatcacggacgatttctatcttgcgacaagatcggattactctcggct
tcagcagaagccgtatcccccctcgaatccttcaacatcatccccacgggcgacacacca
ggaacattccaaatccagaccctgcgcgatacatttctcagcataaagggccccagcaag
gcatcttccaaaatatgcgacgtgcgcggcgacgccgacactatctcgttcgacacgacg
tttcgcatcaggatgcaagctcgcttcaagcctaagctgcgcgcgtcaaaggaggaaaag
gcgcttgccaagattagtcggcgcgagctggaggaggctgcaggacggaggttggatgag
gatgaagtgaggaagctcaagagggctaggagggagggagattatcatgaagcgttgctt
gagatcaaggtcaagagtaagcatgataagtttggttga
>Fp86
atggtcaagccattgacctttaaaggcgacaaaaaagtcaagaagcgcaaacgaacagac
gctgagaaatcatcacgcgatgctgtagacgacgaaacaggccaggtccaaaagaccacc
accactgaagaagcagagaatgacgatagctgggtgtccgctgaagcgaccactgatgtc
tcgggacctattatgattgttcttccttcggatacaccttcggcgttggcttgcgatgcg
actgggaaagtgtttacggtccctattgagaacattgtcgatggaaatcctgctaccgct
gaaccgcatgatgtgcgccaggtctggatcgtgaatcgcgtagctggcacagagagcttt
cgcttcaagggacatcacggacgatttctatcttgcgacaagatcggattactctcggct
tcagcagaagccgtatcccccctcgaatccttcaacatcatccccacgggcgacacacca
ggaacattccaaatccagaccctgcgcgatacatttctcagcataaagggccccagcaag
gcatcttccaaaatatgcgacgtgcgcggcgacgccgacactatctcgttcgacacgacg
tttcgcatcaggatgcaagctcgcttcaagcctaagctgcgcgcgtcaaaggaggaaaag
gcgcttgccaagattagtcggcgcgagctggaggaggctgcaggacggaggttggatgag
gatgaagtgaggaagctcaagagggctaggagggagggagattatcatgaagcgttgctt
gagatcaaggtcaagagtaagcatgataagtttggttga
>Fvenenatum.busco
atggtcaagccattgacctttaaaggcgacaaaaaagtcaagaagcgcaagcgaacagat
gtcgagaaatcgtcacgcgatgctgtagacgacgaaacaggccaggtccaaaaggccacc
accactgaagaagcagagaatgacgatagttgggtgtccgccgaggcgaccactgatgtc
tcaggacctatcatgattgttctccctacggatatgccttcggcgctggcttgcgatgcg
acaggaaaggtgtttacggttcctattgagaacattgtcgatgggaatcctgctaccgct
gaaccgcatgatgtgcgccaggtctggatcgtgaatcgcgtagcaggcacagagagcttt
cgcttcaagggacatcacggacgatttctctcttgcgacaagatcggaatgctctccgct
tcagcagaagccgtatcccccctcgaatccttcaacatcatccccacgggcgacacacca
ggaacattccaaatccaaaccctgcgcgacacattcctcagcataaagtcccccaacaag
gcatcttccaaaacatgcgacgtgcgcggcgacgccgacaccatctcgttcgacacgacg
tttcgcatcaggatgcaagctcgcttcaagcccaagctgcgcgcgtcaaaggaagaaaag
gcgcttgccaagatcagtcggcgcgagctggaggatgctgcggggcggaggttggatgag
gatgaggtgaggaagctcaagagggctaggagggagggagattatcatgaggctttgctt
gagatcaaggtcaagagtaagcatgataagtttggctga
