# Supplementary material for: Apicidin biosynthesis is linked to accessory chromosomes in Fusarium poae isolates
Source: BMC Genomics. 2021 Aug 4;22:591. doi: 10.1186/s12864-021-07617-y (PMC8340494; doi:10.1186/s12864-021-07617-y)
Supplement: Supplementary file 17 — Additional file 17. Compressed folder containing alignments for each of the 4141 orthologs used in BUSCO analysis. [file 12864_2021_7617_MOESM17_ESM.zip › Fven2_nt_MAFFT/23062at5125_nt.mafft.fasta]

>Fp105
atgtcgatagatcctcagcagctgttggatactctctcgacccaggcccgccggtactcc
gacattgcggccgagttcattgataagaatgtcgaccgcgctgccgtagtcgtcagagaa
actctctccacgtcggaatgggtcccagagtcagtgagacctagtcctcctgtcaaagaa
gtggtggctatagtgtctttgtctcgcttcgagagactccagacctggatcgccgagcat
aaaattctgaccggtgttgtcgtcctcacctgcggtaccgtcgtttacaagggatactat
gagggccgttctatgagaaagacaagacgggcgagaagggcgagaaacggcggtcgcact
gatgtcgtcgttatcgctggttctcccactctgcctttaacaagatccttgtctttggac
atggagagacgagggttcatcgtttttatcgtctgcaacgctgctgaagatgaatccatg
gtccaggctatgaagcgagccgatatccgacctctaaccattgataccactgaccctcct
catgccggctctgccattgagcattttgcccattacctccagtcaccccaagctcccgga
cctggaatgaagcccaaccagctcactctaaagtccgttatcctgattccaagtctccat
taccagacgtctcccattgcgacaatcccaccttcaaactttgctgacctcttcaatacc
cacctcctccaacctattctcacaatccaagctttcctcccactactcacgtcccgcttg
aaccccattggagaaaaatggattccccccaaggtcctggtctttaccccttccatcatc
tcgtcaatcaacccacccttccatgcacctgaggcgaccgtgtgttcggccttgtccgct
tttaccgaagtcctcactgccgaacttagacccctcgacatcccagtgacccacatgcaa
cttggcacattcgacttctctagcttcgtccctacccggggcggacctaaccaaggcctg
gtcatgcctgcaggaaaccctgaatcgcctctcgtctggccagagggtgctcgacatgtc
tatgccagaaactttgttgcccagaccagctctgccatctctggaggccgcatccgcgga
cttaagggaagctcgctgcggcgtcttcacaactctgtctttgacgttatcgacggtgat
atcactgctgatactgtccgagtcggtctcggtgccagtgtttatggctttgtcggccga
tgggctcctcgtggcctcgtttcctggatgatgggcatccgtcgggttgatgagctttct
acatggaagaccagcgccttcgaaggttcggaaagcagcgacgatgaggacgatgacagt
gagaaaggtgaagaaggaacatcaagcgagttcatcgctgtttcagacgacaacgtctgg
catgccgacactggggctgtctggtctcacaaggcacccgaagcatcataa
>Fp108
atgtcgatagatcctcagcagctgttggatactctctcgacccaggcccgccggtactcc
gacattgcggccgagttcattgataagaatgtcgaccgcgctgccgtagtcgtcagagaa
actctctccacgtcggaatgggtcccagagtcagtgagacctagtcctcctgtcaaagaa
gtggtggctatagtgtctttgtctcgcttcgagagactccagacctggatcgccgagcat
aaaattctgaccggtgttgtcgtcctcacctgcggtaccgtcgtttacaagggatactat
gagggccgttctatgagaaagacaagacgggcgagaagggcgagaaacggcggtcgcact
gatgtcgtcgttatcgctggttctcccactctgcctttaacaagatccttgtctttggac
atggagagacgagggttcatcgtttttatcgtctgcaacgctgctgaagatgaatccatg
gtccaggctatgaagcgagccgatatccgacctctaaccattgataccactgaccctcct
catgccggctctgccattgagcattttgcccattacctccagtcaccccaagctcccgga
cctggaatgaagcccaaccagctcactctaaagtccgttatcctgattccaagtctccat
taccagacgtctcccattgcgacaatcccaccttcaaactttgctgacctcttcaatacc
cacctcctccaacctattctcacaatccaagctttcctcccactactcacgtcccgcttg
aaccccattggagaaaaatggattccccccaaggtcctggtctttaccccttccatcatc
tcgtcaatcaacccacccttccatgcacctgaggcgaccgtgtgttcggccttgtccgct
tttaccgaagtcctcactgccgaacttagacccctcgacatcccagtgacccacatgcaa
cttggcacattcgacttctctagcttcgtccctacccggggcggacctaaccaaggcctg
gtcatgcctgcaggaaaccctgaatcgcctctcgtctggccagagggtgctcgacatgtc
tatgccagaaactttgttgcccagaccagctctgccatctctggaggccgcatccgcgga
cttaagggaagctcgctgcggcgtcttcacaactctgtctttgacgttatcgacggtgat
atcactgctgatactgtccgagtcggtctcggtgccagtgtttatggctttgtcggccga
tgggctcctcgtggcctcgtttcctggatgatgggcatccgtcgggttgatgagctttct
acatggaagaccagcgccttcgaaggttcggaaagcagcgacgatgaggacgatgacagt
gagaaaggtgaagaaggaacatcaagcgagttcatcgctgtttcagacgacaacgtctgg
catgccgacactggggctgtctggtctcacaaggcacccgaagcatcataa
>Fp118
atgtcgatagatcctcagcagctgttggatactctctcgacccaggcccgccggtactcc
gacattgcggccgagttcattgataagaatgtcgaccgcgctgccgtagtcgtcagagaa
actctctccacgtcggaatgggtcccagagtcagtgaggcctagtcctcctgtcaaagaa
gtggtggctatagtgtctttgtctcgcttcgagagactccagacctggatcgccgagcat
aaaattctgaccggtgttgtcgtcctcacctgcggtaccgtcgtttacaagggatactat
gagggccgttctatgagaaagacaagacgggcgagaagggcgagaaacggcggtcgcact
gatgtcgtcgttatcgctggttctcccactctgcctttaacaagatccttgtctttggac
atggagagacgagggttcatcgtttttatcgtctgcaacgctgctgaagacgaatccatg
gtccaggctatgaagcgagccgatatccgtcctctaaccattgataccactgaccctcct
catgccggctctgccattgagcattttgcccattacctccagtcaccccaagctcccgga
cctggaatgaagcccaaccagctcactctaaagtccgttatcctgattccaagcctccat
taccagacgtctcccattgcgacaatcccaccttcaaactttgccgacctcttcaatacc
cacctcctccaacctattctcacaatccaagctttcctcccactactcacgtcccgcttg
aaccccattggagaaaaatggatcccccccaaggtcctggtctttaccccttccatcatc
tcgtcaatcaacccgcccttccatgcacctgaggcgaccgtgtgttcggccttgtccgct
tttaccgaagtcctcaccgccgaacttagacccctcgacatcccagtgacccacatgcaa
cttggcacattcgacttctctagcttcgtccctacccggggcggacctaaccaaggcctg
gtcatgcctgcaggaaaccctgaatcgcctctcgtctggccagagggtgctcgacatgtc
tatgccagaaactttgtcgcccagaccagctctgccatctctggaggccgcatccgcgga
ctcaagggaagctcgctgcggcgtcttcacaactctgtctttgacgttatcgacggtgat
atcactgctgatactgtccgagtcggtctcggtgccagtgtttatggctttgtcggccga
tgggctcctcgtggcctcgtttcctggatgatgggcatccgtcgggttgatgagctttct
acatggaagaccagcgccttcgaaggttcggaaagcagcgacgatgaggacgatgacagt
gagaaaggtgaagaaggaacatcaagcgagttcatcgctgtttcagacgacaacgtctgg
catgccgacactggggctgtctggtctcacaaggcacccgaagcatcataa
>Fp122
atgtcgatagatcctcagcagctgttggatactctctcgacccaggcccgccggtactcc
gacattgcggccgagttcattgataagaatgtcgaccgcgctgccgtagtcgtcagagaa
actctctccacgtcggaatgggtcccagagtcagtgaggcctagtcctcctgtcaaagaa
gtggtggctatagtgtctttgtctcgcttcgagagactccagacctggatcgccgagcat
aaaattctgaccggtgttgtcgtcctcacctgcggtaccgtcgtttacaagggatactat
gagggccgttctatgagaaagacaagacgggcgagaagggcgagaaacggcggtcgcact
gatgtcgtcgttatcgctggttctcccactctgcctttaacaagatccttgtctttggac
atggagagacgagggttcatcgtttttatcgtctgcaacgctgctgaagacgaatccatg
gtccaggctatgaagcgagccgatatccgtcctctaaccattgataccactgaccctcct
catgccggctctgccattgagcattttgcccattacctccagtcaccccaagctcccgga
cctggaatgaagcccaaccagctcactctaaagtccgttatcctgattccaagcctccat
taccagacgtctcccattgcgacaatcccaccttcaaactttgccgacctcttcaatacc
cacctcctccaacctattctcacaatccaagctttcctcccactactcacgtcccgcttg
aaccccattggagaaaaatggatcccccccaaggtcctggtctttaccccttccatcatc
tcgtcaatcaacccgcccttccatgcacctgaggcgaccgtgtgttcggccttgtccgct
tttaccgaagtcctcaccgccgaacttagacccctcgacatcccagtgacccacatgcaa
cttggcacattcgacttctctagcttcgtccctacccggggcggacctaaccaaggcctg
gtcatgcctgcaggaaaccctgaatcgcctctcgtctggccagagggtgctcgacatgtc
tatgccagaaactttgtcgcccagaccagctctgccatctctggaggccgcatccgcgga
ctcaagggaagctcgctgcggcgtcttcacaactctgtctttgacgttatcgacggtgat
atcactgctgatactgtccgagtcggtctcggtgccagtgtttatggctttgtcggccga
tgggctcctcgtggcctcgtttcctggatgatgggcatccgtcgggttgatgagctttct
acatggaagaccagcgccttcgaaggttcggaaagcagcgacgatgaggacgatgacagt
gagaaaggtgaagaaggaacaccaagcgagttcatcgctgtttcagacgacaacgtctgg
catgccgacactggggctgtctggtctcacaaggcacccgaagcatcataa
>Fp125
atgtcgatagatcctcagcagctgttggatactctctcgacccaggcccgccggtactcc
gacattgcggccgagttcattgataagaatgtcgaccgcgctgccgtagtcgtcagagaa
actctctccacgtcggaatgggtcccagagtcagtgagacctagtcctcctgtcaaagaa
gtggtggctatagtgtctttgtctcgcttcgagagactccagacctggatcgccgagcat
aaaattctgaccggtgttgtcgtcctcacctgcggtaccgtcgtttacaagggatactat
gagggccgttctatgagaaagacaagacgggcgagaagggcgagaaacggcggtcgcact
gatgtcgtcgttatcgctggttctcccactctgcctttaacaagatccttgtctttggac
atggagagacgagggttcatcgtttttatcgtctgcaacgctgctgaagatgaatccatg
gtccaggctatgaagcgagccgatatccgacctctaaccattgataccactgaccctcct
catgccggctctgccattgagcattttgcccattacctccagtcaccccaagctcccgga
cctggaatgaagcccaaccagctcactctaaagtccgttatcctgattccaagtctccat
taccagacgtctcccattgcgacaatcccaccttcaaactttgctgacctcttcaatacc
cacctcctccaacctattctcacaatccaagctttcctcccactactcacgtcccgcttg
aaccccattggagaaaaatggattccccccaaggtcctggtctttaccccttccatcatc
tcgtcaatcaacccacccttccatgcacctgaggcgaccgtgtgttcggccttgtccgct
tttaccgaagtcctcactgccgaacttagacccctcgacatcccagtgacccacatgcaa
cttggcacattcgacttctctagcttcgtccctacccggggcggacctaaccaaggcctg
gtcatgcctgcaggaaaccctgaatcgcctctcgtctggccagagggtgctcgacatgtc
tatgccagaaactttgttgcccagaccagctctgccatctctggaggccgcatccgcgga
cttaagggaagctcgctgcggcgtcttcacaactctgtctttgacgttatcgacggtgat
atcactgctgatactgtccgagtcggtctcggtgccagtgtttatggctttgtcggccga
tgggctcctcgtggcctcgtttcctggatgatgggcatccgtcgggttgatgagctttct
acatggaagaccagcgccttcgaaggttcggaaagcagcgacgatgaggacgatgacagt
gagaaaggtgaagaaggaacatcaagcgagttcatcgctgtttcagacgacaacgtctgg
catgccgacactggggctgtctggtctcacaaggcacccgaagcatcataa
>Fp13r
atgtcgatagatcctcagcagctgttggatactctctcgacccaggcccgccggtactcc
gacattgcggccgagttcattgataagaatgtcgaccgcgctgccgtagtcgtcagagaa
actctctccacgtcggaatgggtcccagagtcagtgaggcctagtcctcctgtcaaagaa
gtggtggctatagtgtctttgtctcgcttcgagagactccagacctggatcgccgagcat
aaaattctgaccggtgttgtcgtcctcacctgcggtaccgtcgtttacaagggatactat
gagggccgttctatgagaaagacaagacgggcgagaagggcgagaaacggcggtcgcact
gatgtcgtcgttatcgctggttctcccactctgcctttaacaagatccttgtctttggac
atggagagacgagggttcatcgtttttatcgtctgcaacgctgctgaagacgaatccatg
gtccaggctatgaagcgagccgatatccgtcctctaaccattgataccactgaccctcct
catgccggctctgccattgagcattttgcccattacctccagtcaccccaagctcccgga
cctggaatgaagcccaaccagctcactctaaagtccgttatcctgattccaagcctccat
taccagacgtctcccattgcgacaatcccaccttcaaactttgccgacctcttcaatacc
cacctcctccaacctattctcacaatccaagctttcctcccactactcacgtcccgcttg
aaccccattggagaaaaatggatcccccccaaggtcctggtctttaccccttccatcatc
tcgtcaatcaacccgcccttccatgcacctgaggcgaccgtgtgttcggccttgtccgct
tttaccgaagtcctcaccgccgaacttagacccctcgacatcccagtgacccacatgcaa
cttggcacattcgacttctctagcttcgtccctacccggggcggacctaaccaaggcctg
gtcatgcctgcaggaaaccctgaatcgcctctcgtctggccagagggtgctcgacatgtc
tatgccagaaactttgtcgcccagaccagctctgccatctctggaggccgcatccgcgga
ctcaagggaagctcgctgcggcgtcttcacaactctgtctttgacgttatcgacggtgat
atcactgctgatactgtccgagtcggtctcggtgccagtgtttatggctttgtcggccga
tgggctcctcgtggcctcgtttcctggatgatgggcatccgtcgggttgatgagctttct
acatggaagaccagcgccttcgaaggttcggaaagcagcgacgatgaggacgatgacagt
gagaaaggtgaagaaggaacatcaagcgagttcatcgctgtttcagacgacaacgtctgg
catgccgacactggggctgtctggtctcacaaggcacccgaagcatcataa
>Fp144
atgtcgatagatcctcagcagctgttggatactctctcgacccaggcccgccggtactcc
gacattgcggccgagttcattgataagaatgtcgaccgcgctgccgtagtcgtcagagaa
actctctccacgtcggaatgggtcccagagtcagtgagacctagtcctcctgtcaaagaa
gtggtggctatagtgtctttgtctcgcttcgagagactccagacctggatcgccgagcat
aaaattctgaccggtgttgtcgtcctcacctgcggtaccgtcgtttacaagggatactat
gagggccgttctatgagaaagacaagacgggcgagaagggcgagaaacggcggtcgcact
gatgtcgtcgttatcgctggttctcccactctgcctttaacaagatccttgtctttggac
atggagagacgagggttcatcgtttttatcgtctgcaacgctgctgaagatgaatccatg
gtccaggctatgaagcgagccgatatccgacctctaaccattgataccactgaccctcct
catgccggctctgccattgagcattttgcccattacctccagtcaccccaagctcccgga
cctggaatgaagcccaaccagctcactctaaagtccgttatcctgattccaagtctccat
taccagacgtctcccattgcgacaatcccaccttcaaactttgctgacctcttcaatacc
cacctcctccaacctattctcacaatccaagctttcctcccactactcacgtcccgcttg
aaccccattggagaaaaatggattccccccaaggtcctggtctttaccccttccatcatc
tcgtcaatcaacccacccttccatgcacctgaggcgaccgtgtgttcggccttgtccgct
tttaccgaagtcctcaccgccgaacttagacccctcgacatcccagtgacccacatgcaa
cttggcacattcgacttctctagcttcgtccctacccggggcggacctaaccaaggcctg
gtcatgcctgcaggaaaccctgaatcgcctctcgtctggccagagggtgctcgacatgtc
tatgccagaaactttgttgcccagaccagctctgccatctctggaggccgcatccgcgga
cttaagggaagctcgctgcggcgtcttcacaactctgtctttgacgttatcgacggtgat
atcactgctgatactgtccgagtcggtctcggtgccagtgtttatggctttgtcggccga
tgggctcctcgtggcctcgtttcctggatgatgggcatccgtcgggttgatgagctttct
acatggaagaccagcgccttcgaaggttcggaaagcagcgacgatgaggacgatgacagt
gagaaaggtgaagaaggaacatcaagcgagttcatcgctgtttcagacgacaacgtctgg
catgccgacactggggctgtctggtctcacaaggcacccgaagcatcataa
>Fp146
atgtcgatagatcctcagcagctgttggatactctctcgacccaggcccgccggtactcc
gacattgcggccgagttcattgataagaatgtcgaccgcgctgccgtagtcgtcagagaa
actctctccacgtcggaatgggtcccagagtcagtgaggcctagtcctcctgtcaaagaa
gtggtggctatagtgtctttgtctcgcttcgagagactccagacctggatcgccgagcat
aaaattctgaccggtgttgtcgtcctcacctgcggtaccgtcgtttacaagggatactat
gagggccgttctatgagaaagacaagacgggcgagaagggcgagaaacggcggtcgcact
gatgtcgtcgttatcgctggttctcccactctgcctttaacaagatccttgtctttggac
atggagagacgagggttcatcgtttttatcgtctgcaacgctgctgaagacgaatccatg
gtccaggctatgaagcgagccgatatccgtcctctaaccattgataccactgaccctcct
catgccggctctgccattgagcattttgcccattacctccagtcaccccaagctcccgga
cctggaatgaagcccaaccagctcactctaaagtccgttatcctgattccaagcctccat
taccagacgtctcccattgcgacaatcccaccttcaaactttgccgacctcttcaatacc
cacctcctccaacctattctcacaatccaagctttcctcccactactcacgtcccgcttg
aaccccattggagaaaaatggatcccccccaaggtcctggtctttaccccttccatcatc
tcgtcaatcaacccgcccttccatgcacctgaggcgaccgtgtgttcggccttgtccgct
tttaccgaagtcctcaccgccgaacttagacccctcgacatcccagtgacccacatgcaa
cttggcacattcgacttctctagcttcgtccctacccggggcggacctaaccaaggcctg
gtcatgcctgcaggaaaccctgaatcgcctctcgtctggccagagggtgctcgacatgtc
tatgccagaaactttgtcgcccagaccagctctgccatctctggaggccgcatccgcgga
ctcaagggaagctcgctgcggcgtcttcacaactctgtctttgacgttatcgacggtgat
atcactgctgatactgtccgagtcggtctcggtgccagtgtttatggctttgtcggccga
tgggctcctcgtggcctcgtttcctggatgatgggcatccgtcgggttgatgagctttct
acatggaagaccagcgccttcgaaggttcggaaagcagcgacgatgaggacgatgacagt
gagaaaggtgaagaaggaacatcaagcgagttcatcgctgtttcagacgacaacgtctgg
catgccgacactggggctgtctggtctcacaaggcacccgaagcatcataa
>Fp155
atgtcgatagatcctcagcagctgttggatactctctcgacccaggcccgccggtactcc
gacattgcggccgagttcattgataagaatgtcgaccgcgctgccgtagtcgtcagagaa
actctctccacgtcggaatgggtcccagagtcagtgaggcctagtcctcctgtcaaagaa
gtggtggctatagtgtctttgtctcgcttcgagagactccagacctggatcgccgagcat
aaaattctgaccggtgttgtcgtcctcacctgcggtaccgtcgtttacaagggatactat
gagggccgttctatgagaaagacaagacgggcgagaagggcgagaaacggcggtcgcact
gatgtcgtcgttatcgctggttctcccactctgcctttaacaagatccttgtctttggac
atggagagacgagggttcatcgtttttatcgtctgcaacgctgctgaagacgaatccatg
gtccaggctatgaagcgagccgatatccgtcctctaaccattgataccactgaccctcct
catgccggctctgccattgagcattttgcccattacctccagtcaccccaagctcccgga
cctggaatgaagcccaaccagctcactctaaagtccgttatcctgattccaagcctccat
taccagacgtctcccattgcgacaatcccaccttcaaactttgccgacctcttcaatacc
cacctcctccaacctattctcacaatccaagctttcctcccactactcacgtcccgcttg
aaccccattggagaaaaatggatcccccccaaggtcctggtctttaccccttccatcatc
tcgtcaatcaacccgcccttccatgcacctgaggcgaccgtgtgttcggccttgtccgct
tttaccgaagtcctcaccgccgaacttagacccctcgacatcccagtgacccacatgcaa
cttggcacattcgacttctctagcttcgtccctacccggggcggacctaaccaaggcctg
gtcatgcctgcaggaaaccctgaatcgcctctcgtctggccagagggtgctcgacatgtc
tatgccagaaactttgtcgcccagaccagctctgccatctctggaggccgcatccgcgga
ctcaagggaagctcgctgcggcgtcttcacaactctgtctttgacgttatcgacggtgat
atcactgctgatactgtccgagtcggtctcggtgccagtgtttatggctttgtcggccga
tgggctcctcgtggcctcgtttcctggatgatgggcatccgtcgggttgatgagctttct
acatggaagaccagcgccttcgaaggttcggaaagcagcgacgatgaggacgatgacagt
gagaaaggtgaagaaggaacatcaagcgagttcatcgctgtttcagacgacaacgtctgg
catgccgacactggggctgtctggtctcacaaggcacccgaagcatcataa
>Fp157
atgtcgatagatcctcagcagctgttggatactctctcgacccaggcccgccggtactcc
gacattgcggccgagttcattgataagaatgtcgaccgcgctgccgtagtcgtcagagaa
actctctccacgtcggaatgggtcccagagtcagtgaggcctagtcctcctgtcaaagaa
gtggtggctatagtgtctttgtctcgcttcgagagactccagacctggatcgccgagcat
aaaattctgaccggtgttgtcgtcctcacctgcggtaccgtcgtttacaagggatactat
gagggccgttctatgagaaagacaagacgggcgagaagggcgagaaacggcggtcgcact
gatgtcgtcgttatcgctggttctcccactctgcctttaacaagatccttgtctttggac
atggagagacgagggttcatcgtttttatcgtctgcaacgctgctgaagacgaatccatg
gtccaggctatgaagcgagccgatatccgtcctctaaccattgataccactgaccctcct
catgccggctctgccattgagcattttgcccattacctccagtcaccccaagctcccgga
cctggaatgaagcccaaccagctcactctaaagtccgttatcctgattccaagcctccat
taccagacgtctcccattgcgacaatcccaccttcaaactttgccgacctcttcaatacc
cacctcctccaacctattctcacaatccaagctttcctcccactactcacgtcccgcttg
aaccccattggagaaaaatggatcccccccaaggtcctggtctttaccccttccatcatc
tcgtcaatcaacccgcccttccatgcacctgaggcgaccgtgtgttcggccttgtccgct
tttaccgaagtcctcaccgccgaacttagacccctcgacatcccagtgacccacatgcaa
cttggcacattcgacttctctagcttcgtccctacccggggcggacctaaccaaggcctg
gtcatgcctgcaggaaaccctgaatcgcctctcgtctggccagagggtgctcgacatgtc
tatgccagaaactttgtcgcccagaccagctctgccatctctggaggccgcatccgcgga
ctcaagggaagctcgctgcggcgtcttcacaactctgtctttgacgttatcgacggtgat
atcactgctgatactgtccgagtcggtctcggtgccagtgtttatggctttgtcggccga
tgggctcctcgtggcctcgtttcctggatgatgggcatccgtcgggttgatgagctttct
acatggaagaccagcgccttcgaaggttcggaaagcagcgacgatgaggacgatgacagt
gagaaaggtgaagaaggaacatcaagcgagttcatcgctgtttcagacgacaacgtctgg
catgccgacactggggctgtctggtctcacaaggcacccgaagcatcataa
>Fp16r
atgtcgatagatcctcagcagctgttggatactctctcgacccaggcccgccggtactcc
gacattgcggccgagttcattgataagaatgtcgaccgcgctgccgtagtcgtcagagaa
actctctccacgtcggaatgggtcccagagtcagtgagacctagtcctcctgtcaaagaa
gtggtggctatagtgtctttgtctcgcttcgagagactccagacctggatcgccgagcat
aaaattctgaccggtgttgtcgtcctcacctgcggtaccgtcgtttacaagggatactat
gagggccgttctatgagaaagacaagacgggcgagaagggcgagaaacggcggtcgcact
gatgtcgtcgttatcgctggttctcccactctgcctttaacaagatccttgtctttggac
atggagagacgagggttcatcgtttttatcgtctgcaacgctgctgaagatgaatccatg
gtccaggctatgaagcgagccgatatccgacctctaaccattgataccactgaccctcct
catgccggctctgccattgagcattttgcccattacctccagtcaccccaagctcccgga
cctggaatgaagcccaaccagctcactctaaagtccgttatcctgattccaagtctccat
taccagacgtctcccattgcgacaatcccaccttcaaactttgctgacctcttcaatacc
cacctcctccaacctattctcacaatccaagctttcctcccactactcacgtcccgcttg
aaccccattggagaaaaatggattccccccaaggtcctggtctttaccccttccatcatc
tcgtcaatcaacccacccttccatgcacctgaggcgaccgtgtgttcggccttgtccgct
tttaccgaagtcctcactgccgaacttagacccctcgacatcccagtgacccacatgcaa
cttggcacattcgacttctctagcttcgtccctacccggggcggacctaaccaaggcctg
gtcatgcctgcaggaaaccctgaatcgcctctcgtctggccagagggtgctcgacatgtc
tatgccagaaactttgttgcccagaccagctctgccatctctggaggccgcatccgcgga
cttaagggaagctcgctgcggcgtcttcacaactctgtctttgacgttatcgacggtgat
atcactgctgatactgtccgagtcggtctcggtgccagtgtttatggctttgtcggccga
tgggctcctcgtggcctcgtttcctggatgatgggcatccgtcgggttgatgagctttct
acatggaagaccagcgccttcgaaggttcggaaagcagcgacgatgaggacgatgacagt
gagaaaggtgaagaaggaacatcaagcgagttcatcgctgtttcagacgacaacgtctgg
catgccgacactggggctgtctggtctcacaaggcacccgaagcatcataa
>Fp1r
atgtcgatagatcctcagcagctgttggatactctctcgacccaggcccgccggtactcc
gacattgcggccgagttcattgataagaatgtcgaccgcgctgccgtagtcgtcagagaa
actctctccacgtcggaatgggtcccagagtcagtgagacctagtcctcctgtcaaagaa
gtggtggctatagtgtctttgtctcgcttcgagagactccagacctggatcgccgagcat
aaaattctgaccggtgttgtcgtcctcacctgcggtaccgtcgtttacaagggatactat
gagggccgttctatgagaaagacaagacgggcgagaagggcgagaaacggcggtcgcact
gatgtcgtcgttatcgctggttctcccactctgcctttaacaagatccttgtctttggac
atggagagacgagggttcatcgtttttatcgtctgcaacgctgctgaagatgaatccatg
gtccaggctatgaagcgagccgatatccgacctctaaccattgataccactgaccctcct
catgccggctctgccattgagcattttgcccattacctccagtcaccccaagctcccgga
cctggaatgaagcccaaccagctcactctaaagtccgttatcctgattccaagtctccat
taccagacgtctcccattgcgacaatcccaccttcaaactttgctgacctcttcaatacc
cacctcctccaacctattctcacaatccaagctttcctcccactactcacgtcccgcttg
aaccccattggagaaaaatggattccccccaaggtcctggtctttaccccttccatcatc
tcgtcaatcaacccacccttccatgcacctgaggcgaccgtgtgttcggccttgtccgct
tttaccgaagtcctcaccgccgaacttagacccctcgacatcccagtgacccacatgcaa
cttggcacattcgacttctctagcttcgtccctacccggggcggacctaaccaaggcctg
gtcatgcctgcaggaaaccctgaatcgcctctcgtctggccagagggtgctcgacatgtc
tatgccagaaactttgttgcccagaccagctctgccatctctggaggccgcatccgcgga
cttaagggaagctcgctgcggcgtcttcacaactctgtctttgacgttatcgacggtgat
atcactgctgatactgtccgagtcggtctcggtgccagtgtttatggctttgtcggccga
tgggctcctcgtggcctcgtttcctggatgatgggcatccgtcgggttgatgagctttct
acatggaagaccagcgccttcgaaggttcggaaagcagcgacgatgaggacgatgacagt
gagaaaggtgaagaaggaacatcaagcgagttcatcgctgtttcagacgacaacgtctgg
catgccgacactggggctgtctggtctcacaaggcacccgaagcatcataa
>Fp21r
atgtcgatagatcctcagcagctgttggatactctctcgacccaggcccgccggtactcc
gacattgcggccgagttcattgataagaatgtcgaccgcgctgccgtagtcgtcagagaa
actctctccacgtcggaatgggtcccagagtcagtgaggcctagtcctcctgtcaaagaa
gtggtggctatagtgtctttgtctcgcttcgagagactccagacctggatcgccgagcat
aaaattctgaccggtgttgtcgtcctcacctgcggtaccgtcgtttacaagggatactat
gagggccgttctatgagaaagacaagacgggcgagaagggcgagaaacggcggtcgcact
gatgtcgtcgttatcgctggttctcccactctgcctttaacaagatccttgtctttggac
atggagagacgagggttcatcgtttttatcgtctgcaacgctgctgaagacgaatccatg
gtccaggctatgaagcgagccgatatccgtcctctaaccattgataccactgaccctcct
catgccggctctgccattgagcattttgcccattacctccagtcaccccaagctcccgga
cctggaatgaagcccaaccagctcactctaaagtccgttatcctgattccaagcctccat
taccagacgtctcccattgcgacaatcccaccttcaaactttgccgacctcttcaatacc
cacctcctccaacctattctcacaatccaagctttcctcccactactcacgtcccgcttg
aaccccattggagaaaaatggatcccccccaaggtcctggtctttaccccttccatcatc
tcgtcaatcaacccgcccttccatgcacctgaggcgaccgtgtgttcggccttgtccgct
tttaccgaagtcctcaccgccgaacttagacccctcgacatcccagtgacccacatgcaa
cttggcacattcgacttctctagcttcgtccctacccggggcggacctaaccaaggcctg
gtcatgcctgcaggaaaccctgaatcgcctctcgtctggccagagggtgctcgacatgtc
tatgccagaaactttgtcgcccagaccagctctgccatctctggaggccgcatccgcgga
ctcaagggaagctcgctgcggcgtcttcacaactctgtctttgacgttatcgacggtgat
atcactgctgatactgtccgagtcggtctcggtgccagtgtttatggctttgtcggccga
tgggctcctcgtggcctcgtttcctggatgatgggcatccgtcgggttgatgagctttct
acatggaagaccagcgccttcgaaggttcggaaagcagcgacgatgaggacgatgacagt
gagaaaggtgaagaaggaacatcaagcgagttcatcgctgtttcagacgacaacgtctgg
catgccgacactggggctgtctggtctcacaaggcacccgaagcatcataa
>Fp24r
atgtcgatagatcctcagcagctgttggatactctctcgacccaggcccgccggtactcc
gacattgcggccgagttcattgataagaatgtcgaccgcgctgccgtagtcgtcagagaa
actctctccacgtcggaatgggtcccagagtcagtgagacctagtcctcctgtcaaagaa
gtggtggctatagtgtctttgtctcgcttcgagagactccagacctggatcgccgagcat
aaaattctgaccggtgttgtcgtcctcacctgcggtaccgtcgtttacaagggatactat
gagggccgttctatgagaaagacaagacgggcgagaagggcgagaaacggcggtcgcact
gatgtcgtcgttatcgctggttctcccactctgcctttaacaagatccttgtctttggac
atggagagacgagggttcatcgtttttatcgtctgcaacgctgctgaagacgaatccatg
gtccaggctatgaagcgagccgatatccgtcctctaaccattgataccactgaccctcct
catgccggctctgccattgagcattttgcccattacctccagtcaccccaagctcccgga
cctggaatgaagcccaaccagctcactctaaagtccgttatcctgattccaagcctccat
taccagacgtctcccattgcgacaatcccaccttcaaactttgccgacctcttcaatacc
cacctcctccaacctattctcacaatccaagctttcctcccactactcacgtcccgcttg
aaccccattggagaaaaatggatcccccccaaggtcctggtctttaccccttccatcatc
tcgtcaatcaacccgcccttccatgcacctgaggcgaccgtgtgttcggccttgtccgct
tttaccgaagtcctcaccgccgaacttagacccctcgacatcccagtgacccacatgcaa
cttggcacattcgacttctctagcttcgtccctacccggggcggacctaaccaaggcctg
gtcatgcctgcaggaaaccctgaatcgcctctcgtctggccagagggtgctcgacatgtc
tatgccagaaactttgtcgcccagaccagctctgccatctctggaggccgcatccgcgga
ctcaagggaagctcgctgcggcgtcttcacaactctgtctttgacgttatcgacggtgat
atcactgctgatactgtccgagtcggtctcggtgccagtgtttatggctttgtcggccga
tgggctcctcgtggcctcgtttcctggatgatgggcatccgtcgggttgatgagctttct
acatggaagaccagcgccttcgaaggttcggaaagcagcgacgatgaggacgatgacagt
gagaaaggtgaagaaggaacatcaagcgagttcatcgctgtttcagacgacaacgtctgg
catgccgacactggggctgtctggtctcacaaggcacccgaagcatcataa
>Fp2516
atgtcgatagatcctcagcagctgttggatactctctcgacccaggcccgccggtactcc
gacattgcggccgagttcattgataagaatgtcgaccgcgctgccgtagtcgtcagagaa
actctctccacgtcggaatgggtcccagagtcagtgaggcctagtcctcctgtcaaagaa
gtggtggctatagtgtctttgtctcgcttcgagagactccagacctggatcgccgagcat
aaaattctgaccggtgttgtcgtcctcacctgcggtaccgtcgtttacaagggatactat
gagggccgttctatgagaaagacaagacgggcgagaagggcgagaaacggcggtcgcact
gatgtcgtcgttatcgctggttctcccactctgcctttaacaagatccttgtctttggac
atggagagacgagggttcatcgtttttatcgtctgcaacgctgctgaagacgaatccatg
gtccaggctatgaagcgagccgatatccgtcctctaaccattgataccactgaccctcct
catgccggctctgccattgagcattttgcccattacctccagtcaccccaagctcccgga
cctggaatgaagcccaaccagctcactctaaagtccgttatcctgattccaagcctccat
taccagacgtctcccattgcgacaatcccaccttcaaactttgccgacctcttcaatacc
cacctcctccaacctattctcacaatccaagctttcctcccactactcacgtcccgcttg
aaccccattggagaaaaatggatcccccccaaggtcctggtctttaccccttccatcatc
tcgtcaatcaacccgcccttccatgcacctgaggcgaccgtgtgttcggccttgtccgct
tttaccgaagtcctcaccgccgaacttagacccctcgacatcccagtgacccacatgcaa
cttggcacattcgacttctctagcttcgtccctacccggggcggacctaaccaaggcctg
gtcatgcctgcaggaaaccctgaatcgcctctcgtctggccagagggtgctcgacatgtc
tatgccagaaactttgtcgcccagaccagctctgccatctctggaggccgcatccgcgga
ctcaagggaagctcgctgcggcgtcttcacaactctgtctttgacgttatcgacggtgat
atcactgctgatactgtccgagtcggtctcggtgccagtgtttatggctttgtcggccga
tgggctcctcgtggcctcgtttcctggatgatgggcatccgtcgggttgatgagctttct
acatggaagaccagcgccttcgaaggttcggaaagcagcgacgatgaggacgatgacagt
gagaaaggtgaagaaggaacaccaagcgagttcatcgctgtttcagacgacaacgtctgg
catgccgacactggggctgtctggtctcacaaggcacccgaagcatcataa
>Fp26r
atgtcgatagatcctcagcagctgttggatactctctcgacccaggcccgccggtactcc
gacattgcggccgagttcattgataagaatgtcgaccgcgctgccgtagtcgtcagagaa
actctctccacgtcggaatgggtcccagagtcagtgagacctagtcctcctgtcaaagaa
gtggtggctatagtgtctttgtctcgcttcgagagactccagacctggatcgccgagcat
aaaattctgaccggtgttgtcgtcctcacctgcggtaccgtcgtttacaagggatactat
gagggccgttctatgagaaagacaagacgggcgagaagggcgagaaacggcggtcgcact
gatgtcgtcgttatcgctggttctcccactctgcctttaacaagatccttgtctttggac
atggagagacgagggttcatcgtttttatcgtctgcaacgctgctgaagatgaatccatg
gtccaggctatgaagcgagccgatatccgacctctaaccattgataccactgaccctcct
catgccggctctgccattgagcattttgcccattacctccagtcaccccaagctcccgga
cctggaatgaagcccaaccagctcactctaaagtccgttatcctgattccaagtctccat
taccagacgtctcccattgcgacaatcccaccttcaaactttgctgacctcttcaatacc
cacctcctccaacctattctcacaatccaagctttcctcccactactcacgtcccgcttg
aaccccattggagaaaaatggattccccccaaggtcctggtctttaccccttccatcatc
tcgtcaatcaacccacccttccatgcacctgaggcgaccgtgtgttcggccttgtccgct
tttaccgaagtcctcaccgccgaacttagacccctcgacatcccagtgacccacatgcaa
cttggcacattcgacttctctagcttcgtccctacccggggcggacctaaccaaggcctg
gtcatgcctgcaggaaaccctgaatcgcctctcgtctggccagagggtgctcgacatgtc
tatgccagaaactttgttgcccagaccagctctgccatctctggaggccgcatccgcgga
cttaagggaagctcgctgcggcgtcttcacaactctgtctttgacgttatcgacggtgat
atcactgctgatactgtccgagtcggtctcggtgccagtgtttatggctttgtcggccga
tgggctcctcgtggcctcgtttcctggatgatgggcatccgtcgggttgatgagctttct
acatggaagaccagcgccttcgaaggttcggaaagcagcgacgatgaggacgatgacagt
gagaaaggtgaagaaggaacatcaagcgagttcatcgctgtttcagacgacaacgtctgg
catgccgacactggggctgtctggtctcacaaggcacccgaagcatcataa
>Fp33
atgtcgatagatcctcagcagctgttggatactctctcgacccaggcccgccggtactcc
gacattgcggccgagttcattgataagaatgtcgaccgcgctgccgtagtcgtcagagaa
actctctccacgtcggaatgggtcccagagtcagtgagacctagtcctcctgtcaaagaa
gtggtggctatagtgtctttgtctcgcttcgagagactccagacctggatcgccgagcat
aaaattctgaccggtgttgtcgtcctcacctgcggtaccgtcgtttacaagggatactat
gagggccgttctatgagaaagacaagacgggcgagaagggcgagaaacggcggtcgcact
gatgtcgtcgttatcgctggttctcccactctgcctttaacaagatccttgtctttggac
atggagagacgagggttcatcgtttttatcgtctgcaacgctgctgaagatgaatccatg
gtccaggctatgaagcgagccgatatccgacctctaaccattgataccactgaccctcct
catgccggctctgccattgagcattttgcccattacctccagtcaccccaagctcccgga
cctggaatgaagcccaaccagctcactctaaagtccgttatcctgattccaagtctccat
taccagacgtctcccattgcgacaatcccaccttcaaactttgctgacctcttcaatacc
cacctcctccaacctattctcacaatccaagctttcctcccactactcacgtcccgcttg
aaccccattggagaaaaatggattccccccaaggtcctggtctttaccccttccatcatc
tcgtcaatcaacccacccttccatgcacctgaggcgaccgtgtgttcggccttgtccgct
tttaccgaagtcctcactgccgaacttagacccctcgacatcccagtgacccacatgcaa
cttggcacattcgacttctctagcttcgtccctacccggggcggacctaaccaaggcctg
gtcatgcctgcaggaaaccctgaatcgcctctcgtctggccagagggtgctcgacatgtc
tatgccagaaactttgttgcccagaccagctctgccatctctggaggccgcatccgcgga
cttaagggaagctcgctgcggcgtcttcacaactctgtctttgacgttatcgacggtgat
atcactgctgatactgtccgagtcggtctcggtgccagtgtttatggctttgtcggccga
tgggctcctcgtggcctcgtttcctggatgatgggcatccgtcgggttgatgagctttct
acatggaagaccagcgccttcgaaggttcggaaagcagcgacgatgaggacgatgacagt
gagaaaggtgaagaaggaacatcaagcgagttcatcgctgtttcagacgacaacgtctgg
catgccgacactggggctgtctggtctcacaaggcacccgaagcatcataa
>Fp34
atgtcgatagatcctcagcagctgttggatactctctcgacccaggcccgccggtactcc
gacattgcggccgagttcattgataagaatgtcgaccgcgctgccgtagtcgtcagagaa
actctctccacgtcggaatgggtcccagagtcagtgaggcctagtcctcctgtcaaagaa
gtggtggctatagtgtctttgtctcgcttcgagagactccagacctggatcgccgagcat
aaaattctgaccggtgttgtcgtcctcacctgcggtaccgtcgtttacaagggatactat
gagggccgttctatgagaaagacaagacgggcgagaagggcgagaaacggcggtcgcact
gatgtcgtcgttatcgctggttctcccactctgcctttaacaagatccttgtctttggac
atggagagacgagggttcatcgtttttatcgtctgcaacgctgctgaagacgaatccatg
gtccaggctatgaagcgagccgatatccgtcctctaaccattgataccactgaccctcct
catgccggctctgccattgagcattttgcccattacctccagtcaccccaagctcccgga
cctggaatgaagcccaaccagctcactctaaagtccgttatcctgattccaagcctccat
taccagacgtctcccattgcgacaatcccaccttcaaactttgccgacctcttcaatacc
cacctcctccaacctattctcacaatccaagctttcctcccactactcacgtcccgcttg
aaccccattggagaaaaatggatcccccccaaggtcctggtctttaccccttccatcatc
tcgtcaatcaacccgcccttccatgcacctgaggcgaccgtgtgttcggccttgtccgct
tttaccgaagtcctcaccgccgaacttagacccctcgacatcccagtgacccacatgcaa
cttggcacattcgacttctctagcttcgtccctacccggggcggacctaaccaaggcctg
gtcatgcctgcaggaaaccctgaatcgcctctcgtctggccagagggtgctcgacatgtc
tatgccagaaactttgtcgcccagaccagctctgccatctctggaggccgcatccgcgga
ctcaagggaagctcgctgcggcgtcttcacaactctgtctttgacgttatcgacggtgat
atcactgctgatactgtccgagtcggtctcggtgccagtgtttatggctttgtcggccga
tgggctcctcgtggcctcgtttcctggatgatgggcatccgtcgggttgatgagctttct
acatggaagaccagcgccttcgaaggttcggaaagcagcgacgatgaggacgatgacagt
gagaaaggtgaagaaggaacaccaagcgagttcatcgctgtttcagacgacaacgtctgg
catgccgacactggggctgtctggtctcacaaggcacccgaagcatcataa
>Fp35
atgtcgatagatcctcagcagctgttggatactctctcgacccaggcccgccggtactcc
gacattgcggccgagttcattgataagaatgtcgaccgcgctgccgtagtcgtcagagaa
actctctccacgtcggaatgggtcccagagtcagtgagacctagtcctcctgtcaaagaa
gtggtggctatagtgtctttgtctcgcttcgagagactccagacctggatcgccgagcat
aaaattctgaccggtgttgtcgtcctcacctgcggtaccgtcgtttacaagggatactat
gagggccgttctatgagaaagacaagacgggcgagaagggcgagaaacggcggtcgcact
gatgtcgtcgttatcgctggttctcccactctgcctttaacaagatccttgtctttggac
atggagagacgagggttcatcgtttttatcgtctgcaacgctgctgaagatgaatccatg
gtccaggctatgaagcgagccgatatccgacctctaaccattgataccactgaccctcct
catgccggctctgccattgagcattttgcccattacctccagtcaccccaagctcccgga
cctggaatgaagcccaaccagctcactctaaagtccgttatcctgattccaagtctccat
taccagacgtctcccattgcgacaatcccaccttcaaactttgctgacctcttcaatacc
cacctcctccaacctattctcacaatccaagctttcctcccactactcacgtcccgcttg
aaccccattggagaaaaatggattccccccaaggtcctggtctttaccccttccatcatc
tcgtcaatcaacccacccttccatgcacctgaggcgaccgtgtgttcggccttgtccgct
tttaccgaagtcctcaccgccgaacttagacccctcgacatcccagtgacccacatgcaa
cttggcacattcgacttctctagcttcgtccctacccggggcggacctaaccaaggcctg
gtcatgcctgcaggaaaccctgaatcgcctctcgtctggccagagggtgctcgacatgtc
tatgccagaaactttgttgcccagaccagctctgccatctctggaggccgcatccgcgga
cttaagggaagctcgctgcggcgtcttcacaactctgtctttgacgttatcgacggtgat
atcactgctgatactgtccgagtcggtctcggtgccagtgtttatggctttgtcggccga
tgggctcctcgtggcctcgtttcctggatgatgggcatccgtcgggttgatgagctttct
acatggaagaccagcgccttcgaaggttcggaaagcagcgacgatgaggacgatgacagt
gagaaaggtgaagaaggaacatcaagcgagttcatcgctgtttcagacgacaacgtctgg
catgccgacactggggctgtctggtctcacaaggcacccgaagcatcataa
>Fp38
atgtcgatagatcctcagcagctgttggatactctctcgacccaggcccgccggtactcc
gacattgcggccgagttcattgataagaatgtcgaccgcgctgccgtagtcgtcagagaa
actctctccacgtcggaatgggtcccagagtcagtgagacctagtcctcctgtcaaagaa
gtggtggctatagtgtctttgtctcgcttcgagagactccagacctggatcgccgagcat
aaaattctgaccggtgttgtcgtcctcacctgcggtaccgtcgtttacaagggatactat
gagggccgttctatgagaaagacaagacgggcgagaagggcgagaaacggcggtcgcact
gatgtcgtcgttatcgctggttctcccactctgcctttaacaagatccttgtctttggac
atggagagacgagggttcatcgtttttatcgtctgcaacgctgctgaagatgaatccatg
gtccaggctatgaagcgagccgatatccgacctctaaccattgataccactgaccctcct
catgccggctctgccattgagcattttgcccattacctccagtcaccccaagctcccgga
cctggaatgaagcccaaccagctcactctaaagtccgttatcctgattccaagtctccat
taccagacgtctcccattgcgacaatcccaccttcaaactttgctgacctcttcaatacc
cacctcctccaacctattctcacaatccaagctttcctcccactactcacgtcccgcttg
aaccccattggagaaaaatggattccccccaaggtcctggtctttaccccttccatcatc
tcgtcaatcaacccacccttccatgcacctgaggcgaccgtgtgttcggccttgtccgct
tttaccgaagtcctcaccgccgaacttagacccctcgacatcccagtgacccacatgcaa
cttggcacattcgacttctctagcttcgtccctacccggggcggacctaaccaaggcctg
gtcatgcctgcaggaaaccctgaatcgcctctcgtctggccagagggtgctcgacatgtc
tatgccagaaactttgttgcccagaccagctctgccatctctggaggccgcatccgcgga
cttaagggaagctcgctgcggcgtcttcacaactctgtctttgacgttatcgacggtgat
atcactgctgatactgtccgagtcggtctcggtgccagtgtttatggctttgtcggccga
tgggctcctcgtggcctcgtttcctggatgatgggcatccgtcgggttgatgagctttct
acatggaagaccagcgccttcgaaggttcggaaagcagcgacgatgaggacgatgacagt
gagaaaggtgaagaaggaacatcaagcgagttcatcgctgtttcagacgacaacgtctgg
catgccgacactggggctgtctggtctcacaaggcacccgaagcatcataa
>Fp39
atgtcgatagatcctcagcagctgttggatactctctcgacccaggcccgccggtactcc
gacattgcggccgagttcattgataagaatgtcgaccgcgctgccgtagtcgtcagagaa
actctctccacgtcggaatgggtcccagagtcagtgagacctagtcctcctgtcaaagaa
gtggtggctatagtgtctttgtctcgcttcgagagactccagacctggatcgccgagcat
aaaattctgaccggtgttgtcgtcctcacctgcggtaccgtcgtttacaagggatactat
gagggccgttctatgagaaagacaagacgggcgagaagggcgagaaacggcggtcgcact
gatgtcgtcgttatcgctggttctcccactctgcctttaacaagatccttgtctttggac
atggagagacgagggttcatcgtttttatcgtctgcaacgctgctgaagacgaatccatg
gtccaggctatgaagcgagccgatatccgtcctctaaccattgataccactgaccctcct
catgccggctctgccattgagcattttgcccattacctccagtcaccccaagctcccgga
cctggaatgaagcccaaccagctcactctaaagtccgttatcctgattccaagcctccat
taccagacgtctcccattgcgacaatcccaccttcaaactttgccgacctcttcaatacc
cacctcctccaacctattctcacaatccaagctttcctcccactactcacgtcccgcttg
aaccccattggagaaaaatggatcccccccaaggtcctggtctttaccccttccatcatc
tcgtcaatcaacccgcccttccatgcacctgaggcgaccgtgtgttcggccttgtccgct
tttaccgaagtcctcaccgccgaacttagacccctcgacatcccagtgacccacatgcaa
cttggcacattcgacttctctagcttcgtccctacccggggcggacctaaccaaggcctg
gtcatgcctgcaggaaaccctgaatcgcctctcgtctggccagagggtgctcgacatgtc
tatgccagaaactttgtcgcccagaccagctctgccatctctggaggccgcatccgcgga
ctcaagggaagctcgctgcggcgtcttcacaactctgtctttgacgttatcgacggtgat
atcactgctgatactgtccgagtcggtctcggtgccagtgtttatggctttgtcggccga
tgggctcctcgtggcctcgtttcctggatgatgggcatccgtcgggttgatgagctttct
acatggaagaccagcgccttcgaaggttcggaaagcagcgacgatgaggacgatgacagt
gagaaaggtgaagaaggaacatcaagcgagttcatcgctgtttcagacgacaacgtctgg
catgccgacactggggctgtctggtctcacaaggcacccgaagcatcataa
>Fp42
atgtcgatagatcctcagcagctgttggatactctctcgacccaggcccgccggtactcc
gacattgcggccgagttcattgataagaatgtcgaccgcgctgccgtagtcgtcagagaa
actctctccacgtcggaatgggtcccagagtcagtgaggcctagtcctcctgtcaaagaa
gtggtggctatagtgtctttgtctcgcttcgagagactccagacctggatcgccgagcat
aaaattctgaccggtgttgtcgtcctcacctgcggtaccgtcgtttacaagggatactat
gagggccgttctatgagaaagacaagacgggcgagaagggcgagaaacggcggtcgcact
gatgtcgtcgttatcgctggttctcccactctgcctttaacaagatccttgtctttggac
atggagagacgagggttcatcgtttttatcgtctgcaacgctgctgaagacgaatccatg
gtccaggctatgaagcgagccgatatccgtcctctaaccattgataccactgaccctcct
catgccggctctgccattgagcattttgcccattacctccagtcaccccaagctcccgga
cctggaatgaagcccaaccagctcactctaaagtccgttatcctgattccaagcctccat
taccagacgtctcccattgcgacaatcccaccttcaaactttgccgacctcttcaatacc
cacctcctccaacctattctcacaatccaagctttcctcccactactcacgtcccgcttg
aaccccattggagaaaaatggatcccccccaaggtcctggtctttaccccttccatcatc
tcgtcaatcaacccgcccttccatgcacctgaggcgaccgtgtgttcggccttgtccgct
tttaccgaagtcctcaccgccgaacttagacccctcgacatcccagtgacccacatgcaa
cttggcacattcgacttctctagcttcgtccctacccggggcggacctaaccaaggcctg
gtcatgcctgcaggaaaccctgaatcgcctctcgtctggccagagggtgctcgacatgtc
tatgccagaaactttgtcgcccagaccagctctgccatctctggaggccgcatccgcgga
ctcaagggaagctcgctgcggcgtcttcacaactctgtctttgacgttatcgacggtgat
atcactgctgatactgtccgagtcggtctcggtgccagtgtttatggctttgtcggccga
tgggctcctcgtggcctcgtttcctggatgatgggcatccgtcgggttgatgagctttct
acatggaagaccagcgccttcgaaggttcggaaagcagcgacgatgaggacgatgacagt
gagaaaggtgaagaaggaacatcaagcgagttcatcgctgtttcagacgacaacgtctgg
catgccgacactggggctgtctggtctcacaaggcacccgaagcatcataa
>Fp44
atgtcgatagatcctcagcagctgttggatactctctcgacccaggcccgccggtactcc
gacattgcggccgagttcattgataagaatgtcgaccgcgctgccgtagtcgtcagagaa
actctctccacgtcggaatgggtcccagagtcagtgaggcctagtcctcctgtcaaagaa
gtggtggctatagtgtctttgtctcgcttcgagagactccagacctggatcgccgagcat
aaaattctgaccggtgttgtcgtcctcacctgcggtaccgtcgtttacaagggatactat
gagggccgttctatgagaaagacaagacgggcgagaagggcgagaaacggcggtcgcact
gatgtcgtcgttatcgctggttctcccactctgcctttaacaagatccttgtctttggac
atggagagacgagggttcatcgtttttatcgtctgcaacgctgctgaagacgaatccatg
gtccaggctatgaagcgagccgatatccgtcctctaaccattgataccactgaccctcct
catgccggctctgccattgagcattttgcccattacctccagtcaccccaagctcccgga
cctggaatgaagcccaaccagctcactctaaagtccgttatcctgattccaagcctccat
taccagacgtctcccattgcgacaatcccaccttcaaactttgccgacctcttcaatacc
cacctcctccaacctattctcacaatccaagctttcctcccactactcacgtcccgcttg
aaccccattggagaaaaatggatcccccccaaggtcctggtctttaccccttccatcatc
tcgtcaatcaacccgcccttccatgcacctgaggcgaccgtgtgttcggccttgtccgct
tttaccgaagtcctcaccgccgaacttagacccctcgacatcccagtgacccacatgcaa
cttggcacattcgacttctctagcttcgtccctacccggggcggacctaaccaaggcctg
gtcatgcctgcaggaaaccctgaatcgcctctcgtctggccagagggtgctcgacatgtc
tatgccagaaactttgtcgcccagaccagctctgccatctctggaggccgcatccgcgga
ctcaagggaagctcgctgcggcgtcttcacaactctgtctttgacgttatcgacggtgat
atcactgctgatactgtccgagtcggtctcggtgccagtgtttatggctttgtcggccga
tgggctcctcgtggcctcgtttcctggatgatgggcatccgtcgggttgatgagctttct
acatggaagaccagcgccttcgaaggttcggaaagcagcgacgatgaggacgatgacagt
gagaaaggtgaagaaggaacaccaagcgagttcatcgctgtttcagacgacaacgtctgg
catgccgacactggggctgtctggtctcacaaggcacccgaagcatcataa
>Fp49
atgtcgatagatcctcagcagctgttggatactctctcgacccaggcccgccggtactcc
gacattgcggccgagttcattgataagaatgtcgaccgcgctgccgtagtcgtcagagaa
actctctccacgtcggaatgggtcccagagtcagtgaggcctagtcctcctgtcaaagaa
gtggtggctatagtgtctttgtctcgcttcgagagactccagacctggatcgccgagcat
aaaattctgaccggtgttgtcgtcctcacctgcggtaccgtcgtttacaagggatactat
gagggccgttctatgagaaagacaagacgggcgagaagggcgagaaacggcggtcgcact
gatgtcgtcgttatcgctggttctcccactctgcctttaacaagatccttgtctttggac
atggagagacgagggttcatcgtttttatcgtctgcaacgctgctgaagacgaatccatg
gtccaggctatgaagcgagccgatatccgtcctctaaccattgataccactgaccctcct
catgccggctctgccattgagcattttgcccattacctccagtcaccccaagctcccgga
cctggaatgaagcccaaccagctcactctaaagtccgttatcctgattccaagcctccat
taccagacgtctcccattgcgacaatcccaccttcaaactttgccgacctcttcaatacc
cacctcctccaacctattctcacaatccaagctttcctcccactactcacgtcccgcttg
aaccccattggagaaaaatggatcccccccaaggtcctggtctttaccccttccatcatc
tcgtcaatcaacccgcccttccatgcacctgaggcgaccgtgtgttcggccttgtccgct
tttaccgaagtcctcaccgccgaacttagacccctcgacatcccagtgacccacatgcaa
cttggcacattcgacttctctagcttcgtccctacccggggcggacctaaccaaggcctg
gtcatgcctgcaggaaaccctgaatcgcctctcgtctggccagagggtgctcgacatgtc
tatgccagaaactttgtcgcccagaccagctctgccatctctggaggccgcatccgcgga
ctcaagggaagctcgctgcggcgtcttcacaactctgtctttgacgttatcgacggtgat
atcactgctgatactgtccgagtcggtctcggtgccagtgtttatggctttgtcggccga
tgggctcctcgtggcctcgtttcctggatgatgggcatccgtcgggttgatgagctttct
acatggaagaccagcgccttcgaaggttcggaaagcagcgacgatgaggacgatgacagt
gagaaaggtgaagaaggaacatcaagcgagttcatcgctgtttcagacgacaacgtctgg
catgccgacactggggctgtctggtctcacaaggcacccgaagcatcataa
>Fp50
atgtcgatagatcctcagcagctgttggatactctctcgacccaggcccgccggtactcc
gacattgcggccgagttcattgataagaatgtcgaccgcgctgccgtagtcgtcagagaa
actctctccacgtcggaatgggtcccagagtcagtgagacctagtcctcctgtcaaagaa
gtggtggctatagtgtctttgtctcgcttcgagagactccagacctggatcgccgagcat
aaaattctgaccggtgttgtcgtcctcacctgcggtaccgtcgtttacaagggatactat
gagggccgttctatgagaaagacaagacgggcgagaagggcgagaaacggcggtcgcact
gatgtcgtcgttatcgctggttctcccactctgcctttaacaagatccttgtctttggac
atggagagacgagggttcatcgtttttatcgtctgcaacgctgctgaagatgaatccatg
gtccaggctatgaagcgagccgatatccgacctctaaccattgataccactgaccctcct
catgccggctctgccattgagcattttgcccattacctccagtcaccccaagctcccgga
cctggaatgaagcccaaccagctcactctaaagtccgttatcctgattccaagtctccat
taccagacgtctcccattgcgacaatcccaccttcaaactttgctgacctcttcaatacc
cacctcctccaacctattctcacaatccaagctttcctcccactactcacgtcccgcttg
aaccccattggagaaaaatggattccccccaaggtcctggtctttaccccttccatcatc
tcgtcaatcaacccacccttccatgcacctgaggcgaccgtgtgttcggccttgtccgct
tttaccgaagtcctcaccgccgaacttagacccctcgacatcccagtgacccacatgcaa
cttggcacattcgacttctctagcttcgtccctacccggggcggacctaaccaaggcctg
gtcatgcctgcaggaaaccctgaatcgcctctcgtctggccagagggtgctcgacatgtc
tatgccagaaactttgttgcccagaccagctctgccatctctggaggccgcatccgcgga
cttaagggaagctcgctgcggcgtcttcacaactctgtctttgacgttatcgacggtgat
atcactgctgatactgtccgagtcggtctcggtgccagtgtttatggctttgtcggccga
tgggctcctcgtggcctcgtttcctggatgatgggcatccgtcgggttgatgagctttct
acatggaagaccagcgccttcgaaggttcggaaagcagcgacgatgaggacgatgacagt
gagaaaggtgaagaaggaacatcaagcgagttcatcgctgtttcagacgacaacgtctgg
catgccgacactggggctgtctggtctcacaaggcacccgaagcatcataa
>Fp51
atgtcgatagatcctcagcagctgttggatactctctcgacccaggcccgccggtactcc
gacattgcggccgagttcattgataagaatgtcgaccgcgctgccgtagtcgtcagagaa
actctctccacgtcggaatgggtcccagagtcagtgagacctagtcctcctgtcaaagaa
gtggtggctatagtgtctttgtctcgcttcgagagactccagacctggatcgccgagcat
aaaattctgaccggtgttgtcgtcctcacctgcggtaccgtcgtttacaagggatactat
gagggccgttctatgagaaagacaagacgggcgagaagggcgagaaacggcggtcgcact
gatgtcgtcgttatcgctggttctcccactctgcctttaacaagatccttgtctttggac
atggagagacgagggttcatcgtttttatcgtctgcaacgctgctgaagatgaatccatg
gtccaggctatgaagcgagccgatatccgacctctaaccattgataccactgaccctcct
catgccggctctgccattgagcattttgcccattacctccagtcaccccaagctcccgga
cctggaatgaagcccaaccagctcactctaaagtccgttatcctgattccaagtctccat
taccagacgtctcccattgcgacaatcccaccttcaaactttgctgacctcttcaatacc
cacctcctccaacctattctcacaatccaagctttcctcccactactcacgtcccgcttg
aaccccattggagaaaaatggattccccccaaggtcctggtctttaccccttccatcatc
tcgtcaatcaacccacccttccatgcacctgaggcgaccgtgtgttcggccttgtccgct
tttaccgaagtcctcaccgccgaacttagacccctcgacatcccagtgacccacatgcaa
cttggcacattcgacttctctagcttcgtccctacccggggcggacctaaccaaggcctg
gtcatgcctgcaggaaaccctgaatcgcctctcgtctggccagagggtgctcgacatgtc
tatgccagaaactttgttgcccagaccagctctgccatctctggaggccgcatccgcgga
cttaagggaagctcgctgcggcgtcttcacaactctgtctttgacgttatcgacggtgat
atcactgctgatactgtccgagtcggtctcggtgccagtgtttatggctttgtcggccga
tgggctcctcgtggcctcgtttcctggatgatgggcatccgtcgggttgatgagctttct
acatggaagaccagcgccttcgaaggttcggaaagcagcgacgatgaggacgatgacagt
gagaaaggtgaagaaggaacatcaagcgagttcatcgctgtttcagacgacaacgtctgg
catgccgacactggggctgtctggtctcacaaggcacccgaagcatcataa
>Fp59
atgtcgatagatcctcagcagctgttggatactctctcgacccaggcccgccggtactcc
gacattgcggccgagttcattgataagaatgtcgaccgcgctgccgtagtcgtcagagaa
actctctccacgtcggaatgggtcccagagtcagtgagacctagtcctcctgtcaaagaa
gtggtggctatagtgtctttgtctcgcttcgagagactccagacctggatcgccgagcat
aaaattctgaccggtgttgtcgtcctcacctgcggtaccgtcgtttacaagggatactat
gagggccgttctatgagaaagacaagacgggcgagaagggcgagaaacggcggtcgcact
gatgtcgtcgttatcgctggttctcccactctgcctttaacaagatccttgtctttggac
atggagagacgagggttcatcgtttttatcgtctgcaacgctgctgaagatgaatccatg
gtccaggctatgaagcgagccgatatccgacctctaaccattgataccactgaccctcct
catgccggctctgccattgagcattttgcccattacctccagtcaccccaagctcccgga
cctggaatgaagcccaaccagctcactctaaagtccgttatcctgattccaagtctccat
taccagacgtctcccattgcgacaatcccaccttcaaactttgctgacctcttcaatacc
cacctcctccaacctattctcacaatccaagctttcctcccactactcacgtcccgcttg
aaccccattggagaaaaatggattccccccaaggtcctggtctttaccccttccatcatc
tcgtcaatcaacccacccttccatgcacctgaggcgaccgtgtgttcggccttgtccgct
tttaccgaagtcctcactgccgaacttagacccctcgacatcccagtgacccacatgcaa
cttggcacattcgacttctctagcttcgtccctacccggggcggacctaaccaaggcctg
gtcatgcctgcaggaaaccctgaatcgcctctcgtctggccagagggtgctcgacatgtc
tatgccagaaactttgttgcccagaccagctctgccatctctggaggccgcatccgcgga
cttaagggaagctcgctgcggcgtcttcacaactctgtctttgacgttatcgacggtgat
atcactgctgatactgtccgagtcggtctcggtgccagtgtttatggctttgtcggccga
tgggctcctcgtggcctcgtttcctggatgatgggcatccgtcgggttgatgagctttct
acatggaagaccagcgccttcgaaggttcggaaagcagcgacgatgaggacgatgacagt
gagaaaggtgaagaaggaacatcaagcgagttcatcgctgtttcagacgacaacgtctgg
catgccgacactggggctgtctggtctcacaaggcacccgaagcatcataa
>Fp63
atgtcgatagatcctcagcagctgttggatactctctcgacccaggcccgccggtactcc
gacattgcggccgagttcattgataagaatgtcgaccgcgctgccgtagtcgtcagagaa
actctctccacgtcggaatgggtcccagagtcagtgagacctagtcctcctgtcaaagaa
gtggtggctatagtgtctttgtctcgcttcgagagactccagacctggatcgccgagcat
aaaattctgaccggtgttgtcgtcctcacctgcggtaccgtcgtttacaagggatactat
gagggccgttctatgagaaagacaagacgggcgagaagggcgagaaacggcggtcgcact
gatgtcgtcgttatcgctggttctcccactctgcctttaacaagatccttgtctttggac
atggagagacgagggttcatcgtttttatcgtctgcaacgctgctgaagacgaatccatg
gtccaggctatgaagcgagccgatatccgtcctctaaccattgataccactgaccctcct
catgccggctctgccattgagcattttgcccattacctccagtcaccccaagctcccgga
cctggaatgaagcccaaccagctcactctaaagtccgttatcctgattccaagcctccat
taccagacgtctcccattgcgacaatcccaccttcaaactttgccgacctcttcaatacc
cacctcctccaacctattctcacaatccaagctttcctcccactactcacgtcccgcttg
aaccccattggagaaaaatggatcccccccaaggtcctggtctttaccccttccatcatc
tcgtcaatcaacccgcccttccatgcacctgaggcgaccgtgtgttcggccttgtccgct
tttaccgaagtcctcaccgccgaacttagacccctcgacatcccagtgacccacatgcaa
cttggcacattcgacttctctagcttcgtccctacccggggcggacctaaccaaggcctg
gtcatgcctgcaggaaaccctgaatcgcctctcgtctggccagagggtgctcgacatgtc
tatgccagaaactttgtcgcccagaccagctctgccatctctggaggccgcatccgcgga
ctcaagggaagctcgctgcggcgtcttcacaactctgtctttgacgttatcgacggtgat
atcactgctgatactgtccgagtcggtctcggtgccagtgtttatggctttgtcggccga
tgggctcctcgtggcctcgtttcctggatgatgggcatccgtcgggttgatgagctttct
acatggaagaccagcgccttcgaaggttcggaaagcagcgacgatgaggacgatgacagt
gagaaaggtgaagaaggaacatcaagcgagttcatcgctgtttcagacgacaacgtctgg
catgccgacactggggctgtctggtctcacaaggcacccgaagcatcataa
>Fp65
atgtcgatagatcctcagcagctgttggatactctctcgacccaggcccgccggtactcc
gacattgcggccgagttcattgataagaatgtcgaccgcgctgccgtagtcgtcagagaa
actctctccacgtcggaatgggtcccagagtcagtgagacctagtcctcctgtcaaagaa
gtggtggctatagtgtctttgtctcgcttcgagagactccagacctggatcgccgagcat
aaaattctgaccggtgttgtcgtcctcacctgcggtaccgtcgtttacaagggatactat
gagggccgttctatgagaaagacaagacgggcgagaagggcgagaaacggcggtcgcact
gatgtcgtcgttatcgctggttctcccactctgcctttaacaagatccttgtctttggac
atggagagacgagggttcatcgtttttatcgtctgcaacgctgctgaagatgaatccatg
gtccaggctatgaagcgagccgatatccgacctctaaccattgataccactgaccctcct
catgccggctctgccattgagcattttgcccattacctccagtcaccccaagctcccgga
cctggaatgaagcccaaccagctcactctaaagtccgttatcctgattccaagtctccat
taccagacgtctcccattgcgacaatcccaccttcaaactttgctgacctcttcaatacc
cacctcctccaacctattctcacaatccaagctttcctcccactactcacgtcccgcttg
aaccccattggagaaaaatggattccccccaaggtcctggtctttaccccttccatcatc
tcgtcaatcaacccacccttccatgcacctgaggcgaccgtgtgttcggccttgtccgct
tttaccgaagtcctcactgccgaacttagacccctcgacatcccagtgacccacatgcaa
cttggcacattcgacttctctagcttcgtccctacccggggcggacctaaccaaggcctg
gtcatgcctgcaggaaaccctgaatcgcctctcgtctggccagagggtgctcgacatgtc
tatgccagaaactttgttgcccagaccagctctgccatctctggaggccgcatccgcgga
cttaagggaagctcgctgcggcgtcttcacaactctgtctttgacgttatcgacggtgat
atcactgctgatactgtccgagtcggtctcggtgccagtgtttatggctttgtcggccga
tgggctcctcgtggcctcgtttcctggatgatgggcatccgtcgggttgatgagctttct
acatggaagaccagcgccttcgaaggttcggaaagcagcgacgatgaggacgatgacagt
gagaaaggtgaagaaggaacatcaagcgagttcatcgctgtttcagacgacaacgtctgg
catgccgacactggggctgtctggtctcacaaggcacccgaagcatcataa
>Fp66
atgtcgatagatcctcagcagctgttggatactctctcgacccaggcccgccggtactcc
gacattgcggccgagttcattgataagaatgtcgaccgcgctgccgtagtcgtcagagaa
actctctccacgtcggaatgggtcccagagtcagtgagacctagtcctcctgtcaaagaa
gtggtggctatagtgtctttgtctcgcttcgagagactccagacctggatcgccgagcat
aaaattctgaccggtgttgtcgtcctcacctgcggtaccgtcgtttacaagggatactat
gagggccgttctatgagaaagacaagacgggcgagaagggcgagaaacggcggtcgcact
gatgtcgtcgttatcgctggttctcccactctgcctttaacaagatccttgtctttggac
atggagagacgagggttcatcgtttttatcgtctgcaacgctgctgaagatgaatccatg
gtccaggctatgaagcgagccgatatccgacctctaaccattgataccactgaccctcct
catgccggctctgccattgagcattttgcccattacctccagtcaccccaagctcccgga
cctggaatgaagcccaaccagctcactctaaagtccgttatcctgattccaagtctccat
taccagacgtctcccattgcgacaatcccaccttcaaactttgctgacctcttcaatacc
cacctcctccaacctattctcacaatccaagctttcctcccactactcacgtcccgcttg
aaccccattggagaaaaatggattccccccaaggtcctggtctttaccccttccatcatc
tcgtcaatcaacccacccttccatgcacctgaggcgaccgtgtgttcggccttgtccgct
tttaccgaagtcctcaccgccgaacttagacccctcgacatcccagtgacccacatgcaa
cttggcacattcgacttctctagcttcgtccctacccggggcggacctaaccaaggcctg
gtcatgcctgcaggaaaccctgaatcgcctctcgtctggccagagggtgctcgacatgtc
tatgccagaaactttgttgcccagaccagctctgccatctctggaggccgcatccgcgga
cttaagggaagctcgctgcggcgtcttcacaactctgtctttgacgttatcgacggtgat
atcactgctgatactgtccgagtcggtctcggtgccagtgtttatggctttgtcggccga
tgggctcctcgtggcctcgtttcctggatgatgggcatccgtcgggttgatgagctttct
acatggaagaccagcgccttcgaaggttcggaaagcagcgacgatgaggacgatgacagt
gagaaaggtgaagaaggaacatcaagcgagttcatcgctgtttcagacgacaacgtctgg
catgccgacactggggctgtctggtctcacaaggcacccgaagcatcataa
>Fp72
atgtcgatagatcctcagcagctgttggatactctctcgacccaggcccgccggtactcc
gacattgcggccgagttcattgataagaatgtcgaccgcgctgccgtagtcgtcagagaa
actctctccacgtcggaatgggtcccagagtcagtgagacctagtcctcctgtcaaagaa
gtggtggctatagtgtctttgtctcgcttcgagagactccagacctggatcgccgagcat
aaaattctgaccggtgttgtcgtcctcacctgcggtaccgtcgtttacaagggatactat
gagggccgttctatgagaaagacaagacgggcgagaagggcgagaaacggcggtcgcact
gatgtcgtcgttatcgctggttctcccactctgcctttaacaagatccttgtctttggac
atggagagacgagggttcatcgtttttatcgtctgcaacgctgctgaagatgaatccatg
gtccaggctatgaagcgagccgatatccgacctctaaccattgataccactgaccctcct
catgccggctctgccattgagcattttgcccattacctccagtcaccccaagctcccgga
cctggaatgaagcccaaccagctcactctaaagtccgttatcctgattccaagtctccat
taccagacgtctcccattgcgacaatcccaccttcaaactttgctgacctcttcaatacc
cacctcctccaacctattctcacaatccaagctttcctcccactactcacgtcccgcttg
aaccccattggagaaaaatggattccccccaaggtcctggtctttaccccttccatcatc
tcgtcaatcaacccacccttccatgcacctgaggcgaccgtgtgttcggccttgtccgct
tttaccgaagtcctcaccgccgaacttagacccctcgacatcccagtgacccacatgcaa
cttggcacattcgacttctctagcttcgtccctacccggggcggacctaaccaaggcctg
gtcatgcctgcaggaaaccctgaatcgcctctcgtctggccagagggtgctcgacatgtc
tatgccagaaactttgttgcccagaccagctctgccatctctggaggccgcatccgcgga
cttaagggaagctcgctgcggcgtcttcacaactctgtctttgacgttatcgacggtgat
atcactgctgatactgtccgagtcggtctcggtgccagtgtttatggctttgtcggccga
tgggctcctcgtggcctcgtttcctggatgatgggcatccgtcgggttgatgagctttct
acatggaagaccagcgccttcgaaggttcggaaagcagcgacgatgaggacgatgacagt
gagaaaggtgaagaaggaacatcaagcgagttcatcgctgtttcagacgacaacgtctgg
catgccgacactggggctgtctggtctcacaaggcacccgaagcatcataa
>Fp73
atgtcgatagatcctcagcagctgttggatactctctcgacccaggcccgccggtactcc
gacattgcggccgagttcattgataagaatgtcgaccgcgctgccgtagtcgtcagagaa
actctctccacgtcggaatgggtcccagagtcagtgaggcctagtcctcctgtcaaagaa
gtggtggctatagtgtctttgtctcgcttcgagagactccagacctggatcgccgagcat
aaaattctgaccggtgttgtcgtcctcacctgcggtaccgtcgtttacaagggatactat
gagggccgttctatgagaaagacaagacgggcgagaagggcgagaaacggcggtcgcact
gatgtcgtcgttatcgctggttctcccactctgcctttaacaagatccttgtctttggac
atggagagacgagggttcatcgtttttatcgtctgcaacgctgctgaagacgaatccatg
gtccaggctatgaagcgagccgatatccgtcctctaaccattgataccactgaccctcct
catgccggctctgccattgagcattttgcccattacctccagtcaccccaagctcccgga
cctggaatgaagcccaaccagctcactctaaagtccgttatcctgattccaagcctccat
taccagacgtctcccattgcgacaatcccaccttcaaactttgccgacctcttcaatacc
cacctcctccaacctattctcacaatccaagctttcctcccactactcacgtcccgcttg
aaccccattggagaaaaatggatcccccccaaggtcctggtctttaccccttccatcatc
tcgtcaatcaacccgcccttccatgcacctgaggcgaccgtgtgttcggccttgtccgct
tttaccgaagtcctcaccgccgaacttagacccctcgacatcccagtgacccacatgcaa
cttggcacattcgacttctctagcttcgtccctacccggggcggacctaaccaaggcctg
gtcatgcctgcaggaaaccctgaatcgcctctcgtctggccagagggtgctcgacatgtc
tatgccagaaactttgtcgcccagaccagctctgccatctctggaggccgcatccgcgga
ctcaagggaagctcgctgcggcgtcttcacaactctgtctttgacgttatcgacggtgat
atcactgctgatactgtccgagtcggtctcggtgccagtgtttatggctttgtcggccga
tgggctcctcgtggcctcgtttcctggatgatgggcatccgtcgggttgatgagctttct
acatggaagaccagcgccttcgaaggttcggaaagcagcgacgatgaggacgatgacagt
gagaaaggtgaagaaggaacaccaagcgagttcatcgctgtttcagacgacaacgtctgg
catgccgacactggggctgtctggtctcacaaggcacccgaagcatcataa
>Fp76
atgtcgatagatcctcagcagctgttggatactctctcgacccaggcccgccggtactcc
gacattgcggccgagttcattgataagaatgtcgaccgcgctgccgtagtcgtcagagaa
actctctccacgtcggaatgggtcccagagtcagtgaggcctagtcctcctgtcaaagaa
gtggtggctatagtgtctttgtctcgcttcgagagactccagacctggatcgccgagcat
aaaattctgaccggtgttgtcgtcctcacctgcggtaccgtcgtttacaagggatactat
gagggccgttctatgagaaagacaagacgggcgagaagggcgagaaacggcggtcgcact
gatgtcgtcgttatcgctggttctcccactctgcctttaacaagatccttgtctttggac
atggagagacgagggttcatcgtttttatcgtctgcaacgctgctgaagacgaatccatg
gtccaggctatgaagcgagccgatatccgtcctctaaccattgataccactgaccctcct
catgccggctctgccattgagcattttgcccattacctccagtcaccccaagctcccgga
cctggaatgaagcccaaccagctcactctaaagtccgttatcctgattccaagcctccat
taccagacgtctcccattgcgacaatcccaccttcaaactttgccgacctcttcaatacc
cacctcctccaacctattctcacaatccaagctttcctcccactactcacgtcccgcttg
aaccccattggagaaaaatggatcccccccaaggtcctggtctttaccccttccatcatc
tcgtcaatcaacccgcccttccatgcacctgaggcgaccgtgtgttcggccttgtccgct
tttaccgaagtcctcaccgccgaacttagacccctcgacatcccagtgacccacatgcaa
cttggcacattcgacttctctagcttcgtccctacccggggcggacctaaccaaggcctg
gtcatgcctgcaggaaaccctgaatcgcctctcgtctggccagagggtgctcgacatgtc
tatgccagaaactttgtcgcccagaccagctctgccatctctggaggccgcatccgcgga
ctcaagggaagctcgctgcggcgtcttcacaactctgtctttgacgttatcgacggtgat
atcactgctgatactgtccgagtcggtctcggtgccagtgtttatggctttgtcggccga
tgggctcctcgtggcctcgtttcctggatgatgggcatccgtcgggttgatgagctttct
acatggaagaccagcgccttcgaaggttcggaaagcagcgacgatgaggacgatgacagt
gagaaaggtgaagaaggaacaccaagcgagttcatcgctgtttcagacgacaacgtctgg
catgccgacactggggctgtctggtctcacaaggcacccgaagcatcataa
>Fp78
atgtcgatagatcctcagcagctgttggatactctctcgacccaggcccgccggtactcc
gacattgcggccgagttcattgataagaatgtcgaccgcgctgccgtagtcgtcagagaa
actctctccacgtcggaatgggtcccagagtcagtgagacctagtcctcctgtcaaagaa
gtggtggctatagtgtctttgtctcgcttcgagagactccagacctggatcgccgagcat
aaaattctgaccggtgttgtcgtcctcacctgcggtaccgtcgtttacaagggatactat
gagggccgttctatgagaaagacaagacgggcgagaagggcgagaaacggcggtcgcact
gatgtcgtcgttatcgctggttctcccactctgcctttaacaagatccttgtctttggac
atggagagacgagggttcatcgtttttatcgtctgcaacgctgctgaagatgaatccatg
gtccaggctatgaagcgagccgatatccgacctctaaccattgataccactgaccctcct
catgccggctctgccattgagcattttgcccattacctccagtcaccccaagctcccgga
cctggaatgaagcccaaccagctcactctaaagtccgttatcctgattccaagtctccat
taccagacgtctcccattgcgacaatcccaccttcaaactttgctgacctcttcaatacc
cacctcctccaacctattctcacaatccaagctttcctcccactactcacgtcccgcttg
aaccccattggagaaaaatggattccccccaaggtcctggtctttaccccttccatcatc
tcgtcaatcaacccacccttccatgcacctgaggcgaccgtgtgttcggccttgtccgct
tttaccgaagtcctcactgccgaacttagacccctcgacatcccagtgacccacatgcaa
cttggcacattcgacttctctagcttcgtccctacccggggcggacctaaccaaggcctg
gtcatgcctgcaggaaaccctgaatcgcctctcgtctggccagagggtgctcgacatgtc
tatgccagaaactttgttgcccagaccagctctgccatctctggaggccgcatccgcgga
cttaagggaagctcgctgcggcgtcttcacaactctgtctttgacgttatcgacggtgat
atcactgctgatactgtccgagtcggtctcggtgccagtgtttatggctttgtcggccga
tgggctcctcgtggcctcgtttcctggatgatgggcatccgtcgggttgatgagctttct
acatggaagaccagcgccttcgaaggttcggaaagcagcgacgatgaggacgatgacagt
gagaaaggtgaagaaggaacatcaagcgagttcatcgctgtttcagacgacaacgtctgg
catgccgacactggggctgtctggtctcacaaggcacccgaagcatcataa
>Fp81
atgtcgatagatcctcagcagctgttggatactctctcgacccaggcccgccggtactcc
gacattgcggccgagttcattgataagaatgtcgaccgcgctgccgtagtcgtcagagaa
actctctccacgtcggaatgggtcccagagtcagtgaggcctagtcctcctgtcaaagaa
gtggtggctatagtgtctttgtctcgcttcgagagactccagacctggatcgccgagcat
aaaattctgaccggtgttgtcgtcctcacctgcggtaccgtcgtttacaagggatactat
gagggccgttctatgagaaagacaagacgggcgagaagggcgagaaacggcggtcgcact
gatgtcgtcgttatcgctggttctcccactctgcctttaacaagatccttgtctttggac
atggagagacgagggttcatcgtttttatcgtctgcaacgctgctgaagacgaatccatg
gtccaggctatgaagcgagccgatatccgtcctctaaccattgataccactgaccctcct
catgccggctctgccattgagcattttgcccattacctccagtcaccccaagctcccgga
cctggaatgaagcccaaccagctcactctaaagtccgttatcctgattccaagcctccat
taccagacgtctcccattgcgacaatcccaccttcaaactttgccgacctcttcaatacc
cacctcctccaacctattctcacaatccaagctttcctcccactactcacgtcccgcttg
aaccccattggagaaaaatggatcccccccaaggtcctggtctttaccccttccatcatc
tcgtcaatcaacccgcccttccatgcacctgaggcgaccgtgtgttcggccttgtccgct
tttaccgaagtcctcaccgccgaacttagacccctcgacatcccagtgacccacatgcaa
cttggcacattcgacttctctagcttcgtccctacccggggcggacctaaccaaggcctg
gtcatgcctgcaggaaaccctgaatcgcctctcgtctggccagagggtgctcgacatgtc
tatgccagaaactttgtcgcccagaccagctctgccatctctggaggccgcatccgcgga
ctcaagggaagctcgctgcggcgtcttcacaactctgtctttgacgttatcgacggtgat
atcactgctgatactgtccgagtcggtctcggtgccagtgtttatggctttgtcggccga
tgggctcctcgtggcctcgtttcctggatgatgggcatccgtcgggttgatgagctttct
acatggaagaccagcgccttcgaaggttcggaaagcagcgacgatgaggacgatgacagt
gagaaaggtgaagaaggaacaccaagcgagttcatcgctgtttcagacgacaacgtctgg
catgccgacactggggctgtctggtctcacaaggcacccgaagcatcataa
>Fp84
atgtcgatagatcctcagcagctgttggatactctctcgacccaggcccgccggtactcc
gacattgcggccgagttcattgataagaatgtcgaccgcgctgccgtagtcgtcagagaa
actctctccacgtcggaatgggtcccagagtcagtgaggcctagtcctcctgtcaaagaa
gtggtggctatagtgtctttgtctcgcttcgagagactccagacctggatcgccgagcat
aaaattctgactggtgttgtcgtcctcacctgcggtaccgtcgtttacaagggatactat
gagggccgttctatgagaaagacaagacgggcgagaagggcgagaaacggcggtcgcact
gatgtcgtcgttatcgctggttctcccactctgcctttaacaagatccttgtctttggac
atggagagacgagggttcatcgtttttatcgtctgcaacgctgctgaagacgaatccatg
gtccaggctatgaagcgagccgatatccgtcctctaaccattgataccactgaccctcct
catgccggctctgccattgagcattttgcccattacctccagtcaccccaagctcccgga
cctggaatgaagcccaaccagctcactctaaagtccgttatcctgattccaagcctccat
taccagacgtctcccattgcgacaatcccaccttcaaactttgccgacctcttcaatacc
cacctcctccaacctattctcacaatccaagctttcctcccactactcacgtcccgcttg
aaccccattggagaaaaatggatcccccccaaggtcctggtctttaccccttccatcatc
tcgtcaatcaacccgcccttccatgcacctgaggcgaccgtgtgttcggccttgtccgct
tttaccgaagtcctcaccgccgaacttagacccctcgacatcccagtgacccacatgcaa
cttggcacattcgacttctctagcttcgtccctacccggggcggacctaaccaaggcctg
gtcatgcctgcaggaaaccctgaatcgcctctcgtctggccagagggtgctcgacatgtc
tatgccagaaactttgtcgcccagaccagctctgccatctctggaggccgcatccgcgga
ctcaagggaagctcgctgcggcgtcttcacaactctgtctttgacgttatcgacggtgat
atcactgctgatactgtccgagtcggtctcggtgccagtgtttatggctttgtcggccga
tgggctcctcgtggcctcgtttcctggatgatgggcatccgtcgggttgatgagctttct
acatggaagaccagcgccttcgaaggttcggaaagcagcgacgatgaggacgatgacagt
gagaaaggtgaagaaggaacatcaagcgagttcatcgctgtttcagacgacaacgtctgg
catgccgacactggggctgtctggtctcacaaggcacccgaagcatcataa
>Fp86
atgtcgatagatcctcagcagctgttggatactctctcgacccaggcccgccggtactcc
gacattgcggccgagttcattgataagaatgtcgaccgcgctgccgtagtcgtcagagaa
actctctccacgtcggaatgggtcccagagtcagtgagacctagtcctcctgtcaaagaa
gtggtggctatagtgtctttgtctcgcttcgagagactccagacctggatcgccgagcat
aaaattctgaccggtgttgtcgtcctcacctgcggtaccgtcgtttacaagggatactat
gagggccgttctatgagaaagacaagacgggcgagaagggcgagaaacggcggtcgcact
gatgtcgtcgttatcgctggttctcccactctgcctttaacaagatccttgtctttggac
atggagagacgagggttcatcgtttttatcgtctgcaacgctgctgaagatgaatccatg
gtccaggctatgaagcgagccgatatccgacctctaaccattgataccactgaccctcct
catgccggctctgccattgagcattttgcccattacctccagtcaccccaagctcccgga
cctggaatgaagcccaaccagctcactctaaagtccgttatcctgattccaagtctccat
taccagacgtctcccattgcgacaatcccaccttcaaactttgctgacctcttcaatacc
cacctcctccaacctattctcacaatccaagctttcctcccactactcacgtcccgcttg
aaccccattggagaaaaatggattccccccaaggtcctggtctttaccccttccatcatc
tcgtcaatcaacccacccttccatgcacctgaggcgaccgtgtgttcggccttgtccgct
tttaccgaagtcctcactgccgaacttagacccctcgacatcccagtgacccacatgcaa
cttggcacattcgacttctctagcttcgtccctacccggggcggacctaaccaaggcctg
gtcatgcctgcaggaaaccctgaatcgcctctcgtctggccagagggtgctcgacatgtc
tatgccagaaactttgttgcccagaccagctctgccatctctggaggccgcatccgcgga
cttaagggaagctcgctgcggcgtcttcacaactctgtctttgacgttatcgacggtgat
atcactgctgatactgtccgagtcggtctcggtgccagtgtttatggctttgtcggccga
tgggctcctcgtggcctcgtttcctggatgatgggcatccgtcgggttgatgagctttct
acatggaagaccagcgccttcgaaggttcggaaagcagcgacgatgaggacgatgacagt
gagaaaggtgaagaaggaacatcaagcgagttcatcgctgtttcagacgacaacgtctgg
catgccgacactggggctgtctggtctcacaaggcacccgaagcatcataa
>Fvenenatum.busco
atgtcgatagatccccagcagctgttggatactctctcgacccaggcccgccggtactcc
gacattgccgccgagttcattgataagaatgtcgaccgcgctgccgtagtcgtcagagaa
accctctccacgtcggaatgggtcccagagtcagtgaggcctactcctcctgtcaaggaa
gtggtggctgtagtgtctttgtctcgcttcgagagactccagacctggattacggagcat
aaaattctgaccggtgttatcgtcctcacatgcggtaccgtcgtttacaagggatactat
gagggccgctccatgagaaagacaagacgggcgagaagggcgagaaacggcggtcgcact
gatgtcgtcgttatcgctggttctccaactctgcctttaacaagatccttgtctttggac
atggagagacgaggattcatcgtctttatcgtctgcaacgctgccgaagacgaatccatg
gtccaggctatgaagcgagccgatatccgacctctaaccattgataccactgaccctcct
catgctggctctgccattgagcactttgcccattatctccagtcacctcaagctcccggg
cctggaatgaagcccaaccagctcactctaaagtccgttatcctgattccgagccttcat
taccagacatctcccattgcgacaattccgccttcaaactttgccgacctcttcaatacc
cacctcctccaacctattctcacaatccaagctttcctcccactactcacatcccgcttg
aaccccattggagaaaaatggattccccccaaggtcctggtctttaccccttccatcatc
tcgtcaattaacccgcccttccatgcacctgaagcgaccgtgtgttctgccttgtccgct
tttaccgaagtcctcaccgccgaacttagacccctcgacatcccagtgacccacatgcaa
cttggcacgttcgacttctctagcttcgtccctacccggggcggacctaaccaaggtctg
gtcatgcctgcaggaaaccctgaatcgcctctcgtctggccagagggtgctcgacatgtc
tatgctagaaactttgtcgcccagaccagctctgccatctctggaggccgtattcgcgga
ctcaagggaagctcgctgcgacgtcttcacaactctgtctttgacgttatcgacggtgat
atcactgctgacactgtccgagtcggtctcggtgccagtgtttatggcttcgtcggccga
tgggctcctcgtggccttgtttcctggatgatgggcatccgtcgggttgatgagctttct
acatggaagaccagcgccttcgaaggttcggaaagcagcgaagacgaggatgatgacagt
gagaagggtgaagaaggaacatcaagcgagttcatcgctgtctcagacgacaacgtctgg
catgccgacactggggctgtctggtctcacaaggcacccgaagcatcataa
