# Supplementary material for: Apicidin biosynthesis is linked to accessory chromosomes in Fusarium poae isolates
Source: BMC Genomics. 2021 Aug 4;22:591. doi: 10.1186/s12864-021-07617-y (PMC8340494; doi:10.1186/s12864-021-07617-y)
Supplement: Supplementary file 17 — Additional file 17. Compressed folder containing alignments for each of the 4141 orthologs used in BUSCO analysis. [file 12864_2021_7617_MOESM17_ESM.zip › Fven2_nt_MAFFT/53865at5125_nt.mafft.fasta]

>Fp105
atgaggtccctcgttggccccggtgcggcaattctccctcccgaagtgaccagaatacat
atggactttggcacgagtttcaagaatggccatatgggtgccaaaaagttctggcgcgag
aacctccctcgactaaagtaccacaacccttcggtccccatgatcgtcaaccgacacaac
caaaatcagaagaagcccacactctccatctacctccgcaagcccgacgccactactccc
gcaccagaaacccgctcccagcccgcttcatcacgcagcaacctatccaaagctacgcct
ccggatgccgacgaaaagatcgtcacagtcgacatgaccgagaagcactcatcccacatc
ctcgaatttgtccttgccgagactcgcgcagtccctcttaagcccacaaaggaggagatc
cgcgagttgcaggaaattgatgcaatggctaaacaggccgaggtcgatcgcgcgcgcatg
agaggcctacgggaggagaagcagcgcgaggaggccatgttgaagcgagcccgggctgct
ggtgag------gacgctgtacaataa---------
>Fp108
atgaggtccctcgttggccccggtgcggcaattctccctcccgaagtgaccagaatacat
atggactttggcacgagtttcaagaatggccatatgggtgccaaaaagttctggcgcgag
aacctccctcgactaaagtaccacaacccttcggtccccatgatcgtcaaccgacacaac
caaaatcagaagaagcccacactctccatctacctccgcaagcccgacgccactactccc
gcaccagaaacccgctcccagcccgcttcatcacgcagcaacctatccaaagctacgcct
ccggatgccgacgaaaagatcgtcacagtcgacatgaccgagaagcactcatcccacatc
ctcgaatttgtccttgccgagactcgcgcagtccctcttaagcccacaaaggaggagatc
cgcgagttgcaggaaattgatgcaatggctaaacaggccgaggtcgatcgcgcgcgcatg
agaggcctacgggaggagaagcagcgcgaggaggccatgttgaagcgagcccgggctgct
ggtgag------gacgctgtacaataa---------
>Fp118
atgaggtccctcgttggccccggtgcggcaattctccctcccgaagtgaccagaatacat
atggactttggcacgagtttcaagaatggccatatgggtgccaaaaagttctggcgcgag
aacctccctcgactaaagtaccacaacccttcggtccccatgatcgtcaaccgacacaac
caaaatcagaagaagcccacactctccatctacctccgcaagcccgacgccactactccc
gcaccagaaacccgctcccagcccgcttcatcacgcagcaacctatccaaagctacgcct
ccggatgccgacgaaaagatcgtcacagtcgacatgaccgagaagcactcatcccacatc
ctcgaatttgtccttgccgagactcgcgcagtccctcttaagcccacaaaggaggagatc
cgcgagttgcaggaaattgatgcaatggctaaacaggccgaggtcgatcgcgcgcgcatg
agaggcctacgggaggagaagcagcgcgaggaggccatgttgaagcgagcccgggctgct
ggtggt------gttgcggaggaggaagactcgtag
>Fp122
atgaggtccctcgttggccccggtgcggcaattctccctcccgaagtgaccagaatacat
atggactttggcacgagtttcaagaatggccatatgggtgccaaaaagttctggcgcgag
aacctccctcgactaaagtaccacaacccttcggtccccatgatcgtcaaccgacacaac
caaaatcagaagaagcccacactctccatctacctccgcaagcccgacgccactactccc
gcaccagaaacccgctcccagcccgcttcatcacgcagcaacctatccaaagctacgcct
ccggatgccgacgaaaagatcgtcacagtcgacatgaccgagaagcactcatcccacatc
ctcgaatttgtccttgccgagactcgcgcagtccctcttaagcccacaaaggaggagatc
cgcgagttgcaggaaattgatgcaatggctaaacaggccgaggtcgatcgcgcgcgcatg
agaggcctacgggaggagaagcagcgcgaggaggccatgttgaagcgagcccgggctgct
ggtgag------gacgctgtacaataa---------
>Fp125
atgaggtccctcgttggccccggtgcggcaattctccctcccgaagtgaccagaatacat
atggactttggcacgagtttcaagaatggccatatgggtgccaaaaagttctggcgcgag
aacctccctcgactaaagtaccacaacccttcggtccccatgatcgtcaaccgacacaac
caaaatcagaagaagcccacactctccatctacctccgcaagcccgacgccactactccc
gcaccagaaacccgctcccagcccgcttcatcacgcagcaacctatccaaagctacgcct
ccggatgccgacgaaaagatcgtcacagtcgacatgaccgagaagcactcatcccacatc
ctcgaatttgtccttgccgagactcgcgcagtccctcttaagcccacaaaggaggagatc
cgcgagttgcaggaaattgatgcaatggctaaacaggccgaggtcgatcgcgcgcgcatg
agaggcctacgggaggagaagcagcgcgaggaggccatgttgaagcgagcccgggctgct
ggtgag------gacgctgtacaataa---------
>Fp13r
atgaggtccctcgttggccccggtgcggcaattctccctcccgaagtgaccagaatacat
atggactttggcacgagtttcaagaatggccatatgggtgccaaaaagttctggcgcgag
aacctccctcgactaaagtaccacaacccttcggtccccatgatcgtcaaccgacacaac
caaaatcagaagaagcccacactctccatctacctccgcaagcccgacgccactactccc
gcaccagaaacccgctcccagcccgcttcatcacgcagcaacctatccaaagctacgcct
ccggatgccgacgaaaagatcgtcacagtcgacatgaccgagaagcactcatcccacatc
ctcgaatttgtccttgccgagactcgcgcagtccctcttaagcccacaaaggaggagatc
cgcgagttgcaggaaattgatgcaatggctaaacaggccgaggtcgatcgcgcgcgcatg
agaggcctacgggaggagaagcagcgcgaggaggccatgttgaagcgagcccgggctgct
ggtgag------gacgctgtacaataa---------
>Fp144
atgaggtccctcgttggccccggtgcggcaattctccctcccgaagtgaccagaatacat
atggactttggcacgagtttcaagaatggccatatgggtgccaaaaagttctggcgcgag
aacctccctcgactaaagtaccacaacccttcggtccccatgatcgtcaaccgacacaac
caaaatcagaagaagcccacactctccatctacctccgcaagcccgacgccactactccc
gcaccagaaacccgctcccagcccgcttcatcacgcagcaacctatccaaagctacgcct
ccggatgccgacgaaaagatcgtcacagtcgacatgaccgagaagcactcatcccacatc
ctcgaatttgtccttgccgagactcgcgcagtccctcttaagcccacaaaggaggagatc
cgcgagttgcaggaaattgatgcaatggctaaacaggccgaggtcgatcgcgcgcgcatg
agaggcctacgggaggagaagcagcgcgaggaggccatgttgaagcgagcccgggctgct
ggtgag------gacgctgtacaataa---------
>Fp146
atgaggtccctcgttggccccggtgcggcaattctccctcccgaagtgaccagaatacat
atggactttggcacgagtttcaagaatggccatatgggtgccaaaaagttctggcgcgag
aacctccctcgactaaagtaccacaacccttcggtccccatgatcgtcaaccgacacaac
caaaatcagaagaagcccacactctccatctacctccgcaagcccgacgccactactccc
gcaccagaaacccgctcccagcccgcttcatcacgcagcaacctatccaaagctacgcct
ccggatgccgacgaaaagatcgtcacagtcgacatgaccgagaagcactcatcccacatc
ctcgaatttgtccttgccgagactcgcgcagtccctcttaagcccacaaaggaggagatc
cgcgagttgcaggaaattgatgcaatggctaaacaggccgaggtcgatcgcgcgcgcatg
agaggcctacgggaggagaagcagcgcgaggaggccatgttgaagcgagcccgggctgct
ggtggt------gttgcggaggaggaagactcgtag
>Fp155
atgaggtccctcgttggccccggtgcggcaattctccctcccgaagtgaccagaatacat
atggactttggcacgagtttcaagaatggccatatgggtgccaaaaagttctggcgcgag
aacctccctcgactaaagtaccacaacccttcggtccccatgatcgtcaaccgacacaac
caaaatcagaagaagcccacactctccatctacctccgcaagcccgacgccactactccc
gcaccagaaacccgctcccagcccgcttcatcacgcagcaacctatccaaagctacgcct
ccggatgccgacgaaaagatcgtcacagtcgacatgaccgagaagcactcatcccacatc
ctcgaatttgtccttgccgagactcgcgcagtccctcttaagcccacaaaggaggagatc
cgcgagttgcaggaaattgatgcaatggctaaacaggccgaggtcgatcgcgcgcgcatg
agaggcctacgggaggagaagcagcgcgaggaggccatgttgaagcgagcccgggctgct
ggtggt------gttgcggaggaggaagactcgtag
>Fp157
atgaggtccctcgttggccccggtgcggcaattctccctcccgaagtgaccagaatacat
atggactttggcacgagtttcaagaatggccatatgggtgccaaaaagttctggcgcgag
aacctccctcgactaaagtaccacaacccttcggtccccatgatcgtcaaccgacacaac
caaaatcagaagaagcccacactctccatctacctccgcaagcccgacgccactactccc
gcaccagaaacccgctcccagcccgcttcatcacgcagcaacctatccaaagctacgcct
ccggatgccgacgaaaagatcgtcacagtcgacatgaccgagaagcactcatcccacatc
ctcgaatttgtccttgccgagactcgcgcagtccctcttaagcccacaaaggaggagatc
cgcgagttgcaggaaattgatgcaatggctaaacaggccgaggtcgatcgcgcgcgcatg
agaggcctacgggaggagaagcagcgcgaggaggccatgttgaagcgagcccgggctgct
ggtggt------gttgcggaggaggaagactcgtag
>Fp16r
atgaggtccctcgttggccccggtgcggcaattctccctcccgaagtgaccagaatacat
atggactttggcacgagtttcaagaatggccatatgggtgccaaaaagttctggcgcgag
aacctccctcgactaaagtaccacaacccttcggtccccatgatcgtcaaccgacacaac
caaaatcagaagaagcccacactctccatctacctccgcaagcccgacgccactactccc
gcaccagaaacccgctcccagcccgcttcatcacgcagcaacctatccaaagctacgcct
ccggatgccgacgaaaagatcgtcacagtcgacatgaccgagaagcactcatcccacatc
ctcgaatttgtccttgccgagactcgcgcagtccctcttaagcccacaaaggaggagatc
cgcgagttgcaggaaattgatgcaatggctaaacaggccgaggtcgatcgcgcgcgcatg
agaggcctacgggaggagaagcagcgcgaggaggccatgttgaagcgagcccgggctgct
ggtggt------gttgcggaggaggaagactcgtag
>Fp1r
atgaggtccctcgttggccccggtgcggcaattctccctcccgaagtgaccagaatacat
atggactttggcacgagtttcaagaatggccatatgggtgccaaaaagttctggcgcgag
aacctccctcgactaaagtaccacaacccttcggtccccatgatcgtcaaccgacacaac
caaaatcagaagaagcccacactctccatctacctccgcaagcccgacgccactactccc
gcaccagaaacccgctcccagcccgcttcatcacgcagcaacctatccaaagctacgcct
ccggatgccgacgaaaagatcgtcacagtcgacatgaccgagaagcactcatcccacatc
ctcgaatttgtccttgccgagactcgcgcagtccctcttaagcccacaaaggaggagatc
cgcgagttgcaggaaattgatgcaatggctaaacaggccgaggtcgatcgcgcgcgcatg
agaggcctacgggaggagaagcagcgcgaggaggccatgttgaagcgagcccgggctgct
ggtggt------gttgcggaggaggaagactcgtag
>Fp21r
atgaggtccctcgttggccccggtgcggcaattctccctcccgaagtgaccagaatacat
atggactttggcacgagtttcaagaatggccatatgggtgccaaaaagttctggcgcgag
aacctccctcgactaaagtaccacaacccttcggtccccatgatcgtcaaccgacacaac
caaaatcagaagaagcccacactctccatctacctccgcaagcccgacgccactactccc
gcaccagaaacccgctcccagcccgcttcatcacgcagcaacctatccaaagctacgcct
ccggatgccgacgaaaagatcgtcacagtcgacatgaccgagaagcactcatcccacatc
ctcgaatttgtccttgccgagactcgcgcagtccctcttaagcccacaaaggaggagatc
cgcgagttgcaggaaattgatgcaatggctaaacaggccgaggtcgatcgcgcgcgcatg
agaggcctacgggaggagaagcagcgcgaggaggccatgttgaagcgagcccgggctgct
ggtgag------gacgctgtacaataa---------
>Fp24r
atgaggtccctcgttggccccggtgcggcaattctccctcccgaagtgaccagaatacat
atggactttggcacgagtttcaagaatggccatatgggtgccaaaaagttctggcgcgag
aacctccctcgactaaagtaccacaacccttcggtccccatgatcgtcaaccgacacaac
caaaatcagaagaagcccacactctccatctacctccgcaagcccgacgccactactccc
gcaccagaaacccgctcccagcccgcttcatcacgcagcaacctatccaaagctacgcct
ccggatgccgacgaaaagatcgtcacagtcgacatgaccgagaagcactcatcccacatc
ctcgaatttgtccttgccgagactcgcgcagtccctcttaagcccacaaaggaggagatc
cgcgagttgcaggaaattgatgcaatggctaaacaggccgaggtcgatcgcgcgcgcatg
agaggcctacgggaggagaagcagcgcgaggaggccatgttgaagcgagcccgggctgct
ggtgag------gacgctgtacaataa---------
>Fp2516
atgaggtccctcgttggccccggtgcggcaattctccctcccgaagtgaccagaatacat
atggactttggcacgagtttcaagaatggccatatgggtgccaaaaagttctggcgcgag
aacctccctcgactaaagtaccacaacccttcggtccccatgatcgtcaaccgacacaac
caaaatcagaagaagcccacactctccatctacctccgcaagcccgacgccactactccc
gcaccagaaacccgctcccagcccgcttcatcacgcagcaacctatccaaagctacgcct
ccggatgccgacgaaaagatcgtcacagtcgacatgaccgagaagcactcatcccacatc
ctcgaatttgtccttgccgagactcgcgcagtccctcttaagcccacaaaggaggagatc
cgcgagttgcaggaaattgatgcaatggctaaacaggccgaggtcgatcgcgcgcgcatg
agaggcctacgggaggagaagcagcgcgaggaggccatgttgaagcgagcccgggctgct
ggtgag------gacgctgtacaataa---------
>Fp26r
atgaggtccctcgttggccccggtgcggcaattctccctcccgaagtgaccagaatacat
atggactttggcacgagtttcaagaatggccatatgggtgccaaaaagttctggcgcgag
aacctccctcgactaaagtaccacaacccttcggtccccatgatcgtcaaccgacacaac
caaaatcagaagaagcccacactctccatctacctccgcaagcccgacgccactactccc
gcaccagaaacccgctcccagcccgcttcatcacgcagcaacctatccaaagctacgcct
ccggatgccgacgaaaagatcgtcacagtcgacatgaccgagaagcactcatcccacatc
ctcgaatttgtccttgccgagactcgcgcagtccctcttaagcccacaaaggaggagatc
cgcgagttgcaggaaattgatgcaatggctaaacaggccgaggtcgatcgcgcgcgcatg
agaggcctacgggaggagaagcagcgcgaggaggccatgttgaagcgagcccgggctgct
ggtggt------gttgcggaggaggaagactcgtag
>Fp33
atgaggtccctcgttggccccggtgcggcaattctccctcccgaagtgaccagaatacat
atggactttggcacgagtttcaagaatggccatatgggtgccaaaaagttctggcgcgag
aacctccctcgactaaagtaccacaacccttcggtccccatgatcgtcaaccgacacaac
caaaatcagaagaagcccacactctccatctacctccgcaagcccgacgccactactccc
gcaccagaaacccgctcccagcccgcttcatcacgcagcaacctatccaaagctacgcct
ccggatgccgacgaaaagatcgtcacagtcgacatgaccgagaagcactcatcccacatc
ctcgaatttgtccttgccgagactcgcgcagtccctcttaagcccacaaaggaggagatc
cgcgagttgcaggaaattgatgcaatggctaaacaggccgaggtcgatcgcgcgcgcatg
agaggcctacgggaggagaagcagcgcgaggaggccatgttgaagcgagcccgggctgct
ggtggt------gttgcggaggaggaagactcgtag
>Fp34
atgaggtccctcgttggccccggtgcggcaattctccctcccgaagtgaccagaatacat
atggactttggcacgagtttcaagaatggccatatgggtgccaaaaagttctggcgcgag
aacctccctcgactaaagtaccacaacccttcggtccccatgatcgtcaaccgacacaac
caaaatcagaagaagcccacactctccatctacctccgcaagcccgacgccactactccc
gcaccagaaacccgctcccagcccgcttcatcacgcagcaacctatccaaagctacgcct
ccggatgccgacgaaaagatcgtcacagtcgacatgaccgagaagcactcatcccacatc
ctcgaatttgtccttgccgagactcgcgcagtccctcttaagcccacaaaggaggagatc
cgcgagttgcaggaaattgatgcaatggctaaacaggccgaggtcgatcgcgcgcgcatg
agaggcctacgggaggagaagcagcgcgaggaggccatgttgaagcgagcccgggctgct
ggtggt------gttgcggaggaggaagactcgtag
>Fp35
atgaggtccctcgttggccccggtgcggcaattctccctcccgaagtgaccagaatacat
atggactttggcacgagtttcaagaatggccatatgggtgccaaaaagttctggcgcgag
aacctccctcgactaaagtaccacaacccttcggtccccatgatcgtcaaccgacacaac
caaaatcagaagaagcccacactctccatctacctccgcaagcccgacgccactactccc
gcaccagaaacccgctcccagcccgcttcatcacgcagcaacctatccaaagctacgcct
ccggatgccgacgaaaagatcgtcacagtcgacatgaccgagaagcactcatcccacatc
ctcgaatttgtccttgccgagactcgcgcagtccctcttaagcccacaaaggaggagatc
cgcgagttgcaggaaattgatgcaatggctaaacaggccgaggtcgatcgcgcgcgcatg
agaggcctacgggaggagaagcagcgcgaggaggccatgttgaagcgagcccgggctgct
ggtgag------gacgctgtacaataa---------
>Fp38
atgaggtccctcgttggccccggtgcggcaattctccctcccgaagtgaccagaatacat
atggactttggcacgagtttcaagaatggccatatgggtgccaaaaagttctggcgcgag
aacctccctcgactaaagtaccacaacccttcggtccccatgatcgtcaaccgacacaac
caaaatcagaagaagcccacactctccatctacctccgcaagcccgacgccactactccc
gcaccagaaacccgctcccagcccgcttcatcacgcagcaacctatccaaagctacgcct
ccggatgccgacgaaaagatcgtcacagtcgacatgaccgagaagcactcatcccacatc
ctcgaatttgtccttgccgagactcgcgcagtccctcttaagcccacaaaggaggagatc
cgcgagttgcaggaaattgatgcaatggctaaacaggccgaggtcgatcgcgcgcgcatg
agaggcctacgggaggagaagcagcgcgaggaggccatgttgaagcgagcccgggctgct
ggtgag------gacgctgtacaataa---------
>Fp39
atgaggtccctcgttggccccggtgcggcaattctccctcccgaagtgaccagaatacat
atggactttggcacgagtttcaagaatggccatatgggtgccaaaaagttctggcgcgag
aacctccctcgactaaagtaccacaacccttcggtccccatgatcgtcaaccgacacaac
caaaatcagaagaagcccacactctccatctacctccgcaagcccgacgccactactccc
gcaccagaaacccgctcccagcccgcttcatcacgcagcaacctatccaaagctacgcct
ccggatgccgacgaaaagatcgtcacagtcgacatgaccgagaagcactcatcccacatc
ctcgaatttgtccttgccgagactcgcgcagtccctcttaagcccacaaaggaggagatc
cgcgagttgcaggaaattgatgcaatggctaaacaggccgaggtcgatcgcgcgcgcatg
agaggcctacgggaggagaagcagcgcgaggaggccatgttgaagcgagcccgggctgct
ggtgag------gacgctgtacaataa---------
>Fp42
atgaggtccctcgttggccccggtgcggcaattctccctcccgaagtgaccagaatacat
atggactttggcacgagtttcaagaatggccatatgggtgccaaaaagttctggcgcgag
aacctccctcgactaaagtaccacaacccttcggtccccatgatcgtcaaccgacacaac
caaaatcagaagaagcccacactctccatctacctccgcaagcccgacgccactactccc
gcaccagaaacccgctcccagcccgcttcatcacgcagcaacctatccaaagctacgcct
ccggatgccgacgaaaagatcgtcacagtcgacatgaccgagaagcactcatcccacatc
ctcgaatttgtccttgccgagactcgcgcagtccctcttaagcccacaaaggaggagatc
cgcgagttgcaggaaattgatgcaatggctaaacaggccgaggtcgatcgcgcgcgcatg
agaggcctacgggaggagaagcagcgcgaggaggccatgttgaagcgagcccgggctgct
ggtgag------gacgctgtacaataa---------
>Fp44
atgaggtccctcgttggccccggtgcggcaattctccctcccgaagtgaccagaatacat
atggactttggcacgagtttcaagaatggccatatgggtgccaaaaagttctggcgcgag
aacctccctcgactaaagtaccacaacccttcggtccccatgatcgtcaaccgacacaac
caaaatcagaagaagcccacactctccatctacctccgcaagcccgacgccactactccc
gcaccagaaacccgctcccagcccgcttcatcacgcagcaacctatccaaagctacgcct
ccggatgccgacgaaaagatcgtcacagtcgacatgaccgagaagcactcatcccacatc
ctcgaatttgtccttgccgagactcgcgcagtccctcttaagcccacaaaggaggagatc
cgcgagttgcaggaaattgatgcaatggctaaacaggccgaggtcgatcgcgcgcgcatg
agaggcctacgggaggagaagcagcgcgaggaggccatgttgaagcgagcccgggctgct
ggtggt------gttgcggaggaggaagactcgtag
>Fp49
atgaggtccctcgttggccccggtgcggcaattctccctcccgaagtgaccagaatacat
atggactttggcacgagtttcaagaatggccatatgggtgccaaaaagttctggcgcgag
aacctccctcgactaaagtaccacaacccttcggtccccatgatcgtcaaccgacacaac
caaaatcagaagaagcccacactctccatctacctccgcaagcccgacgccactactccc
gcaccagaaacccgctcccagcccgcttcatcacgcagcaacctatccaaagctacgcct
ccggatgccgacgaaaagatcgtcacagtcgacatgaccgagaagcactcatcccacatc
ctcgaatttgtccttgccgagactcgcgcagtccctcttaagcccacaaaggaggagatc
cgcgagttgcaggaaattgatgcaatggctaaacaggccgaggtcgatcgcgcgcgcatg
agaggcctacgggaggagaagcagcgcgaggaggccatgttgaagcgagcccgggctgct
ggtggt------gttgcggaggaggaagactcgtag
>Fp50
atgaggtccctcgttggccccggtgcggcaattctccctcccgaagtgaccagaatacat
atggactttggcacgagtttcaagaatggccatatgggtgccaaaaagttctggcgcgag
aacctccctcgactaaagtaccacaacccttcggtccccatgatcgtcaaccgacacaac
caaaatcagaagaagcccacactctccatctacctccgcaagcccgacgccactactccc
gcaccagaaacccgctcccagcccgcttcatcacgcagcaacctatccaaagctacgcct
ccggatgccgacgaaaagatcgtcacagtcgacatgaccgagaagcactcatcccacatc
ctcgaatttgtccttgccgagactcgcgcagtccctcttaagcccacaaaggaggagatc
cgcgagttgcaggaaattgatgcaatggctaaacaggccgaggtcgatcgcgcgcgcatg
agaggcctacgggaggagaagcagcgcgaggaggccatgttgaagcgagcccgggctgct
ggtgag------gacgctgtacaataa---------
>Fp51
atgaggtccctcgttggccccggtgcggcaattctccctcccgaagtgaccagaatacat
atggactttggcacgagtttcaagaatggccatatgggtgccaaaaagttctggcgcgag
aacctccctcgactaaagtaccacaacccttcggtccccatgatcgtcaaccgacacaac
caaaatcagaagaagcccacactctccatctacctccgcaagcccgacgccactactccc
gcaccagaaacccgctcccagcccgcttcatcacgcagcaacctatccaaagctacgcct
ccggatgccgacgaaaagatcgtcacagtcgacatgaccgagaagcactcatcccacatc
ctcgaatttgtccttgccgagactcgcgcagtccctcttaagcccacaaaggaggagatc
cgcgagttgcaggaaattgatgcaatggctaaacaggccgaggtcgatcgcgcgcgcatg
agaggcctacgggaggagaagcagcgcgaggaggccatgttgaagcgagcccgggctgct
ggtgag------gacgctgtacaataa---------
>Fp59
atgaggtccctcgttggccccggtgcggcaattctccctcccgaagtgaccagaatacat
atggactttggcacgagtttcaagaatggccatatgggtgccaaaaagttctggcgcgag
aacctccctcgactaaagtaccacaacccttcggtccccatgatcgtcaaccgacacaac
caaaatcagaagaagcccacactctccatctacctccgcaagcccgacgccactactccc
gcaccagaaacccgctcccagcccgcttcatcacgcagcaacctatccaaagctacgcct
ccggatgccgacgaaaagatcgtcacagtcgacatgaccgagaagcactcatcccacatc
ctcgaatttgtccttgccgagactcgcgcagtccctcttaagcccacaaaggaggagatc
cgcgagttgcaggaaattgatgcaatggctaaacaggccgaggtcgatcgcgcgcgcatg
agaggcctacgggaggagaagcagcgcgaggaggccatgttgaagcgagcccgggctgct
ggtggt------gttgcggaggaggaagactcgtag
>Fp63
atgaggtccctcgttggccccggtgcggcaattctccctcccgaagtgaccagaatacat
atggactttggcacgagtttcaagaatggccatatgggtgccaaaaagttctggcgcgag
aacctccctcgactaaagtaccacaacccttcggtccccatgatcgtcaaccgacacaac
caaaatcagaagaagcccacactctccatctacctccgcaagcccgacgccactactccc
gcaccagaaacccgctcccagcccgcttcatcacgcagcaacctatccaaagctacgcct
ccggatgccgacgaaaagatcgtcacagtcgacatgaccgagaagcactcatcccacatc
ctcgaatttgtccttgccgagactcgcgcagtccctcttaagcccacaaaggaggagatc
cgcgagttgcaggaaattgatgcaatggctaaacaggccgaggtcgatcgcgcgcgcatg
agaggcctacgggaggagaagcagcgcgaggaggccatgttgaagcgagcccgggctgct
ggtgag------gacgctgtacaataa---------
>Fp65
atgaggtccctcgttggccccggtgcggcaattctccctcccgaagtgaccagaatacat
atggactttggcacgagtttcaagaatggccatatgggtgccaaaaagttctggcgcgag
aacctccctcgactaaagtaccacaacccttcggtccccatgatcgtcaaccgacacaac
caaaatcagaagaagcccacactctccatctacctccgcaagcccgacgccactactccc
gcaccagaaacccgctcccagcccgcttcatcacgcagcaacctatccaaagctacgcct
ccggatgccgacgaaaagatcgtcacagtcgacatgaccgagaagcactcatcccacatc
ctcgaatttgtccttgccgagactcgcgcagtccctcttaagcccacaaaggaggagatc
cgcgagttgcaggaaattgatgcaatggctaaacaggccgaggtcgatcgcgcgcgcatg
agaggcctacgggaggagaagcagcgcgaggaggccatgttgaagcgagcccgggctgct
ggtgag------gacgctgtacaataa---------
>Fp66
atgaggtccctcgttggccccggtgcggcaattctccctcccgaagtgaccagaatacat
atggactttggcacgagtttcaagaatggccatatgggtgccaaaaagttctggcgcgag
aacctccctcgactaaagtaccacaacccttcggtccccatgatcgtcaaccgacacaac
caaaatcagaagaagcccacactctccatctacctccgcaagcccgacgccactactccc
gcaccagaaacccgctcccagcccgcttcatcacgcagcaacctatccaaagctacgcct
ccggatgccgacgaaaagatcgtcacagtcgacatgaccgagaagcactcatcccacatc
ctcgaatttgtccttgccgagactcgcgcagtccctcttaagcccacaaaggaggagatc
cgcgagttgcaggaaattgatgcaatggctaaacaggccgaggtcgatcgcgcgcgcatg
agaggcctacgggaggagaagcagcgcgaggaggccatgttgaagcgagcccgggctgct
ggtggt------gttgcggaggaggaagactcgtag
>Fp72
atgaggtccctcgttggccccggtgcggcaattctccctcccgaagtgaccagaatacat
atggactttggcacgagtttcaagaatggccatatgggtgccaaaaagttctggcgcgag
aacctccctcgactaaagtaccacaacccttcggtccccatgatcgtcaaccgacacaac
caaaatcagaagaagcccacactctccatctacctccgcaagcccgacgccactactccc
gcaccagaaacccgctcccagcccgcttcatcacgcagcaacctatccaaagctacgcct
ccggatgccgacgaaaagatcgtcacagtcgacatgaccgagaagcactcatcccacatc
ctcgaatttgtccttgccgagactcgcgcagtccctcttaagcccacaaaggaggagatc
cgcgagttgcaggaaattgatgcaatggctaaacaggccgaggtcgatcgcgcgcgcatg
agaggcctacgggaggagaagcagcgcgaggaggccatgttgaagcgagcccgggctgct
ggtggt------gttgcggaggaggaagactcgtag
>Fp73
atgaggtccctcgttggccccggtgcggcaattctccctcccgaagtgaccagaatacat
atggactttggcacgagtttcaagaatggccatatgggtgccaaaaagttctggcgcgag
aacctccctcgactaaagtaccacaacccttcggtccccatgatcgtcaaccgacacaac
caaaatcagaagaagcccacactctccatctacctccgcaagcccgacgccactactccc
gcaccagaaacccgctcccagcccgcttcatcacgcagcaacctatccaaagctacgcct
ccggatgccgacgaaaagatcgtcacagtcgacatgaccgagaagcactcatcccacatc
ctcgaatttgtccttgccgagactcgcgcagtccctcttaagcccacaaaggaggagatc
cgcgagttgcaggaaattgatgcaatggctaaacaggccgaggtcgatcgcgcgcgcatg
agaggcctacgggaggagaagcagcgcgaggaggccatgttgaagcgagcccgggctgct
ggtgag------gacgctgtacaataa---------
>Fp76
atgaggtccctcgttggccccggtgcggcaattctccctcccgaagtgaccagaatacat
atggactttggcacgagtttcaagaatggccatatgggtgccaaaaagttctggcgcgag
aacctccctcgactaaagtaccacaacccttcggtccccatgatcgtcaaccgacacaac
caaaatcagaagaagcccacactctccatctacctccgcaagcccgacgccactactccc
gcaccagaaacccgctcccagcccgcttcatcacgcagcaacctatccaaagctacgcct
ccggatgccgacgaaaagatcgtcacagtcgacatgaccgagaagcactcatcccacatc
ctcgaatttgtccttgccgagactcgcgcagtccctcttaagcccacaaaggaggagatc
cgcgagttgcaggaaattgatgcaatggctaaacaggccgaggtcgatcgcgcgcgcatg
agaggcctacgggaggagaagcagcgcgaggaggccatgttgaagcgagcccgggctgct
ggtgag------gacgctgtacaataa---------
>Fp78
atgaggtccctcgttggccccggtgcggcaattctccctcccgaagtgaccagaatacat
atggactttggcacgagtttcaagaatggccatatgggtgccaaaaagttctggcgcgag
aacctccctcgactaaagtaccacaacccttcggtccccatgatcgtcaaccgacacaac
caaaatcagaagaagcccacactctccatctacctccgcaagcccgacgccactactccc
gcaccagaaacccgctcccagcccgcttcatcacgcagcaacctatccaaagctacgcct
ccggatgccgacgaaaagatcgtcacagtcgacatgaccgagaagcactcatcccacatc
ctcgaatttgtccttgccgagactcgcgcagtccctcttaagcccacaaaggaggagatc
cgcgagttgcaggaaattgatgcaatggctaaacaggccgaggtcgatcgcgcgcgcatg
agaggcctacgggaggagaagcagcgcgaggaggccatgttgaagcgagcccgggctgct
ggtggt------gttgcggaggaggaagactcgtag
>Fp81
atgaggtccctcgttggccccggtgcggcaattctccctcccgaagtgaccagaatacat
atggactttggcacgagtttcaagaatggccatatgggtgccaaaaagttctggcgcgag
aacctccctcgactaaagtaccacaacccttcggtccccatgatcgtcaaccgacacaac
caaaatcagaagaagcccacactctccatctacctccgcaagcccgacgccactactccc
gcaccagaaacccgctcccagcccgcttcatcacgcagcaacctatccaaagctacgcct
ccggatgccgacgaaaagatcgtcacagtcgacatgaccgagaagcactcatcccacatc
ctcgaatttgtccttgccgagactcgcgcagtccctcttaagcccacaaaggaggagatc
cgcgagttgcaggaaattgatgcaatggctaaacaggccgaggtcgatcgcgcgcgcatg
agaggcctacgggaggagaagcagcgcgaggaggccatgttgaagcgagcccgggctgct
ggtggt------gttgcggaggaggaagactcgtag
>Fp84
atgaggtccctcgttggccccggtgcggcaattctccctcccgaagtgaccagaatacat
atggactttggcacgagtttcaagaatggccatatgggtgccaaaaagttctggcgcgag
aacctccctcgactaaagtaccacaacccttcggtccccatgatcgtcaaccgacacaac
caaaatcagaagaagcccacactctccatctacctccgcaagcccgacgccactactccc
gcaccagaaacccgctcccagcccgcttcatcacgcagcaacctatccaaagctacgcct
ccggatgccgacgaaaagatcgtcacagtcgacatgaccgagaagcactcatcccacatc
ctcgaatttgtccttgccgagactcgcgcagtccctcttaagcccacaaaggaggagatc
cgcgagttgcaggaaattgatgcaatggctaaacaggccgaggtcgatcgcgcgcgcatg
agaggcctacgggaggagaagcagcgcgaggaggccatgttgaagcgagcccgggctgct
ggtgag------gacgctgtacaataa---------
>Fp86
atgaggtccctcgttggccccggtgcggcaattctccctcccgaagtgaccagaatacat
atggactttggcacgagtttcaagaatggccatatgggtgccaaaaagttctggcgcgag
aacctccctcgactaaagtaccacaacccttcggtccccatgatcgtcaaccgacacaac
caaaatcagaagaagcccacactctccatctacctccgcaagcccgacgccactactccc
gcaccagaaacccgctcccagcccgcttcatcacgcagcaacctatccaaagctacgcct
ccggatgccgacgaaaagatcgtcacagtcgacatgaccgagaagcactcatcccacatc
ctcgaatttgtccttgccgagactcgcgcagtccctcttaagcccacaaaggaggagatc
cgcgagttgcaggaaattgatgcaatggctaaacaggccgaggtcgatcgcgcgcgcatg
agaggcctacgggaggagaagcagcgcgaggaggccatgttgaagcgagcccgggctgct
ggtgag------gacgctgtacaataa---------
>Fvenenatum.busco
------------------------------------------------------------
atggactttgccacgagtttcaagaatggtcatatgggtgccaaaaagttctggcgcgag
aacctccctcgactaaagtacaataacccttcggtccctatgatcgtcaaccgacacaac
caaaatcagaagaagcccacactctccatctacctccgtaagcccgacgccactactccc
gcaccagaaacccgctcccagcccgcttcatcacgcagcaacctatccaaagccacgctt
ccggatgccgacgaaaagatcatcacagtcgacatgaccgagaagcactcatcccatatc
ctcgagtttgtcctcgccgagactcgcgcagtccctctcaagcctacaaaggaggagatc
cgcgagttgcaggaaattgatgcaatggctaaacaggccgatgtcgaccgcgcgcgcatg
agaggcctgcgagaggagaagcagcgcgaggaggctatgttgaagcgagcccgggctgct
ggtggtaaggacaatgctgtacaataa---------
