# Supplementary material for: Apicidin biosynthesis is linked to accessory chromosomes in Fusarium poae isolates
Source: BMC Genomics. 2021 Aug 4;22:591. doi: 10.1186/s12864-021-07617-y (PMC8340494; doi:10.1186/s12864-021-07617-y)
Supplement: Supplementary file 17 — Additional file 17. Compressed folder containing alignments for each of the 4141 orthologs used in BUSCO analysis. [file 12864_2021_7617_MOESM17_ESM.zip › Fven2_nt_MAFFT/6912at5125_nt.mafft.fasta]

>Fp105
atggcatctcgagtctcgccgctcatgacgctcttggcgacgattttcctcttcgccacc
aatgttttcgccatttccgctgtcttgggcgtcgacctcggtaccgagtacatcaaggct
actctcgtcaagcctggtattcccctagagattgtcctgaccaaggactcccgacgaaaa
gaaacctccgccgtatgcttcaagccttctaggaatggacctcaaaagggtgaatacccc
gagagggcctatggcgctgatgccatggctctcgccgctcgattccccagcgatgtctat
cccaacctcaagaccatcctcggcctgactactgaagactccgtggtgaaggagtacgcc
gcccgacaccccgcactgcaattgcagacccatcctactcgtaacacagccgcattcaag
agcaagtcttttactgaggagcaggaggcttggatggttgaggaactgctcgctatggaa
ctgcagagcattcagaagaacgctgaggtggccgctggtgatggatccatcatccgctcc
attgttcttaccgttcctcctttctacactatcgacgagaagcgcgctgttcaaacagcc
gctgagcttgctggtttgaaggttctgggacttctcagcgatggtcttgctgttggtctg
aactacgctactactcgagagttccccaacgttagcaatggatctaagcccgagtacaac
atcatcttcgatatgggcgctgggtctaccaaggctactgtcatgaagttccaaggacga
acaatcaaggatatcggcaagttgaacaagaccgtccaggaggttcacgttattggcgct
gcctgggaccgcactctcggcggagatgctttgaactacctcattgtcgatgatatggtc
aagaagttcgtcgagtccaagggcgcccagaaagcttccgttaccgccgagagcgtcaag
gctcacggccgcgccatcgcgaagctcagtaaccaagttggcaagattcgccatgtgttg
agtgccaaccaaaacactggcgctagctttgagggtctgtatgaggacattgacttcaga
tacaagatcagccgcgccgagttcgaggagatggctgctgagcatgctgagaggattact
gttgtgatcaacgatgccctcaagaccgctaacctcgacattatcgacatcgactctgtt
atccttcacggtggcgcttctcgtactcccttcgtccagaaggttttggagaagctgtct
ggatctacggacaagattcgatccaacgtcaactctgacgaagctgctgtttttggagct
ggtttccgcgctgctgagcttagccccagcttccgcgttaaagagatccgaatttcagag
cctggcttctactcatctggcgtgaagtgggagactaagggtaagactcaccaccagcgc
ctttggtctgctgtgtctcagggagccgttcccaaggagcttacatttacccatggcgag
gatttcactgctacattctaccagcagatcggatctgatgagaaggatgtcaaggtcctt
actacaaagaacttgactgctactattactgctatcaaacaaaagtacccttcgtgtgtt
gagtctgagattcagttcaaactcggtgtcaaactcagcaacgagaatggcgaggttcag
gttgccaaggctgctgttgagtgtgaagctgaggtcaaagaaggcctcgttgatggtgtc
aagaacctctttggctttggaaagaaggaccagaaacctttgaaagagggttctgagggc
tccgaggaggagatgaaggatggtaagtcttcgtcctccaccacttcttctgaatcttct
actgcttctgaggccgaatccgcttcttctggaagcgctgaagaggtcaaacctgaggtc
aagaagcgggagactgttggcatccctgtggagatcacccttgaggatctcggtattcca
agccttaccaaggcagagatctctgcttctaaggatcgtcttaagtcctttgcagcttct
gacaaggcacgactccagcgagaggaggctcttaaccagcttgaggcattcacatacaag
attagggatctccttgaaggcgatgctttcatcgaggcatctagtgagaaggaaaggacc
aagctggctggtctctccagcgagacaagtgactggctctacgctgatggcgcagaggct
acaaaggatgttctcaagtccaagctcaaggtcctcaaggaccttgtcgcccctatccag
aagagggttgaagagtccgagaagcgccccgagcttaccacttcgttgaaggagtctctg
gaacgaacttctgaattcctcaacaagatcaaggagcagatcgctgagcacgaaagctgg
cacaagtccgcctctgagtcggcgtccgcttcttcatcaactgaatcttccagcacagat
gtcgctggagagaaggccactggcgactttgacggacttgaagatgaagacagtgcagct
gctacagcccgtaagatggaggatgtcatcaaggagaagggtcctatccctcctctgtac
accttggaggacctcaaggaggctagtgacctttacaagtccacacaagactggttgaac
gagcttgagcccaagcaggctaagctggctgccaacgtggaccctgtgcttctcatcaag
gacctcaaggccaagcgcgacaagctcgagaaggtcagcatggaggtcgccctcaagggt
gccaggaaagttgaggagaagaaccgacaggctaagaaggccgctaaagaagccaagaag
agcaaaggaaagaagaccaagacaacaagcggagacgcatcacaggagcctattcagctc
aacgctgaggacttcatgaaggatggtgagatcgacaaggagcagcttgagaaactgatc
aacaacatgaagaaggagaacgagaagaaggatgagggagagaagaagcagacgcatgac
gaactatag
>Fp108
atggcatctcgagtctcgccgctcatgacgctcttggcgacgattttcctcttcgccacc
aatgttttcgccatttccgctgtcttgggcgtcgacctcggtaccgagtacatcaaggct
actctcgtcaagcctggtattcccctagagattgtcctgaccaaggactcccgacgaaaa
gaaacctccgccgtatgcttcaagccttctaggaatggacctcaaaagggtgaatacccc
gagagggcctatggcgctgatgccatggctctcgccgctcgattccccagcgatgtctat
cccaacctcaagaccatcctcggcctgactactgaagactccgtggtgaaggagtacgcc
gcccgacaccccgcactgcaattgcagacccatcctactcgtaacacagccgcattcaag
agcaagtcttttactgaggagcaggaggcttggatggttgaggaactgctcgctatggaa
ctgcagagcattcagaagaacgctgaggtggccgctggtgatggatccatcatccgctcc
attgttcttaccgttcctcctttctacactatcgacgagaagcgcgctgttcaaacagcc
gctgagcttgctggtttgaaggttctgggacttctcagcgatggtcttgctgttggtctg
aactacgctactactcgagagttccccaacgttagcaatggatctaagcccgagtacaac
atcatcttcgatatgggcgctgggtctaccaaggctactgtcatgaagttccaaggacga
acaatcaaggatatcggcaagttgaacaagaccgtccaggaggttcacgttattggcgct
gcctgggaccgcactctcggcggagatgctttgaactacctcattgtcgatgatatggtc
aagaagttcgtcgagtccaagggcgcccagaaagcttccgttaccgccgagagcgtcaag
gctcacggccgcgccatcgcgaagctcagtaaccaagttggcaagattcgccatgtgttg
agtgccaaccaaaacactggcgctagctttgagggtctgtatgaggacattgacttcaga
tacaagatcagccgcgccgagttcgaggagatggctgctgagcatgctgagaggattact
gttgtgatcaacgatgccctcaagaccgctaacctcgacattatcgacatcgactctgtt
atccttcacggtggcgcttctcgtactcccttcgtccagaaggttttggagaagctgtct
ggatctacggacaagattcgatccaacgtcaactctgacgaagctgctgtttttggagct
ggtttccgcgctgctgagcttagccccagcttccgcgttaaagagatccgaatttcagag
cctggcttctactcatctggcgtgaagtgggagactaagggtaagactcaccaccagcgc
ctttggtctgctgtgtctcagggagccgttcccaaggagcttacatttacccatggcgag
gatttcactgctacattctaccagcagatcggatctgatgagaaggatgtcaaggtcctt
actacaaagaacttgactgctactattactgctatcaaacaaaagtacccttcgtgtgtt
gagtctgagattcagttcaaactcggtgtcaaactcagcaacgagaatggcgaggttcag
gttgccaaggctgctgttgagtgtgaagctgaggtcaaagaaggcctcgttgatggtgtc
aagaacctctttggctttggaaagaaggaccagaaacctttgaaagagggttctgagggc
tccgaggaggagatgaaggatggtaagtcttcgtcctccaccacttcttctgaatcttct
actgcttctgaggccgaatccgcttcttctggaagcgctgaagaggtcaaacctgaggtc
aagaagcgggagactgttggcatccctgtggagatcacccttgaggatctcggtattcca
agccttaccaaggcagagatctctgcttctaaggatcgtcttaagtcctttgcagcttct
gacaaggcacgactccagcgagaggaggctcttaaccagcttgaggcattcacatacaag
attagggatctccttgaaggcgatgctttcatcgaggcatctagtgagaaggaaaggacc
aagctggctggtctctccagcgagacaagtgactggctctacgctgatggcgcagaggct
acaaaggatgttctcaagtccaagctcaaggtcctcaaggaccttgtcgcccctatccag
aagagggttgaagagtccgagaagcgccccgagcttaccacttcgttgaaggagtctctg
gaacgaacttctgaattcctcaacaagatcaaggagcagatcgctgagcacgaaagctgg
cacaagtccgcctctgagtcggcgtccgcttcttcatcaactgaatcttccagcacagat
gtcgctggagagaaggccactggcgactttgacggacttgaagatgaagacagtgcagct
gctacagcccgtaagatggaggatgtcatcaaggagaagggtcctatccctcctctgtac
accttggaggacctcaaggaggctagtgacctttacaagtccacacaagactggttgaac
gagcttgagcccaagcaggctaagctggctgccaacgtggaccctgtgcttctcatcaag
gacctcaaggccaagcgcgacaagctcgagaaggtcagcatggaggtcgccctcaagggt
gccaggaaagttgaggagaagaaccgacaggctaagaaggccgctaaagaagccaagaag
agcaaaggaaagaagaccaagacaacaagcggagacgcatcacaggagcctattcagctc
aacgctgaggacttcatgaaggatggtgagatcgacaaggagcagcttgagaaactgatc
aacaacatgaagaaggagaacgagaagaaggatgagggagagaagaagcagacgcatgac
gaactatag
>Fp118
atggcatctcgagtctcgccgctcatgacgctcttggcgacgattttcctcttcgccacc
aatgttttcgccatttccgctgtcttgggcgtcgacctcggtaccgagtacatcaaggct
actctcgtcaagcctggtattcccctagagattgtcctgaccaaggactcccgacgaaaa
gaaacctccgccgtatgcttcaagccttctaggaatggacctcaaaagggtgaatacccc
gagagggcctatggcgctgatgccatggctctcgccgctcgattccccagcgatgtctat
cccaacctcaagaccatcctcggcctgactactgaagactccgtggtgaaggagtacgcc
gcccgacaccccgcactgcaattgcagacccatcctactcgtaacacagccgcattcaag
agcaagtcttttactgaggagcaggaggcttggatggttgaggaactgctcgctatggaa
ctgcagagcattcagaagaacgctgaggtggccgctggtgatggatccatcatccgctcc
attgttcttaccgttcctcctttctacactatcgacgagaagcgcgctgttcaaacagcc
gctgagcttgctggtttgaaggttctgggacttctcagcgatggtcttgctgttggtctg
aactacgctactactcgagagttccccaacgttagcaatggatctaagcccgagtacaac
atcatcttcgatatgggcgctgggtctaccaaggctactgtcatgaagttccaaggacga
acaatcaaggatatcggcaagttgaacaagaccgtccaggaggttcacgttattggcgct
gcctgggaccgcactctcggcggagatgctttgaactacctcattgtcgatgatatggtc
aagaagttcgtcgagtccaagggcgcccagaaagcttccgttaccgccgagagcgtcaag
gctcacggccgcgccatcgcgaagctcagtaaccaagttggcaagattcgccatgtgttg
agtgccaaccaaaacactggcgctagctttgagggtctgtatgaggacattgacttcaga
tacaagatcagccgcgccgagttcgaggagatggctgctgagcatgctgagaggattact
gttgtgatcaacgatgccctcaagaccgctaacctcgacattatcgacatcgactctgtt
atccttcacggtggcgcttctcgtactcccttcgtccagaaggttttggagaagctgtct
ggatctacggacaagattcgatccaacgtcaactctgacgaagctgctgtttttggagct
ggtttccgcgctgctgagcttagccccagcttccgcgttaaagagatccgaatttcagag
cctggcttctactcatctggcgtgaagtgggagactaagggtaagactcaccaccagcgc
ctttggtctgctgtgtctcagggagccgttcccaaggagcttacatttacccatggcgag
gatttcactgctacattctaccagcagatcggatctgatgagaaggatgtcaaggtcctt
actacaaagaacttgactgctactattactgctatcaaacaaaagtacccttcgtgtgtt
gagtctgagattcagttcaaactcggtgtcaaactcagcaacgagaatggcgaggttcag
gttgccaaggctgctgttgagtgtgaagctgaggtcaaagaaggcctcgttgatggtgtc
aagaacctctttggctttggaaagaaggaccagaaacctttgaaagagggttctgagggc
tccgaggaggagatgaaggatggtaagtcttcgtcctccaccacttcttctgaatcttct
actgcttctgaggccgaatccgcttcttctggaagcgctgaagaggtcaaacctgaggtc
aagaagcgggagactgttggcatccctgtggagatcacccttgaggatctcggtattcca
agccttaccaaggcagagatctctgcttctaaggatcgtcttaagtcctttgcagcttct
gacaaggcacgactccagcgagaggaggctcttaaccagcttgaggcattcacatacaag
attagggatctccttgaaggcgatgctttcatcgaggcatctagtgagaaggaaaggacc
aagctggctggtctctccagcgagacaagtgactggctctacgctgatggcgcagaggct
acaaaggatgttctcaagtccaagctcaaggtcctcaaggaccttgtcgcccctatccag
aagagggttgaagagtccgagaagcgccccgagcttaccacttcgttgaaggagtctctg
gaacgaacttctgaattcctcaacaagatcaaggagcagatcgctgagcacgaaagctgg
cacaagtccgcctctgagtcggcgtccgcttcttcatcaactgaatcttccagcacagat
gtcgctggagagaaggccactggcgactttgacggacttgaagatgaagacagtgcagct
gctacagcccgtaagatggaggatgtcatcaaggagaagggtcctatccctcctctgtac
accttggaggacctcaaggaggctagtgacctttacaagtccacacaagactggttgaac
gagcttgagcccaagcaggctaagctggctgccaacgtggaccctgtgcttctcatcaag
gacctcaaggccaagcgcgacaagctcgagaaggtcagcatggaggtcgccctcaagggt
gccaggaaagttgaggagaagaaccgacaggctaagaaggccgctaaagaagccaagaag
agcaaaggaaagaagaccaagacaacaagcggagacgcatcacaggagcctattcagctc
aacgctgaggacttcatgaaggatggtgagatcgacaaggagcagcttgagaaactgatc
aacaacatgaagaaggagaacgagaagaaggatgagggagagaagaagcagacgcatgac
gaactatag
>Fp122
atggcatctcgagtctcgccgctcatgacgctcttggcgacgattttcctcttcgccacc
aatgttttcgccatttccgctgtcttgggcgtcgacctcggtaccgagtacatcaaggct
actctcgtcaagcctggtattcccctagagattgtcctgaccaaggactcccgacgaaaa
gaaacctccgccgtatgcttcaagccttctaggaatggacctcaaaagggtgaatacccc
gagagggcctatggcgctgatgccatggctctcgccgctcgattccccagcgatgtctat
cccaacctcaagaccatcctcggcctgactactgaagactccgtggtgaaggagtacgcc
gcccgacaccccgcactgcaattgcagacccatcctactcgtaacacagccgcattcaag
agcaagtcttttactgaggagcaggaggcttggatggttgaggaactgctcgctatggaa
ctgcagagcattcagaagaacgctgaggtggccgctggtgatggatccatcatccgctcc
attgttcttaccgttcctcctttctacactatcgacgagaagcgcgctgttcaaacagcc
gctgagcttgctggtttgaaggttctgggacttctcagcgatggtcttgctgttggtctg
aactacgctactactcgagagttccccaacgttagcaatggatctaagcccgagtacaac
atcatcttcgatatgggcgctgggtctaccaaggctactgtcatgaagttccaaggacga
acaatcaaggatatcggcaagttgaacaagaccgtccaggaggttcacgttattggcgct
gcctgggaccgcactctcggcggagatgctttgaactacctcattgtcgatgatatggtc
aagaagttcgtcgagtccaagggcgcccagaaagcttccgttaccgccgagagcgtcaag
gctcacggccgcgccatcgcgaagctcagtaaccaagttggcaagattcgccatgtgttg
agtgccaaccaaaacactggcgctagctttgagggtctgtatgaggacattgacttcaga
tacaagatcagccgcgccgagttcgaggagatggctgctgagcatgctgagaggattact
gttgtgatcaacgatgccctcaagaccgctaacctcgacattatcgacatcgactctgtt
atccttcacggtggcgcttctcgtactcccttcgtccagaaggttttggagaagctgtct
ggatctacggacaagattcgatccaacgtcaactctgacgaagctgctgtttttggagct
ggtttccgcgctgctgagcttagccccagcttccgcgttaaagagatccgaatttcagag
cctggcttctactcatctggcgtgaagtgggagactaagggtaagactcaccaccagcgc
ctttggtctgctgtgtctcagggagccgttcccaaggagcttacatttacccatggcgag
gatttcactgctacattctaccagcagatcggatctgatgagaaggatgtcaaggtcctt
actacaaagaacttgactgctactattactgctatcaaacaaaagtacccttcgtgtgtt
gagtctgagattcagttcaaactcggtgtcaaactcagcaacgagaatggcgaggttcag
gttgccaaggctgctgttgagtgtgaagctgaggtcaaagaaggcctcgttgatggtgtc
aagaacctctttggctttggaaagaaggaccagaaacctttgaaagagggttctgagggc
tccgaggaggagatgaaggatggtaagtcttcgtcctccaccacttcttctgaatcttct
actgcttctgaggccgaatccgcttcttctggaagcgctgaagaggtcaaacctgaggtc
aagaagcgggagactgttggcatccctgtggagatcacccttgaggatctcggtattcca
agccttaccaaggcagagatctctgcttctaaggatcgtcttaagtcctttgcagcttct
gacaaggcacgactccagcgagaggaggctcttaaccagcttgaggcattcacatacaag
attagggatctccttgaaggcgatgctttcatcgaggcatctagtgagaaggaaaggacc
aagctggctggtctctccagcgagacaagtgactggctctacgctgatggcgcagaggct
acaaaggatgttctcaagtccaagctcaaggtcctcaaggaccttgtcgcccctatccag
aagagggttgaagagtccgagaagcgccccgagcttaccacttcgttgaaggagtctctg
gaacgaacttctgaattcctcaacaagatcaaggagcagatcgctgagcacgaaagctgg
cacaagtccgcctctgagtcggcgtccgcttcttcatcaactgaatcttccagcacagat
gtcgctggagagaaggccactggcgactttgacggacttgaagatgaagacagtgcagct
gctacagcccgtaagatggaggatgtcatcaaggagaagggtcctatccctcctctgtac
accttggaggacctcaaggaggctagtgacctttacaagtccacacaagactggttgaac
gagcttgagcccaagcaggctaagctggctgccaacgtggaccctgtgcttctcatcaag
gacctcaaggccaagcgcgacaagctcgagaaggtcagcatagaggtcgccctcaagggt
gccaggaaagttgaggagaagaaccgacaggctaagaaggccgctaaagaagccaagaag
agcaaaggaaagaagaccaagacaacaagcggagacgcatcacaggagcctattcagctc
aacgctgaggacttcatgaaggatggtgagatcgacaaggagcagcttgagaaactgatc
aacaacatgaagaaggagaacgagaagaaggatgagggagagaagaagcagacgcatgac
gaactatag
>Fp125
atggcatctcgagtctcgccgctcatgacgctcttggcgacgattttcctcttcgccacc
aatgttttcgccatttccgctgtcttgggcgtcgacctcggtaccgagtacatcaaggct
actctcgtcaagcctggtattcccctagagattgtcctgaccaaggactcccgacgaaaa
gaaacctccgccgtatgcttcaagccttctaggaatggacctcaaaagggtgaatacccc
gagagggcctatggcgctgatgccatggctctcgccgctcgattccccagcgatgtctat
cccaacctcaagaccatcctcggcctgactactgaagactccgtggtgaaggagtacgcc
gcccgacaccccgcactgcaattgcagacccatcctactcgtaacacagccgcattcaag
agcaagtcttttactgaggagcaggaggcttggatggttgaggaactgctcgctatggaa
ctgcagagcattcagaagaacgctgaggtggccgctggtgatggatccatcatccgctcc
attgttcttaccgttcctcctttctacactatcgacgagaagcgcgctgttcaaacagcc
gctgagcttgctggtttgaaggttctgggacttctcagcgatggtcttgctgttggtctg
aactacgctactactcgagagttccccaacgttagcaatggatctaagcccgagtacaac
atcatcttcgatatgggcgctgggtctaccaaggctactgtcatgaagttccaaggacga
acaatcaaggatatcggcaagttgaacaagaccgtccaggaggttcacgttattggcgct
gcctgggaccgcactctcggcggagatgctttgaactacctcattgtcgatgatatggtc
aagaagttcgtcgagtccaagggcgcccagaaagcttccgttaccgccgagagcgtcaag
gctcacggccgcgccatcgcgaagctcagtaaccaagttggcaagattcgccatgtgttg
agtgccaaccaaaacactggcgctagctttgagggtctgtatgaggacattgacttcaga
tacaagatcagccgcgccgagttcgaggagatggctgctgagcatgctgagaggattact
gttgtgatcaacgatgccctcaagaccgctaacctcgacattatcgacatcgactctgtt
atccttcacggtggcgcttctcgtactcccttcgtccagaaggttttggagaagctgtct
ggatctacggacaagattcgatccaacgtcaactctgacgaagctgctgtttttggagct
ggtttccgcgctgctgagcttagccccagcttccgcgttaaagagatccgaatttcagag
cctggcttctactcatctggcgtgaagtgggagactaagggtaagactcaccaccagcgc
ctttggtctgctgtgtctcagggagccgttcccaaggagcttacatttacccatggcgag
gatttcactgctacattctaccagcagatcggatctgatgagaaggatgtcaaggtcctt
actacaaagaacttgactgctactattactgctatcaaacaaaagtacccttcgtgtgtt
gagtctgagattcagttcaaactcggtgtcaaactcagcaacgagaatggcgaggttcag
gttgccaaggctgctgttgagtgtgaagctgaggtcaaagaaggcctcgttgatggtgtc
aagaacctctttggctttggaaagaaggaccagaaacctttgaaagagggttctgagggc
tccgaggaggagatgaaggatggtaagtcttcgtcctccaccacttcttctgaatcttct
actgcttctgaggccgaatccgcttcttctggaagcgctgaagaggtcaaacctgaggtc
aagaagcgggagactgttggcatccctgtggagatcacccttgaggatctcggtattcca
agccttaccaaggcagagatctctgcttctaaggatcgtcttaagtcctttgcagcttct
gacaaggcacgactccagcgagaggaggctcttaaccagcttgaggcattcacatacaag
attagggatctccttgaaggcgatgctttcatcgaggcatctagtgagaaggaaaggacc
aagctggctggtctctccagcgagacaagtgactggctctacgctgatggcgcagaggct
acaaaggatgttctcaagtccaagctcaaggtcctcaaggaccttgtcgcccctatccag
aagagggttgaagagtccgagaagcgccccgagcttaccacttcgttgaaggagtctctg
gaacgaacttctgaattcctcaacaagatcaaggagcagatcgctgagcacgaaagctgg
cacaagtccgcctctgagtcggcgtccgcttcttcatcaactgaatcttccagcacagat
gtcgctggagagaaggccactggcgactttgacggacttgaagatgaagacagtgcagct
gctacagcccgtaagatggaggatgtcatcaaggagaagggtcctatccctcctctgtac
accttggaggacctcaaggaggctagtgacctttacaagtccacacaagactggttgaac
gagcttgagcccaagcaggctaagctggctgccaacgtggaccctgtgcttctcatcaag
gacctcaaggccaagcgcgacaagctcgagaaggtcagcatggaggtcgccctcaagggt
gccaggaaagttgaggagaagaaccgacaggctaagaaggccgctaaagaagccaagaag
agcaaaggaaagaagaccaagacaacaagcggagacgcatcacaggagcctattcagctc
aacgctgaggacttcatgaaggatggtgagatcgacaaggagcagcttgagaaactgatc
aacaacatgaagaaggagaacgagaagaaggatgagggagagaagaagcagacgcatgac
gaactatag
>Fp13r
atggcatctcgagtctcgccgctcacgacgctcttggcgacgattttcctcttcgccacc
aatgttttcgccatttccgctgtcttgggcgtcgacctcggtaccgagtacatcaaggct
actctcgtcaagcctggtattcccctagagattgtcctgaccaaggactcccgacgaaaa
gaaacctccgccgtatgcttcaagccttctaggaatggacctcaaaagggtgaatacccc
gagagggcctatggcgctgatgccatggctctcgccgctcgattccccagcgatgtctat
cccaacctcaagaccatcctcggcctgactactgaagactccgtggtgaaggagtacgcc
gcccgacaccccgcactgcaattgcagacccatcctactcgtaacacagccgcattcaag
agcaagtcttttactgaggagcaggaggcttggatggttgaggaactgctcgctatggaa
ctgcagagcattcagaagaacgctgaggtggccgctggtgatggatccatcatccgctcc
attgttcttaccgttcctcctttctacactatcgacgagaagcgcgctgttcaaacagcc
gctgagcttgctggtttgaaggttctgggacttctcagcgatggtcttgctgttggtctg
aactacgctactactcgagagttccccaacgttagcaatggatctaagcccgagtacaac
atcatcttcgatatgggcgctgggtctaccaaggctactgtcatgaagttccaaggacga
acaatcaaggatatcggcaagttgaacaagaccgtccaggaggttcacgttattggcgct
gcctgggaccgcactctcggcggagatgctttgaactacctcattgtcgatgatatggtc
aagaagttcgtcgagtccaagggcgcccagaaagcttccgttaccgccgagagcgtcaag
gctcacggccgcgccatcgcgaagctcagtaaccaagttggcaagattcgccatgtgttg
agtgccaaccaaaacactggcgctagctttgagggtctgtatgaggacattgacttcaga
tacaagatcagccgcgccgagttcgaggagatggctgctgagcatgctgagaggattact
gttgtgatcaacgatgccctcaagaccgctaacctcgacattatcgacatcgactctgtt
atccttcacggtggcgcttctcgtactcccttcgtccagaaggttttggagaagctgtct
ggatctacggacaagattcgatccaacgtcaactctgacgaagctgctgtttttggagct
ggtttccgcgctgctgagcttagccccagcttccgcgttaaagagatccgaatttcagag
cctggcttctactcatctggcgtgaagtgggagactaagggtaagactcaccaccagcgc
ctttggtctgctgtgtctcagggagccgttcccaaggagcttacatttacccatggcgag
gatttcactgctacattctaccagcagatcggatctgatgagaaggatgtcaaggtcctt
actacaaagaacttgactgctactattactgctatcaaacaaaagtacccttcgtgtgtt
gagtctgagattcggttcaaactcggtgtcaaactcagcaacgagaatggcgaggttcag
gttgccaaggctgctgttgagtgtgaagctgaggtcaaagaaggcctcgttgatggtgtc
aagaacctctttggctttggaaagaaggaccagaaacctttgaaagagggttctgagggc
tccgaggaggagatgaaggatggtaagtcttcgtcctccaccacttcttctgaatcttct
actgcttctgaggccgaatccgcttcttctggaagcgctgaagaggtcaaacctgaggtc
aagaagcgggagactgttggcatccctgtggagatcacccttgaggatctcggtattcca
agccttaccaaggcagagatctctgcttctaaggatcgtcttaagtcctttgcagcttct
gacaaggcacgactccagcgagaggaggctcttaaccagcttgaggcattcacatacaag
attagggatctccttgaaggcgatgctttcatcgaggcatctagtgagaaggaaaggacc
aagctggctggtctctccagcgagacaagtgactggctctacgctgatggcgcagaggct
acaaaggatgttctcaagtccaagctcaaggtcctcaaggaccttgtcgcccctatccag
aagagggttgaagagtccgagaagcgccccgagcttaccacttcgttgaaggagtctctg
gaacgaacttctgaattcctcaacaagatcaaggagcagatcgctgagcacgaaagctgg
cacaagtccgcctctgagtcggcgtccgcttcttcatcaactgaatcttccagcacagat
gtcgctggagagaaggccactggcgactttgacggacttgaagatgaagacagtgcagct
gctacagcccgtaagatggaggatgtcatcaaggagaagggtcctatccctcctctgtac
accttggaggacctcaaggaggctagtgacctttacaagtccacacaagactggttgaac
gagcttgagcccaagcaggctaagctggctgccaacgtggaccctgtgcttctcatcaag
gacctcaaggccaagcgcgacaagctcgagaaggtcagcatggaggtcgccctcaagggt
gccaggaaagttgaggagaagaaccgacaggctaagaaggccgctaaagaagccaagaag
agcaaaggaaagaagaccaagacaacaagcggagacgcatcacaggagcctattcagctc
aacgctgaggacttcatgaaggatggtgagatcgacaaggagcagcttgagaaactgatc
aacaacatgaagaaggagaacgagaagaaggatgagggagagaagaagcagacgcatgac
gaactatag
>Fp144
atggcatctcgagtctcgccgctcatgacgctcttggcgacgattttcctcttcgccacc
aatgttttcgccatttccgctgtcttgggcgtcgacctcggtaccgagtacatcaaggct
actctcgtcaagcctggtattcccctagagattgtcctgaccaaggactcccgacgaaaa
gaaacctccgccgtatgcttcaagccttctaggaatggacctcaaaagggtgaatacccc
gagagggcctatggcgctgatgccatggctctcgccgctcgattccccagcgatgtctat
cccaacctcaagaccatcctcggcctgactactgaagactccgtggtgaaggagtacgcc
gcccgacaccccgcactgcaattgcagacccatcctactcgtaacacagccgcattcaag
agcaagtcttttactgaggagcaggaggcttggatggttgaggaactgctcgctatggaa
ctgcagagcattcagaagaacgctgaggtggccgctggtgatggatccatcatccgctcc
attgttcttaccgttcctcctttctacactatcgacgagaagcgcgctgttcaaacagcc
gctgagcttgctggtttgaaggttctgggacttctcagcgatggtcttgctgttggtctg
aactacgctactactcgagagttccccaacgttagcaatggatctaagcccgagtacaac
atcatcttcgatatgggcgctgggtctaccaaggctactgtcatgaagttccaaggacga
acaatcaaggatatcggcaagttgaacaagaccgtccaggaggttcacgttattggcgct
gcctgggaccgcactctcggcggagatgctttgaactacctcattgtcgatgatatggtc
aagaagttcgtcgagtccaagggcgcccagaaagcttccgttaccgccgagagcgtcaag
gctcacggccgcgccatcgcgaagctcagtaaccaagttggcaagattcgccatgtgttg
agtgccaaccaaaacactggcgctagctttgagggtctgtatgaggacattgacttcaga
tacaagatcagccgcgccgagttcgaggagatggctgctgagcatgctgagaggattact
gttgtgatcaacgatgccctcaagaccgctaacctcgacattatcgacatcgactctgtt
atccttcacggtggcgcttctcgtactcccttcgtccagaaggttttggagaagctgtct
ggatctacggacaagattcgatccaacgtcaactctgacgaagctgctgtttttggagct
ggtttccgcgctgctgagcttagccccagcttccgcgttaaagagatccgaatttcagag
cctggcttctactcatctggcgtgaagtgggagactaagggtaagactcaccaccagcgc
ctttggtctgctgtgtctcagggagccgttcccaaggagcttacatttacccatggcgag
gatttcactgctacattctaccagcagatcggatctgatgagaaggatgtcaaggtcctt
actacaaagaacttgactgctactattactgctatcaaacaaaagtacccttcgtgtgtt
gagtctgagattcagttcaaactcggtgtcaaactcagcaacgagaatggcgaggttcag
gttgccaaggctgctgttgagtgtgaagctgaggtcaaagaaggcctcgttgatggtgtc
aagaacctctttggctttggaaagaaggaccagaaacctttgaaagagggttctgagggc
tccgaggaggagatgaaggatggtaagtcttcgtcctccaccacttcttctgaatcttct
actgcttctgaggccgaatccgcttcttctggaagcgctgaagaggtcaaacctgaggtc
aagaagcgggagactgttggcatccctgtggagatcacccttgaggatctcggtattcca
agccttaccaaggcagagatctctgcttctaaggatcgtcttaagtcctttgcagcttct
gacaaggcacgactccagcgagaggaggctcttaaccagcttgaggcattcacatacaag
attagggatctccttgaaggcgatgctttcatcgaggcatctagtgagaaggaaaggacc
aagctggctggtctctccagcgagacaagtgactggctctacgctgatggcgcagaggct
acaaaggatgttctcaagtccaagctcaaggtcctcaaggaccttgtcgcccctatccag
aagagggttgaagagtccgagaagcgccccgagcttaccacttcgttgaaggagtctctg
gaacgaacttctgaattcctcaacaagatcaaggagcagatcgctgagcacgaaagctgg
cacaagtccgcctctgagtcggcgtccgcttcttcatcaactgaatcttccagcacagat
gtcgctggagagaaggccactggcgactttgacggacttgaagatgaagacagtgcagct
gctacagcccgtaagatggaggatgtcatcaaggagaagggtcctatccctcctctgtac
accttggaggacctcaaggaggctagtgacctttacaagtccacacaagactggttgaac
gagcttgagcccaagcaggctaagctggctgccaacgtggaccctgtgcttctcatcaag
gacctcaaggccaagcgcgacaagctcgagaaggtcagcatggaggtcgccctcaagggt
gccaggaaagttgaggagaagaaccgacaggctaagaaggccgctaaagaagccaagaag
agcaaaggaaagaagaccaagacaacaagcggagacgcatcacaggagcctattcagctc
aacgctgaggacttcatgaaggatggtgagatcgacaaggagcagcttgagaaactgatc
aacaacatgaagaaggagaacgagaagaaggatgagggagagaagaagcagacgcatgac
gaactatag
>Fp146
atggcatctcgagtctcgccgctcacgacgctcttggcgacgattttcctcttcgccacc
aatgttttcgccatttccgctgtcttgggcgtcgacctcggtaccgagtacatcaaggct
actctcgtcaagcctggtattcccctagagattgtcctgaccaaggactcccgacgaaaa
gaaacctccgccgtatgcttcaagccttctaggaatggacctcaaaagggtgaatacccc
gagagggcctatggcgctgatgccatggctctcgccgctcgattccccagcgatgtctat
cccaacctcaagaccatcctcggcctgactactgaagactccgtggtgaaggagtacgcc
gcccgacaccccgcactgcaattgcagacccatcctactcgtaacacagccgcattcaag
agcaagtcttttactgaggagcaggaggcttggatggttgaggaactgctcgctatggaa
ctgcagagcattcagaagaacgctgaggtggccgctggtgatggatccatcatccgctcc
attgttcttaccgttcctcctttctacactatcgacgagaagcgcgctgttcaaacagcc
gctgagcttgctggtttgaaggttctgggacttctcagcgatggtcttgctgttggtctg
aactacgctactactcgagagttccccaacgttagcaatggatctaagcccgagtacaac
atcatcttcgatatgggcgctgggtctaccaaggctactgtcatgaagttccaaggacga
acaatcaaggatatcggcaagttgaacaagaccgtccaggaggttcacgttattggcgct
gcctgggaccgcactctcggcggagatgctttgaactacctcattgtcgatgatatggtc
aagaagttcgtcgagtccaagggcgcccagaaagcttccgttaccgccgagagcgtcaag
gctcacggccgcgccatcgcgaagctcagtaaccaagttggcaagattcgccatgtgttg
agtgccaaccaaaacactggcgctagctttgagggtctgtatgaggacattgacttcaga
tacaagatcagccgcgccgagttcgaggagatggctgctgagcatgctgagaggattact
gttgtgatcaacgatgccctcaagaccgctaacctcgacattatcgacatcgactctgtt
atccttcacggtggcgcttctcgtactcccttcgtccagaaggttttggagaagctgtct
ggatctacggacaagattcgatccaacgtcaactctgacgaagctgctgtttttggagct
ggtttccgcgctgctgagcttagccccagcttccgcgttaaagagatccgaatttcagag
cctggcttctactcatctggcgtgaagtgggagactaagggtaagactcaccaccagcgc
ctttggtctgctgtgtctcagggagccgttcccaaggagcttacatttacccatggcgag
gatttcactgctacattctaccagcagatcggatctgatgagaaggatgtcaaggtcctt
actacaaagaacttgactgctactattactgctatcaaacaaaagtacccttcgtgtgtt
gagtctgagattcggttcaaactcggtgtcaaactcagcaacgagaatggcgaggttcag
gttgccaaggctgctgttgagtgtgaagctgaggtcaaagaaggcctcgttgatggtgtc
aagaacctctttggctttggaaagaaggaccagaaacctttgaaagagggttctgagggc
tccgaggaggagatgaaggatggtaagtcttcgtcctccaccacttcttctgaatcttct
actgcttctgaggccgaatccgcttcttctggaagcgctgaagaggtcaaacctgaggtc
aagaagcgggagactgttggcatccctgtggagatcacccttgaggatctcggtattcca
agccttaccaaggcagagatctctgcttctaaggatcgtcttaagtcctttgcagcttct
gacaaggcacgactccagcgagaggaggctcttaaccagcttgaggcattcacatacaag
attagggatctccttgaaggcgatgctttcatcgaggcatctagtgagaaggaaaggacc
aagctggctggtctctccagcgagacaagtgactggctctacgctgatggcgcagaggct
acaaaggatgttctcaagtccaagctcaaggtcctcaaggaccttgtcgcccctatccag
aagagggttgaagagtccgagaagcgccccgagcttaccacttcgttgaaggagtctctg
gaacgaacttctgaattcctcaacaagatcaaggagcagatcgctgagcacgaaagctgg
cacaagtccgcctctgagtcggcgtccgcttcttcatcaactgaatcttccagcacagat
gtcgctggagagaaggccactggcgactttgacggacttgaagatgaagacagtgcagct
gctacagcccgtaagatggaggatgtcatcaaggagaagggtcctatccctcctctgtac
accttggaggacctcaaggaggctagtgacctttacaagtccacacaagactggttgaac
gagcttgagcccaagcaggctaagctggctgccaacgtggaccctgtgcttctcatcaag
gacctcaaggccaagcgcgacaagctcgagaaggtcagcatggaggtcgccctcaagggt
gccaggaaagttgaggagaagaaccgacaggctaagaaggccgctaaagaagccaagaag
agcaaaggaaagaagaccaagacaacaagcggagacgcatcacaggagcctattcagctc
aacgctgaggacttcatgaaggatggtgagatcgacaaggagcagcttgagaaactgatc
aacaacatgaagaaggagaacgagaagaaggatgagggagagaagaagcagacgcatgac
gaactatag
>Fp155
atggcatctcgagtctcgccgctcatgacgctcttggcgacgattttcctcttcgccacc
aatgttttcgccatttccgctgtcttgggcgtcgacctcggtaccgagtacatcaaggct
actctcgtcaagcctggtattcccctagagattgtcctgaccaaggactcccgacgaaaa
gaaacctccgccgtatgcttcaagccttctaggaatggacctcaaaagggtgaatacccc
gagagggcctatggcgctgatgccatggctctcgccgctcgattccccagcgatgtctat
cccaacctcaagaccatcctcggcctgactactgaagactccgtggtgaaggagtacgcc
gcccgacaccccgcactgcaattgcagacccatcctactcgtaacacagccgcattcaag
agcaagtcttttactgaggagcaggaggcttggatggttgaggaactgctcgctatggaa
ctgcagagcattcagaagaacgctgaggtggccgctggtgatggatccatcatccgctcc
attgttcttaccgttcctcctttctacactatcgacgagaagcgcgctgttcaaacagcc
gctgagcttgctggtttgaaggttctgggacttctcagcgatggtcttgctgttggtctg
aactacgctactactcgagagttccccaacgttagcaatggatctaagcccgagtacaac
atcatcttcgatatgggcgctgggtctaccaaggctactgtcatgaagttccaaggacga
acaatcaaggatatcggcaagttgaacaagaccgtccaggaggttcacgttattggcgct
gcctgggaccgcactctcggcggagatgctttgaactacctcattgtcgatgatatggtc
aagaagttcgtcgagtccaagggcgcccagaaagcttccgttaccgccgagagcgtcaag
gctcacggccgcgccatcgcgaagctcagtaaccaagttggcaagattcgccatgtgttg
agtgccaaccaaaacactggcgctagctttgagggtctgtatgaggacattgacttcaga
tacaagatcagccgcgccgagttcgaggagatggctgctgagcatgctgagaggattact
gttgtgatcaacgatgccctcaagaccgctaacctcgacattatcgacatcgactctgtt
atccttcacggtggcgcttctcgtactcccttcgtccagaaggttttggagaagctgtct
ggatctacggacaagattcgatccaacgtcaactctgacgaagctgctgtttttggagct
ggtttccgcgctgctgagcttagccccagcttccgcgttaaagagatccgaatttcagag
cctggcttctactcatctggcgtgaagtgggagactaagggtaagactcaccaccagcgc
ctttggtctgctgtgtctcagggagccgttcccaaggagcttacatttacccatggcgag
gatttcactgctacattctaccagcagatcggatctgatgagaaggatgtcaaggtcctt
actacaaagaacttgactgctactattactgctatcaaacaaaagtacccttcgtgtgtt
gagtctgagattcagttcaaactcggtgtcaaactcagcaacgagaatggcgaggttcag
gttgccaaggctgctgttgagtgtgaagctgaggtcaaagaaggcctcgttgatggtgtc
aagaacctctttggctttggaaagaaggaccagaaacctttgaaagagggttctgagggc
tccgaggaggagatgaaggatggtaagtcttcgtcctccaccacttcttctgaatcttct
actgcttctgaggccgaatccgcttcttctggaagcgctgaagaggtcaaacctgaggtc
aagaagcgggagactgttggcatccctgtggagatcacccttgaggatctcggtattcca
agccttaccaaggcagagatctctgcttctaaggatcgtcttaagtcctttgcagcttct
gacaaggcacgactccagcgagaggaggctcttaaccagcttgaggcattcacatacaag
attagggatctccttgaaggcgatgctttcatcgaggcatctagtgagaaggaaaggacc
aagctggctggtctctccagcgagacaagtgactggctctacgctgatggcgcagaggct
acaaaggatgttctcaagtccaagctcaaggtcctcaaggaccttgtcgcccctatccag
aagagggttgaagagtccgagaagcgccccgagcttaccacttcgttgaaggagtctctg
gaacgaacttctgaattcctcaacaagatcaaggagcagatcgctgagcacgaaagctgg
cacaagtccgcctctgagtcggcgtccgcttcttcatcaactgaatcttccagcacagat
gtcgctggagagaaggccactggcgactttgacggacttgaagatgaagacagtgcagct
gctacagcccgtaagatggaggatgtcatcaaggagaagggtcctatccctcctctgtac
accttggaggacctcaaggaggctagtgacctttacaagtccacacaagactggttgaac
gagcttgagcccaagcaggctaagctggctgccaacgtggaccctgtgcttctcatcaag
gacctcaaggccaagcgcgacaagctcgagaaggtcagcatggaggtcgccctcaagggt
gccaggaaagttgaggagaagaaccgacaggctaagaaggccgctaaagaagccaagaag
agcaaaggaaagaagaccaagacaacaagcggagacgcatcacaggagcctattcagctc
aacgctgaggacttcatgaaggatggtgagatcgacaaggagcagcttgagaaactgatc
aacaacatgaagaaggagaacgagaagaaggatgagggagagaagaagcagacgcatgac
gaactatag
>Fp157
atggcatctcgagtctcgccgctcacgacgctcttggcgacgattttcctcttcgccacc
aatgttttcgccatttccgctgtcttgggcgtcgacctcggtaccgagtacatcaaggct
actctcgtcaagcctggtattcccctagagattgtcctgaccaaggactcccgacgaaaa
gaaacctccgccgtatgcttcaagccttctaggaatggacctcaaaagggtgaatacccc
gagagggcctatggcgctgatgccatggctctcgccgctcgattccccagcgatgtctat
cccaacctcaagaccatcctcggcctgactactgaagactccgtggtgaaggagtacgcc
gcccgacaccccgcactgcaattgcagacccatcctactcgtaacacagccgcattcaag
agcaagtcttttactgaggagcaggaggcttggatggttgaggaactgctcgctatggaa
ctgcagagcattcagaagaacgctgaggtggccgctggtgatggatccatcatccgctcc
attgttcttaccgttcctcctttctacactatcgacgagaagcgcgctgttcaaacagcc
gctgagcttgctggtttgaaggttctgggacttctcagcgatggtcttgctgttggtctg
aactacgctactactcgagagttccccaacgttagcaatggatctaagcccgagtacaac
atcatcttcgatatgggcgctgggtctaccaaggctactgtcatgaagttccaaggacga
acaatcaaggatatcggcaagttgaacaagaccgtccaggaggttcacgttattggcgct
gcctgggaccgcactctcggcggagatgctttgaactacctcattgtcgatgatatggtc
aagaagttcgtcgagtccaagggcgcccagaaagcttccgttaccgccgagagcgtcaag
gctcacggccgcgccatcgcgaagctcagtaaccaagttggcaagattcgccatgtgttg
agtgccaaccaaaacactggcgctagctttgagggtctgtatgaggacattgacttcaga
tacaagatcagccgcgccgagttcgaggagatggctgctgagcatgctgagaggattact
gttgtgatcaacgatgccctcaagaccgctaacctcgacattatcgacatcgactctgtt
atccttcacggtggcgcttctcgtactcccttcgtccagaaggttttggagaagctgtct
ggatctacggacaagattcgatccaacgtcaactctgacgaagctgctgtttttggagct
ggtttccgcgctgctgagcttagccccagcttccgcgttaaagagatccgaatttcagag
cctggcttctactcatctggcgtgaagtgggagactaagggtaagactcaccaccagcgc
ctttggtctgctgtgtctcagggagccgttcccaaggagcttacatttacccatggcgag
gatttcactgctacattctaccagcagatcggatctgatgagaaggatgtcaaggtcctt
actacaaagaacttgactgctactattactgctatcaaacaaaagtacccttcgtgtgtt
gagtctgagattcggttcaaactcggtgtcaaactcagcaacgagaatggcgaggttcag
gttgccaaggctgctgttgagtgtgaagctgaggtcaaagaaggcctcgttgatggtgtc
aagaacctctttggctttggaaagaaggaccagaaacctttgaaagagggttctgagggc
tccgaggaggagatgaaggatggtaagtcttcgtcctccaccacttcttctgaatcttct
actgcttctgaggccgaatccgcttcttctggaagcgctgaagaggtcaaacctgaggtc
aagaagcgggagactgttggcatccctgtggagatcacccttgaggatctcggtattcca
agccttaccaaggcagagatctctgcttctaaggatcgtcttaagtcctttgcagcttct
gacaaggcacgactccagcgagaggaggctcttaaccagcttgaggcattcacatacaag
attagggatctccttgaaggcgatgctttcatcgaggcatctagtgagaaggaaaggacc
aagctggctggtctctccagcgagacaagtgactggctctacgctgatggcgcagaggct
acaaaggatgttctcaagtccaagctcaaggtcctcaaggaccttgtcgcccctatccag
aagagggttgaagagtccgagaagcgccccgagcttaccacttcgttgaaggagtctctg
gaacgaacttctgaattcctcaacaagatcaaggagcagatcgctgagcacgaaagctgg
cacaagtccgcctctgagtcggcgtccgcttcttcatcaactgaatcttccagcacagat
gtcgctggagagaaggccactggcgactttgacggacttgaagatgaagacagtgcagct
gctacagcccgtaagatggaggatgtcatcaaggagaagggtcctatccctcctctgtac
accttggaggacctcaaggaggctagtgacctttacaagtccacacaagactggttgaac
gagcttgagcccaagcaggctaagctggctgccaacgtggaccctgtgcttctcatcaag
gacctcaaggccaagcgcgacaagctcgagaaggtcagcatggaggtcgccctcaagggt
gccaggaaagttgaggagaagaaccgacaggctaagaaggccgctaaagaagccaagaag
agcaaaggaaagaagaccaagacaacaagcggagacgcatcacaggagcctattcagctc
aacgctgaggacttcatgaaggatggtgagatcgacaaggagcagcttgagaaactgatc
aacaacatgaagaaggagaacgagaagaaggatgagggagagaagaagcagacgcatgac
gaactatag
>Fp16r
atggcatctcgagtctcgccgctcatgacgctcttggcgacgattttcctcttcgccacc
aatgttttcgccatttccgctgtcttgggcgtcgacctcggtaccgagtacatcaaggct
actctcgtcaagcctggtattcccctagagattgtcctgaccaaggactcccgacgaaaa
gaaacctccgccgtatgcttcaagccttctaggaatggacctcaaaagggtgaatacccc
gagagggcctatggcgctgatgccatggctctcgccgctcgattccccagcgatgtctat
cccaacctcaagaccatcctcggcctgactactgaagactccgtggtgaaggagtacgcc
gcccgacaccccgcactgcaattgcagacccatcctactcgtaacacagccgcattcaag
agcaagtcttttactgaggagcaggaggcttggatggttgaggaactgctcgctatggaa
ctgcagagcattcagaagaacgctgaggtggccgctggtgatggatccatcatccgctcc
attgttcttaccgttcctcctttctacactatcgacgagaagcgcgctgttcaaacagcc
gctgagcttgctggtttgaaggttctgggacttctcagcgatggtcttgctgttggtctg
aactacgctactactcgagagttccccaacgttagcaatggatctaagcccgagtacaac
atcatcttcgatatgggcgctgggtctaccaaggctactgtcatgaagttccaaggacga
acaatcaaggatatcggcaagttgaacaagaccgtccaggaggttcacgttattggcgct
gcctgggaccgcactctcggcggagatgctttgaactacctcattgtcgatgatatggtc
aagaagttcgtcgagtccaagggcgcccagaaagcttccgttaccgccgagagcgtcaag
gctcacggccgcgccatcgcgaagctcagtaaccaagttggcaagattcgccatgtgttg
agtgccaaccaaaacactggcgctagctttgagggtctgtatgaggacattgacttcaga
tacaagatcagccgcgccgagttcgaggagatggctgctgagcatgctgagaggattact
gttgtgatcaacgatgccctcaagaccgctaacctcgacattatcgacatcgactctgtt
atccttcacggtggcgcttctcgtactcccttcgtccagaaggttttggagaagctgtct
ggatctacggacaagattcgatccaacgtcaactctgacgaagctgctgtttttggagct
ggtttccgcgctgctgagcttagccccagcttccgcgttaaagagatccgaatttcagag
cctggcttctactcatctggcgtgaagtgggagactaagggtaagactcaccaccagcgc
ctttggtctgctgtgtctcagggagccgttcccaaggagcttacatttacccatggcgag
gatttcactgctacattctaccagcagatcggatctgatgagaaggatgtcaaggtcctt
actacaaagaacttgactgctactattactgctatcaaacaaaagtacccttcgtgtgtt
gagtctgagattcagttcaaactcggtgtcaaactcagcaacgagaatggcgaggttcag
gttgccaaggctgctgttgagtgtgaagctgaggtcaaagaaggcctcgttgatggtgtc
aagaacctctttggctttggaaagaaggaccagaaacctttgaaagagggttctgagggc
tccgaggaggagatgaaggatggtaagtcttcgtcctccaccacttcttctgaatcttct
actgcttctgaggccgaatccgcttcttctggaagcgctgaagaggtcaaacctgaggtc
aagaagcgggagactgttggcatccctgtggagatcacccttgaggatctcggtattcca
agccttaccaaggcagagatctctgcttctaaggatcgtcttaagtcctttgcagcttct
gacaaggcacgactccagcgagaggaggctcttaaccagcttgaggcattcacatacaag
attagggatctccttgaaggcgatgctttcatcgaggcatctagtgagaaggaaaggacc
aagctggctggtctctccagcgagacaagtgactggctctacgctgatggcgcagaggct
acaaaggatgttctcaagtccaagctcaaggtcctcaaggaccttgtcgcccctatccag
aagagggttgaagagtccgagaagcgccccgagcttaccacttcgttgaaggagtctctg
gaacgaacttctgaattcctcaacaagatcaaggagcagatcgctgagcacgaaagctgg
cacaagtccgcctctgagtcggcgtccgcttcttcatcaactgaatcttccagcacagat
gtcgctggagagaaggccactggcgactttgacggacttgaagatgaagacagtgcagct
gctacagcccgtaagatggaggatgtcatcaaggagaagggtcctatccctcctctgtac
accttggaggacctcaaggaggctagtgacctttacaagtccacacaagactggttgaac
gagcttgagcccaagcaggctaagctggctgccaacgtggaccctgtgcttctcatcaag
gacctcaaggccaagcgcgacaagctcgagaaggtcagcatggaggtcgccctcaagggt
gccaggaaagttgaggagaagaaccgacaggctaagaaggccgctaaagaagccaagaag
agcaaaggaaagaagaccaagacaacaagcggagacgcatcacaggagcctattcagctc
aacgctgaggacttcatgaaggatggtgagatcgacaaggagcagcttgagaaactgatc
aacaacatgaagaaggagaacgagaagaaggatgagggagagaagaagcagacgcatgac
gaactatag
>Fp1r
atggcatctcgagtctcgccgctcatgacgctcttggcgacgattttcctcttcgccacc
aatgttttcgccatttccgctgtcttgggcgtcgacctcggtaccgagtacatcaaggct
actctcgtcaagcctggtattcccctagagattgtcctgaccaaggactcccgacgaaaa
gaaacctccgccgtatgcttcaagccttctaggaatggacctcaaaagggtgaatacccc
gagagggcctatggcgctgatgccatggctctcgccgctcgattccccagcgatgtctat
cccaacctcaagaccatcctcggcctgactactgaagactccgtggtgaaggagtacgcc
gcccgacaccccgcactgcaattgcagacccatcctactcgtaacacagccgcattcaag
agcaagtcttttactgaggagcaggaggcttggatggttgaggaactgctcgctatggaa
ctgcagagcattcagaagaacgctgaggtggccgctggtgatggatccatcatccgctcc
attgttcttaccgttcctcctttctacactatcgacgagaagcgcgctgttcaaacagcc
gctgagcttgctggtttgaaggttctgggacttctcagcgatggtcttgctgttggtctg
aactacgctactactcgagagttccccaacgttagcaatggatctaagcccgagtacaac
atcatcttcgatatgggcgctgggtctaccaaggctactgtcatgaagttccaaggacga
acaatcaaggatatcggcaagttgaacaagaccgtccaggaggttcacgttattggcgct
gcctgggaccgcactctcggcggagatgctttgaactacctcattgtcgatgatatggtc
aagaagttcgtcgagtccaagggcgcccagaaagcttccgttaccgccgagagcgtcaag
gctcacggccgcgccatcgcgaagctcagtaaccaagttggcaagattcgccatgtgttg
agtgccaaccaaaacactggcgctagctttgagggtctgtatgaggacattgacttcaga
tacaagatcagccgcgccgagttcgaggagatggctgctgagcatgctgagaggattact
gttgtgatcaacgatgccctcaagaccgctaacctcgacattatcgacatcgactctgtt
atccttcacggtggcgcttctcgtactcccttcgtccagaaggttttggagaagctgtct
ggatctacggacaagattcgatccaacgtcaactctgacgaagctgctgtttttggagct
ggtttccgcgctgctgagcttagccccagcttccgcgttaaagagatccgaatttcagag
cctggcttctactcatctggcgtgaagtgggagactaagggtaagactcaccaccagcgc
ctttggtctgctgtgtctcagggagccgttcccaaggagcttacatttacccatggcgag
gatttcactgctacattctaccagcagatcggatctgatgagaaggatgtcaaggtcctt
actacaaagaacttgactgctactattactgctatcaaacaaaagtacccttcgtgtgtt
gagtctgagattcagttcaaactcggtgtcaaactcagcaacgagaatggcgaggttcag
gttgccaaggctgctgttgagtgtgaagctgaggtcaaagaaggcctcgttgatggtgtc
aagaacctctttggctttggaaagaaggaccagaaacctttgaaagagggttctgagggc
tccgaggaggagatgaaggatggtaagtcttcgtcctccaccacttcttctgaatcttct
actgcttctgaggccgaatccgcttcttctggaagcgctgaagaggtcaaacctgaggtc
aagaagcgggagactgttggcatccctgtggagatcacccttgaggatctcggtattcca
agccttaccaaggcagagatctctgcttctaaggatcgtcttaagtcctttgcagcttct
gacaaggcacgactccagcgagaggaggctcttaaccagcttgaggcattcacatacaag
attagggatctccttgaaggcgatgctttcatcgaggcatctagtgagaaggaaaggacc
aagctggctggtctctccagcgagacaagtgactggctctacgctgatggcgcagaggct
acaaaggatgttctcaagtccaagctcaaggtcctcaaggaccttgtcgcccctatccag
aagagggttgaagagtccgagaagcgccccgagcttaccacttcgttgaaggagtctctg
gaacgaacttctgaattcctcaacaagatcaaggagcagatcgctgagcacgaaagctgg
cacaagtccgcctctgagtcggcgtccgcttcttcatcaactgaatcttccagcacagat
gtcgctggagagaaggccactggcgactttgacggacttgaagatgaagacagtgcagct
gctacagcccgtaagatggaggatgtcatcaaggagaagggtcctatccctcctctgtac
accttggaggacctcaaggaggctagtgacctttacaagtccacacaagactggttgaac
gagcttgagcccaagcaggctaagctggctgccaacgtggaccctgtgcttctcatcaag
gacctcaaggccaagcgcgacaagctcgagaaggtcagcatggaggtcgccctcaagggt
gccaggaaagttgaggagaagaaccgacaggctaagaaggccgctaaagaagccaagaag
agcaaaggaaagaagaccaagacaacaagcggagacgcatcacaggagcctattcagctc
aacgctgaggacttcatgaaggatggtgagatcgacaaggagcagcttgagaaactgatc
aacaacatgaagaaggagaacgagaagaaggatgagggagagaagaagcagacgcatgac
gaactatag
>Fp21r
atggcatctcgagtctcgccgctcatgacgctcttggcgacgattttcctcttcgccacc
aatgttttcgccatttccgctgtcttgggcgtcgacctcggtaccgagtacatcaaggct
actctcgtcaagcctggtattcccctagagattgtcctgaccaaggactcccgacgaaaa
gaaacctccgccgtatgcttcaagccttctaggaatggacctcaaaagggtgaatacccc
gagagggcctatggcgctgatgccatggctctcgccgctcgattccccagcgatgtctat
cccaacctcaagaccatcctcggcctgactactgaagactccgtggtgaaggagtacgcc
gcccgacaccccgcactgcaattgcagacccatcctactcgtaacacagccgcattcaag
agcaagtcttttactgaggagcaggaggcttggatggttgaggaactgctcgctatggaa
ctgcagagcattcagaagaacgctgaggtggccgctggtgatggatccatcatccgctcc
attgttcttaccgttcctcctttctacactatcgacgagaagcgcgctgttcaaacagcc
gctgagcttgctggtttgaaggttctgggacttctcagcgatggtcttgctgttggtctg
aactacgctactactcgagagttccccaacgttagcaatggatctaagcccgagtacaac
atcatcttcgatatgggcgctgggtctaccaaggctactgtcatgaagttccaaggacga
acaatcaaggatatcggcaagttgaacaagaccgtccaggaggttcacgttattggcgct
gcctgggaccgcactctcggcggagatgctttgaactacctcattgtcgatgatatggtc
aagaagttcgtcgagtccaagggcgcccagaaagcttccgttaccgccgagagcgtcaag
gctcacggccgcgccatcgcgaagctcagtaaccaagttggcaagattcgccatgtgttg
agtgccaaccaaaacactggcgctagctttgagggtctgtatgaggacattgacttcaga
tacaagatcagccgcgccgagttcgaggagatggctgctgagcatgctgagaggattact
gttgtgatcaacgatgccctcaagaccgctaacctcgacattatcgacatcgactctgtt
atccttcacggtggcgcttctcgtactcccttcgtccagaaggttttggagaagctgtct
ggatctacggacaagattcgatccaacgtcaactctgacgaagctgctgtttttggagct
ggtttccgcgctgctgagcttagccccagcttccgcgttaaagagatccgaatttcagag
cctggcttctactcatctggcgtgaagtgggagactaagggtaagactcaccaccagcgc
ctttggtctgctgtgtctcagggagccgttcccaaggagcttacatttacccatggcgag
gatttcactgctacattctaccagcagatcggatctgatgagaaggatgtcaaggtcctt
actacaaagaacttgactgctactattactgctatcaaacaaaagtacccttcgtgtgtt
gagtctgagattcagttcaaactcggtgtcaaactcagcaacgagaatggcgaggttcag
gttgccaaggctgctgttgagtgtgaagctgaggtcaaagaaggcctcgttgatggtgtc
aagaacctctttggctttggaaagaaggaccagaaacctttgaaagagggttctgagggc
tccgaggaggagatgaaggatggtaagtcttcgtcctccaccacttcttctgaatcttct
actgcttctgaggccgaatccgcttcttctggaagcgctgaagaggtcaaacctgaggtc
aagaagcgggagactgttggcatccctgtggagatcacccttgaggatctcggtattcca
agccttaccaaggcagagatctctgcttctaaggatcgtcttaagtcctttgcagcttct
gacaaggcacgactccagcgagaggaggctcttaaccagcttgaggcattcacatacaag
attagggatctccttgaaggcgatgctttcatcgaggcatctagtgagaaggaaaggacc
aagctggctggtctctccagcgagacaagtgactggctctacgctgatggcgcagaggct
acaaaggatgttctcaagtccaagctcaaggtcctcaaggaccttgtcgcccctatccag
aagagggttgaagagtccgagaagcgccccgagcttaccacttcgttgaaggagtctctg
gaacgaacttctgaattcctcaacaagatcaaggagcagatcgctgagcacgaaagctgg
cacaagtccgcctctgagtcggcgtccgcttcttcatcaactgaatcttccagcacagat
gtcgctggagagaaggccactggcgactttgacggacttgaagatgaagacagtgcagct
gctacagcccgtaagatggaggatgtcatcaaggagaagggtcctatccctcctctgtac
accttggaggacctcaaggaggctagtgacctttacaagtccacacaagactggttgaac
gagcttgagcccaagcaggctaagctggctgccaacgtggaccctgtgcttctcatcaag
gacctcaaggccaagcgcgacaagctcgagaaggtcagcatggaggtcgccctcaagggt
gccaggaaagttgaggagaagaaccgacaggctaagaaggccgctaaagaagccaagaag
agcaaaggaaagaagaccaagacaacaagcggagacgcatcacaggagcctattcagctc
aacgctgaggacttcatgaaggatggtgagatcgacaaggagcagcttgagaaactgatc
aacaacatgaagaaggagaacgagaagaaggatgagggagagaagaagcagacgcatgac
gaactatag
>Fp24r
atggcatctcgagtctcgccgctcatgacgctcttggcgacgattttcctcttcgccacc
aatgttttcgccatttccgctgtcttgggcgtcgacctcggtaccgagtacatcaaggct
actctcgtcaagcctggtattcccctagagattgtcctgaccaaggactcccgacgaaaa
gaaacctccgccgtatgcttcaagccttctaggaatggacctcaaaagggtgaatacccc
gagagggcctatggcgctgatgccatggctctcgccgctcgattccccagcgatgtctat
cccaacctcaagaccatcctcggcctgactactgaagactccgtggtgaaggagtacgcc
gcccgacaccccgcactgcaattgcagacccatcctactcgtaacacagccgcattcaag
agcaagtcttttactgaggagcaggaggcttggatggttgaggaactgctcgctatggaa
ctgcagagcattcagaagaacgctgaggtggccgctggtgatggatccatcatccgctcc
attgttcttaccgttcctcctttctacactatcgacgagaagcgcgctgttcaaacagcc
gctgagcttgctggtttgaaggttctgggacttctcagcgatggtcttgctgttggtctg
aactacgctactactcgagagttccccaacgttagcaatggatctaagcccgagtacaac
atcatcttcgatatgggcgctgggtctaccaaggctactgtcatgaagttccaaggacga
acaatcaaggatatcggcaagttgaacaagaccgtccaggaggttcacgttattggcgct
gcctgggaccgcactctcggcggagatgctttgaactacctcattgtcgatgatatggtc
aagaagttcgtcgagtccaagggcgcccagaaagcttccgttaccgccgagagcgtcaag
gctcacggccgcgccatcgcgaagctcagtaaccaagttggcaagattcgccatgtgttg
agtgccaaccaaaacactggcgctagctttgagggtctgtatgaggacattgacttcaga
tacaagatcagccgcgccgagttcgaggagatggctgctgagcatgctgagaggattact
gttgtgatcaacgatgccctcaagaccgctaacctcgacattatcgacatcgactctgtt
atccttcacggtggcgcttctcgtactcccttcgtccagaaggttttggagaagctgtct
ggatctacggacaagattcgatccaacgtcaactctgacgaagctgctgtttttggagct
ggtttccgcgctgctgagcttagccccagcttccgcgttaaagagatccgaatttcagag
cctggcttctactcatctggcgtgaagtgggagactaagggtaagactcaccaccagcgc
ctttggtctgctgtgtctcagggagccgttcccaaggagcttacatttacccatggcgag
gatttcactgctacattctaccagcagatcggatctgatgagaaggatgtcaaggtcctt
actacaaagaacttgactgctactattactgctatcaaacaaaagtacccttcgtgtgtt
gagtctgagattcagttcaaactcggtgtcaaactcagcaacgagaatggcgaggttcag
gttgccaaggctgctgttgagtgtgaagctgaggtcaaagaaggcctcgttgatggtgtc
aagaacctctttggctttggaaagaaggaccagaaacctttgaaagagggttctgagggc
tccgaggaggagatgaaggatggtaagtcttcgtcctccaccacttcttctgaatcttct
actgcttctgaggccgaatccgcttcttctggaagcgctgaagaggtcaaacctgaggtc
aagaagcgggagactgttggcatccctgtggagatcacccttgaggatctcggtattcca
agccttaccaaggcagagatctctgcttctaaggatcgtcttaagtcctttgcagcttct
gacaaggcacgactccagcgagaggaggctcttaaccagcttgaggcattcacatacaag
attagggatctccttgaaggcgatgctttcatcgaggcatctagtgagaaggaaaggacc
aagctggctggtctctccagcgagacaagtgactggctctacgctgatggcgcagaggct
acaaaggatgttctcaagtccaagctcaaggtcctcaaggaccttgtcgcccctatccag
aagagggttgaagagtccgagaagcgccccgagcttaccacttcgttgaaggagtctctg
gaacgaacttctgaattcctcaacaagatcaaggagcagatcgctgagcacgaaagctgg
cacaagtccgcctctgagtcggcgtccgcttcttcatcaactgaatcttccagcacagat
gtcgctggagagaaggccactggcgactttgacggacttgaagatgaagacagtgcagct
gctacagcccgtaagatggaggatgtcatcaaggagaagggtcctatccctcctctgtac
accttggaggacctcaaggaggctagtgacctttacaagtccacacaagactggttgaac
gagcttgagcccaagcaggctaagctggctgccaacgtggaccctgtgcttctcatcaag
gacctcaaggccaagcgcgacaagctcgagaaggtcagcatggaggtcgccctcaagggt
gccaggaaagttgaggagaagaaccgacaggctaagaaggccgctaaagaagccaagaag
agcaaaggaaagaagaccaagacaacaagcggagacgcatcacaggagcctattcagctc
aacgctgaggacttcatgaaggatggtgagatcgacaaggagcagcttgagaaactgatc
aacaacatgaagaaggagaacgagaagaaggatgagggagagaagaagcagacgcatgac
gaactatag
>Fp2516
atggcatctcgagtctcgccgctcatgacgctcttggcgacgattttcctcttcgccacc
aatgttttcgccatttccgctgtcttgggcgtcgacctcggtaccgagtacatcaaggct
actctcgtcaagcctggtattcccctagagattgtcctgaccaaggactcccgacgaaaa
gaaacctccgccgtatgcttcaagccttctaggaatggacctcaaaagggtgaatacccc
gagagggcctatggcgctgatgccatggctctcgccgctcgattccccagcgatgtctat
cccaacctcaagaccatcctcggcctgactactgaagactccgtggtgaaggagtacgcc
gcccgacaccccgcactgcaattgcagacccatcctactcgtaacacagccgcattcaag
agcaagtcttttactgaggagcaggaggcttggatggttgaggaactgctcgctatggaa
ctgcagagcattcagaagaacgctgaggtggccgctggtgatggatccatcatccgctcc
attgttcttaccgttcctcctttctacactatcgacgagaagcgcgctgttcaaacagcc
gctgagcttgctggtttgaaggttctgggacttctcagcgatggtcttgctgttggtctg
aactacgctactactcgagagttccccaacgttagcaatggatctaagcccgagtacaac
atcatcttcgatatgggcgctgggtctaccaaggctactgtcatgaagttccaaggacga
acaatcaaggatatcggcaagttgaacaagaccgtccaggaggttcacgttattggcgct
gcctgggaccgcactctcggcggagatgctttgaactacctcattgtcgatgatatggtc
aagaagttcgtcgagtccaagggcgcccagaaagcttccgttaccgccgagagcgtcaag
gctcacggccgcgccatcgcgaagctcagtaaccaagttggcaagattcgccatgtgttg
agtgccaaccaaaacactggcgctagctttgagggtctgtatgaggacattgacttcaga
tacaagatcagccgcgccgagttcgaggagatggctgctgagcatgctgagaggattact
gttgtgatcaacgatgccctcaagaccgctaacctcgacattatcgacatcgactctgtt
atccttcacggtggcgcttctcgtactcccttcgtccagaaggttttggagaagctgtct
ggatctacggacaagattcgatccaacgtcaactctgacgaagctgctgtttttggagct
ggtttccgcgctgctgagcttagccccagcttccgcgttaaagagatccgaatttcagag
cctggcttctactcatctggcgtgaagtgggagactaagggtaagactcaccaccagcgc
ctttggtctgctgtgtctcagggagccgttcccaaggagcttacatttacccatggcgag
gatttcactgctacattctaccagcagatcggatctgatgagaaggatgtcaaggtcctt
actacaaagaacttgactgctactattactgctatcaaacaaaagtacccttcgtgtgtt
gagtctgagattcagttcaaactcggtgtcaaactcagcaacgagaatggcgaggttcag
gttgccaaggctgctgttgagtgtgaagctgaggtcaaagaaggcctcgttgatggtgtc
aagaacctctttggctttggaaagaaggaccagaaacctttgaaagagggttctgagggc
tccgaggaggagatgaaggatggtaagtcttcgtcctccaccacttcttctgaatcttct
actgcttctgaggccgaatccgcttcttctggaagcgctgaagaggtcaaacctgaggtc
aagaagcgggagactgttggcatccctgtggagatcacccttgaggatctcggtattcca
agccttaccaaggcagagatctctgcttctaaggatcgtcttaagtcctttgcagcttct
gacaaggcacgactccagcgagaggaggctcttaaccagcttgaggcattcacatacaag
attagggatctccttgaaggcgatgctttcatcgaggcatctagtgagaaggaaaggacc
aagctggctggtctctccagcgagacaagtgactggctctacgctgatggcgcagaggct
acaaaggatgttctcaagtccaagctcaaggtcctcaaggaccttgtcgcccctatccag
aagagggttgaagagtccgagaagcgccccgagcttaccacttcgttgaaggagtctctg
gaacgaacttctgaattcctcaacaagatcaaggagcagatcgctgagcacgaaagctgg
cacaagtccgcctctgagtcggcgtccgcttcttcatcaactgaatcttccagcacagat
gtcgctggagagaaggccactggcgactttgacggacttgaagatgaagacagtgcagct
gctacagcccgtaagatggaggatgtcatcaaggagaagggtcctatccctcctctgtac
accttggaggacctcaaggaggctagtgacctttacaagtccacacaagactggttgaac
gagcttgagcccaagcaggctaagctggctgccaacgtggaccctgtgcttctcatcaag
gacctcaaggccaagcgcgacaagctcgagaaggtcagcatggaggtcgccctcaagggt
gccaggaaagttgaggagaagaaccgacaggctaagaaggccgctaaagaagccaagaag
agcaaaggaaagaagaccaagacaacaagcggagacgcatcacaggagcctattcagctc
aacgctgaggacttcatgaaggatggtgagatcgacaaggagcagcttgagaaactgatc
aacaacatgaagaaggagaacgagaagaaggatgagggagagaagaagcagacgcatgac
gaactatag
>Fp26r
atggcatctcgagtctcgccgctcatgacgctcttggcgacgattttcctcttcgccacc
aatgttttcgccatttccgctgtcttgggcgtcgacctcggtaccgagtacatcaaggct
actctcgtcaagcctggtattcccctagagattgtcctgaccaaggactcccgacgaaaa
gaaacctccgccgtatgcttcaagccttctaggaatggacctcaaaagggtgaatacccc
gagagggcctatggcgctgatgccatggctctcgccgctcgattccccagcgatgtctat
cccaacctcaagaccatcctcggcctgactactgaagactccgtggtgaaggagtacgcc
gcccgacaccccgcactgcaattgcagacccatcctactcgtaacacagccgcattcaag
agcaagtcttttactgaggagcaggaggcttggatggttgaggaactgctcgctatggaa
ctgcagagcattcagaagaacgctgaggtggccgctggtgatggatccatcatccgctcc
attgttcttaccgttcctcctttctacactatcgacgagaagcgcgctgttcaaacagcc
gctgagcttgctggtttgaaggttctgggacttctcagcgatggtcttgctgttggtctg
aactacgctactactcgagagttccccaacgttagcaatggatctaagcccgagtacaac
atcatcttcgatatgggcgctgggtctaccaaggctactgtcatgaagttccaaggacga
acaatcaaggatatcggcaagttgaacaagaccgtccaggaggttcacgttattggcgct
gcctgggaccgcactctcggcggagatgctttgaactacctcattgtcgatgatatggtc
aagaagttcgtcgagtccaagggcgcccagaaagcttccgttaccgccgagagcgtcaag
gctcacggccgcgccatcgcgaagctcagtaaccaagttggcaagattcgccatgtgttg
agtgccaaccaaaacactggcgctagctttgagggtctgtatgaggacattgacttcaga
tacaagatcagccgcgccgagttcgaggagatggctgctgagcatgctgagaggattact
gttgtgatcaacgatgccctcaagaccgctaacctcgacattatcgacatcgactctgtt
atccttcacggtggcgcttctcgtactcccttcgtccagaaggttttggagaagctgtct
ggatctacggacaagattcgatccaacgtcaactctgacgaagctgctgtttttggagct
ggtttccgcgctgctgagcttagccccagcttccgcgttaaagagatccgaatttcagag
cctggcttctactcatctggcgtgaagtgggagactaagggtaagactcaccaccagcgc
ctttggtctgctgtgtctcagggagccgttcccaaggagcttacatttacccatggcgag
gatttcactgctacattctaccagcagatcggatctgatgagaaggatgtcaaggtcctt
actacaaagaacttgactgctactattactgctatcaaacaaaagtacccttcgtgtgtt
gagtctgagattcagttcaaactcggtgtcaaactcagcaacgagaatggcgaggttcag
gttgccaaggctgctgttgagtgtgaagctgaggtcaaagaaggcctcgttgatggtgtc
aagaacctctttggctttggaaagaaggaccagaaacctttgaaagagggttctgagggc
tccgaggaggagatgaaggatggtaagtcttcgtcctccaccacttcttctgaatcttct
actgcttctgaggccgaatccgcttcttctggaagcgctgaagaggtcaaacctgaggtc
aagaagcgggagactgttggcatccctgtggagatcacccttgaggatctcggtattcca
agccttaccaaggcagagatctctgcttctaaggatcgtcttaagtcctttgcagcttct
gacaaggcacgactccagcgagaggaggctcttaaccagcttgaggcattcacatacaag
attagggatctccttgaaggcgatgctttcatcgaggcatctagtgagaaggaaaggacc
aagctggctggtctctccagcgagacaagtgactggctctacgctgatggcgcagaggct
acaaaggatgttctcaagtccaagctcaaggtcctcaaggaccttgtcgcccctatccag
aagagggttgaagagtccgagaagcgccccgagcttaccacttcgttgaaggagtctctg
gaacgaacttctgaattcctcaacaagatcaaggagcagatcgctgagcacgaaagctgg
cacaagtccgcctctgagtcggcgtccgcttcttcatcaactgaatcttccagcacagat
gtcgctggagagaaggccactggcgactttgacggacttgaagatgaagacagtgcagct
gctacagcccgtaagatggaggatgtcatcaaggagaagggtcctatccctcctctgtac
accttggaggacctcaaggaggctagtgacctttacaagtccacacaagactggttgaac
gagcttgagcccaagcaggctaagctggctgccaacgtggaccctgtgcttctcatcaag
gacctcaaggccaagcgcgacaagctcgagaaggtcagcatggaggtcgccctcaagggt
gccaggaaagttgaggagaagaaccgacaggctaagaaggccgctaaagaagccaagaag
agcaaaggaaagaagaccaagacaacaagcggagacgcatcacaggagcctattcagctc
aacgctgaggacttcatgaaggatggtgagatcgacaaggagcagcttgagaaactgatc
aacaacatgaagaaggagaacgagaagaaggatgagggagagaagaagcagacgcatgac
gaactatag
>Fp33
atggcatctcgagtctcgccgctcatgacgctcttggcgacgattttcctcttcgccacc
aatgttttcgccatttccgctgtcttgggcgtcgacctcggtaccgagtacatcaaggct
actctcgtcaagcctggtattcccctagagattgtcctgaccaaggactcccgacgaaaa
gaaacctccgccgtatgcttcaagccttctaggaatggacctcaaaagggtgaatacccc
gagagggcctatggcgctgatgccatggctctcgccgctcgattccccagcgatgtctat
cccaacctcaagaccatcctcggcctgactactgaagactccgtggtgaaggagtacgcc
gcccgacaccccgcactgcaattgcagacccatcctactcgtaacacagccgcattcaag
agcaagtcttttactgaggagcaggaggcttggatggttgaggaactgctcgctatggaa
ctgcagagcattcagaagaacgctgaggtggccgctggtgatggatccatcatccgctcc
attgttcttaccgttcctcctttctacactatcgacgagaagcgcgctgttcaaacagcc
gctgagcttgctggtttgaaggttctgggacttctcagcgatggtcttgctgttggtctg
aactacgctactactcgagagttccccaacgttagcaatggatctaagcccgagtacaac
atcatcttcgatatgggcgctgggtctaccaaggctactgtcatgaagttccaaggacga
acaatcaaggatatcggcaagttgaacaagaccgtccaggaggttcacgttattggcgct
gcctgggaccgcactctcggcggagatgctttgaactacctcattgtcgatgatatggtc
aagaagttcgtcgagtccaagggcgcccagaaagcttccgttaccgccgagagcgtcaag
gctcacggccgcgccatcgcgaagctcagtaaccaagttggcaagattcgccatgtgttg
agtgccaaccaaaacactggcgctagctttgagggtctgtatgaggacattgacttcaga
tacaagatcagccgcgccgagttcgaggagatggctgctgagcatgctgagaggattact
gttgtgatcaacgatgccctcaagaccgctaacctcgacattatcgacatcgactctgtt
atccttcacggtggcgcttctcgtactcccttcgtccagaaggttttggagaagctgtct
ggatctacggacaagattcgatccaacgtcaactctgacgaagctgctgtttttggagct
ggtttccgcgctgctgagcttagccccagcttccgcgttaaagagatccgaatttcagag
cctggcttctactcatctggcgtgaagtgggagactaagggtaagactcaccaccagcgc
ctttggtctgctgtgtctcagggagccgttcccaaggagcttacatttacccatggcgag
gatttcactgctacattctaccagcagatcggatctgatgagaaggatgtcaaggtcctt
actacaaagaacttgactgctactattactgctatcaaacaaaagtacccttcgtgtgtt
gagtctgagattcagttcaaactcggtgtcaaactcagcaacgagaatggcgaggttcag
gttgccaaggctgctgttgagtgtgaagctgaggtcaaagaaggcctcgttgatggtgtc
aagaacctctttggctttggaaagaaggaccagaaacctttgaaagagggttctgagggc
tccgaggaggagatgaaggatggtaagtcttcgtcctccaccacttcttctgaatcttct
actgcttctgaggccgaatccgcttcttctggaagcgctgaagaggtcaaacctgaggtc
aagaagcgggagactgttggcatccctgtggagatcacccttgaggatctcggtattcca
agccttaccaaggcagagatctctgcttctaaggatcgtcttaagtcctttgcagcttct
gacaaggcacgactccagcgagaggaggctcttaaccagcttgaggcattcacatacaag
attagggatctccttgaaggcgatgctttcatcgaggcatctagtgagaaggaaaggacc
aagctggctggtctctccagcgagacaagtgactggctctacgctgatggcgcagaggct
acaaaggatgttctcaagtccaagctcaaggtcctcaaggaccttgtcgcccctatccag
aagagggttgaagagtccgagaagcgccccgagcttaccacttcgttgaaggagtctctg
gaacgaacttctgaattcctcaacaagatcaaggagcagatcgctgagcacgaaagctgg
cacaagtccgcctctgagtcggcgtccgcttcttcatcaactgaatcttccagcacagat
gtcgctggagagaaggccactggcgactttgacggacttgaagatgaagacagtgcagct
gctacagcccgtaagatggaggatgtcatcaaggagaagggtcctatccctcctctgtac
accttggaggacctcaaggaggctagtgacctttacaagtccacacaagactggttgaac
gagcttgagcccaagcaggctaagctggctgccaacgtggaccctgtgcttctcatcaag
gacctcaaggccaagcgcgacaagctcgagaaggtcagcatggaggtcgccctcaagggt
gccaggaaagttgaggagaagaaccgacaggctaagaaggccgctaaagaagccaagaag
agcaaaggaaagaagaccaagacaacaagcggagacgcatcacaggagcctattcagctc
aacgctgaggacttcatgaaggatggtgagatcgacaaggagcagcttgagaaactgatc
aacaacatgaagaaggagaacgagaagaaggatgagggagagaagaagcagacgcatgac
gaactatag
>Fp34
atggcatctcgagtctcgccgctcatgacgctcttggcgacgattttcctcttcgccacc
aatgttttcgccatttccgctgtcttgggcgtcgacctcggtaccgagtacatcaaggct
actctcgtcaagcctggtattcccctagagattgtcctgaccaaggactcccgacgaaaa
gaaacctccgccgtatgcttcaagccttctaggaatggacctcaaaagggtgaatacccc
gagagggcctatggcgctgatgccatggctctcgccgctcgattccccagcgatgtctat
cccaacctcaagaccatcctcggcctgactactgaagactccgtggtgaaggagtacgcc
gcccgacaccccgcactgcaattgcagacccatcctactcgtaacacagccgcattcaag
agcaagtcttttactgaggagcaggaggcttggatggttgaggaactgctcgctatggaa
ctgcagagcattcagaagaacgctgaggtggccgctggtgatggatccatcatccgctcc
attgttcttaccgttcctcctttctacactatcgacgagaagcgcgctgttcaaacagcc
gctgagcttgctggtttgaaggttctgggacttctcagcgatggtcttgctgttggtctg
aactacgctactactcgagagttccccaacgttagcaatggatctaagcccgagtacaac
atcatcttcgatatgggcgctgggtctaccaaggctactgtcatgaagttccaaggacga
acaatcaaggatatcggcaagttgaacaagaccgtccaggaggttcacgttattggcgct
gcctgggaccgcactctcggcggagatgctttgaactacctcattgtcgatgatatggtc
aagaagttcgtcgagtccaagggcgcccagaaagcttccgttaccgccgagagcgtcaag
gctcacggccgcgccatcgcgaagctcagtaaccaagttggcaagattcgccatgtgttg
agtgccaaccaaaacactggcgctagctttgagggtctgtatgaggacattgacttcaga
tacaagatcagccgcgccgagttcgaggagatggctgctgagcatgctgagaggattact
gttgtgatcaacgatgccctcaagaccgctaacctcgacattatcgacatcgactctgtt
atccttcacggtggcgcttctcgtactcccttcgtccagaaggttttggagaagctgtct
ggatctacggacaagattcgatccaacgtcaactctgacgaagctgctgtttttggagct
ggtttccgcgctgctgagcttagccccagcttccgcgttaaagagatccgaatttcagag
cctggcttctactcatctggcgtgaagtgggagactaagggtaagactcaccaccagcgc
ctttggtctgctgtgtctcagggagccgttcccaaggagcttacatttacccatggcgag
gatttcactgctacattctaccagcagatcggatctgatgagaaggatgtcaaggtcctt
actacaaagaacttgactgctactattactgctatcaaacaaaagtacccttcgtgtgtt
gagtctgagattcagttcaaactcggtgtcaaactcagcaacgagaatggcgaggttcag
gttgccaaggctgctgttgagtgtgaagctgaggtcaaagaaggcctcgttgatggtgtc
aagaacctctttggctttggaaagaaggaccagaaacctttgaaagagggttctgagggc
tccgaggaggagatgaaggatggtaagtcttcgtcctccaccacttcttctgaatcttct
actgcttctgaggccgaatccgcttcttctggaagcgctgaagaggtcaaacctgaggtc
aagaagcgggagactgttggcatccctgtggagatcacccttgaggatctcggtattcca
agccttaccaaggcagagatctctgcttctaaggatcgtcttaagtcctttgcagcttct
gacaaggcacgactccagcgagaggaggctcttaaccagcttgaggcattcacatacaag
attagggatctccttgaaggcgatgctttcatcgaggcatctagtgagaaggaaaggacc
aagctggctggtctctccagcgagacaagtgactggctctacgctgatggcgcagaggct
acaaaggatgttctcaagtccaagctcaaggtcctcaaggaccttgtcgcccctatccag
aagagggttgaagagtccgagaagcgccccgagcttaccacttcgttgaaggagtctctg
gaacgaacttctgaattcctcaacaagatcaaggagcagatcgctgagcacgaaagctgg
cacaagtccgcctctgagtcggcgtccgcttcttcatcaactgaatcttccagcacagat
gtcgctggagagaaggccactggcgactttgacggacttgaagatgaagacagtgcagct
gctacagcccgtaagatggaggatgtcatcaaggagaagggtcctatccctcctctgtac
accttggaggacctcaaggaggctagtgacctttacaagtccacacaagactggttgaac
gagcttgagcccaagcaggctaagctggctgccaacgtggaccctgtgcttctcatcaag
gacctcaaggccaagcgcgacaagctcgagaaggtcagcatagaggtcgccctcaagggt
gccaggaaagttgaggagaagaaccgacaggctaagaaggccgctaaagaagccaagaag
agcaaaggaaagaagaccaagacaacaagcggagacgcatcacaggagcctattcagctc
aacgctgaggacttcatgaaggatggtgagatcgacaaggagcagcttgagaaactgatc
aacaacatgaagaaggagaacgagaagaaggatgagggagagaagaagcagacgcatgac
gaactatag
>Fp35
atggcatctcgagtctcgccgctcatgacgctcttggcgacgattttcctcttcgccacc
aatgttttcgccatttccgctgtcttgggcgtcgacctcggtaccgagtacatcaaggct
actctcgtcaagcctggtattcccctagagattgtcctgaccaaggactcccgacgaaaa
gaaacctccgccgtatgcttcaagccttctaggaatggacctcaaaagggtgaatacccc
gagagggcctatggcgctgatgccatggctctcgccgctcgattccccagcgatgtctat
cccaacctcaagaccatcctcggcctgactactgaagactccgtggtgaaggagtacgcc
gcccgacaccccgcactgcaattgcagacccatcctactcgtaacacagccgcattcaag
agcaagtcttttactgaggagcaggaggcttggatggttgaggaactgctcgctatggaa
ctgcagagcattcagaagaacgctgaggtggccgctggtgatggatccatcatccgctcc
attgttcttaccgttcctcctttctacactatcgacgagaagcgcgctgttcaaacagcc
gctgagcttgctggtttgaaggttctgggacttctcagcgatggtcttgctgttggtctg
aactacgctactactcgagagttccccaacgttagcaatggatctaagcccgagtacaac
atcatcttcgatatgggcgctgggtctaccaaggctactgtcatgaagttccaaggacga
acaatcaaggatatcggcaagttgaacaagaccgtccaggaggttcacgttattggcgct
gcctgggaccgcactctcggcggagatgctttgaactacctcattgtcgatgatatggtc
aagaagttcgtcgagtccaagggcgcccagaaagcttccgttaccgccgagagcgtcaag
gctcacggccgcgccatcgcgaagctcagtaaccaagttggcaagattcgccatgtgttg
agtgccaaccaaaacactggcgctagctttgagggtctgtatgaggacattgacttcaga
tacaagatcagccgcgccgagttcgaggagatggctgctgagcatgctgagaggattact
gttgtgatcaacgatgccctcaagaccgctaacctcgacattatcgacatcgactctgtt
atccttcacggtggcgcttctcgtactcccttcgtccagaaggttttggagaagctgtct
ggatctacggacaagattcgatccaacgtcaactctgacgaagctgctgtttttggagct
ggtttccgcgctgctgagcttagccccagcttccgcgttaaagagatccgaatttcagag
cctggcttctactcatctggcgtgaagtgggagactaagggtaagactcaccaccagcgc
ctttggtctgctgtgtctcagggagccgttcccaaggagcttacatttacccatggcgag
gatttcactgctacattctaccagcagatcggatctgatgagaaggatgtcaaggtcctt
actacaaagaacttgactgctactattactgctatcaaacaaaagtacccttcgtgtgtt
gagtctgagattcagttcaaactcggtgtcaaactcagcaacgagaatggcgaggttcag
gttgccaaggctgctgttgagtgtgaagctgaggtcaaagaaggcctcgttgatggtgtc
aagaacctctttggctttggaaagaaggaccagaaacctttgaaagagggttctgagggc
tccgaggaggagatgaaggatggtaagtcttcgtcctccaccacttcttctgaatcttct
actgcttctgaggccgaatccgcttcttctggaagcgctgaagaggtcaaacctgaggtc
aagaagcgggagactgttggcatccctgtggagatcacccttgaggatctcggtattcca
agccttaccaaggcagagatctctgcttctaaggatcgtcttaagtcctttgcagcttct
gacaaggcacgactccagcgagaggaggctcttaaccagcttgaggcattcacatacaag
attagggatctccttgaaggcgatgctttcatcgaggcatctagtgagaaggaaaggacc
aagctggctggtctctccagcgagacaagtgactggctctacgctgatggcgcagaggct
acaaaggatgttctcaagtccaagctcaaggtcctcaaggaccttgtcgcccctatccag
aagagggttgaagagtccgagaagcgccccgagcttaccacttcgttgaaggagtctctg
gaacgaacttctgaattcctcaacaagatcaaggagcagatcgctgagcacgaaagctgg
cacaagtccgcctctgagtcggcgtccgcttcttcatcaactgaatcttccagcacagat
gtcgctggagagaaggccactggcgactttgacggacttgaagatgaagacagtgcagct
gctacagcccgtaagatggaggatgtcatcaaggagaagggtcctatccctcctctgtac
accttggaggacctcaaggaggctagtgacctttacaagtccacacaagactggttgaac
gagcttgagcccaagcaggctaagctggctgccaacgtggaccctgtgcttctcatcaag
gacctcaaggccaagcgcgacaagctcgagaaggtcagcatggaggtcgccctcaagggt
gccaggaaagttgaggagaagaaccgacaggctaagaaggccgctaaagaagccaagaag
agcaaaggaaagaagaccaagacaacaagcggagacgcatcacaggagcctattcagctc
aacgctgaggacttcatgaaggatggtgagatcgacaaggagcagcttgagaaactgatc
aacaacatgaagaaggagaacgagaagaaggatgagggagagaagaagcagacgcatgac
gaactatag
>Fp38
atggcatctcgagtctcgccgctcatgacgctcttggcgacgattttcctcttcgccacc
aatgttttcgccatttccgctgtcttgggcgtcgacctcggtaccgagtacatcaaggct
actctcgtcaagcctggtattcccctagagattgtcctgaccaaggactcccgacgaaaa
gaaacctccgccgtatgcttcaagccttctaggaatggacctcaaaagggtgaatacccc
gagagggcctatggcgctgatgccatggctctcgccgctcgattccccagcgatgtctat
cccaacctcaagaccatcctcggcctgactactgaagactccgtggtgaaggagtacgcc
gcccgacaccccgcactgcaattgcagacccatcctactcgtaacacagccgcattcaag
agcaagtcttttactgaggagcaggaggcttggatggttgaggaactgctcgctatggaa
ctgcagagcattcagaagaacgctgaggtggccgctggtgatggatccatcatccgctcc
attgttcttaccgttcctcctttctacactatcgacgagaagcgcgctgttcaaacagcc
gctgagcttgctggtttgaaggttctgggacttctcagcgatggtcttgctgttggtctg
aactacgctactactcgagagttccccaacgttagcaatggatctaagcccgagtacaac
atcatcttcgatatgggcgctgggtctaccaaggctactgtcatgaagttccaaggacga
acaatcaaggatatcggcaagttgaacaagaccgtccaggaggttcacgttattggcgct
gcctgggaccgcactctcggcggagatgctttgaactacctcattgtcgatgatatggtc
aagaagttcgtcgagtccaagggcgcccagaaagcttccgttaccgccgagagcgtcaag
gctcacggccgcgccatcgcgaagctcagtaaccaagttggcaagattcgccatgtgttg
agtgccaaccaaaacactggcgctagctttgagggtctgtatgaggacattgacttcaga
tacaagatcagccgcgccgagttcgaggagatggctgctgagcatgctgagaggattact
gttgtgatcaacgatgccctcaagaccgctaacctcgacattatcgacatcgactctgtt
atccttcacggtggcgcttctcgtactcccttcgtccagaaggttttggagaagctgtct
ggatctacggacaagattcgatccaacgtcaactctgacgaagctgctgtttttggagct
ggtttccgcgctgctgagcttagccccagcttccgcgttaaagagatccgaatttcagag
cctggcttctactcatctggcgtgaagtgggagactaagggtaagactcaccaccagcgc
ctttggtctgctgtgtctcagggagccgttcccaaggagcttacatttacccatggcgag
gatttcactgctacattctaccagcagatcggatctgatgagaaggatgtcaaggtcctt
actacaaagaacttgactgctactattactgctatcaaacaaaagtacccttcgtgtgtt
gagtctgagattcagttcaaactcggtgtcaaactcagcaacgagaatggcgaggttcag
gttgccaaggctgctgttgagtgtgaagctgaggtcaaagaaggcctcgttgatggtgtc
aagaacctctttggctttggaaagaaggaccagaaacctttgaaagagggttctgagggc
tccgaggaggagatgaaggatggtaagtcttcgtcctccaccacttcttctgaatcttct
actgcttctgaggccgaatccgcttcttctggaagcgctgaagaggtcaaacctgaggtc
aagaagcgggagactgttggcatccctgtggagatcacccttgaggatctcggtattcca
agccttaccaaggcagagatctctgcttctaaggatcgtcttaagtcctttgcagcttct
gacaaggcacgactccagcgagaggaggctcttaaccagcttgaggcattcacatacaag
attagggatctccttgaaggcgatgctttcatcgaggcatctagtgagaaggaaaggacc
aagctggctggtctctccagcgagacaagtgactggctctacgctgatggcgcagaggct
acaaaggatgttctcaagtccaagctcaaggtcctcaaggaccttgtcgcccctatccag
aagagggttgaagagtccgagaagcgccccgagcttaccacttcgttgaaggagtctctg
gaacgaacttctgaattcctcaacaagatcaaggagcagatcgctgagcacgaaagctgg
cacaagtccgcctctgagtcggcgtccgcttcttcatcaactgaatcttccagcacagat
gtcgctggagagaaggccactggcgactttgacggacttgaagatgaagacagtgcagct
gctacagcccgtaagatggaggatgtcatcaaggagaagggtcctatccctcctctgtac
accttggaggacctcaaggaggctagtgacctttacaagtccacacaagactggttgaac
gagcttgagcccaagcaggctaagctggctgccaacgtggaccctgtgcttctcatcaag
gacctcaaggccaagcgcgacaagctcgagaaggtcagcatggaggtcgccctcaagggt
gccaggaaagttgaggagaagaaccgacaggctaagaaggccgctaaagaagccaagaag
agcaaaggaaagaagaccaagacaacaagcggagacgcatcacaggagcctattcagctc
aacgctgaggacttcatgaaggatggtgagatcgacaaggagcagcttgagaaactgatc
aacaacatgaagaaggagaacgagaagaaggatgagggagagaagaagcagacgcatgac
gaactatag
>Fp39
atggcatctcgagtctcgccgctcatgacgctcttggcgacgattttcctcttcgccacc
aatgttttcgccatttccgctgtcttgggcgtcgacctcggtaccgagtacatcaaggct
actctcgtcaagcctggtattcccctagagattgtcctgaccaaggactcccgacgaaaa
gaaacctccgccgtatgcttcaagccttctaggaatggacctcaaaagggtgaatacccc
gagagggcctatggcgctgatgccatggctctcgccgctcgattccccagcgatgtctat
cccaacctcaagaccatcctcggcctgactactgaagactccgtggtgaaggagtacgcc
gcccgacaccccgcactgcaattgcagacccatcctactcgtaacacagccgcattcaag
agcaagtcttttactgaggagcaggaggcttggatggttgaggaactgctcgctatggaa
ctgcagagcattcagaagaacgctgaggtggccgctggtgatggatccatcatccgctcc
attgttcttaccgttcctcctttctacactatcgacgagaagcgcgctgttcaaacagcc
gctgagcttgctggtttgaaggttctgggacttctcagcgatggtcttgctgttggtctg
aactacgctactactcgagagttccccaacgttagcaatggatctaagcccgagtacaac
atcatcttcgatatgggcgctgggtctaccaaggctactgtcatgaagttccaaggacga
acaatcaaggatatcggcaagttgaacaagaccgtccaggaggttcacgttattggcgct
gcctgggaccgcactctcggcggagatgctttgaactacctcattgtcgatgatatggtc
aagaagttcgtcgagtccaagggcgcccagaaagcttccgttaccgccgagagcgtcaag
gctcacggccgcgccatcgcgaagctcagtaaccaagttggcaagattcgccatgtgttg
agtgccaaccaaaacactggcgctagctttgagggtctgtatgaggacattgacttcaga
tacaagatcagccgcgccgagttcgaggagatggctgctgagcatgctgagaggattact
gttgtgatcaacgatgccctcaagaccgctaacctcgacattatcgacatcgactctgtt
atccttcacggtggcgcttctcgtactcccttcgtccagaaggttttggagaagctgtct
ggatctacggacaagattcgatccaacgtcaactctgacgaagctgctgtttttggagct
ggtttccgcgctgctgagcttagccccagcttccgcgttaaagagatccgaatttcagag
cctggcttctactcatctggcgtgaagtgggagactaagggtaagactcaccaccagcgc
ctttggtctgctgtgtctcagggagccgttcccaaggagcttacatttacccatggcgag
gatttcactgctacattctaccagcagatcggatctgatgagaaggatgtcaaggtcctt
actacaaagaacttgactgctactattactgctatcaaacaaaagtacccttcgtgtgtt
gagtctgagattcagttcaaactcggtgtcaaactcagcaacgagaatggcgaggttcag
gttgccaaggctgctgttgagtgtgaagctgaggtcaaagaaggcctcgttgatggtgtc
aagaacctctttggctttggaaagaaggaccagaaacctttgaaagagggttctgagggc
tccgaggaggagatgaaggatggtaagtcttcgtcctccaccacttcttctgaatcttct
actgcttctgaggccgaatccgcttcttctggaagcgctgaagaggtcaaacctgaggtc
aagaagcgggagactgttggcatccctgtggagatcacccttgaggatctcggtattcca
agccttaccaaggcagagatctctgcttctaaggatcgtcttaagtcctttgcagcttct
gacaaggcacgactccagcgagaggaggctcttaaccagcttgaggcattcacatacaag
attagggatctccttgaaggcgatgctttcatcgaggcatctagtgagaaggaaaggacc
aagctggctggtctctccagcgagacaagtgactggctctacgctgatggcgcagaggct
acaaaggatgttctcaagtccaagctcaaggtcctcaaggaccttgtcgcccctatccag
aagagggttgaagagtccgagaagcgccccgagcttaccacttcgttgaaggagtctctg
gaacgaacttctgaattcctcaacaagatcaaggagcagatcgctgagcacgaaagctgg
cacaagtccgcctctgagtcggcgtccgcttcttcatcaactgaatcttccagcacagat
gtcgctggagagaaggccactggcgactttgacggacttgaagatgaagacagtgcagct
gctacagcccgtaagatggaggatgtcatcaaggagaagggtcctatccctcctctgtac
accttggaggacctcaaggaggctagtgacctttacaagtccacacaagactggttgaac
gagcttgagcccaagcaggctaagctggctgccaacgtggaccctgtgcttctcatcaag
gacctcaaggccaagcgcgacaagctcgagaaggtcagcatggaggtcgccctcaagggt
gccaggaaagttgaggagaagaaccgacaggctaagaaggccgctaaagaagccaagaag
agcaaaggaaagaagaccaagacaacaagcggagacgcatcacaggagcctattcagctc
aacgctgaggacttcatgaaggatggtgagatcgacaaggagcagcttgagaaactgatc
aacaacatgaagaaggagaacgagaagaaggatgagggagagaagaagcagacgcatgac
gaactatag
>Fp42
atggcatctcgagtctcgccgctcatgacgctcttggcgacgattttcctcttcgccacc
aatgttttcgccatttccgctgtcttgggcgtcgacctcggtaccgagtacatcaaggct
actctcgtcaagcctggtattcccctagagattgtcctgaccaaggactcccgacgaaaa
gaaacctccgccgtatgcttcaagccttctaggaatggacctcaaaagggtgaatacccc
gagagggcctatggcgctgatgccatggctctcgccgctcgattccccagcgatgtctat
cccaacctcaagaccatcctcggcctgactactgaagactccgtggtgaaggagtacgcc
gcccgacaccccgcactgcaattgcagacccatcctactcgtaacacagccgcattcaag
agcaagtcttttactgaggagcaggaggcttggatggttgaggaactgctcgctatggaa
ctgcagagcattcagaagaacgctgaggtggccgctggtgatggatccatcatccgctcc
attgttcttaccgttcctcctttctacactatcgacgagaagcgcgctgttcaaacagcc
gctgagcttgctggtttgaaggttctgggacttctcagcgatggtcttgctgttggtctg
aactacgctactactcgagagttccccaacgttagcaatggatctaagcccgagtacaac
atcatcttcgatatgggcgctgggtctaccaaggctactgtcatgaagttccaaggacga
acaatcaaggatatcggcaagttgaacaagaccgtccaggaggttcacgttattggcgct
gcctgggaccgcactctcggcggagatgctttgaactacctcattgtcgatgatatggtc
aagaagttcgtcgagtccaagggcgcccagaaagcttccgttaccgccgagagcgtcaag
gctcacggccgcgccatcgcgaagctcagtaaccaagttggcaagattcgccatgtgttg
agtgccaaccaaaacactggcgctagctttgagggtctgtatgaggacattgacttcaga
tacaagatcagccgcgccgagttcgaggagatggctgctgagcatgctgagaggattact
gttgtgatcaacgatgccctcaagaccgctaacctcgacattatcgacatcgactctgtt
atccttcacggtggcgcttctcgtactcccttcgtccagaaggttttggagaagctgtct
ggatctacggacaagattcgatccaacgtcaactctgacgaagctgctgtttttggagct
ggtttccgcgctgctgagcttagccccagcttccgcgttaaagagatccgaatttcagag
cctggcttctactcatctggcgtgaagtgggagactaagggtaagactcaccaccagcgc
ctttggtctgctgtgtctcagggagccgttcccaaggagcttacatttacccatggcgag
gatttcactgctacattctaccagcagatcggatctgatgagaaggatgtcaaggtcctt
actacaaagaacttgactgctactattactgctatcaaacaaaagtacccttcgtgtgtt
gagtctgagattcagttcaaactcggtgtcaaactcagcaacgagaatggcgaggttcag
gttgccaaggctgctgttgagtgtgaagctgaggtcaaagaaggcctcgttgatggtgtc
aagaacctctttggctttggaaagaaggaccagaaacctttgaaagagggttctgagggc
tccgaggaggagatgaaggatggtaagtcttcgtcctccaccacttcttctgaatcttct
actgcttctgaggccgaatccgcttcttctggaagcgctgaagaggtcaaacctgaggtc
aagaagcgggagactgttggcatccctgtggagatcacccttgaggatctcggtattcca
agccttaccaaggcagagatctctgcttctaaggatcgtcttaagtcctttgcagcttct
gacaaggcacgactccagcgagaggaggctcttaaccagcttgaggcattcacatacaag
attagggatctccttgaaggcgatgctttcatcgaggcatctagtgagaaggaaaggacc
aagctggctggtctctccagcgagacaagtgactggctctacgctgatggcgcagaggct
acaaaggatgttctcaagtccaagctcaaggtcctcaaggaccttgtcgcccctatccag
aagagggttgaagagtccgagaagcgccccgagcttaccacttcgttgaaggagtctctg
gaacgaacttctgaattcctcaacaagatcaaggagcagatcgctgagcacgaaagctgg
cacaagtccgcctctgagtcggcgtccgcttcttcatcaactgaatcttccagcacagat
gtcgctggagagaaggccactggcgactttgacggacttgaagatgaagacagtgcagct
gctacagcccgtaagatggaggatgtcatcaaggagaagggtcctatccctcctctgtac
accttggaggacctcaaggaggctagtgacctttacaagtccacacaagactggttgaac
gagcttgagcccaagcaggctaagctggctgccaacgtggaccctgtgcttctcatcaag
gacctcaaggccaagcgcgacaagctcgagaaggtcagcatggaggtcgccctcaagggt
gccaggaaagttgaggagaagaaccgacaggctaagaaggccgctaaagaagccaagaag
agcaaaggaaagaagaccaagacaacaagcggagacgcatcacaggagcctattcagctc
aacgctgaggacttcatgaaggatggtgagatcgacaaggagcagcttgagaaactgatc
aacaacatgaagaaggagaacgagaagaaggatgagggagagaagaagcagacgcatgac
gaactatag
>Fp44
atggcatctcgagtctcgccgctcatgacgctcttggcgacgattttcctcttcgccacc
aatgttttcgccatttccgctgtcttgggcgtcgacctcggtaccgagtacatcaaggct
actctcgtcaagcctggtattcccctagagattgtcctgaccaaggactcccgacgaaaa
gaaacctccgccgtatgcttcaagccttctaggaatggacctcaaaagggtgaatacccc
gagagggcctatggcgctgatgccatggctctcgccgctcgattccccagcgatgtctat
cccaacctcaagaccatcctcggcctgactactgaagactccgtggtgaaggagtacgcc
gcccgacaccccgcactgcaattgcagacccatcctactcgtaacacagccgcattcaag
agcaagtcttttactgaggagcaggaggcttggatggttgaggaactgctcgctatggaa
ctgcagagcattcagaagaacgctgaggtggccgctggtgatggatccatcatccgctcc
attgttcttaccgttcctcctttctacactatcgacgagaagcgcgctgttcaaacagcc
gctgagcttgctggtttgaaggttctgggacttctcagcgatggtcttgctgttggtctg
aactacgctactactcgagagttccccaacgttagcaatggatctaagcccgagtacaac
atcatcttcgatatgggcgctgggtctaccaaggctactgtcatgaagttccaaggacga
acaatcaaggatatcggcaagttgaacaagaccgtccaggaggttcacgttattggcgct
gcctgggaccgcactctcggcggagatgctttgaactacctcattgtcgatgatatggtc
aagaagttcgtcgagtccaagggcgcccagaaagcttccgttaccgccgagagcgtcaag
gctcacggccgcgccatcgcgaagctcagtaaccaagttggcaagattcgccatgtgttg
agtgccaaccaaaacactggcgctagctttgagggtctgtatgaggacattgacttcaga
tacaagatcagccgcgccgagttcgaggagatggctgctgagcatgctgagaggattact
gttgtgatcaacgatgccctcaagaccgctaacctcgacattatcgacatcgactctgtt
atccttcacggtggcgcttctcgtactcccttcgtccagaaggttttggagaagctgtct
ggatctacggacaagattcgatccaacgtcaactctgacgaagctgctgtttttggagct
ggtttccgcgctgctgagcttagccccagcttccgcgttaaagagatccgaatttcagag
cctggcttctactcatctggcgtgaagtgggagactaagggtaagactcaccaccagcgc
ctttggtctgctgtgtctcagggagccgttcccaaggagcttacatttacccatggcgag
gatttcactgctacattctaccagcagatcggatctgatgagaaggatgtcaaggtcctt
actacaaagaacttgactgctactattactgctatcaaacaaaagtacccttcgtgtgtt
gagtctgagattcagttcaaactcggtgtcaaactcagcaacgagaatggcgaggttcag
gttgccaaggctgctgttgagtgtgaagctgaggtcaaagaaggcctcgttgatggtgtc
aagaacctctttggctttggaaagaaggaccagaaacctttgaaagagggttctgagggc
tccgaggaggagatgaaggatggtaagtcttcgtcctccaccacttcttctgaatcttct
actgcttctgaggccgaatccgcttcttctggaagcgctgaagaggtcaaacctgaggtc
aagaagcgggagactgttggcatccctgtggagatcacccttgaggatctcggtattcca
agccttaccaaggcagagatctctgcttctaaggatcgtcttaagtcctttgcagcttct
gacaaggcacgactccagcgagaggaggctcttaaccagcttgaggcattcacatacaag
attagggatctccttgaaggcgatgctttcatcgaggcatctagtgagaaggaaaggacc
aagctggctggtctctccagcgagacaagtgactggctctacgctgatggcgcagaggct
acaaaggatgttctcaagtccaagctcaaggtcctcaaggaccttgtcgcccctatccag
aagagggttgaagagtccgagaagcgccccgagcttaccacttcgttgaaggagtctctg
gaacgaacttctgaattcctcaacaagatcaaggagcagatcgctgagcacgaaagctgg
cacaagtccgcctctgagtcggcgtccgcttcttcatcaactgaatcttccagcacagat
gtcgctggagagaaggccactggcgactttgacggacttgaagatgaagacagtgcagct
gctacagcccgtaagatggaggatgtcatcaaggagaagggtcctatccctcctctgtac
accttggaggacctcaaggaggctagtgacctttacaagtccacacaagactggttgaac
gagcttgagcccaagcaggctaagctggctgccaacgtggaccctgtgcttctcatcaag
gacctcaaggccaagcgcgacaagctcgagaaggtcagcatggaggtcgccctcaagggt
gccaggaaagttgaggagaagaaccgacaggctaagaaggccgctaaagaagccaagaag
agcaaaggaaagaagaccaagacaacaagcggagacgcatcacaggagcctattcagctc
aacgctgaggacttcatgaaggatggtgagatcgacaaggagcagcttgagaaactgatc
aacaacatgaagaaggagaacgagaagaaggatgagggagagaagaagcagacgcatgac
gaactatag
>Fp49
atggcatctcgagtctcgccgctcatgacgctcttggcgacgattttcctcttcgccacc
aatgttttcgccatttccgctgtcttgggcgtcgacctcggtaccgagtacatcaaggct
actctcgtcaagcctggtattcccctagagattgtcctgaccaaggactcccgacgaaaa
gaaacctccgccgtatgcttcaagccttctaggaatggacctcaaaagggtgaatacccc
gagagggcctatggcgctgatgccatggctctcgccgctcgattccccagcgatgtctat
cccaacctcaagaccatcctcggcctgactactgaagactccgtggtgaaggagtacgcc
gcccgacaccccgcactgcaattgcagacccatcctactcgtaacacagccgcattcaag
agcaagtcttttactgaggagcaggaggcttggatggttgaggaactgctcgctatggaa
ctgcagagcattcagaagaacgctgaggtggccgctggtgatggatccatcatccgctcc
attgttcttaccgttcctcctttctacactatcgacgagaagcgcgctgttcaaacagcc
gctgagcttgctggtttgaaggttctgggacttctcagcgatggtcttgctgttggtctg
aactacgctactactcgagagttccccaacgttagcaatggatctaagcccgagtacaac
atcatcttcgatatgggcgctgggtctaccaaggctactgtcatgaagttccaaggacga
acaatcaaggatatcggcaagttgaacaagaccgtccaggaggttcacgttattggcgct
gcctgggaccgcactctcggcggagatgctttgaactacctcattgtcgatgatatggtc
aagaagttcgtcgagtccaagggcgcccagaaagcttccgttaccgccgagagcgtcaag
gctcacggccgcgccatcgcgaagctcagtaaccaagttggcaagattcgccatgtgttg
agtgccaaccaaaacactggcgctagctttgagggtctgtatgaggacattgacttcaga
tacaagatcagccgcgccgagttcgaggagatggctgctgagcatgctgagaggattact
gttgtgatcaacgatgccctcaagaccgctaacctcgacattatcgacatcgactctgtt
atccttcacggtggcgcttctcgtactcccttcgtccagaaggttttggagaagctgtct
ggatctacggacaagattcgatccaacgtcaactctgacgaagctgctgtttttggagct
ggtttccgcgctgctgagcttagccccagcttccgcgttaaagagatccgaatttcagag
cctggcttctactcatctggcgtgaagtgggagactaagggtaagactcaccaccagcgc
ctttggtctgctgtgtctcagggagccgttcccaaggagcttacatttacccatggcgag
gatttcactgctacattctaccagcagatcggatctgatgagaaggatgtcaaggtcctt
actacaaagaacttgactgctactattactgctatcaaacaaaagtacccttcgtgtgtt
gagtctgagattcagttcaaactcggtgtcaaactcagcaacgagaatggcgaggttcag
gttgccaaggctgctgttgagtgtgaagctgaggtcaaagaaggcctcgttgatggtgtc
aagaacctctttggctttggaaagaaggaccagaaacctttgaaagagggttctgagggc
tccgaggaggagatgaaggatggtaagtcttcgtcctccaccacttcttctgaatcttct
actgcttctgaggccgaatccgcttcttctggaagcgctgaagaggtcaaacctgaggtc
aagaagcgggagactgttggcatccctgtggagatcacccttgaggatctcggtattcca
agccttaccaaggcagagatctctgcttctaaggatcgtcttaagtcctttgcagcttct
gacaaggcacgactccagcgagaggaggctcttaaccagcttgaggcattcacatacaag
attagggatctccttgaaggcgatgctttcatcgaggcatctagtgagaaggaaaggacc
aagctggctggtctctccagcgagacaagtgactggctctacgctgatggcgcagaggct
acaaaggatgttctcaagtccaagctcaaggtcctcaaggaccttgtcgcccctatccag
aagagggttgaagagtccgagaagcgccccgagcttaccacttcgttgaaggagtctctg
gaacgaacttctgaattcctcaacaagatcaaggagcagatcgctgagcacgaaagctgg
cacaagtccgcctctgagtcggcgtccgcttcttcatcaactgaatcttccagcacagat
gtcgctggagagaaggccactggcgactttgacggacttgaagatgaagacagtgcagct
gctacagcccgtaagatggaggatgtcatcaaggagaagggtcctatccctcctctgtac
accttggaggacctcaaggaggctagtgacctttacaagtccacacaagactggttgaac
gagcttgagcccaagcaggctaagctggctgccaacgtggaccctgtgcttctcatcaag
gacctcaaggccaagcgcgacaagctcgagaaggtcagcatggaggtcgccctcaagggt
gccaggaaagttgaggagaagaaccgacaggctaagaaggccgctaaagaagccaagaag
agcaaaggaaagaagaccaagacaacaagcggagacgcatcacaggagcctattcagctc
aacgctgaggacttcatgaaggatggtgagatcgacaaggagcagcttgagaaactgatc
aacaacatgaagaaggagaacgagaagaaggatgagggagagaagaagcagacgcatgac
gaactatag
>Fp50
atggcatctcgagtctcgccgctcacgacgctcttggcgacgattttcctcttcgccacc
aatgttttcgccatttccgctgtcttgggcgtcgacctcggtaccgagtacatcaaggct
actctcgtcaagcctggtattcccctagagattgtcctgaccaaggactcccgacgaaaa
gaaacctccgccgtatgcttcaagccttctaggaatggacctcaaaagggtgaatacccc
gagagggcctatggcgctgatgccatggctctcgccgctcgattccccagcgatgtctat
cccaacctcaagaccatcctcggcctgactactgaagactccgtggtgaaggagtacgcc
gcccgacaccccgcactgcaattgcagacccatcctactcgtaacacagccgcattcaag
agcaagtcttttactgaggagcaggaggcttggatggttgaggaactgctcgctatggaa
ctgcagagcattcagaagaacgctgaggtggccgctggtgatggatccatcatccgctcc
attgttcttaccgttcctcctttctacactatcgacgagaagcgcgctgttcaaacagcc
gctgagcttgctggtttgaaggttctgggacttctcagcgatggtcttgctgttggtctg
aactacgctactactcgagagttccccaacgttagcaatggatctaagcccgagtacaac
atcatcttcgatatgggcgctgggtctaccaaggctactgtcatgaagttccaaggacga
acaatcaaggatatcggcaagttgaacaagaccgtccaggaggttcacgttattggcgct
gcctgggaccgcactctcggcggagatgctttgaactacctcattgtcgatgatatggtc
aagaagttcgtcgagtccaagggcgcccagaaagcttccgttaccgccgagagcgtcaag
gctcacggccgcgccatcgcgaagctcagtaaccaagttggcaagattcgccatgtgttg
agtgccaaccaaaacactggcgctagctttgagggtctgtatgaggacattgacttcaga
tacaagatcagccgcgccgagttcgaggagatggctgctgagcatgctgagaggattact
gttgtgatcaacgatgccctcaagaccgctaacctcgacattatcgacatcgactctgtt
atccttcacggtggcgcttctcgtactcccttcgtccagaaggttttggagaagctgtct
ggatctacggacaagattcgatccaacgtcaactctgacgaagctgctgtttttggagct
ggtttccgcgctgctgagcttagccccagcttccgcgttaaagagatccgaatttcagag
cctggcttctactcatctggcgtgaagtgggagactaagggtaagactcaccaccagcgc
ctttggtctgctgtgtctcagggagccgttcccaaggagcttacatttacccatggcgag
gatttcactgctacattctaccagcagatcggatctgatgagaaggatgtcaaggtcctt
actacaaagaacttgactgctactattactgctatcaaacaaaagtacccttcgtgtgtt
gagtctgagattcagttcaaactcggtgtcaaactcagcaacgagaatggcgaggttcag
gttgccaaggctgctgttgagtgtgaagctgaggtcaaagaaggcctcgttgatggtgtc
aagaacctctttggctttggaaagaaggaccagaaacctttgaaagagggttctgagggc
tccgaggaggagatgaaggatggtaagtcttcgtcctccaccacttcttctgaatcttct
actgcttctgaggccgaatccgcttcttctggaagcgctgaagaggtcaaacctgaggtc
aagaagcgggagactgttggcatccctgtggagatcacccttgaggatctcggtattcca
agccttaccaaggcagagatctctgcttctaaggatcgtcttaagtcctttgcagcttct
gacaaggcacgactccagcgagaggaggctcttaaccagcttgaggcattcacatacaag
attagggatctccttgaaggcgatgctttcatcgaggcatctagtgagaaggaaaggacc
aagctggctggtctctccagcgagacaagtgactggctctacgctgatggcgcagaggct
acaaaggatgttctcaagtccaagctcaaggtcctcaaggaccttgtcgcccctatccag
aagagggttgaagagtccgagaagcgccccgagcttaccacttcgttgaaggagtctctg
gaacgaacttctgaattcctcaacaagatcaaggagcagatcgctgagcacgaaagctgg
cacaagtccgcctctgagtcggcgtccgcttcttcatcaactgaatcttccagcacagat
gtcgctggagagaaggccactggcgactttgacggacttgaagatgaagacagtgcagct
gctacagcccgtaagatggaggatgtcatcaaggagaagggtcctatccctcctctgtac
accttggaggacctcaaggaggctagtgacctttacaagtccacacaagactggttgaac
gagcttgagcccaagcaggctaagctggctgccaacgtggaccctgtgcttctcatcaag
gacctcaaggccaagcgcgacaagctcgagaaggtcagcatggaggtcgccctcaagggt
gccaggaaagttgaggagaagaaccgacaggctaagaaggccgctaaagaagccaagaag
agcaaaggaaagaagaccaagacaacaagcggagacgcatcacaggagcctattcagctc
aacgctgaggacttcatgaaggatggtgagatcgacaaggagcagcttgagaaactgatc
aacaacatgaagaaggagaacgagaagaaggatgagggagagaagaagcagacgcatgac
gaactatag
>Fp51
atggcatctcgagtctcgccgctcatgacgctcttggcgacgattttcctcttcgccacc
aatgttttcgccatttccgctgtcttgggcgtcgacctcggtaccgagtacatcaaggct
actctcgtcaagcctggtattcccctagagattgtcctgaccaaggactcccgacgaaaa
gaaacctccgccgtatgcttcaagccttctaggaatggacctcaaaagggtgaatacccc
gagagggcctatggcgctgatgccatggctctcgccgctcgattccccagcgatgtctat
cccaacctcaagaccatcctcggcctgactactgaagactccgtggtgaaggagtacgcc
gcccgacaccccgcactgcaattgcagacccatcctactcgtaacacagccgcattcaag
agcaagtcttttactgaggagcaggaggcttggatggttgaggaactgctcgctatggaa
ctgcagagcattcagaagaacgctgaggtggccgctggtgatggatccatcatccgctcc
attgttcttaccgttcctcctttctacactatcgacgagaagcgcgctgttcaaacagcc
gctgagcttgctggtttgaaggttctgggacttctcagcgatggtcttgctgttggtctg
aactacgctactactcgagagttccccaacgttagcaatggatctaagcccgagtacaac
atcatcttcgatatgggcgctgggtctaccaaggctactgtcatgaagttccaaggacga
acaatcaaggatatcggcaagttgaacaagaccgtccaggaggttcacgttattggcgct
gcctgggaccgcactctcggcggagatgctttgaactacctcattgtcgatgatatggtc
aagaagttcgtcgagtccaagggcgcccagaaagcttccgttaccgccgagagcgtcaag
gctcacggccgcgccatcgcgaagctcagtaaccaagttggcaagattcgccatgtgttg
agtgccaaccaaaacactggcgctagctttgagggtctgtatgaggacattgacttcaga
tacaagatcagccgcgccgagttcgaggagatggctgctgagcatgctgagaggattact
gttgtgatcaacgatgccctcaagaccgctaacctcgacattatcgacatcgactctgtt
atccttcacggtggcgcttctcgtactcccttcgtccagaaggttttggagaagctgtct
ggatctacggacaagattcgatccaacgtcaactctgacgaagctgctgtttttggagct
ggtttccgcgctgctgagcttagccccagcttccgcgttaaagagatccgaatttcagag
cctggcttctactcatctggcgtgaagtgggagactaagggtaagactcaccaccagcgc
ctttggtctgctgtgtctcagggagccgttcccaaggagcttacatttacccatggcgag
gatttcactgctacattctaccagcagatcggatctgatgagaaggatgtcaaggtcctt
actacaaagaacttgactgctactattactgctatcaaacaaaagtacccttcgtgtgtt
gagtctgagattcagttcaaactcggtgtcaaactcagcaacgagaatggcgaggttcag
gttgccaaggctgctgttgagtgtgaagctgaggtcaaagaaggcctcgttgatggtgtc
aagaacctctttggctttggaaagaaggaccagaaacctttgaaagagggttctgagggc
tccgaggaggagatgaaggatggtaagtcttcgtcctccaccacttcttctgaatcttct
actgcttctgaggccgaatccgcttcttctggaagcgctgaagaggtcaaacctgaggtc
aagaagcgggagactgttggcatccctgtggagatcacccttgaggatctcggtattcca
agccttaccaaggcagagatctctgcttctaaggatcgtcttaagtcctttgcagcttct
gacaaggcacgactccagcgagaggaggctcttaaccagcttgaggcattcacatacaag
attagggatctccttgaaggcgatgctttcatcgaggcatctagtgagaaggaaaggacc
aagctggctggtctctccagcgagacaagtgactggctctacgctgatggcgcagaggct
acaaaggatgttctcaagtccaagctcaaggtcctcaaggaccttgtcgcccctatccag
aagagggttgaagagtccgagaagcgccccgagcttaccacttcgttgaaggagtctctg
gaacgaacttctgaattcctcaacaagatcaaggagcagatcgctgagcacgaaagctgg
cacaagtccgcctctgagtcggcgtccgcttcttcatcaactgaatcttccagcacagat
gtcgctggagagaaggccactggcgactttgacggacttgaagatgaagacagtgcagct
gctacagcccgtaagatggaggatgtcatcaaggagaagggtcctatccctcctctgtac
accttggaggacctcaaggaggctagtgacctttacaagtccacacaagactggttgaac
gagcttgagcccaagcaggctaagctggctgccaacgtggaccctgtgcttctcatcaag
gacctcaaggccaagcgcgacaagctcgagaaggtcagcatggaggtcgccctcaagggt
gccaggaaagttgaggagaagaaccgacaggctaagaaggccgctaaagaagccaagaag
agcaaaggaaagaagaccaagacaacaagcggagacgcatcacaggagcctattcagctc
aacgctgaggacttcatgaaggatggtgagatcgacaaggagcagcttgagaaactgatc
aacaacatgaagaaggagaacgagaagaaggatgagggagagaagaagcagacgcatgac
gaactatag
>Fp59
atggcatctcgagtctcgccgctcatgacgctcttggcgacgattttcctcttcgccacc
aatgttttcgccatttccgctgtcttgggcgtcgacctcggtaccgagtacatcaaggct
actctcgtcaagcctggtattcccctagagattgtcctgaccaaggactcccgacgaaaa
gaaacctccgccgtatgcttcaagccttctaggaatggacctcaaaagggtgaatacccc
gagagggcctatggcgctgatgccatggctctcgccgctcgattccccagcgatgtctat
cccaacctcaagaccatcctcggcctgactactgaagactccgtggtgaaggagtacgcc
gcccgacaccccgcactgcaattgcagacccatcctactcgtaacacagccgcattcaag
agcaagtcttttactgaggagcaggaggcttggatggttgaggaactgctcgctatggaa
ctgcagagcattcagaagaacgctgaggtggccgctggtgatggatccatcatccgctcc
attgttcttaccgttcctcctttctacactatcgacgagaagcgcgctgttcaaacagcc
gctgagcttgctggtttgaaggttctgggacttctcagcgatggtcttgctgttggtctg
aactacgctactactcgagagttccccaacgttagcaatggatctaagcccgagtacaac
atcatcttcgatatgggcgctgggtctaccaaggctactgtcatgaagttccaaggacga
acaatcaaggatatcggcaagttgaacaagaccgtccaggaggttcacgttattggcgct
gcctgggaccgcactctcggcggagatgctttgaactacctcattgtcgatgatatggtc
aagaagttcgtcgagtccaagggcgcccagaaagcttccgttaccgccgagagcgtcaag
gctcacggccgcgccatcgcgaagctcagtaaccaagttggcaagattcgccatgtgttg
agtgccaaccaaaacactggcgctagctttgagggtctgtatgaggacattgacttcaga
tacaagatcagccgcgccgagttcgaggagatggctgctgagcatgctgagaggattact
gttgtgatcaacgatgccctcaagaccgctaacctcgacattatcgacatcgactctgtt
atccttcacggtggcgcttctcgtactcccttcgtccagaaggttttggagaagctgtct
ggatctacggacaagattcgatccaacgtcaactctgacgaagctgctgtttttggagct
ggtttccgcgctgctgagcttagccccagcttccgcgttaaagagatccgaatttcagag
cctggcttctactcatctggcgtgaagtgggagactaagggtaagactcaccaccagcgc
ctttggtctgctgtgtctcagggagccgttcccaaggagcttacatttacccatggcgag
gatttcactgctacattctaccagcagatcggatctgatgagaaggatgtcaaggtcctt
actacaaagaacttgactgctactattactgctatcaaacaaaagtacccttcgtgtgtt
gagtctgagattcagttcaaactcggtgtcaaactcagcaacgagaatggcgaggttcag
gttgccaaggctgctgttgagtgtgaagctgaggtcaaagaaggcctcgttgatggtgtc
aagaacctctttggctttggaaagaaggaccagaaacctttgaaagagggttctgagggc
tccgaggaggagatgaaggatggtaagtcttcgtcctccaccacttcttctgaatcttct
actgcttctgaggccgaatccgcttcttctggaagcgctgaagaggtcaaacctgaggtc
aagaagcgggagactgttggcatccctgtggagatcacccttgaggatctcggtattcca
agccttaccaaggcagagatctctgcttctaaggatcgtcttaagtcctttgcagcttct
gacaaggcacgactccagcgagaggaggctcttaaccagcttgaggcattcacatacaag
attagggatctccttgaaggcgatgctttcatcgaggcatctagtgagaaggaaaggacc
aagctggctggtctctccagcgagacaagtgactggctctacgctgatggcgcagaggct
acaaaggatgttctcaagtccaagctcaaggtcctcaaggaccttgtcgcccctatccag
aagagggttgaagagtccgagaagcgccccgagcttaccacttcgttgaaggagtctctg
gaacgaacttctgaattcctcaacaagatcaaggagcagatcgctgagcacgaaagctgg
cacaagtccgcctctgagtcggcgtccgcttcttcatcaactgaatcttccagcacagat
gtcgctggagagaaggccactggcgactttgacggacttgaagatgaagacagtgcagct
gctacagcccgtaagatggaggatgtcatcaaggagaagggtcctatccctcctctgtac
accttggaggacctcaaggaggctagtgacctttacaagtccacacaagactggttgaac
gagcttgagcccaagcaggctaagctggctgccaacgtggaccctgtgcttctcatcaag
gacctcaaggccaagcgcgacaagctcgagaaggtcagcatggaggtcgccctcaagggt
gccaggaaagttgaggagaagaaccgacaggctaagaaggccgctaaagaagccaagaag
agcaaaggaaagaagaccaagacaacaagcggagacgcatcacaggagcctattcagctc
aacgctgaggacttcatgaaggatggtgagatcgacaaggagcagcttgagaaactgatc
aacaacatgaagaaggagaacgagaagaaggatgagggagagaagaagcagacgcatgac
gaactatag
>Fp63
atggcatctcgagtctcgccgctcatgacgctcttggcgacgattttcctcttcgccacc
aatgttttcgccatttccgctgtcttgggcgtcgacctcggtaccgagtacatcaaggct
actctcgtcaagcctggtattcccctagagattgtcctgaccaaggactcccgacgaaaa
gaaacctccgccgtatgcttcaagccttctaggaatggacctcaaaagggtgaatacccc
gagagggcctatggcgctgatgccatggctctcgccgctcgattccccagcgatgtctat
cccaacctcaagaccatcctcggcctgactactgaagactccgtggtgaaggagtacgcc
gcccgacaccccgcactgcaattgcagacccatcctactcgtaacacagccgcattcaag
agcaagtcttttactgaggagcaggaggcttggatggttgaggaactgctcgctatggaa
ctgcagagcattcagaagaacgctgaggtggccgctggtgatggatccatcatccgctcc
attgttcttaccgttcctcctttctacactatcgacgagaagcgcgctgttcaaacagcc
gctgagcttgctggtttgaaggttctgggacttctcagcgatggtcttgctgttggtctg
aactacgctactactcgagagttccccaacgttagcaatggatctaagcccgagtacaac
atcatcttcgatatgggcgctgggtctaccaaggctactgtcatgaagttccaaggacga
acaatcaaggatatcggcaagttgaacaagaccgtccaggaggttcacgttattggcgct
gcctgggaccgcactctcggcggagatgctttgaactacctcattgtcgatgatatggtc
aagaagttcgtcgagtccaagggcgcccagaaagcttccgttaccgccgagagcgtcaag
gctcacggccgcgccatcgcgaagctcagtaaccaagttggcaagattcgccatgtgttg
agtgccaaccaaaacactggcgctagctttgagggtctgtatgaggacattgacttcaga
tacaagatcagccgcgccgagttcgaggagatggctgctgagcatgctgagaggattact
gttgtgatcaacgatgccctcaagaccgctaacctcgacattatcgacatcgactctgtt
atccttcacggtggcgcttctcgtactcccttcgtccagaaggttttggagaagctgtct
ggatctacggacaagattcgatccaacgtcaactctgacgaagctgctgtttttggagct
ggtttccgcgctgctgagcttagccccagcttccgcgttaaagagatccgaatttcagag
cctggcttctactcatctggcgtgaagtgggagactaagggtaagactcaccaccagcgc
ctttggtctgctgtgtctcagggagccgttcccaaggagcttacatttacccatggcgag
gatttcactgctacattctaccagcagatcggatctgatgagaaggatgtcaaggtcctt
actacaaagaacttgactgctactattactgctatcaaacaaaagtacccttcgtgtgtt
gagtctgagattcagttcaaactcggtgtcaaactcagcaacgagaatggcgaggttcag
gttgccaaggctgctgttgagtgtgaagctgaggtcaaagaaggcctcgttgatggtgtc
aagaacctctttggctttggaaagaaggaccagaaacctttgaaagagggttctgagggc
tccgaggaggagatgaaggatggtaagtcttcgtcctccaccacttcttctgaatcttct
actgcttctgaggccgaatccgcttcttctggaagcgctgaagaggtcaaacctgaggtc
aagaagcgggagactgttggcatccctgtggagatcacccttgaggatctcggtattcca
agccttaccaaggcagagatctctgcttctaaggatcgtcttaagtcctttgcagcttct
gacaaggcacgactccagcgagaggaggctcttaaccagcttgaggcattcacatacaag
attagggatctccttgaaggcgatgctttcatcgaggcatctagtgagaaggaaaggacc
aagctggctggtctctccagcgagacaagtgactggctctacgctgatggcgcagaggct
acaaaggatgttctcaagtccaagctcaaggtcctcaaggaccttgtcgcccctatccag
aagagggttgaagagtccgagaagcgccccgagcttaccacttcgttgaaggagtctctg
gaacgaacttctgaattcctcaacaagatcaaggagcagatcgctgagcacgaaagctgg
cacaagtccgcctctgagtcggcgtccgcttcttcatcaactgaatcttccagcacagat
gtcgctggagagaaggccactggcgactttgacggacttgaagatgaagacagtgcagct
gctacagcccgtaagatggaggatgtcatcaaggagaagggtcctatccctcctctgtac
accttggaggacctcaaggaggctagtgacctttacaagtccacacaagactggttgaac
gagcttgagcccaagcaggctaagctggctgccaacgtggaccctgtgcttctcatcaag
gacctcaaggccaagcgcgacaagctcgagaaggtcagcatggaggtcgccctcaagggt
gccaggaaagttgaggagaagaaccgacaggctaagaaggccgctaaagaagccaagaag
agcaaaggaaagaagaccaagacaacaagcggagacgcatcacaggagcctattcagctc
aacgctgaggacttcatgaaggatggtgagatcgacaaggagcagcttgagaaactgatc
aacaacatgaagaaggagaacgagaagaaggatgagggagagaagaagcagacgcatgac
gaactatag
>Fp65
atggcatctcgagtctcgccgctcatgacgctcttggcgacgattttcctcttcgccacc
aatgttttcgccatttccgctgtcttgggcgtcgacctcggtaccgagtacatcaaggct
actctcgtcaagcctggtattcccctagagattgtcctgaccaaggactcccgacgaaaa
gaaacctccgccgtatgcttcaagccttctaggaatggacctcaaaagggtgaatacccc
gagagggcctatggcgctgatgccatggctctcgccgctcgattccccagcgatgtctat
cccaacctcaagaccatcctcggcctgactactgaagactccgtggtgaaggagtacgcc
gcccgacaccccgcactgcaattgcagacccatcctactcgtaacacagccgcattcaag
agcaagtcttttactgaggagcaggaggcttggatggttgaggaactgctcgctatggaa
ctgcagagcattcagaagaacgctgaggtggccgctggtgatggatccatcatccgctcc
attgttcttaccgttcctcctttctacactatcgacgagaagcgcgctgttcaaacagcc
gctgagcttgctggtttgaaggttctgggacttctcagcgatggtcttgctgttggtctg
aactacgctactactcgagagttccccaacgttagcaatggatctaagcccgagtacaac
atcatcttcgatatgggcgctgggtctaccaaggctactgtcatgaagttccaaggacga
acaatcaaggatatcggcaagttgaacaagaccgtccaggaggttcacgttattggcgct
gcctgggaccgcactctcggcggagatgctttgaactacctcattgtcgatgatatggtc
aagaagttcgtcgagtccaagggcgcccagaaagcttccgttaccgccgagagcgtcaag
gctcacggccgcgccatcgcgaagctcagtaaccaagttggcaagattcgccatgtgttg
agtgccaaccaaaacactggcgctagctttgagggtctgtatgaggacattgacttcaga
tacaagatcagccgcgccgagttcgaggagatggctgctgagcatgctgagaggattact
gttgtgatcaacgatgccctcaagaccgctaacctcgacattatcgacatcgactctgtt
atccttcacggtggcgcttctcgtactcccttcgtccagaaggttttggagaagctgtct
ggatctacggacaagattcgatccaacgtcaactctgacgaagctgctgtttttggagct
ggtttccgcgctgctgagcttagccccagcttccgcgttaaagagatccgaatttcagag
cctggcttctactcatctggcgtgaagtgggagactaagggtaagactcaccaccagcgc
ctttggtctgctgtgtctcagggagccgttcccaaggagcttacatttacccatggcgag
gatttcactgctacattctaccagcagatcggatctgatgagaaggatgtcaaggtcctt
actacaaagaacttgactgctactattactgctatcaaacaaaagtacccttcgtgtgtt
gagtctgagattcagttcaaactcggtgtcaaactcagcaacgagaatggcgaggttcag
gttgccaaggctgctgttgagtgtgaagctgaggtcaaagaaggcctcgttgatggtgtc
aagaacctctttggctttggaaagaaggaccagaaacctttgaaagagggttctgagggc
tccgaggaggagatgaaggatggtaagtcttcgtcctccaccacttcttctgaatcttct
actgcttctgaggccgaatccgcttcttctggaagcgctgaagaggtcaaacctgaggtc
aagaagcgggagactgttggcatccctgtggagatcacccttgaggatctcggtattcca
agccttaccaaggcagagatctctgcttctaaggatcgtcttaagtcctttgcagcttct
gacaaggcacgactccagcgagaggaggctcttaaccagcttgaggcattcacatacaag
attagggatctccttgaaggcgatgctttcatcgaggcatctagtgagaaggaaaggacc
aagctggctggtctctccagcgagacaagtgactggctctacgctgatggcgcagaggct
acaaaggatgttctcaagtccaagctcaaggtcctcaaggaccttgtcgcccctatccag
aagagggttgaagagtccgagaagcgccccgagcttaccacttcgttgaaggagtctctg
gaacgaacttctgaattcctcaacaagatcaaggagcagatcgctgagcacgaaagctgg
cacaagtccgcctctgagtcggcgtccgcttcttcatcaactgaatcttccagcacagat
gtcgctggagagaaggccactggcgactttgacggacttgaagatgaagacagtgcagct
gctacagcccgtaagatggaggatgtcatcaaggagaagggtcctatccctcctctgtac
accttggaggacctcaaggaggctagtgacctttacaagtccacacaagactggttgaac
gagcttgagcccaagcaggctaagctggctgccaacgtggaccctgtgcttctcatcaag
gacctcaaggccaagcgcgacaagctcgagaaggtcagcatggaggtcgccctcaagggt
gccaggaaagttgaggagaagaaccgacaggctaagaaggccgctaaagaagccaagaag
agcaaaggaaagaagaccaagacaacaagcggagacgcatcacaggagcctattcagctc
aacgctgaggacttcatgaaggatggtgagatcgacaaggagcagcttgagaaactgatc
aacaacatgaagaaggagaacgagaagaaggatgagggagagaagaagcagacgcatgac
gaactatag
>Fp66
atggcatctcgagtctcgccgctcatgacgctcttggcgacgattttcctcttcgccacc
aatgttttcgccatttccgctgtcttgggcgtcgacctcggtaccgagtacatcaaggct
actctcgtcaagcctggtattcccctagagattgtcctgaccaaggactcccgacgaaaa
gaaacctccgccgtatgcttcaagccttctaggaatggacctcaaaagggtgaatacccc
gagagggcctatggcgctgatgccatggctctcgccgctcgattccccagcgatgtctat
cccaacctcaagaccatcctcggcctgactactgaagactccgtggtgaaggagtacgcc
gcccgacaccccgcactgcaattgcagacccatcctactcgtaacacagccgcattcaag
agcaagtcttttactgaggagcaggaggcttggatggttgaggaactgctcgctatggaa
ctgcagagcattcagaagaacgctgaggtggccgctggtgatggatccatcatccgctcc
attgttcttaccgttcctcctttctacactatcgacgagaagcgcgctgttcaaacagcc
gctgagcttgctggtttgaaggttctgggacttctcagcgatggtcttgctgttggtctg
aactacgctactactcgagagttccccaacgttagcaatggatctaagcccgagtacaac
atcatcttcgatatgggcgctgggtctaccaaggctactgtcatgaagttccaaggacga
acaatcaaggatatcggcaagttgaacaagaccgtccaggaggttcacgttattggcgct
gcctgggaccgcactctcggcggagatgctttgaactacctcattgtcgatgatatggtc
aagaagttcgtcgagtccaagggcgcccagaaagcttccgttaccgccgagagcgtcaag
gctcacggccgcgccatcgcgaagctcagtaaccaagttggcaagattcgccatgtgttg
agtgccaaccaaaacactggcgctagctttgagggtctgtatgaggacattgacttcaga
tacaagatcagccgcgccgagttcgaggagatggctgctgagcatgctgagaggattact
gttgtgatcaacgatgccctcaagaccgctaacctcgacattatcgacatcgactctgtt
atccttcacggtggcgcttctcgtactcccttcgtccagaaggttttggagaagctgtct
ggatctacggacaagattcgatccaacgtcaactctgacgaagctgctgtttttggagct
ggtttccgcgctgctgagcttagccccagcttccgcgttaaagagatccgaatttcagag
cctggcttctactcatctggcgtgaagtgggagactaagggtaagactcaccaccagcgc
ctttggtctgctgtgtctcagggagccgttcccaaggagcttacatttacccatggcgag
gatttcactgctacattctaccagcagatcggatctgatgagaaggatgtcaaggtcctt
actacaaagaacttgactgctactattactgctatcaaacaaaagtacccttcgtgtgtt
gagtctgagattcagttcaaactcggtgtcaaactcagcaacgagaatggcgaggttcag
gttgccaaggctgctgttgagtgtgaagctgaggtcaaagaaggcctcgttgatggtgtc
aagaacctctttggctttggaaagaaggaccagaaacctttgaaagagggttctgagggc
tccgaggaggagatgaaggatggtaagtcttcgtcctccaccacttcttctgaatcttct
actgcttctgaggccgaatccgcttcttctggaagcgctgaagaggtcaaacctgaggtc
aagaagcgggagactgttggcatccctgtggagatcacccttgaggatctcggtattcca
agccttaccaaggcagagatctctgcttctaaggatcgtcttaagtcctttgcagcttct
gacaaggcacgactccagcgagaggaggctcttaaccagcttgaggcattcacatacaag
attagggatctccttgaaggcgatgctttcatcgaggcatctagtgagaaggaaaggacc
aagctggctggtctctccagcgagacaagtgactggctctacgctgatggcgcagaggct
acaaaggatgttctcaagtccaagctcaaggtcctcaaggaccttgtcgcccctatccag
aagagggttgaagagtccgagaagcgccccgagcttaccacttcgttgaaggagtctctg
gaacgaacttctgaattcctcaacaagatcaaggagcagatcgctgagcacgaaagctgg
cacaagtccgcctctgagtcggcgtccgcttcttcatcaactgaatcttccagcacagat
gtcgctggagagaaggccactggcgactttgacggacttgaagatgaagacagtgcagct
gctacagcccgtaagatggaggatgtcatcaaggagaagggtcctatccctcctctgtac
accttggaggacctcaaggaggctagtgacctttacaagtccacacaagactggttgaac
gagcttgagcccaagcaggctaagctggctgccaacgtggaccctgtgcttctcatcaag
gacctcaaggccaagcgcgacaagctcgagaaggtcagcatggaggtcgccctcaagggt
gccaggaaagttgaggagaagaaccgacaggctaagaaggccgctaaagaagccaagaag
agcaaaggaaagaagaccaagacaacaagcggagacgcatcacaggagcctattcagctc
aacgctgaggacttcatgaaggatggtgagatcgacaaggagcagcttgagaaactgatc
aacaacatgaagaaggagaacgagaagaaggatgagggagagaagaagcagacgcatgac
gaactatag
>Fp72
atggcatctcgagtctcgccgctcatgacgctcttggcgacgattttcctcttcgccacc
aatgttttcgccatttccgctgtcttgggcgtcgacctcggtaccgagtacatcaaggct
actctcgtcaagcctggtattcccctagagattgtcctgaccaaggactcccgacgaaaa
gaaacctccgccgtatgcttcaagccttctaggaatggacctcaaaagggtgaatacccc
gagagggcctatggcgctgatgccatggctctcgccgctcgattccccagcgatgtctat
cccaacctcaagaccatcctcggcctgactactgaagactccgtggtgaaggagtacgcc
gcccgacaccccgcactgcaattgcagacccatcctactcgtaacacagccgcattcaag
agcaagtcttttactgaggagcaggaggcttggatggttgaggaactgctcgctatggaa
ctgcagagcattcagaagaacgctgaggtggccgctggtgatggatccatcatccgctcc
attgttcttaccgttcctcctttctacactatcgacgagaagcgcgctgttcaaacagcc
gctgagcttgctggtttgaaggttctgggacttctcagcgatggtcttgctgttggtctg
aactacgctactactcgagagttccccaacgttagcaatggatctaagcccgagtacaac
atcatcttcgatatgggcgctgggtctaccaaggctactgtcatgaagttccaaggacga
acaatcaaggatatcggcaagttgaacaagaccgtccaggaggttcacgttattggcgct
gcctgggaccgcactctcggcggagatgctttgaactacctcattgtcgatgatatggtc
aagaagttcgtcgagtccaagggcgcccagaaagcttccgttaccgccgagagcgtcaag
gctcacggccgcgccatcgcgaagctcagtaaccaagttggcaagattcgccatgtgttg
agtgccaaccaaaacactggcgctagctttgagggtctgtatgaggacattgacttcaga
tacaagatcagccgcgccgagttcgaggagatggctgctgagcatgctgagaggattact
gttgtgatcaacgatgccctcaagaccgctaacctcgacattatcgacatcgactctgtt
atccttcacggtggcgcttctcgtactcccttcgtccagaaggttttggagaagctgtct
ggatctacggacaagattcgatccaacgtcaactctgacgaagctgctgtttttggagct
ggtttccgcgctgctgagcttagccccagcttccgcgttaaagagatccgaatttcagag
cctggcttctactcatctggcgtgaagtgggagactaagggtaagactcaccaccagcgc
ctttggtctgctgtgtctcagggagccgttcccaaggagcttacatttacccatggcgag
gatttcactgctacattctaccagcagatcggatctgatgagaaggatgtcaaggtcctt
actacaaagaacttgactgctactattactgctatcaaacaaaagtacccttcgtgtgtt
gagtctgagattcagttcaaactcggtgtcaaactcagcaacgagaatggcgaggttcag
gttgccaaggctgctgttgagtgtgaagctgaggtcaaagaaggcctcgttgatggtgtc
aagaacctctttggctttggaaagaaggaccagaaacctttgaaagagggttctgagggc
tccgaggaggagatgaaggatggtaagtcttcgtcctccaccacttcttctgaatcttct
actgcttctgaggccgaatccgcttcttctggaagcgctgaagaggtcaaacctgaggtc
aagaagcgggagactgttggcatccctgtggagatcacccttgaggatctcggtattcca
agccttaccaaggcagagatctctgcttctaaggatcgtcttaagtcctttgcagcttct
gacaaggcacgactccagcgagaggaggctcttaaccagcttgaggcattcacatacaag
attagggatctccttgaaggcgatgctttcatcgaggcatctagtgagaaggaaaggacc
aagctggctggtctctccagcgagacaagtgactggctctacgctgatggcgcagaggct
acaaaggatgttctcaagtccaagctcaaggtcctcaaggaccttgtcgcccctatccag
aagagggttgaagagtccgagaagcgccccgagcttaccacttcgttgaaggagtctctg
gaacgaacttctgaattcctcaacaagatcaaggagcagatcgctgagcacgaaagctgg
cacaagtccgcctctgagtcggcgtccgcttcttcatcaactgaatcttccagcacagat
gtcgctggagagaaggccactggcgactttgacggacttgaagatgaagacagtgcagct
gctacagcccgtaagatggaggatgtcatcaaggagaagggtcctatccctcctctgtac
accttggaggacctcaaggaggctagtgacctttacaagtccacacaagactggttgaac
gagcttgagcccaagcaggctaagctggctgccaacgtggaccctgtgcttctcatcaag
gacctcaaggccaagcgcgacaagctcgagaaggtcagcatggaggtcgccctcaagggt
gccaggaaagttgaggagaagaaccgacaggctaagaaggccgctaaagaagccaagaag
agcaaaggaaagaagaccaagacaacaagcggagacgcatcacaggagcctattcagctc
aacgctgaggacttcatgaaggatggtgagatcgacaaggagcagcttgagaaactgatc
aacaacatgaagaaggagaacgagaagaaggatgagggagagaagaagcagacgcatgac
gaactatag
>Fp73
atggcatctcgagtctcgccgctcatgacgctcttggcgacgattttcctcttcgccacc
aatgttttcgccatttccgctgtcttgggcgtcgacctcggtaccgagtacatcaaggct
actctcgtcaagcctggtattcccctagagattgtcctgaccaaggactcccgacgaaaa
gaaacctccgccgtatgcttcaagccttctaggaatggacctcaaaagggtgaatacccc
gagagggcctatggcgctgatgccatggctctcgccgctcgattccccagcgatgtctat
cccaacctcaagaccatcctcggcctgactactgaagactccgtggtgaaggagtacgcc
gcccgacaccccgcactgcaattgcagacccatcctactcgtaacacagccgcattcaag
agcaagtcttttactgaggagcaggaggcttggatggttgaggaactgctcgctatggaa
ctgcagagcattcagaagaacgctgaggtggccgctggtgatggatccatcatccgctcc
attgttcttaccgttcctcctttctacactatcgacgagaagcgcgctgttcaaacagcc
gctgagcttgctggtttgaaggttctgggacttctcagcgatggtcttgctgttggtctg
aactacgctactactcgagagttccccaacgttagcaatggatctaagcccgagtacaac
atcatcttcgatatgggcgctgggtctaccaaggctactgtcatgaagttccaaggacga
acaatcaaggatatcggcaagttgaacaagaccgtccaggaggttcacgttattggcgct
gcctgggaccgcactctcggcggagatgctttgaactacctcattgtcgatgatatggtc
aagaagttcgtcgagtccaagggcgcccagaaagcttccgttaccgccgagagcgtcaag
gctcacggccgcgccatcgcgaagctcagtaaccaagttggcaagattcgccatgtgttg
agtgccaaccaaaacactggcgctagctttgagggtctgtatgaggacattgacttcaga
tacaagatcagccgcgccgagttcgaggagatggctgctgagcatgctgagaggattact
gttgtgatcaacgatgccctcaagaccgctaacctcgacattatcgacatcgactctgtt
atccttcacggtggcgcttctcgtactcccttcgtccagaaggttttggagaagctgtct
ggatctacggacaagattcgatccaacgtcaactctgacgaagctgctgtttttggagct
ggtttccgcgctgctgagcttagccccagcttccgcgttaaagagatccgaatttcagag
cctggcttctactcatctggcgtgaagtgggagactaagggtaagactcaccaccagcgc
ctttggtctgctgtgtctcagggagccgttcccaaggagcttacatttacccatggcgag
gatttcactgctacattctaccagcagatcggatctgatgagaaggatgtcaaggtcctt
actacaaagaacttgactgctactattactgctatcaaacaaaagtacccttcgtgtgtt
gagtctgagattcagttcaaactcggtgtcaaactcagcaacgagaatggcgaggttcag
gttgccaaggctgctgttgagtgtgaagctgaggtcaaagaaggcctcgttgatggtgtc
aagaacctctttggctttggaaagaaggaccagaaacctttgaaagagggttctgagggc
tccgaggaggagatgaaggatggtaagtcttcgtcctccaccacttcttctgaatcttct
actgcttctgaggccgaatccgcttcttctggaagcgctgaagaggtcaaacctgaggtc
aagaagcgggagactgttggcatccctgtggagatcacccttgaggatctcggtattcca
agccttaccaaggcagagatctctgcttctaaggatcgtcttaagtcctttgcagcttct
gacaaggcacgactccagcgagaggaggctcttaaccagcttgaggcattcacatacaag
attagggatctccttgaaggcgatgctttcatcgaggcatctagtgagaaggaaaggacc
aagctggctggtctctccagcgagacaagtgactggctctacgctgatggcgcagaggct
acaaaggatgttctcaagtccaagctcaaggtcctcaaggaccttgtcgcccctatccag
aagagggttgaagagtccgagaagcgccccgagcttaccacttcgttgaaggagtctctg
gaacgaacttctgaattcctcaacaagatcaaggagcagatcgctgagcacgaaagctgg
cacaagtccgcctctgagtcggcgtccgcttcttcatcaactgaatcttccagcacagat
gtcgctggagagaaggccactggcgactttgacggacttgaagatgaagacagtgcagct
gctacagcccgtaagatggaggatgtcatcaaggagaagggtcctatccctcctctgtac
accttggaggacctcaaggaggctagtgacctttacaagtccacacaagactggttgaac
gagcttgagcccaagcaggctaagctggctgccaacgtggaccctgtgcttctcatcaag
gacctcaaggccaagcgcgacaagctcgagaaggtcagcatagaggtcgccctcaagggt
gccaggaaagttgaggagaagaaccgacaggctaagaaggccgctaaagaagccaagaag
agcaaaggaaagaagaccaagacaacaagcggagacgcatcacaggagcctattcagctc
aacgctgaggacttcatgaaggatggtgagatcgacaaggagcagcttgagaaactgatc
aacaacatgaagaaggagaacgagaagaaggatgagggagagaagaagcagacgcatgac
gaactatag
>Fp76
atggcatctcgagtctcgccgctcatgacgctcttggcgacgattttcctcttcgccacc
aatgttttcgccatttccgctgtcttgggcgtcgacctcggtaccgagtacatcaaggct
actctcgtcaagcctggtattcccctagagattgtcctgaccaaggactcccgacgaaaa
gaaacctccgccgtatgcttcaagccttctaggaatggacctcaaaagggtgaatacccc
gagagggcctatggcgctgatgccatggctctcgccgctcgattccccagcgatgtctat
cccaacctcaagaccatcctcggcctgactactgaagactccgtggtgaaggagtacgcc
gcccgacaccccgcactgcaattgcagacccatcctactcgtaacacagccgcattcaag
agcaagtcttttactgaggagcaggaggcttggatggttgaggaactgctcgctatggaa
ctgcagagcattcagaagaacgctgaggtggccgctggtgatggatccatcatccgctcc
attgttcttaccgttcctcctttctacactatcgacgagaagcgcgctgttcaaacagcc
gctgagcttgctggtttgaaggttctgggacttctcagcgatggtcttgctgttggtctg
aactacgctactactcgagagttccccaacgttagcaatggatctaagcccgagtacaac
atcatcttcgatatgggcgctgggtctaccaaggctactgtcatgaagttccaaggacga
acaatcaaggatatcggcaagttgaacaagaccgtccaggaggttcacgttattggcgct
gcctgggaccgcactctcggcggagatgctttgaactacctcattgtcgatgatatggtc
aagaagttcgtcgagtccaagggcgcccagaaagcttccgttaccgccgagagcgtcaag
gctcacggccgcgccatcgcgaagctcagtaaccaagttggcaagattcgccatgtgttg
agtgccaaccaaaacactggcgctagctttgagggtctgtatgaggacattgacttcaga
tacaagatcagccgcgccgagttcgaggagatggctgctgagcatgctgagaggattact
gttgtgatcaacgatgccctcaagaccgctaacctcgacattatcgacatcgactctgtt
atccttcacggtggcgcttctcgtactcccttcgtccagaaggttttggagaagctgtct
ggatctacggacaagattcgatccaacgtcaactctgacgaagctgctgtttttggagct
ggtttccgcgctgctgagcttagccccagcttccgcgttaaagagatccgaatttcagag
cctggcttctactcatctggcgtgaagtgggagactaagggtaagactcaccaccagcgc
ctttggtctgctgtgtctcagggagccgttcccaaggagcttacatttacccatggcgag
gatttcactgctacattctaccagcagatcggatctgatgagaaggatgtcaaggtcctt
actacaaagaacttgactgctactattactgctatcaaacaaaagtacccttcgtgtgtt
gagtctgagattcagttcaaactcggtgtcaaactcagcaacgagaatggcgaggttcag
gttgccaaggctgctgttgagtgtgaagctgaggtcaaagaaggcctcgttgatggtgtc
aagaacctctttggctttggaaagaaggaccagaaacctttgaaagagggttctgagggc
tccgaggaggagatgaaggatggtaagtcttcgtcctccaccacttcttctgaatcttct
actgcttctgaggccgaatccgcttcttctggaagcgctgaagaggtcaaacctgaggtc
aagaagcgggagactgttggcatccctgtggagatcacccttgaggatctcggtattcca
agccttaccaaggcagagatctctgcttctaaggatcgtcttaagtcctttgcagcttct
gacaaggcacgactccagcgagaggaggctcttaaccagcttgaggcattcacatacaag
attagggatctccttgaaggcgatgctttcatcgaggcatctagtgagaaggaaaggacc
aagctggctggtctctccagcgagacaagtgactggctctacgctgatggcgcagaggct
acaaaggatgttctcaagtccaagctcaaggtcctcaaggaccttgtcgcccctatccag
aagagggttgaagagtccgagaagcgccccgagcttaccacttcgttgaaggagtctctg
gaacgaacttctgaattcctcaacaagatcaaggagcagatcgctgagcacgaaagctgg
cacaagtccgcctctgagtcggcgtccgcttcttcatcaactgaatcttccagcacagat
gtcgctggagagaaggccactggcgactttgacggacttgaagatgaagacagtgcagct
gctacagcccgtaagatggaggatgtcatcaaggagaagggtcctatccctcctctgtac
accttggaggacctcaaggaggctagtgacctttacaagtccacacaagactggttgaac
gagcttgagcccaagcaggctaagctggctgccaacgtggaccctgtgcttctcatcaag
gacctcaaggccaagcgcgacaagctcgagaaggtcagcatagaggtcgccctcaagggt
gccaggaaagttgaggagaagaaccgacaggctaagaaggccgctaaagaagccaagaag
agcaaaggaaagaagaccaagacaacaagcggagacgcatcacaggagcctattcagctc
aacgctgaggacttcatgaaggatggtgagatcgacaaggagcagcttgagaaactgatc
aacaacatgaagaaggagaacgagaagaaggatgagggagagaagaagcagacgcatgac
gaactatag
>Fp78
atggcatctcgagtctcgccgctcatgacgctcttggcgacgattttcctcttcgccacc
aatgttttcgccatttccgctgtcttgggcgtcgacctcggtaccgagtacatcaaggct
actctcgtcaagcctggtattcccctagagattgtcctgaccaaggactcccgacgaaaa
gaaacctccgccgtatgcttcaagccttctaggaatggacctcaaaagggtgaatacccc
gagagggcctatggcgctgatgccatggctctcgccgctcgattccccagcgatgtctat
cccaacctcaagaccatcctcggcctgactactgaagactccgtggtgaaggagtacgcc
gcccgacaccccgcactgcaattgcagacccatcctactcgtaacacagccgcattcaag
agcaagtcttttactgaggagcaggaggcttggatggttgaggaactgctcgctatggaa
ctgcagagcattcagaagaacgctgaggtggccgctggtgatggatccatcatccgctcc
attgttcttaccgttcctcctttctacactatcgacgagaagcgcgctgttcaaacagcc
gctgagcttgctggtttgaaggttctgggacttctcagcgatggtcttgctgttggtctg
aactacgctactactcgagagttccccaacgttagcaatggatctaagcccgagtacaac
atcatcttcgatatgggcgctgggtctaccaaggctactgtcatgaagttccaaggacga
acaatcaaggatatcggcaagttgaacaagaccgtccaggaggttcacgttattggcgct
gcctgggaccgcactctcggcggagatgctttgaactacctcattgtcgatgatatggtc
aagaagttcgtcgagtccaagggcgcccagaaagcttccgttaccgccgagagcgtcaag
gctcacggccgcgccatcgcgaagctcagtaaccaagttggcaagattcgccatgtgttg
agtgccaaccaaaacactggcgctagctttgagggtctgtatgaggacattgacttcaga
tacaagatcagccgcgccgagttcgaggagatggctgctgagcatgctgagaggattact
gttgtgatcaacgatgccctcaagaccgctaacctcgacattatcgacatcgactctgtt
atccttcacggtggcgcttctcgtactcccttcgtccagaaggttttggagaagctgtct
ggatctacggacaagattcgatccaacgtcaactctgacgaagctgctgtttttggagct
ggtttccgcgctgctgagcttagccccagcttccgcgttaaagagatccgaatttcagag
cctggcttctactcatctggcgtgaagtgggagactaagggtaagactcaccaccagcgc
ctttggtctgctgtgtctcagggagccgttcccaaggagcttacatttacccatggcgag
gatttcactgctacattctaccagcagatcggatctgatgagaaggatgtcaaggtcctt
actacaaagaacttgactgctactattactgctatcaaacaaaagtacccttcgtgtgtt
gagtctgagattcagttcaaactcggtgtcaaactcagcaacgagaatggcgaggttcag
gttgccaaggctgctgttgagtgtgaagctgaggtcaaagaaggcctcgttgatggtgtc
aagaacctctttggctttggaaagaaggaccagaaacctttgaaagagggttctgagggc
tccgaggaggagatgaaggatggtaagtcttcgtcctccaccacttcttctgaatcttct
actgcttctgaggccgaatccgcttcttctggaagcgctgaagaggtcaaacctgaggtc
aagaagcgggagactgttggcatccctgtggagatcacccttgaggatctcggtattcca
agccttaccaaggcagagatctctgcttctaaggatcgtcttaagtcctttgcagcttct
gacaaggcacgactccagcgagaggaggctcttaaccagcttgaggcattcacatacaag
attagggatctccttgaaggcgatgctttcatcgaggcatctagtgagaaggaaaggacc
aagctggctggtctctccagcgagacaagtgactggctctacgctgatggcgcagaggct
acaaaggatgttctcaagtccaagctcaaggtcctcaaggaccttgtcgcccctatccag
aagagggttgaagagtccgagaagcgccccgagcttaccacttcgttgaaggagtctctg
gaacgaacttctgaattcctcaacaagatcaaggagcagatcgctgagcacgaaagctgg
cacaagtccgcctctgagtcggcgtccgcttcttcatcaactgaatcttccagcacagat
gtcgctggagagaaggccactggcgactttgacggacttgaagatgaagacagtgcagct
gctacagcccgtaagatggaggatgtcatcaaggagaagggtcctatccctcctctgtac
accttggaggacctcaaggaggctagtgacctttacaagtccacacaagactggttgaac
gagcttgagcccaagcaggctaagctggctgccaacgtggaccctgtgcttctcatcaag
gacctcaaggccaagcgcgacaagctcgagaaggtcagcatggaggtcgccctcaagggt
gccaggaaagttgaggagaagaaccgacaggctaagaaggccgctaaagaagccaagaag
agcaaaggaaagaagaccaagacaacaagcggagacgcatcacaggagcctattcagctc
aacgctgaggacttcatgaaggatggtgagatcgacaaggagcagcttgagaaactgatc
aacaacatgaagaaggagaacgagaagaaggatgagggagagaagaagcagacgcatgac
gaactatag
>Fp81
atggcatctcgagtctcgccgctcatgacgctcttggcgacgattttcctcttcgccacc
aatgttttcgccatttccgctgtcttgggcgtcgacctcggtaccgagtacatcaaggct
actctcgtcaagcctggtattcccctagagattgtcctgaccaaggactcccgacgaaaa
gaaacctccgccgtatgcttcaagccttctaggaatggacctcaaaagggtgaatacccc
gagagggcctatggcgctgatgccatggctctcgccgctcgattccccagcgatgtctat
cccaacctcaagaccatcctcggcctgactactgaagactccgtggtgaaggagtacgcc
gcccgacaccccgcactgcaattgcagacccatcctactcgtaacacagccgcattcaag
agcaagtcttttactgaggagcaggaggcttggatggttgaggaactgctcgctatggaa
ctgcagagcattcagaagaacgctgaggtggccgctggtgatggatccatcatccgctcc
attgttcttaccgttcctcctttctacactatcgacgagaagcgcgctgttcaaacagcc
gctgagcttgctggtttgaaggttctgggacttctcagcgatggtcttgctgttggtctg
aactacgctactactcgagagttccccaacgttagcaatggatctaagcccgagtacaac
atcatcttcgatatgggcgctgggtctaccaaggctactgtcatgaagttccaaggacga
acaatcaaggatatcggcaagttgaacaagaccgtccaggaggttcacgttattggcgct
gcctgggaccgcactctcggcggagatgctttgaactacctcattgtcgatgatatggtc
aagaagttcgtcgagtccaagggcgcccagaaagcttccgttaccgccgagagcgtcaag
gctcacggccgcgccatcgcgaagctcagtaaccaagttggcaagattcgccatgtgttg
agtgccaaccaaaacactggcgctagctttgagggtctgtatgaggacattgacttcaga
tacaagatcagccgcgccgagttcgaggagatggctgctgagcatgctgagaggattact
gttgtgatcaacgatgccctcaagaccgctaacctcgacattatcgacatcgactctgtt
atccttcacggtggcgcttctcgtactcccttcgtccagaaggttttggagaagctgtct
ggatctacggacaagattcgatccaacgtcaactctgacgaagctgctgtttttggagct
ggtttccgcgctgctgagcttagccccagcttccgcgttaaagagatccgaatttcagag
cctggcttctactcatctggcgtgaagtgggagactaagggtaagactcaccaccagcgc
ctttggtctgctgtgtctcagggagccgttcccaaggagcttacatttacccatggcgag
gatttcactgctacattctaccagcagatcggatctgatgagaaggatgtcaaggtcctt
actacaaagaacttgactgctactattactgctatcaaacaaaagtacccttcgtgtgtt
gagtctgagattcagttcaaactcggtgtcaaactcagcaacgagaatggcgaggttcag
gttgccaaggctgctgttgagtgtgaagctgaggtcaaagaaggcctcgttgatggtgtc
aagaacctctttggctttggaaagaaggaccagaaacctttgaaagagggttctgagggc
tccgaggaggagatgaaggatggtaagtcttcgtcctccaccacttcttctgaatcttct
actgcttctgaggccgaatccgcttcttctggaagcgctgaagaggtcaaacctgaggtc
aagaagcgggagactgttggcatccctgtggagatcacccttgaggatctcggtattcca
agccttaccaaggcagagatctctgcttctaaggatcgtcttaagtcctttgcagcttct
gacaaggcacgactccagcgagaggaggctcttaaccagcttgaggcattcacatacaag
attagggatctccttgaaggcgatgctttcatcgaggcatctagtgagaaggaaaggacc
aagctggctggtctctccagcgagacaagtgactggctctacgctgatggcgcagaggct
acaaaggatgttctcaagtccaagctcaaggtcctcaaggaccttgtcgcccctatccag
aagagggttgaagagtccgagaagcgccccgagcttaccacttcgttgaaggagtctctg
gaacgaacttctgaattcctcaacaagatcaaggagcagatcgctgagcacgaaagctgg
cacaagtccgcctctgagtcggcgtccgcttcttcatcaactgaatcttccagcacagat
gtcgctggagagaaggccactggcgactttgacggacttgaagatgaagacagtgcagct
gctacagcccgtaagatggaggatgtcatcaaggagaagggtcctatccctcctctgtac
accttggaggacctcaaggaggctagtgacctttacaagtccacacaagactggttgaac
gagcttgagcccaagcaggctaagctggctgccaacgtggaccctgtgcttctcatcaag
gacctcaaggccaagcgcgacaagctcgagaaggtcagcatggaggtcgccctcaagggt
gccaggaaagttgaggagaagaaccgacaggctaagaaggccgctaaagaagccaagaag
agcaaaggaaagaagaccaagacaacaagcggagacgcatcacaggagcctattcagctc
aacgctgaggacttcatgaaggatggtgagatcgacaaggagcagcttgagaaactgatc
aacaacatgaagaaggagaacgagaagaaggatgagggagagaagaagcagacgcatgac
gaactatag
>Fp84
atggcatctcgagtctcgccgctcatgacgctcttggcgacgattttcctcttcgccacc
aatgttttcgccatttccgctgtcttgggcgtcgacctcggtaccgagtacatcaaggct
actctcgtcaagcctggtattcccctagagattgtcctgaccaaggactcccgacgaaaa
gaaacctccgccgtatgcttcaagccttctaggaatggacctcaaaagggtgaatacccc
gagagggcctatggcgctgatgccatggctctcgccgctcgattccccagcgatgtctat
cccaacctcaagaccatcctcggcctgactactgaagactccgtggtgaaggagtacgcc
gcccgacaccccgcactgcaattgcagacccatcctactcgtaacacagccgcattcaag
agcaagtcttttactgaggagcaggaggcttggatggttgaggaactgctcgctatggaa
ctgcagagcattcagaagaacgctgaggtggccgctggtgatggatccatcatccgctcc
attgttcttaccgttcctcctttctacactatcgacgagaagcgcgctgttcaaacagcc
gctgagcttgctggtttgaaggttctgggacttctcagcgatggtcttgctgttggtctg
aactacgctactactcgagagttccccaacgttagcaatggatctaagcccgagtacaac
atcatcttcgatatgggcgctgggtctaccaaggctactgtcatgaagttccaaggacga
acaatcaaggatatcggcaagttgaacaagaccgtccaggaggttcacgttattggcgct
gcctgggaccgcactctcggcggagatgctttgaactacctcattgtcgatgatatggtc
aagaagttcgtcgagtccaagggcgcccagaaagcttccgttaccgccgagagcgtcaag
gctcacggccgcgccatcgcgaagctcagtaaccaagttggcaagattcgccatgtgttg
agtgccaaccaaaacactggcgctagctttgagggtctgtatgaggacattgacttcaga
tacaagatcagccgcgccgagttcgaggagatggctgctgagcatgctgagaggattact
gttgtgatcaacgatgccctcaagaccgctaacctcgacattatcgacatcgactctgtt
atccttcacggtggcgcttctcgtactcccttcgtccagaaggttttggagaagctgtct
ggatctacggacaagattcgatccaacgtcaactctgacgaagctgctgtttttggagct
ggtttccgcgctgctgagcttagccccagcttccgcgttaaagagatccgaatttcagag
cctggcttctactcatctggcgtgaagtgggagactaagggtaagactcaccaccagcgc
ctttggtctgctgtgtctcagggagccgttcccaaggagcttacatttacccatggcgag
gatttcactgctacattctaccagcagatcggatctgatgagaaggatgtcaaggtcctt
actacaaagaacttgactgctactattactgctatcaaacaaaagtacccttcgtgtgtt
gagtctgagattcagttcaaactcggtgtcaaactcagcaacgagaatggcgaggttcag
gttgccaaggctgctgttgagtgtgaagctgaggtcaaagaaggcctcgttgatggtgtc
aagaacctctttggctttggaaagaaggaccagaaacctttgaaagagggttctgagggc
tccgaggaggagatgaaggatggtaagtcttcgtcctccaccacttcttctgaatcttct
actgcttctgaggccgaatccgcttcttctggaagcgctgaagaggtcaaacctgaggtc
aagaagcgggagactgttggcatccctgtggagatcacccttgaggatctcggtattcca
agccttaccaaggcagagatctctgcttctaaggatcgtcttaagtcctttgcagcttct
gacaaggcacgactccagcgagaggaggctcttaaccagcttgaggcattcacatacaag
attagggatctccttgaaggcgatgctttcatcgaggcatctagtgagaaggaaaggacc
aagctggctggtctctccagcgagacaagtgactggctctacgctgatggcgcagaggct
acaaaggatgttctcaagtccaagctcaaggtcctcaaggaccttgtcgcccctatccag
aagagggttgaagagtccgagaagcgccccgagcttaccacttcgttgaaggagtctctg
gaacgaacttctgaattcctcaacaagatcaaggagcagatcgctgagcacgaaagctgg
cacaagtccgcctctgagtcggcgtccgcttcttcatcaactgaatcttccagcacagat
gtcgctggagagaaggccactggcgactttgacggacttgaagatgaagacagtgcagct
gctacagcccgtaagatggaggatgtcatcaaggagaagggtcctatccctcctctgtac
accttggaggacctcaaggaggctagtgacctttacaagtccacacaagactggttgaac
gagcttgagcccaagcaggctaagctggctgccaacgtggaccctgtgcttctcatcaag
gacctcaaggccaagcgcgacaagctcgagaaggtcagcatagaggtcgccctcaagggt
gccaggaaagttgaggagaagaaccgacaggctaagaaggccgctaaagaagccaagaag
agcaaaggaaagaagaccaagacaacaagcggagacgcatcacaggagcctattcagctc
aacgctgaggacttcatgaaggatggtgagatcgacaaggagcagcttgagaaactgatc
aacaacatgaagaaggagaacgagaagaaggatgagggagagaagaagcagacgcatgac
gaactatag
>Fp86
atggcatctcgagtctcgccgctcatgacgctcttggcgacgattttcctcttcgccacc
aatgttttcgccatttccgctgtcttgggcgtcgacctcggtaccgagtacatcaaggct
actctcgtcaagcctggtattcccctagagattgtcctgaccaaggactcccgacgaaaa
gaaacctccgccgtatgcttcaagccttctaggaatggacctcaaaagggtgaatacccc
gagagggcctatggcgctgatgccatggctctcgccgctcgattccccagcgatgtctat
cccaacctcaagaccatcctcggcctgactactgaagactccgtggtgaaggagtacgcc
gcccgacaccccgcactgcaattgcagacccatcctactcgtaacacagccgcattcaag
agcaagtcttttactgaggagcaggaggcttggatggttgaggaactgctcgctatggaa
ctgcagagcattcagaagaacgctgaggtggccgctggtgatggatccatcatccgctcc
attgttcttaccgttcctcctttctacactatcgacgagaagcgcgctgttcaaacagcc
gctgagcttgctggtttgaaggttctgggacttctcagcgatggtcttgctgttggtctg
aactacgctactactcgagagttccccaacgttagcaatggatctaagcccgagtacaac
atcatcttcgatatgggcgctgggtctaccaaggctactgtcatgaagttccaaggacga
acaatcaaggatatcggcaagttgaacaagaccgtccaggaggttcacgttattggcgct
gcctgggaccgcactctcggcggagatgctttgaactacctcattgtcgatgatatggtc
aagaagttcgtcgagtccaagggcgcccagaaagcttccgttaccgccgagagcgtcaag
gctcacggccgcgccatcgcgaagctcagtaaccaagttggcaagattcgccatgtgttg
agtgccaaccaaaacactggcgctagctttgagggtctgtatgaggacattgacttcaga
tacaagatcagccgcgccgagttcgaggagatggctgctgagcatgctgagaggattact
gttgtgatcaacgatgccctcaagaccgctaacctcgacattatcgacatcgactctgtt
atccttcacggtggcgcttctcgtactcccttcgtccagaaggttttggagaagctgtct
ggatctacggacaagattcgatccaacgtcaactctgacgaagctgctgtttttggagct
ggtttccgcgctgctgagcttagccccagcttccgcgttaaagagatccgaatttcagag
cctggcttctactcatctggcgtgaagtgggagactaagggtaagactcaccaccagcgc
ctttggtctgctgtgtctcagggagccgttcccaaggagcttacatttacccatggcgag
gatttcactgctacattctaccagcagatcggatctgatgagaaggatgtcaaggtcctt
actacaaagaacttgactgctactattactgctatcaaacaaaagtacccttcgtgtgtt
gagtctgagattcagttcaaactcggtgtcaaactcagcaacgagaatggcgaggttcag
gttgccaaggctgctgttgagtgtgaagctgaggtcaaagaaggcctcgttgatggtgtc
aagaacctctttggctttggaaagaaggaccagaaacctttgaaagagggttctgagggc
tccgaggaggagatgaaggatggtaagtcttcgtcctccaccacttcttctgaatcttct
actgcttctgaggccgaatccgcttcttctggaagcgctgaagaggtcaaacctgaggtc
aagaagcgggagactgttggcatccctgtggagatcacccttgaggatctcggtattcca
agccttaccaaggcagagatctctgcttctaaggatcgtcttaagtcctttgcagcttct
gacaaggcacgactccagcgagaggaggctcttaaccagcttgaggcattcacatacaag
attagggatctccttgaaggcgatgctttcatcgaggcatctagtgagaaggaaaggacc
aagctggctggtctctccagcgagacaagtgactggctctacgctgatggcgcagaggct
acaaaggatgttctcaagtccaagctcaaggtcctcaaggaccttgtcgcccctatccag
aagagggttgaagagtccgagaagcgccccgagcttaccacttcgttgaaggagtctctg
gaacgaacttctgaattcctcaacaagatcaaggagcagatcgctgagcacgaaagctgg
cacaagtccgcctctgagtcggcgtccgcttcttcatcaactgaatcttccagcacagat
gtcgctggagagaaggccactggcgactttgacggacttgaagatgaagacagtgcagct
gctacagcccgtaagatggaggatgtcatcaaggagaagggtcctatccctcctctgtac
accttggaggacctcaaggaggctagtgacctttacaagtccacacaagactggttgaac
gagcttgagcccaagcaggctaagctggctgccaacgtggaccctgtgcttctcatcaag
gacctcaaggccaagcgcgacaagctcgagaaggtcagcatggaggtcgccctcaagggt
gccaggaaagttgaggagaagaaccgacaggctaagaaggccgctaaagaagccaagaag
agcaaaggaaagaagaccaagacaacaagcggagacgcatcacaggagcctattcagctc
aacgctgaggacttcatgaaggatggtgagatcgacaaggagcagcttgagaaactgatc
aacaacatgaagaaggagaacgagaagaaggatgagggagagaagaagcagacgcatgac
gaactatag
>Fvenenatum.busco
atggcatctccagtctcgccgctcatgacgctcttggcgacgattttcctcttcgccacc
aatgttttcgccatttccgctgttttgggtgtcgaccttggtaccgagtatattaaggcc
actctcgtcaagcctggtattcccctcgagattgtcttgaccaaggactcccgacgaaaa
gaaacctccgccgtctgcttcaagccttccagaaatggacctcaaaagggtgaatacccc
gagagggcctacggagccgacgccatggctctcgccgctcgcttccccagcgatgtctat
cccaacctcaaaaccatcctcggcctgtccactgaagactccgtggtgaaggagtacgcc
gcccgacaccccgcgctgcaattgcagtcccaccctactcgaaacacagccgcattcaag
agcaagtctttcactgaggagcaggaggcatggatggttgaggagctgcttgctatggag
ctgcagagcattcagaaaaacgctgaagtggctgctggcgatggatccatcatccgctcc
attgttcttaccgttcctcctttttacactatcgacgagaagcgcgctgttcaaacagca
gctgagcttgctggtctgaaggttctgggacttcttagcgacggtcttgccgttggtctg
aactacgctactactcgagagttccccaacgtcagtaacggatctaagcccgagtacaac
atcatcttcgatatgggcgctgggtctaccaaggctactgtcatgaagttccaaggccga
gcaatcaaggatatcggcaagttcaacaagaccgtccaggaggttcacgttgttggcgct
gcctgggaccgcactctcggcggagatgctttgaactacctcattgtcgatgacatggtc
aagaagttcgtcgagtccaagggcgcccagaaggcttccgttgccgccgagagcgtcaag
tctcacggtcgcgccatcgcaaagctcaacaaccaagttggcaagattcgccatgtgttg
agtgccaaccaaaacactggcgctagctttgagggtctgtacgaggacattgacttcagg
tacaagatcagccgcgccgagttcgaggagatggctgctgagcatgctgagaggattact
gttgttatcaacgatgctctcaaggccgctaacctcgacattatcgacatcgactcaatt
atccttcacggtggcgcttctcgcactcccttcgtccagaaggttttggagaagctctct
ggttctacagacaaaattcgatccaacgtcaactctgatgaggctgctgtttttggagct
ggtttccgcgccgctgagcttagccccagcttccgcgtcaaggagatccgaatttcagag
cctggcttctactcatctggcgtgaagtgggagaccaagggtaagactcaccaccagcgt
ctttggtctgccgtgtctcagggagccgttcccaaggagcttacatttaccaatggcgag
gatttcactgctacattctaccagcaaattggctctgatgaaaaggatgtcaaggtcctt
actacaaagaacttgactgctactattgctgctatcaagcaaaagtacccttcgtgtgtt
gagtctgagattcagttcaagctcggtgtcaaactcagcaacgagaatggcgaggttcag
attgccaaggctgctgttgagtgtgaggccgaggtcaaagaagggctcgttgatggtgtc
aagaacctctttggctttggaaagaaggaccagaagcccttgaaggagggatctgagggc
tctgaggaggagatgaaggacgataagtcttcgtcttccaccacttcttctgaatcttct
actgcttctgaggccgagtctgcttcttctggaagcgctgaggaggtcaagcctgaggtc
aagaagcgggagactgttggcatccctgttgagatcaccgttgaggatctcggtattcca
agtcttaccaaagcagagatctctgcttctaaggatcgtcttaagtcctttgccgcttcc
gacaaggcacgactccagcgagaggaggctctgaaccaacttgaggcgttcacatacaag
attagggatctccttgaaggtgatgctttcatcgaggcctctagtgagaagcaaaggacc
aagctggctgacctctccagcgagacaagtgactggctctacgctgatggcgcggaggct
acaaaggatgttctcaagtccaagctcaaggtcctcaaggatcttgtcgcccctatccag
aagagggttgaagagtctgagaagcgccccgagcttaccacttcgttgaaggagtctctg
gaacgaacttctgaattcctcaacaagatcaaggagcagatcgctgagcacgaaagctgg
cacaagtccgcctctgagtcggcgtccgcttcttcatcaactgaatcttccagcacagat
gctgctggagagaaggctactggtgattttgacggactcgaagacgaagacagtgcagct
gctacagcccgcaagatggaagacgtcatcaaggagaaggggcctattcctcctctgtac
actttggaagatctcaaggaggctagtgacctttacaagtccactcaagactggctgaac
gagcttgagcccaagcaggctaagctggctgccaacgtggaccctgtgcttctcatcaag
gacctcaaggccaagcgtgacaagctcgagaaagtcagcatggaagtcgcccttaagggt
gccaggaaggttgaggagaagaaccgacaggctaagaaggctgctaaggaagctaagaag
agcaaaggaaagaagagtaagacagcaagcggagacgcatcacaggagcctattcagctc
aacgctgaggacttcatgaaggatggtgagatcgacaaggagcagctcgaaaagctgatc
aataacatgaagaaggagaacgagaagaaggatgagggagagaagaagcagacacatgac
gaactatag
