# Supplementary material for: Apicidin biosynthesis is linked to accessory chromosomes in Fusarium poae isolates
Source: BMC Genomics. 2021 Aug 4;22:591. doi: 10.1186/s12864-021-07617-y (PMC8340494; doi:10.1186/s12864-021-07617-y)
Supplement: Supplementary file 17 — Additional file 17. Compressed folder containing alignments for each of the 4141 orthologs used in BUSCO analysis. [file 12864_2021_7617_MOESM17_ESM.zip › Fven2_nt_MAFFT/23788at5125_nt.mafft.fasta]

>Fp105
atggcgccgacttcggccagcatcacagctctcgcgcccttcaagcccgatcttcatgag
cgcgcctgggcttctgttcctcatccaacgcttcctttaatcgcaacagctcatgccaaa
gccgttaccgtatactctctctcaaccgcctctgcgcacagcgttctcaccggcggtcac
actcgttccgtccgctccgtcgcatggaagccccacctacgacccggcaacttatgcctt
gtcaccggaagttttgattctacagctggaatatggcgatgggagggtcaagagcaggag
gagggcggactagaagttgaagtaacacagcaaactttgcgaaagaagaataacgacgat
agcgacgatgaaaacgatgctgctaataaggagtgggagtttacacttgtccttgagggc
cacgattcagaaatcaagtcttgctctttcagcccttcaggctcttacctcgctacgtgt
tcgcgcgacaagtcagtttggatatgggaagacattggtgcctctgaagaggatgacgag
tgggagactattgctgtgcttaatgagcatgaaggtgacgtcaaggcagtcgcttggtgt
cctgacgtccctggccgtaattccattcgaagctactcggctgatgtgcttgccagcgca
agttacgataatacggtgcgcatctggcgcgaggatggcgatgctgaatgggtttgtgtc
gctgtccttgaggggcacgaaggcactgtctggggattgcaatgggaggcgcgaccacgt
gagggagatcagttcccaagattactgaccttctctgccgataacactatccgcgtatgg
acgttaaagcaggacgatgaggcagaggagagcgccacaggaggtgcagcaggcgctctg
ggtggcatccccaacactatgagaaggtctctacgagaggaatgggtatgcacagctgtt
ttgccaaagattcacacccgcgatatctactctgtgacatggagtgcgaagacaggaatg
gtagcaagcactggcagtgatggtgtcgttgcattgtacgccgaagatgccgaacaagat
acagatggtcaggaccaaactatgagcaacacagaggaggatagtaagcaatcttcatgg
agagttgttgctactcaacctggagctcacgggccttatgaggttaaccacgttacgtgg
tgtcggagatacgatgccggctcggaacgacgaggggaggaggagatgctggttacaacg
ggcgatgacgggattgtgcggccgtggcaagttgaggttcatgcgtcaaggtag
>Fp108
atggcgccgacttcggccagcatcacagctctcgcgcccttcaagcccgatcttcatgag
cgcgcctgggcttctgttcctcatccaacgcttcctttaatcgcaacagctcatgccaaa
gccgttaccgtatactctctctcaaccgcctctgcgcacagcgttctcaccggcggtcac
actcgttccgtccgctccgtcgcatggaagccccacctacgacccggcaacttatgcctt
gtcaccggaagttttgattctacagctggaatatggcgatgggagggtcaagagcaggag
gagggcggactagaagttgaagtaacacagcaaactttgcgaaagaagaataacgacgat
agcgacgatgaaaacgatgctgctaataaggagtgggagtttacacttgtccttgagggc
cacgattcagaaatcaagtcttgctctttcagcccttcaggctcttacctcgctacgtgt
tcgcgcgacaagtcagtttggatatgggaagacattggtgcctctgaagaggatgacgag
tgggagactattgctgtgcttaatgagcatgaaggtgacgtcaaggcagtcgcttggtgt
cctgacgtccctggccgtaattccattcgaagctactcggctgatgtgcttgccagcgca
agttacgataatacggtgcgcatctggcgcgaggatggcgatgctgaatgggtttgtgtc
gctgtccttgaggggcacgaaggcactgtctggggattgcaatgggaggcgcgaccacgt
gagggagatcagttcccaagattactgaccttctctgccgataacactatccgcgtatgg
acgttaaagcaggacgatgaggcagaggagagcgccacaggaggtgcagcaggcgctctg
ggtggcatccccaacactatgagaaggtctctacgagaggaatgggtatgcacagctgtt
ttgccaaagattcacacccgcgatatctactctgtgacatggagtgcgaagacaggaatg
gtagcaagcactggcagtgatggtgtcgttgcattgtacgccgaagatgccgaacaagat
acagatggtcaggaccaaactatgagcaacacagaggaggatagtaagcaatcttcatgg
agagttgttgctactcaacctggagctcacgggccttatgaggttaaccacgttacgtgg
tgtcggagatacgatgccggctcggaacgacgaggggaggaggagatgctggttacaacg
ggcgatgacgggattgtgcggccgtggcaagttgaggttcatgcgtcaaggtag
>Fp118
atggcgccgacttcggccagcatcacagctctcgcgcccttcaagcccgatcttcatgag
cgcgcctgggcttctgttcctcatccaacgcttcctttaatcgcaacagctcatgccaaa
gccgttaccgtatactctctctcaaccgcctctgcgcacagcgttctcaccggcggtcac
actcgttccgtccgctccgtcgcatggaagccccacctacgacccggcaacttatgcctt
gtcaccggaagttttgattctacagctggaatatggcgatgggagggtcaagagcaggag
gagggcggactagaagttgaagtaacacagcaaactttgcgaaagaagaataacgacgat
agcgacgatgaaaacgatgctgctaataaggagtgggagtttacacttgtccttgagggc
cacgattcagaaatcaagtcttgctctttcagcccttcaggctcttacctcgctacgtgt
tcgcgcgacaagtcagtttggatatgggaagacattggtgcctctgaagaggatgacgag
tgggagactattgctgtgcttaatgagcatgaaggtgacgtcaaggcagtcgcttggtgt
cctgacgtccctggccgtaattccattcgaagctactcggctgatgtgcttgccagcgca
agttacgataatacggtgcgcatctggcgcgaggatggcgatgctgaatgggtttgtgtc
gctgtccttgaggggcacgaaggcactgtctggggattgcaatgggaggcgcgaccacgt
gagggagatcagttcccaagattactgaccttctctgccgataacactatccgcgtatgg
acgttaaagcaggacgatgaggcagaggagagcgccacaggaggtgcagcaggcgctctg
ggtggcatccccaacactatgagaaggtctctacgagaggaatgggtatgcacagctgtt
ttgccaaagattcacacccgcgatatctactctgtgacatggagtgcgaagacaggaatg
gtagcaagcactggcagtgatggtgtcgttgcattgtacgccgaagatgccgaacaagat
acagatggtcaggaccaaactatgagcaacacagaggaggatagtaagcaatcttcatgg
agagttgttgctactcaacctggagctcacgggccttatgaggttaaccacgttacgtgg
tgtcggagatacgatgccggctcggaacgacgaggggaggaggagatgctggttacaacg
ggcgatgacgggattgtgcggccgtggcaagttgaggttcatgcgtcaaggtag
>Fp122
atggcgccgacttcggccagcatcacagctctcgcgcccttcaagcccgatcttcatgag
cgcgcctgggcttctgttcctcatccaacgcttcctttaatcgcaacagctcatgccaaa
gccgttaccgtatactctctctcaaccgcctctgcgcacagcgttctcaccggcggtcac
actcgttccgtccgctccgtcgcatggaagccccacctacgacccggcaacttatgcctt
gtcaccggaagttttgattctacagctggaatatggcgatgggagggtcaagagcaggag
gagggcggactagaagttgaagtaacacagcaaactttgcgaaagaagaataacgacgat
agcgacgatgaaaacgatgctgctaataaggagtgggagtttacacttgtccttgagggc
cacgattcagaaatcaagtcttgctctttcagcccttcaggctcttacctcgctacgtgt
tcgcgcgacaagtcagtttggatatgggaagacattggtgcctctgaagaggatgacgag
tgggagactattgctgtgcttaatgagcatgaaggtgacgtcaaggcagtcgcttggtgt
cctgacgtccctggccgtaattccattcgaagctactcggctgatgtgcttgccagcgca
agttacgataatacggtgcgcatctggcgcgaggatggcgatgctgaatgggtttgtgtc
gctgtccttgaggggcacgaaggcactgtctggggattgcaatgggaggcgcgaccacgt
gagggagatcagttcccaagattactgaccttctctgccgataacactatccgcgtatgg
acgttaaagcaggacgatgaggcagaggagagcgccacaggaggtgcagcaggcgctctg
ggtggcatccccaacactatgagaaggtctctacgagaggaatgggtatgcacagctgtt
ttgccaaagattcacacccgcgatatctactctgtgacatggagtgcgaagacaggaatg
gtagcaagcactggcagtgatggtgtcgttgcattgtacgccgaagatgccgaacaagat
acagatggtcaggaccaaactatgagcaacacagaggaggatagtaagcaatcttcatgg
agagttgttgctactcaacctggagctcacgggccttatgaggttaaccacgttacgtgg
tgtcggagatacgatgccggctcggaacgacgaggggaggaggagatgctggttacaacg
ggcgatgacgggattgtgcggccgtggcaagttgaggttcatgcgtcaaggtag
>Fp125
atggcgccgacttcggccagcatcacagctctcgcgcccttcaagcccgatcttcatgag
cgcgcctgggcttctgttcctcatccaacgcttcctttaatcgcaacagctcatgccaaa
gccgttaccgtatactctctctcaaccgcctctgcgcacagcgttctcaccggcggtcac
actcgttccgtccgctccgtcgcatggaagccccacctacgacccggcaacttatgcctt
gtcaccggaagttttgattctacagctggaatatggcgatgggagggtcaagagcaggag
gagggcggactagaagttgaagtaacacagcaaactttgcgaaagaagaataacgacgat
agcgacgatgaaaacgatgctgctaataaggagtgggagtttacacttgtccttgagggc
cacgattcagaaatcaagtcttgctctttcagcccttcaggctcttacctcgctacgtgt
tcgcgcgacaagtcagtttggatatgggaagacattggtgcctctgaagaggatgacgag
tgggagactattgctgtgcttaatgagcatgaaggtgacgtcaaggcagtcgcttggtgt
cctgacgtccctggccgtaattccattcgaagctactcggctgatgtgcttgccagcgca
agttacgataatacggtgcgcatctggcgcgaggatggcgatgctgaatgggtttgtgtc
gctgtccttgaggggcacgaaggcactgtctggggattgcaatgggaggcgcgaccacgt
gagggagatcagttcccaagattactgaccttctctgccgataacactatccgcgtatgg
acgttaaagcaggacgatgaggcagaggagagcgccacaggaggtgcagcaggcgctctg
ggtggcatccccaacactatgagaaggtctctacgagaggaatgggtatgcacagctgtt
ttgccaaagattcacacccgcgatatctactctgtgacatggagtgcgaagacaggaatg
gtagcaagcactggcagtgatggtgtcgttgcattgtacgccgaagatgccgaacaagat
acagatggtcaggaccaaactatgagcaacacagaggaggatagtaagcaatcttcatgg
agagttgttgctactcaacctggagctcacgggccttatgaggttaaccacgttacgtgg
tgtcggagatacgatgccggctcggaacgacgaggggaggaggagatgctggttacaacg
ggcgatgacgggattgtgcggccgtggcaagttgaggttcatgcgtcaaggtag
>Fp13r
atggcgccgacttcggccagcatcacagctctcgcgcccttcaagcccgatcttcatgag
cgcgcctgggcttctgttcctcatccaacgcttcctttaatcgcaacagctcatgccaaa
gccgttaccgtatactctctctcaaccgcctctgcgcacagcgttctcaccggcggtcac
actcgttccgtccgctccgtcgcatggaagccccacctacgacccggcaacttatgcctt
gtcaccggaagttttgattctacagctggaatatggcgatgggagggtcaagagcaggag
gagggcggactagaagttgaagtaacacagcaaactttgcgaaagaagaataacgacgat
agcgacgatgaaaacgatgctgctaataaggagtgggagtttacacttgtccttgagggc
cacgattcagaaatcaagtcttgctctttcagcccttcaggctcttacctcgctacgtgt
tcgcgcgacaagtcagtttggatatgggaagacattggtgcctctgaagaggatgacgag
tgggagactattgctgtgcttaatgagcatgaaggtgacgtcaaggcagtcgcttggtgt
cctgacgtccctggccgtaattccattcgaagctactcggctgatgtgcttgccagcgca
agttacgataatacggtgcgcatctggcgcgaggatggcgatgctgaatgggtttgtgtc
gctgtccttgaggggcacgaaggcactgtctggggattgcaatgggaggcgcgaccacgt
gagggagatcagttcccaagattactgaccttctctgccgataacactatccgcgtatgg
acgttaaagcaggacgatgaggcagaggagagcgccacaggaggtgcagcaggcgctctg
ggtggcatccccaacactatgagaaggtctctacgagaggaatgggtatgcacagctgtt
ttgccaaagattcacacccgcgatatctactctgtgacatggagtgcgaagacaggaatg
gtagcaagcactggcagtgatggtgtcgttgcattgtacgccgaagatgccgaacaagat
acagatggtcaggaccaaactatgagcaacacagaggaggatagtaagcaatcttcatgg
agagttgttgctactcaacctggagctcacgggccttatgaggttaaccacgttacgtgg
tgtcggagatacgatgccggctcggaacgacgaggggaggaggagatgctggttacaacg
ggcgatgacgggattgtgcggccgtggcaagttgaggttcatgcgtcaaggtag
>Fp144
atggcgccgacttcggccagcatcacagctctcgcgcccttcaagcccgatcttcatgag
cgcgcctgggcttctgttcctcatccaacgcttcctttaatcgcaacagctcatgccaaa
gccgttaccgtatactctctctcaaccgcctctgcgcacagcgttctcaccggcggtcac
actcgttccgtccgctccgtcgcatggaagccccacctacgacccggcaacttatgcctt
gtcaccggaagttttgattctacagctggaatatggcgatgggagggtcaagagcaggag
gagggcggactagaagttgaagtaacacagcaaactttgcgaaagaagaataacgacgat
agcgacgatgaaaacgatgctgctaataaggagtgggagtttacacttgtccttgagggc
cacgattcagaaatcaagtcttgctctttcagcccttcaggctcttacctcgctacgtgt
tcgcgcgacaagtcagtttggatatgggaagacattggtgcctctgaagaggatgacgag
tgggagactattgctgtgcttaatgagcatgaaggtgacgtcaaggcagtcgcttggtgt
cctgacgtccctggccgtaattccattcgaagctactcggctgatgtgcttgccagcgca
agttacgataatacggtgcgcatctggcgcgaggatggcgatgctgaatgggtttgtgtc
gctgtccttgaggggcacgaaggcactgtctggggattgcaatgggaggcgcgaccacgt
gagggagatcagttcccaagattactgaccttctctgccgataacactatccgcgtatgg
acgttaaagcaggacgatgaggcagaggagagcgccacaggaggtgcagcaggcgctctg
ggtggcatccccaacactatgagaaggtctctacgagaggaatgggtatgcacagctgtt
ttgccaaagattcacacccgcgatatctactctgtgacatggagtgcgaagacaggaatg
gtagcaagcactggcagtgatggtgtcgttgcattgtacgccgaagatgccgaacaagat
acagatggtcaggaccaaactatgagcaacacagaggaggatagtaagcaatcttcatgg
agagttgttgctactcaacctggagctcacgggccttatgaggttaaccacgttacgtgg
tgtcggagatacgatgccggctcggaacgacgaggggaggaggagatgctggttacaacg
ggcgatgacgggattgtgcggccgtggcaagttgaggttcatgcgtcaaggtag
>Fp146
atggcgccgacttcggccagcatcacagctctcgcgcccttcaagcccgatcttcatgag
cgcgcctgggcttctgttcctcatccaacgcttcctttaatcgcaacagctcatgccaaa
gccgttaccgtatactctctctcaaccgcctctgcgcacagcgttctcaccggcggtcac
actcgttccgtccgctccgtcgcatggaagccccacctacgacccggcaacttatgcctt
gtcaccggaagttttgattctacagctggaatatggcgatgggagggtcaagagcaggag
gagggcggactagaagttgaagtaacacagcaaactttgcgaaagaagaataacgacgat
agcgacgatgaaaacgatgctgctaataaggagtgggagtttacacttgtccttgagggc
cacgattcagaaatcaagtcttgctctttcagcccttcaggctcttacctcgctacgtgt
tcgcgcgacaagtcagtttggatatgggaagacattggtgcctctgaagaggatgacgag
tgggagactattgctgtgcttaatgagcatgaaggtgacgtcaaggcagtcgcttggtgt
cctgacgtccctggccgtaattccattcgaagctactcggctgatgtgcttgccagcgca
agttacgataatacggtgcgcatctggcgcgaggatggcgatgctgaatgggtttgtgtc
gctgtccttgaggggcacgaaggcactgtctggggattgcaatgggaggcgcgaccacgt
gagggagatcagttcccaagattactgaccttctctgccgataacactatccgcgtatgg
acgttaaagcaggacgatgaggcagaggagagcgccacaggaggtgcagcaggcgctctg
ggtggcatccccaacactatgagaaggtctctacgagaggaatgggtatgcacagctgtt
ttgccaaagattcacacccgcgatatctactctgtgacatggagtgcgaagacaggaatg
gtagcaagcactggcagtgatggtgtcgttgcattgtacgccgaagatgccgaacaagat
acagatggtcaggaccaaactatgagcaacacagaggaggatagtaagcaatcttcatgg
agagttgttgctactcaacctggagctcacgggccttatgaggttaaccacgttacgtgg
tgtcggagatacgatgccggctcggaacgacgaggggaggaggagatgctggttacaacg
ggcgatgacgggattgtgcggccgtggcaagttgaggttcatgcgtcaaggtag
>Fp155
atggcgccgacttcggccagcatcacagctctcgcgcccttcaagcccgatcttcatgag
cgcgcctgggcttctgttcctcatccaacgcttcctttaatcgcaacagctcatgccaaa
gccgttaccgtatactctctctcaaccgcctctgcgcacagcgttctcaccggcggtcac
actcgttccgtccgctccgtcgcatggaagccccacctacgacccggcaacttatgcctt
gtcaccggaagttttgattctacagctggaatatggcgatgggagggtcaagagcaggag
gagggcggactagaagttgaagtaacacagcaaactttgcgaaagaagaataacgacgat
agcgacgatgaaaacgatgctgctaataaggagtgggagtttacacttgtccttgagggc
cacgattcagaaatcaagtcttgctctttcagcccttcaggctcttacctcgctacgtgt
tcgcgcgacaagtcagtttggatatgggaagacattggtgcctctgaagaggatgacgag
tgggagactattgctgtgcttaatgagcatgaaggtgacgtcaaggcagtcgcttggtgt
cctgacgtccctggccgtaattccattcgaagctactcggctgatgtgcttgccagcgca
agttacgataatacggtgcgcatctggcgcgaggatggcgatgctgaatgggtttgtgtc
gctgtccttgaggggcacgaaggcactgtctggggattgcaatgggaggcgcgaccacgt
gagggagatcagttcccaagattactgaccttctctgccgataacactatccgcgtatgg
acgttaaagcaggacgatgaggcagaggagagcgccacaggaggtgcagcaggcgctctg
ggtggcatccccaacactatgagaaggtctctacgagaggaatgggtatgcacagctgtt
ttgccaaagattcacacccgcgatatctactctgtgacatggagtgcgaagacaggaatg
gtagcaagcactggcagtgatggtgtcgttgcattgtacgccgaagatgccgaacaagat
acagatggtcaggaccaaactatgagcaacacagaggaggatagtaagcaatcttcatgg
agagttgttgctactcaacctggagctcacgggccttatgaggttaaccacgttacgtgg
tgtcggagatacgatgccggctcggaacgacgaggggaggaggagatgctggttacaacg
ggcgatgacgggattgtgcggccgtggcaagttgaggttcatgcgtcaaggtag
>Fp157
atggcgccgacttcggccagcatcacagctctcgcgcccttcaagcccgatcttcatgag
cgcgcctgggcttctgttcctcatccaacgcttcctttaatcgcaacagctcatgccaaa
gccgttaccgtatactctctctcaaccgcctctgcgcacagcgttctcaccggcggtcac
actcgttccgtccgctccgtcgcatggaagccccacctacgacccggcaacttatgcctt
gtcaccggaagttttgattctacagctggaatatggcgatgggagggtcaagagcaggag
gagggcggactagaagttgaagtaacacagcaaactttgcgaaagaagaataacgacgat
agcgacgatgaaaacgatgctgctaataaggagtgggagtttacacttgtccttgagggc
cacgattcagaaatcaagtcttgctctttcagcccttcaggctcttacctcgctacgtgt
tcgcgcgacaagtcagtttggatatgggaagacattggtgcctctgaagaggatgacgag
tgggagactattgctgtgcttaatgagcatgaaggtgacgtcaaggcagtcgcttggtgt
cctgacgtccctggccgtaattccattcgaagctactcggctgatgtgcttgccagcgca
agttacgataatacggtgcgcatctggcgcgaggatggcgatgctgaatgggtttgtgtc
gctgtccttgaggggcacgaaggcactgtctggggattgcaatgggaggcgcgaccacgt
gagggagatcagttcccaagattactgaccttctctgccgataacactatccgcgtatgg
acgttaaagcaggacgatgaggcagaggagagcgccacaggaggtgcagcaggcgctctg
ggtggcatccccaacactatgagaaggtctctacgagaggaatgggtatgcacagctgtt
ttgccaaagattcacacccgcgatatctactctgtgacatggagtgcgaagacaggaatg
gtagcaagcactggcagtgatggtgtcgttgcattgtacgccgaagatgccgaacaagat
acagatggtcaggaccaaactatgagcaacacagaggaggatagtaagcaatcttcatgg
agagttgttgctactcaacctggagctcacgggccttatgaggttaaccacgttacgtgg
tgtcggagatacgatgccggctcggaacgacgaggggaggaggagatgctggttacaacg
ggcgatgacgggattgtgcggccgtggcaagttgaggttcatgcgtcaaggtag
>Fp16r
atggcgccgacttcggccagcatcacagctctcgcgcccttcaagcccgatcttcatgag
cgcgcctgggcttctgttcctcatccaacgcttcctttaatcgcaacagctcatgccaaa
gccgttaccgtatactctctctcaaccgcctctgcgcacagcgttctcaccggcggtcac
actcgttccgtccgctccgtcgcatggaagccccacctacgacccggcaacttatgcctt
gtcaccggaagttttgattctacagctggaatatggcgatgggagggtcaagagcaggag
gagggcggactagaagttgaagtaacacagcaaactttgcgaaagaagaataacgacgat
agcgacgatgaaaacgatgctgctaataaggagtgggagtttacacttgtccttgagggc
cacgattcagaaatcaagtcttgctctttcagcccttcaggctcttacctcgctacgtgt
tcgcgcgacaagtcagtttggatatgggaagacattggtgcctctgaagaggatgacgag
tgggagactattgctgtgcttaatgagcatgaaggtgacgtcaaggcagtcgcttggtgt
cctgacgtccctggccgtaattccattcgaagctactcggctgatgtgcttgccagcgca
agttacgataatacggtgcgcatctggcgcgaggatggcgatgctgaatgggtttgtgtc
gctgtccttgaggggcacgaaggcactgtctggggattgcaatgggaggcgcgaccacgt
gagggagatcagttcccaagattactgaccttctctgccgataacactatccgcgtatgg
acgttaaagcaggacgatgaggcagaggagagcgccacaggaggtgcagcaggcgctctg
ggtggcatccccaacactatgagaaggtctctacgagaggaatgggtatgcacagctgtt
ttgccaaagattcacacccgcgatatctactctgtgacatggagtgcgaagacaggaatg
gtagcaagcactggcagtgatggtgtcgttgcattgtacgccgaagatgccgaacaagat
acagatggtcaggaccaaactatgagcaacacagaggaggatagtaagcaatcttcatgg
agagttgttgctactcaacctggagctcacgggccttatgaggttaaccacgttacgtgg
tgtcggagatacgatgccggctcggaacgacgaggggaggaggagatgctggttacaacg
ggcgatgacgggattgtgcggccgtggcaagttgaggttcatgcgtcaaggtag
>Fp1r
atggcgccgacttcggccagcatcacagctctcgcgcccttcaagcccgatcttcatgag
cgcgcctgggcttctgttcctcatccaacgcttcctttaatcgcaacagctcatgccaaa
gccgttaccgtatactctctctcaaccgcctctgcgcacagcgttctcaccggcggtcac
actcgttccgtccgctccgtcgcatggaagccccacctacgacccggcaacttatgcctt
gtcaccggaagttttgattctacagctggaatatggcgatgggagggtcaagagcaggag
gagggcggactagaagttgaagtaacacagcaaactttgcgaaagaagaataacgacgat
agcgacgatgaaaacgatgctgctaataaggagtgggagtttacacttgtccttgagggc
cacgattcagaaatcaagtcttgctctttcagcccttcaggctcttacctcgctacgtgt
tcgcgcgacaagtcagtttggatatgggaagacattggtgcctctgaagaggatgacgag
tgggagactattgctgtgcttaatgagcatgaaggtgacgtcaaggcagtcgcttggtgt
cctgacgtccctggccgtaattccattcgaagctactcggctgatgtgcttgccagcgca
agttacgataatacggtgcgcatctggcgcgaggatggcgatgctgaatgggtttgtgtc
gctgtccttgaggggcacgaaggcactgtctggggattgcaatgggaggcgcgaccacgt
gagggagatcagttcccaagattactgaccttctctgccgataacactatccgcgtatgg
acgttaaagcaggacgatgaggcagaggagagcgccacaggaggtgcagcaggcgctctg
ggtggcatccccaacactatgagaaggtctctacgagaggaatgggtatgcacagctgtt
ttgccaaagattcacacccgcgatatctactctgtgacatggagtgcgaagacaggaatg
gtagcaagcactggcagtgatggtgtcgttgcattgtacgccgaagatgccgaacaagat
acagatggtcaggaccaaactatgagcaacacagaggaggatagtaagcaatcttcatgg
agagttgttgctactcaacctggagctcacgggccttatgaggttaaccacgttacgtgg
tgtcggagatacgatgccggctcggaacgacgaggggaggaggagatgctggttacaacg
ggcgatgacgggattgtgcggccgtggcaagttgaggttcatgcgtcaaggtag
>Fp21r
atggcgccgacttcggccagcatcacagctctcgcgcccttcaagcccgatcttcatgag
cgcgcctgggcttctgttcctcatccaacgcttcctttaatcgcaacagctcatgccaaa
gccgttaccgtatactctctctcaaccgcctctgcgcacagcgttctcaccggcggtcac
actcgttccgtccgctccgtcgcatggaagccccacctacgacccggcaacttatgcctt
gtcaccggaagttttgattctacagctggaatatggcgatgggagggtcaagagcaggag
gagggcggactagaagttgaagtaacacagcaaactttgcgaaagaagaataacgacgat
agcgacgatgaaaacgatgctgctaataaggagtgggagtttacacttgtccttgagggc
cacgattcagaaatcaagtcttgctctttcagcccttcaggctcttacctcgctacgtgt
tcgcgcgacaagtcagtttggatatgggaagacattggtgcctctgaagaggatgacgag
tgggagactattgctgtgcttaatgagcatgaaggtgacgtcaaggcagtcgcttggtgt
cctgacgtccctggccgtaattccattcgaagctactcggctgatgtgcttgccagcgca
agttacgataatacggtgcgcatctggcgcgaggatggcgatgctgaatgggtttgtgtc
gctgtccttgaggggcacgaaggcactgtctggggattgcaatgggaggcgcgaccacgt
gagggagatcagttcccaagattactgaccttctctgccgataacactatccgcgtatgg
acgttaaagcaggacgatgaggcagaggagagcgccacaggaggtgcagcaggcgctctg
ggtggcatccccaacactatgagaaggtctctacgagaggaatgggtatgcacagctgtt
ttgccaaagattcacacccgcgatatctactctgtgacatggagtgcgaagacaggaatg
gtagcaagcactggcagtgatggtgtcgttgcattgtacgccgaagatgccgaacaagat
acagatggtcaggaccaaactatgagcaacacagaggaggatagtaagcaatcttcatgg
agagttgttgctactcaacctggagctcacgggccttatgaggttaaccacgttacgtgg
tgtcggagatacgatgccggctcggaacgacgaggggaggaggagatgctggttacaacg
ggcgatgacgggattgtgcggccgtggcaagttgaggttcatgcgtcaaggtag
>Fp24r
atggcgccgacttcggccagcatcacagctctcgcgcccttcaagcccgatcttcatgag
cgcgcctgggcttctgttcctcatccaacgcttcctttaatcgcaacagctcatgccaaa
gccgttaccgtatactctctctcaaccgcctctgcgcacagcgttctcaccggcggtcac
actcgttccgtccgctccgtcgcatggaagccccacctacgacccggcaacttatgcctt
gtcaccggaagttttgattctacagctggaatatggcgatgggagggtcaagagcaggag
gagggcggactagaagttgaagtaacacagcaaactttgcgaaagaagaataacgacgat
agcgacgatgaaaacgatgctgctaataaggagtgggagtttacacttgtccttgagggc
cacgattcagaaatcaagtcttgctctttcagcccttcaggctcttacctcgctacgtgt
tcgcgcgacaagtcagtttggatatgggaagacattggtgcctctgaagaggatgacgag
tgggagactattgctgtgcttaatgagcatgaaggtgacgtcaaggcagtcgcttggtgt
cctgacgtccctggccgtaattccattcgaagctactcggctgatgtgcttgccagcgca
agttacgataatacggtgcgcatctggcgcgaggatggcgatgctgaatgggtttgtgtc
gctgtccttgaggggcacgaaggcactgtctggggattgcaatgggaggcgcgaccacgt
gagggagatcagttcccaagattactgaccttctctgccgataacactatccgcgtatgg
acgttaaagcaggacgatgaggcagaggagagcgccacaggaggtgcagcaggcgctctg
ggtggcatccccaacactatgagaaggtctctacgagaggaatgggtatgcacagctgtt
ttgccaaagattcacacccgcgatatctactctgtgacatggagtgcgaagacaggaatg
gtagcaagcactggcagtgatggtgtcgttgcattgtacgccgaagatgccgaacaagat
acagatggtcaggaccaaactatgagcaacacagaggaggatagtaagcaatcttcatgg
agagttgttgctactcaacctggagctcacgggccttatgaggttaaccacgttacgtgg
tgtcggagatacgatgccggctcggaacgacgaggggaggaggagatgctggttacaacg
ggcgatgacgggattgtgcggccgtggcaagttgaggttcatgcgtcaaggtag
>Fp2516
atggcgccgacttcggccagcatcacagctctcgcgcccttcaagcccgatcttcatgag
cgcgcctgggcttctgttcctcatccaacgcttcctttaatcgcaacagctcatgccaaa
gccgttaccgtatactctctctcaaccgcctctgcgcacagcgttctcaccggcggtcac
actcgttccgtccgctccgtcgcatggaagccccacctacgacccggcaacttatgcctt
gtcaccggaagttttgattctacagctggaatatggcgatgggagggtcaagagcaggag
gagggcggactagaagttgaagtaacacagcaaactttgcgaaagaagaataacgacgat
agcgacgatgaaaacgatgctgctaataaggagtgggagtttacacttgtccttgagggc
cacgattcagaaatcaagtcttgctctttcagcccttcaggctcttacctcgctacgtgt
tcgcgcgacaagtcagtttggatatgggaagacattggtgcctctgaagaggatgacgag
tgggagactattgctgtgcttaatgagcatgaaggtgacgtcaaggcagtcgcttggtgt
cctgacgtccctggccgtaattccattcgaagctactcggctgatgtgcttgccagcgca
agttacgataatacggtgcgcatctggcgcgaggatggcgatgctgaatgggtttgtgtc
gctgtccttgaggggcacgaaggcactgtctggggattgcaatgggaggcgcgaccacgt
gagggagatcagttcccaagattactgaccttctctgccgataacactatccgcgtatgg
acgttaaagcaggacgatgaggcagaggagagcgccacaggaggtgcagcaggcgctctg
ggtggcatccccaacactatgagaaggtctctacgagaggaatgggtatgcacagctgtt
ttgccaaagattcacacccgcgatatctactctgtgacatggagtgcgaagacaggaatg
gtagcaagcactggcagtgatggtgtcgttgcattgtacgccgaagatgccgaacaagat
acagatggtcaggaccaaactatgagcaacacagaggaggatagtaagcaatcttcatgg
agagttgttgctactcaacctggagctcacgggccttatgaggttaaccacgttacgtgg
tgtcggagatacgatgccggctcggaacgacgaggggaggaggagatgctggttacaacg
ggcgatgacgggattgtgcggccgtggcaagttgaggttcatgcgtcaaggtag
>Fp26r
atggcgccgacttcggccagcatcacagctctcgcgcccttcaagcccgatcttcatgag
cgcgcctgggcttctgttcctcatccaacgcttcctttaatcgcaacagctcatgccaaa
gccgttaccgtatactctctctcaaccgcctctgcgcacagcgttctcaccggcggtcac
actcgttccgtccgctccgtcgcatggaagccccacctacgacccggcaacttatgcctt
gtcaccggaagttttgattctacagctggaatatggcgatgggagggtcaagagcaggag
gagggcggactagaagttgaagtaacacagcaaactttgcgaaagaagaataacgacgat
agcgacgatgaaaacgatgctgctaataaggagtgggagtttacacttgtccttgagggc
cacgattcagaaatcaagtcttgctctttcagcccttcaggctcttacctcgctacgtgt
tcgcgcgacaagtcagtttggatatgggaagacattggtgcctctgaagaggatgacgag
tgggagactattgctgtgcttaatgagcatgaaggtgacgtcaaggcagtcgcttggtgt
cctgacgtccctggccgtaattccattcgaagctactcggctgatgtgcttgccagcgca
agttacgataatacggtgcgcatctggcgcgaggatggcgatgctgaatgggtttgtgtc
gctgtccttgaggggcacgaaggcactgtctggggattgcaatgggaggcgcgaccacgt
gagggagatcagttcccaagattactgaccttctctgccgataacactatccgcgtatgg
acgttaaagcaggacgatgaggcagaggagagcgccacaggaggtgcagcaggcgctctg
ggtggcatccccaacactatgagaaggtctctacgagaggaatgggtatgcacagctgtt
ttgccaaagattcacacccgcgatatctactctgtgacatggagtgcgaagacaggaatg
gtagcaagcactggcagtgatggtgtcgttgcattgtacgccgaagatgccgaacaagat
acagatggtcaggaccaaactatgagcaacacagaggaggatagtaagcaatcttcatgg
agagttgttgctactcaacctggagctcacgggccttatgaggttaaccacgttacgtgg
tgtcggagatacgatgccggctcggaacgacgaggggaggaggagatgctggttacaacg
ggcgatgacgggattgtgcggccgtggcaagttgaggttcatgcgtcaaggtag
>Fp33
atggcgccgacttcggccagcatcacagctctcgcgcccttcaagcccgatcttcatgag
cgcgcctgggcttctgttcctcatccaacgcttcctttaatcgcaacagctcatgccaaa
gccgttaccgtatactctctctcaaccgcctctgcgcacagcgttctcaccggcggtcac
actcgttccgtccgctccgtcgcatggaagccccacctacgacccggcaacttatgcctt
gtcaccggaagttttgattctacagctggaatatggcgatgggagggtcaagagcaggag
gagggcggactagaagttgaagtaacacagcaaactttgcgaaagaagaataacgacgat
agcgacgatgaaaacgatgctgctaataaggagtgggagtttacacttgtccttgagggc
cacgattcagaaatcaagtcttgctctttcagcccttcaggctcttacctcgctacgtgt
tcgcgcgacaagtcagtttggatatgggaagacattggtgcctctgaagaggatgacgag
tgggagactattgctgtgcttaatgagcatgaaggtgacgtcaaggcagtcgcttggtgt
cctgacgtccctggccgtaattccattcgaagctactcggctgatgtgcttgccagcgca
agttacgataatacggtgcgcatctggcgcgaggatggcgatgctgaatgggtttgtgtc
gctgtccttgaggggcacgaaggcactgtctggggattgcaatgggaggcgcgaccacgt
gagggagatcagttcccaagattactgaccttctctgccgataacactatccgcgtatgg
acgttaaagcaggacgatgaggcagaggagagcgccacaggaggtgcagcaggcgctctg
ggtggcatccccaacactatgagaaggtctctacgagaggaatgggtatgcacagctgtt
ttgccaaagattcacacccgcgatatctactctgtgacatggagtgcgaagacaggaatg
gtagcaagcactggcagtgatggtgtcgttgcattgtacgccgaagatgccgaacaagat
acagatggtcaggaccaaactatgagcaacacagaggaggatagtaagcaatcttcatgg
agagttgttgctactcaacctggagctcacgggccttatgaggttaaccacgttacgtgg
tgtcggagatacgatgccggctcggaacgacgaggggaggaggagatgctggttacaacg
ggcgatgacgggattgtgcggccgtggcaagttgaggttcatgcgtcaaggtag
>Fp34
atggcgccgacttcggccagcatcacagctctcgcgcccttcaagcccgatcttcatgag
cgcgcctgggcttctgttcctcatccaacgcttcctttaatcgcaacagctcatgccaaa
gccgttaccgtatactctctctcaaccgcctctgcgcacagcgttctcaccggcggtcac
actcgttccgtccgctccgtcgcatggaagccccacctacgacccggcaacttatgcctt
gtcaccggaagttttgattctacagctggaatatggcgatgggagggtcaagagcaggag
gagggcggactagaagttgaagtaacacagcaaactttgcgaaagaagaataacgacgat
agcgacgatgaaaacgatgctgctaataaggagtgggagtttacacttgtccttgagggc
cacgattcagaaatcaagtcttgctctttcagcccttcaggctcttacctcgctacgtgt
tcgcgcgacaagtcagtttggatatgggaagacattggtgcctctgaagaggatgacgag
tgggagactattgctgtgcttaatgagcatgaaggtgacgtcaaggcagtcgcttggtgt
cctgacgtccctggccgtaattccattcgaagctactcggctgatgtgcttgccagcgca
agttacgataatacggtgcgcatctggcgcgaggatggcgatgctgaatgggtttgtgtc
gctgtccttgaggggcacgaaggcactgtctggggattgcaatgggaggcgcgaccacgt
gagggagatcagttcccaagattactgaccttctctgccgataacactatccgcgtatgg
acgttaaagcaggacgatgaggcagaggagagcgccacaggaggtgcagcaggcgctctg
ggtggcatccccaacactatgagaaggtctctacgagaggaatgggtatgcacagctgtt
ttgccaaagattcacacccgcgatatctactctgtgacatggagtgcgaagacaggaatg
gtagcaagcactggcagtgatggtgtcgttgcattgtacgccgaagatgccgaacaagat
acagatggtcaggaccaaactatgagcaacacagaggaggatagtaagcaatcttcatgg
agagttgttgctactcaacctggagctcacgggccttatgaggttaaccacgttacgtgg
tgtcggagatacgatgccggctcggaacgacgaggggaggaggagatgctggttacaacg
ggcgatgacgggattgtgcggccgtggcaagttgaggttcatgcgtcaaggtag
>Fp35
atggcgccgacttcggccagcatcacagctctcgcgcccttcaagcccgatcttcatgag
cgcgcctgggcttctgttcctcatccaacgcttcctttaatcgcaacagctcatgccaaa
gccgttaccgtatactctctctcaaccgcctctgcgcacagcgttctcaccggcggtcac
actcgttccgtccgctccgtcgcatggaagccccacctacgacccggcaacttatgcctt
gtcaccggaagttttgattctacagctggaatatggcgatgggagggtcaagagcaggag
gagggcggactagaagttgaagtaacacagcaaactttgcgaaagaagaataacgacgat
agcgacgatgaaaacgatgctgctaataaggagtgggagtttacacttgtccttgagggc
cacgattcagaaatcaagtcttgctctttcagcccttcaggctcttacctcgctacgtgt
tcgcgcgacaagtcagtttggatatgggaagacattggtgcctctgaagaggatgacgag
tgggagactattgctgtgcttaatgagcatgaaggtgacgtcaaggcagtcgcttggtgt
cctgacgtccctggccgtaattccattcgaagctactcggctgatgtgcttgccagcgca
agttacgatactacggtgcgcatctggcgcgaggatggcgatgctgaatgggtttgtgtc
gctgtccttgaggggcacgaaggcactgtctggggattgcaatgggaggcgcgaccacgt
gagggagatcagttcccaagattactgaccttctctgccgataacactatccgcgtatgg
acgttaaagcaggacgatgaggcagaggagagcgccacaggaggtgcagcaggcgctctg
ggtggcatccccaacactatgagaaggtctctacgagaggaatgggtatgcacagctgtt
ttgccaaagattcacacccgcgatatctactctgtgacatggagtgcgaagacaggaatg
gtagcaagcactggcagtgatggtgtcgttgcattgtacgccgaagatgccgaacaagat
acagatggtcaggaccaaactatgagcaacacagaggaggatagtaagcaatcttcatgg
agagttgttgctactcaacctggagctcacgggccttatgaggttaaccacgttacgtgg
tgtcggagatacgatgccggctcggaacgacgaggggaggaggagatgctggttacaacg
ggcgatgacgggattgtgcggccgtggcaagttgaggttcatgcgtcaaggtag
>Fp38
atggcgccgacttcggccagcatcacagctctcgcgcccttcaagcccgatcttcatgag
cgcgcctgggcttctgttcctcatccaacgcttcctttaatcgcaacagctcatgccaaa
gccgttaccgtatactctctctcaaccgcctctgcgcacagcgttctcaccggcggtcac
actcgttccgtccgctccgtcgcatggaagccccacctacgacccggcaacttatgcctt
gtcaccggaagttttgattctacagctggaatatggcgatgggagggtcaagagcaggag
gagggcggactagaagttgaagtaacacagcaaactttgcgaaagaagaataacgacgat
agcgacgatgaaaacgatgctgctaataaggagtgggagtttacacttgtccttgagggc
cacgattcagaaatcaagtcttgctctttcagcccttcaggctcttacctcgctacgtgt
tcgcgcgacaagtcagtttggatatgggaagacattggtgcctctgaagaggatgacgag
tgggagactattgctgtgcttaatgagcatgaaggtgacgtcaaggcagtcgcttggtgt
cctgacgtccctggccgtaattccattcgaagctactcggctgatgtgcttgccagcgca
agttacgataatacggtgcgcatctggcgcgaggatggcgatgctgaatgggtttgtgtc
gctgtccttgaggggcacgaaggcactgtctggggattgcaatgggaggcgcgaccacgt
gagggagatcagttcccaagattactgaccttctctgccgataacactatccgcgtatgg
acgttaaagcaggacgatgaggcagaggagagcgccacaggaggtgcagcaggcgctctg
ggtggcatccccaacactatgagaaggtctctacgagaggaatgggtatgcacagctgtt
ttgccaaagattcacacccgcgatatctactctgtgacatggagtgcgaagacaggaatg
gtagcaagcactggcagtgatggtgtcgttgcattgtacgccgaagatgccgaacaagat
acagatggtcaggaccaaactatgagcaacacagaggaggatagtaagcaatcttcatgg
agagttgttgctactcaacctggagctcacgggccttatgaggttaaccacgttacgtgg
tgtcggagatacgatgccggctcggaacgacgaggggaggaggagatgctggttacaacg
ggcgatgacgggattgtgcggccgtggcaagttgaggttcatgcgtcaaggtag
>Fp39
atggcgccgacttcggccagcatcacagctctcgcgcccttcaagcccgatcttcatgag
cgcgcctgggcttctgttcctcatccaacgcttcctttaatcgcaacagctcatgccaaa
gccgttaccgtatactctctctcaaccgcctctgcgcacagcgttctcaccggcggtcac
actcgttccgtccgctccgtcgcatggaagccccacctacgacccggcaacttatgcctt
gtcaccggaagttttgattctacagctggaatatggcgatgggagggtcaagagcaggag
gagggcggactagaagttgaagtaacacagcaaactttgcgaaagaagaataacgacgat
agcgacgatgaaaacgatgctgctaataaggagtgggagtttacacttgtccttgagggc
cacgattcagaaatcaagtcttgctctttcagcccttcaggctcttacctcgctacgtgt
tcgcgcgacaagtcagtttggatatgggaagacattggtgcctctgaagaggatgacgag
tgggagactattgctgtgcttaatgagcatgaaggtgacgtcaaggcagtcgcttggtgt
cctgacgtccctggccgtaattccattcgaagctactcggctgatgtgcttgccagcgca
agttacgataatacggtgcgcatctggcgcgaggatggcgatgctgaatgggtttgtgtc
gctgtccttgaggggcacgaaggcactgtctggggattgcaatgggaggcgcgaccacgt
gagggagatcagttcccaagattactgaccttctctgccgataacactatccgcgtatgg
acgttaaagcaggacgatgaggcagaggagagcgccacaggaggtgcagcaggcgctctg
ggtggcatccccaacactatgagaaggtctctacgagaggaatgggtatgcacagctgtt
ttgccaaagattcacacccgcgatatctactctgtgacatggagtgcgaagacaggaatg
gtagcaagcactggcagtgatggtgtcgttgcattgtacgccgaagatgccgaacaagat
acagatggtcaggaccaaactatgagcaacacagaggaggatagtaagcaatcttcatgg
agagttgttgctactcaacctggagctcacgggccttatgaggttaaccacgttacgtgg
tgtcggagatacgatgccggctcggaacgacgaggggaggaggagatgctggttacaacg
ggcgatgacgggattgtgcggccgtggcaagttgaggttcatgcgtcaaggtag
>Fp42
atggcgccgacttcggccagcatcacagctctcgcgcccttcaagcccgatcttcatgag
cgcgcctgggcttctgttcctcatccaacgcttcctttaatcgcaacagctcatgccaaa
gccgttaccgtatactctctctcaaccgcctctgcgcacagcgttctcaccggcggtcac
actcgttccgtccgctccgtcgcatggaagccccacctacgacccggcaacttatgcctt
gtcaccggaagttttgattctacagctggaatatggcgatgggagggtcaagagcaggag
gagggcggactagaagttgaagtaacacagcaaactttgcgaaagaagaataacgacgat
agcgacgatgaaaacgatgctgctaataaggagtgggagtttacacttgtccttgagggc
cacgattcagaaatcaagtcttgctctttcagcccttcaggctcttacctcgctacgtgt
tcgcgcgacaagtcagtttggatatgggaagacattggtgcctctgaagaggatgacgag
tgggagactattgctgtgcttaatgagcatgaaggtgacgtcaaggcagtcgcttggtgt
cctgacgtccctggccgtaattccattcgaagctactcggctgatgtgcttgccagcgca
agttacgataatacggtgcgcatctggcgcgaggatggcgatgctgaatgggtttgtgtc
gctgtccttgaggggcacgaaggcactgtctggggattgcaatgggaggcgcgaccacgt
gagggagatcagttcccaagattactgaccttctctgccgataacactatccgcgtatgg
acgttaaagcaggacgatgaggcagaggagagcgccacaggaggtgcagcaggcgctctg
ggtggcatccccaacactatgagaaggtctctacgagaggaatgggtatgcacagctgtt
ttgccaaagattcacacccgcgatatctactctgtgacatggagtgcgaagacaggaatg
gtagcaagcactggcagtgatggtgtcgttgcattgtacgccgaagatgccgaacaagat
acagatggtcaggaccaaactatgagcaacacagaggaggatagtaagcaatcttcatgg
agagttgttgctactcaacctggagctcacgggccttatgaggttaaccacgttacgtgg
tgtcggagatacgatgccggctcggaacgacgaggggaggaggagatgctggttacaacg
ggcgatgacgggattgtgcggccgtggcaagttgaggttcatgcgtcaaggtag
>Fp44
atggcgccgacttcggccagcatcacagctctcgcgcccttcaagcccgatcttcatgag
cgcgcctgggcttctgttcctcatccaacgcttcctttaatcgcaacagctcatgccaaa
gccgttaccgtatactctctctcaaccgcctctgcgcacagcgttctcaccggcggtcac
actcgttccgtccgctccgtcgcatggaagccccacctacgacccggcaacttatgcctt
gtcaccggaagttttgattctacagctggaatatggcgatgggagggtcaagagcaggag
gagggcggactagaagttgaagtaacacagcaaactttgcgaaagaagaataacgacgat
agcgacgatgaaaacgatgctgctaataaggagtgggagtttacacttgtccttgagggc
cacgattcagaaatcaagtcttgctctttcagcccttcaggctcttacctcgctacgtgt
tcgcgcgacaagtcagtttggatatgggaagacattggtgcctctgaagaggatgacgag
tgggagactattgctgtgcttaatgagcatgaaggtgacgtcaaggcagtcgcttggtgt
cctgacgtccctggccgtaattccattcgaagctactcggctgatgtgcttgccagcgca
agttacgataatacggtgcgcatctggcgcgaggatggcgatgctgaatgggtttgtgtc
gctgtccttgaggggcacgaaggcactgtctggggattgcaatgggaggcgcgaccacgt
gagggagatcagttcccaagattactgaccttctctgccgataacactatccgcgtatgg
acgttaaagcaggacgatgaggcagaggagagcgccacaggaggtgcagcaggcgctctg
ggtggcatccccaacactatgagaaggtctctacgagaggaatgggtatgcacagctgtt
ttgccaaagattcacacccgcgatatctactctgtgacatggagtgcgaagacaggaatg
gtagcaagcactggcagtgatggtgtcgttgcattgtacgccgaagatgccgaacaagat
acagatggtcaggaccaaactatgagcaacacagaggaggatagtaagcaatcttcatgg
agagttgttgctactcaacctggagctcacgggccttatgaggttaaccacgttacgtgg
tgtcggagatacgatgccggctcggaacgacgaggggaggaggagatgctggttacaacg
ggcgatgacgggattgtgcggccgtggcaagttgaggttcatgcgtcaaggtag
>Fp49
atggcgccgacttcggccagcatcacagctctcgcgcccttcaagcccgatcttcatgag
cgcgcctgggcttctgttcctcatccaacgcttcctttaatcgcaacagctcatgccaaa
gccgttaccgtatactctctctcaaccgcctctgcgcacagcgttctcaccggcggtcac
actcgttccgtccgctccgtcgcatggaagccccacctacgacccggcaacttatgcctt
gtcaccggaagttttgattctacagctggaatatggcgatgggagggtcaagagcaggag
gagggcggactagaagttgaagtaacacagcaaactttgcgaaagaagaataacgacgat
agcgacgatgaaaacgatgctgctaataaggagtgggagtttacacttgtccttgagggc
cacgattcagaaatcaagtcttgctctttcagcccttcaggctcttacctcgctacgtgt
tcgcgcgacaagtcagtttggatatgggaagacattggtgcctctgaagaggatgacgag
tgggagactattgctgtgcttaatgagcatgaaggtgacgtcaaggcagtcgcttggtgt
cctgacgtccctggccgtaattccattcgaagctactcggctgatgtgcttgccagcgca
agttacgataatacggtgcgcatctggcgcgaggatggcgatgctgaatgggtttgtgtc
gctgtccttgaggggcacgaaggcactgtctggggattgcaatgggaggcgcgaccacgt
gagggagatcagttcccaagattactgaccttctctgccgataacactatccgcgtatgg
acgttaaagcaggacgatgaggcagaggagagcgccacaggaggtgcagcaggcgctctg
ggtggcatccccaacactatgagaaggtctctacgagaggaatgggtatgcacagctgtt
ttgccaaagattcacacccgcgatatctactctgtgacatggagtgcgaagacaggaatg
gtagcaagcactggcagtgatggtgtcgttgcattgtacgccgaagatgccgaacaagat
acagatggtcaggaccaaactatgagcaacacagaggaggatagtaagcaatcttcatgg
agagttgttgctactcaacctggagctcacgggccttatgaggttaaccacgttacgtgg
tgtcggagatacgatgccggctcggaacgacgaggggaggaggagatgctggttacaacg
ggcgatgacgggattgtgcggccgtggcaagttgaggttcatgcgtcaaggtag
>Fp50
atggcgccgacttcggccagcatcacagctctcgcgcccttcaagcccgatcttcatgag
cgcgcctgggcttctgttcctcatccaacgcttcctttaatcgcaacagctcatgccaaa
gccgttaccgtatactctctctcaaccgcctctgcgcacagcgttctcaccggcggtcac
actcgttccgtccgctccgtcgcatggaagccccacctacgacccggcaacttatgcctt
gtcaccggaagttttgattctacagctggaatatggcgatgggagggtcaagagcaggag
gagggcggactagaagttgaagtaacacagcaaactttgcgaaagaagaataacgacgat
agcgacgatgaaaacgatgctgctaataaggagtgggagtttacacttgtccttgagggc
cacgattcagaaatcaagtcttgctctttcagcccttcaggctcttacctcgctacgtgt
tcgcgcgacaagtcagtttggatatgggaagacattggtgcctctgaagaggatgacgag
tgggagactattgctgtgcttaatgagcatgaaggtgacgtcaaggcagtcgcttggtgt
cctgacgtccctggccgtaattccattcgaagctactcggctgatgtgcttgccagcgca
agttacgataatacggtgcgcatctggcgcgaggatggcgatgctgaatgggtttgtgtc
gctgtccttgaggggcacgaaggcactgtctggggattgcaatgggaggcgcgaccacgt
gagggagatcagttcccaagattactgaccttctctgccgataacactatccgcgtatgg
acgttaaagcaggacgatgaggcagaggagagcgccacaggaggtgcagcaggcgctctg
ggtggcatccccaacactatgagaaggtctctacgagaggaatgggtatgcacagctgtt
ttgccaaagattcacacccgcgatatctactctgtgacatggagtgcgaagacaggaatg
gtagcaagcactggcagtgatggtgtcgttgcattgtacgccgaagatgccgaacaagat
acagatggtcaggaccaaactatgagcaacacagaggaggatagtaagcaatcttcatgg
agagttgttgctactcaacctggagctcacgggccttatgaggttaaccacgttacgtgg
tgtcggagatacgatgccggctcggaacgacgaggggaggaggagatgctggttacaacg
ggcgatgacgggattgtgcggccgtggcaagttgaggttcatgcgtcaaggtag
>Fp51
atggcgccgacttcggccagcatcacagctctcgcgcccttcaagcccgatcttcatgag
cgcgcctgggcttctgttcctcatccaacgcttcctttaatcgcaacagctcatgccaaa
gccgttaccgtatactctctctcaaccgcctctgcgcacagcgttctcaccggcggtcac
actcgttccgtccgctccgtcgcatggaagccccacctacgacccggcaacttatgcctt
gtcaccggaagttttgattctacagctggaatatggcgatgggagggtcaagagcaggag
gagggcggactagaagttgaagtaacacagcaaactttgcgaaagaagaataacgacgat
agcgacgatgaaaacgatgctgctaataaggagtgggagtttacacttgtccttgagggc
cacgattcagaaatcaagtcttgctctttcagcccttcaggctcttacctcgctacgtgt
tcgcgcgacaagtcagtttggatatgggaagacattggtgcctctgaagaggatgacgag
tgggagactattgctgtgcttaatgagcatgaaggtgacgtcaaggcagtcgcttggtgt
cctgacgtccctggccgtaattccattcgaagctactcggctgatgtgcttgccagcgca
agttacgataatacggtgcgcatctggcgcgaggatggcgatgctgaatgggtttgtgtc
gctgtccttgaggggcacgaaggcactgtctggggattgcaatgggaggcgcgaccacgt
gagggagatcagttcccaagattactgaccttctctgccgataacactatccgcgtatgg
acgttaaagcaggacgatgaggcagaggagagcgccacaggaggtgcagcaggcgctctg
ggtggcatccccaacactatgagaaggtctctacgagaggaatgggtatgcacagctgtt
ttgccaaagattcacacccgcgatatctactctgtgacatggagtgcgaagacaggaatg
gtagcaagcactggcagtgatggtgtcgttgcattgtacgccgaagatgccgaacaagat
acagatggtcaggaccaaactatgagcaacacagaggaggatagtaagcaatcttcatgg
agagttgttgctactcaacctggagctcacgggccttatgaggttaaccacgttacgtgg
tgtcggagatacgatgccggctcggaacgacgaggggaggaggagatgctggttacaacg
ggcgatgacgggattgtgcggccgtggcaagttgaggttcatgcgtcaaggtag
>Fp59
atggcgccgacttcggccagcatcacagctctcgcgcccttcaagcccgatcttcatgag
cgcgcctgggcttctgttcctcatccaacgcttcctttaatcgcaacagctcatgccaaa
gccgttaccgtatactctctctcaaccgcctctgcgcacagcgttctcaccggcggtcac
actcgttccgtccgctccgtcgcatggaagccccacctacgacccggcaacttatgcctt
gtcaccggaagttttgattctacagctggaatatggcgatgggagggtcaagagcaggag
gagggcggactagaagttgaagtaacacagcaaactttgcgaaagaagaataacgacgat
agcgacgatgaaaacgatgctgctaataaggagtgggagtttacacttgtccttgagggc
cacgattcagaaatcaagtcttgctctttcagcccttcaggctcttacctcgctacgtgt
tcgcgcgacaagtcagtttggatatgggaagacattggtgcctctgaagaggatgacgag
tgggagactattgctgtgcttaatgagcatgaaggtgacgtcaaggcagtcgcttggtgt
cctgacgtccctggccgtaattccattcgaagctactcggctgatgtgcttgccagcgca
agttacgataatacggtgcgcatctggcgcgaggatggcgatgctgaatgggtttgtgtc
gctgtccttgaggggcacgaaggcactgtctggggattgcaatgggaggcgcgaccacgt
gagggagatcagttcccaagattactgaccttctctgccgataacactatccgcgtatgg
acgttaaagcaggacgatgaggcagaggagagcgccacaggaggtgcagcaggcgctctg
ggtggcatccccaacactatgagaaggtctctacgagaggaatgggtatgcacagctgtt
ttgccaaagattcacacccgcgatatctactctgtgacatggagtgcgaagacaggaatg
gtagcaagcactggcagtgatggtgtcgttgcattgtacgccgaagatgccgaacaagat
acagatggtcaggaccaaactatgagcaacacagaggaggatagtaagcaatcttcatgg
agagttgttgctactcaacctggagctcacgggccttatgaggttaaccacgttacgtgg
tgtcggagatacgatgccggctcggaacgacgaggggaggaggagatgctggttacaacg
ggcgatgacgggattgtgcggccgtggcaagttgaggttcatgcgtcaaggtag
>Fp63
atggcgccgacttcggccagcatcacagctctcgcgcccttcaagcccgatcttcatgag
cgcgcctgggcttctgttcctcatccaacgcttcctttaatcgcaacagctcatgccaaa
gccgttaccgtatactctctctcaaccgcctctgcgcacagcgttctcaccggcggtcac
actcgttccgtccgctccgtcgcatggaagccccacctacgacccggcaacttatgcctt
gtcaccggaagttttgattctacagctggaatatggcgatgggagggtcaagagcaggag
gagggcggactagaagttgaagtaacacagcaaactttgcgaaagaagaataacgacgat
agcgacgatgaaaacgatgctgctaataaggagtgggagtttacacttgtccttgagggc
cacgattcagaaatcaagtcttgctctttcagcccttcaggctcttacctcgctacgtgt
tcgcgcgacaagtcagtttggatatgggaagacattggtgcctctgaagaggatgacgag
tgggagactattgctgtgcttaatgagcatgaaggtgacgtcaaggcagtcgcttggtgt
cctgacgtccctggccgtaattccattcgaagctactcggctgatgtgcttgccagcgca
agttacgataatacggtgcgcatctggcgcgaggatggcgatgctgaatgggtttgtgtc
gctgtccttgaggggcacgaaggcactgtctggggattgcaatgggaggcgcgaccacgt
gagggagatcagttcccaagattactgaccttctctgccgataacactatccgcgtatgg
acgttaaagcaggacgatgaggcagaggagagcgccacaggaggtgcagcaggcgctctg
ggtggcatccccaacactatgagaaggtctctacgagaggaatgggtatgcacagctgtt
ttgccaaagattcacacccgcgatatctactctgtgacatggagtgcgaagacaggaatg
gtagcaagcactggcagtgatggtgtcgttgcattgtacgccgaagatgccgaacaagat
acagatggtcaggaccaaactatgagcaacacagaggaggatagtaagcaatcttcatgg
agagttgttgctactcaacctggagctcacgggccttatgaggttaaccacgttacgtgg
tgtcggagatacgatgccggctcggaacgacgaggggaggaggagatgctggttacaacg
ggcgatgacgggattgtgcggccgtggcaagttgaggttcatgcgtcaaggtag
>Fp65
atggcgccgacttcggccagcatcacagctctcgcgcccttcaagcccgatcttcatgag
cgcgcctgggcttctgttcctcatccaacgcttcctttaatcgcaacagctcatgccaaa
gccgttaccgtatactctctctcaaccgcctctgcgcacagcgttctcaccggcggtcac
actcgttccgtccgctccgtcgcatggaagccccacctacgacccggcaacttatgcctt
gtcaccggaagttttgattctacagctggaatatggcgatgggagggtcaagagcaggag
gagggcggactagaagttgaagtaacacagcaaactttgcgaaagaagaataacgacgat
agcgacgatgaaaacgatgctgctaataaggagtgggagtttacacttgtccttgagggc
cacgattcagaaatcaagtcttgctctttcagcccttcaggctcttacctcgctacgtgt
tcgcgcgacaagtcagtttggatatgggaagacattggtgcctctgaagaggatgacgag
tgggagactattgctgtgcttaatgagcatgaaggtgacgtcaaggcagtcgcttggtgt
cctgacgtccctggccgtaattccattcgaagctactcggctgatgtgcttgccagcgca
agttacgataatacggtgcgcatctggcgcgaggatggcgatgctgaatgggtttgtgtc
gctgtccttgaggggcacgaaggcactgtctggggattgcaatgggaggcgcgaccacgt
gagggagatcagttcccaagattactgaccttctctgccgataacactatccgcgtatgg
acgttaaagcaggacgatgaggcagaggagagcgccacaggaggtgcagcaggcgctctg
ggtggcatccccaacactatgagaaggtctctacgagaggaatgggtatgcacagctgtt
ttgccaaagattcacacccgcgatatctactctgtgacatggagtgcgaagacaggaatg
gtagcaagcactggcagtgatggtgtcgttgcattgtacgccgaagatgccgaacaagat
acagatggtcaggaccaaactatgagcaacacagaggaggatagtaagcaatcttcatgg
agagttgttgctactcaacctggagctcacgggccttatgaggttaaccacgttacgtgg
tgtcggagatacgatgccggctcggaacgacgaggggaggaggagatgctggttacaacg
ggcgatgacgggattgtgcggccgtggcaagttgaggttcatgcgtcaaggtag
>Fp66
atggcgccgacttcggccagcatcacagctctcgcgcccttcaagcccgatcttcatgag
cgcgcctgggcttctgttcctcatccaacgcttcctttaatcgcaacagctcatgccaaa
gccgttaccgtatactctctctcaaccgcctctgcgcacagcgttctcaccggcggtcac
actcgttccgtccgctccgtcgcatggaagccccacctacgacccggcaacttatgcctt
gtcaccggaagttttgattctacagctggaatatggcgatgggagggtcaagagcaggag
gagggcggactagaagttgaagtaacacagcaaactttgcgaaagaagaataacgacgat
agcgacgatgaaaacgatgctgctaataaggagtgggagtttacacttgtccttgagggc
cacgattcagaaatcaagtcttgctctttcagcccttcaggctcttacctcgctacgtgt
tcgcgcgacaagtcagtttggatatgggaagacattggtgcctctgaagaggatgacgag
tgggagactattgctgtgcttaatgagcatgaaggtgacgtcaaggcagtcgcttggtgt
cctgacgtccctggccgtaattccattcgaagctactcggctgatgtgcttgccagcgca
agttacgataatacggtgcgcatctggcgcgaggatggcgatgctgaatgggtttgtgtc
gctgtccttgaggggcacgaaggcactgtctggggattgcaatgggaggcgcgaccacgt
gagggagatcagttcccaagattactgaccttctctgccgataacactatccgcgtatgg
acgttaaagcaggacgatgaggcagaggagagcgccacaggaggtgcagcaggcgctctg
ggtggcatccccaacactatgagaaggtctctacgagaggaatgggtatgcacagctgtt
ttgccaaagattcacacccgcgatatctactctgtgacatggagtgcgaagacaggaatg
gtagcaagcactggcagtgatggtgtcgttgcattgtacgccgaagatgccgaacaagat
acagatggtcaggaccaaactatgagcaacacagaggaggatagtaagcaatcttcatgg
agagttgttgctactcaacctggagctcacgggccttatgaggttaaccacgttacgtgg
tgtcggagatacgatgccggctcggaacgacgaggggaggaggagatgctggttacaacg
ggcgatgacgggattgtgcggccgtggcaagttgaggttcatgcgtcaaggtag
>Fp72
atggcgccgacttcggccagcatcacagctctcgcgcccttcaagcccgatcttcatgag
cgcgcctgggcttctgttcctcatccaacgcttcctttaatcgcaacagctcatgccaaa
gccgttaccgtatactctctctcaaccgcctctgcgcacagcgttctcaccggcggtcac
actcgttccgtccgctccgtcgcatggaagccccacctacgacccggcaacttatgcctt
gtcaccggaagttttgattctacagctggaatatggcgatgggagggtcaagagcaggag
gagggcggactagaagttgaagtaacacagcaaactttgcgaaagaagaataacgacgat
agcgacgatgaaaacgatgctgctaataaggagtgggagtttacacttgtccttgagggc
cacgattcagaaatcaagtcttgctctttcagcccttcaggctcttacctcgctacgtgt
tcgcgcgacaagtcagtttggatatgggaagacattggtgcctctgaagaggatgacgag
tgggagactattgctgtgcttaatgagcatgaaggtgacgtcaaggcagtcgcttggtgt
cctgacgtccctggccgtaattccattcgaagctactcggctgatgtgcttgccagcgca
agttacgataatacggtgcgcatctggcgcgaggatggcgatgctgaatgggtttgtgtc
gctgtccttgaggggcacgaaggcactgtctggggattgcaatgggaggcgcgaccacgt
gagggagatcagttcccaagattactgaccttctctgccgataacactatccgcgtatgg
acgttaaagcaggacgatgaggcagaggagagcgccacaggaggtgcagcaggcgctctg
ggtggcatccccaacactatgagaaggtctctacgagaggaatgggtatgcacagctgtt
ttgccaaagattcacacccgcgatatctactctgtgacatggagtgcgaagacaggaatg
gtagcaagcactggcagtgatggtgtcgttgcattgtacgccgaagatgccgaacaagat
acagatggtcaggaccaaactatgagcaacacagaggaggatagtaagcaatcttcatgg
agagttgttgctactcaacctggagctcacgggccttatgaggttaaccacgttacgtgg
tgtcggagatacgatgccggctcggaacgacgaggggaggaggagatgctggttacaacg
ggcgatgacgggattgtgcggccgtggcaagttgaggttcatgcgtcaaggtag
>Fp73
atggcgccgacttcggccagcatcacagctctcgcgcccttcaagcccgatcttcatgag
cgcgcctgggcttctgttcctcatccaacgcttcctttaatcgcaacagctcatgccaaa
gccgttaccgtatactctctctcaaccgcctctgcgcacagcgttctcgccggcggtcac
actcgttccgtccgctccgtcgcatggaagccccacctacgacccggcaacttatgcctt
gtcaccggaagttttgattctacagctggaatatggcgatgggagggtcaagagcaggag
gagggcggactagaagttgaagtaacacagcaaactttgcgaaagaagaataacgacgat
agcgacgatgaaaacgatgctgctaataaggagtgggagtttacacttgtccttgagggc
cacgattcagaaatcaagtcttgctctttcagcccttcaggctcttacctcgctacgtgt
tcgcgcgacaagtcagtttggatatgggaagacattggtgcctctgaagaggatgacgag
tgggagactattgctgtgcttaatgagcatgaaggtgacgtcaaggcagtcgcttggtgt
cctgacgtccctggccgtaattccattcgaagctactcggctgatgtgcttgccagcgca
agttacgataatacggtgcgcatctggcgcgaggatggcgatgctgaatgggtttgtgtc
gctgtccttgaggggcacgaaggcactgtctggggattgcaatgggaggcgcgaccacgt
gagggagatcagttcccaagattactgaccttctctgccgataacactatccgcgtatgg
acgttaaagcaggacgatgaggcagaggagagcgccacaggaggtgcagcaggcgctctg
ggtggcatccccaacactatgagaaggtctctacgagaggaatgggtatgcacagctgtt
ttgccaaagattcacacccgcgatatctactctgtgacatggagtgcgaagacaggaatg
gtagcaagcactggcagtgatggtgtcgttgcattgtacgccgaagatgccgaacaagat
acagatggtcaggaccaaactatgagcaacacagaggaggatagtaagcaatcttcatgg
agagttgttgctactcaacctggagctcacgggccttatgaggttaaccacgttacgtgg
tgtcggagatacgatgccggctcggaacgacgaggggaggaggagatgctggttacaacg
ggcgatgacgggattgtgcggccgtggcaagttgaggttcatgcgtcaaggtag
>Fp76
atggcgccgacttcggccagcatcacagctctcgcgcccttcaagcccgatcttcatgag
cgcgcctgggcttctgttcctcatccaacgcttcctttaatcgcaacagctcatgccaaa
gccgttaccgtatactctctctcaaccgcctctgcgcacagcgttctcaccggcggtcac
actcgttccgtccgctccgtcgcatggaagccccacctacgacccggcaacttatgcctt
gtcaccggaagttttgattctacagctggaatatggcgatgggagggtcaagagcaggag
gagggcggactagaagttgaagtaacacagcaaactttgcgaaagaagaataacgacgat
agcgacgatgaaaacgatgctgctaataaggagtgggagtttacacttgtccttgagggc
cacgattcagaaatcaagtcttgctctttcagcccttcaggctcttacctcgctacgtgt
tcgcgcgacaagtcagtttggatatgggaagacattggtgcctctgaagaggatgacgag
tgggagactattgctgtgcttaatgagcatgaaggtgacgtcaaggcagtcgcttggtgt
cctgacgtccctggccgtaattccattcgaagctactcggctgatgtgcttgccagcgca
agttacgataatacggtgcgcatctggcgcgaggatggcgatgctgaatgggtttgtgtc
gctgtccttgaggggcacgaaggcactgtctggggattgcaatgggaggcgcgaccacgt
gagggagatcagttcccaagattactgaccttctctgccgataacactatccgcgtatgg
acgttaaagcaggacgatgaggcagaggagagcgccacaggaggtgcagcaggcgctctg
ggtggcatccccaacactatgagaaggtctctacgagaggaatgggtatgcacagctgtt
ttgccaaagattcacacccgcgatatctactctgtgacatggagtgcgaagacaggaatg
gtagcaagcactggcagtgatggtgtcgttgcattgtacgccgaagatgccgaacaagat
acagatggtcaggaccaaactatgagcaacacagaggaggatagtaagcaatcttcatgg
agagttgttgctactcaacctggagctcacgggccttatgaggttaaccacgttacgtgg
tgtcggagatacgatgccggctcggaacgacgaggggaggaggagatgctggttacaacg
ggcgatgacgggattgtgcggccgtggcaagttgaggttcatgcgtcaaggtag
>Fp78
atggcgccgacttcggccagcatcacagctctcgcgcccttcaagcccgatcttcatgag
cgcgcctgggcttctgttcctcatccaacgcttcctttaatcgcaacagctcatgccaaa
gccgttaccgtatactctctctcaaccgcctctgcgcacagcgttctcaccggcggtcac
actcgttccgtccgctccgtcgcatggaagccccacctacgacccggcaacttatgcctt
gtcaccggaagttttgattctacagctggaatatggcgatgggagggtcaagagcaggag
gagggcggactagaagttgaagtaacacagcaaactttgcgaaagaagaataacgacgat
agcgacgatgaaaacgatgctgctaataaggagtgggagtttacacttgtccttgagggc
cacgattcagaaatcaagtcttgctctttcagcccttcaggctcttacctcgctacgtgt
tcgcgcgacaagtcagtttggatatgggaagacattggtgcctctgaagaggatgacgag
tgggagactattgctgtgcttaatgagcatgaaggtgacgtcaaggcagtcgcttggtgt
cctgacgtccctggccgtaattccattcgaagctactcggctgatgtgcttgccagcgca
agttacgataatacggtgcgcatctggcgcgaggatggcgatgctgaatgggtttgtgtc
gctgtccttgaggggcacgaaggcactgtctggggattgcaatgggaggcgcgaccacgt
gagggagatcagttcccaagattactgaccttctctgccgataacactatccgcgtatgg
acgttaaagcaggacgatgaggcagaggagagcgccacaggaggtgcagcaggcgctctg
ggtggcatccccaacactatgagaaggtctctacgagaggaatgggtatgcacagctgtt
ttgccaaagattcacacccgcgatatctactctgtgacatggagtgcgaagacaggaatg
gtagcaagcactggcagtgatggtgtcgttgcattgtacgccgaagatgccgaacaagat
acagatggtcaggaccaaactatgagcaacacagaggaggatagtaagcaatcttcatgg
agagttgttgctactcaacctggagctcacgggccttatgaggttaaccacgttacgtgg
tgtcggagatacgatgccggctcggaacgacgaggggaggaggagatgctggttacaacg
ggcgatgacgggattgtgcggccgtggcaagttgaggttcatgcgtcaaggtag
>Fp81
atggcgccgacttcggccagcatcacagctctcgcgcccttcaagcccgatcttcatgag
cgcgcctgggcttctgttcctcatccaacgcttcctttaatcgcaacagctcatgccaaa
gccgttaccgtatactctctctcaaccgcctctgcgcacagcgttctcaccggcggtcac
actcgttccgtccgctccgtcgcatggaagccccacctacgacccggcaacttatgcctt
gtcaccggaagttttgattctacagctggaatatggcgatgggagggtcaagagcaggag
gagggcggactagaagttgaagtaacacagcaaactttgcgaaagaagaataacgacgat
agcgacgatgaaaacgatgctgctaataaggagtgggagtttacacttgtccttgagggc
cacgattcagaaatcaagtcttgctctttcagcccttcaggctcttacctcgctacgtgt
tcgcgcgacaagtcagtttggatatgggaagacattggtgcctctgaagaggatgacgag
tgggagactattgctgtgcttaatgagcatgaaggtgacgtcaaggcagtcgcttggtgt
cctgacgtccctggccgtaattccattcgaagctactcggctgatgtgcttgccagcgca
agttacgataatacggtgcgcatctggcgcgaggatggcgatgctgaatgggtttgtgtc
gctgtccttgaggggcacgaaggcactgtctggggattgcaatgggaggcgcgaccacgt
gagggagatcagttcccaagattactgaccttctctgccgataacactatccgcgtatgg
acgttaaagcaggacgatgaggcagaggagagcgccacaggaggtgcagcaggcgctctg
ggtggcatccccaacactatgagaaggtctctacgagaggaatgggtatgcacagctgtt
ttgccaaagattcacacccgcgatatctactctgtgacatggagtgcgaagacaggaatg
gtagcaagcactggcagtgatggtgtcgttgcattgtacgccgaagatgccgaacaagat
acagatggtcaggaccaaactatgagcaacacagaggaggatagtaagcaatcttcatgg
agagttgttgctactcaacctggagctcacgggccttatgaggttaaccacgttacgtgg
tgtcggagatacgatgccggctcggaacgacgaggggaggaggagatgctggttacaacg
ggcgatgacgggattgtgcggccgtggcaagttgaggttcatgcgtcaaggtag
>Fp84
atggcgccgacttcggccagcatcacagctctcgcgcccttcaagcccgatcttcatgag
cgcgcctgggcttctgttcctcatccaacgcttcctttaatcgcaacagctcatgccaaa
gccgttaccgtatactctctctcaaccgcctctgcgcacagcgttctcaccggcggtcac
actcgttccgtccgctccgtcgcatggaagccccacctacgacccggcaacttatgcctt
gtcaccggaagttttgattctacagctggaatatggcgatgggagggtcaagagcaggag
gagggcggactagaagttgaagtaacacagcaaactttgcgaaagaagaataacgacgat
agcgacgatgaaaacgatgctgctaataaggagtgggagtttacacttgtccttgagggc
cacgattcagaaatcaagtcttgctctttcagcccttcaggctcttacctcgctacgtgt
tcgcgcgacaagtcagtttggatatgggaagacattggtgcctctgaagaggatgacgag
tgggagactattgctgtgcttaatgagcatgaaggtgacgtcaaggcagtcgcttggtgt
cctgacgtccctggccgtaattccattcgaagctactcggctgatgtgcttgccagcgca
agttacgataatacggtgcgcatctggcgcgaggatggcgatgctgaatgggtttgtgtc
gctgtccttgaggggcacgaaggcactgtctggggattgcaatgggaggcgcgaccacgt
gagggagatcagttcccaagattactgaccttctctgccgataacactatccgcgtatgg
acgttaaagcaggacgatgaggcagaggagagcgccacaggaggtgcagcaggcgctctg
ggtggcatccccaacactatgagaaggtctctacgagaggaatgggtatgcacagctgtt
ttgccaaagattcacacccgcgatatctactctgtgacatggagtgcgaagacaggaatg
gtagcaagcactggcagtgatggtgtcgttgcattgtacgccgaagatgccgaacaagat
acagatggtcaggaccaaactatgagcaacacagaggaggatagtaagcaatcttcatgg
agagttgttgctactcaacctggagctcacgggccttatgaggttaaccacgttacgtgg
tgtcggagatacgatgccggctcggaacgacgaggggaggaggagatgctggttacaacg
ggcgatgacgggattgtgcggccgtggcaagttgaggttcatgcgtcaaggtag
>Fp86
atggcgccgacttcggccagcatcacagctctcgcgcccttcaagcccgatcttcatgag
cgcgcctgggcttctgttcctcatccaacgcttcctttaatcgcaacagctcatgccaaa
gccgttaccgtatactctctctcaaccgcctctgcgcacagcgttctcaccggcggtcac
actcgttccgtccgctccgtcgcatggaagccccacctacgacccggcaacttatgcctt
gtcaccggaagttttgattctacagctggaatatggcgatgggagggtcaagagcaggag
gagggcggactagaagttgaagtaacacagcaaactttgcgaaagaagaataacgacgat
agcgacgatgaaaacgatgctgctaataaggagtgggagtttacacttgtccttgagggc
cacgattcagaaatcaagtcttgctctttcagcccttcaggctcttacctcgctacgtgt
tcgcgcgacaagtcagtttggatatgggaagacattggtgcctctgaagaggatgacgag
tgggagactattgctgtgcttaatgagcatgaaggtgacgtcaaggcagtcgcttggtgt
cctgacgtccctggccgtaattccattcgaagctactcggctgatgtgcttgccagcgca
agttacgataatacggtgcgcatctggcgcgaggatggcgatgctgaatgggtttgtgtc
gctgtccttgaggggcacgaaggcactgtctggggattgcaatgggaggcgcgaccacgt
gagggagatcagttcccaagattactgaccttctctgccgataacactatccgcgtatgg
acgttaaagcaggacgatgaggcagaggagagcgccacaggaggtgcagcaggcgctctg
ggtggcatccccaacactatgagaaggtctctacgagaggaatgggtatgcacagctgtt
ttgccaaagattcacacccgcgatatctactctgtgacatggagtgcgaagacaggaatg
gtagcaagcactggcagtgatggtgtcgttgcattgtacgccgaagatgccgaacaagat
acagatggtcaggaccaaactatgagcaacacagaggaggatagtaagcaatcttcatgg
agagttgttgctactcaacctggagctcacgggccttatgaggttaaccacgttacgtgg
tgtcggagatacgatgccggctcggaacgacgaggggaggaggagatgctggttacaacg
ggcgatgacgggattgtgcggccgtggcaagttgaggttcatgcgtcaaggtag
>Fvenenatum.busco
atggcgccgacttcggccagcatcacagctctcgcgcccttcaagcccgatcttcatgag
cgcgcctgggcctctgttcctcacccgacactccctttgatcgcaacagctcatgccaaa
gccgtcaccgtatactctctctcaaccgcttcagcgcacagcgtcctcaccggcggccat
actcgttccgttcgctccgtcgcatggaagccccatctacgtcccggcaacttatgcctt
gttaccggaagttttgattctacagctggaatatggcgatgggagggccaagagcaggag
gaaggcggactagaagtcgaagtaacgcagcaaactctgcgaaggaagaacaacgacgat
agcgacgatgaaaacgatgccgctaataaggaatgggagtttacacttgtccttgagggt
cacgactcagaaatcaagtcttgttctttcagtccttcaggctcttacctcgctacgtgc
tcgcgcgacaagtcagtctggatatgggaagacattggtgcctctgaagaggatgacgag
tgggagactattgcagtgcttaacgagcatgaaggagacgtcaaggccgtcgcttggtgt
cccgacgtccctggccgcaattccattcgcagctactctgccgatgtgcttgctagcgcg
agttacgataatacggtgcgcatctggcgcgaagatggtgacgccgaatgggtttgcgtt
gctgtccttgaggggcatgagggcactgtctggggattgcagtgggaggcgcgaccacga
gagggagatcagttcccacgattactgaccttctccgccgacaacaccatccgtatatgg
acgttaaagcaggacgatgagggagaggagagcgccacaggaggtgcagcaggcgctcta
ggtggcatccccaacactatgcgaaggtctctacgagaggaatgggtatgcacagctgtt
tttccaaagattcacacccgcgatatttactctgtggcatggagtgcgaagacgggaatg
gtagcaagcactggtagtgatggcgttgttgcgctgtacgccgaggatggcgagcaagat
acagatggtcaagaccaaaccatgagcaacacagaggaa---agcaagcaatcttcatgg
agagttgtaactactcaacctggagctcacgggccgtatgaggttaaccacattacgtgg
tgtcggagatacgatgccggctcggaacgacgaggagaggaggagatgcttgttacaacg
ggcgacgacgggattgtgcggccgtggcaagttgaggttcatgcgccaaggtag
