# Supplementary material for: Apicidin biosynthesis is linked to accessory chromosomes in Fusarium poae isolates
Source: BMC Genomics. 2021 Aug 4;22:591. doi: 10.1186/s12864-021-07617-y (PMC8340494; doi:10.1186/s12864-021-07617-y)
Supplement: Supplementary file 17 — Additional file 17. Compressed folder containing alignments for each of the 4141 orthologs used in BUSCO analysis. [file 12864_2021_7617_MOESM17_ESM.zip › Fven2_nt_MAFFT/26883at5125_nt.mafft.fasta]

>Fp105
atggctatgcttcgtactggtcctcgtgaccctgatgcctttccggcaatgcagctcttt
ttgctagctattgttcgactcgcagagcctatcgccttgacatccatcttcccctatgcc
tgggctctcgttaaggatttccacattggtagcgaagaacacgcatcattctactcgggc
attcttatctcagccttctccctcgcagaggctgcgatgggcacctactggggtgcccta
tccgatcgaatcggacgcaagcctgttttaatgattggatcgcttgggacgatgctcagt
atgttgatggttggaatggctcccaactttggcattgccttgtttggccgtgctctaggt
ggtctactcaatggaaacattggtgtcattcaaactatggttggtgagctggtcaccaag
cctgagcatgagccccgtgctttctccataatgccttttgtatggagtatcggaaccatt
gtaggaccctccatcggcggcatgtttgccaacccccacgattcttggcctggagccttc
cctgctggtggcctctttcagcgttatccttatctgctgcccaacctcatttgctccggc
ttgctccttgtcagcatcgtgctcggtttcctccttcttgaggaaacccatcctgatatg
cagactgagcatgtccccgctgttgagtgtcgatccaccgaggagacccctttggttctt
tctaccaacaacagaatggtgacagaagttcatgccgacacttatggtaccatcgagacc
ccaagtgatatttctagcgatgattggaatactctctgcgtcgagaacgagaaggaagcg
accgatgttcctgcaaagacctggaaccgccgtgttgtgggttttatcgttgctctatcc
atctttacttaccattcgatgactttcgaccatctcctccccatcttcttcgaagagaag
cgtgctggtgcagctgagacgatcaaaggcgcatccatcttccctttctactctcccggt
ggtctcggcatgactttgcgagatgtcggaatggttctggcggttgacggcggtatcgct
ctgttcattcaggtcttcattttcccctgggctgtccagaagcttgggacttaccgtttg
ttccttctcgttactatccttcatccaatcatctacattctgatgcccatgcttcttctc
gtccctgagaatttcatctaccccgccatctatggttgcctcattgttcgcaacatcctc
tcaatcatactctacccgcttctgatgattcttatcaaggaggccactcccactgccagc
gcccttggcaaagtcaacggtttggctgccagcgctggtgccgcttgccgaatgatcgcc
tcacctatcgctgggttcctatgggctgttggaagcaagtccgactgctctgccctagca
tggtatggaagcgccattgccgcagtattcggagctatccagtgcttttctgttcctcgc
caacggagcggagagccctccgaggaagcacccgcgctaccttgcaagcagactgttgtt
gtaactgagaccgagttctatgactcggactaa
>Fp108
atggctatgcttcgtactggtcctcgtgaccctgatgcctttccggcaatgcagctcttt
ttgctagctattgttcgactcgcagagcctatcgccttgacatccatcttcccctatgcc
tgggctctcgttaaggatttccacattggtagcgaagaacacgcatcattctactcgggc
attcttatctcagccttctccctcgcagaggctgcgatgggcacctactggggtgcccta
tccgatcgaatcggacgcaagcctgttttaatgattggatcgcttgggacgatgctcagt
atgttgatggttggaatggctcccaactttggcattgccttgtttggccgtgctctaggt
ggtctactcaatggaaacattggtgtcattcaaactatggttggtgagctggtcaccaag
cctgagcatgagccccgtgctttctccataatgccttttgtatggagtatcggaaccatt
gtaggaccctccatcggcggcatgtttgccaacccccacgattcttggcctggagccttc
cctgctggtggcctctttcagcgttatccttatctgctgcccaacctcatttgctccggc
ttgctccttgtcagcatcgtgctcggtttcctccttcttgaggaaacccatcctgatatg
cagactgagcatgtccccgctgttgagtgtcgatccaccgaggagacccctttggttctt
tctaccaacaacagaatggtgacagaagttcatgccgacacttatggtaccatcgagacc
ccaagtgatatttctagcgatgattggaatactctctgcgtcgagaacgagaaggaagcg
accgatgttcctgcaaagacctggaaccgccgtgttgtgggttttatcgttgctctatcc
atctttacttaccattcgatgactttcgaccatctcctccccatcttcttcgaagagaag
cgtgctggtgcagctgagacgatcaaaggcgcatccatcttccctttctactctcccggt
ggtctcggcatgactttgcgagatgtcggaatggttctggcggttgacggcggtatcgct
ctgttcattcaggtcttcattttcccctgggctgtccagaagcttgggacttaccgtttg
ttccttctcgttactatccttcatccaatcatctacattctgatgcccatgcttcttctc
gtccctgagaatttcatctaccccgccatctatggttgcctcattgttcgcaacatcctc
tcaatcatactctacccgcttctgatgattcttatcaaggaggccactcccactgccagc
gcccttggcaaagtcaacggtttggctgccagcgctggtgccgcttgccgaatgatcgcc
tcacctatcgctgggttcctatgggctgttggaagcaagtccgactgctctgccctagca
tggtatggaagcgccattgccgcagtattcggagctatccagtgcttttctgttcctcgc
caacggagcggagagccctccgaggaagcacccgcgctaccttgcaagcagactgttgtt
gtaactgagaccgagttctatgactcggactaa
>Fp118
atggctatgcttcgtactggtcctcgtgaccctgatgcctttccggcaatgcagctcttt
ttgctagctattgttcgactcgcagagcctatcgccttgacatccatcttcccctatgcc
tgggctctcgttaaggatttccacattggtagcgaagaacacgcatcattctactcgggc
attcttatctcagccttctccctcgcagaggctgcgatgggcacctactggggtgcccta
tccgatcgaatcggacgcaagcctgttttaatgattggatcgcttgggacgatgctcagt
atgttgatggttggaatggctcccaactttggcattgccttgtttggccgtgctctaggt
ggtctactcaatggaaacattggtgtcattcaaactatggttggtgagctggtcaccaag
cctgagcatgagccccgtgctttctccataatgccttttgtatggagtatcggaaccatt
gtaggaccctccatcggcggcatgtttgccaacccccacgattcttggcctggagccttc
cctgctggtggcctctttcagcgttatccttatctgctgcccaacctcatttgctccggc
ttgctccttgtcagcatcgtgctcggtttcctccttcttgaggaaacccatcctgatatg
cagactgagcatgtccccgctgttgagtgtcgatccaccgaggagacccctttggttctt
tctaccaacaacagaatggtgacagaagttcatgccgacacttatggtaccatcgagacc
ccaagtgatatttctagcgatgattggaatactctctgcgtcgagaacgagaaggaagcg
accgatgttcctgcaaagacctggaaccgccgtgttgtgggttttatcgttgctctatcc
atctttacttaccattcgatgactttcgaccatctcctccccatcttcttcgaagagaag
cgtgctggtgcagctgagacgatcaaaggcgcatccatcttccctttctactctcccggt
ggtctcggcatgactttgcgagatgtcggaatggttctggcggttgacggcggtatcgct
ctgttcattcaggtcttcattttcccctgggctgtccagaagcttgggacttaccgtttg
ttccttctcgttactatccttcatccaatcatctacattctgatgcccatgcttcttctc
gtccctgagaatttcatctaccccgccatctatggttgcctcattgttcgcaacatcctc
tcaatcatactctacccgcttctgatgattcttatcaaggaggccactcccactgccagc
gcccttggcaaagtcaacggtttggctgccagcgctggtgccgcttgccgaatgatcgcc
tcacctatcgctgggttcctatgggctgttggaagcaagtccgactgctctgccctagca
tggtatggaagcgccattgccgcagtattcggagctatccagtgcttttctgttcctcgc
caacggagcggagagccctccgaggaagcacccgcgctaccttgcaagcagactgttgtt
gtaactgagaccgagttctatgactcggactaa
>Fp122
atggctatgcttcgtactggtcctcgtgaccctgatgcctttccggcaatgcagctcttt
ttgctagctattgttcgactcgcagagcctatcgccttgacatccatcttcccctatgcc
tgggctctcgttaaggatttccacattggtagcgaagaacacgcatcattctactcgggc
attcttatctcagccttctccctcgcagaggctgcgatgggcacctactggggtgcccta
tccgatcgaatcggacgcaagcctgttttaatgattggatcgcttgggacgatgctcagt
atgttgatggttggaatggctcccaactttggcattgccttgtttggccgtgctctaggt
ggtctactcaatggaaacattggtgtcattcaaactatggttggtgagctggtcaccaag
cctgagcatgagccccgtgctttctccataatgccttttgtatggagtatcggaaccatt
gtaggaccctccatcggcggcatgtttgccaacccccacgattcttggcctggagccttc
cctgctggtggcctctttcagcgttatccttatctgctgcccaacctcatttgctccggc
ttgctccttgtcagcatcgtgctcggtttcctccttcttgaggaaacccatcctgatatg
cagactgagcatgtccccgctgttgagtgtcgatccaccgaggagacccctttggttctt
tctaccaacaacagaatggtgacagaagttcatgccgacacttatggtaccatcgagacc
ccaagtgatatttctagcgatgattggaatactctctgcgtcgagaacgagaaggaagcg
accgatgttcctgcaaagacctggaaccgccgtgttgtgggttttatcgttgctctatcc
atctttacttaccattcgatgactttcgaccatctcctccccatcttcttcgaagagaag
cgtgctggtgcagctgagacgatcaaaggcgcatccatcttccctttctactctcccggt
ggtctcggcatgactttgcgagatgtcggaatggttctggcggttgacggcggtatcgct
ctgttcattcaggtcttcattttcccctgggctgtccagaagcttgggacttaccgtttg
ttccttctcgttactatccttcatccaatcatctacattctgatgcccatgcttcttctc
gtccctgagaatttcatctaccccgccatctatggttgcctcattgttcgcaacatcctc
tcaatcatactctacccgcttctgatgattcttatcaaggaggccactcccactgccagc
gcccttggcaaagtcaacggtttggctgccagcgctggtgccgcttgccgaatgatcgcc
tcacctatcgctgggttcctatgggctgttggaagcaagtccgactgctctgccctagca
tggtatggaagcgccattgccgcagtattcggagctatccagtgcttttctgttcctcgc
caacggagcggagagccctccgaggaagcacccgcgctaccttgcaagcagactgttgtt
gtaactgagaccgagttctatgactcggactaa
>Fp125
atggctatgcttcgtactggtcctcgtgaccctgatgcctttccggcaatgcagctcttt
ttgctagctattgttcgactcgcagagcctatcgccttgacatccatcttcccctatgcc
tgggctctcgttaaggatttccacattggtagcgaagaacacgcatcattctactcgggc
attcttatctcagccttctccctcgcagaggctgcgatgggcacctactggggtgcccta
tccgatcgaatcggacgcaagcctgttttaatgattggatcgcttgggacgatgctcagt
atgttgatggttggaatggctcccaactttggcattgccttgtttggccgtgctctaggt
ggtctactcaatggaaacattggtgtcattcaaactatggttggtgagctggtcaccaag
cctgagcatgagccccgtgctttctccataatgccttttgtatggagtatcggaaccatt
gtaggaccctccatcggcggcatgtttgccaacccccacgattcttggcctggagccttc
cctgctggtggcctctttcagcgttatccttatctgctgcccaacctcatttgctccggc
ttgctccttgtcagcatcgtgctcggtttcctccttcttgaggaaacccatcctgatatg
cagactgagcatgtccccgctgttgagtgtcgatccaccgaggagacccctttggttctt
tctaccaacaacagaatggtgacagaagttcatgccgacacttatggtaccatcgagacc
ccaagtgatatttctagcgatgattggaatactctctgcgtcgagaacgagaaggaagcg
accgatgttcctgcaaagacctggaaccgccgtgttgtgggttttatcgttgctctatcc
atctttacttaccattcgatgactttcgaccatctcctccccatcttcttcgaagagaag
cgtgctggtgcagctgagacgatcaaaggcgcatccatcttccctttctactctcccggt
ggtctcggcatgactttgcgagatgtcggaatggttctggcggttgacggcggtatcgct
ctgttcattcaggtcttcattttcccctgggctgtccagaagcttgggacttaccgtttg
ttccttctcgttactatccttcatccaatcatctacattctgatgcccatgcttcttctc
gtccctgagaatttcatctaccccgccatctatggttgcctcattgttcgcaacatcctc
tcaatcatactctacccgcttctgatgattcttatcaaggaggccactcccactgccagc
gcccttggcaaagtcaacggtttggctgccagcgctggtgccgcttgccgaatgatcgcc
tcacctatcgctgggttcctatgggctgttggaagcaagtccgactgctctgccctagca
tggtatggaagcgccattgccgcagtattcggagctatccagtgcttttctgttcctcgc
caacggagcggagagccctccgaggaagcacccgcgctaccttgcaagcagactgttgtt
gtaactgagaccgagttctatgactcggactaa
>Fp13r
atggctatgcttcgtactggtcctcgtgaccctgatgcctttccggcaatgcagctcttt
ttgctagctattgttcgactcgcagagcctatcgccttgacatccatcttcccctatgcc
tgggctctcgttaaggatttccacattggtagcgaagaacacgcatcattctactcgggc
attcttatctcagccttctccctcgcagaggctgcgatgggcacctactggggtgcccta
tccgatcgaatcggacgcaagcctgttttaatgattggatcgcttgggacgatgctcagt
atgttgatggttggaatggctcccaactttggcattgccttgtttggccgtgctctaggt
ggtctactcaatggaaacattggtgtcattcaaactatggttggtgagctggtcaccaag
cctgagcatgagccccgtgctttctccataatgccttttgtatggagtatcggaaccatt
gtaggaccctccatcggcggcatgtttgccaacccccacgattcttggcctggagccttc
cctgctggtggcctctttcagcgttatccttatctgctgcccaacctcatttgctccggc
ttgctccttgtcagcatcgtgctcggtttcctccttcttgaggaaacccatcctgatatg
cagactgagcatgtccccgctgttgagtgtcgatccaccgaggagacccctttggttctt
tctaccaacaacagaatggtgacagaagttcatgccgacacttatggtaccatcgagacc
ccaagtgatatttctagcgatgattggaatactctctgcgtcgagaacgagaaggaagcg
accgatgttcctgcaaagacctggaaccgccgtgttgtgggttttatcgttgctctatcc
atctttacttaccattcgatgactttcgaccatctcctccccatcttcttcgaagagaag
cgtgctggtgcagctgagacgatcaaaggcgcatccatcttccctttctactctcccggt
ggtctcggcatgactttgcgagatgtcggaatggttctggcggttgacggcggtatcgct
ctgttcattcaggtcttcattttcccctgggctgtccagaagcttgggacttaccgtttg
ttccttctcgttactatccttcatccaatcatctacattctgatgcccatgcttcttctc
gtccctgagaatttcatctaccccgccatctatggttgcctcattgttcgcaacatcctc
tcaatcatactctacccgcttctgatgattcttatcaaggaggccactcccactgccagc
gcccttggcaaagtcaacggtttggctgccagcgctggtgccgcttgccgaatgatcgcc
tcacctatcgctgggttcctatgggctgttggaagcaagtccgactgctctgccctagca
tggtatggaagcgccattgccgcagtattcggagctatccagtgcttttctgttcctcgc
caacggagcggagagccctccgaggaagcacccgcgctaccttgcaagcagactgttgtt
gtaactgagaccgagttctatgactcggactaa
>Fp144
atggctatgcttcgtactggtcctcgtgaccctgatgcctttccggcaatgcagctcttt
ttgctagctattgttcgactcgcagagcctatcgccttgacatccatcttcccctatgcc
tgggctctcgttaaggatttccacattggtagcgaagaacacgcatcattctactcgggc
attcttatctcagccttctccctcgcagaggctgcgatgggcacctactggggtgcccta
tccgatcgaatcggacgcaagcctgttttaatgattggatcgcttgggacgatgctcagt
atgttgatggttggaatggctcccaactttggcattgccttgtttggccgtgctctaggt
ggtctactcaatggaaacattggtgtcattcaaactatggttggtgagctggtcaccaag
cctgagcatgagccccgtgctttctccataatgccttttgtatggagtatcggaaccatt
gtaggaccctccatcggcggcatgtttgccaacccccacgattcttggcctggagccttc
cctgctggtggcctctttcagcgttatccttatctgctgcccaacctcatttgctccggc
ttgctccttgtcagcatcgtgctcggtttcctccttcttgaggaaacccatcctgatatg
cagactgagcatgtccccgctgttgagtgtcgatccaccgaggagacccctttggttctt
tctaccaacaacagaatggtgacagaagttcatgccgacacttatggtaccatcgagacc
ccaagtgatatttctagcgatgattggaatactctctgcgtcgagaacgagaaggaagcg
accgatgttcctgcaaagacctggaaccgccgtgttgtgggttttatcgttgctctatcc
atctttacttaccattcgatgactttcgaccatctcctccccatcttcttcgaagagaag
cgtgctggtgcagctgagacgatcaaaggcgcatccatcttccctttctactctcccggt
ggtctcggcatgactttgcgagatgtcggaatggttctggcggttgacggcggtatcgct
ctgttcattcaggtcttcattttcccctgggctgtccagaagcttgggacttaccgtttg
ttccttctcgttactatccttcatccaatcatctacattctgatgcccatgcttcttctc
gtccctgagaatttcatctaccccgccatctatggttgcctcattgttcgcaacatcctc
tcaatcatactctacccgcttctgatgattcttatcaaggaggccactcccactgccagc
gcccttggcaaagtcaacggtttggctgccagcgctggtgccgcttgccgaatgatcgcc
tcacctatcgctgggttcctatgggctgttggaagcaagtccgactgctctgccctagca
tggtatggaagcgccattgccgcagtattcggagctatccagtgcttttctgttcctcgc
caacggagcggagagccctccgaggaagcacccgcgctaccttgcaagcagactgttgtt
gtaactgagaccgagttctatgactcggactaa
>Fp146
atggctatgcttcgtactggtcctcgtgaccctgatgcctttccggcaatgcagctcttt
ttgctagctattgttcgactcgcagagcctatcgccttgacatccatcttcccctatgcc
tgggctctcgttaaggatttccacattggtagcgaagaacacgcatcattctactcgggc
attcttatctcagccttctccctcgcagaggctgcgatgggcacctactggggtgcccta
tccgatcgaatcggacgcaagcctgttttaatgattggatcgcttgggacgatgctcagt
atgttgatggttggaatggctcccaactttggcattgccttgtttggccgtgctctaggt
ggtctactcaatggaaacattggtgtcattcaaactatggttggtgagctggtcaccaag
cctgagcatgagccccgtgctttctccataatgccttttgtatggagtatcggaaccatt
gtaggaccctccatcggcggcatgtttgccaacccccacgattcttggcctggagccttc
cctgctggtggcctctttcagcgttatccttatctgctgcccaacctcatttgctccggc
ttgctccttgtcagcatcgtgctcggtttcctccttcttgaggaaacccatcctgatatg
cagactgagcatgtccccgctgttgagtgtcgatccaccgaggagacccctttggttctt
tctaccaacaacagaatggtgacagaagttcatgccgacacttatggtaccatcgagacc
ccaagtgatatttctagcgatgattggaatactctctgcgtcgagaacgagaaggaagcg
accgatgttcctgcaaagacctggaaccgccgtgttgtgggttttatcgttgctctatcc
atctttacttaccattcgatgactttcgaccatctcctccccatcttcttcgaagagaag
cgtgctggtgcagctgagacgatcaaaggcgcatccatcttccctttctactctcccggt
ggtctcggcatgactttgcgagatgtcggaatggttctggcggttgacggcggtatcgct
ctgttcattcaggtcttcattttcccctgggctgtccagaagcttgggacttaccgtttg
ttccttctcgttactatccttcatccaatcatctacattctgatgcccatgcttcttctc
gtccctgagaatttcatctaccccgccatctatggttgcctcattgttcgcaacatcctc
tcaatcatactctacccgcttctgatgattcttatcaaggaggccactcccactgccagc
gcccttggcaaagtcaacggtttggctgccagcgctggtgccgcttgccgaatgatcgcc
tcacctatcgctgggttcctatgggctgttggaagcaagtccgactgctctgccctagca
tggtatggaagcgccattgccgcagtattcggagctatccagtgcttttctgttcctcgc
caacggagcggagagccctccgaggaagcacccgcgctaccttgcaagcagactgttgtt
gtaactgagaccgagttctatgactcggactaa
>Fp155
atggctatgcttcgtactggtcctcgtgaccctgatgcctttccggcaatgcagctcttt
ttgctagctattgttcgactcgcagagcctatcgccttgacatccatcttcccctatgcc
tgggctctcgttaaggatttccacattggtagcgaagaacacgcatcattctactcgggc
attcttatctcagccttctccctcgcagaggctgcgatgggcacctactggggtgcccta
tccgatcgaatcggacgcaagcctgttttaatgattggatcgcttgggacgatgctcagt
atgttgatggttggaatggctcccaactttggcattgccttgtttggccgtgctctaggt
ggtctactcaatggaaacattggtgtcattcaaactatggttggtgagctggtcaccaag
cctgagcatgagccccgtgctttctccataatgccttttgtatggagtatcggaaccatt
gtaggaccctccatcggcggcatgtttgccaacccccacgattcttggcctggagccttc
cctgctggtggcctctttcagcgttatccttatctgctgcccaacctcatttgctccggc
ttgctccttgtcagcatcgtgctcggtttcctccttcttgaggaaacccatcctgatatg
cagactgagcatgtccccgctgttgagtgtcgatccaccgaggagacccctttggttctt
tctaccaacaacagaatggtgacagaagttcatgccgacacttatggtaccatcgagacc
ccaagtgatatttctagcgatgattggaatactctctgcgtcgagaacgagaaggaagcg
accgatgttcctgcaaagacctggaaccgccgtgttgtgggttttatcgttgctctatcc
atctttacttaccattcgatgactttcgaccatctcctccccatcttcttcgaagagaag
cgtgctggtgcagctgagacgatcaaaggcgcatccatcttccctttctactctcccggt
ggtctcggcatgactttgcgagatgtcggaatggttctggcggttgacggcggtatcgct
ctgttcattcaggtcttcattttcccctgggctgtccagaagcttgggacttaccgtttg
ttccttctcgttactatccttcatccaatcatctacattctgatgcccatgcttcttctc
gtccctgagaatttcatctaccccgccatctatggttgcctcattgttcgcaacatcctc
tcaatcatactctacccgcttctgatgattcttatcaaggaggccactcccactgccagc
gcccttggcaaagtcaacggtttggctgccagcgctggtgccgcttgccgaatgatcgcc
tcacctatcgctgggttcctatgggctgttggaagcaagtccgactgctctgccctagca
tggtatggaagcgccattgccgcagtattcggagctatccagtgcttttctgttcctcgc
caacggagcggagagccctccgaggaagcacccgcgctaccttgcaagcagactgttgtt
gtaactgagaccgagttctatgactcggactaa
>Fp157
atggctatgcttcgtactggtcctcgtgaccctgatgcctttccggcaatgcagctcttt
ttgctagctattgttcgactcgcagagcctatcgccttgacatccatcttcccctatgcc
tgggctctcgttaaggatttccacattggtagcgaagaacacgcatcattctactcgggc
attcttatctcagccttctccctcgcagaggctgcgatgggcacctactggggtgcccta
tccgatcgaatcggacgcaagcctgttttaatgattggatcgcttgggacgatgctcagt
atgttgatggttggaatggctcccaactttggcattgccttgtttggccgtgctctaggt
ggtctactcaatggaaacattggtgtcattcaaactatggttggtgagctggtcaccaag
cctgagcatgagccccgtgctttctccataatgccttttgtatggagtatcggaaccatt
gtaggaccctccatcggcggcatgtttgccaacccccacgattcttggcctggagccttc
cctgctggtggcctctttcagcgttatccttatctgctgcccaacctcatttgctccggc
ttgctccttgtcagcatcgtgctcggtttcctccttcttgaggaaacccatcctgatatg
cagactgagcatgtccccgctgttgagtgtcgatccaccgaggagacccctttggttctt
tctaccaacaacagaatggtgacagaagttcatgccgacacttatggtaccatcgagacc
ccaagtgatatttctagcgatgattggaatactctctgcgtcgagaacgagaaggaagcg
accgatgttcctgcaaagacctggaaccgccgtgttgtgggttttatcgttgctctatcc
atctttacttaccattcgatgactttcgaccatctcctccccatcttcttcgaagagaag
cgtgctggtgcagctgagacgatcaaaggcgcatccatcttccctttctactctcccggt
ggtctcggcatgactttgcgagatgtcggaatggttctggcggttgacggcggtatcgct
ctgttcattcaggtcttcattttcccctgggctgtccagaagcttgggacttaccgtttg
ttccttctcgttactatccttcatccaatcatctacattctgatgcccatgcttcttctc
gtccctgagaatttcatctaccccgccatctatggttgcctcattgttcgcaacatcctc
tcaatcatactctacccgcttctgatgattcttatcaaggaggccactcccactgccagc
gcccttggcaaagtcaacggtttggctgccagcgctggtgccgcttgccgaatgatcgcc
tcacctatcgctgggttcctatgggctgttggaagcaagtccgactgctctgccctagca
tggtatggaagcgccattgccgcagtattcggagctatccagtgcttttctgttcctcgc
caacggagcggagagccctccgaggaagcacccgcgctaccttgcaagcagactgttgtt
gtaactgagaccgagttctatgactcggactaa
>Fp16r
atggctatgcttcgtactggtcctcgtgaccctgatgcctttccggcaatgcagctcttt
ttgctagctattgttcgactcgcagagcctatcgccttgacatccatcttcccctatgcc
tgggctctcgttaaggatttccacattggtagcgaagaacacgcatcattctactcgggc
attcttatctcagccttctccctcgcagaggctgcgatgggcacctactggggtgcccta
tccgatcgaatcggacgcaagcctgttttaatgattggatcgcttgggacgatgctcagt
atgttgatggttggaatggctcccaactttggcattgccttgtttggccgtgctctaggt
ggtctactcaatggaaacattggtgtcattcaaactatggttggtgagctggtcaccaag
cctgagcatgagccccgtgctttctccataatgccttttgtatggagtatcggaaccatt
gtaggaccctccatcggcggcatgtttgccaacccccacgattcttggcctggagccttc
cctgctggtggcctctttcagcgttatccttatctgctgcccaacctcatttgctccggc
ttgctccttgtcagcatcgtgctcggtttcctccttcttgaggaaacccatcctgatatg
cagactgagcatgtccccgctgttgagtgtcgatccaccgaggagacccctttggttctt
tctaccaacaacagaatggtgacagaagttcatgccgacacttatggtaccatcgagacc
ccaagtgatatttctagcgatgattggaatactctctgcgtcgagaacgagaaggaagcg
accgatgttcctgcaaagacctggaaccgccgtgttgtgggttttatcgttgctctatcc
atctttacttaccattcgatgactttcgaccatctcctccccatcttcttcgaagagaag
cgtgctggtgcagctgagacgatcaaaggcgcatccatcttccctttctactctcccggt
ggtctcggcatgactttgcgagatgtcggaatggttctggcggttgacggcggtatcgct
ctgttcattcaggtcttcattttcccctgggctgtccagaagcttgggacttaccgtttg
ttccttctcgttactatccttcatccaatcatctacattctgatgcccatgcttcttctc
gtccctgagaatttcatctaccccgccatctatggttgcctcattgttcgcaacatcctc
tcaatcatactctacccgcttctgatgattcttatcaaggaggccactcccactgccagc
gcccttggcaaagtcaacggtttggctgccagcgctggtgccgcttgccgaatgatcgcc
tcacctatcgctgggttcctatgggctgttggaagcaagtccgactgctctgccctagca
tggtatggaagcgccattgccgcagtattcggagctatccagtgcttttctgttcctcgc
caacggagcggagagccctccgaggaagcacccgcgctaccttgcaagcagactgttgtt
gtaactgagaccgagttctatgactcggactaa
>Fp1r
atggctatgcttcgtactggtcctcgtgaccctgatgcctttccggcaatgcagctcttt
ttgctagctattgttcgactcgcagagcctatcgccttgacatccatcttcccctatgcc
tgggctctcgttaaggatttccacattggtagcgaagaacacgcatcattctactcgggc
attcttatctcagccttctccctcgcagaggctgcgatgggcacctactggggtgcccta
tccgatcgaatcggacgcaagcctgttttaatgattggatcgcttgggacgatgctcagt
atgttgatggttggaatggctcccaactttggcattgccttgtttggccgtgctctaggt
ggtctactcaatggaaacattggtgtcattcaaactatggttggtgagctggtcaccaag
cctgagcatgagccccgtgctttctccataatgccttttgtatggagtatcggaaccatt
gtaggaccctccatcggcggcatgtttgccaacccccacgattcttggcctggagccttc
cctgctggtggcctctttcagcgttatccttatctgctgcccaacctcatttgctccggc
ttgctccttgtcagcatcgtgctcggtttcctccttcttgaggaaacccatcctgatatg
cagactgagcatgtccccgctgttgagtgtcgatccaccgaggagacccctttggttctt
tctaccaacaacagaatggtgacagaagttcatgccgacacttatggtaccatcgagacc
ccaagtgatatttctagcgatgattggaatactctctgcgtcgagaacgagaaggaagcg
accgatgttcctgcaaagacctggaaccgccgtgttgtgggttttatcgttgctctatcc
atctttacttaccattcgatgactttcgaccatctcctccccatcttcttcgaagagaag
cgtgctggtgcagctgagacgatcaaaggcgcatccatcttccctttctactctcccggt
ggtctcggcatgactttgcgagatgtcggaatggttctggcggttgacggcggtatcgct
ctgttcattcaggtcttcattttcccctgggctgtccagaagcttgggacttaccgtttg
ttccttctcgttactatccttcatccaatcatctacattctgatgcccatgcttcttctc
gtccctgagaatttcatctaccccgccatctatggttgcctcattgttcgcaacatcctc
tcaatcatactctacccgcttctgatgattcttatcaaggaggccactcccactgccagc
gcccttggcaaagtcaacggtttggctgccagcgctggtgccgcttgccgaatgatcgcc
tcacctatcgctgggttcctatgggctgttggaagcaagtccgactgctctgccctagca
tggtatggaagcgccattgccgcagtattcggagctatccagtgcttttctgttcctcgc
caacggagcggagagccctccgaggaagcacccgcgctaccttgcaagcagactgttgtt
gtaactgagaccgagttctatgactcggactaa
>Fp21r
atggctatgcttcgtactggtcctcgtgaccctgatgcctttccggcaatgcagctcttt
ttgctagctattgttcgactcgcagagcctatcgccttgacatccatcttcccctatgcc
tgggctctcgttaaggatttccacattggtagcgaagaacacgcatcattctactcgggc
attcttatctcagccttctccctcgcagaggctgcgatgggcacctactggggtgcccta
tccgatcgaatcggacgcaagcctgttttaatgattggatcgcttgggacgatgctcagt
atgttgatggttggaatggctcccaactttggcattgccttgtttggccgtgctctaggt
ggtctactcaatggaaacattggtgtcattcaaactatggttggtgagctggtcaccaag
cctgagcatgagccccgtgctttctccataatgccttttgtatggagtatcggaaccatt
gtaggaccctccatcggcggcatgtttgccaacccccacgattcttggcctggagccttc
cctgctggtggcctctttcagcgttatccttatctgctgcccaacctcatttgctccggc
ttgctccttgtcagcatcgtgctcggtttcctccttcttgaggaaacccatcctgatatg
cagactgagcatgtccccgctgttgagtgtcgatccaccgaggagacccctttggttctt
tctaccaacaacagaatggtgacagaagttcatgccgacacttatggtaccatcgagacc
ccaagtgatatttctagcgatgattggaatactctctgcgtcgagaacgagaaggaagcg
accgatgttcctgcaaagacctggaaccgccgtgttgtgggttttatcgttgctctatcc
atctttacttaccattcgatgactttcgaccatctcctccccatcttcttcgaagagaag
cgtgctggtgcagctgagacgatcaaaggcgcatccatcttccctttctactctcccggt
ggtctcggcatgactttgcgagatgtcggaatggttctggcggttgacggcggtatcgct
ctgttcattcaggtcttcattttcccctgggctgtccagaagcttgggacttaccgtttg
ttccttctcgttactatccttcatccaatcatctacattctgatgcccatgcttcttctc
gtccctgagaatttcatctaccccgccatctatggttgcctcattgttcgcaacatcctc
tcaatcatactctacccgcttctgatgattcttatcaaggaggccactcccactgccagc
gcccttggcaaagtcaacggtttggctgccagcgctggtgccgcttgccgaatgatcgcc
tcacctatcgctgggttcctatgggctgttggaagcaagtccgactgctctgccctagca
tggtatggaagcgccattgccgcagtattcggagctatccagtgcttttctgttcctcgc
caacggagcggagagccctccgaggaagcacccgcgctaccttgcaagcagactgttgtt
gtaactgagaccgagttctatgactcggactaa
>Fp24r
atggctatgcttcgtactggtcctcgtgaccctgatgcctttccggcaatgcagctcttt
ttgctagctattgttcgactcgcagagcctatcgccttgacatccatcttcccctatgcc
tgggctctcgttaaggatttccacattggtagcgaagaacacgcatcattctactcgggc
attcttatctcagccttctccctcgcagaggctgcgatgggcacctactggggtgcccta
tccgatcgaatcggacgcaagcctgttttaatgattggatcgcttgggacgatgctcagt
atgttgatggttggaatggctcccaactttggcattgccttgtttggccgtgctctaggt
ggtctactcaatggaaacattggtgtcattcaaactatggttggtgagctggtcaccaag
cctgagcatgagccccgtgctttctccataatgccttttgtatggagtatcggaaccatt
gtaggaccctccatcggcggcatgtttgccaacccccacgattcttggcctggagccttc
cctgctggtggcctctttcagcgttatccttatctgctgcccaacctcatttgctccggc
ttgctccttgtcagcatcgtgctcggtttcctccttcttgaggaaacccatcctgatatg
cagactgagcatgtccccgctgttgagtgtcgatccaccgaggagacccctttggttctt
tctaccaacaacagaatggtgacagaagttcatgccgacacttatggtaccatcgagacc
ccaagtgatatttctagcgatgattggaatactctctgcgtcgagaacgagaaggaagcg
accgatgttcctgcaaagacctggaaccgccgtgttgtgggttttatcgttgctctatcc
atctttacttaccattcgatgactttcgaccatctcctccccatcttcttcgaagagaag
cgtgctggtgcagctgagacgatcaaaggcgcatccatcttccctttctactctcccggt
ggtctcggcatgactttgcgagatgtcggaatggttctggcggttgacggcggtatcgct
ctgttcattcaggtcttcattttcccctgggctgtccagaagcttgggacttaccgtttg
ttccttctcgttactatccttcatccaatcatctacattctgatgcccatgcttcttctc
gtccctgagaatttcatctaccccgccatctatggttgcctcattgttcgcaacatcctc
tcaatcatactctacccgcttctgatgattcttatcaaggaggccactcccactgccagc
gcccttggcaaagtcaacggtttggctgccagcgctggtgccgcttgccgaatgatcgcc
tcacctatcgctgggttcctatgggctgttggaagcaagtccgactgctctgccctagca
tggtatggaagcgccattgccgcagtattcggagctatccagtgcttttctgttcctcgc
caacggagcggagagccctccgaggaagcacccgcgctaccttgcaagcagactgttgtt
gtaactgagaccgagttctatgactcggactaa
>Fp2516
atggctatgcttcgtactggtcctcgtgaccctgatgcctttccggcaatgcagctcttt
ttgctagctattgttcgactcgcagagcctatcgccttgacatccatcttcccctatgcc
tgggctctcgttaaggatttccacattggtagcgaagaacacgcatcattctactcgggc
attcttatctcagccttctccctcgcagaggctgcgatgggcacctactggggtgcccta
tccgatcgaatcggacgcaagcctgttttaatgattggatcgcttgggacgatgctcagt
atgttgatggttggaatggctcccaactttggcattgccttgtttggccgtgctctaggt
ggtctactcaatggaaacattggtgtcattcaaactatggttggtgagctggtcaccaag
cctgagcatgagccccgtgctttctccataatgccttttgtatggagtatcggaaccatt
gtaggaccctccatcggcggcatgtttgccaacccccacgattcttggcctggagccttc
cctgctggtggcctctttcagcgttatccttatctgctgcccaacctcatttgctccggc
ttgctccttgtcagcatcgtgctcggtttcctccttcttgaggaaacccatcctgatatg
cagactgagcatgtccccgctgttgagtgtcgatccaccgaggagacccctttggttctt
tctaccaacaacagaatggtgacagaagttcatgccgacacttatggtaccatcgagacc
ccaagtgatatttctagcgatgattggaatactctctgcgtcgagaacgagaaggaagcg
accgatgttcctgcaaagacctggaaccgccgtgttgtgggttttatcgttgctctatcc
atctttacttaccattcgatgactttcgaccatctcctccccatcttcttcgaagagaag
cgtgctggtgcagctgagacgatcaaaggcgcatccatcttccctttctactctcccggt
ggtctcggcatgactttgcgagatgtcggaatggttctggcggttgacggcggtatcgct
ctgttcattcaggtcttcattttcccctgggctgtccagaagcttgggacttaccgtttg
ttccttctcgttactatccttcatccaatcatctacattctgatgcccatgcttcttctc
gtccctgagaatttcatctaccccgccatctatggttgcctcattgttcgcaacatcctc
tcaatcatactctacccgcttctgatgattcttatcaaggaggccactcccactgccagc
gcccttggcaaagtcaacggtttggctgccagcgctggtgccgcttgccgaatgatcgcc
tcacctatcgctgggttcctatgggctgttggaagcaagtccgactgctctgccctagca
tggtatggaagcgccattgccgcagtattcggagctatccagtgcttttctgttcctcgc
caacggagcggagagccctccgaggaagcacccgcgctaccttgcaagcagactgttgtt
gtaactgagaccgagttctatgactcggactaa
>Fp26r
atggctatgcttcgtactggtcctcgtgaccctgatgcctttccggcaatgcagctcttt
ttgctagctattgttcgactcgcagagcctatcgccttgacatccatcttcccctatgcc
tgggctctcgttaaggatttccacattggtagcgaagaacacgcatcattctactcgggc
attcttatctcagccttctccctcgcagaggctgcgatgggcacctactggggtgcccta
tccgatcgaatcggacgcaagcctgttttaatgattggatcgcttgggacgatgctcagt
atgttgatggttggaatggctcccaactttggcattgccttgtttggccgtgctctaggt
ggtctactcaatggaaacattggtgtcattcaaactatggttggtgagctggtcaccaag
cctgagcatgagccccgtgctttctccataatgccttttgtatggagtatcggaaccatt
gtaggaccctccatcggcggcatgtttgccaacccccacgattcttggcctggagccttc
cctgctggtggcctctttcagcgttatccttatctgctgcccaacctcatttgctccggc
ttgctccttgtcagcatcgtgctcggtttcctccttcttgaggaaacccatcctgatatg
cagactgagcatgtccccgctgttgagtgtcgatccaccgaggagacccctttggttctt
tctaccaacaacagaatggtgacagaagttcatgccgacacttatggtaccatcgagacc
ccaagtgatatttctagcgatgattggaatactctctgcgtcgagaacgagaaggaagcg
accgatgttcctgcaaagacctggaaccgccgtgttgtgggttttatcgttgctctatcc
atctttacttaccattcgatgactttcgaccatctcctccccatcttcttcgaagagaag
cgtgctggtgcagctgagacgatcaaaggcgcatccatcttccctttctactctcccggt
ggtctcggcatgactttgcgagatgtcggaatggttctggcggttgacggcggtatcgct
ctgttcattcaggtcttcattttcccctgggctgtccagaagcttgggacttaccgtttg
ttccttctcgttactatccttcatccaatcatctacattctgatgcccatgcttcttctc
gtccctgagaatttcatctaccccgccatctatggttgcctcattgttcgcaacatcctc
tcaatcatactctacccgcttctgatgattcttatcaaggaggccactcccactgccagc
gcccttggcaaagtcaacggtttggctgccagcgctggtgccgcttgccgaatgatcgcc
tcacctatcgctgggttcctatgggctgttggaagcaagtccgactgctctgccctagca
tggtatggaagcgccattgccgcagtattcggagctatccagtgcttttctgttcctcgc
caacggagcggagagccctccgaggaagcacccgcgctaccttgcaagcagactgttgtt
gtaactgagaccgagttctatgactcggactaa
>Fp33
atggctatgcttcgtactggtcctcgtgaccctgatgcctttccggcaatgcagctcttt
ttgctagctattgttcgactcgcagagcctatcgccttgacatccatcttcccctatgcc
tgggctctcgttaaggatttccacattggtagcgaagaacacgcatcattctactcgggc
attcttatctcagccttctccctcgcagaggctgcgatgggcacctactggggtgcccta
tccgatcgaatcggacgcaagcctgttttaatgattggatcgcttgggacgatgctcagt
atgttgatggttggaatggctcccaactttggcattgccttgtttggccgtgctctaggt
ggtctactcaatggaaacattggtgtcattcaaactatggttggtgagctggtcaccaag
cctgagcatgagccccgtgctttctccataatgccttttgtatggagtatcggaaccatt
gtaggaccctccatcggcggcatgtttgccaacccccacgattcttggcctggagccttc
cctgctggtggcctctttcagcgttatccttatctgctgcccaacctcatttgctccggc
ttgctccttgtcagcatcgtgctcggtttcctccttcttgaggaaacccatcctgatatg
cagactgagcatgtccccgctgttgagtgtcgatccaccgaggagacccctttggttctt
tctaccaacaacagaatggtgacagaagttcatgccgacacttatggtaccatcgagacc
ccaagtgatatttctagcgatgattggaatactctctgcgtcgagaacgagaaggaagcg
accgatgttcctgcaaagacctggaaccgccgtgttgtgggttttatcgttgctctatcc
atctttacttaccattcgatgactttcgaccatctcctccccatcttcttcgaagagaag
cgtgctggtgcagctgagacgatcaaaggcgcatccatcttccctttctactctcccggt
ggtctcggcatgactttgcgagatgtcggaatggttctggcggttgacggcggtatcgct
ctgttcattcaggtcttcattttcccctgggctgtccagaagcttgggacttaccgtttg
ttccttctcgttactatccttcatccaatcatctacattctgatgcccatgcttcttctc
gtccctgagaatttcatctaccccgccatctatggttgcctcattgttcgcaacatcctc
tcaatcatactctacccgcttctgatgattcttatcaaggaggccactcccactgccagc
gcccttggcaaagtcaacggtttggctgccagcgctggtgccgcttgccgaatgatcgcc
tcacctatcgctgggttcctatgggctgttggaagcaagtccgactgctctgccctagca
tggtatggaagcgccattgccgcagtattcggagctatccagtgcttttctgttcctcgc
caacggagcggagagccctccgaggaagcacccgcgctaccttgcaagcagactgttgtt
gtaactgagaccgagttctatgactcggactaa
>Fp34
atggctatgcttcgtactggtcctcgtgaccctgatgcctttccggcaatgcagctcttt
ttgctagctattgttcgactcgcagagcctatcgccttgacatccatcttcccctatgcc
tgggctctcgttaaggatttccacattggtagcgaagaacacgcatcattctactcgggc
attcttatctcagccttctccctcgcagaggctgcgatgggcacctactggggtgcccta
tccgatcgaatcggacgcaagcctgttttaatgattggatcgcttgggacgatgctcagt
atgttgatggttggaatggctcccaactttggcattgccttgtttggccgtgctctaggt
ggtctactcaatggaaacattggtgtcattcaaactatggttggtgagctggtcaccaag
cctgagcatgagccccgtgctttctccataatgccttttgtatggagtatcggaaccatt
gtaggaccctccatcggcggcatgtttgccaacccccacgattcttggcctggagccttc
cctgctggtggcctctttcagcgttatccttatctgctgcccaacctcatttgctccggc
ttgctccttgtcagcatcgtgctcggtttcctccttcttgaggaaacccatcctgatatg
cagactgagcatgtccccgctgttgagtgtcgatccaccgaggagacccctttggttctt
tctaccaacaacagaatggtgacagaagttcatgccgacacttatggtaccatcgagacc
ccaagtgatatttctagcgatgattggaatactctctgcgtcgagaacgagaaggaagcg
accgatgttcctgcaaagacctggaaccgccgtgttgtgggttttatcgttgctctatcc
atctttacttaccattcgatgactttcgaccatctcctccccatcttcttcgaagagaag
cgtgctggtgcagctgagacgatcaaaggcgcatccatcttccctttctactctcccggt
ggtctcggcatgactttgcgagatgtcggaatggttctggcggttgacggcggtatcgct
ctgttcattcaggtcttcattttcccctgggctgtccagaagcttgggacttaccgtttg
ttccttctcgttactatccttcatccaatcatctacattctgatgcccatgcttcttctc
gtccctgagaatttcatctaccccgccatctatggttgcctcattgttcgcaacatcctc
tcaatcatactctacccgcttctgatgattcttatcaaggaggccactcccactgccagc
gcccttggcaaagtcaacggtttggctgccagcgctggtgccgcttgccgaatgatcgcc
tcacctatcgctgggttcctatgggctgttggaagcaagtccgactgctctgccctagca
tggtatggaagcgccattgccgcagtattcggagctatccagtgcttttctgttcctcgc
caacggagcggagagccctccgaggaagcacccgcgctaccttgcaagcagactgttgtt
gtaactgagaccgagttctatgactcggactaa
>Fp35
atggctatgcttcgtactggtcctcgtgaccctgatgcctttccggcaatgcagctcttt
ttgctagctattgttcgactcgcagagcctatcgccttgacatccatcttcccctatgcc
tgggctctcgttaaggatttccacattggtagcgaagaacacgcatcattctactcgggc
attcttatctcagccttctccctcgcagaggctgcgatgggcacctactggggtgcccta
tccgatcgaatcggacgcaagcctgttttaatgattggatcgcttgggacgatgctcagt
atgttgatggttggaatggctcccaactttggcattgccttgtttggccgtgctctaggt
ggtctactcaatggaaacattggtgtcattcaaactatggttggtgagctggtcaccaag
cctgagcatgagccccgtgctttctccataatgccttttgtatggagtatcggaaccatt
gtaggaccctccatcggcggcatgtttgccaacccccacgattcttggcctggagccttc
cctgctggtggcctctttcagcgttatccttatctgctgcccaacctcatttgctccggc
ttgctccttgtcagcatcgtgctcggtttcctccttcttgaggaaacccatcctgatatg
cagactgagcatgtccccgctgttgagtgtcgatccaccgaggagacccctttggttctt
tctaccaacaacagaatggtgacagaagttcatgccgacacttatggtaccatcgagacc
ccaagtgatatttctagcgatgattggaatactctctgcgtcgagaacgagaaggaagcg
accgatgttcctgcaaagacctggaaccgccgtgttgtgggttttatcgttgctctatcc
atctttacttaccattcgatgactttcgaccatctcctccccatcttcttcgaagagaag
cgtgctggtgcagctgagacgatcaaaggcgcatccatcttccctttctactctcccggt
ggtctcggcatgactttgcgagatgtcggaatggttctggcggttgacggcggtatcgct
ctgttcattcaggtcttcattttcccctgggctgtccagaagcttgggacttaccgtttg
ttccttctcgttactatccttcatccaatcatctacattctgatgcccatgcttcttctc
gtccctgagaatttcatctaccccgccatctatggttgcctcattgttcgcaacatcctc
tcaatcatactctacccgcttctgatgattcttatcaaggaggccactcccactgccagc
gcccttggcaaagtcaacggtttggctgccagcgctggtgccgcttgccgaatgatcgcc
tcacctatcgctgggttcctatgggctgttggaagcaagtccgactgctctgccctagca
tggtatggaagcgccattgccgcagtattcggagctatccagtgcttttctgttcctcgc
caacggagcggagagccctccgaggaagcacccgcgctaccttgcaagcagactgttgtt
gtaactgagaccgagttctatgactcggactaa
>Fp38
atggctatgcttcgtactggtcctcgtgaccctgatgcctttccggcaatgcagctcttt
ttgctagctattgttcgactcgcagagcctatcgccttgacatccatcttcccctatgcc
tgggctctcgttaaggatttccacattggtagcgaagaacacgcatcattctactcgggc
attcttatctcagccttctccctcgcagaggctgcgatgggcacctactggggtgcccta
tccgatcgaatcggacgcaagcctgttttaatgattggatcgcttgggacgatgctcagt
atgttgatggttggaatggctcccaactttggcattgccttgtttggccgtgctctaggt
ggtctactcaatggaaacattggtgtcattcaaactatggttggtgagctggtcaccaag
cctgagcatgagccccgtgctttctccataatgccttttgtatggagtatcggaaccatt
gtaggaccctccatcggcggcatgtttgccaacccccacgattcttggcctggagccttc
cctgctggtggcctctttcagcgttatccttatctgctgcccaacctcatttgctccggc
ttgctccttgtcagcatcgtgctcggtttcctccttcttgaggaaacccatcctgatatg
cagactgagcatgtccccgctgttgagtgtcgatccaccgaggagacccctttggttctt
tctaccaacaacagaatggtgacagaagttcatgccgacacttatggtaccatcgagacc
ccaagtgatatttctagcgatgattggaatactctctgcgtcgagaacgagaaggaagcg
accgatgttcctgcaaagacctggaaccgccgtgttgtgggttttatcgttgctctatcc
atctttacttaccattcgatgactttcgaccatctcctccccatcttcttcgaagagaag
cgtgctggtgcagctgagacgatcaaaggcgcatccatcttccctttctactctcccggt
ggtctcggcatgactttgcgagatgtcggaatggttctggcggttgacggcggtatcgct
ctgttcattcaggtcttcattttcccctgggctgtccagaagcttgggacttaccgtttg
ttccttctcgttactatccttcatccaatcatctacattctgatgcccatgcttcttctc
gtccctgagaatttcatctaccccgccatctatggttgcctcattgttcgcaacatcctc
tcaatcatactctacccgcttctgatgattcttatcaaggaggccactcccactgccagc
gcccttggcaaagtcaacggtttggctgccagcgctggtgccgcttgccgaatgatcgcc
tcacctatcgctgggttcctatgggctgttggaagcaagtccgactgctctgccctagca
tggtatggaagcgccattgccgcagtattcggagctatccagtgcttttctgttcctcgc
caacggagcggagagccctccgaggaagcacccgcgctaccttgcaagcagactgttgtt
gtaactgagaccgagttctatgactcggactaa
>Fp39
atggctatgcttcgtactggtcctcgtgaccctgatgcctttccggcaatgcagctcttt
ttgctagctattgttcgactcgcagagcctatcgccttgacatccatcttcccctatgcc
tgggctctcgttaaggatttccacattggtagcgaagaacacgcatcattctactcgggc
attcttatctcagccttctccctcgcagaggctgcgatgggcacctactggggtgcccta
tccgatcgaatcggacgcaagcctgttttaatgattggatcgcttgggacgatgctcagt
atgttgatggttggaatggctcccaactttggcattgccttgtttggccgtgctctaggt
ggtctactcaatggaaacattggtgtcattcaaactatggttggtgagctggtcaccaag
cctgagcatgagccccgtgctttctccataatgccttttgtatggagtatcggaaccatt
gtaggaccctccatcggcggcatgtttgccaacccccacgattcttggcctggagccttc
cctgctggtggcctctttcagcgttatccttatctgctgcccaacctcatttgctccggc
ttgctccttgtcagcatcgtgctcggtttcctccttcttgaggaaacccatcctgatatg
cagactgagcatgtccccgctgttgagtgtcgatccaccgaggagacccctttggttctt
tctaccaacaacagaatggtgacagaagttcatgccgacacttatggtaccatcgagacc
ccaagtgatatttctagcgatgattggaatactctctgcgtcgagaacgagaaggaagcg
accgatgttcctgcaaagacctggaaccgccgtgttgtgggttttatcgttgctctatcc
atctttacttaccattcgatgactttcgaccatctcctccccatcttcttcgaagagaag
cgtgctggtgcagctgagacgatcaaaggcgcatccatcttccctttctactctcccggt
ggtctcggcatgactttgcgagatgtcggaatggttctggcggttgacggcggtatcgct
ctgttcattcaggtcttcattttcccctgggctgtccagaagcttgggacttaccgtttg
ttccttctcgttactatccttcatccaatcatctacattctgatgcccatgcttcttctc
gtccctgagaatttcatctaccccgccatctatggttgcctcattgttcgcaacatcctc
tcaatcatactctacccgcttctgatgattcttatcaaggaggccactcccactgccagc
gcccttggcaaagtcaacggtttggctgccagcgctggtgccgcttgccgaatgatcgcc
tcacctatcgctgggttcctatgggctgttggaagcaagtccgactgctctgccctagca
tggtatggaagcgccattgccgcagtattcggagctatccagtgcttttctgttcctcgc
caacggagcggagagccctccgaggaagcacccgcgctaccttgcaagcagactgttgtt
gtaactgagaccgagttctatgactcggactaa
>Fp42
atggctatgcttcgtactggtcctcgtgaccctgatgcctttccggcaatgcagctcttt
ttgctagctattgttcgactcgcagagcctatcgccttgacatccatcttcccctatgcc
tgggctctcgttaaggatttccacattggtagcgaagaacacgcatcattctactcgggc
attcttatctcagccttctccctcgcagaggctgcgatgggcacctactggggtgcccta
tccgatcgaatcggacgcaagcctgttttaatgattggatcgcttgggacgatgctcagt
atgttgatggttggaatggctcccaactttggcattgccttgtttggccgtgctctaggt
ggtctactcaatggaaacattggtgtcattcaaactatggttggtgagctggtcaccaag
cctgagcatgagccccgtgctttctccataatgccttttgtatggagtatcggaaccatt
gtaggaccctccatcggcggcatgtttgccaacccccacgattcttggcctggagccttc
cctgctggtggcctctttcagcgttatccttatctgctgcccaacctcatttgctccggc
ttgctccttgtcagcatcgtgctcggtttcctccttcttgaggaaacccatcctgatatg
cagactgagcatgtccccgctgttgagtgtcgatccaccgaggagacccctttggttctt
tctaccaacaacagaatggtgacagaagttcatgccgacacttatggtaccatcgagacc
ccaagtgatatttctagcgatgattggaatactctctgcgtcgagaacgagaaggaagcg
accgatgttcctgcaaagacctggaaccgccgtgttgtgggttttatcgttgctctatcc
atctttacttaccattcgatgactttcgaccatctcctccccatcttcttcgaagagaag
cgtgctggtgcagctgagacgatcaaaggcgcatccatcttccctttctactctcccggt
ggtctcggcatgactttgcgagatgtcggaatggttctggcggttgacggcggtatcgct
ctgttcattcaggtcttcattttcccctgggctgtccagaagcttgggacttaccgtttg
ttccttctcgttactatccttcatccaatcatctacattctgatgcccatgcttcttctc
gtccctgagaatttcatctaccccgccatctatggttgcctcattgttcgcaacatcctc
tcaatcatactctacccgcttctgatgattcttatcaaggaggccactcccactgccagc
gcccttggcaaagtcaacggtttggctgccagcgctggtgccgcttgccgaatgatcgcc
tcacctatcgctgggttcctatgggctgttggaagcaagtccgactgctctgccctagca
tggtatggaagcgccattgccgcagtattcggagctatccagtgcttttctgttcctcgc
caacggagcggagagccctccgaggaagcacccgcgctaccttgcaagcagactgttgtt
gtaactgagaccgagttctatgactcggactaa
>Fp44
atggctatgcttcgtactggtcctcgtgaccctgatgcctttccggcaatgcagctcttt
ttgctagctattgttcgactcgcagagcctatcgccttgacatccatcttcccctatgcc
tgggctctcgttaaggatttccacattggtagcgaagaacacgcatcattctactcgggc
attcttatctcagccttctccctcgcagaggctgcgatgggcacctactggggtgcccta
tccgatcgaatcggacgcaagcctgttttaatgattggatcgcttgggacgatgctcagt
atgttgatggttggaatggctcccaactttggcattgccttgtttggccgtgctctaggt
ggtctactcaatggaaacattggtgtcattcaaactatggttggtgagctggtcaccaag
cctgagcatgagccccgtgctttctccataatgccttttgtatggagtatcggaaccatt
gtaggaccctccatcggcggcatgtttgccaacccccacgattcttggcctggagccttc
cctgctggtggcctctttcagcgttatccttatctgctgcccaacctcatttgctccggc
ttgctccttgtcagcatcgtgctcggtttcctccttcttgaggaaacccatcctgatatg
cagactgagcatgtccccgctgttgagtgtcgatccaccgaggagacccctttggttctt
tctaccaacaacagaatggtgacagaagttcatgccgacacttatggtaccatcgagacc
ccaagtgatatttctagcgatgattggaatactctctgcgtcgagaacgagaaggaagcg
accgatgttcctgcaaagacctggaaccgccgtgttgtgggttttatcgttgctctatcc
atctttacttaccattcgatgactttcgaccatctcctccccatcttcttcgaagagaag
cgtgctggtgcagctgagacgatcaaaggcgcatccatcttccctttctactctcccggt
ggtctcggcatgactttgcgagatgtcggaatggttctggcggttgacggcggtatcgct
ctgttcattcaggtcttcattttcccctgggctgtccagaagcttgggacttaccgtttg
ttccttctcgttactatccttcatccaatcatctacattctgatgcccatgcttcttctc
gtccctgagaatttcatctaccccgccatctatggttgcctcattgttcgcaacatcctc
tcaatcatactctacccgcttctgatgattcttatcaaggaggccactcccactgccagc
gcccttggcaaagtcaacggtttggctgccagcgctggtgccgcttgccgaatgatcgcc
tcacctatcgctgggttcctatgggctgttggaagcaagtccgactgctctgccctagca
tggtatggaagcgccattgccgcagtattcggagctatccagtgcttttctgttcctcgc
caacggagcggagagccctccgaggaagcacccgcgctaccttgcaagcagactgttgtt
gtaactgagaccgagttctatgactcggactaa
>Fp49
atggctatgcttcgtactggtcctcgtgaccctgatgcctttccggcaatgcagctcttt
ttgctagctattgttcgactcgcagagcctatcgccttgacatccatcttcccctatgcc
tgggctctcgttaaggatttccacattggtagcgaagaacacgcatcattctactcgggc
attcttatctcagccttctccctcgcagaggctgcgatgggcacctactggggtgcccta
tccgatcgaatcggacgcaagcctgttttaatgattggatcgcttgggacgatgctcagt
atgttgatggttggaatggctcccaactttggcattgccttgtttggccgtgctctaggt
ggtctactcaatggaaacattggtgtcattcaaactatggttggtgagctggtcaccaag
cctgagcatgagccccgtgctttctccataatgccttttgtatggagtatcggaaccatt
gtaggaccctccatcggcggcatgtttgccaacccccacgattcttggcctggagccttc
cctgctggtggcctctttcagcgttatccttatctgctgcccaacctcatttgctccggc
ttgctccttgtcagcatcgtgctcggtttcctccttcttgaggaaacccatcctgatatg
cagactgagcatgtccccgctgttgagtgtcgatccaccgaggagacccctttggttctt
tctaccaacaacagaatggtgacagaagttcatgccgacacttatggtaccatcgagacc
ccaagtgatatttctagcgatgattggaatactctctgcgtcgagaacgagaaggaagcg
accgatgttcctgcaaagacctggaaccgccgtgttgtgggttttatcgttgctctatcc
atctttacttaccattcgatgactttcgaccatctcctccccatcttcttcgaagagaag
cgtgctggtgcagctgagacgatcaaaggcgcatccatcttccctttctactctcccggt
ggtctcggcatgactttgcgagatgtcggaatggttctggcggttgacggcggtatcgct
ctgttcattcaggtcttcattttcccctgggctgtccagaagcttgggacttaccgtttg
ttccttctcgttactatccttcatccaatcatctacattctgatgcccatgcttcttctc
gtccctgagaatttcatctaccccgccatctatggttgcctcattgttcgcaacatcctc
tcaatcatactctacccgcttctgatgattcttatcaaggaggccactcccactgccagc
gcccttggcaaagtcaacggtttggctgccagcgctggtgccgcttgccgaatgatcgcc
tcacctatcgctgggttcctatgggctgttggaagcaagtccgactgctctgccctagca
tggtatggaagcgccattgccgcagtattcggagctatccagtgcttttctgttcctcgc
caacggagcggagagccctccgaggaagcacccgcgctaccttgcaagcagactgttgtt
gtaactgagaccgagttctatgactcggactaa
>Fp50
atggctatgcttcgtactggtcctcgtgaccctgatgcctttccggcaatgcagctcttt
ttgctagctattgttcgactcgcagagcctatcgccttgacatccatcttcccctatgcc
tgggctctcgttaaggatttccacattggtagcgaagaacacgcatcattctactcgggc
attcttatctcagccttctccctcgcagaggctgcgatgggcacctactggggtgcccta
tccgatcgaatcggacgcaagcctgttttaatgattggatcgcttgggacgatgctcagt
atgttgatggttggaatggctcccaactttggcattgccttgtttggccgtgctctaggt
ggtctactcaatggaaacattggtgtcattcaaactatggttggtgagctggtcaccaag
cctgagcatgagccccgtgctttctccataatgccttttgtatggagtatcggaaccatt
gtaggaccctccatcggcggcatgtttgccaacccccacgattcttggcctggagccttc
cctgctggtggcctctttcagcgttatccttatctgctgcccaacctcatttgctccggc
ttgctccttgtcagcatcgtgctcggtttcctccttcttgaggaaacccatcctgatatg
cagactgagcatgtacccgctgttgagtgtcgatccaccgaggagacccctttggttctt
tctaccaacaacagaatggtgacagaagttcatgccgacacttatggtaccatcgagacc
ccaagtgatatttctagcgatgattggaatactctctgcgtcgagaacgagaaggaagcg
accgatgttcctgcaaagacctggaaccgccgtgttgtgggttttatcgttgctctatcc
atctttacttaccattcgatgactttcgaccatctcctccccatcttcttcgaagagaag
cgtgctggtgcagctgagacgatcaaaggcgcatccatcttccctttctactctcccggt
ggtctcggcatgactttgcgagatgtcggaatggttctggcggttgacggcggtatcgct
ctgttcattcaggtcttcattttcccctgggctgtccagaagcttgggacttaccgtttg
ttccttctcgttactatccttcatccaatcatctacattctgatgcccatgcttcttctc
gtccctgagaatttcatctaccccgccatctatggttgcctcattgttcgcaacatcctc
tcaatcatactctacccgcttctgatgattcttatcaaggaggccactcccactgccagc
gcccttggcaaagtcaacggtttggctgccagcgctggtgccgcttgccgaatgatcgcc
tcacctatcgctgggttcctatgggctgttggaagcaagtccgactgctctgccctagca
tggtatggaagcgccattgccgcagtattcggagctatccagtgcttttctgttcctcgc
caacggagcggagagccctccgaggaagcacccgcgctaccttgcaagcagactgttgtt
gtaactgagaccgagttctatgactcggactaa
>Fp51
atggctatgcttcgtactggtcctcgtgaccctgatgcctttccggcaatgcagctcttt
ttgctagctattgttcgactcgcagagcctatcgccttgacatccatcttcccctatgcc
tgggctctcgttaaggatttccacattggtagcgaagaacacgcatcattctactcgggc
attcttatctcagccttctccctcgcagaggctgcgatgggcacctactggggtgcccta
tccgatcgaatcggacgcaagcctgttttaatgattggatcgcttgggacgatgctcagt
atgttgatggttggaatggctcccaactttggcattgccttgtttggccgtgctctaggt
ggtctactcaatggaaacattggtgtcattcaaactatggttggtgagctggtcaccaag
cctgagcatgagccccgtgctttctccataatgccttttgtatggagtatcggaaccatt
gtaggaccctccatcggcggcatgtttgccaacccccacgattcttggcctggagccttc
cctgctggtggcctctttcagcgttatccttatctgctgcccaacctcatttgctccggc
ttgctccttgtcagcatcgtgctcggtttcctccttcttgaggaaacccatcctgatatg
cagactgagcatgtccccgctgttgagtgtcgatccaccgaggagacccctttggttctt
tctaccaacaacagaatggtgacagaagttcatgccgacacttatggtaccatcgagacc
ccaagtgatatttctagcgatgattggaatactctctgcgtcgagaacgagaaggaagcg
accgatgttcctgcaaagacctggaaccgccgtgttgtgggttttatcgttgctctatcc
atctttacttaccattcgatgactttcgaccatctcctccccatcttcttcgaagagaag
cgtgctggtgcagctgagacgatcaaaggcgcatccatcttccctttctactctcccggt
ggtctcggcatgactttgcgagatgtcggaatggttctggcggttgacggcggtatcgct
ctgttcattcaggtcttcattttcccctgggctgtccagaagcttgggacttaccgtttg
ttccttctcgttactatccttcatccaatcatctacattctgatgcccatgcttcttctc
gtccctgagaatttcatctaccccgccatctatggttgcctcattgttcgcaacatcctc
tcaatcatactctacccgcttctgatgattcttatcaaggaggccactcccactgccagc
gcccttggcaaagtcaacggtttggctgccagcgctggtgccgcttgccgaatgatcgcc
tcacctatcgctgggttcctatgggctgttggaagcaagtccgactgctctgccctagca
tggtatggaagcgccattgccgcagtattcggagctatccagtgcttttctgttcctcgc
caacggagcggagagccctccgaggaagcacccgcgctaccttgcaagcagactgttgtt
gtaactgagaccgagttctatgactcggactaa
>Fp59
atggctatgcttcgtactggtcctcgtgaccctgatgcctttccggcaatgcagctcttt
ttgctagctattgttcgactcgcagagcctatcgccttgacatccatcttcccctatgcc
tgggctctcgttaaggatttccacattggtagcgaagaacacgcatcattctactcgggc
attcttatctcagccttctccctcgcagaggctgcgatgggcacctactggggtgcccta
tccgatcgaatcggacgcaagcctgttttaatgattggatcgcttgggacgatgctcagt
atgttgatggttggaatggctcccaactttggcattgccttgtttggccgtgctctaggt
ggtctactcaatggaaacattggtgtcattcaaactatggttggtgagctggtcaccaag
cctgagcatgagccccgtgctttctccataatgccttttgtatggagtatcggaaccatt
gtaggaccctccatcggcggcatgtttgccaacccccacgattcttggcctggagccttc
cctgctggtggcctctttcagcgttatccttatctgctgcccaacctcatttgctccggc
ttgctccttgtcagcatcgtgctcggtttcctccttcttgaggaaacccatcctgatatg
cagactgagcatgtccccgctgttgagtgtcgatccaccgaggagacccctttggttctt
tctaccaacaacagaatggtgacagaagttcatgccgacacttatggtaccatcgagacc
ccaagtgatatttctagcgatgattggaatactctctgcgtcgagaacgagaaggaagcg
accgatgttcctgcaaagacctggaaccgccgtgttgtgggttttatcgttgctctatcc
atctttacttaccattcgatgactttcgaccatctcctccccatcttcttcgaagagaag
cgtgctggtgcagctgagacgatcaaaggcgcatccatcttccctttctactctcccggt
ggtctcggcatgactttgcgagatgtcggaatggttctggcggttgacggcggtatcgct
ctgttcattcaggtcttcattttcccctgggctgtccagaagcttgggacttaccgtttg
ttccttctcgttactatccttcatccaatcatctacattctgatgcccatgcttcttctc
gtccctgagaatttcatctaccccgccatctatggttgcctcattgttcgcaacatcctc
tcaatcatactctacccgcttctgatgattcttatcaaggaggccactcccactgccagc
gcccttggcaaagtcaacggtttggctgccagcgctggtgccgcttgccgaatgatcgcc
tcacctatcgctgggttcctatgggctgttggaagcaagtccgactgctctgccctagca
tggtatggaagcgccattgccgcagtattcggagctatccagtgcttttctgttcctcgc
caacggagcggagagccctccgaggaagcacccgcgctaccttgcaagcagactgttgtt
gtaactgagaccgagttctatgactcggactaa
>Fp63
atggctatgcttcgtactggtcctcgtgaccctgatgcctttccggcaatgcagctcttt
ttgctagctattgttcgactcgcagagcctatcgccttgacatccatcttcccctatgcc
tgggctctcgttaaggatttccacattggtagcgaagaacacgcatcattctactcgggc
attcttatctcagccttctccctcgcagaggctgcgatgggcacctactggggtgcccta
tccgatcgaatcggacgcaagcctgttttaatgattggatcgcttgggacgatgctcagt
atgttgatggttggaatggctcccaactttggcattgccttgtttggccgtgctctaggt
ggtctactcaatggaaacattggtgtcattcaaactatggttggtgagctggtcaccaag
cctgagcatgagccccgtgctttctccataatgccttttgtatggagtatcggaaccatt
gtaggaccctccatcggcggcatgtttgccaacccccacgattcttggcctggagccttc
cctgctggtggcctctttcagcgttatccttatctgctgcccaacctcatttgctccggc
ttgctccttgtcagcatcgtgctcggtttcctccttcttgaggaaacccatcctgatatg
cagactgagcatgtccccgctgttgagtgtcgatccaccgaggagacccctttggttctt
tctaccaacaacagaatggtgacagaagttcatgccgacacttatggtaccatcgagacc
ccaagtgatatttctagcgatgattggaatactctctgcgtcgagaacgagaaggaagcg
accgatgttcctgcaaagacctggaaccgccgtgttgtgggttttatcgttgctctatcc
atctttacttaccattcgatgactttcgaccatctcctccccatcttcttcgaagagaag
cgtgctggtgcagctgagacgatcaaaggcgcatccatcttccctttctactctcccggt
ggtctcggcatgactttgcgagatgtcggaatggttctggcggttgacggcggtatcgct
ctgttcattcaggtcttcattttcccctgggctgtccagaagcttgggacttaccgtttg
ttccttctcgttactatccttcatccaatcatctacattctgatgcccatgcttcttctc
gtccctgagaatttcatctaccccgccatctatggttgcctcattgttcgcaacatcctc
tcaatcatactctacccgcttctgatgattcttatcaaggaggccactcccactgccagc
gcccttggcaaagtcaacggtttggctgccagcgctggtgccgcttgccgaatgatcgcc
tcacctatcgctgggttcctatgggctgttggaagcaagtccgactgctctgccctagca
tggtatggaagcgccattgccgcagtattcggagctatccagtgcttttctgttcctcgc
caacggagcggagagccctccgaggaagcacccgcgctaccttgcaagcagactgttgtt
gtaactgagaccgagttctatgactcggactaa
>Fp65
atggctatgcttcgtactggtcctcgtgaccctgatgcctttccggcaatgcagctcttt
ttgctagctattgttcgactcgcagagcctatcgccttgacatccatcttcccctatgcc
tgggctctcgttaaggatttccacattggtagcgaagaacacgcatcattctactcgggc
attcttatctcagccttctccctcgcagaggctgcgatgggcacctactggggtgcccta
tccgatcgaatcggacgcaagcctgttttaatgattggatcgcttgggacgatgctcagt
atgttgatggttggaatggctcccaactttggcattgccttgtttggccgtgctctaggt
ggtctactcaatggaaacattggtgtcattcaaactatggttggtgagctggtcaccaag
cctgagcatgagccccgtgctttctccataatgccttttgtatggagtatcggaaccatt
gtaggaccctccatcggcggcatgtttgccaacccccacgattcttggcctggagccttc
cctgctggtggcctctttcagcgttatccttatctgctgcccaacctcatttgctccggc
ttgctccttgtcagcatcgtgctcggtttcctccttcttgaggaaacccatcctgatatg
cagactgagcatgtccccgctgttgagtgtcgatccaccgaggagacccctttggttctt
tctaccaacaacagaatggtgacagaagttcatgccgacacttatggtaccatcgagacc
ccaagtgatatttctagcgatgattggaatactctctgcgtcgagaacgagaaggaagcg
accgatgttcctgcaaagacctggaaccgccgtgttgtgggttttatcgttgctctatcc
atctttacttaccattcgatgactttcgaccatctcctccccatcttcttcgaagagaag
cgtgctggtgcagctgagacgatcaaaggcgcatccatcttccctttctactctcccggt
ggtctcggcatgactttgcgagatgtcggaatggttctggcggttgacggcggtatcgct
ctgttcattcaggtcttcattttcccctgggctgtccagaagcttgggacttaccgtttg
ttccttctcgttactatccttcatccaatcatctacattctgatgcccatgcttcttctc
gtccctgagaatttcatctaccccgccatctatggttgcctcattgttcgcaacatcctc
tcaatcatactctacccgcttctgatgattcttatcaaggaggccactcccactgccagc
gcccttggcaaagtcaacggtttggctgccagcgctggtgccgcttgccgaatgatcgcc
tcacctatcgctgggttcctatgggctgttggaagcaagtccgactgctctgccctagca
tggtatggaagcgccattgccgcagtattcggagctatccagtgcttttctgttcctcgc
caacggagcggagagccctccgaggaagcacccgcgctaccttgcaagcagactgttgtt
gtaactgagaccgagttctatgactcggactaa
>Fp66
atggctatgcttcgtactggtcctcgtgaccctgatgcctttccggcaatgcagctcttt
ttgctagctattgttcgactcgcagagcctatcgccttgacatccatcttcccctatgcc
tgggctctcgttaaggatttccacattggtagcgaagaacacgcatcattctactcgggc
attcttatctcagccttctccctcgcagaggctgcgatgggcacctactggggtgcccta
tccgatcgaatcggacgcaagcctgttttaatgattggatcgcttgggacgatgctcagt
atgttgatggttggaatggctcccaactttggcattgccttgtttggccgtgctctaggt
ggtctactcaatggaaacattggtgtcattcaaactatggttggtgagctggtcaccaag
cctgagcatgagccccgtgctttctccataatgccttttgtatggagtatcggaaccatt
gtaggaccctccatcggcggcatgtttgccaacccccacgattcttggcctggagccttc
cctgctggtggcctctttcagcgttatccttatctgctgcccaacctcatttgctccggc
ttgctccttgtcagcatcgtgctcggtttcctccttcttgaggaaacccatcctgatatg
cagactgagcatgtccccgctgttgagtgtcgatccaccgaggagacccctttggttctt
tctaccaacaacagaatggtgacagaagttcatgccgacacttatggtaccatcgagacc
ccaagtgatatttctagcgatgattggaatactctctgcgtcgagaacgagaaggaagcg
accgatgttcctgcaaagacctggaaccgccgtgttgtgggttttatcgttgctctatcc
atctttacttaccattcgatgactttcgaccatctcctccccatcttcttcgaagagaag
cgtgctggtgcagctgagacgatcaaaggcgcatccatcttccctttctactctcccggt
ggtctcggcatgactttgcgagatgtcggaatggttctggcggttgacggcggtatcgct
ctgttcattcaggtcttcattttcccctgggctgtccagaagcttgggacttaccgtttg
ttccttctcgttactatccttcatccaatcatctacattctgatgcccatgcttcttctc
gtccctgagaatttcatctaccccgccatctatggttgcctcattgttcgcaacatcctc
tcaatcatactctacccgcttctgatgattcttatcaaggaggccactcccactgccagc
gcccttggcaaagtcaacggtttggctgccagcgctggtgccgcttgccgaatgatcgcc
tcacctatcgctgggttcctatgggctgttggaagcaagtccgactgctctgccctagca
tggtatggaagcgccattgccgcagtattcggagctatccagtgcttttctgttcctcgc
caacggagcggagagccctccgaggaagcacccgcgctaccttgcaagcagactgttgtt
gtaactgagaccgagttctatgactcggactaa
>Fp72
atggctatgcttcgtactggtcctcgtgaccctgatgcctttccggcaatgcagctcttt
ttgctagctattgttcgactcgcagagcctatcgccttgacatccatcttcccctatgcc
tgggctctcgttaaggatttccacattggtagcgaagaacacgcatcattctactcgggc
attcttatctcagccttctccctcgcagaggctgcgatgggcacctactggggtgcccta
tccgatcgaatcggacgcaagcctgttttaatgattggatcgcttgggacgatgctcagt
atgttgatggttggaatggctcccaactttggcattgccttgtttggccgtgctctaggt
ggtctactcaatggaaacattggtgtcattcaaactatggttggtgagctggtcaccaag
cctgagcatgagccccgtgctttctccataatgccttttgtatggagtatcggaaccatt
gtaggaccctccatcggcggcatgtttgccaacccccacgattcttggcctggagccttc
cctgctggtggcctctttcagcgttatccttatctgctgcccaacctcatttgctccggc
ttgctccttgtcagcatcgtgctcggtttcctccttcttgaggaaacccatcctgatatg
cagactgagcatgtccccgctgttgagtgtcgatccaccgaggagacccctttggttctt
tctaccaacaacagaatggtgacagaagttcatgccgacacttatggtaccatcgagacc
ccaagtgatatttctagcgatgattggaatactctctgcgtcgagaacgagaaggaagcg
accgatgttcctgcaaagacctggaaccgccgtgttgtgggttttatcgttgctctatcc
atctttacttaccattcgatgactttcgaccatctcctccccatcttcttcgaagagaag
cgtgctggtgcagctgagacgatcaaaggcgcatccatcttccctttctactctcccggt
ggtctcggcatgactttgcgagatgtcggaatggttctggcggttgacggcggtatcgct
ctgttcattcaggtcttcattttcccctgggctgtccagaagcttgggacttaccgtttg
ttccttctcgttactatccttcatccaatcatctacattctgatgcccatgcttcttctc
gtccctgagaatttcatctaccccgccatctatggttgcctcattgttcgcaacatcctc
tcaatcatactctacccgcttctgatgattcttatcaaggaggccactcccactgccagc
gcccttggcaaagtcaacggtttggctgccagcgctggtgccgcttgccgaatgatcgcc
tcacctatcgctgggttcctatgggctgttggaagcaagtccgactgctctgccctagca
tggtatggaagcgccattgccgcagtattcggagctatccagtgcttttctgttcctcgc
caacggagcggagagccctccgaggaagcacccgcgctaccttgcaagcagactgttgtt
gtaactgagaccgagttctatgactcggactaa
>Fp73
atggctatgcttcgtactggtcctcgtgaccctgatgcctttccggcaatgcagctcttt
ttgctagctattgttcgactcgcagagcctatcgccttgacatccatcttcccctatgcc
tgggctctcgttaaggatttccacattggtagcgaagaacacgcatcattctactcgggc
attcttatctcagccttctccctcgcagaggctgcgatgggcacctactggggtgcccta
tccgatcgaatcggacgcaagcctgttttaatgattggatcgcttgggacgatgctcagt
atgttgatggttggaatggctcccaactttggcattgccttgtttggccgtgctctaggt
ggtctactcaatggaaacattggtgtcattcaaactatggttggtgagctggtcaccaag
cctgagcatgagccccgtgctttctccataatgccttttgtatggagtatcggaaccatt
gtaggaccctccatcggcggcatgtttgccaacccccacgattcttggcctggagccttc
cctgctggtggcctctttcagcgttatccttatctgctgcccaacctcatttgctccggc
ttgctccttgtcagcatcgtgctcggtttcctccttcttgaggaaacccatcctgatatg
cagactgagcatgtccccgctgttgagtgtcgatccaccgaggagacccctttggttctt
tctaccaacaacagaatggtgacagaagttcatgccgacacttatggtaccatcgagacc
ccaagtgatatttctagcgatgattggaatactctctgcgtcgagaacgagaaggaagcg
accgatgttcctgcaaagacctggaaccgccgtgttgtgggttttatcgttgctctatcc
atctttacttaccattcgatgactttcgaccatctcctccccatcttcttcgaagagaag
cgtgctggtgcagctgagacgatcaaaggcgcatccatcttccctttctactctcccggt
ggtctcggcatgactttgcgagatgtcggaatggttctggcggttgacggcggtatcgct
ctgttcattcaggtcttcattttcccctgggctgtccagaagcttgggacttaccgtttg
ttccttctcgttactatccttcatccaatcatctacattctgatgcccatgcttcttctc
gtccctgagaatttcatctaccccgccatctatggttgcctcattgttcgcaacatcctc
tcaatcatactctacccgcttctgatgattcttatcaaggaggccactcccactgccagc
gcccttggcaaagtcaacggtttggctgccagcgctggtgccgcttgccgaatgatcgcc
tcacctatcgctgggttcctatgggctgttggaagcaagtccgactgctctgccctagca
tggtatggaagcgccattgccgcagtattcggagctatccagtgcttttctgttcctcgc
caacggagcggagagccctccgaggaagcacccgcgctaccttgcaagcagactgttgtt
gtaactgagaccgagttctatgactcggactaa
>Fp76
atggctatgcttcgtactggtcctcgtgaccctgatgcctttccggcaatgcagctcttt
ttgctagctattgttcgactcgcagagcctatcgccttgacatccatcttcccctatgcc
tgggctctcgttaaggatttccacattggtagcgaagaacacgcatcattctactcgggc
attcttatctcagccttctccctcgcagaggctgcgatgggcacctactggggtgcccta
tccgatcgaatcggacgcaagcctgttttaatgattggatcgcttgggacgatgctcagt
atgttgatggttggaatggctcccaactttggcattgccttgtttggccgtgctctaggt
ggtctactcaatggaaacattggtgtcattcaaactatggttggtgagctggtcaccaag
cctgagcatgagccccgtgctttctccataatgccttttgtatggagtatcggaaccatt
gtaggaccctccatcggcggcatgtttgccaacccccacgattcttggcctggagccttc
cctgctggtggcctctttcagcgttatccttatctgctgcccaacctcatttgctccggc
ttgctccttgtcagcatcgtgctcggtttcctccttcttgaggaaacccatcctgatatg
cagactgagcatgtccccgctgttgagtgtcgatccaccgaggagacccctttggttctt
tctaccaacaacagaatggtgacagaagttcatgccgacacttatggtaccatcgagacc
ccaagtgatatttctagcgatgattggaatactctctgcgtcgagaacgagaaggaagcg
accgatgttcctgcaaagacctggaaccgccgtgttgtgggttttatcgttgctctatcc
atctttacttaccattcgatgactttcgaccatctcctccccatcttcttcgaagagaag
cgtgctggtgcagctgagacgatcaaaggcgcatccatcttccctttctactctcccggt
ggtctcggcatgactttgcgagatgtcggaatggttctggcggttgacggcggtatcgct
ctgttcattcaggtcttcattttcccctgggctgtccagaagcttgggacttaccgtttg
ttccttctcgttactatccttcatccaatcatctacattctgatgcccatgcttcttctc
gtccctgagaatttcatctaccccgccatctatggttgcctcattgttcgcaacatcctc
tcaatcatactctacccgcttctgatgattcttatcaaggaggccactcccactgccagc
gcccttggcaaagtcaacggtttggctgccagcgctggtgccgcttgccgaatgatcgcc
tcacctatcgctgggttcctatgggctgttggaagcaagtccgactgctctgccctagca
tggtatggaagcgccattgccgcagtattcggagctatccagtgcttttctgttcctcgc
caacggagcggagagccctccgaggaagcacccgcgctaccttgcaagcagactgttgtt
gtaactgagaccgagttctatgactcggactaa
>Fp78
atggctatgcttcgtactggtcctcgtgaccctgatgcctttccggcaatgcagctcttt
ttgctagctattgttcgactcgcagagcctatcgccttgacatccatcttcccctatgcc
tgggctctcgttaaggatttccacattggtagcgaagaacacgcatcattctactcgggc
attcttatctcagccttctccctcgcagaggctgcgatgggcacctactggggtgcccta
tccgatcgaatcggacgcaagcctgttttaatgattggatcgcttgggacgatgctcagt
atgttgatggttggaatggctcccaactttggcattgccttgtttggccgtgctctaggt
ggtctactcaatggaaacattggtgtcattcaaactatggttggtgagctggtcaccaag
cctgagcatgagccccgtgctttctccataatgccttttgtatggagtatcggaaccatt
gtaggaccctccatcggcggcatgtttgccaacccccacgattcttggcctggagccttc
cctgctggtggcctctttcagcgttatccttatctgctgcccaacctcatttgctccggc
ttgctccttgtcagcatcgtgctcggtttcctccttcttgaggaaacccatcctgatatg
cagactgagcatgtccccgctgttgagtgtcgatccaccgaggagacccctttggttctt
tctaccaacaacagaatggtgacagaagttcatgccgacacttatggtaccatcgagacc
ccaagtgatatttctagcgatgattggaatactctctgcgtcgagaacgagaaggaagcg
accgatgttcctgcaaagacctggaaccgccgtgttgtgggttttatcgttgctctatcc
atctttacttaccattcgatgactttcgaccatctcctccccatcttcttcgaagagaag
cgtgctggtgcagctgagacgatcaaaggcgcatccatcttccctttctactctcccggt
ggtctcggcatgactttgcgagatgtcggaatggttctggcggttgacggcggtatcgct
ctgttcattcaggtcttcattttcccctgggctgtccagaagcttgggacttaccgtttg
ttccttctcgttactatccttcatccaatcatctacattctgatgcccatgcttcttctc
gtccctgagaatttcatctaccccgccatctatggttgcctcattgttcgcaacatcctc
tcaatcatactctacccgcttctgatgattcttatcaaggaggccactcccactgccagc
gcccttggcaaagtcaacggtttggctgccagcgctggtgccgcttgccgaatgatcgcc
tcacctatcgctgggttcctatgggctgttggaagcaagtccgactgctctgccctagca
tggtatggaagcgccattgccgcagtattcggagctatccagtgcttttctgttcctcgc
caacggagcggagagccctccgaggaagcacccgcgctaccttgcaagcagactgttgtt
gtaactgagaccgagttctatgactcggactaa
>Fp81
atggctatgcttcgtactggtcctcgtgaccctgatgcctttccggcaatgcagctcttt
ttgctagctattgttcgactcgcagagcctatcgccttgacatccatcttcccctatgcc
tgggctctcgttaaggatttccacattggtagcgaagaacacgcatcattctactcgggc
attcttatctcagccttctccctcgcagaggctgcgatgggcacctactggggtgcccta
tccgatcgaatcggacgcaagcctgttttaatgattggatcgcttgggacgatgctcagt
atgttgatggttggaatggctcccaactttggcattgccttgtttggccgtgctctaggt
ggtctactcaatggaaacattggtgtcattcaaactatggttggtgagctggtcaccaag
cctgagcatgagccccgtgctttctccataatgccttttgtatggagtatcggaaccatt
gtaggaccctccatcggcggcatgtttgccaacccccacgattcttggcctggagccttc
cctgctggtggcctctttcagcgttatccttatctgctgcccaacctcatttgctccggc
ttgctccttgtcagcatcgtgctcggtttcctccttcttgaggaaacccatcctgatatg
cagactgagcatgtccccgctgttgagtgtcgatccaccgaggagacccctttggttctt
tctaccaacaacagaatggtgacagaagttcatgccgacacttatggtaccatcgagacc
ccaagtgatatttctagcgatgattggaatactctctgcgtcgagaacgagaaggaagcg
accgatgttcctgcaaagacctggaaccgccgtgttgtgggttttatcgttgctctatcc
atctttacttaccattcgatgactttcgaccatctcctccccatcttcttcgaagagaag
cgtgctggtgcagctgagacgatcaaaggcgcatccatcttccctttctactctcccggt
ggtctcggcatgactttgcgagatgtcggaatggttctggcggttgacggcggtatcgct
ctgttcattcaggtcttcattttcccctgggctgtccagaagcttgggacttaccgtttg
ttccttctcgttactatccttcatccaatcatctacattctgatgcccatgcttcttctc
gtccctgagaatttcatctaccccgccatctatggttgcctcattgttcgcaacatcctc
tcaatcatactctacccgcttctgatgattcttatcaaggaggccactcccactgccagc
gcccttggcaaagtcaacggtttggctgccagcgctggtgccgcttgccgaatgatcgcc
tcacctatcgctgggttcctatgggctgttggaagcaagtccgactgctctgccctagca
tggtatggaagcgccattgccgcagtattcggagctatccagtgcttttctgttcctcgc
caacggagcggagagccctccgaggaagcacccgcgctaccttgcaagcagactgttgtt
gtaactgagaccgagttctatgactcggactaa
>Fp84
atggctatgcttcgtactggtcctcgtgaccctgatgcctttccggcaatgcagctcttt
ttgctagctattgttcgactcgcagagcctatcgccttgacatccatcttcccctatgcc
tgggctctcgttaaggatttccacattggtagcgaagaacacgcatcattctactcgggc
attcttatctcagccttctccctcgcagaggctgcgatgggcacctactggggtgcccta
tccgatcgaatcggacgcaagcctgttttaatgattggatcgcttgggacgatgctcagt
atgttgatggttggaatggctcccaactttggcattgccttgtttggccgtgctctaggt
ggtctactcaatggaaacattggtgtcattcaaactatggttggtgagctggtcaccaag
cctgagcatgagccccgtgctttctccataatgccttttgtatggagtatcggaaccatt
gtaggaccctccatcggcggcatgtttgccaacccccacgattcttggcctggagccttc
cctgctggtggcctctttcagcgttatccttatctgctgcccaacctcatttgctccggc
ttgctccttgtcagcatcgtgctcggtttcctccttcttgaggaaacccatcctgatatg
cagactgagcatgtccccgctgttgagtgtcgatccaccgaggagacccctttggttctt
tctaccaacaacagaatggtgacagaagttcatgccgacacttatggtaccatcgagacc
ccaagtgatatttctagcgatgattggaatactctctgcgtcgagaacgagaaggaagcg
accgatgttcctgcaaagacctggaaccgccgtgttgtgggttttatcgttgctctatcc
atctttacttaccattcgatgactttcgaccatctcctccccatcttcttcgaagagaag
cgtgctggtgcagctgagacgatcaaaggcgcatccatcttccctttctactctcccggt
ggtctcggcatgactttgcgagatgtcggaatggttctggcggttgacggcggtatcgct
ctgttcattcaggtcttcattttcccctgggctgtccagaagcttgggacttaccgtttg
ttccttctcgttactatccttcatccaatcatctacattctgatgcccatgcttcttctc
gtccctgagaatttcatctaccccgccatctatggttgcctcattgttcgcaacatcctc
tcaatcatactctacccgcttctgatgattcttatcaaggaggccactcccactgccagc
gcccttggcaaagtcaacggtttggctgccagcgctggtgccgcttgccgaatgatcgcc
tcacctatcgctgggttcctatgggctgttggaagcaagtccgactgctctgccctagca
tggtatggaagcgccattgccgcagtattcggagctatccagtgcttttctgttcctcgc
caacggagcggagagccctccgaggaagcacccgcgctaccttgcaagcagactgttgtt
gtaactgagaccgagttctatgactcggactaa
>Fp86
atggctatgcttcgtactggtcctcgtgaccctgatgcctttccggcaatgcagctcttt
ttgctagctattgttcgactcgcagagcctatcgccttgacatccatcttcccctatgcc
tgggctctcgttaaggatttccacattggtagcgaagaacacgcatcattctactcgggc
attcttatctcagccttctccctcgcagaggctgcgatgggcacctactggggtgcccta
tccgatcgaatcggacgcaagcctgttttaatgattggatcgcttgggacgatgctcagt
atgttgatggttggaatggctcccaactttggcattgccttgtttggccgtgctctaggt
ggtctactcaatggaaacattggtgtcattcaaactatggttggtgagctggtcaccaag
cctgagcatgagccccgtgctttctccataatgccttttgtatggagtatcggaaccatt
gtaggaccctccatcggcggcatgtttgccaacccccacgattcttggcctggagccttc
cctgctggtggcctctttcagcgttatccttatctgctgcccaacctcatttgctccggc
ttgctccttgtcagcatcgtgctcggtttcctccttcttgaggaaacccatcctgatatg
cagactgagcatgtccccgctgttgagtgtcgatccaccgaggagacccctttggttctt
tctaccaacaacagaatggtgacagaagttcatgccgacacttatggtaccatcgagacc
ccaagtgatatttctagcgatgattggaatactctctgcgtcgagaacgagaaggaagcg
accgatgttcctgcaaagacctggaaccgccgtgttgtgggttttatcgttgctctatcc
atctttacttaccattcgatgactttcgaccatctcctccccatcttcttcgaagagaag
cgtgctggtgcagctgagacgatcaaaggcgcatccatcttccctttctactctcccggt
ggtctcggcatgactttgcgagatgtcggaatggttctggcggttgacggcggtatcgct
ctgttcattcaggtcttcattttcccctgggctgtccagaagcttgggacttaccgtttg
ttccttctcgttactatccttcatccaatcatctacattctgatgcccatgcttcttctc
gtccctgagaatttcatctaccccgccatctatggttgcctcattgttcgcaacatcctc
tcaatcatactctacccgcttctgatgattcttatcaaggaggccactcccactgccagc
gcccttggcaaagtcaacggtttggctgccagcgctggtgccgcttgccgaatgatcgcc
tcacctatcgctgggttcctatgggctgttggaagcaagtccgactgctctgccctagca
tggtatggaagcgccattgccgcagtattcggagctatccagtgcttttctgttcctcgc
caacggagcggagagccctccgaggaagcacccgcgctaccttgcaagcagactgttgtt
gtaactgagaccgagttctatgactcggactaa
>Fvenenatum.busco
atggctaagcttcgtactggtcctcgtgaccctgatgcctttccggcaatgcagctcttc
ttgctggccattgttcgactcgcagagcctatcgccttgacatccatcttcccctatgcc
tgggctctcgttaaggatttccacatcggtagcgaagaacatgcatcattctactcgggc
attcttatctcagccttctccctcgcagaggctgctatgggcacctactggggcgctcta
tccgatcgaatcggccgcaagcctgttttgatgattggatcgattggcacgatgctcagt
atgttgatggtgggaatggctcctaactttggcattgccttgtttggccgtgccctaggt
ggcctgctcaatggaaacattggtgtcattcaaactatggttggtgagctggtcaccaag
cctgagcatgagccccgtgctttctccgtaatgccttttgtctggagcatcggaaccatt
gtaggaccctccatcggcggcatgtttgccaacccccacgattcttggcctggggccttc
cctgctggtggcctcttccagcgttatccttatctgctgcccaacctcatttgctccggc
ttgctcctcgtcagcatcgtgctcggtttcctccttcttgaggaaacccactctgatatg
catattgagcatgtccccgctgttgagtgccgccctaccgaggagacccctttggctctt
tctaccaacaacagaatggtgacagaagttcacgccgactcttatggtaccatcgagacc
ccaagtgatatttttagccatgattgggatactctctgcgttgagaacgagaaggaagca
actgatactcctgcaaagacatggaaccgtcgtgttgtggggtttatcgttgctctatct
atctttacttaccactcgatgactttcgaccatctcctccccatcttcttcgaggagaag
cgtgctggtgcagctgaaatgatcaagggcgcatccatcttccctttccactctcctggt
ggtctcggtatgactttacgagatgtcggaatggttctggcggtcgacggcggtatcgct
ctgttcattcaggttttcatcttcccctgggctgtccagaagcttggaacttatcgtttg
ttccttctcgttactgtccttcacccaattatctacatcctgatgcccatgcttcttctc
gtccctgagaacctcatctaccccgccatttatggttgcctcatcgttcgcaacattctc
tccatcatcctctaccctcttctgatgattcttataaaggaggccactccaactgccagc
gcccttggcaaagttaacggtttggctgccagtgctggtgccgcttgccgaatgatcgcc
tcacctatcgctgggttcttatgggccgttggaagcaagtccgactgctctgccctagcc
tggtatggaagcgccattgccgcagtattcggagctattcagtgcttttctgttcctcgc
caacgcaacgaagagccctccgaggaagcacccgcgctgccttgcaagcaggctgttgtt
gtaactgagaccgagttctacgactcggactaa
