# Supplementary material for: Apicidin biosynthesis is linked to accessory chromosomes in Fusarium poae isolates
Source: BMC Genomics. 2021 Aug 4;22:591. doi: 10.1186/s12864-021-07617-y (PMC8340494; doi:10.1186/s12864-021-07617-y)
Supplement: Supplementary file 17 — Additional file 17. Compressed folder containing alignments for each of the 4141 orthologs used in BUSCO analysis. [file 12864_2021_7617_MOESM17_ESM.zip › Fven2_nt_MAFFT/50611at5125_nt.mafft.fasta]

>Fp105
atggaacatccagtcaaagaaatcgggggcgtcatcaagtcgctcacccaaggtgcacca
gatgtccaagagtctgctctaagagaatattttctccccaacgcttcattcacacaccca
ttctgtcacgttccatccatatcgaaaggacaagctcctcttgcaggcggtcttgaatct
atccaattgatactgggaatctaccgatggtaccgtactctaagtccgcacattgacatc
caggtggactcggcagcatttgatcaaaaaagtggccttctttacgtctcactccgccaa
acctttgctctctggtttgtgcctctttacaaagcaccagtacgactcgtctcagttcta
caactcacccaactatcgcccgaatcatcttcagatgaggacgaagcgcccgaggataca
aaacctcgtcgacagagcccaaagtactacatcgccagccaggaagatttgtaccccgtc
aatgactgcattcagttcttgtgtcctggattaggtcccttcttgtggaggatttggcag
ttgtatagcacttggttgtgtataatggggtctttgttgtttctacctgtttactttttg
ctcaatggttcaggatcaaagacaaggagaacaatgcccaaatga---
>Fp108
atggaacatccagtcaaagaaatcgggggcgtcatcaagtcgctcacccaaggtgcacca
gatgtccaagagtctgctctaagagaatattttctccccaacgcttcattcacacaccca
ttctgtcacgttccatccatatcgaaaggacaagctcctcttgcaggcggtcttgaatct
atccaattgatactgggaatctaccgatggtaccgtactctaagtccgcacattgacatc
caggtggactcggcagcatttgatcaaaaaagtggccttctttacgtctcactccgccaa
acctttgctctctggtttgtgcctctttacaaagcaccagtacgactcgtctcagttcta
caactcacccaactatcgcccgaatcatcttcagatgaggacgaagcgcccgaggataca
aaacctcgtcgacagagcccaaagtactacatcgccagccaggaagatttgtaccccgtc
aatgactgcattcagttcttgtgtcctggattaggtcccttcttgtggaggatttggcag
ttgtatagcacttggttgtgtataatggggtctttgttgtttctacctgtttactttttg
ctcaatggttcaggatcaaagacaaggagaacaatgcccaagttttag
>Fp118
atggaacatccagtcaaagaaatcgggggcgtcatcaagtcgctcacccaaggtgcacca
gatgtccaagagtctgctctaagagaatattttctccccaacgcttcattcacacaccca
ttctgtcacgttccatccatatcgaaaggacaagctcctcttgcaggcggtcttgaatct
atccaattgatactgggaatctaccgatggtaccgtactctaagtccgcacattgacatc
caggtggactcggcagcatttgatcaaaaaagtggccttctttacgtctcactccgccaa
acctttgctctctggtttgtgcctctttacaaagcaccagtacgactcgtctcagttcta
caactcacccaactatcgcccgaatcatcttcagatgaggacgaagcgcccgaggataca
aaacctcgtcgacagagcccaaagtactacatcgccagccaggaagatttgtaccccgtc
aatgactgcattcagttcttgtgtcctggactaggtccgttcttgtggaggatttggcag
ttgtatagcacttggttgtgtataatggggtctttgttgtttctgcctgtttactttttg
ctcaatggttcaggatcaaagacgaggagaacaatgcccaagttttag
>Fp122
atggaacatccagtcaaagaaatcgggggcgtcatcaagtcgctcacccaaggtgcacca
gatgtccaagagtctgctctaagagaatattttctccccaacgcttcattcacacaccca
ttctgtcacgttccatccatatcgaaaggacaagctcctcttgcaggcggtcttgaatct
atccaattgatactgggaatctaccgatggtaccgtactctaagtccgcacattgacatc
caggtggactcggcagcatttgatcaaaaaagtggccttctttacgtctcgctccgccaa
acctttgctctctggtttgtgcctctttacaaagcaccagtacgactcgtctcagttcta
caactcacccaactatcgcccgaatcatcttcagatgaggacgaagcgcccgacgataca
aaacctcgtcgacagagcccaaagtactacatcgccagccaggaagatttgtaccccgtc
aatgactgcattcagttcttgtgtcctggactaggtcccttcttgtggaggatttggcag
ttgtatagcacttggttgtgtataatggggtctttgttgtttctgcctgtttactttttg
ctcaatggttcaggatcaaagacaaggagaacaatgcccaagttttag
>Fp125
atggaacatccagtcaaagaaatcgggggcgtcatcaagtcgctcacccaaggtgcacca
gatgtccaagagtctgctctaagagaatattttctccccaacgcctcattcacacaccca
ttctgtcacgttccatccatatcgaaaggacaagttgctcttgcaggcggtcttgaatct
atccaattgatactgggaatctaccgatggtaccgtactctaagtccgcacattgacatc
caggtggactcggcagcatttgatcaaaaaagtggccttctttacgtctcactccgccaa
acctttgctctctggtttgtgcctctttacaaagcaccagtacgactcgtctcagttcta
caactcacccaactatcgcccgaatcatcttcagatgaggacgaagcgcccgaggataca
aaacctcgtcgacagagcccaaagtactacatcgccagccaggaagatttgtaccccgtc
aatgactgcattcagttcttgtgtcctggattaggtcccttcttgtggaggatttggcag
ttgtatagcacttggttgtgtataatggggtctttgttgtttctgcctgtttactttttg
ctcaatggctcaggatcaaagacgaggagaacaatgcccaaatga---
>Fp13r
atggaacatccagtcaaagaaatcgggggcgtcatcaagtcgctcacccaaggtgcacca
gatgtccaagagtctgctctaagagaatattttctccccaacgcttcattcacacaccca
ttctgtcacgttccatccatatcgaaaggacaagctcctcttgcaggcggtcttgaatct
atccaattgatactgggaatctaccgatggtaccgtactctaagtccgcacattgacatc
caggtggactcggcagcatttgatcaaaaaagtggccttctttacgtctcgctccgccaa
acctttgctctctggtttgtgcctctttacaaagcaccagtacgactcgtctcagttcta
caactcacccaactatcgcccgaatcatcttcagatgaggacgaagcgcccgacgataca
aaacctcgtcgacagagcccaaagtactacatcgccagccaggaagatttgtaccccgtc
aatgactgcattcagttcttgtgtcctggactaggtcccttcttgtggaggatttggcag
ttgtatagcacttggttgtgtataatggggtctttgttgtttctgcctgtttactttttg
ctcaatggttcaggatcaaagacaaggagaacaatgcccaaatga---
>Fp144
atggaacatccagtcaaagaaatcgggggcgtcatcaagtcgctcacccaaggtgcacca
gatgtccaagagtctgctctaagagaatattttctccccaacgcttcattcacacaccca
ttctgtcacgttccatccatatcgaaaggacaagctcctcttgcaggcggtcttgaatct
atccaattgatactgggaatctaccgatggtaccgtactctaagtccgcacattgacatc
caggtggactcggcagcatttgatcaaaaaagtggccttctttacgtctcactccgccaa
acctttgctctctggtttgtgcctctttacaaagcaccagtacgactcgtctcagttcta
caactcacccaactatcgcccgaatcatcttcagatgaggacgaagcgcccgaggataca
aaacctcgtcgacagagcccaaagtactacatcgccagccaggaagatttgtaccccgtc
aatgactgcattcagttcttgtgtcctggactaggtccgttcttgtggaggatttggcag
ttgtatagcacttggttgtgtataatggggtctttgttgtttctgcctgtttactttttg
ctcaatggttcaggatcaaagacgaggagaacaatgcccaaatga---
>Fp146
atggaacatccagtcaaagaaatcgggggcgtcatcaagtcgctcacccaaggtgcacca
gatgtccaagagtctgctctaagagaatattttctccccaacgcttcattcacacaccca
ttctgtcacgttccatccatatcgaaaggacaagctcctcttgcaggcggtcttgaatct
atccaattgatactgggaatctaccgatggtaccgtactctaagtccgcacattgacatc
caggtggactcggcagcatttgatcaaaaaagtggccttctttacgtctcgctccgccaa
acctttgctctctggtttgtgcctctttacaaagcaccagtacgactcgtctcagttcta
caactcacccaactatcgcccgaatcatcttcagatgaggacgaagcgcccgacgataca
aaacctcgtcgacagagcccaaagtactacatcgccagccaggaagatttgtaccccgtc
aatgactgcattcagttcttgtgtcctggactaggtcccttcttgtggaggatttggcag
ttgtatagcacttggttgtgtataatggggtctttgttgtttctgcctgtttactttttg
ctcaatggttcaggatcaaagacaaggagaacaatgcccaagttttag
>Fp155
atggaacatccagtcaaagaaatcgggggcgtcatcaagtcgctcacccaaggtgcacca
gatgtccaagagtctgctctaagagaatattttctccccaacgcttcattcacacaccca
ttctgtcacgttccatccatatcgaaaggacaagctcctcttgcaggcggtcttgaatct
atccaattgatactgggaatctaccgatggtaccgtactctaagtccgcacattgacatc
caggtggactcggcagcatttgatcaaaaaagtggccttctttacgtctcactccgccaa
acctttgctctctggtttgtgcctctttacaaagcaccagtacgactcgtctcagttcta
caactcacccaactatcgcccgaatcatcttcagatgaggacgaagcgcccgaggataca
aaacctcgtcgacagagcccaaagtactacatcgccagccaggaagatttgtaccccgtc
aatgactgcattcagttcttgtgtcctggactaggtccgttcttgtggaggatttggcag
ttgtatagcacttggttgtgtataatggggtctttgttgtttctgcctgtttactttttg
ctcaatggttcaggatcaaagacgaggagaacaatgcccaaatga---
>Fp157
atggaacatccagtcaaagaaatcgggggcgtcatcaagtcgctcacccaaggtgcacca
gatgtccaagagtctgctctaagagaatattttctccccaacgcttcattcacacaccca
ttctgtcacgttccatccatatcgaaaggacaagctcctcttgcaggcggtcttgaatct
atccaattgatactgggaatctaccgatggtaccgtactctaagtccgcacattgacatc
caggtggactcggcagcatttgatcaaaaaagtggccttctttacgtctcgctccgccaa
acctttgctctctggtttgtgcctctttacaaagcaccagtacgactcgtctcagttcta
caactcacccaactatcgcccgaatcatcttcagatgaggacgaagcgcccgacgataca
aaacctcgtcgacagagcccaaagtactacatcgccagccaggaagatttgtaccccgtc
aatgactgcattcagttcttgtgtcctggactaggtcccttcttgtggaggatttggcag
ttgtatagcacttggttgtgtataatggggtctttgttgtttctgcctgtttactttttg
ctcaatggttcaggatcaaagacaaggagaacaatgcccaagttttag
>Fp16r
atggaacatccagtcaaagaaatcgggggcgtcatcaagtcgctcacccaaggtgcacca
gatgtccaagagtctgctctaagagaatattttctccccaacgcctcattcacacaccca
ttctgtcacgttccatccatatcgaaaggacaagttgctcttgcaggcggtcttgaatct
atccaattgatactgggaatctaccgatggtaccgtactctaagtccgcacattgacatc
caggtggactcggcagcatttgatcaaaaaagtggccttctttacgtctcactccgccaa
acctttgctctctggtttgtgcctctttacaaagcaccagtacgactcgtctcagttcta
caactcacccaactatcgcccgaatcatcttcagatgaggacgaagcgcccgaggataca
aaacctcgtcgacagagcccaaagtactacatcgccagccaggaagatttgtaccccgtc
aatgactgcattcagttcttgtgtcctggattaggtcccttcttgtggaggatttggcag
ttgtatagcacttggttgtgtataatggggtctttgttgtttctgcctgtttactttttg
ctcaatggctcaggatcaaagacgaggagaacaatgcccaagttttag
>Fp1r
atggaacatccagtcaaagaaatcgggggcgtcatcaagtcgctcacccaaggtgcacca
gatgtccaagagtctgctctaagagaatattttctccccaacgcttcattcacacaccca
ttctgtcacgttccatccatatcgaaaggacaagctcctcttgcaggcggtcttgaatct
atccaattgatactgggaatctaccgatggtaccgtactctaagtccgcacattgacatc
caggtggactcggcagcatttgatcaaaaaagtggccttctttacgtctcgctccgccaa
acctttgctctctggtttgtgcctctttacaaagcaccagtacgactcgtctcagttcta
caactcacccaactatcgcccgaatcatcttcagatgaggacgaagcgcccgacgataca
aaacctcgtcgacagagcccaaagtactacatcgccagccaggaagatttgtaccccgtc
aatgactgcattcagttcttgtgtcctggactaggtcccttcttgtggaggatttggcag
ttgtatagcacttggttgtgtataatggggtctttgttgtttctgcctgtttactttttg
ctcaatggttcaggatcaaagacaaggagaacaatgcccaaatga---
>Fp21r
atggaacatccagtcaaagaaatcgggggcgtcatcaagtcgctcacccaaggtgcacca
gatgtccaagagtctgctctaagagaatattttctccccaacgcttcattcacacaccca
ttctgtcacgttccatccatatcgaaaggacaagctcctcttgcaggcggtcttgaatct
atccaattgatactgggaatctaccgatggtaccgtactctaagtccgcacattgacatc
caggtggactcggcagcatttgatcaaaaaagtggccttctttacgtctcgctccgccaa
acctttgctctctggtttgtgcctctttacaaagcaccagtacgactcgtctcagttcta
caactcacccaactatcgcccgaatcatcttcagatgaggacgaagcgcccgacgataca
aaacctcgtcgacagagcccaaagtactacatcgccagccaggaagatttgtaccccgtc
aatgactgcattcagttcttgtgtcctggactaggtcccttcttgtggaggatttggcag
ttgtatagcacttggttgtgtataatggggtctttgttgtttctgcctgtttactttttg
ctcaatggttcaggatcaaagacaaggagaacaatgcccaagttttag
>Fp24r
atggaacatccagtcaaagaaatcgggggcgtcatcaagtcgctcacccaaggtgcacca
gatgtccaagagtctgctctaagagaatattttctccccaacgcttcattcacacaccca
ttctgtcacgttccatccatatcgaaaggacaagctcctcttgcaggcggtcttgaatct
atccaattgatactgggaatctaccgatggtaccgtactctaagtccgcacattgacatc
caggtggactcggcagcatttgatcaaaaaagtggccttctttacgtctcgctccgccaa
acctttgctctctggtttgtgcctctttacaaagcaccagtacgactcgtctcagttcta
caactcacccaactatcgcccgaatcatcttcagatgaggacgaagcgcccgacgataca
aaacctcgtcgacagagcccaaagtactacatcgccagccaggaagatttgtaccccgtc
aatgactgcattcagttcttgtgtcctggactaggtcccttcttgtggaggatttggcag
ttgtatagcacttggttgtgtataatggggtctttgttgtttctgcctgtttactttttg
ctcaatggttcaggatcaaagacaaggagaacaatgcccaagttttag
>Fp2516
atggaacatccagtcaaagaaatcgggggcgtcatcaagtcgctcacccaaggtgcacca
gatgtccaagagtctgctctaagagaatattttctccccaacgcttcattcacacaccca
ttctgtcacgttccatccatatcgaaaggacaagctcctcttgcaggcggtcttgaatct
atccaattgatactgggaatctaccgatggtaccgtactctaagtccgcacattgacatc
caggtggactcggcagcatttgatcaaaaaagtggccttctttacgtctcgctccgccaa
acctttgctctctggtttgtgcctctttacaaagcaccagtacgactcgtctcagttcta
caactcacccaactatcgcccgaatcatcttcagatgaggacgaagcgcccgacgataca
aaacctcgtcgacagagcccaaagtactacatcgccagccaggaagatttgtaccccgtc
aatgactgcattcagttcttgtgtcctggactaggtcccttcttgtggaggatttggcag
ttgtatagcacttggttgtgtataatggggtctttgttgtttctgcctgtttactttttg
ctcaatggttcaggatcaaagacaaggagaacaatgcccaagttttag
>Fp26r
atggaacatccagtcaaagaaatcgggggcgtcatcaagtcgctcacccaaggtgcacca
gatgtccaagagtctgctctaagagaatattttctccccaacgcttcattcacacaccca
ttctgtcacgttccatccatatcgaaaggacaagctcctcttgcaggcggtcttgaatct
atccaattgatactgggaatctaccgatggtaccgtactctaagtccgcacattgacatc
caggtggactcggcagcatttgatcaaaaaagtggccttctttacgtctcgctccgccaa
acctttgctctctggtttgtgcctctttacaaagcaccagtacgactcgtctcagttcta
caactcacccaactatcgcccgaatcatcttcagatgaggacgaagcgcccgacgataca
aaacctcgtcgacagagcccaaagtactacatcgccagccaggaagatttgtaccccgtc
aatgactgcattcagttcttgtgtcctggactaggtcccttcttgtggaggatttggcag
ttgtatagcacttggttgtgtataatggggtctttgttgtttctgcctgtttactttttg
ctcaatggttcaggatcaaagacaaggagaacaatgcccaagttttag
>Fp33
atggaacatccagtcaaagaaatcgggggcgtcatcaagtcgctcacccaaggtgcacca
gatgtccaagagtctgctctaagagaatattttctccccaacgcctcattcacacaccca
ttctgtcacgttccatccatatcgaaaggacaagttgctcttgcaggcggtcttgaatct
atccaattgatactgggaatctaccgatggtaccgtactctaagtccgcacattgacatc
caggtggactcggcagcatttgatcaaaaaagtggccttctttacgtctcactccgccaa
acctttgctctctggtttgtgcctctttacaaagcaccagtacgactcgtctcagttcta
caactcacccaactatcgcccgaatcatcttcagatgaggacgaagcgcccgaggataca
aaacctcgtcgacagagcccaaagtactacatcgccagccaggaagatttgtaccccgtc
aatgactgcattcagttcttgtgtcctggattaggtcccttcttgtggaggatttggcag
ttgtatagcacttggttgtgtataatggggtctttgttgtttctgcctgtttactttttg
ctcaatggctcaggatcaaagacgaggagaacaatgcccaagttttag
>Fp34
atggaacatccagtcaaagaaatcgggggcgtcatcaagtcgctcacccaaggtgcacca
gatgtccaagagtctgctctaagagaatattttctccccaacgcttcattcacacaccca
ttctgtcacgttccatccatatcgaaaggacaagctcctcttgcaggcggtcttgaatct
atccaattgatactgggaatctaccgatggtaccgtactctaagtccgcacattgacatc
caggtggactcggcagcatttgatcaaaaaagtggccttctttacgtctcgctccgccaa
acctttgctctctggtttgtgcctctttacaaagcaccagtacgactcgtctcagttcta
caactcacccaactatcgcccgaatcatcttcagatgaggacgaagcgcccgacgataca
aaacctcgtcgacagagcccaaagtactacatcgccagccaggaagatttgtaccccgtc
aatgactgcattcagttcttgtgtcctggactaggtcccttcttgtggaggatttggcag
ttgtatagcacttggttgtgtataatggggtctttgttgtttctgcctgtttactttttg
ctcaatggttcaggatcaaagacaaggagaacaatgcccaagttttag
>Fp35
atggaacatccagtcaaagaaatcgggggcgtcatcaagtcgctcacccaaggtgcacca
gatgtccaagagtctgctctaagagaatattttctccccaacgcttcattcacacaccca
ttctgtcacgttccatccatatcgaaaggacaagctcctcttgcaggcggtcttgaatct
atccaattgatactgggaatctaccgatggtaccgtactctaagtccgcacattgacatc
caggtggactcggcagcatttgatcaaaaaagtggccttctttacgtctcactccgccaa
acctttgctctctggtttgtgcctctttacaaagcaccagtacgactcgtctcagttcta
caactcacccaactatcgcccgaatcatcttcagatgaggacgaagcgcccgaggataca
aaacctcgtcgacagagcccaaagtactacatcgccagccaggaagatttgtaccccgtc
aatgactgcattcagttcttgtgtcctggactaggtccgttcttgtggaggatttggcag
ttgtatagcacttggttgtgtataatggggtctttgttgtttctgcctgtttactttttg
ctcaatggttcaggatcaaagacgaggagaacaatgcccaaatga---
>Fp38
atggaacatccagtcaaagaaatcgggggcgtcatcaagtcgctcacccaaggtgcacca
gatgtccaagagtctgctctaagagaatattttctccccaacgcttcattcacacaccca
ttctgtcacgttccatccatatcgaaaggacaagctcctcttgcaggcggtcttgaatct
atccaattgatactgggaatctaccgatggtaccgtactctaagtccgcacattgacatc
caggtggactcggcagcatttgatcaaaaaagtggccttctttacgtctcactccgccaa
acctttgctctctggtttgtgcctctttacaaagcaccagtacgactcgtctcagttcta
caactcacccaactatcgcccgaatcatcttcagatgaggacgaagcgcccgaggataca
aaacctcgtcgacagagcccaaagtactacatcgccagccaggaagatttgtaccccgtc
aatgactgcattcagttcttgtgtcctggactaggtccgttcttgtggaggatttggcag
ttgtatagcacttggttgtgtataatggggtctttgttgtttctgcctgtttactttttg
ctcaatggttcaggatcaaagacgaggagaacaatgcccaaatga---
>Fp39
atggaacatccagtcaaagaaatcgggggcgtcatcaagtcgctcacccaaggtgcacca
gatgtccaagagtctgctctaagagaatattttctccccaacgcttcattcacacaccca
ttctgtcacgttccatccatatcgaaaggacaagctcctcttgcaggcggtcttgaatct
atccaattgatactgggaatctaccgatggtaccgtactctaagtccgcacattgacatc
caggtggactcggcagcatttgatcaaaaaagtggccttctttacgtctcgctccgccaa
acctttgctctctggtttgtgcctctttacaaagcaccagtacgactcgtctcagttcta
caactcacccaactatcgcccgaatcatcttcagatgaggacgaagcgcccgacgataca
aaacctcgtcgacagagcccaaagtactacatcgccagccaggaagatttgtaccccgtc
aatgactgcattcagttcttgtgtcctggactaggtcccttcttgtggaggatttggcag
ttgtatagcacttggttgtgtataatggggtctttgttgtttctgcctgtttactttttg
ctcaatggttcaggatcaaagacaaggagaacaatgcccaaatga---
>Fp42
atggaacatccagtcaaagaaatcgggggcgtcatcaagtcgctcacccaaggtgcacca
gatgtccaagagtctgctctaagagaatattttctccccaacgcttcattcacacaccca
ttctgtcacgttccatccatatcgaaaggacaagctcctcttgcaggcggtcttgaatct
atccaattgatactgggaatctaccgatggtaccgtactctaagtccgcacattgacatc
caggtggactcggcagcatttgatcaaaaaagtggccttctttacgtctcgctccgccaa
acctttgctctctggtttgtgcctctttacaaagcaccagtacgactcgtctcagttcta
caactcacccaactatcgcccgaatcatcttcagatgaggacgaagcgcccgacgataca
aaacctcgtcgacagagcccaaagtactacatcgccagccaggaagatttgtaccccgtc
aatgactgcattcagttcttgtgtcctggactaggtcccttcttgtggaggatttggcag
ttgtatagcacttggttgtgtataatggggtctttgttgtttctgcctgtttactttttg
ctcaatggttcaggatcaaagacaaggagaacaatgcccaaatga---
>Fp44
atggagcatccagtcaaagaaatcgggggcgtcatcaagtcgctcacccaaggtgcacca
gatgtccaagagtctgctctaagagaatattttctccccaacgcttcattcacacaccca
ttctgccacgtcccgtccatatcgaaagcacaagttcctcttgcaggcggtcttgaatct
atccaattgatactgggaatctaccgatggtaccgtactctaagtccgcacattgacatc
caggtggactcggcagcatttgatcaaaaaagtggccttctttacgtctcactccgccaa
acctttgctctctggtttgtgcctctttacaaagcaccagtacgactcgtctcagttcta
caactcacccaactatcgcccgaatcatcttcagatgaggacgaagcgcccgaggataca
aaacctcgtcgacagagcccaaagtactacatcgccagccaggaagatttgtaccccgtc
aatgactgcattcagttcttgtgtcctggactaggtccgttcttgtggaggatttggcag
ttgtatagcacttggttgtgtataatggggtctttgttgtttctgcctgtttactttttg
ctcaatggttcaggatcaaagacaaggagaacaatgcccaaatga---
>Fp49
atggaacatccagtcaaagaaatcgggggcgtcatcaagtcgctcacccaaggtgcacca
gatgtccaagagtctgctctaagagaatattttctccccaacgcttcattcacacaccca
ttctgtcacgttccatccatatcgaaaggacaagctcctcttgcaggcggtcttgaatct
atccaattgatactgggaatctaccgatggtaccgtactctaagtccgcacattgacatc
caggtggactcggcagcatttgatcaaaaaagtggccttctttacgtctcgctccgccaa
acctttgctctctggtttgtgcctctttacaaagcaccagtacgactcgtctcagttcta
caactcacccaactatcgcccgaatcatcttcagatgaggacgaagcgcccgacgataca
aaacctcgtcgacagagcccaaagtactacatcgccagccaggaagatttgtaccccgtc
aatgactgcattcagttcttgtgtcctggactaggtcccttcttgtggaggatttggcag
ttgtatagcacttggttgtgtataatggggtctttgttgtttctgcctgtttactttttg
ctcaatggttcaggatcaaagacaaggagaacaatgcccaaatga---
>Fp50
atggaacatccagtcaaagaaatcgggggcgtcatcaagtcgctcacccaaggtgcacca
gatgtccaagagtctgctctaaaagaatattttctccccaacgcttcattcacacaccca
ttctgccacgtcccgtccatatcgaaaggacaagctcctcttgcaggcggtcttgaatct
atccaattgatactgggaatctaccgatggtaccgtactctaagtccgcacattgacatc
caggtggactcggcagcatttgatcaaaaaagtggccttctttacgtctcgctccgccaa
acctttgctctctggtttgtgcctctttacaaagcaccagtacgactcgtctcagttcta
caactcacccaactatcgcccgaatcatcttcagatgaggacgaagcgcccgacgataca
aaacctcgtcgacagagcccaaagtactacatcgccagccaggaagatttgtaccccgtc
aatgactgcattcagttcttgtgtcctggactaggtcccttcttgtggaggatttggcag
ttgtatagcacttggttgtgtataatggggtctttgttgtttctgcctgtttactttttg
ctcaatggttcaggatcaaagacaaggagaacaatgcccaagttttag
>Fp51
atggaacatccagtcaaagaaatcgggggcgtcatcaagtcgctcacccaaggtgcacca
gatgtccaagagtctgctctaagagaatattttctccccaacgcttcattcacacaccca
ttctgccacgtcccgtccataccgaaaggccgggttcctcttgcaggcggtcttgaatct
atccaattgatactgggaatctaccgatggtaccgtactctaagtccgcacattgacatc
caggtggactcggcagcatttgatcaaaaaagtggccttctttacgtctcactccgccaa
acctttgctctctggtttgtgcctctttacaaagcaccagtacgactcgtctcagttcta
caactcacccaactatcgcccgaatcatcttcagatgaggacgaagcgcccgaggataca
aaacctcgtcgacagagcccaaagtactacattgccagccaggaagatctgtaccccgtc
aatgactgtattcagttcttgtgtcctggactaggtccctttttgtggaggatttggcag
ttgtacagcacttggttgtgtataatggggtctttgttgtttctacctgtttactttttg
ctcaatggttcaggatcaaagacaaggagaacaatgcccaagttttag
>Fp59
atggaacatccagtcaaagaaatcgggggcgtcatcaagtcgctcacccaaggtgcacca
gatgtccaagagtctgctctaagagaatattttctccccaacgcctcattcacacaccca
ttctgtcacgttccatccatatcgaaaggacaagttgctcttgcaggcggtcttgaatct
atccaattgatactgggaatctaccgatggtaccgtactctaagtccgcacattgacatc
caggtggactcggcagcatttgatcaaaaaagtggccttctttacgtctcactccgccaa
acctttgctctctggtttgtgcctctttacaaagcaccagtacgactcgtctcagttcta
caactcacccaactatcgcccgaatcatcttcagatgaggacgaagcgcccgaggataca
aaacctcgtcgacagagcccaaagtactacatcgccagccaggaagatttgtaccccgtc
aatgactgcattcagttcttgtgtcctggattaggtcccttcttgtggaggatttggcag
ttgtatagcacttggttgtgtataatggggtctttgttgtttctgcctgtttactttttg
ctcaatggctcaggatcaaagacgaggagaacaatgcccaagttttag
>Fp63
atggaacatccagtcaaagaaatcgggggcgtcatcaagtcgctcacccaaggtgcacca
gatgtccaagagtctgctctaagagaatattttctccccaacgcttcattcacacaccca
ttctgtcacgttccatccatatcgaaaggacaagctcctcttgcaggcggtcttgaatct
atccaattgatactgggaatctaccgatggtaccgtactctaagtccgcacattgacatc
caggtggactcggcagcatttgatcaaaaaagtggccttctttacgtctcgctccgccaa
acctttgctctctggtttgtgcctctttacaaagcaccagtacgactcgtctcagttcta
caactcacccaactatcgcccgaatcatcttcagatgaggacgaagcgcccgacgataca
aaacctcgtcgacagagcccaaagtactacatcgccagccaggaagatttgtaccccgtc
aatgactgcattcagttcttgtgtcctggactaggtcccttcttgtggaggatttggcag
ttgtatagcacttggttgtgtataatggggtctttgttgtttctgcctgtttactttttg
ctcaatggttcaggatcaaagacaaggagaacaatgcccaagttttag
>Fp65
atggaacatccagtcaaagaaatcgggggcgtcatcaagtcgctcacccaaggtgcacca
gatgtccaagagtctgctctaagagaatattttctccccaacgcttcattcacacaccca
ttctgtcacgttccatccatatcgaaaggacaagctcctcttgcaggcggtcttgaatct
atccaattgatactgggaatctaccgatggtaccgtactctaagtccgcacattgacatc
caggtggactcggcagcatttgatcaaaaaagtggccttctttacgtctcactccgccaa
acctttgctctctggtttgtgcctctttacaaagcaccagtacgactcgtctcagttcta
caactcacccaactatcgcccgaatcatcttcagatgaggacgaagcgcccgaggataca
aaacctcgtcgacagagcccaaagtactacatcgccagccaggaagatttgtaccccgtc
aatgactgcattcagttcttgtgtcctggattaggtcccttcttgtggaggatttggcag
ttgtatagcacttggttgtgtataatggggtctttgttgtttctacctgtttactttttg
ctcaatggttcaggatcaaagacaaggagaacaatgcccaaatga---
>Fp66
atggaacatccagtcaaagaaatcgggggcgtcatcaagtcgctcacccaaggtgcacca
gatgtccaagagtctgctctaagagaatattttctccccaacgcttcattcacacaccca
ttctgtcacgttccatccatatcgaaaggacaagctcctcttgcaggcggtcttgaatct
atccaattgatactgggaatctaccgatggtaccgtactctaagtccgcacattgacatc
caggtggactcggcagcatttgatcaaaaaagtggccttctttacgtctcactccgccaa
acctttgctctctggtttgtgcctctttacaaagcaccagtacgactcgtctcagttcta
caactcacccaactatcgcccgaatcatcttcagatgaggacgaagcgcccgaggataca
aaacctcgtcgacagagcccaaagtactacatcgccagccaggaagatttgtaccccgtc
aatgactgcattcagttcttgtgtcctggactaggtccgttcttgtggaggatttggcag
ttgtatagcacttggttgtgtataatggggtctttgttgtttctgcctgtttactttttg
ctcaatggttcaggatcaaagacgaggagaacaatgcccaagttttag
>Fp72
atggaacatccagtcaaagaaatcgggggcgtcatcaagtcgctcacccaaggtgcacca
gatgtccaagagtctgctctaagagaatattttctccccaacgcttcattcacacaccca
ttctgtcacgttccatccatatcgaaaggacaagctcctcttgcaggcggtcttgaatct
atccaattgatactgggaatctaccgatggtaccgtactctaagtccgcacattgacatc
caggtggactcggcagcatttgatcaaaaaagtggccttctttacgtctcactccgccaa
acctttgctctctggtttgtgcctctttacaaagcaccagtacgactcgtctcagttcta
caactcacccaactatcgcccgaatcatcttcagatgaggacgaagcgcccgaggataca
aaacctcgtcgacagagcccaaagtactacatcgccagccaggaagatttgtaccccgtc
aatgactgcattcagttcttgtgtcctggactaggtccgttcttgtggaggatttggcag
ttgtatagcacttggttgtgtataatggggtctttgttgtttctgcctgtttactttttg
ctcaatggttcaggatcaaagacgaggagaacaatgcccaagttttag
>Fp73
atggaacatccagtcaaagaaatcgggggcgtcatcaagtcgctcacccaaggtgcacca
gatgtccaagagtctgctctaagagaatattttctccccaacgcttcattcacacaccca
ttctgtcacgttccatccatatcgaaaggacaagctcctcttgcaggcggtcttgaatct
atccaattgatactgggaatctaccgatggtaccgtactctaagtccgcacattgacatc
caggtggactcggcagcatttgatcaaaaaagtggccttctttacgtctcgctccgccaa
acctttgctctctggtttgtgcctctttacaaagcaccagtacgactcgtctcagttcta
caactcacccaactatcgcccgaatcatcttcagatgaggacgaagcgcccgacgataca
aaacctcgtcgacagagcccaaagtactacatcgccagccaggaagatttgtaccccgtc
aatgactgcattcagttcttgtgtcctggactaggtcccttcttgtggaggatttggcag
ttgtatagcacttggttgtgtataatggggtctttgttgtttctgcctgtttactttttg
ctcaatggttcaggatcaaagacaaggagaacaatgcccaaatga---
>Fp76
atggaacatccagtcaaagaaatcgggggcgtcatcaagtcgctcacccaaggtgcacca
gatgtccaagagtctgctctaagagaatattttctccccaacgcttcattcacacaccca
ttctgtcacgttccatccatatcgaaaggacaagctcctcttgcaggcggtcttgaatct
atccaattgatactgggaatctaccgatggtaccgtactctaagtccgcacattgacatc
caggtggactcggcagcatttgatcaaaaaagtggccttctttacgtctcgctccgccaa
acctttgctctctggtttgtgcctctttacaaagcaccagtacgactcgtctcagttcta
caactcacccaactatcgcccgaatcatcttcagatgaggacgaagcgcccgacgataca
aaacctcgtcgacagagcccaaagtactacatcgccagccaggaagatttgtaccccgtc
aatgactgcattcagttcttgtgtcctggactaggtcccttcttgtggaggatttggcag
ttgtatagcacttggttgtgtataatggggtctttgttgtttctgcctgtttactttttg
ctcaatggttcaggatcaaagacaaggagaacaatgcccaagttttag
>Fp78
atggaacatccagtcaaagaaatcgggggcgtcatcaagtcgctcacccaaggtgcacca
gatgtccaagagtctgctctaagagaatattttctccccaacgcctcattcacacaccca
ttctgtcacgttccatccatatcgaaaggacaagttgctcttgcaggcggtcttgaatct
atccaattgatactgggaatctaccgatggtaccgtactctaagtccgcacattgacatc
caggtggactcggcagcatttgatcaaaaaagtggccttctttacgtctcactccgccaa
acctttgctctctggtttgtgcctctttacaaagcaccagtacgactcgtctcagttcta
caactcacccaactatcgcccgaatcatcttcagatgaggacgaagcgcccgaggataca
aaacctcgtcgacagagcccaaagtactacatcgccagccaggaagatttgtaccccgtc
aatgactgcattcagttcttgtgtcctggattaggtcccttcttgtggaggatttggcag
ttgtatagcacttggttgtgtataatggggtctttgttgtttctgcctgtttactttttg
ctcaatggctcaggatcaaagacgaggagaacaatgcccaaatga---
>Fp81
atggagcatccagtcaaagaaatcgggggcgtcatcaagtcgctcacccaaggtgcacca
gatgtccaagagtctgctctaagagaatattttctccccaacgcttcattcacacaccca
ttctgccacgtcccgtccatatcgaaagcacaagttcctcttgcaggcggtcttgaatct
atccaattgatactgggaatctaccgatggtaccgtactctaagtccgcacattgacatc
caggtggactcggcagcatttgatcaaaaaagtggccttctttacgtctcactccgccaa
acctttgctctctggtttgtgcctctttacaaagcaccagtacgactcgtctcagttcta
caactcacccaactatcgcccgaatcatcttcagatgaggacgaagcgcccgaggataca
aaacctcgtcgacagagcccaaagtactacatcgccagccaggaagatttgtaccccgtc
aatgactgcattcagttcttgtgtcctggactaggtccgttcttgtggaggatttggcag
ttgtatagcacttggttgtgtataatggggtctttgttgtttctgcctgtttactttttg
ctcaatggttcaggatcaaagacaaggagaacaatgcccaaatga---
>Fp84
atggaacatccagtcaaagaaatcgggggcgtcatcaagtcgctcacccaaggtgcacca
gatgtccaagagtctgctctaagagaatattttctccccaacgcttcattcacacaccca
ttctgtcacgttccatccatatcgaaaggacaagctcctcttgcaggcggtcttgaatct
atccaattgatactgggaatctaccgatggtaccgtactctaagtccgcacattgacatc
caggtggactcggcagcatttgatcaaaaaagtggccttctttacgtctcgctccgccaa
acctttgctctctggtttgtgcctctttacaaagcaccagtacgactcgtctcagttcta
caactcacccaactatcgcccgaatcatcttcagatgaggacgaagcgcccgacgataca
aaacctcgtcgacagagcccaaagtactacatcgccagccaggaagatttgtaccccgtc
aatgactgcattcagttcttgtgtcctggactaggtcccttcttgtggaggatttggcag
ttgtatagcacttggttgtgtataatggggtctttgttgtttctgcctgtttactttttg
ctcaatggttcaggatcaaagacaaggagaacaatgcccaaatga---
>Fp86
atggaacatccagtcaaagaaatcgggggcgtcatcaagtcgctcacccaaggtgcacca
gatgtccaagagtctgctctaagagaatattttctccccaacgcctcattcacacaccca
ttctgtcacgttccatccatatcgaaaggacaagttgctcttgcaggcggtcttgaatct
atccaattgatactgggaatctaccgatggtaccgtactctaagtccgcacattgacatc
caggtggactcggcagcatttgatcaaaaaagtggccttctttacgtctcactccgccaa
acctttgctctctggtttgtgcctctttacaaagcaccagtacgactcgtctcagttcta
caactcacccaactatcgcccgaatcatcttcagatgaggacgaagcgcccgaggataca
aaacctcgtcgacagagcccaaagtactacatcgccagccaggaagatttgtaccccgtc
aatgactgcattcagttcttgtgtcctggattaggtcccttcttgtggaggatttggcag
ttgtatagcacttggttgtgtataatggggtctttgttgtttctgcctgtttactttttg
ctcaatggctcaggatcaaagacgaggagaacaatgcccaaatga---
>Fvenenatum.busco
atggagcacccagtcaaagaaatcggcggcgtcattaggtccctcacccaaggcacgcca
gatgtccaagagtccgctctaagagaatactttcttcccaatgcctcattcactcaccca
ttctgtcatgttccgtccatatcaaaaggacaagttcctcttgcaggtggtctcgaatct
atccaattgatactggggatctaccgatggtaccgcactcttagtccgcacattgatatc
caggtggactcagcggctttcgatcaaaaaagtggtcttctttacgtctccctccgtcaa
acattcgctctctggtttgtgcctctttacaaagcaccagtacgactcgtctcggttcta
caactcacccaattatcacccgagtcatcttcagacgaggatgaagtaccggaagacaaa
aaacctcgtcgtcagagcccaaaatactacattgccagccaggaagatttgtaccccgtc
aacgactgtatacagttcttgtgtcctggactaggtccctttttgtggaggatttggcag
ttgtatagcacttggttatgtgtaatggggtctttgttgtttttacctgtttactttcta
ctcaatgggacaggatcaaagacgaggagaacaatgcccaagttttag
