# Supplementary material for: Apicidin biosynthesis is linked to accessory chromosomes in Fusarium poae isolates
Source: BMC Genomics. 2021 Aug 4;22:591. doi: 10.1186/s12864-021-07617-y (PMC8340494; doi:10.1186/s12864-021-07617-y)
Supplement: Supplementary file 17 — Additional file 17. Compressed folder containing alignments for each of the 4141 orthologs used in BUSCO analysis. [file 12864_2021_7617_MOESM17_ESM.zip › Fven2_nt_MAFFT/1635at5125_nt.mafft.fasta]

>Fp105
atgcaatcctccccgggaatgttgaccaagttcgagtccaagtcctcgagagctaaaggc
attgcctttcacccaaagagaccatggatcctcgtttcactgcactcttccaccatccag
ctctgggattatcgaatgggaactctgattgatcgctttgaagagcacgatggtcccgtc
cgcggcgtggactttcacaagacgcagccgctttttgtttctggtggtgacgactacaag
attaaagtctggtcttaccagaccaggcgttgcctttttaccctcaacggccatctcgac
tacgtccgaaccgtcttcttccaccatgagcttccgtggattttgtcagcatccgatgac
cagaccattcggatatggaactggcagaacaggtcgctgatttgcactatgaccggccat
aaccattatgcaatgtgtgctcaatttcaccccaaggaagacctcgttgtatctgcatcg
ctcgatcagtccgtccgtgtttgggatatctccggcctccgaaagaagcactctgcgcct
acctcgatgtccttcgaggaccagatggcacgcgccaaccagaaccagaccgacatgttt
ggcaacactgacgccgttgtcaagttcgttctagaaggtcacgaccgtggtgtaaattgg
gtcgctttccatcccactatgccccttattgttagcgctggcgacgatcgtctggtaaag
ttatggcgtatgagcgagactaaagcttgggaagtcgatacatgccgaggtcacttccag
aatgcgtcaggatgtctcttccacccgcatcaggatctgattctgtctgctggagaggac
aagaccattcgcgtctgggatttgaacaagagaactgctgtccaatcgtttaagcgagag
aacgaccgcttctgggttatcgcagcccatcctgaaatcaatctttttgctgctggtcac
gataatggtgttatggttttcaagctggagcgagagcgccctgcgtccgctgtgcaccag
aatcttctcttttacgtcactaaggagaagcacgtcaggtcttatgattttcaaaagaac
atcgagagccctacactcctctcgctcaagaagcttggcagtgcctgggtcgcgccccga
actttgtcctttaaccctgcggagcgatcgatcctggtcacgtccccagctgatggaggc
tcttacgaattggttaacctgcccaaagacggttccggtgcgatcgagcccgctgagtct
aaacgaggtgctggcagctctgccattttcgtcgcccgtaacagatttgctgttctaaac
actgccaaccagaccattgacataaaggatctctccaacaacacaacccgatccttcaag
ccccctaccggcactaccgatatttattttggaggtaccggtaacctcttgatcatcact
cccactgctgtccacctttatgatattcagcagaagaagagtactgccgagcttgctgtg
aacggtgttaaatatgttgtttggtccaatgacggactttacgccgctctcctcagcaag
cacaatgttactattgtgtcgaaggctcttgagcaggtcagtactctgcacgagaccatt
cgtatcaagagcgctacttgggatgatgcaggcgttttgctatactctactcttaaccat
gtcaagtacactcttctgaacggcgataacggtattgtccgaacccttgaccagaccgtt
tatctggtcaaggtcaagggccgcaacgtgtactgccttgacagagccgcaaagcctcgc
atccttcaaattgaccctacagaataccgattcaagctggctctggtcaagcggaactat
gaggaaatgcttcacattattcgaaactccagtcttgttggtcaatctatcatttcctac
ctgcagaagaagggataccccgaaatcgccctccaattcgtccaagaccccaccactcgg
tttgatcttgctgttgaatgcggtaacctcgatgtcgccgttgagatggccaaggaactt
gacaagcccaaattctggacccgtcttagtacagaagcactggcacacggcaaccatcag
gttgttgagatgtgttaccaaaagctcaaacaatttgacaagctgtctttcttatacctt
gccaccggtgaccgtgcaaagcttgcccgtatggccaagattgcagagcaccgtggtgac
ttcacgtcacgattccagaacgctgtttacctcggagaggtcgaggaccgtattcagatg
tttaaggagattgacctttaccctcttgcctacatgaccgccaagtcgcatggtcttgag
gaagaatgccagtctatcctggaggctactggccttacagaggaggatctttctctgccc
gctctaggaagccccttatcccccactgcacctattgttcccaccttcaaggcatcttgg
cctaccaaggctacctcacagtcattctttgagaaggctctccttggccaggttgaaggt
ctatctttggaagatgagcccgctgttgccaacacgggctttgaggacgcaatggacatt
gattcggctaccaagcgtaacggtactctgattgatgacgatgacgaggatgttgccggc
tgggacatgggagatgacgatgtccccgaggctgacagcgactttgtcaacgttgagagt
gttgatgcaggcggttctgccagcagcgaggccgatatgtgggcgcgaaactcgccactg
gccgtcgatcacgttgccggaggctcctttgaaactgctatgcagcttcttaaccgccag
gtcggcgctgttgatttttcgcctctcaaatcacgtttcttggaagtctactcatcctcc
aagactttcctacctgcttcagaggggctcccacctctggtaaactatgtgcgcaggact
ctagatgagactgatccacgaaaggttctgcctatcattccccgagatctcgagcacctt
gcctccaacgacctccaagcaggttacgattccatgaaggccaataaactggaagctggt
attggcatctttaagggcatcctgcactccattctcgtcaatgctgtttcaagcgaagat
gaggtttccgaggccaagaagctcattacctcggccagcgaatacgctgttgccatgagt
attgagctttcgaggaggcaactcggctctcctgacgtcgtagccaaggactcagagaag
cttcaaagaagtttggaactatcggcctacttcaccatccccaaaatcgaggtgcctcac
cgtcagcttgctctgctgagcgccatgcaattggccattcgaaacaaaaactacaattcc
gccttaagctttgccaatcgcatcattgccaatggaggtgcaaccaagattgtagaaaac
gcgaagaagacaaaggctcaatgcgagcgcaaccctaatgatgccattgagattgagttc
gaccagttcgccgagtttgatgtgtgcgctgccagccatacacccatctacagcggtact
gcgtacgaggagtgtgcctttgatggctccaagtaccactccaagtacaaaggcactgtg
tgccgcgtgtgcgaagtttgtgagattggcaagcatggaagcggcttgaagctgttcgct
taa
>Fp108
atgcaatcctccccgggaatgttgaccaagttcgagtccaagtcctcgagagctaaaggc
attgcctttcacccaaagagaccatggatcctcgtttcactgcactcttccaccatccag
ctctgggattatcgaatgggaactctgattgatcgctttgaagagcacgatggtcccgtc
cgcggcgtggactttcacaagacgcagccgctttttgtttctggtggtgacgactacaag
attaaagtctggtcttaccagaccaggcgttgcctttttaccctcaacggccatctcgac
tacgtccgaaccgtcttcttccaccatgagcttccgtggattttgtcagcatccgatgac
cagaccattcggatatggaactggcagaacaggtcgctgatttgcactatgaccggccat
aaccattatgcaatgtgtgctcaatttcaccccaaggaagacctcgttgtatctgcatcg
ctcgatcagtccgtccgtgtttgggatatctccggcctccgaaagaagcactctgcgcct
acctcgatgtccttcgaggaccagatggcacgcgccaaccagaaccagaccgacatgttt
ggcaacactgacgccgttgtcaagttcgttctagaaggtcacgaccgtggtgtaaattgg
gtcgctttccatcccactatgccccttattgttagcgctggcgacgatcgtctggtaaag
ttatggcgtatgagcgagactaaagcttgggaagtcgatacatgccgaggtcacttccag
aatgcgtcaggatgtctcttccacccgcatcaggatctgattctgtctgctggagaggac
aagaccattcgcgtctgggatttgaacaagagaactgctgtccaatcgtttaagcgagag
aacgaccgcttctgggttatcgcagcccatcctgaaatcaatctttttgctgctggtcac
gataatggtgttatggttttcaagctggagcgagagcgccctgcgtccgctgtgcaccag
aatcttctcttttacgtcactaaggagaagcacgtcaggtcttatgattttcaaaagaac
atcgagagccctacactcctctcgctcaagaagcttggcagtgcctgggtcgcgccccga
actttgtcctttaaccctgcggagcgatcgatcctggtcacgtccccagctgatggaggc
tcttacgaattggttaacctgcccaaagacggttccggtgcgatcgagcccgctgagtct
aaacgaggtgctggcagctctgccattttcgtcgcccgtaacagatttgctgttctaaac
actgccaaccagaccattgacataaaggatctctccaacaacacaacccgatccttcaag
ccccctaccggcactaccgatatttattttggaggtaccggtaacctcttgatcatcact
cccactgctgtccacctttatgatattcagcagaagaagagtactgccgagcttgctgtg
aacggtgttaaatatgttgtttggtccaatgacggactttacgccgctctcctcagcaag
cacaatgttactattgtgtcgaaggctcttgagcaggtcagtactctgcacgagaccatt
cgtatcaagagcgctacttgggatgatgcaggcgttttgctatactctactcttaaccat
gtcaagtacactcttctgaacggcgataacggtattgtccgaacccttgaccagaccgtt
tatctggtcaaggtcaagggccgcaacgtgtactgccttgacagagccgcaaagcctcgc
atccttcaaattgaccctacagaataccgattcaagctggctctggtcaagcggaactat
gaggaaatgcttcacattattcgaaactccagtcttgttggtcaatctatcatttcctac
ctgcagaagaagggataccccgaaatcgccctccaattcgtccaagaccccaccactcgg
tttgatcttgctgttgaatgcggtaacctcgatgtcgccgttgagatggccaaggaactt
gacaagcccaaattctggacccgtcttagtacagaagcactggcacacggcaaccatcag
gttgttgagatgtgttaccaaaagctcaaacaatttgacaagctgtctttcttatacctt
gccaccggtgaccgtgcaaagcttgcccgtatggccaagattgcagagcaccgtggtgac
ttcacgtcacgattccagaacgctgtttacctcggagaggtcgaggaccgtattcagatg
tttaaggagattgacctttaccctcttgcctacatgaccgccaagtcgcatggtcttgag
gaagaatgccagtctatcctggaggctactggccttacagaggaggatctttctctgccc
gctctaggaagccccttatcccccactgcacctattgttcccaccttcaaggcatcttgg
cctaccaaggctacctcacagtcattctttgagaaggctctccttggccaggttgaaggt
ctatctttggaagatgagcccgctgttgccaacacgggctttgaggacgcaatggacatt
gattcggctaccaagcgtaacggtactctgattgatgacgatgacgaggatgttgccggc
tgggacatgggagatgacgatgtccccgaggctgacagcgactttgtcaacgttgagagt
gttgatgcaggcggttctgccagcagcgaggccgatatgtgggcgcgaaactcgccactg
gccgtcgatcacgttgccggaggctcctttgaaactgctatgcagcttcttaaccgccag
gtcggcgctgttgatttttcgcctctcaaatcacgtttcttggaagtctactcatcctcc
aagactttcctacctgcttcagaggggctcccacctctggtaaactatgtgcgcaggact
ctagatgagactgatccacgaaaggttctgcctatcattccccgagatctcgagcacctt
gcctccaacgacctccaagcaggttacgattccatgaaggccaataaactggaagctggt
attggcatctttaagggcatcctgcactccattctcgtcaatgctgtttcaagcgaagat
gaggtttccgaggccaagaagctcattacctcggccagcgaatacgctgttgccatgagt
attgagctttcgaggaggcaactcggctctcctgacgtcgtagccaaggactcagagaag
cttcaaagaagtttggaactatcggcctacttcaccatccccaaaatcgaggtgcctcac
cgtcagcttgctctgctgagcgccatgcaattggccattcgaaacaaaaactacaattcc
gccttaagctttgccaatcgcatcattgccaatggaggtgcaaccaagattgtagaaaac
gcgaagaagacaaaggctcaatgcgagcgcaaccctaatgatgccattgagattgagttc
gaccagttcgccgagtttgatgtgtgcgctgccagccatacacccatctacagcggtact
gcgtacgaggagtgtgcctttgatggctccaagtaccactccaagtacaaaggcactgtg
tgccgcgtgtgcgaagtttgtgagattggcaagcatggaagcggcttgaagctgttcgct
taa
>Fp118
atgcaatcctccccgggaatgttgaccaagttcgagtccaagtcctcgagagctaaaggc
attgcctttcacccaaagagaccatggatcctcgtttcactgcactcttccaccatccag
ctctgggattatcgaatgggaactctgattgatcgctttgaagagcacgatggtcccgtc
cgcggcgtggactttcacaagacgcagccgctttttgtttctggtggtgacgactacaag
attaaagtctggtcttaccagaccaggcgttgcctttttaccctcaacggccatctcgac
tacgtccgaaccgtcttcttccaccatgagcttccgtggattttgtcagcatccgatgac
cagaccattcggatatggaactggcagaacaggtcgctgatttgcactatgaccggccat
aaccattatgcaatgtgtgctcaatttcaccccaaggaagacctcgttgtatctgcatcg
ctcgatcagtccgtccgtgtttgggatatctccggcctccgaaagaagcactctgcgcct
acctcgatgtccttcgaggaccagatggcacgcgccaaccagaaccagaccgacatgttt
ggcaacactgacgccgttgtcaagttcgttctagaaggtcacgaccgtggtgtaaattgg
gtcgctttccatcccactatgccccttattgttagcgctggcgacgatcgtctggtaaag
ttatggcgtatgagcgagactaaagcttgggaagtcgatacatgccgaggtcacttccag
aatgcgtcaggatgtctcttccacccgcatcaggatctgattctgtctgctggagaggac
aagaccattcgcgtctgggatttgaacaagagaactgctgtccaatcgtttaagcgagag
aacgaccgcttctgggttatcgcagcccatcctgaaatcaatctttttgctgctggtcac
gataatggtgttatggttttcaagctggagcgagagcgccctgcgtccgctgtgcaccag
aatcttctcttttacgtcactaaggagaagcacgtcaggtcttatgattttcaaaagaac
atcgagagccctacactcctctcgctcaagaagcttggcagtgcctgggtcgcgccccga
actttgtcctttaaccctgcggagcgatcgatcctggtcacgtccccagctgatggaggc
tcttacgaattggttaacctgcccaaagacggttccggtgcgatcgagcccgctgagtct
aaacgaggtgctggcagctctgccattttcgtcgcccgtaacagatttgctgttctaaac
actgccaaccagaccattgacataaaggatctctccaacaacacaacccgatccttcaag
ccccctaccggcactaccgatatttattttggaggtaccggtaacctcttgatcatcact
cccactgctgtccacctttatgatattcagcagaagaagagtactgccgagcttgctgtg
aacggtgttaaatatgttgtttggtccaatgacggactttacgccgctctcctcagcaag
cacaatgttactattgtgtcgaaggctcttgagcaggtcagtactctgcacgagaccatt
cgtatcaagagcgctacttgggatgatgcaggcgttttgctatactctactcttaaccat
gtcaagtacactcttctgaacggcgataacggtattgtccgaacccttgaccagaccgtt
tatctggtcaaggtcaagggccgcaacgtgtactgccttgacagagccgcaaagcctcgc
atccttcaaattgaccctacagaataccgattcaagctggctctggtcaagcggaactat
gaggaaatgcttcacattattcgaaactccagtcttgttggtcaatctatcatttcctac
ctgcagaagaagggataccccgaaatcgccctccaattcgtccaagaccccaccactcgg
tttgatcttgctgttgaatgcggtaacctcgatgtcgccgttgagatggccaaggaactt
gacaagcccaaattctggacccgtcttagtacagaagcactggcacacggcaaccatcag
gttgttgagatgtgttaccaaaagctcaaacaatttgacaagctgtctttcttatacctt
gccaccggtgaccgtgcaaagcttgcccgtatggccaagattgcagagcaccgtggtgac
ttcacgtcacgattccagaacgctgtttacctcggagaggtcgaggaccgtattcagatg
tttaaggagattgacctttaccctcttgcctacatgaccgccaagtcgcatggtcttgag
gaagaatgccagtctatcctggaggctactggccttacagaggaggatctttctctgccc
gctctaggaagccccttatcccccactgcacctattgttcccaccttcaaggcatcttgg
cctaccaaggctacctcacagtcattctttgagaaggctctccttggccaggttgaaggt
ctatctttggaagatgagcccgctgttgccaacacgggctttgaggacgcaatggacatt
gattcggctaccaagcgtaacggtactctgattgatgacgatgacgaggatgttgccggc
tgggacatgggagatgacgatgtccccgaggctgacagcgactttgtcaacgttgagagt
gttgatgcaggcggttctgccagcagcgaggccgatatgtgggcgcgaaactcgccactg
gccgtcgatcacgttgccggaggctcctttgaaactgctatgcagcttcttaaccgccag
gtcggcgctgttgatttttcgcctctcaaatcacgtttcttggaagtctactcatcctcc
aagactttcctacctgcttcagaggggctcccacctctggtaaactatgtgcgcaggact
ctagatgagactgatccacgaaaggttctgcctatcattccccgagatctcgagcacctt
gcctccaacgacctccaagcaggttacgattccatgaaggccaataaactggaagctggt
attggcatctttaagggcatcctgcactccattctcgtcaatgctgtttcaagcgaagat
gaggtttccgaggccaagaagctcattacctcggccagcgaatacgctgttgccatgagt
attgagctttcgaggaggcaactcggctctcctgacgtcgtagccaaggactcagagaag
cttcaaagaagtttggaactatcggcctacttcaccatccccaaaatcgaggtgcctcac
cgtcagcttgctctgctgagcgccatgcaattggccattcgaaacaaaaactacaattcc
gccttgagctttgccaatcgcatcattgccaatggaggtgcaaccaagattgtagaaaac
gcgaagaagacaaaggctcaatgcgagcgcaaccctaatgatgccattgagattgagttc
gaccagttcgccgagtttgatgtgtgcgccgccagccatacacccatctacagcggtact
gcgtacgaggagtgtgcctttgatggctccaagtaccactccaagtacaaaggcactgtg
tgccgcgtgtgcgaagtttgtgagattggcaagcatggaagcggcttgaagctgttcgct
taa
>Fp122
atgcaatcctccccgggaatgttgaccaagttcgagtccaagtcctcgagagctaaaggc
attgcctttcacccaaagagaccatggatcctcgtttcactgcactcttccaccatccag
ctctgggattatcgaatgggaactctgattgatcgctttgaagagcacgatggtcccgtc
cgcggcgtggactttcacaagacgcagccgctttttgtttctggtggtgacgactacaag
attaaagtctggtcttaccagaccaggcgttgcctttttaccctcaacggccatctcgac
tacgtccgaaccgtcttcttccaccatgagcttccgtggattttgtcagcatccgatgac
cagaccattcggatatggaactggcagaacaggtcgctgatttgcactatgaccggccat
aaccattatgcaatgtgtgctcaatttcaccccaaggaagacctcgttgtatctgcatcg
ctcgatcagtccgtccgtgtttgggatatctccggcctccgaaagaagcactctgcgcct
acctcgatgtccttcgaggaccagatggcacgcgccaaccagaaccagaccgacatgttt
ggcaacactgacgccgttgtcaagttcgttctagaaggtcacgaccgtggtgtaaattgg
gtcgctttccatcccactatgccccttattgttagcgctggcgacgatcgtctggtaaag
ttatggcgtatgagcgagactaaagcttgggaagtcgatacatgccgaggtcacttccag
aatgcgtcaggatgtctcttccacccgcatcaggatctgattctgtctgctggagaggac
aagaccattcgcgtctgggatttgaacaagagaactgctgtccaatcgtttaagcgagag
aacgaccgcttctgggttatcgcagcccatcctgaaatcaatctttttgctgctggtcac
gataatggtgttatggttttcaagctggagcgagagcgccctgcgtccgctgtgcaccag
aatcttctcttttacgtcactaaggagaagcacgtcaggtcttatgattttcaaaagaac
atcgagagccctacactcctctcgctcaagaagcttggcagtgcctgggtcgcgccccga
actttgtcctttaaccctgcggagcgatcgatcctggtcacgtccccagctgatggaggc
tcttacgaattggttaacctgcccaaagacggttccggtgcgatcgagcccgctgagtct
aaacgaggtgctggcagctctgccattttcgtcgcccgtaacagatttgctgttctaaac
actgccaaccagaccattgacataaaggatctctccaacaacacaacccgatccttcaag
ccccctaccggcactaccgatatttattttggaggtaccggtaacctcttgatcatcact
cccactgctgtccacctttatgatattcagcagaagaagagtactgccgagcttgctgtg
aacggtgttaaatatgttgtttggtccaatgacggactttacgccgctctcctcagcaag
cacaatgttactattgtgtcgaaggctcttgagcaggtcagtactctgcacgagaccatt
cgtatcaagagcgctacttgggatgatgcaggcgttttgctatactctactcttaaccat
gtcaagtacactcttctgaacggcgataacggtattgtccgaacccttgaccagaccgtt
tatctggtcaaggtcaagggccgcaacgtgtactgccttgacagagccgcaaagcctcgc
atccttcaaattgaccctacagaataccgattcaagctggctctggtcaagcggaactat
gaggaaatgcttcacattattcgaaactccagtcttgttggtcaatctatcatttcctac
ctgcagaagaagggataccccgaaatcgccctccaattcgtccaagaccccaccactcgg
tttgatcttgctgttgaatgcggtaacctcgatgtcgccgttgagatggccaaggaactt
gacaagcccaaattctggacccgtcttagtacagaagcactggcacacggcaaccatcag
gttgttgagatgtgttaccaaaagctcaaacaatttgacaagctgtctttcttatacctt
gccaccggtgaccgtgcaaagcttgcccgtatggccaagattgcagagcaccgtggtgac
ttcacgtcacgattccagaacgctgtttacctcggagaggtcgaggaccgtattcagatg
tttaaggagattgacctttaccctcttgcctacatgaccgccaagtcgcatggtcttgag
gaagaatgccagtctatcctggaggctactggccttacagaggaggatctttctctgccc
gctctaggaagccccttatcccccactgcacctattgttcccaccttcaaggcatcttgg
cctaccaaggctacctcacagtcattctttgagaaggctctccttggccaggttgaaggt
ctatctttggaagatgagcccgctgttgccaacacgggctttgaggacgcaatggacatt
gattcggctaccaagcgtaacggtactctgattgatgacgatgacgaggatgttgccggc
tgggacatgggagatgacgatgtccccgaggctgacagcgactttgtcaacgttgagagt
gttgatgcaggcggttctgccagcagcgaggccgatatgtgggcgcgaaactcgccactg
gccgtcgatcacgttgccggaggctcctttgaaactgctatgcagcttcttaaccgccag
gtcggcgctgttgatttttcgcctctcaaatcacgtttcttggaagtctactcatcctcc
aagactttcctacctgcttcagaggggctcccacctctggtaaactatgtgcgcaggact
ctagatgagactgatccacgaaaggttctgcctatcattccccgagatctcgagcacctt
gcctccaacgacctccaagcaggttacgattccatgaaggccaataaactggaagctggt
attggcatctttaagggcatcctgcactccattctcgtcaatgctgtttcaagcgaagat
gaggtttccgaggccaagaagctcattacctcggccagcgaatacgctgttgccatgagt
attgagctttcgaggaggcaactcggctctcctgacgtcgtagccaaggactcagagaag
cttcaaagaagtttggaactatcggcctacttcaccatccccaaaatcgaggtgcctcac
cgtcagcttgctctgctgagcgccatgcaattggccattcgaaacaaaaactacaattcc
gccttgagctttgccaatcgcatcattgccaatggaggtgcaaccaagattgtagaaaac
gcgaagaagacaaaggctcaatgcgagcgcaaccctaatgatgccattgagattgagttc
gaccagttcgccgagtttgatgtgtgcgccgccagccatacacccatctacagcggtact
gcgtacgaggagtgtgcctttgatggctccaagtaccactccaagtacaaaggcactgtg
tgccgcgtgtgcgaagtttgtgagattggcaagcatggaagcggcttgaagctgttcgct
taa
>Fp125
atgcaatcctccccgggaatgttgaccaagttcgagtccaagtcctcgagagctaaaggc
attgcctttcacccaaagagaccatggatcctcgtttcactgcactcttccaccatccag
ctctgggattatcgaatgggaactctgattgatcgctttgaagagcacgatggtcccgtc
cgcggcgtggactttcacaagacgcagccgctttttgtttctggtggtgacgactacaag
attaaagtctggtcttaccagaccaggcgttgcctttttaccctcaacggccatctcgac
tacgtccgaaccgtcttcttccaccatgagcttccgtggattttgtcagcatccgatgac
cagaccattcggatatggaactggcagaacaggtcgctgatttgcactatgaccggccat
aaccattatgcaatgtgtgctcaatttcaccccaaggaagacctcgttgtatctgcatcg
ctcgatcagtccgtccgtgtttgggatatctccggcctccgaaagaagcactctgcgcct
acctcgatgtccttcgaggaccagatggcacgcgccaaccagaaccagaccgacatgttt
ggcaacactgacgccgttgtcaagttcgttctagaaggtcacgaccgtggtgtaaattgg
gtcgctttccatcccactatgccccttattgttagcgctggcgacgatcgtctggtaaag
ttatggcgtatgagcgagactaaagcttgggaagtcgatacatgccgaggtcacttccag
aatgcgtcaggatgtctcttccacccgcatcaggatctgattctgtctgctggagaggac
aagaccattcgcgtctgggatttgaacaagagaactgctgtccaatcgtttaagcgagag
aacgaccgcttctgggttatcgcagcccatcctgaaatcaatctttttgctgctggtcac
gataatggtgttatggttttcaagctggagcgagagcgccctgcgtccgctgtgcaccag
aatcttctcttttacgtcactaaggagaagcacgtcaggtcttatgattttcaaaagaac
atcgagagccctacactcctctcgctcaagaagcttggcagtgcctgggtcgcgccccga
actttgtcctttaaccctgcggagcgatcgatcctggtcacgtccccagctgatggaggc
tcttacgaattggttaacctgcccaaagacggttccggtgcgatcgagcccgctgagtct
aaacgaggtgctggcagctctgccattttcgtcgcccgtaacagatttgctgttctaaac
actgccaaccagaccattgacataaaggatctctccaacaacacaacccgatccttcaag
ccccctaccggcactaccgatatttattttggaggtaccggtaacctcttgatcatcact
cccactgctgtccacctttatgatattcagcagaagaagagtactgccgagcttgctgtg
aacggtgttaaatatgttgtttggtccaatgacggactttacgccgctctcctcagcaag
cacaatgttactattgtgtcgaaggctcttgagcaggtcagtactctgcacgagaccatt
cgtatcaagagcgctacttgggatgatgcaggcgttttgctatactctactcttaaccat
gtcaagtacactcttctgaacggcgataacggtattgtccgaacccttgaccagaccgtt
tatctggtcaaggtcaagggccgcaacgtgtactgccttgacagagccgcaaagcctcgc
atccttcaaattgaccctacagaataccgattcaagctggctctggtcaagcggaactat
gaggaaatgcttcacattattcgaaactccagtcttgttggtcaatctatcatttcctac
ctgcagaagaagggataccccgaaatcgccctccaattcgtccaagaccccaccactcgg
tttgatcttgctgttgaatgcggtaacctcgatgtcgccgttgagatggccaaggaactt
gacaagcccaaattctggacccgtcttagtacagaagcactggcacacggcaaccatcag
gttgttgagatgtgttaccaaaagctcaaacaatttgacaagctgtctttcttatacctt
gccaccggtgaccgtgcaaagcttgcccgtatggccaagattgcagagcaccgtggtgac
ttcacgtcacgattccagaacgctgtttacctcggagaggtcgaggaccgtattcagatg
tttaaggagattgacctttaccctcttgcctacatgaccgccaagtcgcatggtcttgag
gaagaatgccagtctatcctggaggctactggccttacagaggaggatctttctctgccc
gctctaggaagccccttatcccccactgcacctattgttcccaccttcaaggcatcttgg
cctaccaaggctacctcacagtcattctttgagaaggctctccttggccaggttgaaggt
ctatctttggaagatgagcccgctgttgccaacacgggctttgaggacgcaatggacatt
gattcggctaccaagcgtaacggtactctgattgatgacgatgacgaggatgttgccggc
tgggacatgggagatgacgatgtccccgaggctgacagcgactttgtcaacgttgagagt
gttgatgcaggcggttctgccagcagcgaggccgatatgtgggcgcgaaactcgccactg
gccgtcgatcacgttgccggaggctcctttgaaactgctatgcagcttcttaaccgccag
gtcggcgctgttgatttttcgcctctcaaatcacgtttcttggaagtctactcatcctcc
aagactttcctacctgcttcagaggggctcccacctctggtaaactatgtgcgcaggact
ctagatgagactgatccacgaaaggttctgcctatcattccccgagatctcgagcacctt
gcctccaacgacctccaagcaggttacgattccatgaaggccaataaactggaagctggt
attggcatctttaagggcatcctgcactccattctcgtcaatgctgtttcaagcgaagat
gaggtttccgaggccaagaagctcattacctcggccagcgaatacgctgttgccatgagt
attgagctttcgaggaggcaactcggctctcctgacgtcgtagccaaggactcagagaag
cttcaaagaagtttggaactatcggcctacttcaccatccccaaaatcgaggtgcctcac
cgtcagcttgctctgctgagcgccatgcaattggccattcgaaacaaaaactacaattcc
gccttgagctttgccaatcgcatcattgccaatggaggtgcaaccaagattgtagaaaac
gcgaagaagacaaaggctcaatgcgagcgcaaccctaatgatgccattgagattgagttc
gaccagttcgccgagtttgatgtgtgcgccgccagccatacacccatctacagcggtact
gcgtacgaggagtgtgcctttgatggctccaagtaccactccaagtacaaaggcactgtg
tgccgcgtgtgcgaagtttgtgagattggcaagcatggaagcggcttgaagctgttcgct
taa
>Fp13r
atgcaatcctccccgggaatgttgaccaagttcgagtccaagtcctcgagagctaaaggc
attgcctttcacccaaagagaccatggatcctcgtttcactgcactcttccaccatccag
ctctgggattatcgaatgggaactctgattgatcgctttgaagagcacgatggtcccgtc
cgcggcgtggactttcacaagacgcagccgctttttgtttctggtggtgacgactacaag
attaaagtctggtcttaccagaccaggcgttgcctttttaccctcaacggccatctcgac
tacgtccgaaccgtcttcttccaccatgagcttccgtggattttgtcagcatccgatgac
cagaccattcggatatggaactggcagaacaggtcgctgatttgcactatgaccggccat
aaccattatgcaatgtgtgctcaatttcaccccaaggaagacctcgttgtatctgcatcg
ctcgatcagtccgtccgtgtttgggatatctccggcctccgaaagaagcactctgcgcct
acctcgatgtccttcgaggaccagatggcacgcgccaaccagaaccagaccgacatgttt
ggcaacactgacgccgttgtcaagttcgttctagaaggtcacgaccgtggtgtaaattgg
gtcgctttccatcccactatgccccttattgttagcgctggcgacgatcgtctggtaaag
ttatggcgtatgagcgagactaaagcttgggaagtcgatacatgccgaggtcacttccag
aatgcgtcaggatgtctcttccacccgcatcaggatctgattctgtctgctggagaggac
aagaccattcgcgtctgggatttgaacaagagaactgctgtccaatcgtttaagcgagag
aacgaccgcttctgggttatcgcagcccatcctgaaatcaatctttttgctgctggtcac
gataatggtgttatggttttcaagctggagcgagagcgccctgcgtccgctgtgcaccag
aatcttctcttttacgtcactaaggagaagcacgtcaggtcttatgattttcaaaagaac
atcgagagccctacactcctctcgctcaagaagcttggcagtgcctgggtcgcgccccga
actttgtcctttaaccctgcggagcgatcgatcctggtcacgtccccagctgatggaggc
tcttacgaattggttaacctgcccaaagacggttccggtgcgatcgagcccgctgagtct
aaacgaggtgctggcagctctgccattttcgtcgcccgtaacagatttgctgttctaaac
actgccaaccagaccattgacataaaggatctctccaacaacacaacccgatccttcaag
ccccctaccggcactaccgatatttattttggaggtaccggtaacctcttgatcatcact
cccactgctgtccacctttatgatattcagcagaagaagagtactgccgagcttgctgtg
aacggtgttaaatatgttgtttggtccaatgacggactttacgccgctctcctcagcaag
cacaatgttactattgtgtcgaaggctcttgagcaggtcagtactctgcacgagaccatt
cgtatcaagagcgctacttgggatgatgcaggcgttttgctatactctactcttaaccat
gtcaagtacactcttctgaacggcgataacggtattgtccgaacccttgaccagaccgtt
tatctggtcaaggtcaagggccgcaacgtgtactgccttgacagagccgcaaagcctcgc
atccttcaaattgaccctacagaataccgattcaagctggctctggtcaagcggaactat
gaggaaatgcttcacattattcgaaactccagtcttgttggtcaatctatcatttcctac
ctgcagaagaagggataccccgaaatcgccctccaattcgtccaagaccccaccactcgg
tttgatcttgctgttgaatgcggtaacctcgatgtcgccgttgagatggccaaggaactt
gacaagcccaaattctggacccgtcttagtacagaagcactggcacacggcaaccatcag
gttgttgagatgtgttaccaaaagctcaaacaatttgacaagctgtctttcttatacctt
gccaccggtgaccgtgcaaagcttgcccgtatggccaagattgcagagcaccgtggtgac
ttcacgtcacgattccagaacgctgtttacctcggagaggtcgaggaccgtattcagatg
tttaaggagattgacctttaccctcttgcctacatgaccgccaagtcgcatggtcttgag
gaagaatgccagtctatcctggaggctactggccttacagaggaggatctttctctgccc
gctctaggaagccccttatcccccactgcacctattgttcccaccttcaaggcatcttgg
cctaccaaggctacctcacagtcattctttgagaaggctctccttggccaggttgaaggt
ctatctttggaagatgagcccgctgttgccaacacgggctttgaggacgcaatggacatt
gattcggctaccaagcgtaacggtactctgattgatgacgatgacgaggatgttgccggc
tgggacatgggagatgacgatgtccccgaggctgacagcgactttgtcaacgttgagagt
gttgatgcaggcggttctgccagcagcgaggccgatatgtgggcgcgaaactcgccactg
gccgtcgatcacgttgccggaggctcctttgaaactgctatgcagcttcttaaccgccag
gtcggcgctgttgatttttcgcctctcaaatcacgtttcttggaagtctactcatcctcc
aagactttcctacctgcttcagaggggctcccacctctggtaaactatgtgcgcaggact
ctagatgagactgatccacgaaaggttctgcctatcattccccgagatctcgagcacctt
gcctccaacgacctccaagcaggttacgattccatgaaggccaataaactggaagctggt
attggcatctttaagggcatcctgcactccattctcgtcaatgctgtttcaagcgaagat
gaggtttccgaggccaagaagctcattacctcggccagcgaatacgctgttgccatgagt
attgagctttcgaggaggcaactcggctctcctgacgtcgtagccaaggactcagagaag
cttcaaagaagtttggaactatcggcctacttcaccatccccaaaatcgaggtgcctcac
cgtcagcttgctctgctgagcgccatgcaattggccattcgaaacaaaaactacaattcc
gccttgagctttgccaatcgcatcattgccaatggaggtgcaaccaagattgtagaaaac
gcgaagaagacaaaggctcaatgcgagcgcaaccctaatgatgccattgagattgagttc
gaccagttcgccgagtttgatgtgtgcgccgccagccatacacccatctacagcggtact
gcgtacgaggagtgtgcctttgatggctccaagtaccactccaagtacaaaggcactgtg
tgccgcgtgtgcgaagtttgtgagattggcaagcatggaagcggcttgaagctgttcgct
taa
>Fp144
atgcaatcctccccgggaatgttgaccaagttcgagtccaagtcctcgagagctaaaggc
attgcctttcacccaaagagaccatggatcctcgtttcactgcactcttccaccatccag
ctctgggattatcgaatgggaactctgattgatcgctttgaagagcacgatggtcccgtc
cgcggcgtggactttcacaagacgcagccgctttttgtttctggtggtgacgactacaag
attaaagtctggtcttaccagaccaggcgttgcctttttaccctcaacggccatctcgac
tacgtccgaaccgtcttcttccaccatgagcttccgtggattttgtcagcatccgatgac
cagaccattcggatatggaactggcagaacaggtcgctgatttgcactatgaccggccat
aaccattatgcaatgtgtgctcaatttcaccccaaggaagacctcgttgtatctgcatcg
ctcgatcagtccgtccgtgtttgggatatctccggcctccgaaagaagcactctgcgcct
acctcgatgtccttcgaggaccagatggcacgcgccaaccagaaccagaccgacatgttt
ggcaacactgacgccgttgtcaagttcgttctagaaggtcacgaccgtggtgtaaattgg
gtcgctttccatcccactatgccccttattgttagcgctggcgacgatcgtctggtaaag
ttatggcgtatgagcgagactaaagcttgggaagtcgatacatgccgaggtcacttccag
aatgcgtcaggatgtctcttccacccgcatcaggatctgattctgtctgctggagaggac
aagaccattcgcgtctgggatttgaacaagagaactgctgtccaatcgtttaagcgagag
aacgaccgcttctgggttatcgcagcccatcctgaaatcaatctttttgctgctggtcac
gataatggtgttatggttttcaagctggagcgagagcgccctgcgtccgctgtgcaccag
aatcttctcttttacgtcactaaggagaagcacgtcaggtcttatgattttcaaaagaac
atcgagagccctacactcctctcgctcaagaagcttggcagtgcctgggtcgcgccccga
actttgtcctttaaccctgcggagcgatcgatcctggtcacgtccccagctgatggaggc
tcttacgaattggttaacctgcccaaagacggttccggtgcgatcgagcccgctgagtct
aaacgaggtgctggcagctctgccattttcgtcgcccgtaacagatttgctgttctaaac
actgccaaccagaccattgacataaaggatctctccaacaacacaacccgatccttcaag
ccccctaccggcactaccgatatttattttggaggtaccggtaacctcttgatcatcact
cccactgctgtccacctttatgatattcagcagaagaagagtactgccgagcttgctgtg
aacggtgttaaatatgttgtttggtccaatgacggactttacgccgctctcctcagcaag
cacaatgttactattgtgtcgaaggctcttgagcaggtcagtactctgcacgagaccatt
cgtatcaagagcgctacttgggatgatgcaggcgttttgctatactctactcttaaccat
gtcaagtacactcttctgaacggcgataacggtattgtccgaacccttgaccagaccgtt
tatctggtcaaggtcaagggccgcaacgtgtactgccttgacagagccgcaaagcctcgc
atccttcaaattgaccctacagaataccgattcaagctggctctggtcaagcggaactat
gaggaaatgcttcacattattcgaaactccagtcttgttggtcaatctatcatttcctac
ctgcagaagaagggataccccgaaatcgccctccaattcgtccaagaccccaccactcgg
tttgatcttgctgttgaatgcggtaacctcgatgtcgccgttgagatggccaaggaactt
gacaagcccaaattctggacccgtcttagtacagaagcactggcacacggcaaccatcag
gttgttgagatgtgttaccaaaagctcaaacaatttgacaagctgtctttcttatacctt
gccaccggtgaccgtgcaaagcttgcccgtatggccaagattgcagagcaccgtggtgac
ttcacgtcacgattccagaacgctgtttacctcggagaggtcgaggaccgtattcagatg
tttaaggagattgacctttaccctcttgcctacatgaccgccaagtcgcatggtcttgag
gaagaatgccagtctatcctggaggctactggccttacagaggaggatctttctctgccc
gctctaggaagccccttatcccccactgcacctattgttcccaccttcaaggcatcttgg
cctaccaaggctacctcacagtcattctttgagaaggctctccttggccaggttgaaggt
ctatctttggaagatgagcccgctgttgccaacacgggctttgaggacgcaatggacatt
gattcggctaccaagcgtaacggtactctgattgatgacgatgacgaggatgttgccggc
tgggacatgggagatgacgatgtccccgaggctgacagcgactttgtcaacgttgagagt
gttgatgcaggcggttctgccagcagcgaggccgatatgtgggcgcgaaactcgccactg
gccgtcgatcacgttgccggaggctcctttgaaactgctatgcagcttcttaaccgccag
gtcggcgctgttgatttttcgcctctcaaatcacgtttcttggaagtctactcatcctcc
aagactttcctacctgcttcagaggggctcccacctctggtaaactatgtgcgcaggact
ctagatgagactgatccacgaaaggttctgcctatcattccccgagatctcgagcacctt
gcctccaacgacctccaagcaggttacgattccatgaaggccaataaactggaagctggt
attggcatctttaagggcatcctgcactccattctcgtcaatgctgtttcaagcgaagat
gaggtttccgaggccaagaagctcattacctcggccagcgaatacgctgttgccatgagt
attgagctttcgaggaggcaactcggctctcctgacgtcgtagccaaggactcagagaag
cttcaaagaagtttggaactatcggcctacttcaccatccccaaaatcgaggtgcctcac
cgtcagcttgctctgctgagcgccatgcaattggccattcgaaacaaaaactacaattcc
gccttgagctttgccaatcgcatcattgccaatggaggtgcaaccaagattgtagaaaac
gcgaagaagacaaaggctcaatgcgagcgcaaccctaatgatgccattgagattgagttc
gaccagttcgccgagtttgatgtgtgcgccgccagccatacacccatctacagcggtact
gcgtacgaggagtgtgcctttgatggctccaagtaccactccaagtacaaaggcactgtg
tgccgcgtgtgcgaagtttgtgagattggcaagcatggaagcggcttgaagctgttcgct
taa
>Fp146
atgcaatcctccccgggaatgttgaccaagttcgagtccaagtcctcgagagctaaaggc
attgcctttcacccaaagagaccatggatcctcgtttcactgcactcttccaccatccag
ctctgggattatcgaatgggaactctgattgatcgctttgaagagcacgatggtcccgtc
cgcggcgtggactttcacaagacgcagccgctttttgtttctggtggtgacgactacaag
attaaagtctggtcttaccagaccaggcgttgcctttttaccctcaacggccatctcgac
tacgtccgaaccgtcttcttccaccatgagcttccgtggattttgtcagcatccgatgac
cagaccattcggatatggaactggcagaacaggtcgctgatttgcactatgaccggccat
aaccattatgcaatgtgtgctcaatttcaccccaaggaagacctcgttgtatctgcatcg
ctcgatcagtccgtccgtgtttgggatatctccggcctccgaaagaagcactctgcgcct
acctcgatgtccttcgaggaccagatggcacgcgccaaccagaaccagaccgacatgttt
ggcaacactgacgccgttgtcaagttcgttctagaaggtcacgaccgtggtgtaaattgg
gtcgctttccatcccactatgccccttattgttagcgctggcgacgatcgtctggtaaag
ttatggcgtatgagcgagactaaagcttgggaagtcgatacatgccgaggtcacttccag
aatgcgtcaggatgtctcttccacccgcatcaggatctgattctgtctgctggagaggac
aagaccattcgcgtctgggatttgaacaagagaactgctgtccaatcgtttaagcgagag
aacgaccgcttctgggttatcgcagcccatcctgaaatcaatctttttgctgctggtcac
gataatggtgttatggttttcaagctggagcgagagcgccctgcgtccgctgtgcaccag
aatcttctcttttacgtcactaaggagaagcacgtcaggtcttatgattttcaaaagaac
atcgagagccctacactcctctcgctcaagaagcttggcagtgcctgggtcgcgccccga
actttgtcctttaaccctgcggagcgatcgatcctggtcacgtccccagctgatggaggc
tcttacgaattggttaacctgcccaaagacggttccggtgcgatcgagcccgctgagtct
aaacgaggtgctggcagctctgccattttcgtcgcccgtaacagatttgctgttctaaac
actgccaaccagaccattgacataaaggatctctccaacaacacaacccgatccttcaag
ccccctaccggcactaccgatatttattttggaggtaccggtaacctcttgatcatcact
cccactgctgtccacctttatgatattcagcagaagaagagtactgccgagcttgctgtg
aacggtgttaaatatgttgtttggtccaatgacggactttacgccgctctcctcagcaag
cacaatgttactattgtgtcgaaggctcttgagcaggtcagtactctgcacgagaccatt
cgtatcaagagcgctacttgggatgatgcaggcgttttgctatactctactcttaaccat
gtcaagtacactcttctgaacggcgataacggtattgtccgaacccttgaccagaccgtt
tatctggtcaaggtcaagggccgcaacgtgtactgccttgacagagccgcaaagcctcgc
atccttcaaattgaccctacagaataccgattcaagctggctctggtcaagcggaactat
gaggaaatgcttcacattattcgaaactccagtcttgttggtcaatctatcatttcctac
ctgcagaagaagggataccccgaaatcgccctccaattcgtccaagaccccaccactcgg
tttgatcttgctgttgaatgcggtaacctcgatgtcgccgttgagatggccaaggaactt
gacaagcccaaattctggacccgtcttagtacagaagcactggcacacggcaaccatcag
gttgttgagatgtgttaccaaaagctcaaacaatttgacaagctgtctttcttatacctt
gccaccggtgaccgtgcaaagcttgcccgtatggccaagattgcagagcaccgtggtgac
ttcacgtcacgattccagaacgctgtttacctcggagaggtcgaggaccgtattcagatg
tttaaggagattgacctttaccctcttgcctacatgaccgccaagtcgcatggtcttgag
gaagaatgccagtctatcctggaggctactggccttacagaggaggatctttctctgccc
gctctaggaagccccttatcccccactgcacctattgttcccaccttcaaggcatcttgg
cctaccaaggctacctcacagtcattctttgagaaggctctccttggccaggttgaaggt
ctatctttggaagatgagcccgctgttgccaacacgggctttgaggacgcaatggacatt
gattcggctaccaagcgtaacggtactctgattgatgacgatgacgaggatgttgccggc
tgggacatgggagatgacgatgtccccgaggctgacagcgactttgtcaacgttgagagt
gttgatgcaggcggttctgccagcagcgaggccgatatgtgggcgcgaaactcgccactg
gccgtcgatcacgttgccggaggctcctttgaaactgctatgcagcttcttaaccgccag
gtcggcgctgttgatttttcgcctctcaaatcacgtttcttggaagtctactcatcctcc
aagactttcctacctgcttcagaggggctcccacctctggtaaactatgtgcgcaggact
ctagatgagactgatccacgaaaggttctgcctatcattccccgagatctcgagcacctt
gcctccaacgacctccaagcaggttacgattccatgaaggccaataaactggaagctggt
attggcatctttaagggcatcctgcactccattctcgtcaatgctgtttcaagcgaagat
gaggtttccgaggccaagaagctcattacctcggccagcgaatacgctgttgccatgagt
attgagctttcgaggaggcaactcggctctcctgacgtcgtagccaaggactcagagaag
cttcaaagaagtttggaactatcggcctacttcaccatccccaaaatcgaggtgcctcac
cgtcagcttgctctgctgagcgccatgcaattggccattcgaaacaaaaactacaattcc
gccttgagctttgccaatcgcatcattgccaatggaggtgcaaccaagattgtagaaaac
gcgaagaagacaaaggctcaatgcgagcgcaaccctaatgatgccattgagattgagttc
gaccagttcgccgagtttgatgtgtgcgccgccagccatacacccatctacagcggtact
gcgtacgaggagtgtgcctttgatggctccaagtaccactccaagtacaaaggcactgtg
tgccgcgtgtgcgaagtttgtgagattggcaagcatggaagcggcttgaagctgttcgct
taa
>Fp155
atgcaatcctccccgggaatgttgaccaagttcgagtccaagtcctcgagagctaaaggc
attgcctttcacccaaagagaccatggatcctcgtttcactgcactcttccaccatccag
ctctgggattatcgaatgggaactctgattgatcgctttgaagagcacgatggtcccgtc
cgcggcgtggactttcacaagacgcagccgctttttgtttctggtggtgacgactacaag
attaaagtctggtcttaccagaccaggcgttgcctttttaccctcaacggccatctcgac
tacgtccgaaccgtcttcttccaccatgagcttccgtggattttgtcagcatccgatgac
cagaccattcggatatggaactggcagaacaggtcgctgatttgcactatgaccggccat
aaccattatgcaatgtgtgctcaatttcaccccaaggaagacctcgttgtatctgcatcg
ctcgatcagtccgtccgtgtttgggatatctccggcctccgaaagaagcactctgcgcct
acctcgatgtccttcgaggaccagatggcacgcgccaaccagaaccagaccgacatgttt
ggcaacactgacgccgttgtcaagttcgttctagaaggtcacgaccgtggtgtaaattgg
gtcgctttccatcccactatgccccttattgttagcgctggcgacgatcgtctggtaaag
ttatggcgtatgagcgagactaaagcttgggaagtcgatacatgccgaggtcacttccag
aatgcgtcaggatgtctcttccacccgcatcaggatctgattctgtctgctggagaggac
aagaccattcgcgtctgggatttgaacaagagaactgctgtccaatcgtttaagcgagag
aacgaccgcttctgggttatcgcagcccatcctgaaatcaatctttttgctgctggtcac
gataatggtgttatggttttcaagctggagcgagagcgccctgcgtccgctgtgcaccag
aatcttctcttttacgtcactaaggagaagcacgtcaggtcttatgattttcaaaagaac
atcgagagccctacactcctctcgctcaagaagcttggcagtgcctgggtcgcgccccga
actttgtcctttaaccctgcggagcgatcgatcctggtcacgtccccagctgatggaggc
tcttacgaattggttaacctgcccaaagacggttccggtgcgatcgagcccgctgagtct
aaacgaggtgctggcagctctgccattttcgtcgcccgtaacagatttgctgttctaaac
actgccaaccagaccattgacataaaggatctctccaacaacacaacccgatccttcaag
ccccctaccggcactaccgatatttattttggaggtaccggtaacctcttgatcatcact
cccactgctgtccacctttatgatattcagcagaagaagagtactgccgagcttgctgtg
aacggtgttaaatatgttgtttggtccaatgacggactttacgccgctctcctcagcaag
cacaatgttactattgtgtcgaaggctcttgagcaggtcagtactctgcacgagaccatt
cgtatcaagagcgctacttgggatgatgcaggcgttttgctatactctactcttaaccat
gtcaagtacactcttctgaacggcgataacggtattgtccgaacccttgaccagaccgtt
tatctggtcaaggtcaagggccgcaacgtgtactgccttgacagagccgcaaagcctcgc
atccttcaaattgaccctacagaataccgattcaagctggctctggtcaagcggaactat
gaggaaatgcttcacattattcgaaactccagtcttgttggtcaatctatcatttcctac
ctgcagaagaagggataccccgaaatcgccctccaattcgtccaagaccccaccactcgg
tttgatcttgctgttgaatgcggtaacctcgatgtcgccgttgagatggccaaggaactt
gacaagcccaaattctggacccgtcttagtacagaagcactggcacacggcaaccatcag
gttgttgagatgtgttaccaaaagctcaaacaatttgacaagctgtctttcttatacctt
gccaccggtgaccgtgcaaagcttgcccgtatggccaagattgcagagcaccgtggtgac
ttcacgtcacgattccagaacgctgtttacctcggagaggtcgaggaccgtattcagatg
tttaaggagattgacctttaccctcttgcctacatgaccgccaagtcgcatggtcttgag
gaagaatgccagtctatcctggaggctactggccttacagaggaggatctttctctgccc
gctctaggaagccccttatcccccactgcacctattgttcccaccttcaaggcatcttgg
cctaccaaggctacctcacagtcattctttgagaaggctctccttggccaggttgaaggt
ctatctttggaagatgagcccgctgttgccaacacgggctttgaggacgcaatggacatt
gattcggctaccaagcgtaacggtactctgattgatgacgatgacgaggatgttgccggc
tgggacatgggagatgacgatgtccccgaggctgacagcgactttgtcaacgttgagagt
gttgatgcaggcggttctgccagcagcgaggccgatatgtgggcgcgaaactcgccactg
gccgtcgatcacgttgccggaggctcctttgaaactgctatgcagcttcttaaccgccag
gtcggcgctgttgatttttcgcctctcaaatcacgtttcttggaagtctactcatcctcc
aagactttcctacctgcttcagaggggctcccacctctggtaaactatgtgcgcaggact
ctagatgagactgatccacgaaaggttctgcctatcattccccgagatctcgagcacctt
gcctccaacgacctccaagcaggttacgattccatgaaggccaataaactggaagctggt
attggcatctttaagggcatcctgcactccattctcgtcaatgctgtttcaagcgaagat
gaggtttccgaggccaagaagctcattacctcggccagcgaatacgctgttgccatgagt
attgagctttcgaggaggcaactcggctctcctgacgtcgtagccaaggactcagagaag
cttcaaagaagtttggaactatcggcctacttcaccatccccaaaatcgaggtgcctcac
cgtcagcttgctctgctgagcgccatgcaattggccattcgaaacaaaaactacaattcc
gccttgagctttgccaatcgcatcattgccaatggaggtgcaaccaagattgtagaaaac
gcgaagaagacaaaggctcaatgcgagcgcaaccctaatgatgccattgagattgagttc
gaccagttcgccgagtttgatgtgtgcgccgccagccatacacccatctacagcggtact
gcgtacgaggagtgtgcctttgatggctccaagtaccactccaagtacaaaggcactgtg
tgccgcgtgtgcgaagtttgtgagattggcaagcatggaagcggcttgaagctgttcgct
taa
>Fp157
atgcaatcctccccgggaatgttgaccaagttcgagtccaagtcctcgagagctaaaggc
attgcctttcacccaaagagaccatggatcctcgtttcactgcactcttccaccatccag
ctctgggattatcgaatgggaactctgattgatcgctttgaagagcacgatggtcccgtc
cgcggcgtggactttcacaagacgcagccgctttttgtttctggtggtgacgactacaag
attaaagtctggtcttaccagaccaggcgttgcctttttaccctcaacggccatctcgac
tacgtccgaaccgtcttcttccaccatgagcttccgtggattttgtcagcatccgatgac
cagaccattcggatatggaactggcagaacaggtcgctgatttgcactatgaccggccat
aaccattatgcaatgtgtgctcaatttcaccccaaggaagacctcgttgtatctgcatcg
ctcgatcagtccgtccgtgtttgggatatctccggcctccgaaagaagcactctgcgcct
acctcgatgtccttcgaggaccagatggcacgcgccaaccagaaccagaccgacatgttt
ggcaacactgacgccgttgtcaagttcgttctagaaggtcacgaccgtggtgtaaattgg
gtcgctttccatcccactatgccccttattgttagcgctggcgacgatcgtctggtaaag
ttatggcgtatgagcgagactaaagcttgggaagtcgatacatgccgaggtcacttccag
aatgcgtcaggatgtctcttccacccgcatcaggatctgattctgtctgctggagaggac
aagaccattcgcgtctgggatttgaacaagagaactgctgtccaatcgtttaagcgagag
aacgaccgcttctgggttatcgcagcccatcctgaaatcaatctttttgctgctggtcac
gataatggtgttatggttttcaagctggagcgagagcgccctgcgtccgctgtgcaccag
aatcttctcttttacgtcactaaggagaagcacgtcaggtcttatgattttcaaaagaac
atcgagagccctacactcctctcgctcaagaagcttggcagtgcctgggtcgcgccccga
actttgtcctttaaccctgcggagcgatcgatcctggtcacgtccccagctgatggaggc
tcttacgaattggttaacctgcccaaagacggttccggtgcgatcgagcccgctgagtct
aaacgaggtgctggcagctctgccattttcgtcgcccgtaacagatttgctgttctaaac
actgccaaccagaccattgacataaaggatctctccaacaacacaacccgatccttcaag
ccccctaccggcactaccgatatttattttggaggtaccggtaacctcttgatcatcact
cccactgctgtccacctttatgatattcagcagaagaagagtactgccgagcttgctgtg
aacggtgttaaatatgttgtttggtccaatgacggactttacgccgctctcctcagcaag
cacaatgttactattgtgtcgaaggctcttgagcaggtcagtactctgcacgagaccatt
cgtatcaagagcgctacttgggatgatgcaggcgttttgctatactctactcttaaccat
gtcaagtacactcttctgaacggcgataacggtattgtccgaacccttgaccagaccgtt
tatctggtcaaggtcaagggccgcaacgtgtactgccttgacagagccgcaaagcctcgc
atccttcaaattgaccctacagaataccgattcaagctggctctggtcaagcggaactat
gaggaaatgcttcacattattcgaaactccagtcttgttggtcaatctatcatttcctac
ctgcagaagaagggataccccgaaatcgccctccaattcgtccaagaccccaccactcgg
tttgatcttgctgttgaatgcggtaacctcgatgtcgccgttgagatggccaaggaactt
gacaagcccaaattctggacccgtcttagtacagaagcactggcacacggcaaccatcag
gttgttgagatgtgttaccaaaagctcaaacaatttgacaagctgtctttcttatacctt
gccaccggtgaccgtgcaaagcttgcccgtatggccaagattgcagagcaccgtggtgac
ttcacgtcacgattccagaacgctgtttacctcggagaggtcgaggaccgtattcagatg
tttaaggagattgacctttaccctcttgcctacatgaccgccaagtcgcatggtcttgag
gaagaatgccagtctatcctggaggctactggccttacagaggaggatctttctctgccc
gctctaggaagccccttatcccccactgcacctattgttcccaccttcaaggcatcttgg
cctaccaaggctacctcacagtcattctttgagaaggctctccttggccaggttgaaggt
ctatctttggaagatgagcccgctgttgccaacacgggctttgaggacgcaatggacatt
gattcggctaccaagcgtaacggtactctgattgatgacgatgacgaggatgttgccggc
tgggacatgggagatgacgatgtccccgaggctgacagcgactttgtcaacgttgagagt
gttgatgcaggcggttctgccagcagcgaggccgatatgtgggcgcgaaactcgccactg
gccgtcgatcacgttgccggaggctcctttgaaactgctatgcagcttcttaaccgccag
gtcggcgctgttgatttttcgcctctcaaatcacgtttcttggaagtctactcatcctcc
aagactttcctacctgcttcagaggggctcccacctctggtaaactatgtgcgcaggact
ctagatgagactgatccacgaaaggttctgcctatcattccccgagatctcgagcacctt
gcctccaacgacctccaagcaggttacgattccatgaaggccaataaactggaagctggt
attggcatctttaagggcatcctgcactccattctcgtcaatgctgtttcaagcgaagat
gaggtttccgaggccaagaagctcattacctcggccagcgaatacgctgttgccatgagt
attgagctttcgaggaggcaactcggctctcctgacgtcgtagccaaggactcagagaag
cttcaaagaagtttggaactatcggcctacttcaccatccccaaaatcgaggtgcctcac
cgtcagcttgctctgctgagcgccatgcaattggccattcgaaacaaaaactacaattcc
gccttgagctttgccaatcgcatcattgccaatggaggtgcaaccaagattgtagaaaac
gcgaagaagacaaaggctcaatgcgagcgcaaccctaatgatgccattgagattgagttc
gaccagttcgccgagtttgatgtgtgcgccgccagccatacacccatctacagcggtact
gcgtacgaggagtgtgcctttgatggctccaagtaccactccaagtacaaaggcactgtg
tgccgcgtgtgcgaagtttgtgagattggcaagcatggaagcggcttgaagctgttcgct
taa
>Fp16r
atgcaatcctccccgggaatgttgaccaagttcgagtccaagtcctcgagagctaaaggc
attgcctttcacccaaagagaccatggatcctcgtttcactgcactcttccaccatccag
ctctgggattatcgaatgggaactctgattgatcgctttgaagagcacgatggtcccgtc
cgcggcgtggactttcacaagacgcagccgctttttgtttctggtggtgacgactacaag
attaaagtctggtcttaccagaccaggcgttgcctttttaccctcaacggccatctcgac
tacgtccgaaccgtcttcttccaccatgagcttccgtggattttgtcagcatccgatgac
cagaccattcggatatggaactggcagaacaggtcgctgatttgcactatgaccggccat
aaccattatgcaatgtgtgctcaatttcaccccaaggaagacctcgttgtatctgcatcg
ctcgatcagtccgtccgtgtttgggatatctccggcctccgaaagaagcactctgcgcct
acctcgatgtccttcgaggaccagatggcacgcgccaaccagaaccagaccgacatgttt
ggcaacactgacgccgttgtcaagttcgttctagaaggtcacgaccgtggtgtaaattgg
gtcgctttccatcccactatgccccttattgttagcgctggcgacgatcgtctggtaaag
ttatggcgtatgagcgagactaaagcttgggaagtcgatacatgccgaggtcacttccag
aatgcgtcaggatgtctcttccacccgcatcaggatctgattctgtctgctggagaggac
aagaccattcgcgtctgggatttgaacaagagaactgctgtccaatcgtttaagcgagag
aacgaccgcttctgggttatcgcagcccatcctgaaatcaatctttttgctgctggtcac
gataatggtgttatggttttcaagctggagcgagagcgccctgcgtccgctgtgcaccag
aatcttctcttttacgtcactaaggagaagcacgtcaggtcttatgattttcaaaagaac
atcgagagccctacactcctctcgctcaagaagcttggcagtgcctgggtcgcgccccga
actttgtcctttaaccctgcggagcgatcgatcctggtcacgtccccagctgatggaggc
tcttacgaattggttaacctgcccaaagacggttccggtgcgatcgagcccgctgagtct
aaacgaggtgctggcagctctgccattttcgtcgcccgtaacagatttgctgttctaaac
actgccaaccagaccattgacataaaggatctctccaacaacacaacccgatccttcaag
ccccctaccggcactaccgatatttattttggaggtaccggtaacctcttgatcatcact
cccactgctgtccacctttatgatattcagcagaagaagagtactgccgagcttgctgtg
aacggtgttaaatatgttgtttggtccaatgacggactttacgccgctctcctcagcaag
cacaatgttactattgtgtcgaaggctcttgagcaggtcagtactctgcacgagaccatt
cgtatcaagagcgctacttgggatgatgcaggcgttttgctatactctactcttaaccat
gtcaagtacactcttctgaacggcgataacggtattgtccgaacccttgaccagaccgtt
tatctggtcaaggtcaagggccgcaacgtgtactgccttgacagagccgcaaagcctcgc
atccttcaaattgaccctacagaataccgattcaagctggctctggtcaagcggaactat
gaggaaatgcttcacattattcgaaactccagtcttgttggtcaatctatcatttcctac
ctgcagaagaagggataccccgaaatcgccctccaattcgtccaagaccccaccactcgg
tttgatcttgctgttgaatgcggtaacctcgatgtcgccgttgagatggccaaggaactt
gacaagcccaaattctggacccgtcttagtacagaagcactggcacacggcaaccatcag
gttgttgagatgtgttaccaaaagctcaaacaatttgacaagctgtctttcttatacctt
gccaccggtgaccgtgcaaagcttgcccgtatggccaagattgcagagcaccgtggtgac
ttcacgtcacgattccagaacgctgtttacctcggagaggtcgaggaccgtattcagatg
tttaaggagattgacctttaccctcttgcctacatgaccgccaagtcgcatggtcttgag
gaagaatgccagtctatcctggaggctactggccttacagaggaggatctttctctgccc
gctctaggaagccccttatcccccactgcacctattgttcccaccttcaaggcatcttgg
cctaccaaggctacctcacagtcattctttgagaaggctctccttggccaggttgaaggt
ctatctttggaagatgagcccgctgttgccaacacgggctttgaggacgcaatggacatt
gattcggctaccaagcgtaacggtactctgattgatgacgatgacgaggatgttgccggc
tgggacatgggagatgacgatgtccccgaggctgacagcgactttgtcaacgttgagagt
gttgatgcaggcggttctgccagcagcgaggccgatatgtgggcgcgaaactcgccactg
gccgtcgatcacgttgccggaggctcctttgaaactgctatgcagcttcttaaccgccag
gtcggcgctgttgatttttcgcctctcaaatcacgtttcttggaagtctactcatcctcc
aagactttcctacctgcttcagaggggctcccacctctggtaaactatgtgcgcaggact
ctagatgagactgatccacgaaaggttctgcctatcattccccgagatctcgagcacctt
gcctccaacgacctccaagcaggttacgattccatgaaggccaataaactggaagctggt
attggcatctttaagggcatcctgcactccattctcgtcaatgctgtttcaagcgaagat
gaggtttccgaggccaagaagctcattacctcggccagcgaatacgctgttgccatgagt
attgagctttcgaggaggcaactcggctctcctgacgtcgtagccaaggactcagagaag
cttcaaagaagtttggaactatcggcctacttcaccatccccaaaatcgaggtgcctcac
cgtcagcttgctctgctgagcgccatgcaattggccattcgaaacaaaaactacaattcc
gccttgagctttgccaatcgcatcattgccaatggaggtgcaaccaagattgtagaaaac
gcgaagaagacaaaggctcaatgcgagcgcaaccctaatgatgccattgagattgagttc
gaccagttcgccgagtttgatgtgtgcgccgccagccatacacccatctacagcggtact
gcgtacgaggagtgtgcctttgatggctccaagtaccactccaagtacaaaggcactgtg
tgccgcgtgtgcgaagtttgtgagattggcaagcatggaagcggcttgaagctgttcgct
taa
>Fp1r
atgcaatcctccccgggaatgttgaccaagttcgagtccaagtcctcgagagctaaaggc
attgcctttcacccaaagagaccatggatcctcgtttcactgcactcttccaccatccag
ctctgggattatcgaatgggaactctgattgatcgctttgaagagcacgatggtcccgtc
cgcggcgtggactttcacaagacgcagccgctttttgtttctggtggtgacgactacaag
attaaagtctggtcttaccagaccaggcgttgcctttttaccctcaacggccatctcgac
tacgtccgaaccgtcttcttccaccatgagcttccgtggattttgtcagcatccgatgac
cagaccattcggatatggaactggcagaacaggtcgctgatttgcactatgaccggccat
aaccattatgcaatgtgtgctcaatttcaccccaaggaagacctcgttgtatctgcatcg
ctcgatcagtccgtccgtgtttgggatatctccggcctccgaaagaagcactctgcgcct
acctcgatgtccttcgaggaccagatggcacgcgccaaccagaaccagaccgacatgttt
ggcaacactgacgccgttgtcaagttcgttctagaaggtcacgaccgtggtgtaaattgg
gtcgctttccatcccactatgccccttattgttagcgctggcgacgatcgtctggtaaag
ttatggcgtatgagcgagactaaagcttgggaagtcgatacatgccgaggtcacttccag
aatgcgtcaggatgtctcttccacccgcatcaggatctgattctgtctgctggagaggac
aagaccattcgcgtctgggatttgaacaagagaactgctgtccaatcgtttaagcgagag
aacgaccgcttctgggttatcgcagcccatcctgaaatcaatctttttgctgctggtcac
gataatggtgttatggttttcaagctggagcgagagcgccctgcgtccgctgtgcaccag
aatcttctcttttacgtcactaaggagaagcacgtcaggtcttatgattttcaaaagaac
atcgagagccctacactcctctcgctcaagaagcttggcagtgcctgggtcgcgccccga
actttgtcctttaaccctgcggagcgatcgatcctggtcacgtccccagctgatggaggc
tcttacgaattggttaacctgcccaaagacggttccggtgcgatcgagcccgctgagtct
aaacgaggtgctggcagctctgccattttcgtcgcccgtaacagatttgctgttctaaac
actgccaaccagaccattgacataaaggatctctccaacaacacaacccgatccttcaag
ccccctaccggcactaccgatatttattttggaggtaccggtaacctcttgatcatcact
cccactgctgtccacctttatgatattcagcagaagaagagtactgccgagcttgctgtg
aacggtgttaaatatgttgtttggtccaatgacggactttacgccgctctcctcagcaag
cacaatgttactattgtgtcgaaggctcttgagcaggtcagtactctgcacgagaccatt
cgtatcaagagcgctacttgggatgatgcaggcgttttgctatactctactcttaaccat
gtcaagtacactcttctgaacggcgataacggtattgtccgaacccttgaccagaccgtt
tatctggtcaaggtcaagggccgcaacgtgtactgccttgacagagccgcaaagcctcgc
atccttcaaattgaccctacagaataccgattcaagctggctctggtcaagcggaactat
gaggaaatgcttcacattattcgaaactccagtcttgttggtcaatctatcatttcctac
ctgcagaagaagggataccccgaaatcgccctccaattcgtccaagaccccaccactcgg
tttgatcttgctgttgaatgcggtaacctcgatgtcgccgttgagatggccaaggaactt
gacaagcccaaattctggacccgtcttagtacagaagcactggcacacggcaaccatcag
gttgttgagatgtgttaccaaaagctcaaacaatttgacaagctgtctttcttatacctt
gccaccggtgaccgtgcaaagcttgcccgtatggccaagattgcagagcaccgtggtgac
ttcacgtcacgattccagaacgctgtttacctcggagaggtcgaggaccgtattcagatg
tttaaggagattgacctttaccctcttgcctacatgaccgccaagtcgcatggtcttgag
gaagaatgccagtctatcctggaggctactggccttacagaggaggatctttctctgccc
gctctaggaagccccttatcccccactgcacctattgttcccaccttcaaggcatcttgg
cctaccaaggctacctcacagtcattctttgagaaggctctccttggccaggttgaaggt
ctatctttggaagatgagcccgctgttgccaacacgggctttgaggacgcaatggacatt
gattcggctaccaagcgtaacggtactctgattgatgacgatgacgaggatgttgccggc
tgggacatgggagatgacgatgtccccgaggctgacagcgactttgtcaacgttgagagt
gttgatgcaggcggttctgccagcagcgaggccgatatgtgggcgcgaaactcgccactg
gccgtcgatcacgttgccggaggctcctttgaaactgctatgcagcttcttaaccgccag
gtcggcgctgttgatttttcgcctctcaaatcacgtttcttggaagtctactcatcctcc
aagactttcctacctgcttcagaggggctcccacctctggtaaactatgtgcgcaggact
ctagatgagactgatccacgaaaggttctgcctatcattccccgagatctcgagcacctt
gcctccaacgacctccaagcaggttacgattccatgaaggccaataaactggaagctggt
attggcatctttaagggcatcctgcactccattctcgtcaatgctgtttcaagcgaagat
gaggtttccgaggccaagaagctcattacctcggccagcgaatacgctgttgccatgagt
attgagctttcgaggaggcaactcggctctcctgacgtcgtagccaaggactcagagaag
cttcaaagaagtttggaactatcggcctacttcaccatccccaaaatcgaggtgcctcac
cgtcagcttgctctgctgagcgccatgcaattggccattcgaaacaaaaactacaattcc
gccttgagctttgccaatcgcatcattgccaatggaggtgcaaccaagattgtagaaaac
gcgaagaagacaaaggctcaatgcgagcgcaaccctaatgatgccattgagattgagttc
gaccagttcgccgagtttgatgtgtgcgccgccagccatacacccatctacagcggtact
gcgtacgaggagtgtgcctttgatggctccaagtaccactccaagtacaaaggcactgtg
tgccgcgtgtgcgaagtttgtgagattggcaagcatggaagcggcttgaagctgttcgct
taa
>Fp21r
atgcaatcctccccgggaatgttgaccaagttcgagtccaagtcctcgagagctaaaggc
attgcctttcacccaaagagaccatggatcctcgtttcactgcactcttccaccatccag
ctctgggattatcgaatgggaactctgattgatcgctttgaagagcacgatggtcccgtc
cgcggcgtggactttcacaagacgcagccgctttttgtttctggtggtgacgactacaag
attaaagtctggtcttaccagaccaggcgttgcctttttaccctcaacggccatctcgac
tacgtccgaaccgtcttcttccaccatgagcttccgtggattttgtcagcatccgatgac
cagaccattcggatatggaactggcagaacaggtcgctgatttgcactatgaccggccat
aaccattatgcaatgtgtgctcaatttcaccccaaggaagacctcgttgtatctgcatcg
ctcgatcagtccgtccgtgtttgggatatctccggcctccgaaagaagcactctgcgcct
acctcgatgtccttcgaggaccagatggcacgcgccaaccagaaccagaccgacatgttt
ggcaacactgacgccgttgtcaagttcgttctagaaggtcacgaccgtggtgtaaattgg
gtcgctttccatcccactatgccccttattgttagcgctggcgacgatcgtctggtaaag
ttatggcgtatgagcgagactaaagcttgggaagtcgatacatgccgaggtcacttccag
aatgcgtcaggatgtctcttccacccgcatcaggatctgattctgtctgctggagaggac
aagaccattcgcgtctgggatttgaacaagagaactgctgtccaatcgtttaagcgagag
aacgaccgcttctgggttatcgcagcccatcctgaaatcaatctttttgctgctggtcac
gataatggtgttatggttttcaagctggagcgagagcgccctgcgtccgctgtgcaccag
aatcttctcttttacgtcactaaggagaagcacgtcaggtcttatgattttcaaaagaac
atcgagagccctacactcctctcgctcaagaagcttggcagtgcctgggtcgcgccccga
actttgtcctttaaccctgcggagcgatcgatcctggtcacgtccccagctgatggaggc
tcttacgaattggttaacctgcccaaagacggttccggtgcgatcgagcccgctgagtct
aaacgaggtgctggcagctctgccattttcgtcgcccgtaacagatttgctgttctaaac
actgccaaccagaccattgacataaaggatctctccaacaacacaacccgatccttcaag
ccccctaccggcactaccgatatttattttggaggtaccggtaacctcttgatcatcact
cccactgctgtccacctttatgatattcagcagaagaagagtactgccgagcttgctgtg
aacggtgttaaatatgttgtttggtccaatgacggactttacgccgctctcctcagcaag
cacaatgttactattgtgtcgaaggctcttgagcaggtcagtactctgcacgagaccatt
cgtatcaagagcgctacttgggatgatgcaggcgttttgctatactctactcttaaccat
gtcaagtacactcttctgaacggcgataacggtattgtccgaacccttgaccagaccgtt
tatctggtcaaggtcaagggccgcaacgtgtactgccttgacagagccgcaaagcctcgc
atccttcaaattgaccctacagaataccgattcaagctggctctggtcaagcggaactat
gaggaaatgcttcacattattcgaaactccagtcttgttggtcaatctatcatttcctac
ctgcagaagaagggataccccgaaatcgccctccaattcgtccaagaccccaccactcgg
tttgatcttgctgttgaatgcggtaacctcgatgtcgccgttgagatggccaaggaactt
gacaagcccaaattctggacccgtcttagtacagaagcactggcacacggcaaccatcag
gttgttgagatgtgttaccaaaagctcaaacaatttgacaagctgtctttcttatacctt
gccaccggtgaccgtgcaaagcttgcccgtatggccaagattgcagagcaccgtggtgac
ttcacgtcacgattccagaacgctgtttacctcggagaggtcgaggaccgtattcagatg
tttaaggagattgacctttaccctcttgcctacatgaccgccaagtcgcatggtcttgag
gaagaatgccagtctatcctggaggctactggccttacagaggaggatctttctctgccc
gctctaggaagccccttatcccccactgcacctattgttcccaccttcaaggcatcttgg
cctaccaaggctacctcacagtcattctttgagaaggctctccttggccaggttgaaggt
ctatctttggaagatgagcccgctgttgccaacacgggctttgaggacgcaatggacatt
gattcggctaccaagcgtaacggtactctgattgatgacgatgacgaggatgttgccggc
tgggacatgggagatgacgatgtccccgaggctgacagcgactttgtcaacgttgagagt
gttgatgcaggcggttctgccagcagcgaggccgatatgtgggcgcgaaactcgccactg
gccgtcgatcacgttgccggaggctcctttgaaactgctatgcagcttcttaaccgccag
gtcggcgctgttgatttttcgcctctcaaatcacgtttcttggaagtctactcatcctcc
aagactttcctacctgcttcagaggggctcccacctctggtaaactatgtgcgcaggact
ctagatgagactgatccacgaaaggttctgcctatcattccccgagatctcgagcacctt
gcctccaacgacctccaagcaggttacgattccatgaaggccaataaactggaagctggt
attggcatctttaagggcatcctgcactccattctcgtcaatgctgtttcaagcgaagat
gaggtttccgaggccaagaagctcattacctcggccagcgaatacgctgttgccatgagt
attgagctttcgaggaggcaactcggctctcctgacgtcgtagccaaggactcagagaag
cttcaaagaagtttggaactatcggcctacttcaccatccccaaaatcgaggtgcctcac
cgtcagcttgctctgctgagcgccatgcaattggccattcgaaacaaaaactacaattcc
gccttgagctttgccaatcgcatcattgccaatggaggtgcaaccaagattgtagaaaac
gcgaagaagacaaaggctcaatgcgagcgcaaccctaatgatgccattgagattgagttc
gaccagttcgccgagtttgatgtgtgcgccgccagccatacacccatctacagcggtact
gcgtacgaggagtgtgcctttgatggctccaagtaccactccaagtacaaaggcactgtg
tgccgcgtgtgcgaagtttgtgagattggcaagcatggaagcggcttgaagctgttcgct
taa
>Fp24r
atgcaatcctccccgggaatgttgaccaagttcgagtccaagtcctcgagagctaaaggc
attgcctttcacccaaagagaccatggatcctcgtttcactgcactcttccaccatccag
ctctgggattatcgaatgggaactctgattgatcgctttgaagagcacgatggtcccgtc
cgcggcgtggactttcacaagacgcagccgctttttgtttctggtggtgacgactacaag
attaaagtctggtcttaccagaccaggcgttgcctttttaccctcaacggccatctcgac
tacgtccgaaccgtcttcttccaccatgagcttccgtggattttgtcagcatccgatgac
cagaccattcggatatggaactggcagaacaggtcgctgatttgcactatgaccggccat
aaccattatgcaatgtgtgctcaatttcaccccaaggaagacctcgttgtatctgcatcg
ctcgatcagtccgtccgtgtttgggatatctccggcctccgaaagaagcactctgcgcct
acctcgatgtccttcgaggaccagatggcacgcgccaaccagaaccagaccgacatgttt
ggcaacactgacgccgttgtcaagttcgttctagaaggtcacgaccgtggtgtaaattgg
gtcgctttccatcccactatgccccttattgttagcgctggcgacgatcgtctggtaaag
ttatggcgtatgagcgagactaaagcttgggaagtcgatacatgccgaggtcacttccag
aatgcgtcaggatgtctcttccacccgcatcaggatctgattctgtctgctggagaggac
aagaccattcgcgtctgggatttgaacaagagaactgctgtccaatcgtttaagcgagag
aacgaccgcttctgggttatcgcagcccatcctgaaatcaatctttttgctgctggtcac
gataatggtgttatggttttcaagctggagcgagagcgccctgcgtccgctgtgcaccag
aatcttctcttttacgtcactaaggagaagcacgtcaggtcttatgattttcaaaagaac
atcgagagccctacactcctctcgctcaagaagcttggcagtgcctgggtcgcgccccga
actttgtcctttaaccctgcggagcgatcgatcctggtcacgtccccagctgatggaggc
tcttacgaattggttaacctgcccaaagacggttccggtgcgatcgagcccgctgagtct
aaacgaggtgctggcagctctgccattttcgtcgcccgtaacagatttgctgttctaaac
actgccaaccagaccattgacataaaggatctctccaacaacacaacccgatccttcaag
ccccctaccggcactaccgatatttattttggaggtaccggtaacctcttgatcatcact
cccactgctgtccacctttatgatattcagcagaagaagagtactgccgagcttgctgtg
aacggtgttaaatatgttgtttggtccaatgacggactttacgccgctctcctcagcaag
cacaatgttactattgtgtcgaaggctcttgagcaggtcagtactctgcacgagaccatt
cgtatcaagagcgctacttgggatgatgcaggcgttttgctatactctactcttaaccat
gtcaagtacactcttctgaacggcgataacggtattgtccgaacccttgaccagaccgtt
tatctggtcaaggtcaagggccgcaacgtgtactgccttgacagagccgcaaagcctcgc
atccttcaaattgaccctacagaataccgattcaagctggctctggtcaagcggaactat
gaggaaatgcttcacattattcgaaactccagtcttgttggtcaatctatcatttcctac
ctgcagaagaagggataccccgaaatcgccctccaattcgtccaagaccccaccactcgg
tttgatcttgctgttgaatgcggtaacctcgatgtcgccgttgagatggccaaggaactt
gacaagcccaaattctggacccgtcttagtacagaagcactggcacacggcaaccatcag
gttgttgagatgtgttaccaaaagctcaaacaatttgacaagctgtctttcttatacctt
gccaccggtgaccgtgcaaagcttgcccgtatggccaagattgcagagcaccgtggtgac
ttcacgtcacgattccagaacgctgtttacctcggagaggtcgaggaccgtattcagatg
tttaaggagattgacctttaccctcttgcctacatgaccgccaagtcgcatggtcttgag
gaagaatgccagtctatcctggaggctactggccttacagaggaggatctttctctgccc
gctctaggaagccccttatcccccactgcacctattgttcccaccttcaaggcatcttgg
cctaccaaggctacctcacagtcattctttgagaaggctctccttggccaggttgaaggt
ctatctttggaagatgagcccgctgttgccaacacgggctttgaggacgcaatggacatt
gattcggctaccaagcgtaacggtactctgattgatgacgatgacgaggatgttgccggc
tgggacatgggagatgacgatgtccccgaggctgacagcgactttgtcaacgttgagagt
gttgatgcaggcggttctgccagcagcgaggccgatatgtgggcgcgaaactcgccactg
gccgtcgatcacgttgccggaggctcctttgaaactgctatgcagcttcttaaccgccag
gtcggcgctgttgatttttcgcctctcaaatcacgtttcttggaagtctactcatcctcc
aagactttcctacctgcttcagaggggctcccacctctggtaaactatgtgcgcaggact
ctagatgagactgatccacgaaaggttctgcctatcattccccgagatctcgagcacctt
gcctccaacgacctccaagcaggttacgattccatgaaggccaataaactggaagctggt
attggcatctttaagggcatcctgcactccattctcgtcaatgctgtttcaagcgaagat
gaggtttccgaggccaagaagctcattacctcggccagcgaatacgctgttgccatgagt
attgagctttcgaggaggcaactcggctctcctgacgtcgtagccaaggactcagagaag
cttcaaagaagtttggaactatcggcctacttcaccatccccaaaatcgaggtgcctcac
cgtcagcttgctctgctgagcgccatgcaattggccattcgaaacaaaaactacaattcc
gccttgagctttgccaatcgcatcattgccaatggaggtgcaaccaagattgtagaaaac
gcgaagaagacaaaggctcaatgcgagcgcaaccctaatgatgccattgagattgagttc
gaccagttcgccgagtttgatgtgtgcgccgccagccatacacccatctacagcggtact
gcgtacgaggagtgtgcctttgatggctccaagtaccactccaagtacaaaggcactgtg
tgccgcgtgtgcgaagtttgtgagattggcaagcatggaagcggcttgaagctgttcgct
taa
>Fp2516
atgcaatcctccccgggaatgttgaccaagttcgagtccaagtcctcgagagctaaaggc
attgcctttcacccaaagagaccatggatcctcgtttcactgcactcttccaccatccag
ctctgggattatcgaatgggaactctgattgatcgctttgaagagcacgatggtcccgtc
cgcggcgtggactttcacaagacgcagccgctttttgtttctggtggtgacgactacaag
attaaagtctggtcttaccagaccaggcgttgcctttttaccctcaacggccatctcgac
tacgtccgaaccgtcttcttccaccatgagcttccgtggattttgtcagcatccgatgac
cagaccattcggatatggaactggcagaacaggtcgctgatttgcactatgaccggccat
aaccattatgcaatgtgtgctcaatttcaccccaaggaagacctcgttgtatctgcatcg
ctcgatcagtccgtccgtgtttgggatatctccggcctccgaaagaagcactctgcgcct
acctcgatgtccttcgaggaccagatggcacgcgccaaccagaaccagaccgacatgttt
ggcaacactgacgccgttgtcaagttcgttctagaaggtcacgaccgtggtgtaaattgg
gtcgctttccatcccactatgccccttattgttagcgctggcgacgatcgtctggtaaag
ttatggcgtatgagcgagactaaagcttgggaagtcgatacatgccgaggtcacttccag
aatgcgtcaggatgtctcttccacccgcatcaggatctgattctgtctgctggagaggac
aagaccattcgcgtctgggatttgaacaagagaactgctgtccaatcgtttaagcgagag
aacgaccgcttctgggttatcgcagcccatcctgaaatcaatctttttgctgctggtcac
gataatggtgttatggttttcaagctggagcgagagcgccctgcgtccgctgtgcaccag
aatcttctcttttacgtcactaaggagaagcacgtcaggtcttatgattttcaaaagaac
atcgagagccctacactcctctcgctcaagaagcttggcagtgcctgggtcgcgccccga
actttgtcctttaaccctgcggagcgatcgatcctggtcacgtccccagctgatggaggc
tcttacgaattggttaacctgcccaaagacggttccggtgcgatcgagcccgctgagtct
aaacgaggtgctggcagctctgccattttcgtcgcccgtaacagatttgctgttctaaac
actgccaaccagaccattgacataaaggatctctccaacaacacaacccgatccttcaag
ccccctaccggcactaccgatatttattttggaggtaccggtaacctcttgatcatcact
cccactgctgtccacctttatgatattcagcagaagaagagtactgccgagcttgctgtg
aacggtgttaaatatgttgtttggtccaatgacggactttacgccgctctcctcagcaag
cacaatgttactattgtgtcgaaggctcttgagcaggtcagtactctgcacgagaccatt
cgtatcaagagcgctacttgggatgatgcaggcgttttgctatactctactcttaaccat
gtcaagtacactcttctgaacggcgataacggtattgtccgaacccttgaccagaccgtt
tatctggtcaaggtcaagggccgcaacgtgtactgccttgacagagccgcaaagcctcgc
atccttcaaattgaccctacagaataccgattcaagctggctctggtcaagcggaactat
gaggaaatgcttcacattattcgaaactccagtcttgttggtcaatctatcatttcctac
ctgcagaagaagggataccccgaaatcgccctccaattcgtccaagaccccaccactcgg
tttgatcttgctgttgaatgcggtaacctcgatgtcgccgttgagatggccaaggaactt
gacaagcccaaattctggacccgtcttagtacagaagcactggcacacggcaaccatcag
gttgttgagatgtgttaccaaaagctcaaacaatttgacaagctgtctttcttatacctt
gccaccggtgaccgtgcaaagcttgcccgtatggccaagattgcagagcaccgtggtgac
ttcacgtcacgattccagaacgctgtttacctcggagaggtcgaggaccgtattcagatg
tttaaggagattgacctttaccctcttgcctacatgaccgccaagtcgcatggtcttgag
gaagaatgccagtctatcctggaggctactggccttacagaggaggatctttctctgccc
gctctaggaagccccttatcccccactgcacctattgttcccaccttcaaggcatcttgg
cctaccaaggctacctcacagtcattctttgagaaggctctccttggccaggttgaaggt
ctatctttggaagatgagcccgctgttgccaacacgggctttgaggacgcaatggacatt
gattcggctaccaagcgtaacggtactctgattgatgacgatgacgaggatgttgccggc
tgggacatgggagatgacgatgtccccgaggctgacagcgactttgtcaacgttgagagt
gttgatgcaggcggttctgccagcagcgaggccgatatgtgggcgcgaaactcgccactg
gccgtcgatcacgttgccggaggctcctttgaaactgctatgcagcttcttaaccgccag
gtcggcgctgttgatttttcgcctctcaaatcacgtttcttggaagtctactcatcctcc
aagactttcctacctgcttcagaggggctcccacctctggtaaactatgtgcgcaggact
ctagatgagactgatccacgaaaggttctgcctatcattccccgagatctcgagcacctt
gcctccaacgacctccaagcaggttacgattccatgaaggccaataaactggaagctggt
attggcatctttaagggcatcctgcactccattctcgtcaatgctgtttcaagcgaagat
gaggtttccgaggccaagaagctcattacctcggccagcgaatacgctgttgccatgagt
attgagctttcgaggaggcaactcggctctcctgacgtcgtagccaaggactcagagaag
cttcaaagaagtttggaactatcggcctacttcaccatccccaaaatcgaggtgcctcac
cgtcagcttgctctgctgagcgccatgcaattggccattcgaaacaaaaactacaattcc
gccttgagctttgccaatcgcatcattgccaatggaggtgcaaccaagattgtagaaaac
gcgaagaagacaaaggctcaatgcgagcgcaaccctaatgatgccattgagattgagttc
gaccagttcgccgagtttgatgtgtgcgccgccagccatacacccatctacagcggtact
gcgtacgaggagtgtgcctttgatggctccaagtaccactccaagtacaaaggcactgtg
tgccgcgtgtgcgaagtttgtgagattggcaagcatggaagcggcttgaagctgttcgct
taa
>Fp26r
atgcaatcctccccgggaatgttgaccaagttcgagtccaagtcctcgagagctaaaggc
attgcctttcacccaaagagaccatggatcctcgtttcactgcactcttccaccatccag
ctctgggattatcgaatgggaactctgattgatcgctttgaagagcacgatggtcccgtc
cgcggcgtggactttcacaagacgcagccgctttttgtttctggtggtgacgactacaag
attaaagtctggtcttaccagaccaggcgttgcctttttaccctcaacggccatctcgac
tacgtccgagccgtcttcttccaccatgagcttccgtggattttgtcagcatccgatgac
cagaccattcggatatggaactggcagaacaggtcgctgatttgcactatgaccggccat
aaccattatgcaatgtgtgctcaatttcaccccaaggaagacctcgttgtatctgcatcg
ctcgatcagtccgtccgtgtttgggatatctccggcctccgaaagaagcactctgcgcct
acctcgatgtccttcgaggaccagatggcacgcgccaaccagaaccagaccgacatgttt
ggcaacactgacgccgttgtcaagttcgttctagaaggtcacgaccgtggtgtaaattgg
gtcgctttccatcccactatgccccttattgttagcgctggcgacgatcgtctggtaaag
ttatggcgtatgagcgagactaaagcttgggaagtcgatacatgccgaggtcacttccag
aatgcgtcaggatgtctcttccacccgcatcaggatctgattctgtctgctggagaggac
aagaccattcgcgtctgggatttgaacaagagaactgctgtccaatcgtttaagcgagag
aacgaccgcttctgggttatcgcagcccatcctgaaatcaatctttttgctgctggtcac
gataatggtgttatggttttcaagctggagcgagagcgccctgcgtccgctgtgcaccag
aatcttctcttttacgtcactaaggagaagcacgtcaggtcttatgattttcaaaagaac
atcgagagccctacactcctctcgctcaagaagcttggcagtgcctgggtcgcgccccga
actttgtcctttaaccctgcggagcgatcgatcctggtcacgtccccagctgatggaggc
tcttacgaattggttaacctgcccaaagacggttccggtgcgatcgagcccgctgagtct
aaacgaggtgctggcagctctgccattttcgtcgcccgtaacagatttgctgttctaaac
actgccaaccagaccattgacataaaggatctctccaacaacacaacccgatccttcaag
ccccctaccggcactaccgatatttattttggaggtaccggtaacctcttgatcatcact
cccactgctgtccacctttatgatattcagcagaagaagagtactgccgagcttgctgtg
aacggtgttaaatatgttgtttggtccaatgacggactttacgccgctctcctcagcaag
cacaatgttactattgtgtcgaaggctcttgagcaggtcagtactctgcacgagaccatt
cgtatcaagagcgctacttgggatgatgcaggcgttttgctatactctactcttaaccat
gtcaagtacactcttctgaacggcgataacggtattgtccgaacccttgaccagaccgtt
tatctggtcaaggtcaagggccgcaacgtgtactgccttgacagagccgcaaagcctcgc
atccttcaaattgaccctacagaataccgattcaagctggctctggtcaagcggaactat
gaggaaatgcttcacattattcgaaactccagtcttgttggtcaatctatcatttcctac
ctgcagaagaagggataccccgaaatcgccctccaattcgtccaagaccccaccactcgg
tttgatcttgctgttgaatgcggtaacctcgatgtcgccgttgagatggccaaggaactt
gacaagcccaaattctggacccgtcttagtacagaagcactggcacacggcaaccatcag
gttgttgagatgtgttaccaaaagctcaaacaatttgacaagctgtctttcttatacctt
gccaccggtgaccgtgcaaagcttgcccgtatggccaagattgcagagcaccgtggtgac
ttcacgtcacgattccagaacgctgtttacctcggagaggtcgaggaccgtattcagatg
tttaaggagattgacctttaccctcttgcctacatgaccgccaagtcgcatggtcttgag
gaagaatgccagtctatcctggaggctactggccttacagaggaggatctttctctgccc
gctctaggaagccccttatcccccactgcacctattgttcccaccttcaaggcatcttgg
cctaccaaggctacctcacagtcattctttgagaaggctctccttggccaggttgaaggt
ctatctttggaagatgagcccgctgttgccaacacgggctttgaggacgcaatggacatt
gattcggctaccaagcgtaacggtactctgattgatgacgatgacgaggatgttgccggc
tgggacatgggagatgacgatgtccccgaggctgacagcgactttgtcaacgttgagagt
gttgatgcaggcggttctgccagcagcgaggccgatatgtgggcgcgaaactcgccactg
gccgtcgatcacgttgccggaggctcctttgaaactgctatgcagcttcttaaccgccag
gtcggcgctgttgatttttcgcctctcaaatcacgtttcttggaagtctactcatcctcc
aagactttcctacctgcttcagaggggctcccacctctggtaaactatgtgcgcaggact
ctagatgagactgatccacgaaaggttctgcctatcattccccgagatctcgagcacctt
gcctccaacgacctccaagcaggttacgattccatgaaggccaataaactggaagctggt
attggcatctttaagggcatcctgcactccattctcgtcaatgctgtttcaagcgaagat
gaggtttccgaggccaagaagctcattacctcggccagcgaatacgctgttgccatgagt
attgagctttcgaggaggcaactcggctctcctgacgtcgtagccaaggactcagagaag
cttcaaagaagtttggaactatcggcctacttcaccatccccaaaatcgaggtgcctcac
cgtcagcttgctctgctgagcgccatgcaattggccattcgaaacaaaaactacaattcc
gccttgagctttgccaatcgcatcattgccaatggaggtgcaaccaagattgtagaaaac
gcgaagaagacaaaggctcaatgcgagcgcaaccctaatgatgccattgagattgagttc
gaccagttcgccgagtttgatgtgtgcgccgccagccatacacccatctacagcggtact
gcgtacgaggagtgtgcctttgatggctccaagtaccactccaagtacaaaggcactgtg
tgccgcgtgtgcgaagtttgtgagattggcaagcatggaagcggcttgaagctgttcgct
taa
>Fp33
atgcaatcctccccgggaatgttgaccaagttcgagtccaagtcctcgagagctaaaggc
attgcctttcacccaaagagaccatggatcctcgtttcactgcactcttccaccatccag
ctctgggattatcgaatgggaactctgattgatcgctttgaagagcacgatggtcccgtc
cgcggcgtggactttcacaagacgcagccgctttttgtttctggtggtgacgactacaag
attaaagtctggtcttaccagaccaggcgttgcctttttaccctcaacggccatctcgac
tacgtccgaaccgtcttcttccaccatgagcttccgtggattttgtcagcatccgatgac
cagaccattcggatatggaactggcagaacaggtcgctgatttgcactatgaccggccat
aaccattatgcaatgtgtgctcaatttcaccccaaggaagacctcgttgtatctgcatcg
ctcgatcagtccgtccgtgtttgggatatctccggcctccgaaagaagcactctgcgcct
acctcgatgtccttcgaggaccagatggcacgcgccaaccagaaccagaccgacatgttt
ggcaacactgacgccgttgtcaagttcgttctagaaggtcacgaccgtggtgtaaattgg
gtcgctttccatcccactatgccccttattgttagcgctggcgacgatcgtctggtaaag
ttatggcgtatgagcgagactaaagcttgggaagtcgatacatgccgaggtcacttccag
aatgcgtcaggatgtctcttccacccgcatcaggatctgattctgtctgctggagaggac
aagaccattcgcgtctgggatttgaacaagagaactgctgtccaatcgtttaagcgagag
aacgaccgcttctgggttatcgcagcccatcctgaaatcaatctttttgctgctggtcac
gataatggtgttatggttttcaagctggagcgagagcgccctgcgtccgctgtgcaccag
aatcttctcttttacgtcactaaggagaagcacgtcaggtcttatgattttcaaaagaac
atcgagagccctacactcctctcgctcaagaagcttggcagtgcctgggtcgcgccccga
actttgtcctttaaccctgcggagcgatcgatcctggtcacgtccccagctgatggaggc
tcttacgaattggttaacctgcccaaagacggttccggtgcgatcgagcccgctgagtct
aaacgaggtgctggcagctctgccattttcgtcgcccgtaacagatttgctgttctaaac
actgccaaccagaccattgacataaaggatctctccaacaacacaacccgatccttcaag
ccccctaccggcactaccgatatttattttggaggtaccggtaacctcttgatcatcact
cccactgctgtccacctttatgatattcagcagaagaagagtactgccgagcttgctgtg
aacggtgttaaatatgttgtttggtccaatgacggactttacgccgctctcctcagcaag
cacaatgttactattgtgtcgaaggctcttgagcaggtcagtactctgcacgagaccatt
cgtatcaagagcgctacttgggatgatgcaggcgttttgctatactctactcttaaccat
gtcaagtacactcttctgaacggcgataacggtattgtccgaacccttgaccagaccgtt
tatctggtcaaggtcaagggccgcaacgtgtactgccttgacagagccgcaaagcctcgc
atccttcaaattgaccctacagaataccgattcaagctggctctggtcaagcggaactat
gaggaaatgcttcacattattcgaaactccagtcttgttggtcaatctatcatttcctac
ctgcagaagaagggataccccgaaatcgccctccaattcgtccaagaccccaccactcgg
tttgatcttgctgttgaatgcggtaacctcgatgtcgccgttgagatggccaaggaactt
gacaagcccaaattctggacccgtcttagtacagaagcactggcacacggcaaccatcag
gttgttgagatgtgttaccaaaagctcaaacaatttgacaagctgtctttcttatacctt
gccaccggtgaccgtgcaaagcttgcccgtatggccaagattgcagagcaccgtggtgac
ttcacgtcacgattccagaacgctgtttacctcggagaggtcgaggaccgtattcagatg
tttaaggagattgacctttaccctcttgcctacatgaccgccaagtcgcatggtcttgag
gaagaatgccagtctatcctggaggctactggccttacagaggaggatctttctctgccc
gctctaggaagccccttatcccccactgcacctattgttcccaccttcaaggcatcttgg
cctaccaaggctacctcacagtcattctttgagaaggctctccttggccaggttgaaggt
ctatctttggaagatgagcccgctgttgccaacacgggctttgaggacgcaatggacatt
gattcggctaccaagcgtaacggtactctgattgatgacgatgacgaggatgttgccggc
tgggacatgggagatgacgatgtccccgaggctgacagcgactttgtcaacgttgagagt
gttgatgcaggcggttctgccagcagcgaggccgatatgtgggcgcgaaactcgccactg
gccgtcgatcacgttgccggaggctcctttgaaactgctatgcagcttcttaaccgccag
gtcggcgctgttgatttttcgcctctcaaatcacgtttcttggaagtctactcatcctcc
aagactttcctacctgcttcagaggggctcccacctctggtaaactatgtgcgcaggact
ctagatgagactgatccacgaaaggttctgcctatcattccccgagatctcgagcacctt
gcctccaacgacctccaagcaggttacgattccatgaaggccaataaactggaagctggt
attggcatctttaagggcatcctgcactccattctcgtcaatgctgtttcaagcgaagat
gaggtttccgaggccaagaagctcattacctcggccagcgaatacgctgttgccatgagt
attgagctttcgaggaggcaactcggctctcctgacgtcgtagccaaggactcagagaag
cttcaaagaagtttggaactatcggcctacttcaccatccccaaaatcgaggtgcctcac
cgtcagcttgctctgctgagcgccatgcaattggccattcgaaacaaaaactacaattcc
gccttgagctttgccaatcgcatcattgccaatggaggtgcaaccaagattgtagaaaac
gcgaagaagacaaaggctcaatgcgagcgcaaccctaatgatgccattgagattgagttc
gaccagttcgccgagtttgatgtgtgcgccgccagccatacacccatctacagcggtact
gcgtacgaggagtgtgcctttgatggctccaagtaccactccaagtacaaaggcactgtg
tgccgcgtgtgcgaagtttgtgagattggcaagcatggaagcggcttgaagctgttcgct
taa
>Fp34
atgcaatcctccccgggaatgttgaccaagttcgagtccaagtcctcgagagctaaaggc
attgcctttcacccaaagagaccatggatcctcgtttcactgcactcttccaccatccag
ctctgggattatcgaatgggaactctgattgatcgctttgaagagcacgatggtcccgtc
cgcggcgtggactttcacaagacgcagccgctttttgtttctggtggtgacgactacaag
attaaagtctggtcttaccagaccaggcgttgcctttttaccctcaacggccatctcgac
tacgtccgaaccgtcttcttccaccatgagcttccgtggattttgtcagcatccgatgac
cagaccattcggatatggaactggcagaacaggtcgctgatttgcactatgaccggccat
aaccattatgcaatgtgtgctcaatttcaccccaaggaagacctcgttgtatctgcatcg
ctcgatcagtccgtccgtgtttgggatatctccggcctccgaaagaagcactctgcgcct
acctcgatgtccttcgaggaccagatggcacgcgccaaccagaaccagaccgacatgttt
ggcaacactgacgccgttgtcaagttcgttctagaaggtcacgaccgtggtgtaaattgg
gtcgctttccatcccactatgccccttattgttagcgctggcgacgatcgtctggtaaag
ttatggcgtatgagcgagactaaagcttgggaagtcgatacatgccgaggtcacttccag
aatgcgtcaggatgtctcttccacccgcatcaggatctgattctgtctgctggagaggac
aagaccattcgcgtctgggatttgaacaagagaactgctgtccaatcgtttaagcgagag
aacgaccgcttctgggttatcgcagcccatcctgaaatcaatctttttgctgctggtcac
gataatggtgttatggttttcaagctggagcgagagcgccctgcgtccgctgtgcaccag
aatcttctcttttacgtcactaaggagaagcacgtcaggtcttatgattttcaaaagaac
atcgagagccctacactcctctcgctcaagaagcttggcagtgcctgggtcgcgccccga
actttgtcctttaaccctgcggagcgatcgatcctggtcacgtccccagctgatggaggc
tcttacgaattggttaacctgcccaaagacggttccggtgcgatcgagcccgctgagtct
aaacgaggtgctggcagctctgccattttcgtcgcccgtaacagatttgctgttctaaac
actgccaaccagaccattgacataaaggatctctccaacaacacaacccgatccttcaag
ccccctaccggcactaccgatatttattttggaggtaccggtaacctcttgatcatcact
cccactgctgtccacctttatgatattcagcagaagaagagtactgccgagcttgctgtg
aacggtgttaaatatgttgtttggtccaatgacggactttacgccgctctcctcagcaag
cacaatgttactattgtgtcgaaggctcttgagcaggtcagtactctgcacgagaccatt
cgtatcaagagcgctacttgggatgatgcaggcgttttgctatactctactcttaaccat
gtcaagtacactcttctgaacggcgataacggtattgtccgaacccttgaccagaccgtt
tatctggtcaaggtcaagggccgcaacgtgtactgccttgacagagccgcaaagcctcgc
atccttcaaattgaccctacagaataccgattcaagctggctctggtcaagcggaactat
gaggaaatgcttcacattattcgaaactccagtcttgttggtcaatctatcatttcctac
ctgcagaagaagggataccccgaaatcgccctccaattcgtccaagaccccaccactcgg
tttgatcttgctgttgaatgcggtaacctcgatgtcgccgttgagatggccaaggaactt
gacaagcccaaattctggacccgtcttagtacagaagcactggcacacggcaaccatcag
gttgttgagatgtgttaccaaaagctcaaacaatttgacaagctgtctttcttatacctt
gccaccggtgaccgtgcaaagcttgcccgtatggccaagattgcagagcaccgtggtgac
ttcacgtcacgattccagaacgctgtttacctcggagaggtcgaggaccgtattcagatg
tttaaggagattgacctttaccctcttgcctacatgaccgccaagtcgcatggtcttgag
gaagaatgccagtctatcctggaggctactggccttacagaggaggatctttctctgccc
gctctaggaagccccttatcccccactgcacctattgttcccaccttcaaggcatcttgg
cctaccaaggctacctcacagtcattctttgagaaggctctccttggccaggttgaaggt
ctatctttggaagatgagcccgctgttgccaacacgggctttgaggacgcaatggacatt
gattcggctaccaagcgtaacggtactctgattgatgacgatgacgaggatgttgccggc
tgggacatgggagatgacgatgtccccgaggctgacagcgactttgtcaacgttgagagt
gttgatgcaggcggttctgccagcagcgaggccgatatgtgggcgcgaaactcgccactg
gccgtcgatcacgttgccggaggctcctttgaaactgctatgcagcttcttaaccgccag
gtcggcgctgttgatttttcgcctctcaaatcacgtttcttggaagtctactcatcctcc
aagactttcctacctgcttcagaggggctcccacctctggtaaactatgtgcgcaggact
ctagatgagactgatccacgaaaggttctgcctatcattccccgagatctcgagcacctt
gcctccaacgacctccaagcaggttacgattccatgaaggccaataaactggaagctggt
attggcatctttaagggcatcctgcactccattctcgtcaatgctgtttcaagcgaagat
gaggtttccgaggccaagaagctcattacctcggccagcgaatacgctgttgccatgagt
attgagctttcgaggaggcaactcggctctcctgacgtcgtagccaaggactcagagaag
cttcaaagaagtttggaactatcggcctacttcaccatccccaaaatcgaggtgcctcac
cgtcagcttgctctgctgagcgccatgcaattggccattcgaaacaaaaactacaattcc
gccttgagctttgccaatcgcatcattgccaatggaggtgcaaccaagattgtagaaaac
gcgaagaagacaaaggctcaatgcgagcgcaaccctaatgatgccattgagattgagttc
gaccagttcgccgagtttgatgtgtgcgccgccagccatacacccatctacagcggtact
gcgtacgaggagtgtgcctttgatggctccaagtaccactccaagtacaaaggcactgtg
tgccgcgtgtgcgaagtttgtgagattggcaagcatggaagcggcttgaagctgttcgct
taa
>Fp35
atgcaatcctccccgggaatgttgaccaagttcgagtccaagtcctcgagagctaaaggc
attgcctttcacccaaagagaccatggatcctcgtttcactgcactcttccaccatccag
ctctgggattatcgaatgggaactctgattgatcgctttgaagagcacgatggtcccgtc
cgcggcgtggactttcacaagacgcagccgctttttgtttctggtggtgacgactacaag
attaaagtctggtcttaccagaccaggcgttgcctttttaccctcaacggccatctcgac
tacgtccgaaccgtcttcttccaccatgagcttccgtggattttgtcagcatccgatgac
cagaccattcggatatggaactggcagaacaggtcgctgatttgcactatgaccggccat
aaccattatgcaatgtgtgctcaatttcaccccaaggaagacctcgttgtatctgcatcg
ctcgatcagtccgtccgtgtttgggatatctccggcctccgaaagaagcactctgcgcct
acctcgatgtccttcgaggaccagatggcacgcgccaaccagaaccagaccgacatgttt
ggcaacactgacgccgttgtcaagttcgttctagaaggtcacgaccgtggtgtaaattgg
gtcgctttccatcccactatgccccttattgttagcgctggcgacgatcgtctggtaaag
ttatggcgtatgagcgagactaaagcttgggaagtcgatacatgccgaggtcacttccag
aatgcgtcaggatgtctcttccacccgcatcaggatctgattctgtctgctggagaggac
aagaccattcgcgtctgggatttgaacaagagaactgctgtccaatcgtttaagcgagag
aacgaccgcttctgggttatcgcagcccatcctgaaatcaatctttttgctgctggtcac
gataatggtgttatggttttcaagctggagcgagagcgccctgcgtccgctgtgcaccag
aatcttctcttttacgtcactaaggagaagcacgtcaggtcttatgattttcaaaagaac
atcgagagccctacactcctctcgctcaagaagcttggcagtgcctgggtcgcgccccga
actttgtcctttaaccctgcggagcgatcgatcctggtcacgtccccagctgatggaggc
tcttacgaattggttaacctgcccaaagacggttccggtgcgatcgagcccgctgagtct
aaacgaggtgctggcagctctgccattttcgtcgcccgtaacagatttgctgttctaaac
actgccaaccagaccattgacataaaggatctctccaacaacacaacccgatccttcaag
ccccctaccggcactaccgatatttattttggaggtaccggtaacctcttgatcatcact
cccactgctgtccacctttatgatattcagcagaagaagagtactgccgagcttgctgtg
aacggtgttaaatatgttgtttggtccaatgacggactttacgccgctctcctcagcaag
cacaatgttactattgtgtcgaaggctcttgagcaggtcagtactctgcacgagaccatt
cgtatcaagagcgctacttgggatgatgcaggcgttttgctatactctactcttaaccat
gtcaagtacactcttctgaacggcgataacggtattgtccgaacccttgaccagaccgtt
tatctggtcaaggtcaagggccgcaacgtgtactgccttgacagagccgcaaagcctcgc
atccttcaaattgaccctacagaataccgattcaagctggctctggtcaagcggaactat
gaggaaatgcttcacattattcgaaactccagtcttgttggtcaatctatcatttcctac
ctgcagaagaagggataccccgaaatcgccctccaattcgtccaagaccccaccactcgg
tttgatcttgctgttgaatgcggtaacctcgatgtcgccgttgagatggccaaggaactt
gacaagcccaaattctggacccgtcttagtacagaagcactggcacacggcaaccatcag
gttgttgagatgtgttaccaaaagctcaaacaatttgacaagctgtctttcttatacctt
gccaccggtgaccgtgcaaagcttgcccgtatggccaagattgcagagcaccgtggtgac
ttcacgtcacgattccagaacgctgtttacctcggagaggtcgaggaccgtattcagatg
tttaaggagattgacctttaccctcttgcctacatgaccgccaagtcgcatggtcttgag
gaagaatgccagtctatcctggaggctactggccttacagaggaggatctttctctgccc
gctctaggaagccccttatcccccactgcacctattgttcccaccttcaaggcatcttgg
cctaccaaggctacctcacagtcattctttgagaaggctctccttggccaggttgaaggt
ctatctttggaagatgagcccgctgttgccaacacgggctttgaggacgcaatggacatt
gattcggctaccaagcgtaacggtactctgattgatgacgatgacgaggatgttgccggc
tgggacatgggagatgacgatgtccccgaggctgacagcgactttgtcaacgttgagagt
gttgatgcaggcggttctgccagcagcgaggccgatatgtgggcgcgaaactcgccactg
gccgtcgatcacgttgccggaggctcctttgaaactgctatgcagcttcttaaccgccag
gtcggcgctgttgatttttcgcctctcaaatcacgtttcttggaagtctactcatcctcc
aagactttcctacctgcttcagaggggctcccacctctggtaaactatgtgcgcaggact
ctagatgagactgatccacgaaaggttctgcctatcattccccgagatctcgagcacctt
gcctccaacgacctccaagcaggttacgattccatgaaggccaataaactggaagctggt
attggcatctttaagggcatcctgcactccattctcgtcaatgctgtttcaagcgaagat
gaggtttccgaggccaagaagctcattacctcggccagcgaatacgctgttgccatgagt
attgagctttcgaggaggcaactcggctctcctgacgtcgtagccaaggactcagagaag
cttcaaagaagtttggaactatcggcctacttcaccatccccaaaatcgaggtgcctcac
cgtcagcttgctctgctgagcgccatgcaattggccattcgaaacaaaaactacaattcc
gccttgagctttgccaatcgcatcattgccaatggaggtgcaaccaagattgtagaaaac
gcgaagaagacaaaggctcaatgcgagcgcaaccctaatgatgccattgagattgagttc
gaccagttcgccgagtttgatgtgtgcgccgccagccatacacccatctacagcggtact
gcgtacgaggagtgtgcctttgatggctccaagtaccactccaagtacaaaggcactgtg
tgccgcgtgtgcgaagtttgtgagattggcaagcatggaagcggcttgaagctgttcgct
taa
>Fp38
atgcaatcctccccgggaatgttgaccaagttcgagtccaagtcctcgagagctaaaggc
attgcctttcacccaaagagaccatggatcctcgtttcactgcactcttccaccatccag
ctctgggattatcgaatgggaactctgattgatcgctttgaagagcacgatggtcccgtc
cgcggcgtggactttcacaagacgcagccgctttttgtttctggtggtgacgactacaag
attaaagtctggtcttaccagaccaggcgttgcctttttaccctcaacggccatctcgac
tacgtccgaaccgtcttcttccaccatgagcttccgtggattttgtcagcatccgatgac
cagaccattcggatatggaactggcagaacaggtcgctgatttgcactatgaccggccat
aaccattatgcaatgtgtgctcaatttcaccccaaggaagacctcgttgtatctgcatcg
ctcgatcagtccgtccgtgtttgggatatctccggcctccgaaagaagcactctgcgcct
acctcgatgtccttcgaggaccagatggcacgcgccaaccagaaccagaccgacatgttt
ggcaacactgacgccgttgtcaagttcgttctagaaggtcacgaccgtggtgtaaattgg
gtcgctttccatcccactatgccccttattgttagcgctggcgacgatcgtctggtaaag
ttatggcgtatgagcgagactaaagcttgggaagtcgatacatgccgaggtcacttccag
aatgcgtcaggatgtctcttccacccgcatcaggatctgattctgtctgctggagaggac
aagaccattcgcgtctgggatttgaacaagagaactgctgtccaatcgtttaagcgagag
aacgaccgcttctgggttatcgcagcccatcctgaaatcaatctttttgctgctggtcac
gataatggtgttatggttttcaagctggagcgagagcgccctgcgtccgctgtgcaccag
aatcttctcttttacgtcactaaggagaagcacgtcaggtcttatgattttcaaaagaac
atcgagagccctacactcctctcgctcaagaagcttggcagtgcctgggtcgcgccccga
actttgtcctttaaccctgcggagcgatcgatcctggtcacgtccccagctgatggaggc
tcttacgaattggttaacctgcccaaagacggttccggtgcgatcgagcccgctgagtct
aaacgaggtgctggcagctctgccattttcgtcgcccgtaacagatttgctgttctaaac
actgccaaccagaccattgacataaaggatctctccaacaacacaacccgatccttcaag
ccccctaccggcactaccgatatttattttggaggtaccggtaacctcttgatcatcact
cccactgctgtccacctttatgatattcagcagaagaagagtactgccgagcttgctgtg
aacggtgttaaatatgttgtttggtccaatgacggactttacgccgctctcctcagcaag
cacaatgttactattgtgtcgaaggctcttgagcaggtcagtactctgcacgagaccatt
cgtatcaagagcgctacttgggatgatgcaggcgttttgctatactctactcttaaccat
gtcaagtacactcttctgaacggcgataacggtattgtccgaacccttgaccagaccgtt
tatctggtcaaggtcaagggccgcaacgtgtactgccttgacagagccgcaaagcctcgc
atccttcaaattgaccctacagaataccgattcaagctggctctggtcaagcggaactat
gaggaaatgcttcacattattcgaaactccagtcttgttggtcaatctatcatttcctac
ctgcagaagaagggataccccgaaatcgccctccaattcgtccaagaccccaccactcgg
tttgatcttgctgttgaatgcggtaacctcgatgtcgccgttgagatggccaaggaactt
gacaagcccaaattctggacccgtcttagtacagaagcactggcacacggcaaccatcag
gttgttgagatgtgttaccaaaagctcaaacaatttgacaagctgtctttcttatacctt
gccaccggtgaccgtgcaaagcttgcccgtatggccaagattgcagagcaccgtggtgac
ttcacgtcacgattccagaacgctgtttacctcggagaggtcgaggaccgtattcagatg
tttaaggagattgacctttaccctcttgcctacatgaccgccaagtcgcatggtcttgag
gaagaatgccagtctatcctggaggctactggccttacagaggaggatctttctctgccc
gctctaggaagccccttatcccccactgcacctattgttcccaccttcaaggcatcttgg
cctaccaaggctacctcacagtcattctttgagaaggctctccttggccaggttgaaggt
ctatctttggaagatgagcccgctgttgccaacacgggctttgaggacgcaatggacatt
gattcggctaccaagcgtaacggtactctgattgatgacgatgacgaggatgttgccggc
tgggacatgggagatgacgatgtccccgaggctgacagcgactttgtcaacgttgagagt
gttgatgcaggcggttctgccagcagcgaggccgatatgtgggcgcgaaactcgccactg
gccgtcgatcacgttgccggaggctcctttgaaactgctatgcagcttcttaaccgccag
gtcggcgctgttgatttttcgcctctcaaatcacgtttcttggaagtctactcatcctcc
aagactttcctacctgcttcagaggggctcccacctctggtaaactatgtgcgcaggact
ctagatgagactgatccacgaaaggttctgcctatcattccccgagatctcgagcacctt
gcctccaacgacctccaagcaggttacgattccatgaaggccaataaactggaagctggt
attggcatctttaagggcatcctgcactccattctcgtcaatgctgtttcaagcgaagat
gaggtttccgaggccaagaagctcattacctcggccagcgaatacgctgttgccatgagt
attgagctttcgaggaggcaactcggctctcctgacgtcgtagccaaggactcagagaag
cttcaaagaagtttggaactatcggcctacttcaccatccccaaaatcgaggtgcctcac
cgtcagcttgctctgctgagcgccatgcaattggccattcgaaacaaaaactacaattcc
gccttgagctttgccaatcgcatcattgccaatggaggtgcaaccaagattgtagaaaac
gcgaagaagacaaaggctcaatgcgagcgcaaccctaatgatgccattgagattgagttc
gaccagttcgccgagtttgatgtgtgcgccgccagccatacacccatctacagcggtact
gcgtacgaggagtgtgcctttgatggctccaagtaccactccaagtacaaaggcactgtg
tgccgcgtgtgcgaagtttgtgagattggcaagcatggaagcggcttgaagctgttcgct
taa
>Fp39
atgcaatcctccccgggaatgttgaccaagttcgagtccaagtcctcgagagctaaaggc
attgcctttcacccaaagagaccatggatcctcgtttcactgcactcttccaccatccag
ctctgggattatcgaatgggaactctgattgatcgctttgaagagcacgatggtcccgtc
cgcggcgtggactttcacaagacgcagccgctttttgtttctggtggtgacgactacaag
attaaagtctggtcttaccagaccaggcgttgcctttttaccctcaacggccatctcgac
tacgtccgaaccgtcttcttccaccatgagcttccgtggattttgtcagcatccgatgac
cagaccattcggatatggaactggcagaacaggtcgctgatttgcactatgaccggccat
aaccattatgcaatgtgtgctcaatttcaccccaaggaagacctcgttgtatctgcatcg
ctcgatcagtccgtccgtgtttgggatatctccggcctccgaaagaagcactctgcgcct
acctcgatgtccttcgaggaccagatggcacgcgccaaccagaaccagaccgacatgttt
ggcaacactgacgccgttgtcaagttcgttctagaaggtcacgaccgtggtgtaaattgg
gtcgctttccatcccactatgccccttattgttagcgctggcgacgatcgtctggtaaag
ttatggcgtatgagcgagactaaagcttgggaagtcgatacatgccgaggtcacttccag
aatgcgtcaggatgtctcttccacccgcatcaggatctgattctgtctgctggagaggac
aagaccattcgcgtctgggatttgaacaagagaactgctgtccaatcgtttaagcgagag
aacgaccgcttctgggttatcgcagcccatcctgaaatcaatctttttgctgctggtcac
gataatggtgttatggttttcaagctggagcgagagcgccctgcgtccgctgtgcaccag
aatcttctcttttacgtcactaaggagaagcacgtcaggtcttatgattttcaaaagaac
atcgagagccctacactcctctcgctcaagaagcttggcagtgcctgggtcgcgccccga
actttgtcctttaaccctgcggagcgatcgatcctggtcacgtccccagctgatggaggc
tcttacgaattggttaacctgcccaaagacggttccggtgcgatcgagcccgctgagtct
aaacgaggtgctggcagctctgccattttcgtcgcccgtaacagatttgctgttctaaac
actgccaaccagaccattgacataaaggatctctccaacaacacaacccgatccttcaag
ccccctaccggcactaccgatatttattttggaggtaccggtaacctcttgatcatcact
cccactgctgtccacctttatgatattcagcagaagaagagtactgccgagcttgctgtg
aacggtgttaaatatgttgtttggtccaatgacggactttacgccgctctcctcagcaag
cacaatgttactattgtgtcgaaggctcttgagcaggtcagtactctgcacgagaccatt
cgtatcaagagcgctacttgggatgatgcaggcgttttgctatactctactcttaaccat
gtcaagtacactcttctgaacggcgataacggtattgtccgaacccttgaccagaccgtt
tatctggtcaaggtcaagggccgcaacgtgtactgccttgacagagccgcaaagcctcgc
atccttcaaattgaccctacagaataccgattcaagctggctctggtcaagcggaactat
gaggaaatgcttcacattattcgaaactccagtcttgttggtcaatctatcatttcctac
ctgcagaagaagggataccccgaaatcgccctccaattcgtccaagaccccaccactcgg
tttgatcttgctgttgaatgcggtaacctcgatgtcgccgttgagatggccaaggaactt
gacaagcccaaattctggacccgtcttagtacagaagcactggcacacggcaaccatcag
gttgttgagatgtgttaccaaaagctcaaacaatttgacaagctgtctttcttatacctt
gccaccggtgaccgtgcaaagcttgcccgtatggccaagattgcagagcaccgtggtgac
ttcacgtcacgattccagaacgctgtttacctcggagaggtcgaggaccgtattcagatg
tttaaggagattgacctttaccctcttgcctacatgaccgccaagtcgcatggtcttgag
gaagaatgccagtctatcctggaggctactggccttacagaggaggatctttctctgccc
gctctaggaagccccttatcccccactgcacctattgttcccaccttcaaggcatcttgg
cctaccaaggctacctcacagtcattctttgagaaggctctccttggccaggttgaaggt
ctatctttggaagatgagcccgctgttgccaacacgggctttgaggacgcaatggacatt
gattcggctaccaagcgtaacggtactctgattgatgacgatgacgaggatgttgccggc
tgggacatgggagatgacgatgtccccgaggctgacagcgactttgtcaacgttgagagt
gttgatgcaggcggttctgccagcagcgaggccgatatgtgggcgcgaaactcgccactg
gccgtcgatcacgttgccggaggctcctttgaaactgctatgcagcttcttaaccgccag
gtcggcgctgttgatttttcgcctctcaaatcacgtttcttggaagtctactcatcctcc
aagactttcctacctgcttcagaggggctcccacctctggtaaactatgtgcgcaggact
ctagatgagactgatccacgaaaggttctgcctatcattccccgagatctcgagcacctt
gcctccaacgacctccaagcaggttacgattccatgaaggccaataaactggaagctggt
attggcatctttaagggcatcctgcactccattctcgtcaatgctgtttcaagcgaagat
gaggtttccgaggccaagaagctcattacctcggccagcgaatacgctgttgccatgagt
attgagctttcgaggaggcaactcggctctcctgacgtcgtagccaaggactcagagaag
cttcaaagaagtttggaactatcggcctacttcaccatccccaaaatcgaggtgcctcac
cgtcagcttgctctgctgagcgccatgcaattggccattcgaaacaaaaactacaattcc
gccttgagctttgccaatcgcatcattgccaatggaggtgcaaccaagattgtagaaaac
gcgaagaagacaaaggctcaatgcgagcgcaaccctaatgatgccattgagattgagttc
gaccagttcgccgagtttgatgtgtgcgccgccagccatacacccatctacagcggtact
gcgtacgaggagtgtgcctttgatggctccaagtaccactccaagtacaaaggcactgtg
tgccgcgtgtgcgaagtttgtgagattggcaagcatggaagcggcttgaagctgttcgct
taa
>Fp42
atgcaatcctccccgggaatgttgaccaagttcgagtccaagtcctcgagagctaaaggc
attgcctttcacccaaagagaccatggatcctcgtttcactgcactcttccaccatccag
ctctgggattatcgaatgggaactctgattgatcgctttgaagagcacgatggtcccgtc
cgcggcgtggactttcacaagacgcagccgctttttgtttctggtggtgacgactacaag
attaaagtctggtcttaccagaccaggcgttgcctttttaccctcaacggccatctcgac
tacgtccgaaccgtcttcttccaccatgagcttccgtggattttgtcagcatccgatgac
cagaccattcggatatggaactggcagaacaggtcgctgatttgcactatgaccggccat
aaccattatgcaatgtgtgctcaatttcaccccaaggaagacctcgttgtatctgcatcg
ctcgatcagtccgtccgtgtttgggatatctccggcctccgaaagaagcactctgcgcct
acctcgatgtccttcgaggaccagatggcacgcgccaaccagaaccagaccgacatgttt
ggcaacactgacgccgttgtcaagttcgttctagaaggtcacgaccgtggtgtaaattgg
gtcgctttccatcccactatgccccttattgttagcgctggcgacgatcgtctggtaaag
ttatggcgtatgagcgagactaaagcttgggaagtcgatacatgccgaggtcacttccag
aatgcgtcaggatgtctcttccacccgcatcaggatctgattctgtctgctggagaggac
aagaccattcgcgtctgggatttgaacaagagaactgctgtccaatcgtttaagcgagag
aacgaccgcttctgggttatcgcagcccatcctgaaatcaatctttttgctgctggtcac
gataatggtgttatggttttcaagctggagcgagagcgccctgcgtccgctgtgcaccag
aatcttctcttttacgtcactaaggagaagcacgtcaggtcttatgattttcaaaagaac
atcgagagccctacactcctctcgctcaagaagcttggcagtgcctgggtcgcgccccga
actttgtcctttaaccctgcggagcgatcgatcctggtcacgtccccagctgatggaggc
tcttacgaattggttaacctgcccaaagacggttccggtgcgatcgagcccgctgagtct
aaacgaggtgctggcagctctgccattttcgtcgcccgtaacagatttgctgttctaaac
actgccaaccagaccattgacataaaggatctctccaacaacacaacccgatccttcaag
ccccctaccggcactaccgatatttattttggaggtaccggtaacctcttgatcatcact
cccactgctgtccacctttatgatattcagcagaagaagagtactgccgagcttgctgtg
aacggtgttaaatatgttgtttggtccaatgacggactttacgccgctctcctcagcaag
cacaatgttactattgtgtcgaaggctcttgagcaggtcagtactctgcacgagaccatt
cgtatcaagagcgctacttgggatgatgcaggcgttttgctatactctactcttaaccat
gtcaagtacactcttctgaacggcgataacggtattgtccgaacccttgaccagaccgtt
tatctggtcaaggtcaagggccgcaacgtgtactgccttgacagagccgcaaagcctcgc
atccttcaaattgaccctacagaataccgattcaagctggctctggtcaagcggaactat
gaggaaatgcttcacattattcgaaactccagtcttgttggtcaatctatcatttcctac
ctgcagaagaagggataccccgaaatcgccctccaattcgtccaagaccccaccactcgg
tttgatcttgctgttgaatgcggtaacctcgatgtcgccgttgagatggccaaggaactt
gacaagcccaaattctggacccgtcttagtacagaagcactggcacacggcaaccatcag
gttgttgagatgtgttaccaaaagctcaaacaatttgacaagctgtctttcttatacctt
gccaccggtgaccgtgcaaagcttgcccgtatggccaagattgcagagcaccgtggtgac
ttcacgtcacgattccagaacgctgtttacctcggagaggtcgaggaccgtattcagatg
tttaaggagattgacctttaccctcttgcctacatgaccgccaagtcgcatggtcttgag
gaagaatgccagtctatcctggaggctactggccttacagaggaggatctttctctgccc
gctctaggaagccccttatcccccactgcacctattgttcccaccttcaaggcatcttgg
cctaccaaggctacctcacagtcattctttgagaaggctctccttggccaggttgaaggt
ctatctttggaagatgagcccgctgttgccaacacgggctttgaggacgcaatggacatt
gattcggctaccaagcgtaacggtactctgattgatgacgatgacgaggatgttgccggc
tgggacatgggagatgacgatgtccccgaggctgacagcgactttgtcaacgttgagagt
gttgatgcaggcggttctgccagcagcgaggccgatatgtgggcgcgaaactcgccactg
gccgtcgatcacgttgccggaggctcctttgaaactgctatgcagcttcttaaccgccag
gtcggcgctgttgatttttcgcctctcaaatcacgtttcttggaagtctactcatcctcc
aagactttcctacctgcttcagaggggctcccacctctggtaaactatgtgcgcaggact
ctagatgagactgatccacgaaaggttctgcctatcattccccgagatctcgagcacctt
gcctccaacgacctccaagcaggttacgattccatgaaggccaataaactggaagctggt
attggcatctttaagggcatcctgcactccattctcgtcaatgctgtttcaagcgaagat
gaggtttccgaggccaagaagctcattacctcggccagcgaatacgctgttgccatgagt
attgagctttcgaggaggcaactcggctctcctgacgtcgtagccaaggactcagagaag
cttcaaagaagtttggaactatcggcctacttcaccatccccaaaatcgaggtgcctcac
cgtcagcttgctctgctgagcgccatgcaattggccattcgaaacaaaaactacaattcc
gccttgagctttgccaatcgcatcattgccaatggaggtgcaaccaagattgtagaaaac
gcgaagaagacaaaggctcaatgcgagcgcaaccctaatgatgccattgagattgagttc
gaccagttcgccgagtttgatgtgtgcgccgccagccatacacccatctacagcggtact
gcgtacgaggagtgtgcctttgatggctccaagtaccactccaagtacaaaggcactgtg
tgccgcgtgtgcgaagtttgtgagattggcaagcatggaagcggcttgaagctgttcgct
taa
>Fp44
atgcaatcctccccgggaatgttgaccaagttcgagtccaagtcctcgagagctaaaggc
attgcctttcacccaaagagaccatggatcctcgtttcactgcactcttccaccatccag
ctctgggattatcgaatgggaactctgattgatcgctttgaagagcacgatggtcccgtc
cgcggcgtggactttcacaagacgcagccgctttttgtttctggtggtgacgactacaag
attaaagtctggtcttaccagaccaggcgttgcctttttaccctcaacggccatctcgac
tacgtccgaaccgtcttcttccaccatgagcttccgtggattttgtcagcatccgatgac
cagaccattcggatatggaactggcagaacaggtcgctgatttgcactatgaccggccat
aaccattatgcaatgtgtgctcaatttcaccccaaggaagacctcgttgtatctgcatcg
ctcgatcagtccgtccgtgtttgggatatctccggcctccgaaagaagcactctgcgcct
acctcgatgtccttcgaggaccagatggcacgcgccaaccagaaccagaccgacatgttt
ggcaacactgacgccgttgtcaagttcgttctagaaggtcacgaccgtggtgtaaattgg
gtcgctttccatcccactatgccccttattgttagcgctggcgacgatcgtctggtaaag
ttatggcgtatgagcgagactaaagcttgggaagtcgatacatgccgaggtcacttccag
aatgcgtcaggatgtctcttccacccgcatcaggatctgattctgtctgctggagaggac
aagaccattcgcgtctgggatttgaacaagagaactgctgtccaatcgtttaagcgagag
aacgaccgcttctgggttatcgcagcccatcctgaaatcaatctttttgctgctggtcac
gataatggtgttatggttttcaagctggagcgagagcgccctgcgtccgctgtgcaccag
aatcttctcttttacgtcactaaggagaagcacgtcaggtcttatgattttcaaaagaac
atcgagagccctacactcctctcgctcaagaagcttggcagtgcctgggtcgcgccccga
actttgtcctttaaccctgcggagcgatcgatcctggtcacgtccccagctgatggaggc
tcttacgaattggttaacctgcccaaagacggttccggtgcgatcgagcccgctgagtct
aaacgaggtgctggcagctctgccattttcgtcgcccgtaacagatttgctgttctaaac
actgccaaccagaccattgacataaaggatctctccaacaacacaacccgatccttcaag
ccccctaccggcactaccgatatttattttggaggtaccggtaacctcttgatcatcact
cccactgctgtccacctttatgatattcagcagaagaagagtactgccgagcttgctgtg
aacggtgttaaatatgttgtttggtccaatgacggactttacgccgctctcctcagcaag
cacaatgttactattgtgtcgaaggctcttgagcaggtcagtactctgcacgagaccatt
cgtatcaagagcgctacttgggatgatgcaggcgttttgctatactctactcttaaccat
gtcaagtacactcttctgaacggcgataacggtattgtccgaacccttgaccagaccgtt
tatctggtcaaggtcaagggccgcaacgtgtactgccttgacagagccgcaaagcctcgc
atccttcaaattgaccctacagaataccgattcaagctggctctggtcaagcggaactat
gaggaaatgcttcacattattcgaaactccagtcttgttggtcaatctatcatttcctac
ctgcagaagaagggataccccgaaatcgccctccaattcgtccaagaccccaccactcgg
tttgatcttgctgttgaatgcggtaacctcgatgtcgccgttgagatggccaaggaactt
gacaagcccaaattctggacccgtcttagtacagaagcactggcacacggcaaccatcag
gttgttgagatgtgttaccaaaagctcaaacaatttgacaagctgtctttcttatacctt
gccaccggtgaccgtgcaaagcttgcccgtatggccaagattgcagagcaccgtggtgac
ttcacgtcacgattccagaacgctgtttacctcggagaggtcgaggaccgtattcagatg
tttaaggagattgacctttaccctcttgcctacatgaccgccaagtcgcatggtcttgag
gaagaatgccagtctatcctggaggctactggccttacagaggaggatctttctctgccc
gctctaggaagccccttatcccccactgcacctattgttcccaccttcaaggcatcttgg
cctaccaaggctacctcacagtcattctttgagaaggctctccttggccaggttgaaggt
ctatctttggaagatgagcctgctgttgccaacacgggctttgaggacgcaatggacatt
gattcggctaccaagcgtaacggtactctgattgatgacgatgacgaggatgttgccggc
tgggacatgggagatgacgatgtccccgaggctgacagcgactttgtcaacgttgagagt
gttgatgcaggcggttctgccagcagcgaggccgatatgtgggcgcgaaactcgccactg
gccgtcgatcacgttgccggaggctcctttgaaactgctatgcagcttcttaaccgccag
gtcggcgctgttgatttttcgcctctcaaatcacgtttcttggaagtctactcatcctcc
aagactttcctacctgcttcagaggggctcccacctctggtaaactatgtgcgcaggact
ctagatgagactgatccacgaaaggttctgcctatcattccccgagatctcgagcacctt
gcctccaacgacctccaagcaggttacgattccatgaaggccaataaactggaggctggt
attggcatctttaagggcatcctgcactccattctcgtcaatgctgtttcaagcgaagat
gaggtttccgaggccaagaagctcattacctcggccagcgaatacgctgttgccatgagt
attgagctttcgaggaggcaactcggctctcctgacgtcgtagccaaggactcagagaag
cttcaaagaagtttggaactatcggcctacttcaccatccccaaaatcgaggtgcctcac
cgtcagcttgctctgctgagcgccatgcaattggccattcgaaacaaaaactacaattcc
gccttgagctttgccaatcgcatcattgccaatggaggtgcaaccaagattgtagaaaac
gcgaagaagacaaaggctcaatgcgagcgcaaccctaatgatgccattgagattgagttc
gaccagttcgccgagtttgatgtgtgcgccgccagccatacacccatctacagcggtact
gcgtacgaggagtgtgcctttgatggctccaagtaccactccaagtacaaaggcactgtg
tgccgcgtgtgcgaagtttgtgagattggcaagcatggaagcggcttgaagctgttcgct
taa
>Fp49
atgcaatcctccccgggaatgttgaccaagttcgagtccaagtcctcgagagctaaaggc
attgcctttcacccaaagagaccatggatcctcgtttcactgcactcttccaccatccag
ctctgggattatcgaatgggaactctgattgatcgctttgaagagcacgatggtcccgtc
cgcggcgtggactttcacaagacgcagccgctttttgtttctggtggtgacgactacaag
attaaagtctggtcttaccagaccaggcgttgcctttttaccctcaacggccatctcgac
tacgtccgaaccgtcttcttccaccatgagcttccgtggattttgtcagcatccgatgac
cagaccattcggatatggaactggcagaacaggtcgctgatttgcactatgaccggccat
aaccattatgcaatgtgtgctcaatttcaccccaaggaagacctcgttgtatctgcatcg
ctcgatcagtccgtccgtgtttgggatatctccggcctccgaaagaagcactctgcgcct
acctcgatgtccttcgaggaccagatggcacgcgccaaccagaaccagaccgacatgttt
ggcaacactgacgccgttgtcaagttcgttctagaaggtcacgaccgtggtgtaaattgg
gtcgctttccatcccactatgccccttattgttagcgctggcgacgatcgtctggtaaag
ttatggcgtatgagcgagactaaagcttgggaagtcgatacatgccgaggtcacttccag
aatgcgtcaggatgtctcttccacccgcatcaggatctgattctgtctgctggagaggac
aagaccattcgcgtctgggatttgaacaagagaactgctgtccaatcgtttaagcgagag
aacgaccgcttctgggttatcgcagcccatcctgaaatcaatctttttgctgctggtcac
gataatggtgttatggttttcaagctggagcgagagcgccctgcgtccgctgtgcaccag
aatcttctcttttacgtcactaaggagaagcacgtcaggtcttatgattttcaaaagaac
atcgagagccctacactcctctcgctcaagaagcttggcagtgcctgggtcgcgccccga
actttgtcctttaaccctgcggagcgatcgatcctggtcacgtccccagctgatggaggc
tcttacgaattggttaacctgcccaaagacggttccggtgcgatcgagcccgctgagtct
aaacgaggtgctggcagctctgccattttcgtcgcccgtaacagatttgctgttctaaac
actgccaaccagaccattgacataaaggatctctccaacaacacaacccgatccttcaag
ccccctaccggcactaccgatatttattttggaggtaccggtaacctcttgatcatcact
cccactgctgtccacctttatgatattcagcagaagaagagtactgccgagcttgctgtg
aacggtgttaaatatgttgtttggtccaatgacggactttacgccgctctcctcagcaag
cacaatgttactattgtgtcgaaggctcttgagcaggtcagtactctgcacgagaccatt
cgtatcaagagcgctacttgggatgatgcaggcgttttgctatactctactcttaaccat
gtcaagtacactcttctgaacggcgataacggtattgtccgaacccttgaccagaccgtt
tatctggtcaaggtcaagggccgcaacgtgtactgccttgacagagccgcaaagcctcgc
atccttcaaattgaccctacagaataccgattcaagctggctctggtcaagcggaactat
gaggaaatgcttcacattattcgaaactccagtcttgttggtcaatctatcatttcctac
ctgcagaagaagggataccccgaaatcgccctccaattcgtccaagaccccaccactcgg
tttgatcttgctgttgaatgcggtaacctcgatgtcgccgttgagatggccaaggaactt
gacaagcccaaattctggacccgtcttagtacagaagcactggcacacggcaaccatcag
gttgttgagatgtgttaccaaaagctcaaacaatttgacaagctgtctttcttatacctt
gccaccggtgaccgtgcaaagcttgcccgtatggccaagattgcagagcaccgtggtgac
ttcacgtcacgattccagaacgctgtttacctcggagaggtcgaggaccgtattcagatg
tttaaggagattgacctttaccctcttgcctacatgaccgccaagtcgcatggtcttgag
gaagaatgccagtctatcctggaggctactggccttacagaggaggatctttctctgccc
gctctaggaagccccttatcccccactgcacctattgttcccaccttcaaggcatcttgg
cctaccaaggctacctcacagtcattctttgagaaggctctccttggccaggttgaaggt
ctatctttggaagatgagcccgctgttgccaacacgggctttgaggacgcaatggacatt
gattcggctaccaagcgtaacggtactctgattgatgacgatgacgaggatgttgccggc
tgggacatgggagatgacgatgtccccgaggctgacagcgactttgtcaacgttgagagt
gttgatgcaggcggttctgccagcagcgaggccgatatgtgggcgcgaaactcgccactg
gccgtcgatcacgttgccggaggctcctttgaaactgctatgcagcttcttaaccgccag
gtcggcgctgttgatttttcgcctctcaaatcacgtttcttggaagtctactcatcctcc
aagactttcctacctgcttcagaggggctcccacctctggtaaactatgtgcgcaggact
ctagatgagactgatccacgaaaggttctgcctatcattccccgagatctcgagcacctt
gcctccaacgacctccaagcaggttacgattccatgaaggccaataaactggaagctggt
attggcatctttaagggcatcctgcactccattctcgtcaatgctgtttcaagcgaagat
gaggtttccgaggccaagaagctcattacctcggccagcgaatacgctgttgccatgagt
attgagctttcgaggaggcaactcggctctcctgacgtcgtagccaaggactcagagaag
cttcaaagaagtttggaactatcggcctacttcaccatccccaaaatcgaggtgcctcac
cgtcagcttgctctgctgagcgccatgcaattggccattcgaaacaaaaactacaattcc
gccttgagctttgccaatcgcatcattgccaatggaggtgcaaccaagattgtagaaaac
gcgaagaagacaaaggctcaatgcgagcgcaaccctaatgatgccattgagattgagttc
gaccagttcgccgagtttgatgtgtgcgccgccagccatacacccatctacagcggtact
gcgtacgaggagtgtgcctttgatggctccaagtaccactccaagtacaaaggcactgtg
tgccgcgtgtgcgaagtttgtgagattggcaagcatggaagcggcttgaagctgttcgct
taa
>Fp50
atgcaatcctccccgggaatgttgaccaagttcgagtccaagtcctcgagagctaaaggc
attgcctttcacccaaagagaccatggatcctcgtttcactgcactcttccaccatccag
ctctgggattatcgaatgggaactctgattgatcgctttgaagagcacgatggtcccgtc
cgcggcgtggactttcacaagacgcagccgctttttgtttctggtggtgacgactacaag
attaaagtctggtcttaccagaccaggcgttgcctttttaccctcaacggccatctcgac
tacgtccgaaccgtcttcttccaccatgagcttccgtggattttgtcagcatccgatgac
cagaccattcggatatggaactggcagaacaggtcgctgatttgcactatgaccggccat
aaccattatgcaatgtgtgctcaatttcaccccaaggaagacctcgttgtatctgcatcg
ctcgatcagtccgtccgtgtttgggatatctccggcctccgaaagaagcactctgcgcct
acctcgatgtccttcgaggaccagatggcacgcgccaaccagaaccagaccgacatgttt
ggcaacactgacgccgttgtcaagttcgttctagaaggtcacgaccgtggtgtaaattgg
gtcgctttccatcccactatgccccttattgttagcgctggcgacgatcgtctggtaaag
ttatggcgtatgagcgagactaaagcttgggaagtcgatacatgccgaggtcacttccag
aatgcgtcaggatgtctcttccacccgcatcaggatctgattctgtctgctggagaggac
aagaccattcgcgtctgggatttgaacaagagaactgctgtccaatcgtttaagcgagag
aacgaccgcttctgggttatcgcagcccatcctgaaatcaatctttttgctgctggtcac
gataatggtgttatggttttcaagctggagcgagagcgccctgcgtccgctgtgcaccag
aatcttctcttttacgtcactaaggagaagcacgtcaggtcttatgattttcaaaagaac
atcgagagccctacactcctctcgctcaagaagcttggcagtgcctgggtcgcgccccga
actttgtcctttaaccctgcggagcgatcgatcctggtcacgtccccagctgatggaggc
tcttacgaattggttaacctgcccaaagacggttccggtgcgatcgagcccgctgagtct
aaacgaggtgctggcagctctgccattttcgtcgcccgtaacagatttgctgttctaaac
actgccaaccagaccattgacataaaggatctctccaacaacacaacccgatccttcaag
ccccctaccggcactaccgatatttattttggaggtaccggtaacctcttgatcatcact
cccactgctgtccacctttatgatattcagcagaagaagagtactgccgagcttgctgtg
aacggtgttaaatatgttgtttggtccaatgacggactttacgccgctctcctcagcaag
cacaatgttactattgtgtcgaaggctcttgagcaggtcagtactctgcacgagaccatt
cgtatcaagagcgctacttgggatgatgcaggcgttttgctatactctactcttaaccat
gtcaagtacactcttctgaacggcgataacggtattgtccgaacccttgaccagaccgtt
tatctggtcaaggtcaagggccgcaacgtgtactgccttgacagagccgcaaagcctcgc
atccttcaaattgaccctacagaataccgattcaagctggctctggtcaagcggaactat
gaggaaatgcttcacattattcgaaactccagtcttgttggtcaatctatcatttcctac
ctgcagaagaagggataccccgaaatcgccctccaattcgtccaagaccccaccactcgg
tttgatcttgctgttgaatgcggtaacctcgatgtcgccgttgagatggccaaggaactt
gacaagcccaaattctggacccgtcttagtacagaagcactggcacacggcaaccatcag
gttgttgagatgtgttaccaaaagctcaaacaatttgacaagctgtctttcttatacctt
gccaccggtgaccgtgcaaagcttgcccgtatggccaagattgcagagcaccgtggtgac
ttcacgtcacgattccagaacgctgtttacctcggagaggtcgaggaccgtattcagatg
tttaaggagattgacctttaccctcttgcctacatgaccgccaagtcgcatggtcttgag
gaagaatgccagtctatcctggaggctactggccttacagaggaggatctttctctgccc
gctctaggaagccccttatcccccactgcacctattgttcccaccttcaaggcatcttgg
cctaccaaggctacctcacagtcattctttgagaaggctctccttggccaggttgaaggt
ctatctttggaagatgagcccgctgttgccaacacgggctttgaggacgcaatggacatt
gattcggctaccaagcgtaacggtactctgattgatgacgatgacgaggatgttgccggc
tgggacatgggagatgacgatgtccccgaggctgacagcgactttgtcaacgttgagagt
gttgatgcaggcggttctgccagcagcgaggccgatatgtgggcgcgaaactcgccactg
gccgtcgatcacgttgccggaggctcctttgaaactgctatgcagcttcttaaccgccag
gtcggcgctgttgatttttcgcctctcaaatcacgtttcttggaagtctactcatcctcc
aagactttcctacctgcttcagaggggctcccacctctggtaaactatgtgcgcaggact
ctagatgagactgatccacgaaaggttctgcctatcattccccgagatctcgagcacctt
gcctccaacgacctccaagcaggttacgattccatgaaggccaataaactggaagctggt
attggcatctttaagggcatcctgcactccattctcgtcaatgctgtttcaagcgaagat
gaggtttccgaggccaagaagctcattacctcggccagcgaatacgctgttgccatgagt
attgagctttcgaggaggcaactcggctctcctgacgtcgtagccaaggactcagagaag
cttcaaagaagtttggaactatcggcctacttcaccatccccaaaatcgaggtgcctcac
cgtcagcttgctctgctgagcgccatgcaattggccattcgaaacaaaaactacaattcc
gccttgagctttgccaatcgcatcattgccaatggaggtgcaaccaagattgtagaaaac
gcgaagaagacaaaggctcaatgcgagcgcaaccctaatgatgccattgagattgagttc
gaccagttcgccgagtttgatgtgtgcgccgccagccatacacccatctacagcggtact
gcgtacgaggagtgtgcctttgatggctccaagtaccactccaagtacaaaggcactgtg
tgccgcgtgtgcgaagtttgtgagattggcaagcatggaagcggcttgaagctgttcgct
taa
>Fp51
atgcaatcctccccgggaatgttgaccaagttcgagtccaagtcctcgagagctaaaggc
attgcctttcacccaaagagaccatggatcctcgtttcactgcactcttccaccatccag
ctctgggattatcgaatgggaactctgattgatcgctttgaagagcacgatggtcccgtc
cgcggcgtggactttcacaagacgcagccgctttttgtttctggtggtgacgactacaag
attaaagtctggtcttaccagaccaggcgttgcctttttaccctcaacggccatctcgac
tacgtccgaaccgtcttcttccaccatgagcttccgtggattttgtcagcatccgatgac
cagaccattcggatatggaactggcagaacaggtcgctgatttgcactatgaccggccat
aaccattatgcaatgtgtgctcaatttcaccccaaggaagacctcgttgtatctgcatcg
ctcgatcagtccgtccgtgtttgggatatctccggcctccgaaagaagcactctgcgcct
acctcgatgtccttcgaggaccagatggcacgcgccaaccagaaccagaccgacatgttt
ggcaacactgacgccgttgtcaagttcgttctagaaggtcacgaccgtggtgtaaattgg
gtcgctttccatcccactatgccccttattgttagcgctggcgacgatcgtctggtaaag
ttatggcgtatgagcgagactaaagcttgggaagtcgatacatgccgaggtcacttccag
aatgcgtcaggatgtctcttccacccgcatcaggatctgattctgtctgctggagaggac
aagaccattcgcgtctgggatttgaacaagagaactgctgtccaatcgtttaagcgagag
aacgaccgcttctgggttatcgcagcccatcctgaaatcaatctttttgctgctggtcac
gataatggtgttatagttttcaagctggagcgagagcgccctgcgtccgctgtgcaccag
aatcttctcttttacgtcactaaggagaagcacgtcaggtcttatgattttcaaaagaac
atcgagagccctacactcctctcgctcaagaagcttggcagtgcctgggtcgcgccccga
actttgtcctttaaccctgcggagcgatcgatcctggtcacgtccccagctgatggaggc
tcttacgaattggttaacctgcccaaagacggttccggtgcgatcgagcccgctgagtct
aaacgaggtgctggcagctctgccattttcgtcgcccgtaacagatttgctgttctaaac
actgccaaccagaccattgacataaaggatctctccaacaacacaacccgatccttcaag
ccccctaccggcactaccgatatttattttggaggtaccggtaacctcttgatcatcact
cccactgctgtccacctttatgatattcagcagaagaagagtactgccgagcttgctgtg
aacggtgttaaatatgttgtttggtccaatgacggactttacgccgctctcctcagcaag
cacaatgttactattgtgtcgaaggctcttgagcaggtcagtactctgcacgagaccatt
cgtatcaagagcgctacttgggatgatgcaggcgttttgctatactctactcttaaccat
gtcaagtacactcttctgaacggcgataacggtattgtccgaacccttgaccagaccgtt
tatctggtcaaggtcaagggccgcaacgtgtactgccttgacagagccgcaaagcctcgc
atccttcaaattgaccctacagaataccgattcaagctggctctggtcaagcggaactat
gaggaaatgcttcacattattcgaaactccagtcttgttggtcaatctatcatttcctac
ctgcagaagaagggataccccgaaatcgccctccaattcgtccaagaccccaccactcgg
tttgatcttgctgttgaatgcggtaacctcgatgtcgccgttgagatggccaaggaactt
gacaagcccaaattctggacccgtcttagtacagaagcactggcacacggcaaccatcag
gttgttgagatgtgttaccaaaagctcaaacaatttgacaagctgtctttcttatacctt
gccaccggtgaccgtgcaaagcttgcccgtatggccaagattgcagagcaccgtggtgac
ttcacgtcacgattccagaacgctgtttacctcggagaggtcgaggaccgtattcagatg
tttaaggagattgacctttaccctcttgcctacatgaccgccaagtcgcatggtcttgag
gaagaatgccagtctatcctggaggctactggccttacagaggaggatctttctctgccc
gctctaggaagccccttatcccccactgcacctattgttcccaccttcaaggcatcttgg
cctaccaaggctacctcacagtcattctttgagaaggctctccttggccaggttgaaggt
ctatctttggaagatgagcccgctgttgccaacacgggctttgaggacgcaatggacatt
gattcggctaccaagcgtaacggtactctgattgatgacgatgacgaggatgttgccggc
tgggacatgggagatgacgatgtccccgaggctgacagcgactttgtcaacgttgagagt
gttgatgcaggcggttctgccagcagcgaggccgatatgtgggcgcgaaactcgccactg
gccgtcgatcacgttgccggaggctcctttgaaactgctatgcagcttcttaaccgccag
gtcggcgctgttgatttttcgcctctcaaatcacgtttcttggaagtctactcatcctcc
aagactttcctacctgcttcagaggggctcccacctctggtaaactatgtgcgcaggact
ctagatgagactgatccacgaaaggttctgcctatcattccccgagatctcgagcacctt
gcctccaacgacctccaagcaggttacgattccatgaaggccaataaactggaagctggt
attggcatctttaagggcatcctgcactccattctcgtcaatgctgtttcaagcgaagat
gaggtttccgaggccaagaagctcattacctcggccagcgaatacgctgttgccatgagt
attgagctttcgaggaggcaactcggctctcctgacgtcgtagccaaggactcagagaag
cttcaaagaagtttggaactatcggcctacttcaccatccccaaaatcgaggtgcctcac
cgtcagcttgctctgctgagcgccatgcaattggccattcgaaacaaaaactacaattcc
gccttgagctttgccaatcgcatcattgccaatggaggtgcaaccaagattgtagaaaac
gcgaagaagacaaaggctcaatgcgagcgcaaccctaatgatgccattgagattgagttc
gaccagttcgccgagtttgatgtgtgcgccgccagccatacacccatctacagcggtact
gcgtacgaggagtgtgcctttgatggctccaagtaccactccaagtacaaaggcactgtg
tgccgcgtgtgcgaagtttgtgagattggcaagcatggaagcggcttgaagctgttcgct
taa
>Fp59
atgcaatcctccccgggaatgttgaccaagttcgagtccaagtcctcgagagctaaaggc
attgcctttcacccaaagagaccatggatcctcgtttcactgcactcttccaccatccag
ctctgggattatcgaatgggaactctgattgatcgctttgaagagcacgatggtcccgtc
cgcggcgtggactttcacaagacgcagccgctttttgtttctggtggtgacgactacaag
attaaagtctggtcttaccagaccaggcgttgcctttttaccctcaacggccatctcgac
tacgtccgaaccgtcttcttccaccatgagcttccgtggattttgtcagcatccgatgac
cagaccattcggatatggaactggcagaacaggtcgctgatttgcactatgaccggccat
aaccattatgcaatgtgtgctcaatttcaccccaaggaagacctcgttgtatctgcatcg
ctcgatcagtccgtccgtgtttgggatatctccggcctccgaaagaagcactctgcgcct
acctcgatgtccttcgaggaccagatggcacgcgccaaccagaaccagaccgacatgttt
ggcaacactgacgccgttgtcaagttcgttctagaaggtcacgaccgtggtgtaaattgg
gtcgctttccatcccactatgccccttattgttagcgctggcgacgatcgtctggtaaag
ttatggcgtatgagcgagactaaagcttgggaagtcgatacatgccgaggtcacttccag
aatgcgtcaggatgtctcttccacccgcatcaggatctgattctgtctgctggagaggac
aagaccattcgcgtctgggatttgaacaagagaactgctgtccaatcgtttaagcgagag
aacgaccgcttctgggttatcgcagcccatcctgaaatcaatctttttgctgctggtcac
gataatggtgttatggttttcaagctggagcgagagcgccctgcgtccgctgtgcaccag
aatcttctcttttacgtcactaaggagaagcacgtcaggtcttatgattttcaaaagaac
atcgagagccctacactcctctcgctcaagaagcttggcagtgcctgggtcgcgccccga
actttgtcctttaaccctgcggagcgatcgatcctggtcacgtccccagctgatggaggc
tcttacgaattggttaacctgcccaaagacggttccggtgcgatcgagcccgctgagtct
aaacgaggtgctggcagctctgccattttcgtcgcccgtaacagatttgctgttctaaac
actgccaaccagaccattgacataaaggatctctccaacaacacaacccgatccttcaag
ccccctaccggcactaccgatatttattttggaggtaccggtaacctcttgatcatcact
cccactgctgtccacctttatgatattcagcagaagaagagtactgccgagcttgctgtg
aacggtgttaaatatgttgtttggtccaatgacggactttacgccgctctcctcagcaag
cacaatgttactattgtgtcgaaggctcttgagcaggtcagtactctgcacgagaccatt
cgtatcaagagcgctacttgggatgatgcaggcgttttgctatactctactcttaaccat
gtcaagtacactcttctgaacggcgataacggtattgtccgaacccttgaccagaccgtt
tatctggtcaaggtcaagggccgcaacgtgtactgccttgacagagccgcaaagcctcgc
atccttcaaattgaccctacagaataccgattcaagctggctctggtcaagcggaactat
gaggaaatgcttcacattattcgaaactccagtcttgttggtcaatctatcatttcctac
ctgcagaagaagggataccccgaaatcgccctccaattcgtccaagaccccaccactcgg
tttgatcttgctgttgaatgcggtaacctcgatgtcgccgttgagatggccaaggaactt
gacaagcccaaattctggacccgtcttagtacagaagcactggcacacggcaaccatcag
gttgttgagatgtgttaccaaaagctcaaacaatttgacaagctgtctttcttatacctt
gccaccggtgaccgtgcaaagcttgcccgtatggccaagattgcagagcaccgtggtgac
ttcacgtcacgattccagaacgctgtttacctcggagaggtcgaggaccgtattcagatg
tttaaggagattgacctttaccctcttgcctacatgaccgccaagtcgcatggtcttgag
gaagaatgccagtctatcctggaggctactggccttacagaggaggatctttctctgccc
gctctaggaagccccttatcccccactgcacctattgttcccaccttcaaggcatcttgg
cctaccaaggctacctcacagtcattctttgagaaggctctccttggccaggttgaaggt
ctatctttggaagatgagcccgctgttgccaacacgggctttgaggacgcaatggacatt
gattcggctaccaagcgtaacggtactctgattgatgacgatgacgaggatgttgccggc
tgggacatgggagatgacgatgtccccgaggctgacagcgactttgtcaacgttgagagt
gttgatgcaggcggttctgccagcagcgaggccgatatgtgggcgcgaaactcgccactg
gccgtcgatcacgttgccggaggctcctttgaaactgctatgcagcttcttaaccgccag
gtcggcgctgttgatttttcgcctctcaaatcacgtttcttggaagtctactcatcctcc
aagactttcctacctgcttcagaggggctcccacctctggtaaactatgtgcgcaggact
ctagatgagactgatccacgaaaggttctgcctatcattccccgagatctcgagcacctt
gcctccaacgacctccaagcaggttacgattccatgaaggccaataaactggaagctggt
attggcatctttaagggcatcctgcactccattctcgtcaatgctgtttcaagcgaagat
gaggtttccgaggccaagaagctcattacctcggccagcgaatacgctgttgccatgagt
attgagctttcgaggaggcaactcggctctcctgacgtcgtagccaaggactcagagaag
cttcaaagaagtttggaactatcggcctacttcaccatccccaaaatcgaggtgcctcac
cgtcagcttgctctgctgagcgccatgcaattggccattcgaaacaaaaactacaattcc
gccttgagctttgccaatcgcatcattgccaatggaggtgcaaccaagattgtagaaaac
gcgaagaagacaaaggctcaatgcgagcgcaaccctaatgatgccattgagattgagttc
gaccagttcgccgagtttgatgtgtgcgccgccagccatacacccatctacagcggtact
gcgtacgaggagtgtgcctttgatggctccaagtaccactccaagtacaaaggcactgtg
tgccgcgtgtgcgaagtttgtgagattggcaagcatggaagcggcttgaagctgttcgct
taa
>Fp63
atgcaatcctccccgggaatgttgaccaagttcgagtccaagtcctcgagagctaaaggc
attgcctttcacccaaagagaccatggatcctcgtttcactgcactcttccaccatccag
ctctgggattatcgaatgggaactctgattgatcgctttgaagagcacgatggtcccgtc
cgcggcgtggactttcacaagacgcagccgctttttgtttctggtggtgacgactacaag
attaaagtctggtcttaccagaccaggcgttgcctttttaccctcaacggccatctcgac
tacgtccgaaccgtcttcttccaccatgagcttccgtggattttgtcagcatccgatgac
cagaccattcggatatggaactggcagaacaggtcgctgatttgcactatgaccggccat
aaccattatgcaatgtgtgctcaatttcaccccaaggaagacctcgttgtatctgcatcg
ctcgatcagtccgtccgtgtttgggatatctccggcctccgaaagaagcactctgcgcct
acctcgatgtccttcgaggaccagatggcacgcgccaaccagaaccagaccgacatgttt
ggcaacactgacgccgttgtcaagttcgttctagaaggtcacgaccgtggtgtaaattgg
gtcgctttccatcccactatgccccttattgttagcgctggcgacgatcgtctggtaaag
ttatggcgtatgagcgagactaaagcttgggaagtcgatacatgccgaggtcacttccag
aatgcgtcaggatgtctcttccacccgcatcaggatctgattctgtctgctggagaggac
aagaccattcgcgtctgggatttgaacaagagaactgctgtccaatcgtttaagcgagag
aacgaccgcttctgggttatcgcagcccatcctgaaatcaatctttttgctgctggtcac
gataatggtgttatggttttcaagctggagcgagagcgccctgcgtccgctgtgcaccag
aatcttctcttttacgtcactaaggagaagcacgtcaggtcttatgattttcaaaagaac
atcgagagccctacactcctctcgctcaagaagcttggcagtgcctgggtcgcgccccga
actttgtcctttaaccctgcggagcgatcgatcctggtcacgtccccagctgatggaggc
tcttacgaattggttaacctgcccaaagacggttccggtgcgatcgagcccgctgagtct
aaacgaggtgctggcagctctgccattttcgtcgcccgtaacagatttgctgttctaaac
actgccaaccagaccattgacataaaggatctctccaacaacacaacccgatccttcaag
ccccctaccggcactaccgatatttattttggaggtaccggtaacctcttgatcatcact
cccactgctgtccacctttatgatattcagcagaagaagagtactgccgagcttgctgtg
aacggtgttaaatatgttgtttggtccaatgacggactttacgccgctctcctcagcaag
cacaatgttactattgtgtcgaaggctcttgagcaggtcagtactctgcacgagaccatt
cgtatcaagagcgctacttgggatgatgcaggcgttttgctatactctactcttaaccat
gtcaagtacactcttctgaacggcgataacggtattgtccgaacccttgaccagaccgtt
tatctggtcaaggtcaagggccgcaacgtgtactgccttgacagagccgcaaagcctcgc
atccttcaaattgaccctacagaataccgattcaagctggctctggtcaagcggaactat
gaggaaatgcttcacattattcgaaactccagtcttgttggtcaatctatcatttcctac
ctgcagaagaagggataccccgaaattgccctccaattcgtccaagaccccaccactcgg
tttgatcttgctgttgaatgcggtaacctcgatgtcgccgttgagatggccaaggaactt
gacaagcccaaattctggacccgtcttagtacagaagcactggcacacggcaaccatcag
gttgttgagatgtgttaccaaaagctcaaacaatttgacaagctgtctttcttatacctt
gccaccggtgaccgtgcaaagcttgcccgtatggccaagattgcagagcaccgtggtgac
ttcacgtcacgattccagaacgctgtttacctcggagaggtcgaggaccgtattcagatg
tttaaggagattgacctttaccctcttgcctacatgaccgccaagtcgcatggtcttgag
gaagaatgccagtctatcctggaggctactggccttacagaggaggatctttctctgccc
gctctaggaagccccttatcccccactgcacctattgttcccaccttcaaggcatcttgg
cctaccaaggctacctcacagtcattctttgagaaggctctccttggccaggttgaaggt
ctatctttggaagatgagcccgctgttgccaacacgggctttgaggacgcaatggacatt
gattcggctaccaagcgtaacggtactctgattgatgacgatgacgaggatgttgccggc
tgggacatgggagatgacgatgtccccgaggctgacagcgactttgtcaacgttgagagt
gttgatgcaggcggttctgccagcagcgaggccgatatgtgggcgcgaaactcgccactg
gccgtcgatcacgttgccggaggctcctttgaaactgctatgcagcttcttaaccgccag
gtcggcgctgttgatttttcgcctctcaaatcacgtttcttggaagtctactcatcctcc
aagactttcctacctgcttcagaggggctcccacctctggtaaactatgtgcgcaggact
ctagatgagactgatccacgaaaggttctgcctatcattccccgagatctcgagcacctt
gcctccaacgacctccaagcaggttacgattccatgaaggccaataaactggaagctggt
attggcatctttaagggcatcctgcactccattctcgtcaatgctgtttcaagcgaagat
gaggtttccgaggccaagaagctcattacctcggccagcgaatacgctgttgccatgagt
attgagctttcgaggaggcaactcggctctcctgacgtcgtagccaaggactcagagaag
cttcaaagaagtttggaactatcggcctacttcaccatccccaaaatcgaggtgcctcac
cgtcagcttgctctgctgagcgccatgcaattggccattcgaaacaaaaactacaattcc
gccttgagctttgccaatcgcatcattgccaatggaggtgcaaccaagattgtagaaaac
gcgaagaagacaaaggctcaatgcgagcgcaaccctaatgatgccattgagattgagttc
gaccagttcgccgagtttgatgtgtgcgccgccagccatacacccatctacagcggtact
gcgtacgaggagtgtgcctttgatggctccaagtaccactccaagtacaaaggcactgtg
tgccgcgtgtgcgaagtttgtgagattggcaagcatggaagcggcttgaagctgttcgct
taa
>Fp65
atgcaatcctccccgggaatgttgaccaagttcgagtccaagtcctcgagagctaaaggc
attgcctttcacccaaagagaccatggatcctcgtttcactgcactcttccaccatccag
ctctgggattatcgaatgggaactctgattgatcgctttgaagagcacgatggtcccgtc
cgcggcgtggactttcacaagacgcagccgctttttgtttctggtggtgacgactacaag
attaaagtctggtcttaccagaccaggcgttgcctttttaccctcaacggccatctcgac
tacgtccgaaccgtcttcttccaccatgagcttccgtggattttgtcagcatccgatgac
cagaccattcggatatggaactggcagaacaggtcgctgatttgcactatgaccggccat
aaccattatgcaatgtgtgctcaatttcaccccaaggaagacctcgttgtatctgcatcg
ctcgatcagtccgtccgtgtttgggatatctccggcctccgaaagaagcactctgcgcct
acctcgatgtccttcgaggaccagatggcacgcgccaaccagaaccagaccgacatgttt
ggcaacactgacgccgttgtcaagttcgttctagaaggtcacgaccgtggtgtaaattgg
gtcgctttccatcccactatgccccttattgttagcgctggcgacgatcgtctggtaaag
ttatggcgtatgagcgagactaaagcttgggaagtcgatacatgccgaggtcacttccag
aatgcgtcaggatgtctcttccacccgcatcaggatctgattctgtctgctggagaggac
aagaccattcgcgtctgggatttgaacaagagaactgctgtccaatcgtttaagcgagag
aacgaccgcttctgggttatcgcagcccatcctgaaatcaatctttttgctgctggtcac
gataatggtgttatggttttcaagctggagcgagagcgccctgcgtccgctgtgcaccag
aatcttctcttttacgtcactaaggagaagcacgtcaggtcttatgattttcaaaagaac
atcgagagccctacactcctctcgctcaagaagcttggcagtgcctgggtcgcgccccga
actttgtcctttaaccctgcggagcgatcgatcctggtcacgtccccagctgatggaggc
tcttacgaattggttaacctgcccaaagacggttccggtgcgatcgagcccgctgagtct
aaacgaggtgctggcagctctgccattttcgtcgcccgtaacagatttgctgttctaaac
actgccaaccagaccattgacataaaggatctctccaacaacacaacccgatccttcaag
ccccctaccggcactaccgatatttattttggaggtaccggtaacctcttgatcatcact
cccactgctgtccacctttatgatattcagcagaagaagagtactgccgagcttgctgtg
aacggtgttaaatatgttgtttggtccaatgacggactttacgccgctctcctcagcaag
cacaatgttactattgtgtcgaaggctcttgagcaggtcagtactctgcacgagaccatt
cgtatcaagagcgctacttgggatgatgcaggcgttttgctatactctactcttaaccat
gtcaagtacactcttctgaacggcgataacggtattgtccgaacccttgaccagaccgtt
tatctggtcaaggtcaagggccgcaacgtgtactgccttgacagagccgcaaagcctcgc
atccttcaaattgaccctacagaataccgattcaagctggctctggtcaagcggaactat
gaggaaatgcttcacattattcgaaactccagtcttgttggtcaatctatcatttcctac
ctgcagaagaagggataccccgaaatcgccctccaattcgtccaagaccccaccactcgg
tttgatcttgctgttgaatgcggtaacctcgatgtcgccgttgagatggccaaggaactt
gacaagcccaaattctggacccgtcttagtacagaagcactggcacacggcaaccatcag
gttgttgagatgtgttaccaaaagctcaaacaatttgacaagctgtctttcttatacctt
gccaccggtgaccgtgcaaagcttgcccgtatggccaagattgcagagcaccgtggtgac
ttcacgtcacgattccagaacgctgtttacctcggagaggtcgaggaccgtattcagatg
tttaaggagattgacctttaccctcttgcctacatgaccgccaagtcgcatggtcttgag
gaagaatgccagtctatcctggaggctactggccttacagaggaggatctttctctgccc
gctctaggaagccccttatcccccactgcacctattgttcccaccttcaaggcatcttgg
cctaccaaggctacctcacagtcattctttgagaaggctctccttggccaggttgaaggt
ctatctttggaagatgagcccgctgttgccaacacgggctttgaggacgcaatggacatt
gattcggctaccaagcgtaacggtactctgattgatgacgatgacgaggatgttgccggc
tgggacatgggagatgacgatgtccccgaggctgacagcgactttgtcaacgttgagagt
gttgatgcaggcggttctgccagcagcgaggccgatatgtgggcgcgaaactcgccactg
gccgtcgatcacgttgccggaggctcctttgaaactgctatgcagcttcttaaccgccag
gtcggcgctgttgatttttcgcctctcaaatcacgtttcttggaagtctactcatcctcc
aagactttcctacctgcttcagaggggctcccacctctggtaaactatgtgcgcaggact
ctagatgagactgatccacgaaaggttctgcctatcattccccgagatctcgagcacctt
gcctccaacgacctccaagcaggttacgattccatgaaggccaataaactggaagctggt
attggcatctttaagggcatcctgcactccattctcgtcaatgctgtttcaagcgaagat
gaggtttccgaggccaagaagctcattacctcggccagcgaatacgctgttgccatgagt
attgagctttcgaggaggcaactcggctctcctgacgtcgtagccaaggactcagagaag
cttcaaagaagtttggaactatcggcctacttcaccatccccaaaatcgaggtgcctcac
cgtcagcttgctctgctgagcgccatgcaattggccattcgaaacaaaaactacaattcc
gccttaagctttgccaatcgcatcattgccaatggaggtgcaaccaagattgtagaaaac
gcgaagaagacaaaggctcaatgcgagcgcaaccctaatgatgccattgagattgagttc
gaccagttcgccgagtttgatgtgtgcgctgccagccatacacccatctacagcggtact
gcgtacgaggagtgtgcctttgatggctccaagtaccactccaagtacaaaggcactgtg
tgccgcgtgtgcgaagtttgtgagattggcaagcatggaagcggcttgaagctgttcgct
taa
>Fp66
atgcaatcctccccgggaatgttgaccaagttcgagtccaagtcctcgagagctaaaggc
attgcctttcacccaaagagaccatggatcctcgtttcactgcactcttccaccatccag
ctctgggattatcgaatgggaactctgattgatcgctttgaagagcacgatggtcccgtc
cgcggcgtggactttcacaagacgcagccgctttttgtttctggtggtgacgactacaag
attaaagtctggtcttaccagaccaggcgttgcctttttaccctcaacggccatctcgac
tacgtccgaaccgtcttcttccaccatgagcttccgtggattttgtcagcatccgatgac
cagaccattcggatatggaactggcagaacaggtcgctgatttgcactatgaccggccat
aaccattatgcaatgtgtgctcaatttcaccccaaggaagacctcgttgtatctgcatcg
ctcgatcagtccgtccgtgtttgggatatctccggcctccgaaagaagcactctgcgcct
acctcgatgtccttcgaggaccagatggcacgcgccaaccagaaccagaccgacatgttt
ggcaacactgacgccgttgtcaagttcgttctagaaggtcacgaccgtggtgtaaattgg
gtcgctttccatcccactatgccccttattgttagcgctggcgacgatcgtctggtaaag
ttatggcgtatgagcgagactaaagcttgggaagtcgatacatgccgaggtcacttccag
aatgcgtcaggatgtctcttccacccgcatcaggatctgattctgtctgctggagaggac
aagaccattcgcgtctgggatttgaacaagagaactgctgtccaatcgtttaagcgagag
aacgaccgcttctgggttatcgcagcccatcctgaaatcaatctttttgctgctggtcac
gataatggtgttatggttttcaagctggagcgagagcgccctgcgtccgctgtgcaccag
aatcttctcttttacgtcactaaggagaagcacgtcaggtcttatgattttcaaaagaac
atcgagagccctacactcctctcgctcaagaagcttggcagtgcctgggtcgcgccccga
actttgtcctttaaccctgcggagcgatcgatcctggtcacgtccccagctgatggaggc
tcttacgaattggttaacctgcccaaagacggttccggtgcgatcgagcccgctgagtct
aaacgaggtgctggcagctctgccattttcgtcgcccgtaacagatttgctgttctaaac
actgccaaccagaccattgacataaaggatctctccaacaacacaacccgatccttcaag
ccccctaccggcactaccgatatttattttggaggtaccggtaacctcttgatcatcact
cccactgctgtccacctttatgatattcagcagaagaagagtactgccgagcttgctgtg
aacggtgttaaatatgttgtttggtccaatgacggactttacgccgctctcctcagcaag
cacaatgttactattgtgtcgaaggctcttgagcaggtcagtactctgcacgagaccatt
cgtatcaagagcgctacttgggatgatgcaggcgttttgctatactctactcttaaccat
gtcaagtacactcttctgaacggcgataacggtattgtccgaacccttgaccagaccgtt
tatctggtcaaggtcaagggccgcaacgtgtactgccttgacagagccgcaaagcctcgc
atccttcaaattgaccctacagaataccgattcaagctggctctggtcaagcggaactat
gaggaaatgcttcacattattcgaaactccagtcttgttggtcaatctatcatttcctac
ctgcagaagaagggataccccgaaatcgccctccaattcgtccaagaccccaccactcgg
tttgatcttgctgttgaatgcggtaacctcgatgtcgccgttgagatggccaaggaactt
gacaagcccaaattctggacccgtcttagtacagaagcactggcacacggcaaccatcag
gttgttgagatgtgttaccaaaagctcaaacaatttgacaagctgtctttcttatacctt
gccaccggtgaccgtgcaaagcttgcccgtatggccaagattgcagagcaccgtggtgac
ttcacgtcacgattccagaacgctgtttacctcggagaggtcgaggaccgtattcagatg
tttaaggagattgacctttaccctcttgcctacatgaccgccaagtcgcatggtcttgag
gaagaatgccagtctatcctggaggctactggccttacagaggaggatctttctctgccc
gctctaggaagccccttatcccccactgcacctattgttcccaccttcaaggcatcttgg
cctaccaaggctacctcacagtcattctttgagaaggctctccttggccaggttgaaggt
ctatctttggaagatgagcccgctgttgccaacacgggctttgaggacgcaatggacatt
gattcggctaccaagcgtaacggtactctgattgatgacgatgacgaggatgttgccggc
tgggacatgggagatgacgatgtccccgaggctgacagcgactttgtcaacgttgagagt
gttgatgcaggcggttctgccagcagcgaggccgatatgtgggcgcgaaactcgccactg
gccgtcgatcacgttgccggaggctcctttgaaactgctatgcagcttcttaaccgccag
gtcggcgctgttgatttttcgcctctcaaatcacgtttcttggaagtctactcatcctcc
aagactttcctacctgcttcagaggggctcccacctctggtaaactatgtgcgcaggact
ctagatgagactgatccacgaaaggttctgcctatcattccccgagatctcgagcacctt
gcctccaacgacctccaagcaggttacgattccatgaaggccaataaactggaagctggt
attggcatctttaagggcatcctgcactccattctcgtcaatgctgtttcaagcgaagat
gaggtttccgaggccaagaagctcattacctcggccagcgaatacgctgttgccatgagt
attgagctttcgaggaggcaactcggctctcctgacgtcgtagccaaggactcagagaag
cttcaaagaagtttggaactatcggcctacttcaccatccccaaaatcgaggtgcctcac
cgtcagcttgctctgctgagcgccatgcaattggccattcgaaacaaaaactacaattcc
gccttgagctttgccaatcgcatcattgccaatggaggtgcaaccaagattgtagaaaac
gcgaagaagacaaaggctcaatgcgagcgcaaccctaatgatgccattgagattgagttc
gaccagttcgccgagtttgatgtgtgcgccgccagccatacacccatctacagcggtact
gcgtacgaggagtgtgcctttgatggctccaagtaccactccaagtacaaaggcactgtg
tgccgcgtgtgcgaagtttgtgagattggcaagcatggaagcggcttgaagctgttcgct
taa
>Fp72
atgcaatcctccccgggaatgttgaccaagttcgagtccaagtcctcgagagctaaaggc
attgcctttcacccaaagagaccatggatcctcgtttcactgcactcttccaccatccag
ctctgggattatcgaatgggaactctgattgatcgctttgaagagcacgatggtcccgtc
cgcggcgtggactttcacaagacgcagccgctttttgtttctggtggtgacgactacaag
attaaagtctggtcttaccagaccaggcgttgcctttttaccctcaacggccatctcgac
tacgtccgaaccgtcttcttccaccatgagcttccgtggattttgtcagcatccgatgac
cagaccattcggatatggaactggcagaacaggtcgctgatttgcactatgaccggccat
aaccattatgcaatgtgtgctcaatttcaccccaaggaagacctcgttgtatctgcatcg
ctcgatcagtccgtccgtgtttgggatatctccggcctccgaaagaagcactctgcgcct
acctcgatgtccttcgaggaccagatggcacgcgccaaccagaaccagaccgacatgttt
ggcaacactgacgccgttgtcaagttcgttctagaaggtcacgaccgtggtgtaaattgg
gtcgctttccatcccactatgccccttattgttagcgctggcgacgatcgtctggtaaag
ttatggcgtatgagcgagactaaagcttgggaagtcgatacatgccgaggtcacttccag
aatgcgtcaggatgtctcttccacccgcatcaggatctgattctgtctgctggagaggac
aagaccattcgcgtctgggatttgaacaagagaactgctgtccaatcgtttaagcgagag
aacgaccgcttctgggttatcgcagcccatcctgaaatcaatctttttgctgctggtcac
gataatggtgttatggttttcaagctggagcgagagcgccctgcgtccgctgtgcaccag
aatcttctcttttacgtcactaaggagaagcacgtcaggtcttatgattttcaaaagaac
atcgagagccctacactcctctcgctcaagaagcttggcagtgcctgggtcgcgccccga
actttgtcctttaaccctgcggagcgatcgatcctggtcacgtccccagctgatggaggc
tcttacgaattggttaacctgcccaaagacggttccggtgcgatcgagcccgctgagtct
aaacgaggtgctggcagctctgccattttcgtcgcccgtaacagatttgctgttctaaac
actgccaaccagaccattgacataaaggatctctccaacaacacaacccgatccttcaag
ccccctaccggcactaccgatatttattttggaggtaccggtaacctcttgatcatcact
cccactgctgtccacctttatgatattcagcagaagaagagtactgccgagcttgctgtg
aacggtgttaaatatgttgtttggtccaatgacggactttacgccgctctcctcagcaag
cacaatgttactattgtgtcgaaggctcttgagcaggtcagtactctgcacgagaccatt
cgtatcaagagcgctacttgggatgatgcaggcgttttgctatactctactcttaaccat
gtcaagtacactcttctgaacggcgataacggtattgtccgaacccttgaccagaccgtt
tatctggtcaaggtcaagggccgcaacgtgtactgccttgacagagccgcaaagcctcgc
atccttcaaattgaccctacagaataccgattcaagctggctctggtcaagcggaactat
gaggaaatgcttcacattattcgaaactccagtcttgttggtcaatctatcatttcctac
ctgcagaagaagggataccccgaaatcgccctccaattcgtccaagaccccaccactcgg
tttgatcttgctgttgaatgcggtaacctcgatgtcgccgttgagatggccaaggaactt
gacaagcccaaattctggacccgtcttagtacagaagcactggcacacggcaaccatcag
gttgttgagatgtgttaccaaaagctcaaacaatttgacaagctgtctttcttatacctt
gccaccggtgaccgtgcaaagcttgcccgtatggccaagattgcagagcaccgtggtgac
ttcacgtcacgattccagaacgctgtttacctcggagaggtcgaggaccgtattcagatg
tttaaggagattgacctttaccctcttgcctacatgaccgccaagtcgcatggtcttgag
gaagaatgccagtctatcctggaggctactggccttacagaggaggatctttctctgccc
gctctaggaagccccttatcccccactgcacctattgttcccaccttcaaggcatcttgg
cctaccaaggctacctcacagtcattctttgagaaggctctccttggccaggttgaaggt
ctatctttggaagatgagcccgctgttgccaacacgggctttgaggacgcaatggacatt
gattcggctaccaagcgtaacggtactctgattgatgacgatgacgaggatgttgccggc
tgggacatgggagatgacgatgtccccgaggctgacagcgactttgtcaacgttgagagt
gttgatgcaggcggttctgccagcagcgaggccgatatgtgggcgcgaaactcgccactg
gccgtcgatcacgttgccggaggctcctttgaaactgctatgcagcttcttaaccgccag
gtcggcgctgttgatttttcgcctctcaaatcacgtttcttggaagtctactcatcctcc
aagactttcctacctgcttcagaggggctcccacctctggtaaactatgtgcgcaggact
ctagatgagactgatccacgaaaggttctgcctatcattccccgagatctcgagcacctt
gcctccaacgacctccaagcaggttacgattccatgaaggccaataaactggaagctggt
attggcatctttaagggcatcctgcactccattctcgtcaatgctgtttcaagcgaagat
gaggtttccgaggccaagaagctcattacctcggccagcgaatacgctgttgccatgagt
attgagctttcgaggaggcaactcggctctcctgacgtcgtagccaaggactcagagaag
cttcaaagaagtttggaactatcggcctacttcaccatccccaaaatcgaggtgcctcac
cgtcagcttgctctgctgagcgccatgcaattggccattcgaaacaaaaactacaattcc
gccttgagctttgccaatcgcatcattgccaatggaggtgcaaccaagattgtagaaaac
gcgaagaagacaaaggctcaatgcgagcgcaaccctaatgatgccattgagattgagttc
gaccagttcgccgagtttgatgtgtgcgccgccagccatacacccatctacagcggtact
gcgtacgaggagtgtgcctttgatggctccaagtaccactccaagtacaaaggcactgtg
tgccgcgtgtgcgaagtttgtgagattggcaagcatggaagcggcttgaagctgttcgct
taa
>Fp73
atgcaatcctccccgggaatgttgaccaagttcgagtccaagtcctcgagagctaaaggc
attgcctttcacccaaagagaccatggatcctcgtttcactgcactcttccaccatccag
ctctgggattatcgaatgggaactctgattgatcgctttgaagagcacgatggtcccgtc
cgcggcgtggactttcacaagacgcagccgctttttgtttctggtggtgacgactacaag
attaaagtctggtcttaccagaccaggcgttgcctttttaccctcaacggccatctcgac
tacgtccgaaccgtcttcttccaccatgagcttccgtggattttgtcagcatccgatgac
cagaccattcggatatggaactggcagaacaggtcgctgatttgcactatgaccggccat
aaccattatgcaatgtgtgctcaatttcaccccaaggaagacctcgttgtatctgcatcg
ctcgatcagtccgtccgtgtttgggatatctccggcctccgaaagaagcactctgcgcct
acctcgatgtccttcgaggaccagatggcacgcgccaaccagaaccagaccgacatgttt
ggcaacactgacgccgttgtcaagttcgttctagaaggtcacgaccgtggtgtaaattgg
gtcgctttccatcccactatgccccttattgttagcgctggcgacgatcgtctggtaaag
ttatggcgtatgagcgagactaaagcttgggaagtcgatacatgccgaggtcacttccag
aatgcgtcaggatgtctcttccacccgcatcaggatctgattctgtctgctggagaggac
aagaccattcgcgtctgggatttgaacaagagaactgctgtccaatcgtttaagcgagag
aacgaccgcttctgggttatcgcagcccatcctgaaatcaatctttttgctgctggtcac
gataatggtgttatggttttcaagctggagcgagagcgccctgcgtccgctgtgcaccag
aatcttctcttttacgtcactaaggagaagcacgtcaggtcttatgattttcaaaagaac
atcgagagccctacactcctctcgctcaagaagcttggcagtgcctgggtcgcgccccga
actttgtcctttaaccctgcggagcgatcgatcctggtcacgtccccagctgatggaggc
tcttacgaattggttaacctgcccaaagacggttccggtgcgatcgagcccgctgagtct
aaacgaggtgctggcagctctgccattttcgtcgcccgtaacagatttgctgttctaaac
actgccaaccagaccattgacataaaggatctctccaacaacacaacccgatccttcaag
ccccctaccggcactaccgatatttattttggaggtaccggtaacctcttgatcatcact
cccactgctgtccacctttatgatattcagcagaagaagagtactgccgagcttgctgtg
aacggtgttaaatatgttgtttggtccaatgacggactttacgccgctctcctcagcaag
cacaatgttactattgtgtcgaaggctcttgagcaggtcagtactctgcacgagaccatt
cgtatcaagagcgctacttgggatgatgcaggcgttttgctatactctactcttaaccat
gtcaagtacactcttctgaacggcgataacggtattgtccgaacccttgaccagaccgtt
tatctggtcaaggtcaagggccgcaacgtgtactgccttgacagagccgcaaagcctcgc
atccttcaaattgaccctacagaataccgattcaagctggctctggtcaagcggaactat
gaggaaatgcttcacattattcgaaactccagtcttgttggtcaatctatcatttcctac
ctgcagaagaagggataccccgaaatcgccctccaattcgtccaagaccccaccactcgg
tttgatcttgctgttgaatgcggtaacctcgatgtcgccgttgagatggccaaggaactt
gacaagcccaaattctggacccgtcttagtacagaagcactggcacacggcaaccatcag
gttgttgagatgtgttaccaaaagctcaaacaatttgacaagctgtctttcttatacctt
gccaccggtgaccgtgcaaagcttgcccgtatggccaagattgcagagcaccgtggtgac
ttcacgtcacgattccagaacgctgtttacctcggagaggtcgaggaccgtattcagatg
tttaaggagattgacctttaccctcttgcctacatgaccgccaagtcgcatggtcttgag
gaagaatgccagtctatcctggaggctactggccttacagaggaggatctttctctgccc
gctctaggaagccccttatcccccactgcacctattgttcccaccttcaaggcatcttgg
cctaccaaggctacctcacagtcattctttgagaaggctctccttggccaggttgaaggt
ctatctttggaagatgagcccgctgttgccaacacgggctttgaggacgcaatggacatt
gattcggctaccaagcgtaacggtactctgattgatgacgatgacgaggatgttgccggc
tgggacatgggagatgacgatgtccccgaggctgacagcgactttgtcaacgttgagagt
gttgatgcaggcggttctgccagcagcgaggccgatatgtgggcgcgaaactcgccactg
gccgtcgatcacgttgccggaggctcctttgaaactgctatgcagcttcttaaccgccag
gtcggcgctgttgatttttcgcctctcaaatcacgtttcttggaagtctactcatcctcc
aagactttcctacctgcttcagaggggctcccacctctggtaaactatgtgcgcaggact
ctagatgagactgatccacgaaaggttctgcctatcattccccgagatctcgagcacctt
gcctccaacgacctccaagcaggttacgattccatgaaggccaataaactggaagctggt
attggcatctttaagggcatcctgcactccattctcgtcaatgctgtttcaagcgaagat
gaggtttccgaggccaagaagctcattacctcggccagcgaatacgctgttgccatgagt
attgagctttcgaggaggcaactcggctctcctgacgtcgtagccaaggactcagagaag
cttcaaagaagtttggaactatcggcctacttcaccatccccaaaatcgaggtgcctcac
cgtcagcttgctctgctgagcgccatgcaattggccattcgaaacaaaaactacaattcc
gccttgagctttgccaatcgcatcattgccaatggaggtgcaaccaagattgtagaaaac
gcgaagaagacaaaggctcaatgcgagcgcaaccctaatgatgccattgagattgagttc
gaccagttcgccgagtttgatgtgtgcgccgccagccatacacccatctacagcggtact
gcgtacgaggagtgtgcctttgatggctccaagtaccactccaagtacaaaggcactgtg
tgccgcgtgtgcgaagtttgtgagattggcaagcatggaagcggcttgaagctgttcgct
taa
>Fp76
atgcaatcctccccgggaatgttgaccaagttcgagtccaagtcctcgagagctaaaggc
attgcctttcacccaaagagaccatggatcctcgtttcactgcactcttccaccatccag
ctctgggattatcgaatgggaactctgattgatcgctttgaagagcacgatggtcccgtc
cgcggcgtggactttcacaagacgcagccgctttttgtttctggtggtgacgactacaag
attaaagtctggtcttaccagaccaggcgttgcctttttaccctcaacggccatctcgac
tacgtccgaaccgtcttcttccaccatgagcttccgtggattttgtcagcatccgatgac
cagaccattcggatatggaactggcagaacaggtcgctgatttgcactatgaccggccat
aaccattatgcaatgtgtgctcaatttcaccccaaggaagacctcgttgtatctgcatcg
ctcgatcagtccgtccgtgtttgggatatctccggcctccgaaagaagcactctgcgcct
acctcgatgtccttcgaggaccagatggcacgcgccaaccagaaccagaccgacatgttt
ggcaacactgacgccgttgtcaagttcgttctagaaggtcacgaccgtggtgtaaattgg
gtcgctttccatcccactatgccccttattgttagcgctggcgacgatcgtctggtaaag
ttatggcgtatgagcgagactaaagcttgggaagtcgatacatgccgaggtcacttccag
aatgcgtcaggatgtctcttccacccgcatcaggatctgattctgtctgctggagaggac
aagaccattcgcgtctgggatttgaacaagagaactgctgtccaatcgtttaagcgagag
aacgaccgcttctgggttatcgcagcccatcctgaaatcaatctttttgctgctggtcac
gataatggtgttatggttttcaagctggagcgagagcgccctgcgtccgctgtgcaccag
aatcttctcttttacgtcactaaggagaagcacgtcaggtcttatgattttcaaaagaac
atcgagagccctacactcctctcgctcaagaagcttggcagtgcctgggtcgcgccccga
actttgtcctttaaccctgcggagcgatcgatcctggtcacgtccccagctgatggaggc
tcttacgaattggttaacctgcccaaagacggttccggtgcgatcgagcccgctgagtct
aaacgaggtgctggcagctctgccattttcgtcgcccgtaacagatttgctgttctaaac
actgccaaccagaccattgacataaaggatctctccaacaacacaacccgatccttcaag
ccccctaccggcactaccgatatttattttggaggtaccggtaacctcttgatcatcact
cccactgctgtccacctttatgatattcagcagaagaagagtactgccgagcttgctgtg
aacggtgttaaatatgttgtttggtccaatgacggactttacgccgctctcctcagcaag
cacaatgttactattgtgtcgaaggctcttgagcaggtcagtactctgcacgagaccatt
cgtatcaagagcgctacttgggatgatgcaggcgttttgctatactctactcttaaccat
gtcaagtacactcttctgaacggcgataacggtattgtccgaacccttgaccagaccgtt
tatctggtcaaggtcaagggccgcaacgtgtactgccttgacagagccgcaaagcctcgc
atccttcaaattgaccctacagaataccgattcaagctggctctggtcaagcggaactat
gaggaaatgcttcacattattcgaaactccagtcttgttggtcaatctatcatttcctac
ctgcagaagaagggataccccgaaatcgccctccaattcgtccaagaccccaccactcgg
tttgatcttgctgttgaatgcggtaacctcgatgtcgccgttgagatggccaaggaactt
gacaagcccaaattctggacccgtcttagtacagaagcactggcacacggcaaccatcag
gttgttgagatgtgttaccaaaagctcaaacaatttgacaagctgtctttcttatacctt
gccaccggtgaccgtgcaaagcttgcccgtatggccaagattgcagagcaccgtggtgac
ttcacgtcacgattccagaacgctgtttacctcggagaggtcgaggaccgtattcagatg
tttaaggagattgacctttaccctcttgcctacatgaccgccaagtcgcatggtcttgag
gaagaatgccagtctatcctggaggctactggccttacagaggaggatctttctctgccc
gctctaggaagccccttatcccccactgcacctattgttcccaccttcaaggcatcttgg
cctaccaaggctacctcacagtcattctttgagaaggctctccttggccaggttgaaggt
ctatctttggaagatgagcccgctgttgccaacacgggctttgaggacgcaatggacatt
gattcggctaccaagcgtaacggtactctgattgatgacgatgacgaggatgttgccggc
tgggacatgggagatgacgatgtccccgaggctgacagcgactttgtcaacgttgagagt
gttgatgcaggcggttctgccagcagcgaggccgatatgtgggcgcgaaactcgccactg
gccgtcgatcacgttgccggaggctcctttgaaactgctatgcagcttcttaaccgccag
gtcggcgctgttgatttttcgcctctcaaatcacgtttcttggaagtctactcatcctcc
aagactttcctacctgcttcagaggggctcccacctctggtaaactatgtgcgcaggact
ctagatgagactgatccacgaaaggttctgcctatcattccccgagatctcgagcacctt
gcctccaacgacctccaagcaggttacgattccatgaaggccaataaactggaagctggt
attggcatctttaagggcatcctgcactccattctcgtcaatgctgtttcaagcgaagat
gaggtttccgaggccaagaagctcattacctcggccagcgaatacgctgttgccatgagt
attgagctttcgaggaggcaactcggctctcctgacgtcgtagccaaggactcagagaag
cttcaaagaagtttggaactatcggcctacttcaccatccccaaaatcgaggtgcctcac
cgtcagcttgctctgctgagcgccatgcaattggccattcgaaacaaaaactacaattcc
gccttgagctttgccaatcgcatcattgccaatggaggtgcaaccaagattgtagaaaac
gcgaagaagacaaaggctcaatgcgagcgcaaccctaatgatgccattgagattgagttc
gaccagttcgccgagtttgatgtgtgcgccgccagccatacacccatctacagcggtact
gcgtacgaggagtgtgcctttgatggctccaagtaccactccaagtacaaaggcactgtg
tgccgcgtgtgcgaagtttgtgagattggcaagcatggaagcggcttgaagctgttcgct
taa
>Fp78
atgcaatcctccccgggaatgttgaccaagttcgagtccaagtcctcgagagctaaaggc
attgcctttcacccaaagagaccatggatcctcgtttcactgcactcttccaccatccag
ctctgggattatcgaatgggaactctgattgatcgctttgaagagcacgatggtcccgtc
cgcggcgtggactttcacaagacgcagccgctttttgtttctggtggtgacgactacaag
attaaagtctggtcttaccagaccaggcgttgcctttttaccctcaacggccatctcgac
tacgtccgaaccgtcttcttccaccatgagcttccgtggattttgtcagcatccgatgac
cagaccattcggatatggaactggcagaacaggtcgctgatttgcactatgaccggccat
aaccattatgcaatgtgtgctcaatttcaccccaaggaagacctcgttgtatctgcatcg
ctcgatcagtccgtccgtgtttgggatatctccggcctccgaaagaagcactctgcgcct
acctcgatgtccttcgaggaccagatggcacgcgccaaccagaaccagaccgacatgttt
ggcaacactgacgccgttgtcaagttcgttctagaaggtcacgaccgtggtgtaaattgg
gtcgctttccatcccactatgccccttattgttagcgctggcgacgatcgtctggtaaag
ttatggcgtatgagcgagactaaagcttgggaagtcgatacatgccgaggtcacttccag
aatgcgtcaggatgtctcttccacccgcatcaggatctgattctgtctgctggagaggac
aagaccattcgcgtctgggatttgaacaagagaactgctgtccaatcgtttaagcgagag
aacgaccgcttctgggttatcgcagcccatcctgaaatcaatctttttgctgctggtcac
gataatggtgttatggttttcaagctggagcgagagcgccctgcgtccgctgtgcaccag
aatcttctcttttacgtcactaaggagaagcacgtcaggtcttatgattttcaaaagaac
atcgagagccctacactcctctcgctcaagaagcttggcagtgcctgggtcgcgccccga
actttgtcctttaaccctgcggagcgatcgatcctggtcacgtccccagctgatggaggc
tcttacgaattggttaacctgcccaaagacggttccggtgcgatcgagcccgctgagtct
aaacgaggtgctggcagctctgccattttcgtcgcccgtaacagatttgctgttctaaac
actgccaaccagaccattgacataaaggatctctccaacaacacaacccgatccttcaag
ccccctaccggcactaccgatatttattttggaggtaccggtaacctcttgatcatcact
cccactgctgtccacctttatgatattcagcagaagaagagtactgccgagcttgctgtg
aacggtgttaaatatgttgtttggtccaatgacggactttacgccgctctcctcagcaag
cacaatgttactattgtgtcgaaggctcttgagcaggtcagtactctgcacgagaccatt
cgtatcaagagcgctacttgggatgatgcaggcgttttgctatactctactcttaaccat
gtcaagtacactcttctgaacggcgataacggtattgtccgaacccttgaccagaccgtt
tatctggtcaaggtcaagggccgcaacgtgtactgccttgacagagccgcaaagcctcgc
atccttcaaattgaccctacagaataccgattcaagctggctctggtcaagcggaactat
gaggaaatgcttcacattattcgaaactccagtcttgttggtcaatctatcatttcctac
ctgcagaagaagggataccccgaaatcgccctccaattcgtccaagaccccaccactcgg
tttgatcttgctgttgaatgcggtaacctcgatgtcgccgttgagatggccaaggaactt
gacaagcccaaattctggacccgtcttagtacagaagcactggcacacggcaaccatcag
gttgttgagatgtgttaccaaaagctcaaacaatttgacaagctgtctttcttatacctt
gccaccggtgaccgtgcaaagcttgcccgtatggccaagattgcagagcaccgtggtgac
ttcacgtcacgattccagaacgctgtttacctcggagaggtcgaggaccgtattcagatg
tttaaggagattgacctttaccctcttgcctacatgaccgccaagtcgcatggtcttgag
gaagaatgccagtctatcctggaggctactggccttacagaggaggatctttctctgccc
gctctaggaagccccttatcccccactgcacctattgttcccaccttcaaggcatcttgg
cctaccaaggctacctcacagtcattctttgagaaggctctccttggccaggttgaaggt
ctatctttggaagatgagcccgctgttgccaacacgggctttgaggacgcaatggacatt
gattcggctaccaagcgtaacggtactctgattgatgacgatgacgaggatgttgccggc
tgggacatgggagatgacgatgtccccgaggctgacagcgactttgtcaacgttgagagt
gttgatgcaggcggttctgccagcagcgaggccgatatgtgggcgcgaaactcgccactg
gccgtcgatcacgttgccggaggctcctttgaaactgctatgcagcttcttaaccgccag
gtcggcgctgttgatttttcgcctctcaaatcacgtttcttggaagtctactcatcctcc
aagactttcctacctgcttcagaggggctcccacctctggtaaactatgtgcgcaggact
ctagatgagactgatccacgaaaggttctgcctatcattccccgagatctcgagcacctt
gcctccaacgacctccaagcaggttacgattccatgaaggccaataaactggaagctggt
attggcatctttaagggcatcctgcactccattctcgtcaatgctgtttcaagcgaagat
gaggtttccgaggccaagaagctcattacctcggccagcgaatacgctgttgccatgagt
attgagctttcgaggaggcaactcggctctcctgacgtcgtagccaaggactcagagaag
cttcaaagaagtttggaactatcggcctacttcaccatccccaaaatcgaggtgcctcac
cgtcagcttgctctgctgagcgccatgcaattggccattcgaaacaaaaactacaattcc
gccttgagctttgccaatcgcatcattgccaatggaggtgcaaccaagattgtagaaaac
gcgaagaagacaaaggctcaatgcgagcgcaaccctaatgatgccattgagattgagttc
gaccagttcgccgagtttgatgtgtgcgccgccagccatacacccatctacagcggtact
gcgtacgaggagtgtgcctttgatggctccaagtaccactccaagtacaaaggcactgtg
tgccgcgtgtgcgaagtttgtgagattggcaagcatggaagcggcttgaagctgttcgct
taa
>Fp81
atgcaatcctccccgggaatgttgaccaagttcgagtccaagtcctcgagagctaaaggc
attgcctttcacccaaagagaccatggatcctcgtttcactgcactcttccaccatccag
ctctgggattatcgaatgggaactctgattgatcgctttgaagagcacgatggtcccgtc
cgcggcgtggactttcacaagacgcagccgctttttgtttctggtggtgacgactacaag
attaaagtctggtcttaccagaccaggcgttgcctttttaccctcaacggccatctcgac
tacgtccgaaccgtcttcttccaccatgagcttccgtggattttgtcagcatccgatgac
cagaccattcggatatggaactggcagaacaggtcgctgatttgcactatgaccggccat
aaccattatgcaatgtgtgctcaatttcaccccaaggaagacctcgttgtatctgcatcg
ctcgatcagtccgtccgtgtttgggatatctccggcctccgaaagaagcactctgcgcct
acctcgatgtccttcgaggaccagatggcacgcgccaaccagaaccagaccgacatgttt
ggcaacactgacgccgttgtcaagttcgttctagaaggtcacgaccgtggtgtaaattgg
gtcgctttccatcccactatgccccttattgttagcgctggcgacgatcgtctggtaaag
ttatggcgtatgagcgagactaaagcttgggaagtcgatacatgccgaggtcacttccag
aatgcgtcaggatgtctcttccacccgcatcaggatctgattctgtctgctggagaggac
aagaccattcgcgtctgggatttgaacaagagaactgctgtccaatcgtttaagcgagag
aacgaccgcttctgggttatcgcagcccatcctgaaatcaatctttttgctgctggtcac
gataatggtgttatggttttcaagctggagcgagagcgccctgcgtccgctgtgcaccag
aatcttctcttttacgtcactaaggagaagcacgtcaggtcttatgattttcaaaagaac
atcgagagccctacactcctctcgctcaagaagcttggcagtgcctgggtcgcgccccga
actttgtcctttaaccctgcggagcgatcgatcctggtcacgtccccagctgatggaggc
tcttacgaattggttaacctgcccaaagacggttccggtgcgatcgagcccgctgagtct
aaacgaggtgctggcagctctgccattttcgtcgcccgtaacagatttgctgttctaaac
actgccaaccagaccattgacataaaggatctctccaacaacacaacccgatccttcaag
ccccctaccggcactaccgatatttattttggaggtaccggtaacctcttgatcatcact
cccactgctgtccacctttatgatattcagcagaagaagagtactgccgagcttgctgtg
aacggtgttaaatatgttgtttggtccaatgacggactttacgccgctctcctcagcaag
cacaatgttactattgtgtcgaaggctcttgagcaggtcagtactctgcacgagaccatt
cgtatcaagagcgctacttgggatgatgcaggcgttttgctatactctactcttaaccat
gtcaagtacactcttctgaacggcgataacggtattgtccgaacccttgaccagaccgtt
tatctggtcaaggtcaagggccgcaacgtgtactgccttgacagagccgcaaagcctcgc
atccttcaaattgaccctacagaataccgattcaagctggctctggtcaagcggaactat
gaggaaatgcttcacattattcgaaactccagtcttgttggtcaatctatcatttcctac
ctgcagaagaagggataccccgaaatcgccctccaattcgtccaagaccccaccactcgg
tttgatcttgctgttgaatgcggtaacctcgatgtcgccgttgagatggccaaggaactt
gacaagcccaaattctggacccgtcttagtacagaagcactggcacacggcaaccatcag
gttgttgagatgtgttaccaaaagctcaaacaatttgacaagctgtctttcttatacctt
gccaccggtgaccgtgcaaagcttgcccgtatggccaagattgcagagcaccgtggtgac
ttcacgtcacgattccagaacgctgtttacctcggagaggtcgaggaccgtattcagatg
tttaaggagattgacctttaccctcttgcctacatgaccgccaagtcgcatggtcttgag
gaagaatgccagtctatcctggaggctactggccttacagaggaggatctttctctgccc
gctctaggaagccccttatcccccactgcacctattgttcccaccttcaaggcatcttgg
cctaccaaggctacctcacagtcattctttgagaaggctctccttggccaggttgaaggt
ctatctttggaagatgagcctgctgttgccaacacgggctttgaggacgcaatggacatt
gattcggctaccaagcgtaacggtactctgattgatgacgatgacgaggatgttgccggc
tgggacatgggagatgacgatgtccccgaggctgacagcgactttgtcaacgttgagagt
gttgatgcaggcggttctgccagcagcgaggccgatatgtgggcgcgaaactcgccactg
gccgtcgatcacgttgccggaggctcctttgaaactgctatgcagcttcttaaccgccag
gtcggcgctgttgatttttcgcctctcaaatcacgtttcttggaagtctactcatcctcc
aagactttcctacctgcttcagaggggctcccacctctggtaaactatgtgcgcaggact
ctagatgagactgatccacgaaaggttctgcctatcattccccgagatctcgagcacctt
gcctccaacgacctccaagcaggttacgattccatgaaggccaataaactggaggctggt
attggcatctttaagggcatcctgcactccattctcgtcaatgctgtttcaagcgaagat
gaggtttccgaggccaagaagctcattacctcggccagcgaatacgctgttgccatgagt
attgagctttcgaggaggcaactcggctctcctgacgtcgtagccaaggactcagagaag
cttcaaagaagtttggaactatcggcctacttcaccatccccaaaatcgaggtgcctcac
cgtcagcttgctctgctgagcgccatgcaattggccattcgaaacaaaaactacaattcc
gccttgagctttgccaatcgcatcattgccaatggaggtgcaaccaagattgtagaaaac
gcgaagaagacaaaggctcaatgcgagcgcaaccctaatgatgccattgagattgagttc
gaccagttcgccgagtttgatgtgtgcgccgccagccatacacccatctacagcggtact
gcgtacgaggagtgtgcctttgatggctccaagtaccactccaagtacaaaggcactgtg
tgccgcgtgtgcgaagtttgtgagattggcaagcatggaagcggcttgaagctgttcgct
taa
>Fp84
atgcaatcctccccgggaatgttgaccaagttcgagtccaagtcctcgagagctaaaggc
attgcctttcacccaaagagaccatggatcctcgtttcactgcactcttccaccatccag
ctctgggattatcgaatgggaactctgattgatcgctttgaagagcacgatggtcccgtc
cgcggcgtggactttcacaagacgcagccgctttttgtttctggtggtgacgactacaag
attaaagtctggtcttaccagaccaggcgttgcctttttaccctcaacggccatctcgac
tacgtccgaaccgtcttcttccaccatgagcttccgtggattttgtcagcatccgatgac
cagaccattcggatatggaactggcagaacaggtcgctgatttgcactatgaccggccat
aaccattatgcaatgtgtgctcaatttcaccccaaggaagacctcgttgtatctgcatcg
ctcgatcagtccgtccgtgtttgggatatctccggcctccgaaagaagcactctgcgcct
acctcgatgtccttcgaggaccagatggcacgcgccaaccagaaccagaccgacatgttt
ggcaacactgacgccgttgtcaagttcgttctagaaggtcacgaccgtggtgtaaattgg
gtcgctttccatcccactatgccccttattgttagcgctggcgacgatcgtctggtaaag
ttatggcgtatgagcgagactaaagcttgggaagtcgatacatgccgaggtcacttccag
aatgcgtcaggatgtctcttccacccgcatcaggatctgattctgtctgctggagaggac
aagaccattcgcgtctgggatttgaacaagagaactgctgtccaatcgtttaagcgagag
aacgaccgcttctgggttatcgcagcccatcctgaaatcaatctttttgctgctggtcac
gataatggtgttatggttttcaagctggagcgagagcgccctgcgtccgctgtgcaccag
aatcttctcttttacgtcactaaggagaagcacgtcaggtcttatgattttcaaaagaac
atcgagagccctacactcctctcgctcaagaagcttggcagtgcctgggtcgcgccccga
actttgtcctttaaccctgcggagcgatcgatcctggtcacgtccccagctgatggaggc
tcttacgaattggttaacctgcccaaagacggttccggtgcgatcgagcccgctgagtct
aaacgaggtgctggcagctctgccattttcgtcgcccgtaacagatttgctgttctaaac
actgccaaccagaccattgacataaaggatctctccaacaacacaacccgatccttcaag
ccccctaccggcactaccgatatttattttggaggtaccggtaacctcttgatcatcact
cccactgctgtccacctttatgatattcagcagaagaagagtactgccgagcttgctgtg
aacggtgttaaatatgttgtttggtccaatgacggactttacgccgctctcctcagcaag
cacaatgttactattgtgtcgaaggctcttgagcaggtcagtactctgcacgagaccatt
cgtatcaagagcgctacttgggatgatgcaggcgttttgctatactctactcttaaccat
gtcaagtacactcttctgaacggcgataacggtattgtccgaacccttgaccagaccgtt
tatctggtcaaggtcaagggccgcaacgtgtactgccttgacagagccgcaaagcctcgc
atccttcaaattgaccctacagaataccgattcaagctggctctggtcaagcggaactat
gaggaaatgcttcacattattcgaaactccagtcttgttggtcaatctatcatttcctac
ctgcagaagaagggataccccgaaatcgccctccaattcgtccaagaccccaccactcgg
tttgatcttgctgttgaatgcggtaacctcgatgtcgccgttgagatggccaaggaactt
gacaagcccaaattctggacccgtcttagtacagaagcactggcacacggcaaccatcag
gttgttgagatgtgttaccaaaagctcaaacaatttgacaagctgtctttcttatacctt
gccaccggtgaccgtgcaaagcttgcccgtatggccaagattgcagagcaccgtggtgac
ttcacgtcacgattccagaacgctgtttacctcggagaggtcgaggaccgtattcagatg
tttaaggagattgacctttaccctcttgcctacatgaccgccaagtcgcatggtcttgag
gaagaatgccagtctatcctggaggctactggccttacagaggaggatctttctctgccc
gctctaggaagccccttatcccccactgcacctattgttcccaccttcaaggcatcttgg
cctaccaaggctacctcacagtcattctttgagaaggctctccttggccaggttgaaggt
ctatctttggaagatgagcccgctgttgccaacacgggctttgaggacgcaatggacatt
gattcggctaccaagcgtaacggtactctgattgatgacgatgacgaggatgttgccggc
tgggacatgggagatgacgatgtccccgaggctgacagcgactttgtcaacgttgagagt
gttgatgcaggcggttctgccagcagcgaggccgatatgtgggcgcgaaactcgccactg
gccgtcgatcacgttgccggaggctcctttgaaactgctatgcagcttcttaaccgccag
gtcggcgctgttgatttttcgcctctcaaatcacgtttcttggaagtctactcatcctcc
aagactttcctacctgcttcagaggggctcccacctctggtaaactatgtgcgcaggact
ctagatgagactgatccacgaaaggttctgcctatcattccccgagatctcgagcacctt
gcctccaacgacctccaagcaggttacgattccatgaaggccaataaactggaagctggt
attggcatctttaagggcatcctgcactccattctcgtcaatgctgtttcaagcgaagat
gaggtttccgaggccaagaagctcattacctcggccagcgaatacgctgttgccatgagt
attgagctttcgaggaggcaactcggctctcctgacgtcgtagccaaggactcagagaag
cttcaaagaagtttggaactatcggcctacttcaccatccccaaaatcgaggtgcctcac
cgtcagcttgctctgctgagcgccatgcaattggccattcgaaacaaaaactacaattcc
gccttgagctttgccaatcgcatcattgccaatggaggtgcaaccaagattgtagaaaac
gcgaagaagacaaaggctcaatgcgagcgcaaccctaatgatgccattgagattgagttc
gaccagttcgccgagtttgatgtgtgcgccgccagccatacacccatctacagcggtact
gcgtacgaggagtgtgcctttgatggctccaagtaccactccaagtacaaaggcactgtg
tgccgcgtgtgcgaagtttgtgagattggcaagcatggaagcggcttgaagctgttcgct
taa
>Fp86
atgcaatcctccccgggaatgttgaccaagttcgagtccaagtcctcgagagctaaaggc
attgcctttcacccaaagagaccatggatcctcgtttcactgcactcttccaccatccag
ctctgggattatcgaatgggaactctgattgatcgctttgaagagcacgatggtcccgtc
cgcggcgtggactttcacaagacgcagccgctttttgtttctggtggtgacgactacaag
attaaagtctggtcttaccagaccaggcgttgcctttttaccctcaacggccatctcgac
tacgtccgaaccgtcttcttccaccatgagcttccgtggattttgtcagcatccgatgac
cagaccattcggatatggaactggcagaacaggtcgctgatttgcactatgaccggccat
aaccattatgcaatgtgtgctcaatttcaccccaaggaagacctcgttgtatctgcatcg
ctcgatcagtccgtccgtgtttgggatatctccggcctccgaaagaagcactctgcgcct
acctcgatgtccttcgaggaccagatggcacgcgccaaccagaaccagaccgacatgttt
ggcaacactgacgccgttgtcaagttcgttctagaaggtcacgaccgtggtgtaaattgg
gtcgctttccatcccactatgccccttattgttagcgctggcgacgatcgtctggtaaag
ttatggcgtatgagcgagactaaagcttgggaagtcgatacatgccgaggtcacttccag
aatgcgtcaggatgtctcttccacccgcatcaggatctgattctgtctgctggagaggac
aagaccattcgcgtctgggatttgaacaagagaactgctgtccaatcgtttaagcgagag
aacgaccgcttctgggttatcgcagcccatcctgaaatcaatctttttgctgctggtcac
gataatggtgttatggttttcaagctggagcgagagcgccctgcgtccgctgtgcaccag
aatcttctcttttacgtcactaaggagaagcacgtcaggtcttatgattttcaaaagaac
atcgagagccctacactcctctcgctcaagaagcttggcagtgcctgggtcgcgccccga
actttgtcctttaaccctgcggagcgatcgatcctggtcacgtccccagctgatggaggc
tcttacgaattggttaacctgcccaaagacggttccggtgcgatcgagcccgctgagtct
aaacgaggtgctggcagctctgccattttcgtcgcccgtaacagatttgctgttctaaac
actgccaaccagaccattgacataaaggatctctccaacaacacaacccgatccttcaag
ccccctaccggcactaccgatatttattttggaggtaccggtaacctcttgatcatcact
cccactgctgtccacctttatgatattcagcagaagaagagtactgccgagcttgctgtg
aacggtgttaaatatgttgtttggtccaatgacggactttacgccgctctcctcagcaag
cacaatgttactattgtgtcgaaggctcttgagcaggtcagtactctgcacgagaccatt
cgtatcaagagcgctacttgggatgatgcaggcgttttgctatactctactcttaaccat
gtcaagtacactcttctgaacggcgataacggtattgtccgaacccttgaccagaccgtt
tatctggtcaaggtcaagggccgcaacgtgtactgccttgacagagccgcaaagcctcgc
atccttcaaattgaccctacagaataccgattcaagctggctctggtcaagcggaactat
gaggaaatgcttcacattattcgaaactccagtcttgttggtcaatctatcatttcctac
ctgcagaagaagggataccccgaaatcgccctccaattcgtccaagaccccaccactcgg
tttgatcttgctgttgaatgcggtaacctcgatgtcgccgttgagatggccaaggaactt
gacaagcccaaattctggacccgtcttagtacagaagcactggcacacggcaaccatcag
gttgttgagatgtgttaccaaaagctcaaacaatttgacaagctgtctttcttatacctt
gccaccggtgaccgtgcaaagcttgcccgtatggccaagattgcagagcaccgtggtgac
ttcacgtcacgattccagaacgctgtttacctcggagaggtcgaggaccgtattcagatg
tttaaggagattgacctttaccctcttgcctacatgaccgccaagtcgcatggtcttgag
gaagaatgccagtctatcctggaggctactggccttacagaggaggatctttctctgccc
gctctaggaagccccttatcccccactgcacctattgttcccaccttcaaggcatcttgg
cctaccaaggctacctcacagtcattctttgagaaggctctccttggccaggttgaaggt
ctatctttggaagatgagcccgctgttgccaacacgggctttgaggacgcaatggacatt
gattcggctaccaagcgtaacggtactctgattgatgacgatgacgaggatgttgccggc
tgggacatgggagatgacgatgtccccgaggctgacagcgactttgtcaacgttgagagt
gttgatgcaggcggttctgccagcagcgaggccgatatgtgggcgcgaaactcgccactg
gccgtcgatcacgttgccggaggctcctttgaaactgctatgcagcttcttaaccgccag
gtcggcgctgttgatttttcgcctctcaaatcacgtttcttggaagtctactcatcctcc
aagactttcctacctgcttcagaggggctcccacctctggtaaactatgtgcgcaggact
ctagatgagactgatccacgaaaggttctgcctatcattccccgagatctcgagcacctt
gcctccaacgacctccaagcaggttacgattccatgaaggccaataaactggaagctggt
attggcatctttaagggcatcctgcactccattctcgtcaatgctgtttcaagcgaagat
gaggtttccgaggccaagaagctcattacctcggccagcgaatacgctgttgccatgagt
attgagctttcgaggaggcaactcggctctcctgacgtcgtagccaaggactcagagaag
cttcaaagaagtttggaactatcggcctacttcaccatccccaaaatcgaggtgcctcac
cgtcagcttgctctgctgagcgccatgcaattggccattcgaaacaaaaactacaattcc
gccttgagctttgccaatcgcatcattgccaatggaggtgcaaccaagattgtagaaaac
gcgaagaagacaaaggctcaatgcgagcgcaaccctaatgatgccattgagattgagttc
gaccagttcgccgagtttgatgtgtgcgccgccagccatacacccatctacagcggtact
gcgtacgaggagtgtgcctttgatggctccaagtaccactccaagtacaaaggcactgtg
tgccgcgtgtgcgaagtttgtgagattggcaagcatggaagcggcttgaagctgttcgct
taa
>Fvenenatum.busco
atgcaatcctccccgggaatgttgaccaagttcgagtccaagtcctcgagagctaaaggc
attgcctttcaccccaagagaccatggatcctcgtttcactacactcttcgaccatccag
ctctgggattatcgaatgggaactctaattgatcgcttcgaagagcacgatggtcccgtc
cgcggcgtggacttccacaagacgcagccgctttttgtctctggcggtgacgactacaag
attaaagtctggtcttaccagaccagacgttgcctcttcaccctcaacggccatctcgat
tatgtccgaaccgtcttcttccatcatgagcttccgtggattttgtcagcatccgatgac
cagaccattcggatatggaactggcagaataggtcgctgatttgcaccatgaccggccat
aaccattacgcaatgtgcgctcaattccaccccaaggaagacctcgtcgtatctgcatcg
ctcgatcagtccgtccgtgtttgggacatctccggcctccgaaagaagcactccgcgcct
acatcgatgtccttcgaggaccagatggcacgcgccaaccagaatcagaccgacatgttt
ggcaacactgacgctgttgtcaagttcgttctagagggtcacgaccgtggcgttaactgg
gtcgctttccatcccactatgcccctcattgtcagcgctggcgacgatcgtctggtaaag
ctatggcgtatgagcgagactaaagcttgggaagtcgatacgtgccgaggacatttccag
aatgcgtcaggatgtctcttccacccgcatcaagatttgattctgtctgccggagaggac
aaaaccattcgtgtatgggatttgaacaagcgaactgctgttcaatcttttaagcgagag
aacgaccgcttctgggttatcgcagcccatcccgaaatcaatctttttgctgctggtcac
gataatggtgttatggtcttcaagctggagcgagagcgccctgcttctgctgtgcaccag
aatcttctcttctacgtcaccaaggagaagcacgtcaggtcttatgattttcaaaagaac
atcgagagccctacactcctctcgctcaagaagcttggcagtgcctgggtcgcgccccga
actctgtcctttaaccctgcggaacgatcgatcctagtcacgtccccggctgatggaggc
tcttacgaattggttaacctgcccaaggatggttcaggcgcgatcgagccagctgagtcc
aagcgaggtgctggcagctctgccatttttgtcgcccgtaacagatttgctgttctcaac
accgccaaccagaccatcgatatcaaggatctctccaacaacactacccgatccttcaag
ccccctaccggcactaccgacatatattttggaggtaccggtaacctcttgatcatcact
cccactgctgttcacctttatgatattcagcagaagaagagtactgctgagcttgccgtg
aacggtgttaaatatgtcgtctggtccaatgacggactttacgccgctcttctgagcaag
cacaacgttactattgtgtcgaagactcttgagcaggtcagcactctacacgagaccatt
cgtatcaagagcgctacttgggacgatgcaggcgttttgctgtactctactcttaaccat
gtcaagtatactcttctaaacggcgataacggtattgtccgaacccttgaccagaccgtt
tacctggtcaaggtcaagggccgcaacgtgtactgccttgacagagccgcgaagcctcgt
atcctccaaattgaccctacagaataccgattcaagctggctctggtcaagcgcaactat
gaggaaatgcttcacattattcgaaactcgagccttgttggccaatctatcatctcctac
ctgcagaagaagggctaccccgaaatcgccctccaattcgtccaagaccctaccactcgg
tttgatcttgctgttgagtgtggtaacctcgatgtcgccgttgagatggccaaggaactt
gataagcccaaattctggacccgtcttggtaccgaagcactggcacacggcaaccatcag
gttgttgagatgtgttaccaaaagcttaaacaatttgacaagctgtctttcttatacctt
gccactggtgaccgtgcaaagcttgcccgtatggccaagattgcagagcatcgtggtgac
ttcacgtcacgattccagaacgctgtttaccttggagaggtcgaggaccgtattcaaatg
tttaaggagatcgacctttaccctcttgcctacatgaccgccaagtctcacggtcttgag
gaggagtgccaatctatccttgaggctactggcctcacagaggaggatcttacgctgcct
gctctaggaagccccttatccgccactgcgcctattgttcccaccttcaaggcgtcttgg
cctaccaaggctacctcacagtccttctttgagaaggctctccttggccaggttgaaggt
ctatctttggaagatgagcccgccgttgccaacacgggcttcgaggacgcaatggaggtt
gattcggccgccaagcgtaacggtactctgattgatgacgatgacgaggatgttgccggc
tgggacatgggagatgacgatgttcctgaggctgatagcgactttgtcaacgtcgagagt
gttgatgcaggcggtgctgccagcagtgaggccgatatgtgggcacgaaactcaccactg
gccgttgaccacgttgccggaggctcctttgaaactgctatgcagcttcttaaccgccag
gtcggcgctgtcgattttgcgcctctcaaatcacgtttcttggaagtctactcagcgtcc
aagactttcctacctgcttctgaggggctgccacctttggtaaactatgtgcgcaggact
ctagatgaaactgatccgagaaaggttctgcctatcatccctcgtgatctggagcacctt
gcctccaacgacctccaagcaggttacgattcaatgaaggccaataaactagaggatggc
attggcatcttcaagggtatcctgcactccattcttgtcaatgctgtttcaagcgaagat
gaggtttctgaggccaagaaactcattacctcggccagcgaatacgctgttgctatgagt
attgagctctcgaggagacaactcggctctcctgaagatgttgccaaggactcagagaag
cttcaaagaagtttggaactgtcggcctacttcactatccccaagatcgaggtgccccac
cgtcagcttgctctgctgagtgctatgcaattggcccttcgaaacaagaattacaactcc
gccttgagctttgccaatcgcatcatcgccaatggaggtgcgaccaagattgtagaaaac
gccaagaagaccaaggctcaatgcgagcgcaaccctaatgatgccattgagatcgagttc
gaccagttcgctgagtttgatgtgtgcgctgccagccatacacctatttacagtggtact
gcgtatgaggagtgtgcctttgatggctccaagtaccacactaagtacaaaggcacggtg
tgccgcgtgtgcgaagtttgtgagattggcaagcatggaagcggcttgaagctgtttgct
taa
