# Supplementary material for: Apicidin biosynthesis is linked to accessory chromosomes in Fusarium poae isolates
Source: BMC Genomics. 2021 Aug 4;22:591. doi: 10.1186/s12864-021-07617-y (PMC8340494; doi:10.1186/s12864-021-07617-y)
Supplement: Supplementary file 17 — Additional file 17. Compressed folder containing alignments for each of the 4141 orthologs used in BUSCO analysis. [file 12864_2021_7617_MOESM17_ESM.zip › Fven2_nt_MAFFT/24675at5125_nt.mafft.fasta]

>Fp105
atggttaaggaaaccaagtactatgacacactgggtgtcgctcctactgccactgagcag
gagctgaagaaggcttacaaggtcggagccctcaagtaccaccctgacaagaacgcacac
aaccccgatgccgaggaaaagttcaaggaggtctcgcatgcctacgagatcctctccgac
ccccagaagcgacaagtttacgatcagtatggtgaggccggtctcgagggcggtgccgga
ggtggtggcatggccgccgaggacttgtttgctcagttcttcggaggtggtggtttcggt
ggtatgggcggtatgtttggcggaggcggtatgaaccgcggcccccccaaggcccgaacc
attcaccacacccacaaggtctccctggaagatatctaccgcggtaagatctctaagctc
gctcttcaacggtcaatcatctgcccgaagtgcgaaggcctgggtggaaaggagggtgct
gttaagcgctgcactggctgtgatggccacggtatgaagactatgatgcgccagatgggt
cccatgatccagcgcttccagactgtctgccccgactgtaacggtgagggtgaaattatc
aaggagaaggaccgctgcaagcagtgtaacggaaagaagaccaccgtcgaccgcaaggtc
ctccacgtccacgtcgacaagggtgtccgcagcggcaccaaggtcgagttccgaggcgag
ggtgaccaagcaccaggtgttcaggccggcgacgttgttttcgagatcgagcagaagccc
catcctcgcttcactcgtcgcgaagacgatttgcttcacaactgcgatattgagcttgtt
acagctctggctggtggtaccatctacattgagcacctcgatgaacgatggctggctgtt
gacatcctccctggtgaggctatctctcaagatgctgtcaagatgattcgcggccaaggt
atgccttcacccaggcaccacgacttcggcaacatgtatatcaagttcaacgtcaagttc
cccgagaagaactggaccgatgacgccgaagttttcgagactcttcgaaaggttctcccc
gctcccgccgtccagaacattccccctggtgatgccatgtctgagcccgccagccttgag
gacctcgacaactctgcccaaagcagagtcttcggtggctccgacggcatgatggatgac
gatgacgaggatggccaccccggtggtgagcgtgtgcagtgcgcttcccagtaa
>Fp108
atggttaaggaaaccaagtactatgacacactgggtgtcgctcctactgccactgagcag
gagctgaagaaggcttacaaggtcggagccctcaagtaccaccctgacaagaacgcacac
aaccccgatgccgaggaaaagttcaaggaggtctcgcatgcctacgagatcctctccgac
ccccagaagcgacaagtttacgatcagtatggtgaggccggtctcgagggcggtgccgga
ggtggtggcatggccgccgaggacttgtttgctcagttcttcggaggtggtggtttcggt
ggtatgggcggtatgtttggcggaggcggtatgaaccgcggcccccccaaggcccgaacc
attcaccacacccacaaggtctccctggaagatatctaccgcggtaagatctctaagctc
gctcttcaacggtcaatcatctgcccgaagtgcgaaggcctgggtggaaaggagggtgct
gttaagcgctgcactggctgtgatggccacggtatgaagactatgatgcgccagatgggt
cccatgatccagcgcttccagactgtctgccccgactgtaacggtgagggtgaaattatc
aaggagaaggaccgctgcaagcagtgtaacggaaagaagaccaccgtcgaccgcaaggtc
ctccacgtccacgtcgacaagggtgtccgcagcggcaccaaggtcgagttccgaggcgag
ggtgaccaagcaccaggtgttcaggccggcgacgttgttttcgagatcgagcagaagccc
catcctcgcttcactcgtcgcgaagacgatttgcttcacaactgcgatattgagcttgtt
acagctctggctggtggtaccatctacattgagcacctcgatgaacgatggctggctgtt
gacatcctccctggtgaggctatctctcaagatgctgtcaagatgattcgcggccaaggt
atgccttcacccaggcaccacgacttcggcaacatgtatatcaagttcaacgtcaagttc
cccgagaagaactggaccgatgacgccgaagttttcgagactcttcgaaaggttctcccc
gctcccgccgtccagaacattccccctggtgatgccatgtctgagcccgccagccttgag
gacctcgacaactctgcccaaagcagagtcttcggtggctccgacggcatgatggatgac
gatgacgaggatggccaccccggtggtgagcgtgtgcagtgcgcttcccagtaa
>Fp118
atggttaaggaaaccaagtactatgacacactgggtgtcgctcctactgccactgagcag
gagctgaagaaggcttacaaggtcggagccctcaagtaccaccctgacaagaacgcacac
aaccccgatgccgaggaaaagttcaaggaggtctcgcatgcctacgagatcctctccgac
ccccagaagcgacaagtttacgatcagtatggtgaggccggtctcgagggcggtgccgga
ggtggtggcatggccgccgaggacttgtttgctcagttcttcggaggtggtggtttcggt
ggtatgggcggtatgtttggcggaggcggtatgaaccgcggcccccccaaggcccgaacc
attcaccacacccacaaggtctccctggaagatatctaccgcggtaagatctctaagctc
gctcttcaacggtcaatcatctgcccgaagtgcgaaggcctgggtggaaaggagggtgct
gttaagcgctgcactggctgtgatggccacggtatgaagactatgatgcgccagatgggt
cccatgatccagcgcttccagactgtctgccccgactgtaacggtgagggtgaaattatc
aaggagaaggaccgctgcaagcagtgtaacggaaagaagaccaccgtcgaccgcaaggtc
ctccacgtccacgtcgacaagggtgtccgcagcggcaccaaggtcgagttccgaggcgag
ggtgaccaagcaccaggtgttcaggccggcgacgttgttttcgagatcgagcagaagccc
catcctcgcttcactcgtcgcgaagacgatttgcttcacaactgcgatattgagcttgtt
acagctctggctggtggtaccatctacattgagcacctcgatgaacgatggctggctgtt
gacatcctccctggtgaggctatctctcaagatgctgtcaagatgattcgcggccaaggt
atgccttcacccaggcaccacgacttcggcaacatgtatatcaagttcaacgtcaagttc
cccgagaagaactggaccgatgacgccgaagttttcgagactcttcgaaaggttctcccc
gctcccgccgtccagaacattccccctggtgatgccatgtctgagcccgccagccttgag
gacctcgacaactctgcccaaagcagagtcttcggtggctccgacggcatgatggatgac
gatgacgaggatggccaccccggtggtgagcgtgtgcagtgcgcttcccagtaa
>Fp122
atggttaaggaaaccaagtactatgacacactgggtgtcgctcctactgccactgagcag
gagctgaagaaggcttacaaggtcggagccctcaagtaccaccctgacaagaacgcacac
aaccccgatgccgaggaaaagttcaaggaggtctcgcatgcctacgagatcctctccgac
ccccagaagcgacaagtttacgatcagtatggtgaggccggtctcgagggcggtgccgga
ggtggtggcatggccgccgaggacttgtttgctcagttcttcggaggtggtggtttcggt
ggtatgggcggtatgtttggcggaggcggtatgaaccgcggcccccccaaggcccgaacc
attcaccacacccacaaggtctccctggaagatatctaccgcggtaagatctctaagctc
gctcttcaacggtcaatcatctgcccgaagtgcgaaggcctgggtggaaaggagggtgct
gttaagcgctgcactggctgtgatggccacggtatgaagactatgatgcgccagatgggt
cccatgatccagcgcttccagactgtctgccccgactgtaacggtgagggtgaaattatc
aaggagaaggaccgctgcaagcagtgtaacggaaagaagaccaccgtcgaccgcaaggtc
ctccacgtccacgtcgacaagggtgtccgcagcggcaccaaggtcgagttccgaggcgag
ggtgaccaagcaccaggtgttcaggccggcgacgttgttttcgagatcgagcagaagccc
catcctcgcttcactcgtcgcgaagacgatttgcttcacaactgcgatattgagcttgtt
acagctctggctggtggtaccatctacattgagcacctcgatgaacgatggctggctgtt
gacatcctccctggtgaggctatctctcaagatgctgtcaagatgattcgcggccaaggt
atgccttcacccaggcaccacgacttcggcaacatgtatatcaagttcaacgtcaagttc
cccgagaagaactggaccgatgacgccgaagttttcgagactctccgaaaggttctcccc
gctcccgccgtccagaacattccccctggtgatgccatgtctgagcccgccagccttgag
gacctcgacaactctgcccaaagcagagtcttcggtggctccgacggcatgatggatgac
gatgacgaggatggccaccccggtggtgagcgtgtgcagtgcgcttcccagtaa
>Fp125
atggttaaggaaaccaagtactatgacacactgggtgtcgctcctactgccactgagcag
gagctgaagaaggcttacaaggtcggagccctcaagtaccaccctgacaagaacgcacac
aaccccgatgccgaggaaaagttcaaggaggtctcgcatgcctacgagatcctctccgac
ccccagaagcgacaagtttacgatcagtatggtgaggccggtctcgagggcggtgccgga
ggtggtggcatggccgccgaggacttgtttgctcagttcttcggaggtggtggtttcggt
ggtatgggcggtatgtttggcggaggcggtatgaaccgcggcccccccaaggcccgaacc
attcaccacacccacaaggtctccctggaagatatctaccgcggtaagatctctaagctc
gctcttcaacggtcaatcatctgcccgaagtgcgaaggcctgggtggaaaggagggtgct
gttaagcgctgcactggctgtgatggccacggtatgaagactatgatgcgccagatgggt
cccatgatccagcgcttccagactgtctgccccgactgtaacggtgagggtgaaattatc
aaggagaaggaccgctgcaagcagtgtaacggaaagaagaccaccgtcgaccgcaaggtc
ctccacgtccacgtcgacaagggtgtccgcagcggcaccaaggtcgagttccgaggcgag
ggtgaccaagcaccaggtgttcaggccggcgacgttgttttcgagatcgagcagaagccc
catcctcgcttcactcgtcgcgaagacgatttgcttcacaactgcgatattgagcttgtt
acagctctggctggtggtaccatctacattgagcacctcgatgaacgatggctggctgtt
gacatcctccctggtgaggctatctctcaagatgctgtcaagatgattcgcggccaaggt
atgccttcacccaggcaccacgacttcggcaacatgtatatcaagttcaacgtcaagttc
cccgagaagaactggaccgatgacgccgaagttttcgagactctccgaaaggttctcccc
gctcccgccgtccagaacattccccctggtgatgccatgtctgagcccgccagccttgag
gacctcgacaactctgcccaaagcagagtcttcggtggctccgacggcatgatggatgac
gatgacgaggatggccaccccggtggtgagcgtgtgcagtgcgcttcccagtaa
>Fp13r
atggttaaggaaaccaagtactatgacacactgggtgtcgctcctactgccactgagcag
gagctgaagaaggcttacaaggtcggagccctcaagtaccaccctgacaagaacgcacac
aaccccgatgccgaggaaaagttcaaggaggtctcgcatgcctacgagatcctctccgat
ccccagaagcgacaagtttacgatcagtatggtgaggccggtctcgagggcggtgccgga
ggtggtggcatggccgccgaggacttgtttgctcagttcttcggaggtggtggtttcggt
ggtatgggcggtatgtttggcggaggcggtatgaaccgcggcccccccaaggcccgaacc
attcaccacacccacaaggtctccctggaagatatctaccgcggtaagatctctaagctc
gctcttcaacggtcaatcatctgcccgaagtgcgaaggcctgggtggaaaggagggtgct
gttaagcgctgcactggctgtgatggccacggtatgaagactatgatgcgccagatgggt
cccatgatccagcgcttccagactgtctgccccgactgtaacggtgagggtgaaattatc
aaggagaaggaccgctgcaagcagtgtaacggaaagaagaccaccgtcgaccgcaaggtc
ctccacgtccacgtcgacaagggtgtccgcagcggcaccaaggtcgagttccgaggcgag
ggtgaccaagcaccaggtgttcaggccggcgacgttgttttcgagatcgagcagaagccc
catcctcgcttcactcgtcgcgaagacgatttgcttcacaactgcgatattgagcttgtt
acagctctggctggtggtaccatctacattgagcacctcgatgaacgatggctggctgtt
gacatcctccctggtgaggctatctctcaagatgctgtcaagatgattcgcggccaaggt
atgccttcacccaggcaccacgacttcggcaacatgtatatcaagttcaacgtcaagttc
cccgagaagaactggaccgatgacgccgaagttttcgagactcttcgaaaggttctcccc
gctcccgccgtccagaacattccccctggtgatgccatgtctgagcccgccagccttgag
gacctcgacaactctgcccaaagcagagtcttcggtggctccgacggcatgatggatgac
gatgacgaggatggccaccccggtggtgagcgtgtgcagtgcgcttcccagtaa
>Fp144
atggttaaggaaaccaagtactatgacacactgggtgtcgctcctactgccactgagcag
gagctgaagaaggcttacaaggtcggagccctcaagtaccaccctgacaagaacgcacac
aaccccgatgccgaggaaaagttcaaggaggtctcgcatgcctacgagatcctctccgac
ccccagaagcgacaagtttacgatcagtatggtgaggccggtctcgagggcggtgccgga
ggtggtggcatggccgccgaggacttgtttgctcagttcttcggaggtggtggtttcggt
ggtatgggcggtatgtttggcggaggcggtatgaaccgcggcccccccaaggcccgaacc
attcaccacacccacaaggtctccctggaagatatctaccgcggtaagatctctaagctc
gctcttcaacggtcaatcatctgcccgaagtgcgaaggcctgggtggaaaggagggtgct
gttaagcgctgcactggctgtgatggccacggtatgaagactatgatgcgccagatgggt
cccatgatccagcgcttccagactgtctgccccgactgtaacggtgagggtgaaattatc
aaggagaaggaccgctgcaagcagtgtaacggaaagaagaccaccgtcgaccgcaaggtc
ctccacgtccacgtcgacaagggtgtccgcagcggcaccaaggtcgagttccgaggcgag
ggtgaccaagcaccaggtgttcaggccggcgacgttgttttcgagatcgagcagaagccc
catcctcgcttcactcgtcgcgaagacgatttgcttcacaactgcgatattgagcttgtt
acagctctggctggtggtaccatctacattgagcacctcgatgaacgatggctggctgtt
gacatcctccctggtgaggctatctctcaagatgctgtcaagatgattcgcggccaaggt
atgccttcacccaggcaccacgacttcggcaacatgtatatcaagttcaacgtcaagttc
cccgagaagaactggaccgatgacgccgaagttttcgagactctccgaaaggttctcccc
gctcccgccgtccagaacattccccctggtgatgccatgtctgagcccgccagccttgag
gacctcgacaactctgcccaaagcagagtcttcggtggctccgacggcatgatggatgac
gatgacgaggatggccaccccggtggtgagcgtgtgcagtgcgcttcccagtaa
>Fp146
atggttaaggaaaccaagtactatgacacactgggtgtcgctcctactgccactgagcag
gagctgaagaaggcttacaaggtcggagccctcaagtaccaccctgacaagaacgcacac
aaccccgatgccgaggaaaagttcaaggaggtctcgcatgcctacgagatcctctccgat
ccccagaagcgacaagtttacgatcagtatggtgaggccggtctcgagggcggtgccgga
ggtggtggcatggccgccgaggacttgtttgctcagttcttcggaggtggtggtttcggt
ggtatgggcggtatgtttggcggaggcggtatgaaccgcggcccccccaaggcccgaacc
attcaccacacccacaaggtctccctggaagatatctaccgcggtaagatctctaagctc
gctcttcaacggtcaatcatctgcccgaagtgcgaaggcctgggtggaaaggagggtgct
gttaagcgctgcactggctgtgatggccacggtatgaagactatgatgcgccagatgggt
cccatgatccagcgcttccagactgtctgccccgactgtaacggtgagggtgaaattatc
aaggagaaggaccgctgcaagcagtgtaacggaaagaagaccaccgtcgaccgcaaggtc
ctccacgtccacgtcgacaagggtgtccgcagcggcaccaaggtcgagttccgaggcgag
ggtgaccaagcaccaggtgttcaggccggcgacgttgttttcgagatcgagcagaagccc
catcctcgcttcactcgtcgcgaagacgatttgcttcacaactgcgatattgagcttgtt
acagctctggctggtggtaccatctacattgagcacctcgatgaacgatggctggctgtt
gacatcctccctggtgaggctatctctcaagatgctgtcaagatgattcgcggccaaggt
atgccttcacccaggcaccacgacttcggcaacatgtatatcaagttcaacgtcaagttc
cccgagaagaactggaccgatgacgccgaagttttcgagactcttcgaaaggttctcccc
gctcccgccgtccagaacattccccctggtgatgccatgtctgagcccgccagccttgag
gacctcgacaactctgcccaaagcagagtcttcggtggctccgacggcatgatggatgac
gatgacgaggatggccaccccggtggtgagcgtgtgcagtgcgcttcccagtaa
>Fp155
atggttaaggaaaccaagtactatgacacactgggtgtcgctcctactgccactgagcag
gagctgaagaaggcttacaaggtcggagccctcaagtaccaccctgacaagaacgcacac
aaccccgatgccgaggaaaagttcaaggaggtctcgcatgcctacgagatcctctccgac
ccccagaagcgacaagtttacgatcagtatggtgaggccggtctcgagggcggtgccgga
ggtggtggcatggccgccgaggacttgtttgctcagttcttcggaggtggtggtttcggt
ggtatgggcggtatgtttggcggaggcggtatgaaccgcggcccccccaaggcccgaacc
attcaccacacccacaaggtctccctggaagatatctaccgcggtaagatctctaagctc
gctcttcaacggtcaatcatctgcccgaagtgcgaaggcctgggtggaaaggagggtgct
gttaagcgctgcactggctgtgatggccacggtatgaagactatgatgcgccagatgggt
cccatgatccagcgcttccagactgtctgccccgactgtaacggtgagggtgaaattatc
aaggagaaggaccgctgcaagcagtgtaacggaaagaagaccaccgtcgaccgcaaggtc
ctccacgtccacgtcgacaagggtgtccgcagcggcaccaaggtcgagttccgaggcgag
ggtgaccaagcaccaggtgttcaggccggcgacgttgttttcgagatcgagcagaagccc
catcctcgcttcactcgtcgcgaagacgatttgcttcacaactgcgatattgagcttgtt
acagctctggctggtggtaccatctacattgagcacctcgatgaacgatggctggctgtt
gacatcctccctggtgaggctatctctcaagatgctgtcaagatgattcgcggccaaggt
atgccttcacccaggcaccacgacttcggcaacatgtatatcaagttcaacgtcaagttc
cccgagaagaactggaccgatgacgccgaagttttcgagactcttcgaaaggttctcccc
gctcccgccgtccagaacattccccctggtgatgccatgtctgagcccgccagccttgag
gacctcgacaactctgcccaaagcagagtcttcggtggctccgacggcatgatggatgac
gatgacgaggatggccaccccggtggtgagcgtgtgcagtgcgcttcccagtaa
>Fp157
atggttaaggaaaccaagtactatgacacactgggtgtcgctcctactgccactgagcag
gagctgaagaaggcttacaaggtcggagccctcaagtaccaccctgacaagaacgcacac
aaccccgatgccgaggaaaagttcaaggaggtctcgcatgcctacgagatcctctccgat
ccccagaagcgacaagtttacgatcagtatggtgaggccggtctcgagggcggtgccgga
ggtggtggcatggccgccgaggacttgtttgctcagttcttcggaggtggtggtttcggt
ggtatgggcggtatgtttggcggaggcggtatgaaccgcggcccccccaaggcccgaacc
attcaccacacccacaaggtctccctggaagatatctaccgcggtaagatctctaagctc
gctcttcaacggtcaatcatctgcccgaagtgcgaaggcctgggtggaaaggagggtgct
gttaagcgctgcactggctgtgatggccacggtatgaagactatgatgcgccagatgggt
cccatgatccagcgcttccagactgtctgccccgactgtaacggtgagggtgaaattatc
aaggagaaggaccgctgcaagcagtgtaacggaaagaagaccaccgtcgaccgcaaggtc
ctccacgtccacgtcgacaagggtgtccgcagcggcaccaaggtcgagttccgaggcgag
ggtgaccaagcaccaggtgttcaggccggcgacgttgttttcgagatcgagcagaagccc
catcctcgcttcactcgtcgcgaagacgatttgcttcacaactgcgatattgagcttgtt
acagctctggctggtggtaccatctacattgagcacctcgatgaacgatggctggctgtt
gacatcctccctggtgaggctatctctcaagatgctgtcaagatgattcgcggccaaggt
atgccttcacccaggcaccacgacttcggcaacatgtatatcaagttcaacgtcaagttc
cccgagaagaactggaccgatgacgccgaagttttcgagactcttcgaaaggttctcccc
gctcccgccgtccagaacattccccctggtgatgccatgtctgagcccgccagccttgag
gacctcgacaactctgcccaaagcagagtcttcggtggctccgacggcatgatggatgac
gatgacgaggatggccaccccggtggtgagcgtgtgcagtgcgcttcccagtaa
>Fp16r
atggttaaggaaaccaagtactatgacacactgggtgtcgctcctactgccactgagcag
gagctgaagaaggcttacaaggtcggagccctcaagtaccaccctgacaagaacgcacac
aaccccgatgccgaggaaaagttcaaggaggtctcgcatgcctacgagatcctctccgac
ccccagaagcgacaagtttacgatcagtatggtgaggccggtctcgagggcggtgccgga
ggtggtggcatggccgccgaggacttgtttgctcagttcttcggaggtggtggtttcggt
ggtatgggcggtatgtttggcggaggcggtatgaaccgcggcccccccaaggcccgaacc
attcaccacacccacaaggtctccctggaagatatctaccgcggtaagatctctaagctc
gctcttcaacggtcaatcatctgcccgaagtgcgaaggcctgggtggaaaggagggtgct
gttaagcgctgcactggctgtgatggccacggtatgaagactatgatgcgccagatgggt
cccatgatccagcgcttccagactgtctgccccgactgtaacggtgagggtgaaattatc
aaggagaaggaccgctgcaagcagtgtaacggaaagaagaccaccgtcgaccgcaaggtc
ctccacgtccacgtcgacaagggtgtccgcagcggcaccaaggtcgagttccgaggcgag
ggtgaccaagcaccaggtgttcaggccggcgacgttgttttcgagatcgagcagaagccc
catcctcgcttcactcgtcgcgaagacgatttgcttcacaactgcgatattgagcttgtt
acagctctggctggtggtaccatctacattgagcacctcgatgaacgatggctggctgtt
gacatcctccctggtgaggctatctctcaagatgctgtcaagatgattcgcggccaaggt
atgccttcacccaggcaccacgacttcggcaacatgtatatcaagttcaacgtcaagttc
cccgagaagaactggaccgatgacgccgaagttttcgagactctccgaaaggttctcccc
gctcccgccgtccagaacattccccctggtgatgccatgtctgagcccgccagccttgag
gacctcgacaactctgcccaaagcagagtcttcggtggctccgacggcatgatggatgac
gatgacgaggatggccaccccggtggtgagcgtgtgcagtgcgcttcccagtaa
>Fp1r
atggttaaggaaaccaagtactatgacacactgggtgtcgctcctactgccactgagcag
gagctgaagaaggcttacaaggtcggagccctcaagtaccaccctgacaagaacgcacac
aaccccgatgccgaggaaaagtgcaaggaggtctcgcatgcctacgagatcctctccgac
ccccagaagcgacaagtttacgatcagtatggtgaggccggtctcgagggcggtgccgga
ggtggtggcatggccgccgaggacttgtttgctcagttcttcggaggtggtggtttcggt
ggtatgggcggtatgtttggcggaggcggtatgaaccgcggcccccccaaggcccgaacc
attcaccacacccacaaggtctccctggaagatatctaccgcggtaagatctctaagctc
gctcttcaacggtcaatcatctgcccgaagtgcgaaggcctgggtggaaaggagggtgct
gttaagcgctgcactggctgtgatggccacggtatgaagactatgatgcgccagatgggt
cccatgatccagcgcttccagactgtctgccccgactgtaacggtgagggtgaaattatc
aaggagaaggaccgctgcaagcagtgtaacggaaagaagaccaccgtcgaccgcaaggtc
ctccacgtccacgtcgacaagggtgtccgcagcggcaccaaggtcgagttccgaggcgag
ggtgaccaagcaccaggtgttcaggccggcgacgttgttttcgagatcgagcagaagccc
catcctcgcttcactcgtcgcgaagacgatttgcttcacaactgcgatattgagcttgtt
acagctctggctggtggtaccatctacattgagcacctcgatgaacgatggctggctgtt
gacatcctccctggtgaggctatctctcaagatgctgtcaagatgattcgcggccaaggt
atgccttcacccaggcaccacgacttcggcaacatgtatatcaagttcaacgtcaagttc
cccgagaagaactggaccgatgacgccgaagttttcgagactcttcgaaaggttctcccc
gctcccgccgtccagaacattccccctggtgatgccatgtctgagcccgccagccttgag
gacctcgacaactctgcccaaagcagagtcttcggtggctccgacggcatgatggatgac
gatgacgaggatggccaccccggtggtgagcgtgtgcagtgcgcttcccagtaa
>Fp21r
atggttaaggaaaccaagtactatgacacactgggtgtcgctcctactgccactgagcag
gagctgaagaaggcttacaaggtcggagccctcaagtaccaccctgacaagaacgcacac
aaccccgatgccgaggaaaagttcaaggaggtctcgcatgcctacgagatcctctccgat
ccccagaagcgacaagtttacgatcagtatggtgaggccggtctcgagggcggtgccgga
ggtggtggcatggccgccgaggacttgtttgctcagttcttcggaggtggtggtttcggt
ggtatgggcggtatgtttggcggaggcggtatgaaccgcggcccccccaaggcccgaacc
attcaccacacccacaaggtctccctggaagatatctaccgcggtaagatctctaagctc
gctcttcaacggtcaatcatctgcccgaagtgcgaaggcctgggtggaaaggagggtgct
gttaagcgctgcactggctgtgatggccacggtatgaagactatgatgcgccagatgggt
cccatgatccagcgcttccagactgtctgccccgactgtaacggtgagggtgaaattatc
aaggagaaggaccgctgcaagcagtgtaacggaaagaagaccaccgtcgaccgcaaggtc
ctccacgtccacgtcgacaagggtgtccgcagcggcaccaaggtcgagttccgaggcgag
ggtgaccaagcaccaggtgttcaggccggcgacgttgttttcgagatcgagcagaagccc
catcctcgcttcactcgtcgcgaagacgatttgcttcacaactgcgatattgagcttgtt
acagctctggctggtggtaccatctacattgagcacctcgatgaacgatggctggctgtt
gacatcctccctggtgaggctatctctcaagatgctgtcaagatgattcgcggccaaggt
atgccttcacccaggcaccacgacttcggcaacatgtatatcaagttcaacgtcaagttc
cccgagaagaactggaccgatgacgccgaagttttcgagactcttcgaaaggttctcccc
gctcccgccgtccagaacattccccctggtgatgccatgtctgagcccgccagccttgag
gacctcgacaactctgcccaaagcagagtcttcggtggctccgacggcatgatggatgac
gatgacgaggatggccaccccggtggtgagcgtgtgcagtgcgcttcccagtaa
>Fp24r
atggttaaggaaaccaagtactatgacacactgggtgtcgctcctactgccactgagcag
gagctgaagaaggcttacaaggtcggagccctcaagtaccaccctgacaagaacgcacac
aaccccgatgccgaggaaaagttcaaggaggtctcgcatgcctacgagatcctctccgat
ccccagaagcgacaagtttacgatcagtatggtgaggccggtctcgagggcggtgccgga
ggtggtggcatggccgccgaggacttgtttgctcagttcttcggaggtggtggtttcggt
ggtatgggcggtatgtttggcggaggcggtatgaaccgcggcccccccaaggcccgaacc
attcaccacacccacaaggtctccctggaagatatctaccgcggtaagatctctaagctc
gctcttcaacggtcaatcatctgcccgaagtgcgaaggcctgggtggaaaggagggtgct
gttaagcgctgcactggctgtgatggccacggtatgaagactatgatgcgccagatgggt
cccatgatccagcgcttccagactgtctgccccgactgtaacggtgagggtgaaattatc
aaggagaaggaccgctgcaagcagtgtaacggaaagaagaccaccgtcgaccgcaaggtc
ctccacgtccacgtcgacaagggtgtccgcagcggcaccaaggtcgagttccgaggcgag
ggtgaccaagcaccaggtgttcaggccggcgacgttgttttcgagatcgagcagaagccc
catcctcgcttcactcgtcgcgaagacgatttgcttcacaactgcgatattgagcttgtt
acagctctggctggtggtaccatctacattgagcacctcgatgaacgatggctggctgtt
gacatcctccctggtgaggctatctctcaagatgctgtcaagatgattcgcggccaaggt
atgccttcacccaggcaccacgacttcggcaacatgtatatcaagttcaacgtcaagttc
cccgagaagaactggaccgatgacgccgaagttttcgagactcttcgaaaggttctcccc
gctcccgccgtccagaacattccccctggtgatgccatgtctgagcccgccagccttgag
gacctcgacaactctgcccaaagcagagtcttcggtggctccgacggcatgatggatgac
gatgacgaggatggccaccccggtggtgagcgtgtgcagtgcgcttcccagtaa
>Fp2516
atggttaaggaaaccaagtactatgacacactgggtgtcgctcctactgccactgagcag
gagctgaagaaggcttacaaggtcggagccctcaagtaccaccctgacaagaacgcacac
aaccccgatgccgaggaaaagttcaaggaggtctcgcatgcctacgagatcctctccgat
ccccagaagcgacaagtttacgatcagtatggtgaggccggtctcgagggcggtgccgga
ggtggtggcatggccgccgaggacttgtttgctcagttcttcggaggtggtggtttcggt
ggtatgggcggtatgtttggcggaggcggtatgaaccgcggcccccccaaggcccgaacc
attcaccacacccacaaggtctccctggaagatatctaccgcggtaagatctctaagctc
gctcttcaacggtcaatcatctgcccgaagtgcgaaggcctgggtggaaaggagggtgct
gttaagcgctgcactggctgtgatggccacggtatgaagactatgatgcgccagatgggt
cccatgatccagcgcttccagactgtctgccccgactgtaacggtgagggtgaaattatc
aaggagaaggaccgctgcaagcagtgtaacggaaagaagaccaccgtcgaccgcaaggtc
ctccacgtccacgtcgacaagggtgtccgcagcggcaccaaggtcgagttccgaggcgag
ggtgaccaagcaccaggtgttcaggccggcgacgttgttttcgagatcgagcagaagccc
catcctcgcttcactcgtcgcgaagacgatttgcttcacaactgcgatattgagcttgtt
acagctctggctggtggtaccatctacattgagcacctcgatgaacgatggctggctgtt
gacatcctccctggtgaggctatctctcaagatgctgtcaagatgattcgcggccaaggt
atgccttcacccaggcaccacgacttcggcaacatgtatatcaagttcaacgtcaagttc
cccgagaagaactggaccgatgacgccgaagttttcgagactctccgaaaggttctcccc
gctcccgccgtccagaacattccccctggtgatgccatgtctgagcccgccagccttgag
gacctcgacaactctgcccaaagcagagtcttcggtggctccgacggcatgatggatgac
gatgacgaggatggccaccccggtggtgagcgtgtgcagtgcgcttcccagtaa
>Fp26r
atggttaaggaaaccaagtactatgacacactgggtgtcgctcctactgccactgagcag
gagctgaagaaggcttacaaggtcggagccctcaagtaccaccctgacaagaacgcacac
aaccccgatgccgaggaaaagttcaaggaggtctcgcatgcctacgagatcctctccgac
ccccagaagcgacaagtttacgatcagtatggtgaggccggtctcgagggcggtgccgga
ggtggtggcatggccgccgaggacttgtttgctcagttcttcggaggtggtggtttcggt
ggtatgggcggtatgtttggcggaggcggtatgaaccgcggcccccccaaggcccgaacc
attcaccacacccacaaggtctccctggaagatatctaccgcggtaagatctctaagctc
gctcttcaacggtcaatcatctgcccgaagtgcgaaggcctgggtggaaaggagggtgct
gttaagcgctgcactggctgtgatggccacggtatgaagactatgatgcgccagatgggt
cccatgatccagcgcttccagactgtctgccccgactgtaacggtgagggtgaaattatc
aaggagaaggaccgctgcaagcagtgtaacggaaagaagaccaccgtcgaccgcaaggtc
ctccacgtccacgtcgacaagggtgtccgcagcggcaccaaggtcgagttccgaggcgag
ggtgaccaagcaccaggtgttcaggccggcgacgttgttttcgagatcgagcagaagccc
catcctcgcttcactcgtcgcgaagacgatttgcttcacaactgcgatattgagcttgtt
acagctctggctggtggtaccatctacattgagcacctcgatgaacgatggctggctgtt
gacatcctccctggtgaggctatctctcaagatgctgtcaagatgattcgcggccaaggt
atgccttcacccaggcaccacgacttcggcaacatgtatatcaagttcaacgtcaagttc
cccgagaagaactggaccgatgacgccgaagttttcgagactcttcgaaaggttctcccc
gctcccgccgtccagaacattccccctggtgatgccatgtctgagcccgccagccttgag
gacctcgacaactctgcccaaagcagagtcttcggtggctccgacggcatgatggatgac
gatgacgaggatggccaccccggtggtgagcgtgtgcagtgcgcttcccagtaa
>Fp33
atggttaaggaaaccaagtactatgacacactgggtgtcgctcctactgccactgagcag
gagctgaagaaggcttacaaggtcggagccctcaagtaccaccctgacaagaacgcacac
aaccccgatgccgaggaaaagttcaaggaggtctcgcatgcctacgagatcctctccgac
ccccagaagcgacaagtttacgatcagtatggtgaggccggtctcgagggcggtgccgga
ggtggtggcatggccgccgaggacttgtttgctcagttcttcggaggtggtggtttcggt
ggtatgggcggtatgtttggcggaggcggtatgaaccgcggcccccccaaggcccgaacc
attcaccacacccacaaggtctccctggaagatatctaccgcggtaagatctctaagctc
gctcttcaacggtcaatcatctgcccgaagtgcgaaggcctgggtggaaaggagggtgct
gttaagcgctgcactggctgtgatggccacggtatgaagactatgatgcgccagatgggt
cccatgatccagcgcttccagactgtctgccccgactgtaacggtgagggtgaaattatc
aaggagaaggaccgctgcaagcagtgtaacggaaagaagaccaccgtcgaccgcaaggtc
ctccacgtccacgtcgacaagggtgtccgcagcggcaccaaggtcgagttccgaggcgag
ggtgaccaagcaccaggtgttcaggccggcgacgttgttttcgagatcgagcagaagccc
catcctcgcttcactcgtcgcgaagacgatttgcttcacaactgcgatattgagcttgtt
acagctctggctggtggtaccatctacattgagcacctcgatgaacgatggctggctgtt
gacatcctccctggtgaggctatctctcaagatgctgtcaagatgattcgcggccaaggt
atgccttcacccaggcaccacgacttcggcaacatgtatatcaagttcaacgtcaagttc
cccgagaagaactggaccgatgacgccgaagttttcgagactctccgaaaggttctcccc
gctcccgccgtccagaacattccccctggtgatgccatgtctgagcccgccagccttgag
gacctcgacaactctgcccaaagcagagtcttcggtggctccgacggcatgatggatgac
gatgacgaggatggccaccccggtggtgagcgtgtgcagtgcgcttcccagtaa
>Fp34
atggttaaggaaaccaagtactatgacacactgggtgtcgctcctactgccactgagcag
gagctgaagaaggcttacaaggtcggagccctcaagtaccaccctgacaagaacgcacac
aaccccgatgccgaggaaaagttcaaggaggtctcgcatgcctacgagatcctctccgac
ccccagaagcgacaagtttacgatcagtatggtgaggccggtctcgagggcggtgccgga
ggtggtggcatggccgccgaggacttgtttgctcagttcttcggaggtggtggtttcggt
ggtatgggcggtatgtttggcggaggcggtatgaaccgcggcccccccaaggcccgaacc
attcaccacacccacaaggtctccctggaagatatctaccgcggtaagatctctaagctc
gctcttcaacggtcaatcatctgcccgaagtgcgaaggcctgggtggaaaggagggtgct
gttaagcgctgcactggctgtgatggccacggtatgaagactatgatgcgccagatgggt
cccatgatccagcgcttccagactgtctgccccgactgtaacggtgagggtgaaattatc
aaggagaaggaccgctgcaagcagtgtaacggaaagaagaccaccgtcgaccgcaaggtc
ctccacgtccacgtcgacaagggtgtccgcagcggcaccaaggtcgagttccgaggcgag
ggtgaccaagcaccaggtgttcaggccggcgacgttgttttcgagatcgagcagaagccc
catcctcgcttcactcgtcgcgaagacgatttgcttcacaactgcgatattgagcttgtt
acagctctggctggtggtaccatctacattgagcacctcgatgaacgatggctggctgtt
gacatcctccctggtgaggctatctctcaagatgctgtcaagatgattcgcggccaaggt
atgccttcacccaggcaccacgacttcggcaacatgtatatcaagttcaacgtcaagttc
cccgagaagaactggaccgatgacgccgaagttttcgagactctccgaaaggttctcccc
gctcccgccgtccagaacattccccctggtgatgccatgtctgagcccgccagccttgag
gacctcgacaactctgcccaaagcagagtcttcggtggctccgacggcatgatggatgac
gatgacgaggatggccaccccggtggtgagcgtgtgcagtgcgcttcccagtaa
>Fp35
atggttaaggaaaccaagtactatgacacactgggtgtcgctcctactgccactgagcag
gagctgaagaaggcttacaaggtcggagccctcaagtaccaccctgacaagaacgcacac
aaccccgatgccgaggaaaagttcaaggaggtctcgcatgcctacgagatcctctccgac
ccccagaagcgacaagtttacgatcagtatggtgaggccggtctcgagggcggtgccgga
ggtggtggcatggccgccgaggacttgtttgctcagttcttcggaggtggtggtttcggt
ggtatgggcggtatgtttggcggaggcggtatgaaccgcggcccccccaaggcccgaacc
attcaccacacccacaaggtctccctggaagatatctaccgcggtaagatctctaagctc
gctcttcaacggtcaatcatctgcccgaagtgcgaaggcctgggtggaaaggagggtgct
gttaagcgctgcactggctgtgatggccacggtatgaagactatgatgcgccagatgggt
cccatgatccagcgcttccagactgtctgccccgactgtaacggtgagggtgaaattatc
aaggagaaggaccgctgcaagcagtgtaacggaaagaagaccaccgtcgaccgcaaggtc
ctccacgtccacgtcgacaagggtgtccgcagcggcaccaaggtcgagttccgaggcgag
ggtgaccaagcaccaggtgttcaggccggcgacgttgttttcgagatcgagcagaagccc
catcctcgcttcactcgtcgcgaagacgatttgcttcacaactgcgatattgagcttgtt
acagctctggctggtggtaccatctacattgagcacctcgatgaacgatggctggctgtt
gacatcctccctggtgaggctatctctcaagatgctgtcaagatgattcgcggccaaggt
atgccttcacccaggcaccacgacttcggcaacatgtatatcaagttcaacgtcaagttc
cccgagaagaactggaccgatgacgccgaagttttcgagactctccgaaaggttctcccc
gctcccgccgtccagaacattccccctggtgatgccatgtctgagcccgccagccttgag
gacctcgacaactctgcccaaagcagagtcttcggtggctccgacggcatgatggatgac
gatgacgaggatggccaccccggtggtgagcgtgtgcagtgcgcttcccagtaa
>Fp38
atggttaaggaaaccaagtactatgacacactgggtgtcgctcctactgccactgagcag
gagctgaagaaggcttacaaggtcggagccctcaagtaccaccctgacaagaacgcacac
aaccccgatgccgaggaaaagttcaaggaggtctcgcatgcctacgagatcctctccgac
ccccagaagcgacaagtttacgatcagtatggtgaggccggtctcgagggcggtgccgga
ggtggtggcatggccgccgaggacttgtttgctcagttcttcggaggtggtggtttcggt
ggtatgggcggtatgtttggcggaggcggtatgaaccgcggcccccccaaggcccgaacc
attcaccacacccacaaggtctccctggaagatatctaccgcggtaagatctctaagctc
gctcttcaacggtcaatcatctgcccgaagtgcgaaggcctgggtggaaaggagggtgct
gttaagcgctgcactggctgtgatggccacggtatgaagactatgatgcgccagatgggt
cccatgatccagcgcttccagactgtctgccccgactgtaacggtgagggtgaaattatc
aaggagaaggaccgctgcaagcagtgtaacggaaagaagaccaccgtcgaccgcaaggtc
ctccacgtccacgtcgacaagggtgtccgcagcggcaccaaggtcgagttccgaggcgag
ggtgaccaagcaccaggtgttcaggccggcgacgttgttttcgagatcgagcagaagccc
catcctcgcttcactcgtcgcgaagacgatttgcttcacaactgcgatattgagcttgtt
acagctctggctggtggtaccatctacattgagcacctcgatgaacgatggctggctgtt
gacatcctccctggtgaggctatctctcaagatgctgtcaagatgattcgcggccaaggt
atgccttcacccaggcaccacgacttcggcaacatgtatatcaagttcaacgtcaagttc
cccgagaagaactggaccgatgacgccgaagttttcgagactctccgaaaggttctcccc
gctcccgccgtccagaacattccccctggtgatgccatgtctgagcccgccagccttgag
gacctcgacaactctgcccaaagcagagtcttcggtggctccgacggcatgatggatgac
gatgacgaggatggccaccccggtggtgagcgtgtgcagtgcgcttcccagtaa
>Fp39
atggttaaggaaaccaagtactatgacacactgggtgtcgctcctactgccactgagcag
gagctgaagaaggcttacaaggtcggagccctcaagtaccaccctgacaagaacgcacac
aaccccgatgccgaggaaaagttcaaggaggtctcgcatgcctacgagatcctctccgat
ccccagaagcgacaagtttacgatcagtatggtgaggccggtctcgagggcggtgccgga
ggtggtggcatggccgccgaggacttgtttgctcagttcttcggaggtggtggtttcggt
ggtatgggcggtatgtttggcggaggcggtatgaaccgcggcccccccaaggcccgaacc
attcaccacacccacaaggtctccctggaagatatctaccgcggtaagatctctaagctc
gctcttcaacggtcaatcatctgcccgaagtgcgaaggcctgggtggaaaggagggtgct
gttaagcgctgcactggctgtgatggccacggtatgaagactatgatgcgccagatgggt
cccatgatccagcgcttccagactgtctgccccgactgtaacggtgagggtgaaattatc
aaggagaaggaccgctgcaagcagtgtaacggaaagaagaccaccgtcgaccgcaaggtc
ctccacgtccacgtcgacaagggtgtccgcagcggcaccaaggtcgagttccgaggcgag
ggtgaccaagcaccaggtgttcaggccggcgacgttgttttcgagatcgagcagaagccc
catcctcgcttcactcgtcgcgaagacgatttgcttcacaactgcgatattgagcttgtt
acagctctggctggtggtaccatctacattgagcacctcgatgaacgatggctggctgtt
gacatcctccctggtgaggctatctctcaagatgctgtcaagatgattcgcggccaaggt
atgccttcacccaggcaccacgacttcggcaacatgtatatcaagttcaacgtcaagttc
cccgagaagaactggaccgatgacgccgaagttttcgagactcttcgaaaggttctcccc
gctcccgccgtccagaacattccccctggtgatgccatgtctgagcccgccagccttgag
gacctcgacaactctgcccaaagcagagtcttcggtggctccgacggcatgatggatgac
gatgacgaggatggccaccccggtggtgagcgtgtgcagtgcgcttcccagtaa
>Fp42
atggttaaggaaaccaagtactatgacacactgggtgtcgctcctactgccactgagcag
gagctgaagaaggcttacaaggtcggagccctcaagtaccaccctgacaagaacgcacac
aaccccgatgccgaggaaaagttcaaggaggtctcgcatgcctacgagatcctctccgat
ccccagaagcgacaagtttacgatcagtatggtgaggccggtctcgagggcggtgccgga
ggtggtggcatggccgccgaggacttgtttgctcagttcttcggaggtggtggtttcggt
ggtatgggcggtatgtttggcggaggcggtatgaaccgcggcccccccaaggcccgaacc
attcaccacacccacaaggtctccctggaagatatctaccgcggtaagatctctaagctc
gctcttcaacggtcaatcatctgcccgaagtgcgaaggcctgggtggaaaggagggtgct
gttaagcgctgcactggctgtgatggccacggtatgaagactatgatgcgccagatgggt
cccatgatccagcgcttccagactgtctgccccgactgtaacggtgagggtgaaattatc
aaggagaaggaccgctgcaagcagtgtaacggaaagaagaccaccgtcgaccgcaaggtc
ctccacgtccacgtcgacaagggtgtccgcagcggcaccaaggtcgagttccgaggcgag
ggtgaccaagcaccaggtgttcaggccggcgacgttgttttcgagatcgagcagaagccc
catcctcgcttcactcgtcgcgaagacgatttgcttcacaactgcgatattgagcttgtt
acagctctggctggtggtaccatctacattgagcacctcgatgaacgatggctggctgtt
gacatcctccctggtgaggctatctctcaagatgctgtcaagatgattcgcggccaaggt
atgccttcacccaggcaccacgacttcggcaacatgtatatcaagttcaacgtcaagttc
cccgagaagaactggaccgatgacgccgaagttttcgagactcttcgaaaggttctcccc
gctcccgccgtccagaacattccccctggtgatgccatgtctgagcccgccagccttgag
gacctcgacaactctgcccaaagcagagtcttcggtggctccgacggcatgatggatgac
gatgacgaggatggccaccccggtggtgagcgtgtgcagtgcgcttcccagtaa
>Fp44
atggttaaggaaaccaagtactatgacacactgggtgtcgctcctactgccactgagcag
gagctgaagaaggcttacaaggtcggagccctcaagtaccaccctgacaagaacgcacac
aaccccgatgccgaggaaaagttcaaggaggtctcgcatgcctacgagatcctctccgat
ccccagaagcgacaagtttacgatcagtatggtgaggccggtctcgagggcggtgccgga
ggtggtggcatggccgccgaggacttgtttgctcagttcttcggaggtggtggtttcggt
ggtatgggcggtatgtttggcggaggcggtatgaaccgcggcccccccaaggcccgaacc
attcaccacacccacaaggtctccctggaagatatctaccgcggtaagatctctaagctc
gctcttcaacggtcaatcatctgcccgaagtgcgaaggcctgggtggaaaggagggtgct
gttaagcgctgcactggctgtgatggccacggtatgaagactatgatgcgccagatgggt
cccatgatccagcgcttccagactgtctgccccgactgtaacggtgagggtgaaattatc
aaggagaaggaccgctgcaagcagtgtaacggaaagaagaccaccgtcgaccgcaaggtc
ctccacgtccacgtcgacaagggtgtccgcagcggcaccaaggtcgagttccgaggcgag
ggtgaccaagcaccaggtgttcaggccggcgacgttgttttcgagatcgagcagaagccc
catcctcgcttcactcgtcgcgaagacgatttgcttcacaactgcgatattgagcttgtt
acagctctggctggtggtaccatctacattgagcacctcgatgaacgatggctggctgtt
gacatcctccctggtgaggctatctctcaagatgctgtcaagatgattcgcggccaaggt
atgccttcacccaggcaccacgacttcggcaacatgtatatcaagttcaacgtcaagttc
cccgagaagaactggaccgatgacgccgaagttttcgagactcttcgaaaggttctcccc
gctcccgccgtccagaacattccccctggtgatgccatgtctgagcccgccagccttgag
gacctcgacaactctgcccaaagcagagtcttcggtggctccgacggcatgatggatgac
gatgacgaggatggccaccccggtggtgagcgtgtgcagtgcgcttcccagtaa
>Fp49
atggttaaggaaaccaagtactatgacacactgggtgtcgctcctactgccactgagcag
gagctgaagaaggcttacaaggtcggagccctcaagtaccaccctgacaagaacgcacac
aaccccgatgccgaggaaaagttcaaggaggtctcgcatgcctacgagatcctctccgat
ccccagaagcgacaagtttacgatcagtatggtgaggccggtctcgagggcggtgccgga
ggtggtggcatggccgccgaggacttgtttgctcagttcttcggaggtggtggtttcggt
ggtatgggcggtatgtttggcggaggcggtatgaaccgcggcccccccaaggcccgaacc
attcaccacacccacaaggtctccctggaagatatctaccgcggtaagatctctaagctc
gctcttcaacggtcaatcatctgcccgaagtgcgaaggcctgggtggaaaggagggtgct
gttaagcgctgcactggctgtgatggccacggtatgaagactatgatgcgccagatgggt
cccatgatccagcgcttccagactgtctgccccgactgtaacggtgagggtgaaattatc
aaggagaaggaccgctgcaagcagtgtaacggaaagaagaccaccgtcgaccgcaaggtc
ctccacgtccacgtcgacaagggtgtccgcagcggcaccaaggtcgagttccgaggcgag
ggtgaccaagcaccaggtgttcaggccggcgacgttgttttcgagatcgagcagaagccc
catcctcgcttcactcgtcgcgaagacgatttgcttcacaactgcgatattgagcttgtt
acagctctggctggtggtaccatctacattgagcacctcgatgaacgatggctggctgtt
gacatcctccctggtgaggctatctctcaagatgctgtcaagatgattcgcggccaaggt
atgccttcacccaggcaccacgacttcggcaacatgtatatcaagttcaacgtcaagttc
cccgagaagaactggaccgatgacgccgaagttttcgagactcttcgaaaggttctcccc
gctcccgccgtccagaacattccccctggtgatgccatgtctgagcccgccagccttgag
gacctcgacaactctgcccaaagcagagtcttcggtggctccgacggcatgatggatgac
gatgacgaggatggccaccccggtggtgagcgtgtgcagtgcgcttcccagtaa
>Fp50
atggttaaggaaaccaagtactatgacacactgggtgtcgctcctactgccactgagcag
gagctgaagaaggcttacaaggtcggagccctcaagtaccaccctgacaagaacgcacac
aaccccgatgccgaggaaaagttcaaggaggtctcgcatgcctacgagatcctctccgac
ccccagaagcgacaagtttacgatcagtatggtgaggccggtctcgagggcggtgccgga
ggtggtggcatggccgccgaggacttgtttgctcagttcttcggaggtggtggtttcggt
ggtatgggcggtatgtttggcggaggcggtatgaaccgcggcccccccaaggcccgaacc
attcaccacacccacaaggtctccctggaagatatctaccgcggtaagatctctaagctc
gctcttcaacggtcaatcatctgcccgaagtgcgaaggcctgggtggaaaggagggtgct
gttaagcgctgcactggctgtgatggccacggtatgaagactatgatgcgccagatgggt
cccatgatccagcgcttccagactgtctgccccgactgtaacggtgagggtgaaattatc
aaggagaaggaccgctgcaagcagtgtaacggaaagaagaccaccgtcgaccgcaaggtc
ctccacgtccacgtcgacaagggtgtccgcagcggcaccaaggtcgagttccgaggcgag
ggtgaccaagcaccaggtgttcaggccggcgacgttgttttcgagatcgagcagaagccc
catcctcgcttcactcgtcgcgaagacgatttgcttcacaactgcgatattgagcttgtt
acagctctggctggtggtaccatctacattgagcacctcgatgaacgatggctggctgtt
gacatcctccctggtgaggctatctctcaagatgctgtcaagatgattcgcggccaaggt
atgccttcacccaggcaccacgacttcggcaacatgtatatcaagttcaacgtcaagttc
cccgagaagaactggaccgatgacgccgaagttttcgagactctccgaaaggttctcccc
gctcccgccgtccagaacattccccctggtgatgccatgtctgagcccgccagccttgag
gacctcgacaactctgcccaaagcagagtcttcggtggctccgacggcatgatggatgac
gatgacgaggatggccaccccggtggtgagcgtgtgcagtgcgcttcccagtaa
>Fp51
atggttaaggaaaccaagtactatgacacactgggtgtcgctcctactgccactgagcag
gagctgaagaaggcttacaaggtcggagccctcaagtaccaccctgacaagaacgcacac
aaccccgatgccgaggaaaagttcaaggaggtctcgcatgcctacgagatcctctccgac
ccccagaagcgacaagtttacgatcagtatggtgaggccggtctcgagggcggtgccgga
ggtggtggcatggccgccgaggacttgtttgctcagttcttcggaggtggtggtttcggt
ggtatgggcggtatgtttggcggaggcggtatgaaccgcggcccccccaaggcccgaacc
attcaccacacccacaaggtctccctggaagatatctaccgcggtaagatctctaagctc
gctcttcaacggtcaatcatctgcccgaagtgcgaaggcctgggtggaaaggagggtgct
gttaagcgctgcactggctgtgatggccacggtatgaagactatgatgcgccagatgggt
cccatgatccagcgcttccagactgtctgccccgactgtaacggtgagggtgaaattatc
aaggagaaggaccgctgcaagcagtgtaacggaaagaagaccaccgtcgaccgcaaggtc
ctccacgtccacgtcgacaagggtgtccgcagcggcaccaaggtcgagttccgaggcgag
ggtgaccaagcaccaggtgttcaggccggcgacgttgttttcgagatcgagcagaagccc
catcctcgcttcactcgtcgcgaagacgatttgcttcacaactgcgatattgagcttgtt
acagctctggctggtggtaccatctacattgagcacctcgatgaacgatggctggctgtt
gacatcctccctggtgaggctatctctcaagatgctgtcaagatgattcgcggccaaggt
atgccttcacccaggcaccacgacttcggcaacatgtatatcaagttcaacgtcaagttc
cccgagaagaactggaccgatgacgccgaagttttcgagactctccgaaaggttctcccc
gctcccgccgtccagaacattccccctggtgatgccatgtctgagcccgccagccttgag
gacctcgacaactctgcccaaagcagagtcttcggtggctccgacggcatgatggatgac
gatgacgaggatggccaccccggtggtgagcgtgtgcagtgcgcttcccagtaa
>Fp59
atggttaaggaaaccaagtactatgacacactgggtgtcgctcctactgccactgagcag
gagctgaagaaggcttacaaggtcggagccctcaagtaccaccctgacaagaacgcacac
aaccccgatgccgaggaaaagttcaaggaggtctcgcatgcctacgagatcctctccgac
ccccagaagcgacaagtttacgatcagtatggtgaggccggtctcgagggcggtgccgga
ggtggtggcatggccgccgaggacttgtttgctcagttcttcggaggtggtggtttcggt
ggtatgggcggtatgtttggcggaggcggtatgaaccgcggcccccccaaggcccgaacc
attcaccacacccacaaggtctccctggaagatatctaccgcggtaagatctctaagctc
gctcttcaacggtcaatcatctgcccgaagtgcgaaggcctgggtggaaaggagggtgct
gttaagcgctgcactggctgtgatggccacggtatgaagactatgatgcgccagatgggt
cccatgatccagcgcttccagactgtctgccccgactgtaacggtgagggtgaaattatc
aaggagaaggaccgctgcaagcagtgtaacggaaagaagaccaccgtcgaccgcaaggtc
ctccacgtccacgtcgacaagggtgtccgcagcggcaccaaggtcgagttccgaggcgag
ggtgaccaagcaccaggtgttcaggccggcgacgttgttttcgagatcgagcagaagccc
catcctcgcttcactcgtcgcgaagacgatttgcttcacaactgcgatattgagcttgtt
acagctctggctggtggtaccatctacattgagcacctcgatgaacgatggctggctgtt
gacatcctccctggtgaggctatctctcaagatgctgtcaagatgattcgcggccaaggt
atgccttcacccaggcaccacgacttcggcaacatgtatatcaagttcaacgtcaagttc
cccgagaagaactggaccgatgacgccgaagttttcgagactctccgaaaggttctcccc
gctcccgccgtccagaacattccccctggtgatgccatgtctgagcccgccagccttgag
gacctcgacaactctgcccaaagcagagtcttcggtggctccgacggcatgatggatgac
gatgacgaggatggccaccccggtggtgagcgtgtgcagtgcgcttcccagtaa
>Fp63
atggttaaggaaaccaagtactatgacacactgggtgtcgctcctactgccactgagcag
gagctgaagaaggcttacaaggtcggagccctcaagtaccaccctgacaagaacgcacac
aaccccgatgccgaggaaaagttcaaggaggtctcgcatgcctacgagatcctctccgac
ccccagaagcgacaagtttacgatcagtatggtgaggccggtctcgagggcggtgccgga
ggtggtggcatggccgccgaggacttgtttgctcagttcttcggaggtggtggtttcggt
ggtatgggcggtatgtttggcggaggcggtatgaaccgcggcccccccaaggcccgaacc
attcaccacacccacaaggtctccctggaagatatctaccgcggtaagatctctaagctc
gctcttcaacggtcaatcatctgcccgaagtgcgaaggcctgggtggaaaggagggtgct
gttaagcgctgcactggctgtgatggccacggtatgaagactatgatgcgccagatgggt
cccatgatccagcgcttccagactgtctgccccgactgtaacggtgagggtgaaattatc
aaggagaaggaccgctgcaagcagtgtaacggaaagaagaccaccgtcgaccgcaaggtc
ctccacgtccacgtcgacaagggtgtccgcagcggcaccaaggtcgagttccgaggcgag
ggtgaccaagcaccaggtgttcaggccggcgacgttgttttcgagatcgagcagaagccc
catcctcgcttcactcgtcgcgaagacgatttgcttcacaactgcgatattgagcttgtt
acagctctggctggtggtaccatctacattgagcacctcgatgaacgatggctggctgtt
gacatcctccctggtgaggctatctctcaagatgctgtcaagatgattcgcggccaaggt
atgccttcacccaggcaccacgacttcggcaacatgtatatcaagttcaacgtcaagttc
cccgagaagaactggaccgatgacgccgaagttttcgagactcttcgaaaggttctcccc
gctcccgccgtccagaacattccccctggtgatgccatgtctgagcccgccagccttgag
gacctcgacaactctgcccaaagcagagtcttcggtggctccgacggcatgatggatgac
gatgacgaggatggccaccccggtggtgagcgtgtgcagtgcgcttcccagtaa
>Fp65
atggttaaggaaaccaagtactatgacacactgggtgtcgctcctactgccactgagcag
gagctgaagaaggcttacaaggtcggagccctcaagtaccaccctgacaagaacgcacac
aaccccgatgccgaggaaaagttcaaggaggtctcgcatgcctacgagatcctctccgac
ccccagaagcgacaagtttacgatcagtatggtgaggccggtctcgagggcggtgccgga
ggtggtggcatggccgccgaggacttgtttgctcagttcttcggaggtggtggtttcggt
ggtatgggcggtatgtttggcggaggcggtatgaaccgcggcccccccaaggcccgaacc
attcaccacacccacaaggtctccctggaagatatctaccgcggtaagatctctaagctc
gctcttcaacggtcaatcatctgcccgaagtgcgaaggcctgggtggaaaggagggtgct
gttaagcgctgcactggctgtgatggccacggtatgaagactatgatgcgccagatgggt
cccatgatccagcgcttccagactgtctgccccgactgtaacggtgagggtgaaattatc
aaggagaaggaccgctgcaagcagtgtaacggaaagaagaccaccgtcgaccgcaaggtc
ctccacgtccacgtcgacaagggtgtccgcagcggcaccaaggtcgagttccgaggcgag
ggtgaccaagcaccaggtgttcaggccggcgacgttgttttcgagatcgagcagaagccc
catcctcgcttcactcgtcgcgaagacgatttgcttcacaactgcgatattgagcttgtt
acagctctggctggtggtaccatctacattgagcacctcgatgaacgatggctggctgtt
gacatcctccctggtgaggctatctctcaagatgctgtcaagatgattcgcggccaaggt
atgccttcacccaggcaccacgacttcggcaacatgtatatcaagttcaacgtcaagttc
cccgagaagaactggaccgatgacgccgaagttttcgagactcttcgaaaggttctcccc
gctcccgccgtccagaacattccccctggtgatgccatgtctgagcccgccagccttgag
gacctcgacaactctgcccaaagcagagtcttcggtggctccgacggcatgatggatgac
gatgacgaggatggccaccccggtggtgagcgtgtgcagtgcgcttcccagtaa
>Fp66
atggttaaggaaaccaagtactatgacacactgggtgtcgctcctactgccactgagcag
gagctgaagaaggcttacaaggtcggagccctcaagtaccaccctgacaagaacgcacac
aaccccgatgccgaggaaaagttcaaggaggtctcgcatgcctacgagatcctctccgac
ccccagaagcgacaagtttacgatcagtatggtgaggccggtctcgagggcggtgccgga
ggtggtggcatggccgccgaggacttgtttgctcagttcttcggaggtggtggtttcggt
ggtatgggcggtatgtttggcggaggcggtatgaaccgcggcccccccaaggcccgaacc
attcaccacacccacaaggtctccctggaagatatctaccgcggtaagatctctaagctc
gctcttcaacggtcaatcatctgcccgaagtgcgaaggcctgggtggaaaggagggtgct
gttaagcgctgcactggctgtgatggccacggtatgaagactatgatgcgccagatgggt
cccatgatccagcgcttccagactgtctgccccgactgtaacggtgagggtgaaattatc
aaggagaaggaccgctgcaagcagtgtaacggaaagaagaccaccgtcgaccgcaaggtc
ctccacgtccacgtcgacaagggtgtccgcagcggcaccaaggtcgagttccgaggcgag
ggtgaccaagcaccaggtgttcaggccggcgacgttgttttcgagatcgagcagaagccc
catcctcgcttcactcgtcgcgaagacgatttgcttcacaactgcgatattgagcttgtt
acagctctggctggtggtaccatctacattgagcacctcgatgaacgatggctggctgtt
gacatcctccctggtgaggctatctctcaagatgctgtcaagatgattcgcggccaaggt
atgccttcacccaggcaccacgacttcggcaacatgtatatcaagttcaacgtcaagttc
cccgagaagaactggaccgatgacgccgaagttttcgagactctccgaaaggttctcccc
gctcccgccgtccagaacattccccctggtgatgccatgtctgagcccgccagccttgag
gacctcgacaactctgcccaaagcagagtcttcggtggctccgacggcatgatggatgac
gatgacgaggatggccaccccggtggtgagcgtgtgcagtgcgcttcccagtaa
>Fp72
atggttaaggaaaccaagtactatgacacactgggtgtcgctcctactgccactgagcag
gagctgaagaaggcttacaaggtcggagccctcaagtaccaccctgacaagaacgcacac
aaccccgatgccgaggaaaagttcaaggaggtctcgcatgcctacgagatcctctccgac
ccccagaagcgacaagtttacgatcagtatggtgaggccggtctcgagggcggtgccgga
ggtggtggcatggccgccgaggacttgtttgctcagttcttcggaggtggtggtttcggt
ggtatgggcggtatgtttggcggaggcggtatgaaccgcggcccccccaaggcccgaacc
attcaccacacccacaaggtctccctggaagatatctaccgcggtaagatctctaagctc
gctcttcaacggtcaatcatctgcccgaagtgcgaaggcctgggtggaaaggagggtgct
gttaagcgctgcactggctgtgatggccacggtatgaagactatgatgcgccagatgggt
cccatgatccagcgcttccagactgtctgccccgactgtaacggtgagggtgaaattatc
aaggagaaggaccgctgcaagcagtgtaacggaaagaagaccaccgtcgaccgcaaggtc
ctccacgtccacgtcgacaagggtgtccgcagcggcaccaaggtcgagttccgaggcgag
ggtgaccaagcaccaggtgttcaggccggcgacgttgttttcgagatcgagcagaagccc
catcctcgcttcactcgtcgcgaagacgatttgcttcacaactgcgatattgagcttgtt
acagctctggctggtggtaccatctacattgagcacctcgatgaacgatggctggctgtt
gacatcctccctggtgaggctatctctcaagatgctgtcaagatgattcgcggccaaggt
atgccttcacccaggcaccacgacttcggcaacatgtatatcaagttcaacgtcaagttc
cccgagaagaactggaccgatgacgccgaagttttcgagactctccgaaaggttctcccc
gctcccgccgtccagaacattccccctggtgatgccatgtctgagcccgccagccttgag
gacctcgacaactctgcccaaagcagagtcttcggtggctccgacggcatgatggatgac
gatgacgaggatggccaccccggtggtgagcgtgtgcagtgcgcttcccagtaa
>Fp73
atggttaaggaaaccaagtactatgacacactgggtgtcgctcctactgccactgagcag
gagctgaagaaggcttacaaggtcggagccctcaagtaccaccctgacaagaacgcacac
aaccccgatgccgaggaaaagttcaaggaggtctcgcatgcctacgagatcctctccgac
ccccagaagcgacaagtttacgatcagtatggtgaggccggtctcgagggcggtgccgga
ggtggtggcatggccgccgaggacttgtttgctcagttcttcggaggtggtggtttcggt
ggtatgggcggtatgtttggcggaggcggtatgaaccgcggcccccccaaggcccgaacc
attcaccacacccacaaggtctccctggaagatatctaccgcggtaagatctctaagctc
gctcttcaacggtcaatcatctgcccgaagtgcgaaggcctgggtggaaaggagggtgct
gttaagcgctgcactggctgtgatggccacggtatgaagactatgatgcgccagatgggt
cccatgatccagcgcttccagactgtctgccccgactgtaacggtgagggtgaaattatc
aaggagaaggaccgctgcaagcagtgtaacggaaagaagaccaccgtcgaccgcaaggtc
ctccacgtccacgtcgacaagggtgtccgcagcggcaccaaggtcgagttccgaggcgag
ggtgaccaagcaccaggtgttcaggccggcgacgttgttttcgagatcgagcagaagccc
catcctcgcttcactcgtcgcgaagacgatttgcttcacaactgcgatattgagcttgtt
acagctctggctggtggtaccatctacattgagcacctcgatgaacgatggctggctgtt
gacatcctccctggtgaggctatctctcaagatgctgtcaagatgattcgcggccaaggt
atgccttcacccaggcaccacgacttcggcaacatgtatatcaagttcaacgtcaagttc
cccgagaagaactggaccgatgacgccgaagttttcgagactctccgaaaggttctcccc
gctcccgccgtccagaacattccccctggtgatgccatgtctgagcccgccagccttgag
gacctcgacaactctgcccaaagcagagtcttcggtggctccgacggcatgatggatgac
gatgacgaggatggccaccccggtggtgagcgtgtgcagtgcgcttcccagtaa
>Fp76
atggttaaggaaaccaagtactatgacacactgggtgtcgctcctactgccactgagcag
gagctgaagaaggcttacaaggtcggagccctcaagtaccaccctgacaagaacgcacac
aaccccgatgccgaggaaaagttcaaggaggtctcgcatgcctacgagatcctctccgac
ccccagaagcgacaagtttacgatcagtatggtgaggccggtctcgagggcggtgccgga
ggtggtggcatggccgccgaggacttgtttgctcagttcttcggaggtggtggtttcggt
ggtatgggcggtatgtttggcggaggcggtatgaaccgcggcccccccaaggcccgaacc
attcaccacacccacaaggtctccctggaagatatctaccgcggtaagatctctaagctc
gctcttcaacggtcaatcatctgcccgaagtgcgaaggcctgggtggaaaggagggtgct
gttaagcgctgcactggctgtgatggccacggtatgaagactatgatgcgccagatgggt
cccatgatccagcgcttccagactgtctgccccgactgtaacggtgagggtgaaattatc
aaggagaaggaccgctgcaagcagtgtaacggaaagaagaccaccgtcgaccgcaaggtc
ctccacgtccacgtcgacaagggtgtccgcagcggcaccaaggtcgagttccgaggcgag
ggtgaccaagcaccaggtgttcaggccggcgacgttgttttcgagatcgagcagaagccc
catcctcgcttcactcgtcgcgaagacgatttgcttcacaactgcgatattgagcttgtt
acagctctggctggtggtaccatctacattgagcacctcgatgaacgatggctggctgtt
gacatcctccctggtgaggctatctctcaagatgctgtcaagatgattcgcggccaaggt
atgccttcacccaggcaccacgacttcggcaacatgtatatcaagttcaacgtcaagttc
cccgagaagaactggaccgatgacgccgaagttttcgagactctccgaaaggttctcccc
gctcccgccgtccagaacattccccctggtgatgccatgtctgagcccgccagccttgag
gacctcgacaactctgcccaaagcagagtcttcggtggctccgacggcatgatggatgac
gatgacgaggatggccaccccggtggtgagcgtgtgcagtgcgcttcccagtaa
>Fp78
atggttaaggaaaccaagtactatgacacactgggtgtcgctcctactgccactgagcag
gagctgaagaaggcttacaaggtcggagccctcaagtaccaccctgacaagaacgcacac
aaccccgatgccgaggaaaagttcaaggaggtctcgcatgcctacgagatcctctccgac
ccccagaagcgacaagtttacgatcagtatggtgaggccggtctcgagggcggtgccgga
ggtggtggcatggccgccgaggacttgtttgctcagttcttcggaggtggtggtttcggt
ggtatgggcggtatgtttggcggaggcggtatgaaccgcggcccccccaaggcccgaacc
attcaccacacccacaaggtctccctggaagatatctaccgcggtaagatctctaagctc
gctcttcaacggtcaatcatctgcccgaagtgcgaaggcctgggtggaaaggagggtgct
gttaagcgctgcactggctgtgatggccacggtatgaagactatgatgcgccagatgggt
cccatgatccagcgcttccagactgtctgccccgactgtaacggtgagggtgaaattatc
aaggagaaggaccgctgcaagcagtgtaacggaaagaagaccaccgtcgaccgcaaggtc
ctccacgtccacgtcgacaagggtgtccgcagcggcaccaaggtcgagttccgaggcgag
ggtgaccaagcaccaggtgttcaggccggcgacgttgttttcgagatcgagcagaagccc
catcctcgcttcactcgtcgcgaagacgatttgcttcacaactgcgatattgagcttgtt
acagctctggctggtggtaccatctacattgagcacctcgatgaacgatggctggctgtt
gacatcctccctggtgaggctatctctcaagatgctgtcaagatgattcgcggccaaggt
atgccttcacccaggcaccacgacttcggcaacatgtatatcaagttcaacgtcaagttc
cccgagaagaactggaccgatgacgccgaagttttcgagactctccgaaaggttctcccc
gctcccgccgtccagaacattccccctggtgatgccatgtctgagcccgccagccttgag
gacctcgacaactctgcccaaagcagagtcttcggtggctccgacggcatgatggatgac
gatgacgaggatggccaccccggtggtgagcgtgtgcagtgcgcttcccagtaa
>Fp81
atggttaaggaaaccaagtactatgacacactgggtgtcgctcctactgccactgagcag
gagctgaagaaggcttacaaggtcggagccctcaagtaccaccctgacaagaacgcacac
aaccccgatgccgaggaaaagttcaaggaggtctcgcatgcctacgagatcctctccgat
ccccagaagcgacaagtttacgatcagtatggtgaggccggtctcgagggcggtgccgga
ggtggtggcatggccgccgaggacttgtttgctcagttcttcggaggtggtggtttcggt
ggtatgggcggtatgtttggcggaggcggtatgaaccgcggcccccccaaggcccgaacc
attcaccacacccacaaggtctccctggaagatatctaccgcggtaagatctctaagctc
gctcttcaacggtcaatcatctgcccgaagtgcgaaggcctgggtggaaaggagggtgct
gttaagcgctgcactggctgtgatggccacggtatgaagactatgatgcgccagatgggt
cccatgatccagcgcttccagactgtctgccccgactgtaacggtgagggtgaaattatc
aaggagaaggaccgctgcaagcagtgtaacggaaagaagaccaccgtcgaccgcaaggtc
ctccacgtccacgtcgacaagggtgtccgcagcggcaccaaggtcgagttccgaggcgag
ggtgaccaagcaccaggtgttcaggccggcgacgttgttttcgagatcgagcagaagccc
catcctcgcttcactcgtcgcgaagacgatttgcttcacaactgcgatattgagcttgtt
acagctctggctggtggtaccatctacattgagcacctcgatgaacgatggctggctgtt
gacatcctccctggtgaggctatctctcaagatgctgtcaagatgattcgcggccaaggt
atgccttcacccaggcaccacgacttcggcaacatgtatatcaagttcaacgtcaagttc
cccgagaagaactggaccgatgacgccgaagttttcgagactcttcgaaaggttctcccc
gctcccgccgtccagaacattccccctggtgatgccatgtctgagcccgccagccttgag
gacctcgacaactctgcccaaagcagagtcttcggtggctccgacggcatgatggatgac
gatgacgaggatggccaccccggtggtgagcgtgtgcagtgcgcttcccagtaa
>Fp84
atggttaaggaaaccaagtactatgacacactgggtgtcgctcctactgccactgagcag
gagctgaagaaggcttacaaggtcggagccctcaagtaccaccctgacaagaacgcacac
aaccccgatgccgaggaaaagttcaaggaggtctcgcatgcctacgagatcctctccgat
ccccagaagcgacaagtttacgatcagtatggtgaggccggtctcgagggcggtgccgga
ggtggtggcatggccgccgaggacttgtttgctcagttcttcggaggtggtggtttcggt
ggtatgggcggtatgtttggcggaggcggtatgaaccgcggcccccccaaggcccgaacc
attcaccacacccacaaggtctccctggaagatatctaccgcggtaagatctctaagctc
gctcttcaacggtcaatcatctgcccgaagtgcgaaggcctgggtggaaaggagggtgct
gttaagcgctgcactggctgtgatggccacggtatgaagactatgatgcgccagatgggt
cccatgatccagcgcttccagactgtctgccccgactgtaacggtgagggtgaaattatc
aaggagaaggaccgctgcaagcagtgtaacggaaagaagaccaccgtcgaccgcaaggtc
ctccacgtccacgtcgacaagggtgtccgcagcggcaccaaggtcgagttccgaggcgag
ggtgaccaagcaccaggtgttcaggccggcgacgttgttttcgagatcgagcagaagccc
catcctcgcttcactcgtcgcgaagacgatttgcttcacaactgcgatattgagcttgtt
acagctctggctggtggtaccatctacattgagcacctcgatgaacgatggctggctgtt
gacatcctccctggtgaggctatctctcaagatgctgtcaagatgattcgcggccaaggt
atgccttcacccaggcaccacgacttcggcaacatgtatatcaagttcaacgtcaagttc
cccgagaagaactggaccgatgacgccgaagttttcgagactcttcgaaaggttctcccc
gctcccgccgtccagaacattccccctggtgatgccatgtctgagcccgccagccttgag
gacctcgacaactctgcccaaagcagagtcttcggtggctccgacggcatgatggatgac
gatgacgaggatggccaccccggtggtgagcgtgtgcagtgcgcttcccagtaa
>Fp86
atggttaaggaaaccaagtactatgacacactgggtgtcgctcctactgccactgagcag
gagctgaagaaggcttacaaggtcggagccctcaagtaccaccctgacaagaacgcacac
aaccccgatgccgaggaaaagttcaaggaggtctcgcatgcctacgagatcctctccgac
ccccagaagcgacaagtttacgatcagtatggtgaggccggtctcgagggcggtgccgga
ggtggtggcatggccgccgaggacttgtttgctcagttcttcggaggtggtggtttcggt
ggtatgggcggtatgtttggcggaggcggtatgaaccgcggcccccccaaggcccgaacc
attcaccacacccacaaggtctccctggaagatatctaccgcggtaagatctctaagctc
gctcttcaacggtcaatcatctgcccgaagtgcgaaggcctgggtggaaaggagggtgct
gttaagcgctgcactggctgtgatggccacggtatgaagactatgatgcgccagatgggt
cccatgatccagcgcttccagactgtctgccccgactgtaacggtgagggtgaaattatc
aaggagaaggaccgctgcaagcagtgtaacggaaagaagaccaccgtcgaccgcaaggtc
ctccacgtccacgtcgacaagggtgtccgcagcggcaccaaggtcgagttccgaggcgag
ggtgaccaagcaccaggtgttcaggccggcgacgttgttttcgagatcgagcagaagccc
catcctcgcttcactcgtcgcgaagacgatttgcttcacaactgcgatattgagcttgtt
acagctctggctggtggtaccatctacattgagcacctcgatgaacgatggctggctgtt
gacatcctccctggtgaggctatctctcaagatgctgtcaagatgattcgcggccaaggt
atgccttcacccaggcaccacgacttcggcaacatgtatatcaagttcaacgtcaagttc
cccgagaagaactggaccgatgacgccgaagttttcgagactctccgaaaggttctcccc
gctcccgccgtccagaacattccccctggtgatgccatgtctgagcccgccagccttgag
gacctcgacaactctgcccaaagcagagtcttcggtggctccgacggcatgatggatgac
gatgacgaggatggccaccccggtggtgagcgtgtgcagtgcgcttcccagtaa
>Fvenenatum.busco
atggttaaggaaaccaagtactatgacacactgggtgtcgcccctactgccactgagcag
gagctgaagaaggcctacaaggtcggagccctcaagtaccaccctgacaagaacgcacac
aaccccgatgccgaggaaaagttcaaggaggtctcgcatgcctacgagatcctctccgat
ccccagaagcgacaagtttacgatcagtatggtgaggccggcctcgagggcggtgccgga
ggtggtggcatggccgccgaggacttgtttgctcagttcttcggaggtggtggtttcggt
ggcatgggcggcatgtttggcggtggcggtatgaaccgcggcccccccaaggcccgaacc
attcaccacacccacaaggtctccctggaagatatctaccgcggtaagatctctaagctc
gctcttcaacggtcaatcatctgcccgaagtgcgaaggcctgggtggaaaggagggcgct
gtcaagcgctgcactggctgtgatggccacggtatgaagaccatgatgcgccagatgggt
cccatgatccagcgcttccagactgtttgccccgactgtaacggcgagggtgagatcatc
aaggaaaaggaccgctgcaagcagtgtaacggaaagaagaccactgtcgaccgcaaggtt
ctccacgtccacgtcgacaagggtgtccgcagcggcaccaaggtcgagttccgaggcgag
ggtgatcaagcaccgggtgttcaggctggcgacgtcgttttcgagatcgagcagaagccc
catgctcgtttcacccgtcgcgaagacgatctgctttacaactgcgatatcgagcttgtt
acagctctggctggtggtaccatctacattgagcacctcgatgaccgatggctggctgtt
gatatccttcctggtgaggctatctctcaagacgctgtcaagatgattcgcggccaaggt
atgccttcgcccaggcaccacgacttcggcaacatgtacatcaagttcaacgtcaagttc
cccgagaagaactggaccgatgacgccgaagttttcgagagcctccgaaaggttctcccc
gcccctgctgtccagaacgttcctcctggtgatgccatgtccgagcctgccagcctggag
gacctcgacaactctgcccaaagcagagtcttcggtggctccgacggcatgatggatgac
gatgacgaggatggccaccccggtggtgagcgcgtgcagtgcgcttcccagtaa
