# Supplementary material for: Apicidin biosynthesis is linked to accessory chromosomes in Fusarium poae isolates
Source: BMC Genomics. 2021 Aug 4;22:591. doi: 10.1186/s12864-021-07617-y (PMC8340494; doi:10.1186/s12864-021-07617-y)
Supplement: Supplementary file 17 — Additional file 17. Compressed folder containing alignments for each of the 4141 orthologs used in BUSCO analysis. [file 12864_2021_7617_MOESM17_ESM.zip › Fven2_nt_MAFFT/38353at5125_nt.mafft.fasta]

>Fp105
atgagcaagttcggtgctatggttatgggccctgcaggcgcgggcaagtctactttttgc
gccgccctcatcacccatcttaaccttaaccgccgttccgccttttacatcaacctcgat
cctgccgccgagtctttcgaacatgagcctgatcttgatatcaaggagctcatctctctc
aaagatgctatggaagaggttggccttgggcccaatggcggtctcatctattgcttcgag
tttctcatggagaaccttgactggttgacggaagctcttgacaatctcaccgaagagtat
ctcatcattatcgacatgcctgggcagattgagttgtacacccatgttcctatcctgccg
gctctggtcaagtacttgtcgcagcctggatctctcgatattcgtatggccgctgtttac
ctcctcgaagccacatttgtcgttgatcgcgcaaaattcttctcgggaactctcagtgcc
atgagtgccatgctcatgctcgaggtgccgcacatcaacatcctgtccaagatggatctt
gtcaagggtcaggtcaagaagaaggacctcaagcgcttcctcactcccgatgtaggttta
ctcgacgatgatcctgtggagcgcacacgccgtatcacggagggtccggaagccgaagac
gacgaatcaaaagcccccgacgagaaggagcaggtcatgaagggtgccagtttcagacgc
ttgaaccgcgctgtggctggcttgattgagagtttcagcatgataaactaccacaagctg
gacgtgaccaacgaggacagcgttgctgctatcctgagctacattgacgactgcatacag
ttccatgaagctcaagaccccaaggagcctcacgacgaggaaaccgaagactttgagggt
tag
>Fp108
atgagcaagttcggtgctatggttatgggccctgcaggcgcgggcaagtctactttttgc
gccgccctcatcacccatcttaaccttaaccgccgttccgccttttacatcaacctcgat
cctgccgccgagtctttcgaacatgagcctgatcttgatatcaaggagctcatctctctc
aaagatgctatggaagaggttggccttgggcccaatggcggtctcatctattgcttcgag
tttctcatggagaaccttgactggttgacggaagctcttgacaatctcaccgaagagtat
ctcatcattatcgacatgcctgggcagattgagttgtacacccatgttcctatcctgccg
gctctggtcaagtacttgtcgcagcctggatctctcgatattcgtatggccgctgtttac
ctcctcgaagccacatttgtcgttgatcgcgcaaaattcttctcgggaactctcagtgcc
atgagtgccatgctcatgctcgaggtgccgcacatcaacatcctgtccaagatggatctt
gtcaagggtcaggtcaagaagaaggacctcaagcgcttcctcactcccgatgtaggttta
ctcgacgatgatcctgtggagcgcacacgccgtatcacggagggtccggaagccgaagac
gacgaatcaaaagcccccgacgagaaggagcaggtcatgaagggtgccagtttcagacgc
ttgaaccgcgctgtggctggcttgattgagagtttcagcatgataaactaccacaagctg
gacgtgaccaacgaggacagcgttgctgctatcctgagctacattgacgactgcatacag
ttccatgaagctcaagaccccaaggagcctcacgacgaggaaaccgaagactttgagggt
tag
>Fp118
atgagcaagttcggtgctatggttatgggccctgcaggcgcgggcaagtctactttttgc
gccgccctcatcacccatcttaaccttaaccgccgttccgccttttacatcaacctcgat
cctgccgccgagtctttcgaacatgagcctgatcttgatatcaaggagctcatctctctc
aaagatgctatggaagaggttggccttgggcccaatggcggtctcatctattgcttcgag
tttctcatggagaaccttgactggttgacggaagctcttgacaatctcaccgaagagtat
ctcatcattatcgacatgcctgggcagattgagttgtacacccatgttcctatcctgccg
gctctggtcaagtacttgtcgcagcctggatctctcgatattcgtatggccgctgtttac
ctcctcgaagccacatttgtcgttgatcgcgcaaaattcttctcgggaactctcagtgcc
atgagtgccatgctcatgctcgaggtgccgcacatcaacatcctgtccaagatggatctt
gtcaagggtcaggtcaagaagaaggacctcaagcgcttcctcactcccgatgtaggttta
ctcgacgatgatcctgtggagcgcacacgccgtatcacggagggtccggaagccgaagac
gacgaatcaaaagcccccgacgagaaggagcaggtcatgaagggtgccagtttcagacgc
ttgaaccgcgctgtggctggcttgattgagagtttcagcatgataaactaccacaagctg
gacgtgaccaacgaggacagcgttgctgctatcctgagctacattgacgactgcatacag
ttccatgaagctcaagaccccaaggagcctcacgacgaggaaaccgaagactttgagggt
tag
>Fp122
atgagcaagttcggtgctatggttatgggccctgcaggcgcgggcaagtctactttttgc
gccgccctcatcacccatcttaaccttaaccgccgttccgccttttacatcaacctcgat
cctgccgccgagtctttcgaacatgagcctgatcttgatatcaaggagctcatctctctc
aaagatgctatggaagaggttggccttgggcccaatggcggtctcatctattgcttcgag
tttctcatggagaaccttgactggttgacggaagctcttgacaatctcaccgaagagtat
ctcatcattatcgacatgcctgggcagattgagttgtacacccatgttcctatcctgccg
gctctggtcaagtacttgtcgcagcctggatctctcgatattcgtatggccgctgtttac
ctcctcgaagccacatttgtcgttgatcgcgcaaaattcttctcgggaactctcagtgcc
atgagtgccatgctcatgctcgaggtgccgcacatcaacatcctgtccaagatggatctt
gtcaagggtcaggtcaagaagaaggacctcaagcgcttcctcactcccgatgtaggttta
ctcgacgatgatcctgtggagcgcacacgccgtatcacggagggtccggaagccgaagac
gacgaatcaaaagcccccgacgagaaggagcaggtcatgaagggtgccagtttcagacgc
ttgaaccgcgctgtggctggcttgattgagagtttcagcatgataaactaccacaagctg
gacgtgaccaacgaggacagcgttgctgctatcctgagctacattgacgactgcatacag
ttccatgaagctcaagaccccaaggagcctcacgacgaggaaaccgaagactttgagggt
tag
>Fp125
atgagcaagttcggtgctatggttatgggccctgcaggcgcgggcaagtctactttttgc
gccgccctcatcacccatcttaaccttaaccgccgttccgccttttacatcaacctcgat
cctgccgccgagtctttcgaacatgagcctgatcttgatatcaaggagctcatctctctc
aaagatgctatggaagaggttggccttgggcccaatggcggtctcatctattgcttcgag
tttctcatggagaaccttgactggttgacggaagctcttgacaatctcaccgaagagtat
ctcatcattatcgacatgcctgggcagattgagttgtacacccatgttcctatcctgccg
gctctggtcaagtacttgtcgcagcctggatctctcgatattcgtatggccgctgtttac
ctcctcgaagccacatttgtcgttgatcgcgcaaaattcttctcgggaactctcagtgcc
atgagtgccatgctcatgctcgaggtgccgcacatcaacatcctgtccaagatggatctt
gtcaagggtcaggtcaagaagaaggacctcaagcgcttcctcactcccgatgtaggttta
ctcgacgatgatcctgtggagcgcacacgccgtatcacggagggtccggaagccgaagac
gacgaatcaaaagcccccgacgagaaggagcaggtcatgaagggtgccagtttcagacgc
ttgaaccgcgctgtggctggcttgattgagagtttcagcatgataaactaccacaagctg
gacgtgaccaacgaggacagcgttgctgctatcctgagctacattgacgactgcatacag
ttccatgaagctcaagaccccaaggagcctcacgacgaggaaaccgaagactttgagggt
tag
>Fp13r
atgagcaagttcggtgctatggttatgggccctgcaggcgcgggcaagtctactttttgc
gccgccctcatcacccatcttaaccttaaccgccgttccgccttttacatcaacctcgat
cctgccgccgagtctttcgaacatgagcctgatcttgatatcaaggagctcatctctctc
aaagatgctatggaagaggttggccttgggcccaatggcggtctcatctattgcttcgag
tttctcatggagaaccttgactggttgacggaagctcttgacaatctcaccgaagagtat
ctcatcattatcgacatgcctgggcagattgagttgtacacccatgttcctatcctgccg
gctctggtcaagtacttgtcgcagcctggatctctcgatattcgtatggccgctgtttac
ctcctcgaagccacatttgtcgttgatcgcgcaaaattcttctcgggaactctcagtgcc
atgagtgccatgctcatgctcgaggtgccgcacatcaacatcctgtccaagatggatctt
gtcaagggtcaggtcaagaagaaggacctcaagcgcttcctcactcccgatgtaggttta
ctcgacgatgatcctgtggagcgcacacgccgtatcacggagggtccggaagccgaagac
gacgaatcaaaagcccccgacgagaaggagcaggtcatgaagggtgccagtttcagacgc
ttgaaccgcgccgtggctggcttgattgagagtttcagcatgataaactaccacaagctg
gacgtgaccaacgaggacagtgttgctgctatcctgagctacattgacgactgcatacag
ttccatgaagctcaagaccccaaggagcctcacgacgaggaaaccgaagactttgagggt
tag
>Fp144
atgagcaagttcggtgctatggttatgggccctgcaggcgcgggcaagtctactttttgc
gccgccctcatcacccatcttaaccttaaccgccgttccgccttttacatcaacctcgat
cctgccgccgagtctttcgaacatgagcctgatcttgatatcaaggagctcatctctctc
aaagatgctatggaagaggttggccttgggcccaatggcggtctcatctattgcttcgag
tttctcatggagaaccttgactggttgacggaagctcttgacaatctcaccgaagagtat
ctcatcattatcgacatgcctgggcagattgagttgtacacccatgttcctatcctgccg
gctctggtcaagtacttgtcgcagcctggatctctcgatattcgtatggccgctgtttac
ctcctcgaagccacatttgtcgttgatcgcgcaaaattcttctcgggaactctcagtgcc
atgagtgccatgctcatgctcgaggtgccgcacatcaacatcctgtccaagatggatctt
gtcaagggtcaggtcaagaagaaggacctcaagcgcttcctcactcccgatgtaggttta
ctcgacgatgatcctgtggagcgcacacgccgtatcacggagggtccggaagccgaagac
gacgaatcaaaagcccccgacgagaaggagcaggtcatgaagggtgccagtttcagacgc
ttgaaccgcgctgtggctggcttgattgagagtttcagcatgataaactaccacaagctg
gacgtgaccaacgaggacagcgttgctgctatcctgagctacattgacgactgcatacag
ttccatgaagctcaagaccccaaggagcctcacgacgaggaaaccgaagactttgagggt
tag
>Fp146
atgagcaagttcggtgctatggttatgggccctgcaggcgcgggcaagtctactttttgc
gccgccctcatcacccatcttaaccttaaccgccgttccgccttttacatcaacctcgat
cctgccgccgagtctttcgaacatgagcctgatcttgatatcaaggagctcatctctctc
aaagatgctatggaagaggttggccttgggcccaatggcggtctcatctattgcttcgag
tttctcatggagaaccttgactggttgacggaagctcttgacaatctcaccgaagagtat
ctcatcattatcgacatgcctgggcagattgagttgtacacccatgttcctatcctgccg
gctctggtcaagtacttgtcgcagcctggatctctcgatattcgtatggccgctgtttac
ctcctcgaagccacatttgtcgttgatcgcgcaaaattcttctcgggaactctcagtgcc
atgagtgccatgctcatgctcgaggtgccgcacatcaacatcctgtccaagatggatctt
gtcaagggtcaggtcaagaagaaggacctcaagcgcttcctcactcccgatgtaggttta
ctcgacgatgatcctgtggagcgcacacgccgtatcacggagggtccggaagccgaagac
gacgaatcaaaagcccccgacgagaaggagcaggtcatgaagggtgccagtttcagacgc
ttgaaccgcgccgtggctggcttgattgagagtttcagcatgataaactaccacaagctg
gacgtgaccaacgaggacagtgttgctgctatcctgagctacattgacgactgcatacag
ttccatgaagctcaagaccccaaggagcctcacgacgaggaaaccgaagactttgagggt
tag
>Fp155
atgagcaagttcggtgctatggttatgggccctgcaggcgcgggcaagtctactttttgc
gccgccctcatcacccatcttaaccttaaccgccgttccgccttttacatcaacctcgat
cctgccgccgagtctttcgaacatgagcctgatcttgatatcaaggagctcatctctctc
aaagatgctatggaagaggttggccttgggcccaatggcggtctcatctattgcttcgag
tttctcatggagaaccttgactggttgacggaagctcttgacaatctcaccgaagagtat
ctcatcattatcgacatgcctgggcagattgagttgtacacccatgttcctatcctgccg
gctctggtcaagtacttgtcgcagcctggatctctcgatattcgtatggccgctgtttac
ctcctcgaagccacatttgtcgttgatcgcgcaaaattcttctcgggaactctcagtgcc
atgagtgccatgctcatgctcgaggtgccgcacatcaacatcctgtccaagatggatctt
gtcaagggtcaggtcaagaagaaggacctcaagcgcttcctcactcccgatgtaggttta
ctcgacgatgatcctgtggagcgcacacgccgtatcacggagggtccggaagccgaagac
gacgaatcaaaagcccccgacgagaaggagcaggtcatgaagggtgccagtttcagacgc
ttgaaccgcgctgtggctggcttgattgagagtttcagcatgataaactaccacaagctg
gacgtgaccaacgaggacagcgttgctgctatcctgagctacattgacgactgcatacag
ttccatgaagctcaagaccccaaggagcctcacgacgaggaaaccgaagactttgagggt
tag
>Fp157
atgagcaagttcggtgctatggttatgggccctgcaggcgcgggcaagtctactttttgc
gccgccctcatcacccatcttaaccttaaccgccgttccgccttttacatcaacctcgat
cctgccgccgagtctttcgaacatgagcctgatcttgatatcaaggagctcatctctctc
aaagatgctatggaagaggttggccttgggcccaatggcggtctcatctattgcttcgag
tttctcatggagaaccttgactggttgacggaagctcttgacaatctcaccgaagagtat
ctcatcattatcgacatgcctgggcagattgagttgtacacccatgttcctatcctgccg
gctctggtcaagtacttgtcgcagcctggatctctcgatattcgtatggccgctgtttac
ctcctcgaagccacatttgtcgttgatcgcgcaaaattcttctcgggaactctcagtgcc
atgagtgccatgctcatgctcgaggtgccgcacatcaacatcctgtccaagatggatctt
gtcaagggtcaggtcaagaagaaggacctcaagcgcttcctcactcccgatgtaggttta
ctcgacgatgatcctgtggagcgcacacgccgtatcacggagggtccggaagccgaagac
gacgaatcaaaagcccccgacgagaaggagcaggtcatgaagggtgccagtttcagacgc
ttgaaccgcgccgtggctggcttgattgagagtttcagcatgataaactaccacaagctg
gacgtgaccaacgaggacagtgttgctgctatcctgagctacattgacgactgcatacag
ttccatgaagctcaagaccccaaggagcctcacgacgaggaaaccgaagactttgagggt
tag
>Fp16r
atgagcaagttcggtgctatggttatgggccctgcaggcgcgggcaagtctactttttgc
gccgccctcatcacccatcttaaccttaaccgccgttccgccttttacatcaacctcgat
cctgccgccgagtctttcgaacatgagcctgatcttgatatcaaggagctcatctctctc
aaagatgctatggaagaggttggccttgggcccaatggcggtctcatctattgcttcgag
tttctcatggagaaccttgactggttgacggaagctcttgacaatctcaccgaagagtat
ctcatcattatcgacatgcctgggcagattgagttgtacacccatgttcctatcctgccg
gctctggtcaagtacttgtcgcagcctggatctctcgatattcgtatggccgctgtttac
ctcctcgaagccacatttgtcgttgatcgcgcaaaattcttctcgggaactctcagtgcc
atgagtgccatgctcatgctcgaggtgccgcacatcaacatcctgtccaagatggatctt
gtcaagggtcaggtcaagaagaaggacctcaagcgcttcctcactcccgatgtaggttta
ctcgacgatgatcctgtggagcgcacacgccgtatcacggagggtccggaagccgaagac
gacgaatcaaaagcccccgacgagaaggagcaggtcatgaagggtgccagtttcagacgc
ttgaaccgcgctgtggctggcttgattgagagtttcagcatgataaactaccacaagctg
gacgtgaccaacgaggacagcgttgctgctatcctgagctacattgacgactgcatacag
ttccatgaagctcaagaccccaaggagcctcacgacgaggaaaccgaagactttgagggt
tag
>Fp1r
atgagcaagttcggtgctatggttatgggccctgcaggcgcgggcaagtctactttttgc
gccgccctcatcacccatcttaaccttaaccgccgttccgccttttacatcaacctcgat
cctgccgccgagtctttcgaacatgagcctgatcttgatatcaaggagctcatctctctc
aaagatgctatggaagaggttggccttgggcccaatggcggtctcatctattgcttcgag
tttctcatggagaaccttgactggttgacggaagctcttgacaatctcaccgaagagtat
ctcatcattatcgacatgcctgggcagattgagttgtacacccatgttcctatcctgccg
gctctggtcaagtacttgtcgcagcctggatctctcgatattcgtatggccgctgtttac
ctcctcgaagccacatttgtcgttgatcgcgcaaaattcttctcgggaactctcagtgcc
atgagtgccatgctcatgctcgaggtgccgcacatcaacatcctgtccaagatggatctt
gtcaagggtcaggtcaagaagaaggacctcaagcgcttcctcactcccgatgtaggttta
ctcgacgatgatcctgtggagcgcacacgccgtatcacggagggtccggaagccgaagac
gacgaatcaaaagcccccgacgagaaggagcaggtcatgaagggtgccagtttcagacgc
ttgaaccgcgctgtggctggcttgattgagagtttcagcatgataaactaccacaagctg
gacgtgaccaacgaggacagcgttgctgctatcctgagctacattgacgactgcatacag
ttccatgaagctcaagaccccaaggagcctcacgacgaggaaaccgaagactttgagggt
tag
>Fp21r
atgagcaagttcggtgctatggttatgggccctgcaggcgcgggcaagtctactttttgc
gccgccctcatcacccatcttaaccttaaccgccgttccgccttttacatcaacctcgat
cctgccgccgagtctttcgaacatgagcctgatcttgatatcaaggagctcatctctctc
aaagatgctatggaagaggttggccttgggcccaatggcggtctcatctattgcttcgag
tttctcatggagaaccttgactggttgacggaagctcttgacaatctcaccgaagagtat
ctcatcattatcgacatgcctgggcagattgagttgtacacccatgttcctatcctgccg
gctctggtcaagtacttgtcgcagcctggatctctcgatattcgtatggccgctgtttac
ctcctcgaagccacatttgtcgttgatcgcgcaaaattcttctcgggaactctcagtgcc
atgagtgccatgctcatgctcgaggtgccgcacatcaacatcctgtccaagatggatctt
gtcaagggtcaggtcaagaagaaggacctcaagcgcttcctcactcccgatgtaggttta
ctcgacgatgatcctgtggagcgcacacgccgtatcacggagggtccggaagccgaagac
gacgaatcaaaagcccccgacgagaaggagcaggtcatgaagggtgccagtttcagacgc
ttgaaccgcgctgtggctggcttgattgagagtttcagcatgataaactaccacaagctg
gacgtgaccaacgaggacagcgttgctgctatcctgagctacattgacgactgcatacag
ttccatgaagctcaagaccccaaggagcctcacgacgaggaaaccgaagactttgagggt
tag
>Fp24r
atgagcaagttcggtgctatggttatgggccctgcaggcgcgggcaagtctactttttgc
gccgccctcatcacccatcttaaccttaaccgccgttccgccttttacatcaacctcgat
cctgccgccgagtctttcgaacatgagcctgatcttgatatcaaggagctcatctctctc
aaagatgctatggaagaggttggccttgggcccaatggcggtctcatctattgcttcgag
tttctcatggagaaccttgactggttgacggaagctcttgacaatctcaccgaagagtat
ctcatcattatcgacatgcctgggcagattgagttgtacacccatgttcctatcctgccg
gctctggtcaagtacttgtcgcagcctggatctctcgatattcgtatggccgctgtttac
ctcctcgaagccacatttgtcgttgatcgcgcaaaattcttctcgggaactctcagtgcc
atgagtgccatgctcatgctcgaggtgccgcacatcaacatcctgtccaagatggatctt
gtcaagggtcaggtcaagaagaaggacctcaagcgcttcctcactcccgatgtaggttta
ctcgacgatgatcctgtggagcgcacacgccgtatcacggagggtccggaagccgaagac
gacgaatcaaaagcccccgacgagaaggagcaggtcatgaagggtgccagtttcagacgc
ttgaaccgcgctgtggctggcttgattgagagtttcagcatgataaactaccacaagctg
gacgtgaccaacgaggacagcgttgctgctatcctgagctacattgacgactgcatacag
ttccatgaagctcaagaccccaaggagcctcacgacgaggaaaccgaagactttgagggt
tag
>Fp2516
atgagcaagttcggtgctatggttatgggccctgcaggcgcgggcaagtctactttttgc
gccgccctcatcacccatcttaaccttaaccgccgttccgccttttacatcaacctcgat
cctgccgccgagtctttcgaacatgagcctgatcttgatatcaaggagctcatctctctc
aaagatgctatggaagaggttggccttgggcccaatggcggtctcatctattgcttcgag
tttctcatggagaaccttgactggttgacggaagctcttgacaatctcaccgaagagtat
ctcatcattatcgacatgcctgggcagattgagttgtacacccatgttcctatcctgccg
gctctggtcaagtacttgtcgcagcctggatctctcgatattcgtatggccgctgtttac
ctcctcgaagccacatttgtcgttgatcgcgcaaaattcttctcgggaactctcagtgcc
atgagtgccatgctcatgctcgaggtgccgcacatcaacatcctgtccaagatggatctt
gtcaagggtcaggtcaagaagaaggacctcaagcgcttcctcactcccgatgtaggttta
ctcgacgatgatcctgtggagcgcacacgccgtatcacggagggtccggaagccgaagac
gacgaatcaaaagcccccgacgagaaggagcaggtcatgaagggtgccagtttcagacgc
ttgaaccgcgctgtggctggcttgattgagagtttcagcatgataaactaccacaagctg
gacgtgaccaacgaggacagcgttgctgctatcctgagctacattgacgactgcatacag
ttccatgaagctcaagaccccaaggagcctcacgacgaggaaaccgaagactttgagggt
tag
>Fp26r
atgagcaagttcggtgctatggttatgggccctgcaggcgcgggcaagtctactttttgc
gccgccctcatcacccatcttaaccttaaccgccgttccgccttttacatcaacctcgat
cctgccgccgagtctttcgaacatgagcctgatcttgatatcaaggagctcatctctctc
aaagatgctatggaagaggttggccttgggcccaatggcggtctcatctattgcttcgag
tttctcatggagaaccttgactggttgacggaagctcttgacaatctcaccgaagagtat
ctcatcattatcgacatgcctgggcagattgagttgtacacccatgttcctatcctgccg
gctctggtcaagtacttgtcgcagcctggatctctcgatattcgtatggccgctgtttac
ctcctcgaagccacatttgtcgttgatcgcgcaaaattcttctcgggaactctcagtgcc
atgagtgccatgctcatgctcgaggtgccgcacatcaacatcctgtccaagatggatctt
gtcaagggtcaggtcaagaagaaggacctcaagcgcttcctcactcccgatgtaggttta
ctcgacgatgatcctgtggagcgcacacgccgtatcacggagggtccggaagccgaagac
gacgaatcaaaagcccccgacgagaaggagcaggtcatgaagggtgccagtttcagacgc
ttgaaccgcgctgtggctggcttgattgagagtttcagcatgataaactaccacaagctg
gacgtgaccaacgaggacagcgttgctgctatcctgagctacattgacgactgcatacag
ttccatgaagctcaagaccccaaggagcctcacgacgaggaaaccgaagactttgagggt
tag
>Fp33
atgagcaagttcggtgctatggttatgggccctgcaggcgcgggcaagtctactttttgc
gccgccctcatcacccatcttaaccttaaccgccgttccgccttttacatcaacctcgat
cctgccgccgagtctttcgaacatgagcctgatcttgatatcaaggagctcatctctctc
aaagatgctatggaagaggttggccttgggcccaatggcggtctcatctattgcttcgag
tttctcatggagaaccttgactggttgacggaagctcttgacaatctcaccgaagagtat
ctcatcattatcgacatgcctgggcagattgagttgtacacccatgttcctatcctgccg
gctctggtcaagtacttgtcgcagcctggatctctcgatattcgtatggccgctgtttac
ctcctcgaagccacatttgtcgttgatcgcgcaaaattcttctcgggaactctcagtgcc
atgagtgccatgctcatgctcgaggtgccgcacatcaacatcctgtccaagatggatctt
gtcaagggtcaggtcaagaagaaggacctcaagcgcttcctcactcccgatgtaggttta
ctcgacgatgatcctgtggagcgcacacgccgtatcacggagggtccggaagccgaagac
gacgaatcaaaagcccccgacgagaaggagcaggtcatgaagggtgccagtttcagacgc
ttgaaccgcgctgtggctggcttgattgagagtttcagcatgataaactaccacaagctg
gacgtgaccaacgaggacagcgttgctgctatcctgagctacattgacgactgcatacag
ttccatgaagctcaagaccccaaggagccgcacgacgaggaaaccgaagactttgagggt
tag
>Fp34
atgagcaagttcggtgctatggttatgggccctgcaggcgcgggcaagtctactttttgc
gccgccctcatcacccatcttaaccttaaccgccgttccgccttttacatcaacctcgat
cctgccgccgagtctttcgaacatgagcctgatcttgatatcaaggagctcatctctctc
aaagatgctatggaagaggttggccttgggcccaatggcggtctcatctattgcttcgag
tttctcatggagaaccttgactggttgacggaagctcttgacaatctcaccgaagagtat
ctcatcattatcgacatgcctgggcagattgagttgtacacccatgttcctatcctgccg
gctctggtcaagtacttgtcgcagcctggatctctcgatattcgtatggccgctgtttac
ctcctcgaagccacatttgtcgttgatcgcgcaaaattcttctcgggaactctcagtgcc
atgagtgccatgctcatgctcgaggtgccgcacatcaacatcctgtccaagatggatctt
gtcaagggtcaggtcaagaagaaggacctcaagcgcttcctcactcccgatgtaggttta
ctcgacgatgatcctgtggagcgcacacgccgtatcacggagggtccggaagccgaagac
gacgaatcaaaagcccccgacgagaaggagcaggtcatgaagggtgccagtttcagacgc
ttgaaccgcgctgtggctggcttgattgagagtttcagcatgataaactaccacaagctg
gacgtgaccaacgaggacagcgttgctgctatcctgagctacattgacgactgcatacag
ttccatgaagctcaagaccccaaggagcctcacgacgaggaaaccgaagactttgagggt
tag
>Fp35
atgagcaagttcggtgctatggttatgggccctgcaggcgcgggcaagtctactttttgc
gccgccctcatcacccatcttaaccttaaccgccgttccgccttttacatcaacctcgat
cctgccgccgagtctttcgaacatgagcctgatcttgatatcaaggagctcatctctctc
aaagatgctatggaagaggttggccttgggcccaatggcggtctcatctattgcttcgag
tttctcatggagaaccttgactggttgacggaagctcttgacaatctcaccgaagagtat
ctcatcattatcgacatgcctgggcagattgagttgtacacccatgttcctatcctgccg
gctctggtcaagtacttgtcgcagcctggatctctcgatattcgtatggccgctgtttac
ctcctcgaagccacatttgtcgttgatcgcgcaaaattcttctcgggaactctcagtgcc
atgagtgccatgctcatgctcgaggtgccgcacatcaacatcctgtccaagatggatctt
gtcaagggtcaggtcaagaagaaggacctcaagcgcttcctcactcccgatgtaggttta
ctcgacgatgatcctgtggagcgcacacgccgtatcacggagggtccggaagccgaagac
gacgaatcaaaagcccccgacgagaaggagcaggtcatgaagggtgccagtttcagacgc
ttgaaccgcgctgtggctggcttgattgagagtttcagcatgataaactaccacaagctg
gacgtgaccaacgaggacagcgttgctgctatcctgagctacattgacgactgcatacag
ttccatgaagctcaagaccccaaggagcctcacgacgaggaaaccgaagactttgagggt
tag
>Fp38
atgagcaagttcggtgctatggttatgggccctgcaggcgcgggcaagtctactttttgc
gccgccctcatcacccatcttaaccttaaccgccgttccgccttttacatcaacctcgat
cctgccgccgagtctttcgaacatgagcctgatcttgatatcaaggagctcatctctctc
aaagatgctatggaagaggttggccttgggcccaatggcggtctcatctattgcttcgag
tttctcatggagaaccttgactggttgacggaagctcttgacaatctcaccgaagagtat
ctcatcattatcgacatgcctgggcagattgagttgtacacccatgttcctatcctgccg
gctctggtcaagtacttgtcgcagcctggatctctcgatattcgtatggccgctgtttac
ctcctcgaagccacatttgtcgttgatcgcgcaaaattcttctcgggaactctcagtgcc
atgagtgccatgctcatgctcgaggtgccgcacatcaacatcctgtccaagatggatctt
gtcaagggtcaggtcaagaagaaggacctcaagcgcttcctcactcccgatgtaggttta
ctcgacgatgatcctgtggagcgcacacgccgtatcacggagggtccggaagccgaagac
gacgaatcaaaagcccccgacgagaaggagcaggtcatgaagggtgccagtttcagacgc
ttgaaccgcgctgtggctggcttgattgagagtttcagcatgataaactaccacaagctg
gacgtgaccaacgaggacagcgttgctgctatcctgagctacattgacgactgcatacag
ttccatgaagctcaagaccccaaggagcctcacgacgaggaaaccgaagactttgagggt
tag
>Fp39
atgagcaagttcggtgctatggttatgggccctgcaggcgcgggcaagtctactttttgc
gccgccctcatcacccatcttaaccttaaccgccgttccgccttttacatcaacctcgat
cctgccgccgagtctttcgaacatgagcctgatcttgatatcaaggagctcatctctctc
aaagatgctatggaagaggttggccttgggcccaatggcggtctcatctattgcttcgag
tttctcatggagaaccttgactggttgacggaagctcttgacaatctcaccgaagagtat
ctcatcattatcgacatgcctgggcagattgagttgtacacccatgttcctatcctgccg
gctctggtcaagtacttgtcgcagcctggatctctcgatattcgtatggccgctgtttac
ctcctcgaagccacatttgtcgttgatcgcgcaaaattcttctcgggaactctcagtgcc
atgagtgccatgctcatgctcgaggtgccgcacatcaacatcctgtccaagatggatctt
gtcaagggtcaggtcaagaagaaggacctcaagcgcttcctcactcccgatgtaggttta
ctcgacgatgatcctgtggagcgcacacgccgtatcacggagggtccggaagccgaagac
gacgaatcaaaagcccccgacgagaaggagcaggtcatgaagggtgccagtttcagacgc
ttgaaccgcgctgtggctggcttgattgagagtttcagcatgataaactaccacaagctg
gacgtgaccaacgaggacagcgttgctgctatcctgagctacattgacgactgcatacag
ttccatgaagctcaagaccccaaggagcctcacgacgaggaaaccgaagactttgagggt
tag
>Fp42
atgagcaagttcggtgctatggttatgggccctgcaggcgcgggcaagtctactttttgc
gccgccctcatcacccatcttaaccttaaccgccgttccgccttttacatcaacctcgat
cctgccgccgagtctttcgaacatgagcctgatcttgatatcaaggagctcatctctctc
aaagatgctatggaagaggttggccttgggcccaatggcggtctcatctattgcttcgag
tttctcatggagaaccttgactggttgacggaagctcttgacaatctcaccgaagagtat
ctcatcattatcgacatgcctgggcagattgagttgtacacccatgttcctatcctgccg
gctctggtcaagtacttgtcgcagcctggatctctcgatattcgtatggccgctgtttac
ctcctcgaagccacatttgtcgttgatcgcgcaaaattcttctcgggaactctcagtgcc
atgagtgccatgctcatgctcgaggtgccgcacatcaacatcctgtccaagatggatctt
gtcaagggtcaggtcaagaagaaggacctcaagcgcttcctcactcccgatgtaggttta
ctcgacgatgatcctgtggagcgcacacgccgtatcacggagggtccggaagccgaagac
gacgaatcaaaagcccccgacgagaaggagcaggtcatgaagggtgccagtttcagacgc
ttgaaccgcgctgtggctggcttgattgagagtttcagcatgataaactaccacaagctg
gacgtgaccaacgaggacagcgttgctgctatcctgagctacattgacgactgcatacag
ttccatgaagctcaagaccccaaggagcctcacgacgaggaaaccgaagactttgagggt
tag
>Fp44
atgagcaagttcggtgctatggttatgggccctgcaggcgcgggcaagtctactttttgc
gccgccctcatcacccatcttaaccttaaccgccgttccgccttttacatcaacctcgat
cctgccgccgagtctttcgaacatgagcctgatcttgatatcaaggagctcatctctctc
aaagatgctatggaagaggttggccttgggcccaatggcggtctcatctattgcttcgag
tttctcatggagaaccttgactggttgacggaagctcttgacaatctcaccgaagagtat
ctcatcattatcgacatgcctgggcagattgagttgtacacccatgttcctatcctgccg
gctctggtcaagtacttgtcgcagcctggatctctcgatattcgtatggccgctgtttac
ctcctcgaagccacatttgtcgttgatcgcgcaaaattcttctcgggaactctcagtgcc
atgagtgccatgctcatgctcgaggtgccgcacatcaacatcctgtccaagatggatctt
gtcaagggtcaggtcaagaagaaggacctcaagcgcttcctcactcccgatgtaggttta
ctcgacgatgatcctgtggagcgcacacgccgtatcacggagggtccggaagccgaagac
gacgaatcaaaagcccccgacgagaaggagcaggtcatgaagggtgccagtttcagacgc
ttgaaccgcgctgtggctggcttgattgagagtttcagcatgataaactaccacaagctg
gacgtgaccaacgaggacagcgttgctgctatcctgagctacattgacgactgcatacag
ttccatgaagctcaagaccccaaggagcctcacgacgaggaaaccgaagactttgagggt
tag
>Fp49
atgagcaagttcggtgctatggttatgggccctgcaggcgcgggcaagtctactttttgc
gccgccctcatcacccatcttaaccttaaccgccgttccgccttttacatcaacctcgat
cctgccgccgagtctttcgaacatgagcctgatcttgatatcaaggagctcatctctctc
aaagatgctatggaagaggttggccttgggcccaatggcggtctcatctattgcttcgag
tttctcatggagaaccttgactggttgacggaagctcttgacaatctcaccgaagagtat
ctcatcattatcgacatgcctgggcagattgagttgtacacccatgttcctatcctgccg
gctctggtcaagtacttgtcgcagcctggatctctcgatattcgtatggccgctgtttac
ctcctcgaagccacatttgtcgttgatcgcgcaaaattcttctcgggaactctcagtgcc
atgagtgccatgctcatgctcgaggtgccgcacatcaacatcctgtccaagatggatctt
gtcaagggtcaggtcaagaagaaggacctcaagcgcttcctcactcccgatgtaggttta
ctcgacgatgatcctgtggagcgcacacgccgtatcacggagggtccggaagccgaagac
gacgaatcaaaagcccccgacgagaaggagcaggtcatgaagggtgccagtttcagacgc
ttgaaccgcgctgtggctggcttgattgagagtttcagcatgataaactaccacaagctg
gacgtgaccaacgaggacagcgttgctgctatcctgagctacattgacgactgcatacag
ttccatgaagctcaagaccccaaggagcctcacgacgaggaaaccgaagactttgagggt
tag
>Fp50
atgagcaagttcggtgctatggttatgggccctgcaggcgcgggcaagtctactttttgc
gccgccctcatcacccatcttaaccttaaccgccgttccgccttttacatcaacctcgat
cctgccgccgagtctttcgaacatgagcctgatcttgatatcaaggagctcatctctctc
aaagatgctatggaagaggttggccttgggcccaatggcggtctcatctattgcttcgag
tttctcatggagaaccttgactggttgacggaagctcttgacaatctcaccgaagagtat
ctcatcattatcgacatgcctgggcagattgagttgtacacccatgttcctatcctgccg
gctctggtcaagtacttgtcgcagcctggatctctcgatattcgtatggccgctgtttac
ctcctcgaagccacatttgtcgttgatcgcgcaaaattcttctcgggaactctcagtgcc
atgagtgccatgctcatgctcgaggtgccgcacatcaacatcctgtccaagatggatctt
gtcaagggtcaggtcaagaagaaggacctcaagcgcttcctcactcccgatgtaggttta
ctcgacgatgatcctgtggagcgcacacgccgtatcacggagggtccggaagccgaagac
gacgaatcaaaagcccccgacgagaaggagcaggtcatgaagggtgccagtttcagacgc
ttgaaccgcgctgtggctggcttgattgagagtttcagcatgataaactaccacaagctg
gacgtgaccaacgaggacagcgttgctgctatcctgagctacattgacgactgcatacag
ttccatgaagctcaagaccccaaggagcctcacgacgaggaaaccgaagactttgagggt
tag
>Fp51
atgagcaagttcggtgctatggttatgggccctgcaggcgcgggcaagtctactttttgc
gccgccctcatcacccatcttaaccttaaccgccgttccgccttttacatcaacctcgat
cctgccgccgagtctttcgaacatgagcctgatcttgatatcaaggagctcatctctctc
aaagatgctatggaagaggttggccttgggcccaatggcggtctcatctattgcttcgag
tttctcatggagaaccttgactggttgacggaagctcttgacaatctcaccgaagagtat
ctcatcattatcgacatgcctgggcagattgagttgtacacccatgttcctatcctgccg
gctctggtcaagtacttgtcgcagcctggatctctcgatattcgtatggccgctgtttac
ctcctcgaagccacatttgtcgttgatcgcgcaaaattcttctcgggaactctcagtgcc
atgagtgccatgctcatgctcgaggtgccgcacatcaacatcctgtccaagatggatctt
gtcaagggtcaggtcaagaagaaggacctcaagcgcttcctcactcccgatgtaggttta
ctcgacgatgatcctgtggagcgcacacgccgtatcacggagggtccggaagccgaagac
gacgaatcaaaagcccccgacgagaaggagcaggtcatgaagggtgccagtttcagacgc
ttgaaccgcgctgtggctggcttgattgagagtttcagcatgataaactaccacaagctg
gacgtgaccaacgaggacagcgttgctgctatcctgagctacattgacgactgcatacag
ttccatgaagctcaagaccccaaggagcctcacgacgaggaaaccgaagactttgagggt
tag
>Fp59
atgagcaagttcggtgctatggttatgggccctgcaggcgcgggcaagtctactttttgc
gccgccctcatcacccatcttaaccttaaccgccgttccgccttttacatcaacctcgat
cctgccgccgagtctttcgaacatgagcctgatcttgatatcaaggagctcatctctctc
aaagatgctatggaagaggttggccttgggcccaatggcggtctcatctattgcttcgag
tttctcatggagaaccttgactggttgacggaagctcttgacaatctcaccgaagagtat
ctcatcattatcgacatgcctgggcagattgagttgtacacccatgttcctatcctgccg
gctctggtcaagtacttgtcgcagcctggatctctcgatattcgtatggccgctgtttac
ctcctcgaagccacatttgtcgttgatcgcgcaaaattcttctcgggaactctcagtgcc
atgagtgccatgctcatgctcgaggtgccgcacatcaacatcctgtccaagatggatctt
gtcaagggtcaggtcaagaagaaggacctcaagcgcttcctcactcccgatgtaggttta
ctcgacgatgatcctgtggagcgcacacgccgtatcacggagggtccggaagccgaagac
gacgaatcaaaagcccccgacgagaaggagcaggtcatgaagggtgccagtttcagacgc
ttgaaccgcgctgtggctggcttgattgagagtttcagcatgataaactaccacaagctg
gacgtgaccaacgaggacagcgttgctgctatcctgagctacattgacgactgcatacag
ttccatgaagctcaagaccccaaggagcctcacgacgaggaaaccgaagactttgagggt
tag
>Fp63
atgagcaagttcggtgctatggttatgggccctgcaggcgcgggcaagtctactttttgc
gccgccctcatcacccatcttaaccttaaccgccgttccaccttttacatcaacctcgat
cctgccgccgagtctttcgaacatgagcctgatcttgatatcaaggagctcatctctctc
aaagatgctatggaagaggttggccttgggcccaatggcggtctcatctattgcttcgag
tttctcatggagaaccttgactggttgacggaagctcttgacaatctcaccgaagagtat
ctcatcattatcgacatgcctgggcagattgagttgtacacccatgttcctatcctgccg
gctctggtcaagtacttgtcgcagcctggatctctcgatattcgtatggccgctgtttac
ctcctcgaagccacatttgtcgttgatcgcgcaaaattcttctcgggaactctcagtgcc
atgagtgccatgctcatgctcgaggtgccgcacatcaacatcctgtccaagatggatctt
gtcaagggtcaggtcaagaagaaggacctcaagcgcttcctcactcccgatgtaggttta
ctcgacgatgatcctgtggagcgcacacgccgtatcacggagggtccggaagccgaagac
gacgaatcaaaagcccccgacgagaaggagcaggtcatgaagggtgccagtttcagacgc
ttgaaccgcgctgtggctggcttgattgagagtttcagcatgataaactaccacaagctg
gacgtgaccaacgaggacagcgttgctgctatcctgagctacattgacgactgcatacag
ttccatgaagctcaagaccccaaggagcctcacgacgaggaaaccgaagactttgagggt
tag
>Fp65
atgagcaagttcggtgctatggttatgggccctgcaggcgcgggcaagtctactttttgc
gccgccctcatcacccatcttaaccttaaccgccgttccgccttttacatcaacctcgat
cctgccgccgagtctttcgaacatgagcctgatcttgatatcaaggagctcatctctctc
aaagatgctatggaagaggttggccttgggcccaatggcggtctcatctattgcttcgag
tttctcatggagaaccttgactggttgacggaagctcttgacaatctcaccgaagagtat
ctcatcattatcgacatgcctgggcagattgagttgtacacccatgttcctatcctgccg
gctctggtcaagtacttgtcgcagcctggatctctcgatattcgtatggccgctgtttac
ctcctcgaagccacatttgtcgttgatcgcgcaaaattcttctcgggaactctcagtgcc
atgagtgccatgctcatgctcgaggtgccgcacatcaacatcctgtccaagatggatctt
gtcaagggtcaggtcaagaagaaggacctcaagcgcttcctcactcccgatgtaggttta
ctcgacgatgatcctgtggagcgcacacgccgtatcacggagggtccggaagccgaagac
gacgaatcaaaagcccccgacgagaaggagcaggtcatgaagggtgccagtttcagacgc
ttgaaccgcgctgtggctggcttgattgagagtttcagcatgataaactaccacaagctg
gacgtgaccaacgaggacagcgttgctgctatcctgagctacattgacgactgcatacag
ttccatgaagctcaagaccccaaggagcctcacgacgaggaaaccgaagactttgagggt
tag
>Fp66
atgagcaagttcggtgctatggttatgggccctgcaggcgcgggcaagtctactttttgc
gccgccctcatcacccatcttaaccttaaccgccgttccgccttttacatcaacctcgat
cctgccgccgagtctttcgaacatgagcctgatcttgatatcaaggagctcatctctctc
aaagatgctatggaagaggttggccttgggcccaatggcggtctcatctattgcttcgag
tttctcatggagaaccttgactggttgacggaagctcttgacaatctcaccgaagagtat
ctcatcattatcgacatgcctgggcagattgagttgtacacccatgttcctatcctgccg
gctctggtcaagtacttgtcgcagcctggatctctcgatattcgtatggccgctgtttac
ctcctcgaagccacatttgtcgttgatcgcgcaaaattcttctcgggaactctcagtgcc
atgagtgccatgctcatgctcgaggtgccgcacatcaacatcctgtccaagatggatctt
gtcaagggtcaggtcaagaagaaggacctcaagcgcttcctcactcccgatgtaggttta
ctcgacgatgatcctgtggagcgcacacgccgtatcacggagggtccggaagccgaagac
gacgaatcaaaagcccccgacgagaaggagcaggtcatgaagggtgccagtttcagacgc
ttgaaccgcgctgtggctggcttgattgagagtttcagcatgataaactaccacaagctg
gacgtgaccaacgaggacagcgttgctgctatcctgagctacattgacgactgcatacag
ttccatgaagctcaagaccccaaggagcctcacgacgaggaaaccgaagactttgagggt
tag
>Fp72
atgagcaagttcggtgctatggttatgggccctgcaggcgcgggcaagtctactttttgc
gccgccctcatcacccatcttaaccttaaccgccgttccgccttttacatcaacctcgat
cctgccgccgagtctttcgaacatgagcctgatcttgatatcaaggagctcatctctctc
aaagatgctatggaagaggttggccttgggcccaatggcggtctcatctattgcttcgag
tttctcatggagaaccttgactggttgacggaagctcttgacaatctcaccgaagagtat
ctcatcattatcgacatgcctgggcagattgagttgtacacccatgttcctatcctgccg
gctctggtcaagtacttgtcgcagcctggatctctcgatattcgtatggccgctgtttac
ctcctcgaagccacatttgtcgttgatcgcgcaaaattcttctcgggaactctcagtgcc
atgagtgccatgctcatgctcgaggtgccgcacatcaacatcctgtccaagatggatctt
gtcaagggtcaggtcaagaagaaggacctcaagcgcttcctcactcccgatgtaggttta
ctcgacgatgatcctgtggagcgcacacgccgtatcacggagggtccggaagccgaagac
gacgaatcaaaagcccccgacgagaaggagcaggtcatgaagggtgccagtttcagacgc
ttgaaccgcgctgtggctggcttgattgagagtttcagcatgataaactaccacaagctg
gacgtgaccaacgaggacagcgttgctgctatcctgagctacattgacgactgcatacag
ttccatgaagctcaagaccccaaggagcctcacgacgaggaaaccgaagactttgagggt
tag
>Fp73
atgagcaagttcggtgctatggttatgggccctgcaggcgcgggcaagtctactttttgc
gccgccctcatcacccatcttaaccttaaccgccgttccgccttttacatcaacctcgat
cctgccgccgagtctttcgaacatgagcctgatcttgatatcaaggagctcatctctctc
aaagatgctatggaagaggttggccttgggcccaatggcggtctcatctattgcttcgag
tttctcatggagaaccttgactggttgacggaagctcttgacaatctcaccgaagagtat
ctcatcattatcgacatgcctgggcagattgagttgtacacccatgttcctatcctgccg
gctctggtcaagtacttgtcgcagcctggatctctcgatattcgtatggccgctgtttac
ctcctcgaagccacatttgtcgttgatcgcgcaaaattcttctcgggaactctcagtgcc
atgagtgccatgctcatgctcgaggtgccgcacatcaacatcctgtccaagatggatctt
gtcaagggtcaggtcaagaagaaggacctcaagcgcttcctcactcccgatgtaggttta
ctcgacgatgatcctgtggagcgcacacgccgtatcacggagggtccggaagccgaagac
gacgaatcaaaagcccccgacgagaaggagcaggtcatgaagggtgccagtttcagacgc
ttgaaccgcgctgtggctggcttgattgagagtttcagcatgataaactaccacaagctg
gacgtgaccaacgaggacagcgttgctgctatcctgagctacattgacgactgcatacag
ttccatgaagctcaagaccccaaggagcctcacgacgaggaaaccgaagactttgagggt
tag
>Fp76
atgagcaagttcggtgctatggttatgggccctgcaggcgcgggcaagtctactttttgc
gccgccctcatcacccatcttaaccttaaccgccgttccgccttttacatcaacctcgat
cctgccgccgagtctttcgaacatgagcctgatcttgatatcaaggagctcatctctctc
aaagatgctatggaagaggttggccttgggcccaatggcggtctcatctattgcttcgag
tttctcatggagaaccttgactggttgacggaagctcttgacaatctcaccgaagagtat
ctcatcattatcgacatgcctgggcagattgagttgtacacccatgttcctatcctgccg
gctctggtcaagtacttgtcgcagcctggatctctcgatattcgtatggccgctgtttac
ctcctcgaagccacatttgtcgttgatcgcgcaaaattcttctcgggaactctcagtgcc
atgagtgccatgctcatgctcgaggtgccgcacatcaacatcctgtccaagatggatctt
gtcaagggtcaggtcaagaagaaggacctcaagcgcttcctcactcccgatgtaggttta
ctcgacgatgatcctgtggagcgcacacgccgtatcacggagggtccggaagccgaagac
gacgaatcaaaagcccccgacgagaaggagcaggtcatgaagggtgccagtttcagacgc
ttgaaccgcgctgtggctggcttgattgagagtttcagcatgataaactaccacaagctg
gacgtgaccaacgaggacagcgttgctgctatcctgagctacattgacgactgcatacag
ttccatgaagctcaagaccccaaggagcctcacgacgaggaaaccgaagactttgagggt
tag
>Fp78
atgagcaagttcggtgctatggttatgggccctgcaggcgcgggcaagtctactttttgc
gccgccctcatcacccatcttaaccttaaccgccgttccgccttttacatcaacctcgat
cctgccgccgagtctttcgaacatgagcctgatcttgatatcaaggagctcatctctctc
aaagatgctatggaagaggttggccttgggcccaatggcggtctcatctattgcttcgag
tttctcatggagaaccttgactggttgacggaagctcttgacaatctcaccgaagagtat
ctcatcattatcgacatgcctgggcagattgagttgtacacccatgttcctatcctgccg
gctctggtcaagtacttgtcgcagcctggatctctcgatattcgtatggccgctgtttac
ctcctcgaagccacatttgtcgttgatcgcgcaaaattcttctcgggaactctcagtgcc
atgagtgccatgctcatgctcgaggtgccgcacatcaacatcctgtccaagatggatctt
gtcaagggtcaggtcaagaagaaggacctcaagcgcttcctcactcccgatgtaggttta
ctcgacgatgatcctgtggagcgcacacgccgtatcacggagggtccggaagccgaagac
gacgaatcaaaagcccccgacgagaaggagcaggtcatgaagggtgccagtttcagacgc
ttgaaccgcgctgtggctggcttgattgagagtttcagcatgataaactaccacaagctg
gacgtgaccaacgaggacagcgttgctgctatcctgagctacattgacgactgcatacag
ttccatgaagctcaagaccccaaggagcctcacgacgaggaaaccgaagactttgagggt
tag
>Fp81
atgagcaagttcggtgctatggttatgggccctgcaggcgcgggcaagtctactttttgc
gccgccctcatcacccatcttaaccttaaccgccgttccgccttttacatcaacctcgat
cctgccgccgagtctttcgaacatgagcctgatcttgatatcaaggagctcatctctctc
aaagatgctatggaagaggttggccttgggcccaatggcggtctcatctattgcttcgag
tttctcatggagaaccttgactggttgacggaagctcttgacaatctcaccgaagagtat
ctcatcattatcgacatgcctgggcagattgagttgtacacccatgttcctatcctgccg
gctctggtcaagtacttgtcgcagcctggatctctcgatattcgtatggccgctgtttac
ctcctcgaagccacatttgtcgttgatcgcgcaaaattcttctcgggaactctcagtgcc
atgagtgccatgctcatgctcgaggtgccgcacatcaacatcctgtccaagatggatctt
gtcaagggtcaggtcaagaagaaggacctcaagcgcttcctcactcccgatgtaggttta
ctcgacgatgatcctgtggagcgcacacgccgtatcacggagggtccggaagccgaagac
gacgaatcaaaagcccccgacgagaaggagcaggtcatgaagggtgccagtttcagacgc
ttgaaccgcgctgtggctggcttgattgagagtttcagcatgataaactaccacaagctg
gacgtgaccaacgaggacagcgttgctgctatcctgagctacattgacgactgcatacag
ttccatgaagctcaagaccccaaggagcctcacgacgaggaaaccgaagactttgagggt
tag
>Fp84
atgagcaagttcggtgctatggttatgggccctgcaggcgcgggcaagtctactttttgc
gccgccctcatcacccatcttaaccttaaccgccgttccgccttttacatcaacctcgat
cctgccgccgagtctttcgaacatgagcctgatcttgatatcaaggagctcatctctctc
aaagatgctatggaagaggttggccttgggcccaatggcggtctcatctattgcttcgag
tttctcatggagaaccttgactggttgacggaagctcttgacaatctcaccgaagagtat
ctcatcattatcgacatgcctgggcagattgagttgtacacccatgttcctatcctgccg
gctctggtcaagtacttgtcgcagcctggatctctcgatattcgtatggccgctgtttac
ctcctcgaagccacatttgtcgttgatcgcgcaaaattcttctcgggaactctcagtgcc
atgagtgccatgctcatgctcgaggtgccgcacatcaacatcctgtccaagatggatctt
gtcaagggtcaggtcaagaagaaggacctcaagcgcttcctcactcccgatgtaggttta
ctcgacgatgatcctgtggagcgcacacgccgtatcacggagggtccggaagccgaagac
gacgaatcaaaagcccccgacgagaaggagcaggtcatgaagggtgccagtttcagacgc
ttgaaccgcgctgtggctggcttgattgagagtttcagcatgataaactaccacaagctg
gacgtgaccaacgaggacagcgttgctgctatcctgagctacattgacgactgcatacag
ttccatgaagctcaagaccccaaggagcctcacgacgaggaaaccgaagactttgagggt
tag
>Fp86
atgagcaagttcggtgctatggttatgggccctgcaggcgcgggcaagtctactttttgc
gccgccctcatcacccatcttaaccttaaccgccgttccgccttttacatcaacctcgat
cctgccgccgagtctttcgaacatgagcctgatcttgatatcaaggagctcatctctctc
aaagatgctatggaagaggttggccttgggcccaatggcggtctcatctattgcttcgag
tttctcatggagaaccttgactggttgacggaagctcttgacaatctcaccgaagagtat
ctcatcattatcgacatgcctgggcagattgagttgtacacccatgttcctatcctgccg
gctctggtcaagtacttgtcgcagcctggatctctcgatattcgtatggccgctgtttac
ctcctcgaagccacatttgtcgttgatcgcgcaaaattcttctcgggaactctcagtgcc
atgagtgccatgctcatgctcgaggtgccgcacatcaacatcctgtccaagatggatctt
gtcaagggtcaggtcaagaagaaggacctcaagcgcttcctcactcccgatgtaggttta
ctcgacgatgatcctgtggagcgcacacgccgtatcacggagggtccggaagccgaagac
gacgaatcaaaagcccccgacgagaaggagcaggtcatgaagggtgccagtttcagacgc
ttgaaccgcgctgtggctggcttgattgagagtttcagcatgataaactaccacaagctg
gacgtgaccaacgaggacagcgttgctgctatcctgagctacattgacgactgcatacag
ttccatgaagctcaagaccccaaggagcctcacgacgaggaaaccgaagactttgagggt
tag
>Fvenenatum.busco
atgagcaagttcggtgctatggtcatgggccctgcaggcgcgggcaagtctactttttgc
gccgccctcatcacccatcttaaccttaaccgccgttccgccttttacatcaacctcgat
cctgccgccgagtctttcgaacatgagcccgacctcgatatcaaggagctcatctctctc
aaagatgctatggaagaggttggcctcgggcccaatggcggtctcatctattgcttcgaa
ttcctcatggagaaccttgactggttgacggaagctcttgacggtctgaccgaagattat
cttattattatcgacatgcctggacagatcgagctgtatacccatgttcctatcctacca
gctctggtcaagtacttgtctcagcctggatctctcgatattcgcatggccgctgtttac
ctcctcgaagccacatttgtcgttgatcgcgcaaaattcttctccggaactctcagtgcc
atgagtgccatgcttatgctcgaggtgccgcacatcaacattctgtccaagatggatctc
gtcaagggtcaagtcaagaagaaggacctcaagcgcttcctcactcccgatataggttta
ctcgacgatgatcccatcgagcgcacacgccgtatcacagagggtccggaagccgaagac
gacgaatcaaaagcccccgacgagaaggggcaggtcatgaagggtgccagtttcagacgg
ctgaaccgcgccgtggctggcttgattgagagtttcagcatgatcaactaccacaagttg
gatgtgaccaacgaggacagcgttgctgctatcctgagctacattgacgactgcatacag
ttccatgaagctcaagaccccaaggagcctcacgacgaggaaaccgaagaatttgagggt
tag
