# Supplementary material for: Apicidin biosynthesis is linked to accessory chromosomes in Fusarium poae isolates
Source: BMC Genomics. 2021 Aug 4;22:591. doi: 10.1186/s12864-021-07617-y (PMC8340494; doi:10.1186/s12864-021-07617-y)
Supplement: Supplementary file 17 — Additional file 17. Compressed folder containing alignments for each of the 4141 orthologs used in BUSCO analysis. [file 12864_2021_7617_MOESM17_ESM.zip › Fven2_nt_MAFFT/3633at5125_nt.mafft.fasta]

>Fp105
atggaacgtagccgtggcgttccagatgaggagatgttcctcaacaagcccgcccctgaa
gattgcgacagcccgaccgttgaacctctgcgcatattcaagcctcagagtcctcagcct
gccaaggacggtagatcgtccgccttcagatacccggcgcccccgtcgtccacctctcct
gtttctaagcattcattccctttacctcctggcgcttctagctctgcggcaccacttcca
tttcctgacgacgacgacgttcgcaaacctactcccgcgaagccgttcggctctgcctac
aacgacaccagtcctcgattagaaactagccctcatgggaagaagcccggtctcgcggaa
cgaagaggagctgccccgaagcccatcagctctcctacaagccctgacgccgatcacgac
cttttccaacgccccttggccgatagccagcgcccagactcatccaatgcaaattatcag
aactatcaaaagacatactatccaccgccaggtgcggcacacagctcttcaaacaatgtg
cccacagacttgacctctgcccagcaactcaaaatgaatgatcagggcgtaaatcgcttc
gcttcgaccgcttcgacatcgactacccgtgctagccgcggctctcctccccctcccgag
accccgatcgtggagcccggccaggcgccagctgatgctatcgaggcccgatatgctgct
gccggtatctccggtacagctacacttaacagccttggcgcacccagcgccgccgcgtca
caaagactcgcacaatatgggaaccaacctcctccgcaacggccttggacaccgactgaa
actcccgaccaggcaccatctggtcctcccacagtataccagggtatgaatgccatctca
agcccagcacagtcacaccaatcgttcagccctccccctcagcccgaacaacagcaacag
cagaagccacagggacaaggacaaggacaagcgcaagttagtgtgttggagcaagacttc
cagcggatcaacactaattctcctccccctgcctactcgagcctcaaccctggtggtaac
tcgtcctaccccaacgagaagcaacgccctcagcaagctggatcaagttcggcttccgct
caaccacatcagcagccagcaacgtcg---ccacctacaaaaacaacagtggttgctgct
ccctcgactgcagctagcggtcttgcgtcgcctgccttacaacacccaggccatcctgca
tttgccaacgatccccatcctgcgttcgccaacgagtctcgccctgagcagaatgggcag
agctcccagcagcaagttgttgctcctgctcagagctttgagccccagaatccagcctcg
ccacctcccttgcccgaaggatggatcgctcacctagaccagaattcgggacaatactac
tacattcacttagccactcaggcaacacagtgggagttccccaaaggtccaaaccccata
tcccacgaacaagcccctctttcgccgacagcttcgacgtacggaaaccctttggcttca
cccaacatgtttggcaagcaggccatggcctctcccatgttcccaccacatacccctggt
tatgcagagagtatcatgagcgtggcagcttcagcgacacctacagctgcgggtttcaca
ggacctccaccaagtgctggtgtggatatgtacagaatccagcctacaaatggtgtttac
ttcggtccttatctgcgatatgtaaacatggatgttgaaaaaggcctttggcttggtagc
atcttaattgtgacagacgctcctcaaccacccaccattcatattcacctgagtcatgat
ctggcacccaaccctcgtcaagccgaaccccggcctattttcactcatcaaaggtggaag
ttctataaatacgacctagagctacctatgtctgaggctggcaccgaacgctggacgtac
gcagtcacctcgcatcttggctgtacccgatacgaatttgttgtggctggacgtcaagag
accagctggcgtttcattgcgcactctggtaacgactttgctgcaggaacttcccagaat
gagcgggccaagcttggcggagttggcttcatgtggaaggatgttctccaaaagaatgtc
gactgcggtggcttccacgttcaactaggcttaggagatcagatttatggtgatcgcctg
tggaaagaagtcccactccttaagcaatggcttgcgatgagcggacgagacaacaagaag
aacgtccagtggacagcccgacatgaagaagacgttgcgcatgcctatttccactactac
acgagtcacttcgaccagccattcctccgtgaagcattcgctcagattccccacgtcttg
cagattgatgaccatgacatctttgacggttatgggtcatacccagactatatgcagtcc
tcgcctatgtttaagaatattggcaggatcgcgacggaaatgtacctcctgttccaacat
cacaccactgtcgagatgctgcgaaatgtcagcactgatcatgacatcttcaccatcaca
ggcactggctggcattttgtcaagtacttgggcccggctgtggtggttgtgggccctgac
tgccgatctgaacgtacccaggcccaagtaatggcaggtccgacgtatcagggaatcttc
cccaaggttgccacactacctcccagtgtacagcattgcatctggatggtttcagtacca
ctcgtatacccgcgcctggataccgtggagagtcttgctaatactgtggctgctggcaaa
aaggctgtcaatacaacctacaacattttgggcaaggtgacaagctcagttgcaggcgtg
gttggaggcaaagacgtggtggcacagggattctcacaagtgaagaaggcggtgggcaaa
accggtcttatgggtaacgttctgaatcagtttggcgaacttgatatccaagaagtgctc
aaggacatgtggactcatgacaccaaggatctggagagaacttatttgattcgaaccctt
caaggcatagcgcaacagaagggaatccgaatgacattcctatctggagacgtcaatgct
tcaggagctggtctagttcacgacccaacacaccctggcgaccacaagaccatgtaccag
atcatctcatcacctattgtggcggcaccccagagcaattatgttctcaagatgctacac
aaccagaagactctatacgttccgcaaaacggcaagaagtcgacacacgaggtatctgac
acaaaagaggacatgatggagatcttccactccgacgccagtggtgctgcacgagagctt
aagaagctgatgggccgacgtaactacgtcgcattcgtttcgtacgaccaagatgctgct
gctgcagtgccacaaacgcctttcagccccaacccaagtcttaatggttcacagcagggc
ctgtccaaggtcagtttggctgttgattttgtggtacaaggtgacggtgccttcacagca
ccaaccaaatacggccctgtcatcatccctcatttggaatatggccgatga
>Fp108
atggaacgtagccgtggcgttccagatgaggagatgttcctcaacaagcccgcccctgaa
gattgcgacagcccgaccgttgaacctctgcgcatattcaagcctcagagtcctcagcct
gccaaggacggtagatcgtccgccttcagatacccggcgcccccgtcgtccacctctcct
gtttctaagcattcattccctttacctcctggcgcttctagctctgcggcaccacttcca
tttcctgacgacgacgacgttcgcaaacctactcccgcgaagccgttcggctctgcctac
aacgacaccagtcctcgattagaaactagccctcatgggaagaagcccggtctcgcggaa
cgaagaggagctgccccgaagcccatcagctctcctacaagccctgacgccgatcacgac
cttttccaacgccccttggccgatagccagcgcccagactcatccaatgcaaattatcag
aactatcaaaagacatactatccaccgccaggtgcggcacacagctcttcaaacaatgtg
cccacagacttgacctctgcccagcaactcaaaatgaatgatcagggcgtaaatcgcttc
gcttcgaccgcttcgacatcgactacccgtgctagccgcggctctcctccccctcccgag
accccgatcgtggagcccggccaggcgccagctgatgctatcgaggcccgatatgctgct
gccggtatctccggtacagctacacttaacagccttggcgcacccagcgccgccgcgtca
caaagactcgcacaatatgggaaccaacctcctccgcaacggccttggacaccgactgaa
actcccgaccaggcaccatctggtcctcccacagtataccagggtatgaatgccatctca
agcccagcacagtcacaccaatcgttcagccctccccctcagcccgaacaacagcaacag
cagaagccacagggacaaggacaaggacaagcgcaagttagtgtgttggagcaagacttc
cagcggatcaacactaattctcctccccctgcctactcgagcctcaaccctggtggtaac
tcgtcctaccccaacgagaagcaacgccctcagcaagctggatcaagttcggcttccgct
caaccacatcagcagccagcaacgtcg---ccacctacaaaaacaacagtggttgctgct
ccctcgactgcagctagcggtcttgcgtcgcctgccttacaacacccaggccatcctgca
tttgccaacgatccccatcctgcgttcgccaacgagtctcgccctgagcagaatgggcag
agctcccagcagcaagttgttgctcctgctcagagctttgagccccagaatccagcctcg
ccacctcccttgcccgaaggatggatcgctcacctagaccagaattcgggacaatactac
tacattcacttagccactcaggcaacacagtgggagttccccaaaggtccaaaccccata
tcccacgaacaagcccctctttcgccgacagcttcgacgtacggaaaccctttggcttca
cccaacatgtttggcaagcaggccatggcctctcccatgttcccaccacatacccctggt
tatgcagagagtatcatgagcgtggcagcttcagcgacacctacagctgcgggtttcaca
ggacctccaccaagtgctggtgtggatatgtacagaatccagcctacaaatggtgtttac
ttcggtccttatctgcgatatgtaaacatggatgttgaaaaaggcctttggcttggtagc
atcttaattgtgacagacgctcctcaaccacccaccattcatattcacctgagtcatgat
ctggcacccaaccctcgtcaagccgaaccccggcctattttcactcatcaaaggtggaag
ttctataaatacgacctagagctacctatgtctgaggctggcaccgaacgctggacgtac
gcagtcacctcgcatcttggctgtacccgatacgaatttgttgtggctggacgtcaagag
accagctggcgtttcattgcgcactctggtaacgactttgctgcaggaacttcccagaat
gagcgggccaagcttggcggagttggcttcatgtggaaggatgttctccaaaagaatgtc
gactgcggtggcttccacgttcaactaggcttaggagatcagatttatggtgatcgcctg
tggaaagaagtcccactccttaagcaatggcttgcgatgagcggacgagacaacaagaag
aacgtccagtggacagcccgacatgaagaagacgttgcgcatgcctatttccactactac
acgagtcacttcgaccagccattcctccgtgaagcattcgctcagattccccacgtcttg
cagattgatgaccatgacatctttgacggttatgggtcatacccagactatatgcagtcc
tcgcctatgtttaagaatattggcaggatcgcgacggaaatgtacctcctgttccaacat
cacaccactgtcgagatgctgcgaaatgtcagcactgatcatgacatcttcaccatcaca
ggcactggctggcattttgtcaagtacttgggcccggctgtggtggttgtgggccctgac
tgccgatctgaacgtacccaggcccaagtaatggcaggtccgacgtatcagggaatcttc
cccaaggttgccacactacctcccagtgtacagcattgcatctggatggtttcagtacca
ctcgtatacccgcgcctggataccgtggagagtcttgctaatactgtggctgctggcaaa
aaggctgtcaatacaacctacaacattttgggcaaggtgacaagctcagttgcaggcgtg
gttggaggcaaagacgtggtggcacagggattctcacaagtgaagaaggcggtgggcaaa
accggtcttatgggtaacgttctgaatcagtttggcgaacttgatatccaagaagtgctc
aaggacatgtggactcatgacaccaaggatctggagagaacttatttgattcgaaccctt
caaggcatagcgcaacagaagggaatccgaatgacattcctatctggagacgtcaatgct
tcaggagctggtctagttcacgacccaacacaccctggcgaccacaagaccatgtaccag
atcatctcatcacctattgtggcggcaccccagagcaattatgttctcaagatgctacac
aaccagaagactctatacgttccgcaaaacggcaagaagtcgacacacgaggtatctgac
acaaaagaggacatgatggagatcttccactccgacgccagtggtgctgcacgagagctt
aagaagctgatgggccgacgtaactacgtcgcattcgtttcgtacgaccaagatgctgct
gctgcagtgccacaaacgcctttcagccccaacccaagtcttaatggttcacagcagggc
ctgtccaaggtcagtttggctgttgattttgtggtacaaggtgacggtgccttcacagca
ccaaccaaatacggccctgtcatcatccctcatttggaatatggccgatga
>Fp118
atggaacgtagccgtggcgttccagatgaggagatgttcctcaacaagcccgcccctgaa
gattgcgacagcccgaccgttgaacctctgcgcatattcaagcctcagagtcctcagcct
gccaaggacggtagatcgtccgccttcagatacccggcgcccccgtcgtccacctctcct
gtttctaagcattcattccctttacctcctggcgcttctagctctgcggcaccacttcca
tttcctgacgacgacgacgttcgcaaacctactcccgcgaagccgttcggctctgcctac
aacgacaccagtcctcgattagaaactagccctcatgggaagaagcccggtctcgcggaa
cgaagaggagctgccccgaagcccatcagctctcctacaagccctgacgccgatcacgac
cttttccaacgccccttggccgatagccagcgcccagactcatccaatgcaaattatcag
aactatcaaaagacatactatccaccgccaggtgcggcacacagctcttcaaacaatgtg
cccacagacttgacctctgcccagcaactcaaaatgaatgatcagggcgtaaatcgcttc
gcttcgaccgcttcgacatcgactacccgtgctagccgcggctctcctccccctcccgag
accccgatcgtggagcccggccaggcgccagctgatgctatcgaggcccgatatgctgct
gccggtatctccggtacagctacacttaacagccttggcgcacccagcgccgccgcgtca
caaagactcgcacaatatgggaaccaacctcctccgcaacggccttggacaccgactgaa
actcccgaccaggcaccatctggtcctcccacagtataccagggtatgaatgccatctca
agcccagcacagtcacaccaatcgttcagccctccccctcagcccgaacaacagcaacag
cagaagccacagggacaaggacaaggacaagcgcaagttagtgtgttggagcaagacttc
cagcggatcaacactaattctcctccccctgcctactcgagcctcaaccctggtggtaac
tcgtcctaccccaacgagaagcaacgccctcagcaagctggatcaagttcggcttccgct
caaccacatcagcagccagcaacgtcg---ccacctacaaaaacaacagtggttgctgct
ccctcgactgcagctagcggtcttgcgtcgcctgccttacaacacccaggccatcctgca
tttgccaacgatccccatcctgcgttcgccaacgagtctcgccctgagcagaatgggcag
agctcccagcagcaagttgttgctcctgctcagagctttgagccccagaatccagcctcg
ccacctcccttgcccgaaggatggatcgctcacctagaccagaattcgggacaatactac
tacattcacttagccactcaggcaacacagtgggagttccccaaaggtccaaaccccata
tcccacgaacaagcccctctttcgccgacagcttcgacgtacggaaaccctttggcttca
cccaacatgtttggcaagcaggccatggcctctcccatgttcccaccacatacccctggt
tatgcagagagtatcatgagcgtggcagcttcagcgacacctacagctgcgggtttcaca
ggacctccaccaagtgctggtgtggatatgtacagaatccagcctacaaatggtgtttac
ttcggtccttatctgcgatatgtaaacatggatgttgaaaaaggcctttggcttggtagc
atcttaattgtgacagacgctcctcaaccacccaccattcatattcacctgagtcatgat
ctggcacccaaccctcgtcaagccgaaccccggcctattttcactcatcaaaggtggaag
ttctataaatacgacctagagctacctatgtctgaggctggcaccgaacgctggacgtac
gcagtcacctcgcatcttggctgtacccgatacgaatttgttgtggctggacgtcaagag
accagctggcgtttcattgcgcactctggtaacgactttgctgcaggaacttcccagaat
gagcgggccaagcttggcggagttggcttcatgtggaaggatgttctccaaaagaatgtc
gactgcggtggcttccacgttcaactaggcttaggagatcagatttatggtgatcgcctg
tggaaagaagtcccactccttaagcaatggcttgcgatgagcggacgagacaacaagaag
aacgtccagtggacagcccgacatgaagaagacgttgcgcatgcctatttccactactac
acgagtcacttcgaccagccattcctccgtgaagcattcgctcagattccccacgtcttg
cagattgatgaccatgacatctttgacggttatgggtcatacccagactatatgcagtcc
tcgcctatgtttaagaatattggcaggatcgcgacggaaatgtacctcctgttccaacat
cacaccactgtcgagatgctgcgaaatgtcagcactgatcatgacatcttcaccatcaca
ggcactggctggcattttgtcaagtacttgggcccggctgtggtggttgtgggccctgac
tgccgatctgaacgtacccaggcccaagtaatggcaggtccgacgtatcagggaatcttc
cccaaggttgccacactacctcccagtgtacagcattgcatctggatggtttcagtacca
ctcgtatacccgcgcctggataccgtggagagtcttgctaatactgtggctgctggcaaa
aaggctgtcaatacaacctacaacattttgggcaaggtgacaagctcagttgcaggcgtg
gttggaggcaaagacgtggtggcacagggattctcacaagtgaagaaggcggtgggcaaa
accggtcttatgggtaacgttctgaatcagtttggcgaacttgatatccaagaagtgctc
aaggacatgtggactcatgacaccaaggatctggagagaacttatttgattcgaaccctt
caaggcatagcgcaacagaagggaatccgaatgacattcctatctggagacgtcaatgct
tcaggagctggtctagttcacgacccaacacaccctggcgaccacaagaccatgtaccag
atcatctcatcacctattgtggcggcaccccagagcaattatgttctcaagatgctacac
aaccagaagactctatacgttccgcaaaacggcaagaagtcgacacacgaggtatctgac
acaaaagaggacatgatggagatcttccactccgacgccagtggtgctgcacgagagctt
aagaagctgatgggccgacgtaactacgtcgcattcgtttcgtacgaccaagatgctgct
gctgcagtgccacaaacgcctttcagccccaacccaagtcttaatggttcacagcagggc
ctgtccaaggtcagtttggctgttgattttgtggtacaaggtgacggtgccttcacagca
ccaaccaaatacggccctgtcatcatccctcatttggaatatggccgatga
>Fp122
atggaacgtagccgtggcgttccagatgaggagatgttcctcaacaagcccgcccctgaa
gattgcgacagcccgaccgttgaacctctgcgcatattcaagcctcagagtcctcagcct
gccaaggacggtagatcgtccgccttcagatacccggcgcccccgtcgtccacctctcct
gtttctaagcattcattccctttacctcctggcgcttctagctctgcggcaccacttcca
tttcctgacgacgacgacgttcgcaaacctactcccgcgaagccgttcggctctgcctac
aacgacaccagtcctcgattagaaactagccctcatgggaagaagcccggtctcgcggaa
cgaagaggagctgccccgaagcccatcagctctcctacaagccctgacgccgatcacgac
cttttccaacgccccttggccgatagccagcgcccagactcatccaatgcaaattatcag
aactatcaaaagacatactatccaccgccaggtgcggcacacagctcttcaaacaatgtg
cccacagacttgacctctgcccagcaactcaaaatgaatgatcagggcgtaaatcgcttc
gcttcgaccgcttcgacatcgactacccgtgctagccgcggctctcctccccctcccgag
accccgatcgtggagcccggccaggcgccagctgatgctatcgaggcccgatatgctgct
gccggtatctccggtacagctacacttaacagccttggcgcacccagcgccgccgcgtca
caaagactcgcacaatatgggaaccaacctcctccgcaacggccttggacaccgactgaa
actcccgaccaggcaccatctggtcctcccacagtataccagggtatgaatgccatctca
agcccagcacagtcacaccaatcgttcagccctccccctcagcccgaacaacagcaacag
cagaagccacagggacaaggacaaggacaagcgcaagttagtgtgttggagcaagacttc
cagcggatcaacactaattctcctccccctgcctactcgagccttaatcctggtggtaac
tcgtcctaccccaacgagaagcaacgccctcagcaagctggatcaagttcggcttccgct
caaccacatcagcagccagcaacgtcg---ccacctacaaaaacaacagtggttgctgct
ccctcgactgcagctagcggtcttgcgtcgcctgccttacaacacccaggccatcctgca
tttgccaacgatccccatcctgcgttcgccaacgagtctcgccctgagcagaatgggcag
agctcccagcagcaagttgttgctcctgctcagagctttgagccccagaatccagcctcg
ccacctcccttgcccgaaggatggatcgctcacctagaccagaattcgggacaatactac
tacattcacttagccactcaggcaacacagtgggagttccccaaaggtccaaaccccata
tcccacgaacaagcccctctttcgccgacagcttcgacgtacggaaaccctttggcttca
cccaacatgtttggcaagcaggccatggcctctcccatgttcccaccacatacccctggt
tatgcagagagtatcatgagcgtggcagcttcagcgacacctacagctgcgggtttcaca
ggacctccaccaagtgctggtgtggatatgtacagaatccagcctacaaatggtgtttac
ttcggtccttatctgcgatatgtaaacatggatgttgaaaaaggcctttggcttggtagc
atcttaattgtgacagacgctcctcaaccacccaccattcatattcacctgagtcatgat
ctggcacccaaccctcgtcaagccgaaccccggcctattttcactcatcaaaggtggaag
ttctataaatacgacctagagctacctatgtctgaggctggcaccgaacgctggacgtac
gcagtcacctcgcatcttggctgtacccgatacgaatttgttgtggctggacgtcaagag
accagctggcgtttcattgcgcactctggtaacgactttgctgcaggaacttcccagaat
gagcgggccaagcttggcggagttggcttcatgtggaaggatgttctccaaaagaatgtc
gactgcggtggcttccacgttcaactaggcttaggagatcagatttatggtgatcgcctg
tggaaagaagtcccactccttaagcaatggcttgcgatgagcggacgagacaacaagaag
aacgtccagtggacagcccgacatgaagaagacgttgcgcatgcctatttccactactac
acgagtcacttcgaccagccattcctccgtgaagcattcgctcagattccccacgtcttg
cagattgatgaccatgacatctttgacggttatgggtcatacccagactatatgcagtcc
tcgcctatgtttaagaatattggcaggatcgcgacggaaatgtacctcctgttccaacat
cacaccactgtcgagatgctgcgaaatgtcagcactgatcatgacatcttcaccatcaca
ggcactggctggcattttgtcaagtacttgggcccggctgtggtggttgtgggccctgac
tgccgatctgaacgtacccaggcccaagtaatggcaggtccgacgtatcagggaatcttc
cccaaggttgccacactacctcccagtgtacagcattgcatctggatggtttcagtacca
ctcgtatacccgcgcctggataccgtggagagtcttgctaatactgtggctgctggcaaa
aaggctgtcaatacaacctacaacattttgggcaaggtgacaagctcagttgcaggcgtg
gttggaggcaaagacgtggtggcacagggattctcacaagtgaagaaggcggtgggcaaa
accggtcttatgggtaacgttctgaatcagtttggcgaacttgatatccaagaagtgctc
aaggacatgtggactcatgacaccaaggatctggagagaacttatttgattcgaaccctt
caaggcatagcgcaacagaagggaatccgaatgacattcctatctggagacgtcaatgct
tcaggagctggtctagttcacgacccaacacaccctggcgaccacaagaccatgtaccag
atcatctcatcacctattgtggcggcaccccagagcaattatgttctcaagatgctacac
aaccagaagactctatacgttccgcaaaacggcaagaagtcgacacacgaggtatctgac
acaaaagaggacatgatggagatcttccactccgacgccagtggtgctgcacgagagctt
aagaagctgatgggccgacgtaactacgtcgcattcgtttcgtacgaccaagatgctgct
gctgcagtgccacaaacgcctttcagccccaacccaagtcttaatggttcacagcagggc
ctgtccaaggtcagtttggctgttgattttgtggtacaaggtgacggtgccttcacagca
ccaaccaaatacggccctgtcatcatccctcatttggaatatggccgatga
>Fp125
atggaacgtagccgtggcgttccagatgaggagatgttcctcaacaagcccgcccctgaa
gattgcgacagcccgaccgttgaacctctgcgcatattcaagcctcagagtcctcagcct
gccaaggacggtagatcgtccgccttcagatacccggcgcccccgtcgtccacctctcct
gtttctaagcattcattccctttacctcctggcgcttctagctctgcggcaccacttcca
tttcctgacgacgacgacgttcgcaaacctactcccgcgaagccgttcggctctgcctac
aacgacaccagtcctcgattagaaactagccctcatgggaagaagcccggtctcgcggaa
cgaagaggagctgccccgaagcccatcagctctcctacaagccctgacgccgatcacgac
cttttccaacgccccttggccgatagccagcgcccagactcatccaatgcaaattatcag
aactatcaaaagacatactatccaccgccaggtgcggcacacagctcttcaaacaatgtg
cccacagacttgacctctgcccagcaactcaaaatgaatgatcagggcgtaaatcgcttc
gcttcgaccgcttcgacatcgactacccgtgctagccgcggctctcctccccctcccgag
accccgatcgtggagcccggccaggcgccagctgatgctatcgaggcccgatatgctgct
gccggtatctccggtacagctacacttaacagccttggcgcacccagcgccgccgcgtca
caaagactcgcacaatatgggaaccaacctcctccgcaacggccttggacaccgactgaa
actcccgaccaggcaccatctggtcctcccacagtataccagggtatgaatgccatctca
agcccagcacagtcacaccaatcgttcagccctccccctcagcccgaacaacagcaacag
cagaagccacagggacaaggacaaggacaagcgcaagttagtgtattggagcaagacttc
cagcggatcaacactaattctcctccccctgcctactcgagccttaatcctggtggtaac
tcgtcctaccccaacgagaagcaacgccctcagcaagctggatcaagttcggcttccgct
caaccacatcagcagccagcaacgtcg---ccacctacaaaaacaacagtggttgctgct
ccctcgactgcagctagcggtcttgcgtcgcctgccttacaacacccaggccatcctgca
tttgccaacgatccccatcctgcgttcgccaacgagtctcgccctgagcagaatgggcag
agctcccagcagcaagttgttgctcctgctcagagctttgagccccagaatccagcctcg
ccacctcccttgcccgaaggatggatcgctcacctagaccagaattcgggacaatactac
tacattcacttagccactcaggcaacacagtgggagttccccaaaggtccaaaccccata
tcccacgaacaagcccctctttcgccgacagcttcgacgtacggaaaccctttggcttca
cccaacatgtttggcaagcaggccatggcctctcccatgttcccaccacatacccctggt
tatgcagagagtatcatgagcgtggcagcttcagcgacacctacagctgcgggtttcaca
ggacctccaccaagtgctggtgtggatatgtacagaatccagcctacaaatggtgtttac
ttcggtccttatctgcgatatgtaaacatggatgttgaaaaaggcctttggcttggtagc
atcttaattgtgacagacgctcctcaaccacccaccattcatattcacctgagtcatgat
ctggcacccaaccctcgtcaagccgaaccccggcctattttcactcatcaaaggtggaag
ttctataaatacgacctagagctacctatgtctgaggctggcaccgaacgctggacgtac
gcagtcacctcgcatcttggctgtacccgatacgaatttgttgtggctggacgtcaagag
accagctggcgtttcattgcgcactctggtaacgactttgctgcaggaacttcccagaat
gagcgggccaagcttggcggagttggcttcatgtggaaggatgttctccaaaagaatgtc
gactgcggtggcttccacgttcaactaggcttaggagatcagatttatggtgatcgcctg
tggaaagaagtcccactccttaagcaatggcttgcgatgagcggacgagacaacaagaag
aacgtccagtggacagcccgacatgaagaagacgttgcgcatgcctatttccactactac
acgagtcacttcgaccagccattcctccgtgaagcattcgctcagattccccacgtcttg
cagattgatgaccatgacatctttgacggttatgggtcatacccagactatatgcagtcc
tcgcctatgtttaagaatattggcaggatcgcgacggaaatgtacctcctgttccaacat
cacaccactgtcgagatgctgcgaaatgtcagcactgatcatgacatcttcaccatcaca
ggcactggctggcattttgtcaagtacttgggcccggctgtggtggttgtgggccctgac
tgccgatctgaacgtacccaggcccaagtaatggcaggtccgacgtatcagggaatcttc
cccaaggttgccacactacctcccagtgtacagcattgcatctggatggtttcagtacca
ctcgtatacccgcgcctggataccgtggagagtcttgctaatactgtggctgctggcaaa
aaggctgtcaatacaacctacaacattttgggcaaggtgacaagctcagttgcaggcgtg
gttggaggcaaagacgtggtggcacagggattctcacaagtgaagaaggcggtgggcaaa
accggtcttatgggtaacgttctgaatcagtttggcgaacttgatatccaagaagtgctc
aaggacatgtggactcatgacaccaaggatctggagagaacttatttgattcgaaccctt
caaggcatagcgcaacagaagggaatccgaatgacattcctatctggagacgtcaatgct
tcaggagctggtctagttcacgacccaacacaccctggcgaccacaagaccatgtaccag
atcatctcatcacctattgtggcggcaccccagagcaattatgttctcaagatgctacac
aaccagaagactctatacgttccgcaaaacggcaagaagtcgacacacgaggtatctgac
acaaaagaggacatgatggagatcttccactccgacgccagtggtgctgcacgagagctt
aagaagctgatgggccgacgtaactacgtcgcattcgtttcgtacgaccaagatgctgct
gctgcagtgccacaaacgcctttcagccccaacccaagtcttaatggttcacagcagggc
ctgtccaaggtcagtttggctgttgattttgtggtacaaggtgacggtgccttcacagca
ccaaccaaatacggccctgtcatcatccctcatttggaatatggccgatga
>Fp13r
atggaacgtagccgtggcgttccagatgaggagatgttcctcaacaagcccgcccctgaa
gattgcgacagcccgaccgttgaacctctgcgcatattcaagcctcagagtcctcagcct
gccaaggacggtagatcgtccgccttcagatacccggcgcccccgtcgtccacctctcct
gtttctaagcattcattccctttacctcctggcgcttctagctctgcggcaccacttcca
tttcctgacgacgacgacgttcgcaaacctactcccgcgaagccgttcggctctgcctac
aacgacaccagtcctcgattagaaactagccctcatgggaagaagcccggtctcgcggaa
cgaagaggagctgccccgaagcccatcagctctcctacaagccctgacgccgatcacgac
cttttccaacgccccttggccgatagccagcgcccagactcatccaatgcaaattatcag
aactatcaaaagacatactatccaccgccaggtgcggcacacagctcttcaaacaatgtg
cccacagacttgacctctgcccagcaactcaaaatgaatgatcagggcgtaaatcgcttc
gcttcgaccgcttcgacatcgactacccgtgctagccgcggctctcctccccctcccgag
accccgatcgtggagcccggccaggcgccagctgatgctatcgaggcccgatatgctgct
gccggtatctccggtacagctacacttaacagccttggcgcacccagcgccgccgcgtca
caaagactcgcacaatatgggaaccaacctcctccgcaacggccttggacaccgactgaa
actcccgaccaggcaccatctggtcctcccacagtataccagggtatgaatgccatctca
agcccagcacagtcacaccaatcgttcagccctccccctcagcccgaacaacagcaacag
cagaagccacagggacaaggacaaggacaagcgcaagttagtgtgttggagcaagacttc
cagcggatcaacactaattctcctccccctgcctactcgagcctcaaccctggtggtaac
tcgtcctaccccaacgagaagcaacgccctcagcaagctggatcaagttcggcttccgct
caaccacatcagcagccagcaacgtcg---ccacctacaaaaacaacagtggttgctgct
ccctcgactgcagctagcggtcttgcgtcgcctgccttacaacacccaggccatcctgca
tttgccaacgatccccatcctgcgttcgccaacgagtctcgccctgagcagaatgggcag
agctcccagcagcaagttgttgctcctgctcagagctttgagccccagaatccagcctcg
ccacctcccttgcccgaaggatggatcgctcacctagaccagaattcgggacaatactac
tacattcacttagccactcaggcaacacagtgggagttccccaaaggtccaaaccccata
tcccacgaacaagcccctctttcgccgacagcttcgacgtacggaaaccctttggcttca
cccaacatgtttggcaagcaggccatggcctctcccatgttcccaccacatacccctggt
tatgcagagagtatcatgagcgtggcagcttcagcgacacctacagctgcgggtttcaca
ggacctccaccaagtgctggtgtggatatgtacagaatccagcctacaaatggtgtttac
ttcggtccttatctgcgatatgtaaacatggatgttgaaaaaggcctttggcttggtagc
atcttaattgtgacagacgctcctcaaccacccaccattcatattcacctgagtcatgat
ctggcacccaaccctcgtcaagccgaaccccggcctattttcactcatcaaaggtggaag
ttctataaatacgacctagagctacctatgtctgaggctggcaccgaacgctggacgtac
gcagtcacctcgcatcttggctgtacccgatacgaatttgttgtggctggacgtcaagag
accagctggcgtttcattgcgcactctggtaacgactttgctgcaggaacttcccagaat
gagcgggccaagcttggcggagttggcttcatgtggaaggatgttctccaaaagaatgtc
gactgcggtggcttccacgttcaactaggcttaggagatcagatttatggtgatcgcctg
tggaaagaagtcccactccttaagcaatggcttgcgatgagcggacgagacaacaagaag
aacgtccagtggacagcccgacatgaagaagacgttgcgcatgcctatttccactactac
acgagtcacttcgaccagccattcctccgtgaagcattcgctcagattccccacgtcttg
cagattgatgaccatgacatctttgacggttatgggtcatacccagactatatgcagtcc
tcgcctatgtttaagaatattggcaggatcgcgacggaaatgtacctcctgttccaacat
cacaccactgtcgagatgctgcgaaatgtcagcactgatcatgacatcttcaccatcaca
ggcactggctggcattttgtcaagtacttgggcccggctgtggtggttgtgggccctgac
tgccgatctgaacgtacccaggcccaagtaatggcaggtccgacgtatcagggaatcttc
cccaaggttgccacactacctcccagtgtacagcattgcatctggatggtttcagtacca
ctcgtatacccgcgcctggataccgtggagagtcttgctaatactgtggctgctggcaaa
aaggctgtcaatacaacctacaacattttgggcaaggtgacaagctcagttgcaggcgtg
gttggaggcaaagacgtggtggcacagggattctcacaagtgaagaaggcggtgggcaaa
accggtcttatgggtaacgttctgaatcagtttggcgaacttgatatccaagaagtgctc
aaggacatgtggactcatgacaccaaggatctggagagaacttatttgattcgaaccctt
caaggcatagcgcaacagaagggaatccgaatgacattcctatctggagacgtcaatgct
tcaggagctggtctagttcacgacccaacacaccctggcgaccacaagaccatgtaccag
atcatctcatcacctattgtggcggcaccccagagcaattatgttctcaagatgctacac
aaccagaagactctatacgttccgcaaaacggcaagaagtcgacacacgaggtatctgac
acaaaagaggacatgatggagatcttccactccgacgccagtggtgctgcacgagagctt
aagaagctgatgggccgacgtaactacgtcgcattcgtttcgtacgaccaagatgctgct
gctgcagtgccacaaacgcctttcagccccaacccaagtcttaatggttcacagcagggc
ctgtccaaggtcagtttggctgttgattttgtggtacaaggtgacggtgccttcacagca
ccaaccaaatacggccctgtcatcatccctcatttggaatatggccgatga
>Fp144
atggaacgtagccgtggcgttccagatgaggagatgttcctcaacaagcccgcccctgaa
gattgcgacagcccgaccgttgaacctctgcgcatattcaagcctcagagtcctcagcct
gccaaggacggtagatcgtccgccttcagatacccggcgcccccgtcgtccacctctcct
gtttctaagcattcattccctttacctcctggcgcttctagctctgcggcaccacttcca
tttcctgacgacgacgacgttcgcaaacctactcccgcgaagccgttcggctctgcctac
aacgacaccagtcctcgattagaaactagccctcatgggaagaagcccggtctcgcggaa
cgaagaggagctgccccgaagcccatcagctctcctacaagccctgacgccgatcacgac
cttttccaacgccccttggccgatagccagcgcccagactcatccaatgcaaattatcag
aactatcaaaagacatactatccaccgccaggtgcggcacacagctcttcaaacaatgtg
cccacagacttgacctctgcccagcaactcaaaatgaatgatcagggcgtaaatcgcttc
gcttcgaccgcttcgacatcgactacccgtgctagccgcggctctcctccccctcccgag
accccgatcgtggagcccggccaggcgccagctgatgctatcgaggcccgatatgctgct
gccggtatctccggtacagctacacttaacagccttggcgcacccagcgccgccgcgtca
caaagactcgcacaatatgggaaccaacctcctccgcaacggccttggacaccgactgaa
actcccgaccaggcaccatctggtcctcccacagtataccagggtatgaatgccatctca
agcccagcacagtcacaccaatcgttcagccctccccctcagcccgaacaacagcaacag
cagaagccacagggacaaggacaaggacaagcgcaagttagtgtgttggagcaagacttc
cagcggatcaacactaattctcctccccctgcctactcgagccttaatcctggtggtaac
tcgtcctaccccaacgagaagcaacgccctcagcaagctggatcaagttcggcttccgct
caaccacatcagcagccagcaacgtcg---ccacctacaaaaacaacagtggttgctgct
ccctcgactgcagctagcggtcttgcgtcgcctgccttacaacacccaggccatcctgca
tttgccaacgatccccatcctgcgttcgccaacgagtctcgccctgagcagaatgggcag
agctcccagcagcaagttgttgctcctgctcagagctttgagccccagaatccagcctcg
ccacctcccttgcccgaaggatggatcgctcacctagaccagaattcgggacaatactac
tacattcacttagccactcaggcaacacagtgggagttccccaaaggtccaaaccccata
tcccacgaacaagcccctctttcgccgacagcttcgacgtacggaaaccctttggcttca
cccaacatgtttggcaagcaggccatggcctctcccatgttcccaccacatacccctggt
tatgcagagagtatcatgagcgtggcagcttcagcgacacctacagctgcgggtttcaca
ggacctccaccaagtgctggtgtggatatgtacagaatccagcctacaaatggtgtttac
ttcggtccttatctgcgatatgtaaacatggatgttgaaaaaggcctttggcttggtagc
atcttaattgtgacagacgctcctcaaccacccaccattcatattcacctgagtcatgat
ctggcacccaaccctcgtcaagccgaaccccggcctattttcactcatcaaaggtggaag
ttctataaatacgacctagagctacctatgtctgaggctggcaccgaacgctggacgtac
gcagtcacctcgcatcttggctgtacccgatacgaatttgttgtggctggacgtcaagag
accagctggcgtttcattgcgcactctggtaacgactttgctgcaggaacttcccagaat
gagcgggccaagcttggcggagttggcttcatgtggaaggatgttctccaaaagaatgtc
gactgcggtggcttccacgttcaactaggcttaggagatcagatttatggtgatcgcctg
tggaaagaagtcccactccttaagcaatggcttgcgatgagcggacgagacaacaagaag
aacgtccagtggacagcccgacatgaagaagacgttgcgcatgcctatttccactactac
acgagtcacttcgaccagccattcctccgtgaagcattcgctcagattccccacgtcttg
cagattgatgaccatgacatctttgacggttatgggtcatacccagactatatgcagtcc
tcgcctatgtttaagaatattggcaggatcgcgacggaaatgtacctcctgttccaacat
cacaccactgtcgagatgctgcgaaatgtcagcactgatcatgacatcttcaccatcaca
ggcactggctggcattttgtcaagtacttgggcccggctgtggtggttgtgggccctgac
tgccgatctgaacgtacccaggcccaagtaatggcaggtccgacgtatcagggaatcttc
cccaaggttgccacactacctcccagtgtacagcattgcatctggatggtttcagtacca
ctcgtatacccgcgcctggataccgtggagagtcttgctaatactgtggctgctggcaaa
aaggctgtcaatacaacctacaacattttgggcaaggtgacaagctcagttgcaggcgtg
gttggaggcaaagacgtggtggcacagggattctcacaagtgaagaaggcggtgggcaaa
accggtcttatgggtaacgttctgaatcagtttggcgaacttgatatccaagaagtgctc
aaggacatgtggactcatgacaccaaggatctggagagaacttatttgattcgaaccctt
caaggcatagcgcaacagaagggaatccgaatgacattcctatctggagacgtcaatgct
tcaggagctggtctagttcacgacccaacacaccctggcgaccacaagaccatgtaccag
atcatctcatcacctattgtggcggcaccccagagcaattatgttctcaagatgctacac
aaccagaagactctatacgttccgcaaaacggcaagaagtcgacacacgaggtatctgac
acaaaagaggacatgatggagatcttccactccgacgccagtggtgctgcacgagagctt
aagaagctgatgggccgacgtaactacgtcgcattcgtttcgtacgaccaagatgctgct
gctgcagtgccacaaacgcctttcagccccaacccaagtcttaatggttcacagcagggc
ctgtccaaggtcagtttggctgttgattttgtggtacaaggtgacggtgccttcacagca
ccaaccaaatacggccctgtcatcatccctcatttggaatatggccgatga
>Fp146
atggaacgtagccgtggcgttccagatgaggagatgttcctcaacaagcccgcccctgaa
gattgcgacagcccgaccgttgaacctctgcgcatattcaagcctcagagtcctcagcct
gccaaggacggtagatcgtccgccttcagatacccggcgcccccgtcgtccacctctcct
gtttctaagcattcattccctttacctcctggcgcttctagctctgcggcaccacttcca
tttcctgacgacgacgacgttcgcaaacctactcccgcgaagccgttcggctctgcctac
aacgacaccagtcctcgattagaaactagccctcatgggaagaagcccggtctcgcggaa
cgaagaggagctgccccgaagcccatcagctctcctacaagccctgacgccgatcacgac
cttttccaacgccccttggccgatagccagcgcccagactcatccaatgcaaattatcag
aactatcaaaagacatactatccaccgccaggtgcggcacacagctcttcaaacaatgtg
cccacagacttgacctctgcccagcaactcaaaatgaatgatcagggcgtaaatcgcttc
gcttcgaccgcttcgacatcgactacccgtgctagccgcggctctcctccccctcccgag
accccgatcgtggagcccggccaggcgccagctgatgctatcgaggcccgatatgctgct
gccggtatctccggtacagctacacttaacagccttggcgcacccagcgccgccgcgtca
caaagactcgcacaatatgggaaccaacctcctccgcaacggccttggacaccgactgaa
actcccgaccaggcaccatctggtcctcccacagtataccagggtatgaatgccatctca
agcccagcacagtcacaccaatcgttcagccctccccctcagcccgaacaacagcaacag
cagaagccacagggacaaggacaaggacaagcgcaagttagtgtgttggagcaagacttc
cagcggatcaacactaattctcctccccctgcctactcgagcctcaaccctggtggtaac
tcgtcctaccccaacgagaagcaacgccctcagcaagctggatcaagttcggcttccgct
caaccacatcagcagccagcaacgtcg---ccacctacaaaaacaacagtggttgctgct
ccctcgactgcagctagcggtcttgcgtcgcctgccttacaacacccaggccatcctgca
tttgccaacgatccccatcctgcgttcgccaacgagtctcgccctgagcagaatgggcag
agctcccagcagcaagttgttgctcctgctcagagctttgagccccagaatccagcctcg
ccacctcccttgcccgaaggatggatcgctcacctagaccagaattcgggacaatactac
tacattcacttagccactcaggcaacacagtgggagttccccaaaggtccaaaccccata
tcccacgaacaagcccctctttcgccgacagcttcgacgtacggaaaccctttggcttca
cccaacatgtttggcaagcaggccatggcctctcccatgttcccaccacatacccctggt
tatgcagagagtatcatgagcgtggcagcttcagcgacacctacagctgcgggtttcaca
ggacctccaccaagtgctggtgtggatatgtacagaatccagcctacaaatggtgtttac
ttcggtccttatctgcgatatgtaaacatggatgttgaaaaaggcctttggcttggtagc
atcttaattgtgacagacgctcctcaaccacccaccattcatattcacctgagtcatgat
ctggcacccaaccctcgtcaagccgaaccccggcctattttcactcatcaaaggtggaag
ttctataaatacgacctagagctacctatgtctgaggctggcaccgaacgctggacgtac
gcagtcacctcgcatcttggctgtacccgatacgaatttgttgtggctggacgtcaagag
accagctggcgtttcattgcgcactctggtaacgactttgctgcaggaacttcccagaat
gagcgggccaagcttggcggagttggcttcatgtggaaggatgttctccaaaagaatgtc
gactgcggtggcttccacgttcaactaggcttaggagatcagatttatggtgatcgcctg
tggaaagaagtcccactccttaagcaatggcttgcgatgagcggacgagacaacaagaag
aacgtccagtggacagcccgacatgaagaagacgttgcgcatgcctatttccactactac
acgagtcacttcgaccagccattcctccgtgaagcattcgctcagattccccacgtcttg
cagattgatgaccatgacatctttgacggttatgggtcatacccagactatatgcagtcc
tcgcctatgtttaagaatattggcaggatcgcgacggaaatgtacctcctgttccaacat
cacaccactgtcgagatgctgcgaaatgtcagcactgatcatgacatcttcaccatcaca
ggcactggctggcattttgtcaagtacttgggcccggctgtggtggttgtgggccctgac
tgccgatctgaacgtacccaggcccaagtaatggcaggtccgacgtatcagggaatcttc
cccaaggttgccacactacctcccagtgtacagcattgcatctggatggtttcagtacca
ctcgtatacccgcgcctggataccgtggagagtcttgctaatactgtggctgctggcaaa
aaggctgtcaatacaacctacaacattttgggcaaggtgacaagctcagttgcaggcgtg
gttggaggcaaagacgtggtggcacagggattctcacaagtgaagaaggcggtgggcaaa
accggtcttatgggtaacgttctgaatcagtttggcgaacttgatatccaagaagtgctc
aaggacatgtggactcatgacaccaaggatctggagagaacttatttgattcgaaccctt
caaggcatagcgcaacagaagggaatccgaatgacattcctatctggagacgtcaatgct
tcaggagctggtctagttcacgacccaacacaccctggcgaccacaagaccatgtaccag
atcatctcatcacctattgtggcggcaccccagagcaattatgttctcaagatgctacac
aaccagaagactctatacgttccgcaaaacggcaagaagtcgacacacgaggtatctgac
acaaaagaggacatgatggagatcttccactccgacgccagtggtgctgcacgagagctt
aagaagctgatgggccgacgtaactacgtcgcattcgtttcgtacgaccaagatgctgct
gctgcagtgccacaaacgcctttcagccccaacccaagtcttaatggttcacagcagggc
ctgtccaaggtcagtttggctgttgattttgtggtacaaggtgacggtgccttcacagca
ccaaccaaatacggccctgtcatcatccctcatttggaatatggccgatga
>Fp155
atggaacgtagccgtggcgttccagatgaggagatgttcctcaacaagcccgcccctgaa
gattgcgacagcccgaccgttgaacctctgcgcatattcaagcctcagagtcctcagcct
gccaaggacggtagatcgtccgccttcagatacccggcgcccccgtcgtccacctctcct
gtttctaagcattcattccctttacctcctggcgcttctagctctgcggcaccacttcca
tttcctgacgacgacgacgttcgcaaacctactcccgcgaagccgttcggctctgcctac
aacgacaccagtcctcgattagaaactagccctcatgggaagaagcccggtctcgcggaa
cgaagaggagctgccccgaagcccatcagctctcctacaagccctgacgccgatcacgac
cttttccaacgccccttggccgatagccagcgcccagactcatccaatgcaaattatcag
aactatcaaaagacatactatccaccgccaggtgcggcacacagctcttcaaacaatgtg
cccacagacttgacctctgcccagcaactcaaaatgaatgatcagggcgtaaatcgcttc
gcttcgaccgcttcgacatcgactacccgtgctagccgcggctctcctccccctcccgag
accccgatcgtggagcccggccaggcgccagctgatgctatcgaggcccgatatgctgct
gccggtatctccggtacagctacacttaacagccttggcgcacccagcgccgccgcgtca
caaagactcgcacaatatgggaaccaacctcctccgcaacggccttggacaccgactgaa
actcccgaccaggcaccatctggtcctcccacagtataccagggtatgaatgccatctca
agcccagcacagtcacaccaatcgttcagccctccccctcagcccgaacaacagcaacag
cagaagccacagggacaaggacaaggacaagcgcaagttagtgtgttggagcaagacttc
cagcggatcaacactaattctcctccccctgcctactcgagcctcaaccctggtggtaac
tcgtcctaccccaacgagaagcaacgccctcagcaagctggatcaagttcggcttccgct
caaccacatcagcagccagcaacgtcg---ccacctacaaaaacaacagtggttgctgct
ccctcgactgcagctagcggtcttgcgtcgcctgccttacaacacccaggccatcctgca
tttgccaacgatccccatcctgcgttcgccaacgagtctcgccctgagcagaatgggcag
agctcccagcagcaagttgttgctcctgctcagagctttgagccccagaatccagcctcg
ccacctcccttgcccgaaggatggatcgctcacctagaccagaattcgggacaatactac
tacattcacttagccactcaggcaacacagtgggagttccccaaaggtccaaaccccata
tcccacgaacaagcccctctttcgccgacagcttcgacgtacggaaaccctttggcttca
cccaacatgtttggcaagcaggccatggcctctcccatgttcccaccacatacccctggt
tatgcagagagtatcatgagcgtggcagcttcagcgacacctacagctgcgggtttcaca
ggacctccaccaagtgctggtgtggatatgtacagaatccagcctacaaatggtgtttac
ttcggtccttatctgcgatatgtaaacatggatgttgaaaaaggcctttggcttggtagc
atcttaattgtgacagacgctcctcaaccacccaccattcatattcacctgagtcatgat
ctggcacccaaccctcgtcaagccgaaccccggcctattttcactcatcaaaggtggaag
ttctataaatacgacctagagctacctatgtctgaggctggcaccgaacgctggacgtac
gcagtcacctcgcatcttggctgtacccgatacgaatttgttgtggctggacgtcaagag
accagctggcgtttcattgcgcactctggtaacgactttgctgcaggaacttcccagaat
gagcgggccaagcttggcggagttggcttcatgtggaaggatgttctccaaaagaatgtc
gactgcggtggcttccacgttcaactaggcttaggagatcagatttatggtgatcgcctg
tggaaagaagtcccactccttaagcaatggcttgcgatgagcggacgagacaacaagaag
aacgtccagtggacagcccgacatgaagaagacgttgcgcatgcctatttccactactac
acgagtcacttcgaccagccattcctccgtgaagcattcgctcagattccccacgtcttg
cagattgatgaccatgacatctttgacggttatgggtcatacccagactatatgcagtcc
tcgcctatgtttaagaatattggcaggatcgcgacggaaatgtacctcctgttccaacat
cacaccactgtcgagatgctgcgaaatgtcagcactgatcatgacatcttcaccatcaca
ggcactggctggcattttgtcaagtacttgggcccggctgtggtggttgtgggccctgac
tgccgatctgaacgtacccaggcccaagtaatggcaggtccgacgtatcagggaatcttc
cccaaggttgccacactacctcccagtgtacagcattgcatctggatggtttcagtacca
ctcgtatacccgcgcctggataccgtggagagtcttgctaatactgtggctgctggcaaa
aaggctgtcaatacaacctacaacattttgggcaaggtgacaagctcagttgcaggcgtg
gttggaggcaaagacgtggtggcacagggattctcacaagtgaagaaggcggtgggcaaa
accggtcttatgggtaacgttctgaatcagtttggcgaacttgatatccaagaagtgctc
aaggacatgtggactcatgacaccaaggatctggagagaacttatttgattcgaaccctt
caaggcatagcgcaacagaagggaatccgaatgacattcctatctggagacgtcaatgct
tcaggagctggtctagttcacgacccaacacaccctggcgaccacaagaccatgtaccag
atcatctcatcacctattgtggcggcaccccagagcaattatgttctcaagatgctacac
aaccagaagactctatacgttccgcaaaacggcaagaagtcgacacacgaggtatctgac
acaaaagaggacatgatggagatcttccactccgacgccagtggtgctgcacgagagctt
aagaagctgatgggccgacgtaactacgtcgcattcgtttcgtacgaccaagatgctgct
gctgcagtgccacaaacgcctttcagccccaacccaagtcttaatggttcacagcagggc
ctgtccaaggtcagtttggctgttgattttgtggtacaaggtgacggtgccttcacagca
ccaaccaaatacggccctgtcatcatccctcatttggaatatggccgatga
>Fp157
atggaacgtagccgtggcgttccagatgaggagatgttcctcaacaagcccgcccctgaa
gattgcgacagcccgaccgttgaacctctgcgcatattcaagcctcagagtcctcagcct
gccaaggacggtagatcgtccgccttcagatacccggcgcccccgtcgtccacctctcct
gtttctaagcattcattccctttacctcctggcgcttctagctctgcggcaccacttcca
tttcctgacgacgacgacgttcgcaaacctactcccgcgaagccgttcggctctgcctac
aacgacaccagtcctcgattagaaactagccctcatgggaagaagcccggtctcgcggaa
cgaagaggagctgccccgaagcccatcagctctcctacaagccctgacgccgatcacgac
cttttccaacgccccttggccgatagccagcgcccagactcatccaatgcaaattatcag
aactatcaaaagacatactatccaccgccaggtgcggcacacagctcttcaaacaatgtg
cccacagacttgacctctgcccagcaactcaaaatgaatgatcagggcgtaaatcgcttc
gcttcgaccgcttcgacatcgactacccgtgctagccgcggctctcctccccctcccgag
accccgatcgtggagcccggccaggcgccagctgatgctatcgaggcccgatatgctgct
gccggtatctccggtacagctacacttaacagccttggcgcacccagcgccgccgcgtca
caaagactcgcacaatatgggaaccaacctcctccgcaacggccttggacaccgactgaa
actcccgaccaggcaccatctggtcctcccacagtataccagggtatgaatgccatctca
agcccagcacagtcacaccaatcgttcagccctccccctcagcccgaacaacagcaacag
cagaagccacagggacaaggacaaggacaagcgcaagttagtgtgttggagcaagacttc
cagcggatcaacactaattctcctccccctgcctactcgagcctcaaccctggtggtaac
tcgtcctaccccaacgagaagcaacgccctcagcaagctggatcaagttcggcttccgct
caaccacatcagcagccagcaacgtcg---ccacctacaaaaacaacagtggttgctgct
ccctcgactgcagctagcggtcttgcgtcgcctgccttacaacacccaggccatcctgca
tttgccaacgatccccatcctgcgttcgccaacgagtctcgccctgagcagaatgggcag
agctcccagcagcaagttgttgctcctgctcagagctttgagccccagaatccagcctcg
ccacctcccttgcccgaaggatggatcgctcacctagaccagaattcgggacaatactac
tacattcacttagccactcaggcaacacagtgggagttccccaaaggtccaaaccccata
tcccacgaacaagcccctctttcgccgacagcttcgacgtacggaaaccctttggcttca
cccaacatgtttggcaagcaggccatggcctctcccatgttcccaccacatacccctggt
tatgcagagagtatcatgagcgtggcagcttcagcgacacctacagctgcgggtttcaca
ggacctccaccaagtgctggtgtggatatgtacagaatccagcctacaaatggtgtttac
ttcggtccttatctgcgatatgtaaacatggatgttgaaaaaggcctttggcttggtagc
atcttaattgtgacagacgctcctcaaccacccaccattcatattcacctgagtcatgat
ctggcacccaaccctcgtcaagccgaaccccggcctattttcactcatcaaaggtggaag
ttctataaatacgacctagagctacctatgtctgaggctggcaccgaacgctggacgtac
gcagtcacctcgcatcttggctgtacccgatacgaatttgttgtggctggacgtcaagag
accagctggcgtttcattgcgcactctggtaacgactttgctgcaggaacttcccagaat
gagcgggccaagcttggcggagttggcttcatgtggaaggatgttctccaaaagaatgtc
gactgcggtggcttccacgttcaactaggcttaggagatcagatttatggtgatcgcctg
tggaaagaagtcccactccttaagcaatggcttgcgatgagcggacgagacaacaagaag
aacgtccagtggacagcccgacatgaagaagacgttgcgcatgcctatttccactactac
acgagtcacttcgaccagccattcctccgtgaagcattcgctcagattccccacgtcttg
cagattgatgaccatgacatctttgacggttatgggtcatacccagactatatgcagtcc
tcgcctatgtttaagaatattggcaggatcgcgacggaaatgtacctcctgttccaacat
cacaccactgtcgagatgctgcgaaatgtcagcactgatcatgacatcttcaccatcaca
ggcactggctggcattttgtcaagtacttgggcccggctgtggtggttgtgggccctgac
tgccgatctgaacgtacccaggcccaagtaatggcaggtccgacgtatcagggaatcttc
cccaaggttgccacactacctcccagtgtacagcattgcatctggatggtttcagtacca
ctcgtatacccgcgcctggataccgtggagagtcttgctaatactgtggctgctggcaaa
aaggctgtcaatacaacctacaacattttgggcaaggtgacaagctcagttgcaggcgtg
gttggaggcaaagacgtggtggcacagggattctcacaagtgaagaaggcggtgggcaaa
accggtcttatgggtaacgttctgaatcagtttggcgaacttgatatccaagaagtgctc
aaggacatgtggactcatgacaccaaggatctggagagaacttatttgattcgaaccctt
caaggcatagcgcaacagaagggaatccgaatgacattcctatctggagacgtcaatgct
tcaggagctggtctagttcacgacccaacacaccctggcgaccacaagaccatgtaccag
atcatctcatcacctattgtggcggcaccccagagcaattatgttctcaagatgctacac
aaccagaagactctatacgttccgcaaaacggcaagaagtcgacacacgaggtatctgac
acaaaagaggacatgatggagatcttccactccgacgccagtggtgctgcacgagagctt
aagaagctgatgggccgacgtaactacgtcgcattcgtttcgtacgaccaagatgctgct
gctgcagtgccacaaacgcctttcagccccaacccaagtcttaatggttcacagcagggc
ctgtccaaggtcagtttggctgttgattttgtggtacaaggtgacggtgccttcacagca
ccaaccaaatacggccctgtcatcatccctcatttggaatatggccgatga
>Fp16r
atggaacgtagccgtggcgttccagatgaggagatgttcctcaacaagcccgcccctgaa
gattgcgacagcccgaccgttgaacctctgcgcatattcaagcctcagagtcctcagcct
gccaaggacggtagatcgtccgccttcagatacccggcgcccccgtcgtccacctctcct
gtttctaagcattcattccctttacctcctggcgcttctagctctgcggcaccacttcca
tttcctgacgacgacgacgttcgcaaacctactcccgcgaagccgttcggctctgcctac
aacgacaccagtcctcgattagaaactagccctcatgggaagaagcccggtctcgcggaa
cgaagaggagctgccccgaagcccatcagctctcctacaagccctgacgccgatcacgac
cttttccaacgccccttggccgatagccagcgcccagactcatccaatgcaaattatcag
aactatcaaaagacatactatccaccgccaggtgcggcacacagctcttcaaacaatgtg
cccacagacttgacctctgcccagcaactcaaaatgaatgatcagggcgtaaatcgcttc
gcttcgaccgcttcgacatcgactacccgtgctagccgcggctctcctccccctcccgag
accccgatcgtggagcccggccaggcgccagctgatgctatcgaggcccgatatgctgct
gccggtatctccggtacagctacacttaacagccttggcgcacccagcgccgccgcgtca
caaagactcgcacaatatgggaaccaacctcctccgcaacggccttggacaccgactgaa
actcccgaccaggcaccatctggtcctcccacagtataccagggtatgaatgccatctca
agcccagcacagtcacaccaatcgttcagccctccccctcagcccgaacaacagcaacag
cagaagccacagggacaaggacaaggacaagcgcaagttagtgtattggagcaagacttc
cagcggatcaacactaattctcctccccctgcctactcgagccttaatcctggtggtaac
tcgtcctaccccaacgagaagcaacgccctcagcaagctggatcaagttcggcttccgct
caaccacatcagcagccagcaacgtcg---ccacctacaaaaacaacagtggttgctgct
ccctcgactgcagctagcggtcttgcgtcgcctgccttacaacacccaggccatcctgca
tttgccaacgatccccatcctgcgttcgccaacgagtctcgccctgagcagaatgggcag
agctcccagcagcaagttgttgctcctgctcagagctttgagccccagaatccagcctcg
ccacctcccttgcccgaaggatggatcgctcacctagaccagaattcgggacaatactac
tacattcacttagccactcaggcaacacagtgggagttccccaaaggtccaaaccccata
tcccacgaacaagcccctctttcgccgacagcttcgacgtacggaaaccctttggcttca
cccaacatgtttggcaagcaggccatggcctctcccatgttcccaccacatacccctggt
tatgcagagagtatcatgagcgtggcagcttcagcgacacctacagctgcgggtttcaca
ggacctccaccaagtgctggtgtggatatgtacagaatccagcctacaaatggtgtttac
ttcggtccttatctgcgatatgtaaacatggatgttgaaaaaggcctttggcttggtagc
atcttaattgtgacagacgctcctcaaccacccaccattcatattcacctgagtcatgat
ctggcacccaaccctcgtcaagccgaaccccggcctattttcactcatcaaaggtggaag
ttctataaatacgacctagagctacctatgtctgaggctggcaccgaacgctggacgtac
gcagtcacctcgcatcttggctgtacccgatacgaatttgttgtggctggacgtcaagag
accagctggcgtttcattgcgcactctggtaacgactttgctgcaggaacttcccagaat
gagcgggccaagcttggcggagttggcttcatgtggaaggatgttctccaaaagaatgtc
gactgcggtggcttccacgttcaactaggcttaggagatcagatttatggtgatcgcctg
tggaaagaagtcccactccttaagcaatggcttgcgatgagcggacgagacaacaagaag
aacgtccagtggacagcccgacatgaagaagacgttgcgcatgcctatttccactactac
acgagtcacttcgaccagccattcctccgtgaagcattcgctcagattccccacgtcttg
cagattgatgaccatgacatctttgacggttatgggtcatacccagactatatgcagtcc
tcgcctatgtttaagaatattggcaggatcgcgacggaaatgtacctcctgttccaacat
cacaccactgtcgagatgctgcgaaatgtcagcactgatcatgacatcttcaccatcaca
ggcactggctggcattttgtcaagtacttgggcccggctgtggtggttgtgggccctgac
tgccgatctgaacgtacccaggcccaagtaatggcaggtccgacgtatcagggaatcttc
cccaaggttgccacactacctcccagtgtacagcattgcatctggatggtttcagtacca
ctcgtatacccgcgcctggataccgtggagagtcttgctaatactgtggctgctggcaaa
aaggctgtcaatacaacctacaacattttgggcaaggtgacaagctcagttgcaggcgtg
gttggaggcaaagacgtggtggcacagggattctcacaagtgaagaaggcggtgggcaaa
accggtcttatgggtaacgttctgaatcagtttggcgaacttgatatccaagaagtgctc
aaggacatgtggactcatgacaccaaggatctggagagaacttatttgattcgaaccctt
caaggcatagcgcaacagaagggaatccgaatgacattcctatctggagacgtcaatgct
tcaggagctggtctagttcacgacccaacacaccctggcgaccacaagaccatgtaccag
atcatctcatcacctattgtggcggcaccccagagcaattatgttctcaagatgctacac
aaccagaagactctatacgttccgcaaaacggcaagaagtcgacacacgaggtatctgac
acaaaagaggacatgatggagatcttccactccgacgccagtggtgctgcacgagagctt
aagaagctgatgggccgacgtaactacgtcgcattcgtttcgtacgaccaagatgctgct
gctgcagtgccacaaacgcctttcagccccaacccaagtcttaatggttcacagcagggc
ctgtccaaggtcagtttggctgttgattttgtggtacaaggtgacggtgccttcacagca
ccaaccaaatacggccctgtcatcatccctcatttggaatatggccgatga
>Fp1r
atggaacgtagccgtggcgttccagatgaggagatgttcctcaacaagcccgcccctgaa
gattgcgacagcccgaccgttgaacctctgcgcatattcaagcctcagagtcctcagcct
gccaaggacggtagatcgtccgccttcagatacccggcgcccccgtcgtccacctctcct
gtttctaagcattcattccctttacctcctggcgcttctagctctgcggcaccacttcca
tttcctgacgacgacgacgttcgcaaacctactcccgcgaagccgttcggctctgcctac
aacgacaccagtcctcgattagaaactagccctcatgggaagaagcccggtctcgcggaa
cgaagaggagctgccccgaagcccatcagctctcctacaagccctgacgccgatcacgac
cttttccaacgccccttggccgatagccagcgcccagactcatccaatgcaaattatcag
aactatcaaaagacatactatccaccgccaggtgcggcacacagctcttcaaacaatgtg
cccacagacttgacctctgcccagcaactcaaaatgaatgatcagggcgtaaatcgcttc
gcttcgaccgcttcgacatcgactacccgtgctagccgcggctctcctccccctcccgag
accccgatcgtggagcccggccaggcgccagctgatgctatcgaggcccgatatgctgct
gccggtatctccggtacagctacacttaacagccttggcgcacccagcgccgccgcgtca
caaagactcgcacaatatgggaaccaacctcctccgcaacggccttggacaccgactgaa
actcccgaccaggcaccatctggtcctcccacagtataccagggtatgaatgccatctca
agcccagcacagtcacaccaatcgttcagccctccccctcagcccgaacaacagcaacag
cagaagccacagggacaaggacaaggacaagcgcaagttagtgtattggagcaagacttc
cagcggatcaacactaattctcctccccctgcctactcgagccttaatcctggtggtaac
tcgtcctaccccaacgagaagcaacgccctcagcaagctggatcaagttcggcttccgct
caaccacatcagcagccagcaacgtcg---ccacctacaaaaacaacagtggttgctgct
ccctcgactgcagctagcggtcttgcgtcgcctgccttacaacacccaggccatcctgca
tttgccaacgatccccatcctgcgttcgccaacgagtctcgccctgagcagaatgggcag
agctcccagcagcaagttgttgctcctgctcagagctttgagccccagaatccagcctcg
ccacctcccttgcccgaaggatggatcgctcacctagaccagaattcgggacaatactac
tacattcacttagccactcaggcaacacagtgggagttccccaaaggtccaaaccccata
tcccacgaacaagcccctctttcgccgacagcttcgacgtacggaaaccctttggcttca
cccaacatgtttggcaagcaggccatggcctctcccatgttcccaccacatacccctggt
tatgcagagagtatcatgagcgtggcagcttcagcgacacctacagctgcgggtttcaca
ggacctccaccaagtgctggtgtggatatgtacagaatccagcctacaaatggtgtttac
ttcggtccttatctgcgatatgtaaacatggatgttgaaaaaggcctttggcttggtagc
atcttaattgtgacagacgctcctcaaccacccaccattcatattcacctgagtcatgat
ctggcacccaaccctcgtcaagccgaaccccggcctattttcactcatcaaaggtggaag
ttctataaatacgacctagagctacctatgtctgaggctggcaccgaacgctggacgtac
gcagtcacctcgcatcttggctgtacccgatacgaatttgttgtggctggacgtcaagag
accagctggcgtttcattgcgcactctggtaacgactttgctgcaggaacttcccagaat
gagcgggccaagcttggcggagttggcttcatgtggaaggatgttctccaaaagaatgtc
gactgcggtggcttccacgttcaactaggcttaggagatcagatttatggtgatcgcctg
tggaaagaagtcccactccttaagcaatggcttgcgatgagcggacgagacaacaagaag
aacgtccagtggacagcccgacatgaagaagacgttgcgcatgcctatttccactactac
acgagtcacttcgaccagccattcctccgtgaagcattcgctcagattccccacgtcttg
cagattgatgaccatgacatctttgacggttatgggtcatacccagactatatgcagtcc
tcgcctatgtttaagaatattggcaggatcgcgacggaaatgtacctcctgttccaacat
cacaccactgtcgagatgctgcgaaatgtcagcactgatcatgacatcttcaccatcaca
ggcactggctggcattttgtcaagtacttgggcccggctgtggtggttgtgggccctgac
tgccgatctgaacgtacccaggcccaagtaatggcaggtccgacgtatcagggaatcttc
cccaaggttgccacactacctcccagtgtacagcattgcatctggatggtttcagtacca
ctcgtatacccgcgcctggataccgtggagagtcttgctaatactgtggctgctggcaaa
aaggctgtcaatacaacctacaacattttgggcaaggtgacaagctcagttgcaggcgtg
gttggaggcaaagacgtggtggcacagggattctcacaagtgaagaaggcggtgggcaaa
accggtcttatgggtaacgttctgaatcagtttggcgaacttgatatccaagaagtgctc
aaggacatgtggactcatgacaccaaggatctggagagaacttatttgattcgaaccctt
caaggcatagcgcaacagaagggaatccgaatgacattcctatctggagacgtcaatgct
tcaggagctggtctagttcacgacccaacacaccctggcgaccacaagaccatgtaccag
atcatctcatcacctattgtggcggcaccccagagcaattatgttctcaagatgctacac
aaccagaagactctatacgttccgcaaaacggcaagaagtcgacacacgaggtatctgac
acaaaagaggacatgatggagatcttccactccgacgccagtggtgctgcacgagagctt
aagaagctgatgggccgacgtaactacgtcgcattcgtttcgtacgaccaagatgctgct
gctgcagtgccacaaacgcctttcagccccaacccaagtcttaatggttcacagcagggc
ctgtccaaggtcagtttggctgttgattttgtggtacaaggtgacggtgccttcacagca
ccaaccaaatacggccctgtcatcatccctcatttggaatatggccgatga
>Fp21r
atggaacgtagccgtggcgttccagatgaggagatgttcctcaacaagcccgcccctgaa
gattgcgacagcccgaccgttgaacctctgcgcatattcaagcctcagagtcctcagcct
gccaaggacggtagatcgtccgccttcagatacccggcgcccccgtcgtccacctctcct
gtttctaagcattcattccctttacctcctggcgcttctagctctgcggcaccacttcca
tttcctgacgacgacgacgttcgcaaacctactcccgcgaagccgttcggctctgcctac
aacgacaccagtcctcgattagaaactagccctcatgggaagaagcccggtctcgcggaa
cgaagaggagctgccccgaagcccatcagctctcctacaagccctgacgccgatcacgac
cttttccaacgccccttggccgatagccagcgcccagactcatccaatgcaaattatcag
aactatcaaaagacatactatccaccgccaggtgcggcacacagctcttcaaacaatgtg
cccacagacttgacctctgcccagcaactcaaaatgaatgatcagggcgtaaatcgcttc
gcttcgaccgcttcgacatcgactacccgtgctagccgcggctctcctccccctcccgag
accccgatcgtggagcccggccaggcgccagctgatgctatcgaggcccgatatgctgct
gccggtatctccggtacagctacacttaacagccttggcgcacccagcgccgccgcgtca
caaagactcgcacaatatgggaaccaacctcctccgcaacggccttggacaccgactgaa
actcccgaccaggcaccatctggtcctcccacagtataccagggtatgaatgccatctca
agcccagcacagtcacaccaatcgttcagccctccccctcagcccgaacaacagcaacag
cagaagccacagggacaaggacaaggacaagcgcaagttagtgtgttggagcaagacttc
cagcggatcaacactaattctcctccccctgcctactcgagcctcaaccctggtggtaac
tcgtcctaccccaacgagaagcaacgccctcagcaagctggatcaagttcggcttccgct
caaccacatcagcagccagcaacgtcg---ccacctacaaaaacaacagtggttgctgct
ccctcgactgcagctagcggtcttgcgtcgcctgccttacaacacccaggccatcctgca
tttgccaacgatccccatcctgcgttcgccaacgagtctcgccctgagcagaatgggcag
agctcccagcagcaagttgttgctcctgctcagagctttgagccccagaatccagcctcg
ccacctcccttgcccgaaggatggatcgctcacctagaccagaattcgggacaatactac
tacattcacttagccactcaggcaacacagtgggagttccccaaaggtccaaaccccata
tcccacgaacaagcccctctttcgccgacagcttcgacgtacggaaaccctttggcttca
cccaacatgtttggcaagcaggccatggcctctcccatgttcccaccacatacccctggt
tatgcagagagtatcatgagcgtggcagcttcagcgacacctacagctgcgggtttcaca
ggacctccaccaagtgctggtgtggatatgtacagaatccagcctacaaatggtgtttac
ttcggtccttatctgcgatatgtaaacatggatgttgaaaaaggcctttggcttggtagc
atcttaattgtgacagacgctcctcaaccacccaccattcatattcacctgagtcatgat
ctggcacccaaccctcgtcaagccgaaccccggcctattttcactcatcaaaggtggaag
ttctataaatacgacctagagctacctatgtctgaggctggcaccgaacgctggacgtac
gcagtcacctcgcatcttggctgtacccgatacgaatttgttgtggctggacgtcaagag
accagctggcgtttcattgcgcactctggtaacgactttgctgcaggaacttcccagaat
gagcgggccaagcttggcggagttggcttcatgtggaaggatgttctccaaaagaatgtc
gactgcggtggcttccacgttcaactaggcttaggagatcagatttatggtgatcgcctg
tggaaagaagtcccactccttaagcaatggcttgcgatgagcggacgagacaacaagaag
aacgtccagtggacagcccgacatgaagaagacgttgcgcatgcctatttccactactac
acgagtcacttcgaccagccattcctccgtgaagcattcgctcagattccccacgtcttg
cagattgatgaccatgacatctttgacggttatgggtcatacccagactatatgcagtcc
tcgcctatgtttaagaatattggcaggatcgcgacggaaatgtacctcctgttccaacat
cacaccactgtcgagatgctgcgaaatgtcagcactgatcatgacatcttcaccatcaca
ggcactggctggcattttgtcaagtacttgggcccggctgtggtggttgtgggccctgac
tgccgatctgaacgtacccaggcccaagtaatggcaggtccgacgtatcagggaatcttc
cccaaggttgccacactacctcccagtgtacagcattgcatctggatggtttcagtacca
ctcgtatacccgcgcctggataccgtggagagtcttgctaatactgtggctgctggcaaa
aaggctgtcaatacaacctacaacattttgggcaaggtgacaagctcagttgcaggcgtg
gttggaggcaaagacgtggtggcacagggattctcacaagtgaagaaggcggtgggcaaa
accggtcttatgggtaacgttctgaatcagtttggcgaacttgatatccaagaagtgctc
aaggacatgtggactcatgacaccaaggatctggagagaacttatttgattcgaaccctt
caaggcatagcgcaacagaagggaatccgaatgacattcctatctggagacgtcaatgct
tcaggagctggtctagttcacgacccaacacaccctggcgaccacaagaccatgtaccag
atcatctcatcacctattgtggcggcaccccagagcaattatgttctcaagatgctacac
aaccagaagactctatacgttccgcaaaacggcaagaagtcgacacacgaggtatctgac
acaaaagaggacatgatggagatcttccactccgacgccagtggtgctgcacgagagctt
aagaagctgatgggccgacgtaactacgtcgcattcgtttcgtacgaccaagatgctgct
gctgcagtgccacaaacgcctttcagccccaacccaagtcttaatggttcacagcagggc
ctgtccaaggtcagtttggctgttgattttgtggtacaaggtgacggtgccttcacagca
ccaaccaaatacggccctgtcatcatccctcatttggaatatggccgatga
>Fp24r
atggaacgtagccgtggcgttccagatgaggagatgttcctcaacaagcccgcccctgaa
gattgcgacagcccgaccgttgaacctctgcgcatattcaagcctcagagtcctcagcct
gccaaggacggtagatcgtccgccttcagatacccggcgcccccgtcgtccacctctcct
gtttctaagcattcattccctttacctcctggcgcttctagctctgcggcaccacttcca
tttcctgacgacgacgacgttcgcaaacctactcccgcgaagccgttcggctctgcctac
aacgacaccagtcctcgattagaaactagccctcatgggaagaagcccggtctcgcggaa
cgaagaggagctgccccgaagcccatcagctctcctacaagccctgacgccgatcacgac
cttttccaacgccccttggccgatagccagcgcccagactcatccaatgcaaattatcag
aactatcaaaagacatactatccaccgccaggtgcggcacacagctcttcaaacaatgtg
cccacagacttgacctctgcccagcaactcaaaatgaatgatcagggcgtaaatcgcttc
gcttcgaccgcttcgacatcgactacccgtgctagccgcggctctcctccccctcccgag
accccgatcgtggagcccggccaggcgccagctgatgctatcgaggcccgatatgctgct
gccggtatctccggtacagctacacttaacagccttggcgcacccagcgccgccgcgtca
caaagactcgcacaatatgggaaccaacctcctccgcaacggccttggacaccgactgaa
actcccgaccaggcaccatctggtcctcccacagtataccagggtatgaatgccatctca
agcccagcacagtcacaccaatcgttcagccctccccctcagcccgaacaacagcaacag
cagaagccacagggacaaggacaaggacaagcgcaagttagtgtgttggagcaagacttc
cagcggatcaacactaattctcctccccctgcctactcgagcctcaaccctggtggtaac
tcgtcctaccccaacgagaagcaacgccctcagcaagctggatcaagttcggcttccgct
caaccacatcagcagccagcaacgtcg---ccacctacaaaaacaacagtggttgctgct
ccctcgactgcagctagcggtcttgcgtcgcctgccttacaacacccaggccatcctgca
tttgccaacgatccccatcctgcgttcgccaacgagtctcgccctgagcagaatgggcag
agctcccagcagcaagttgttgctcctgctcagagctttgagccccagaatccagcctcg
ccacctcccttgcccgaaggatggatcgctcacctagaccagaattcgggacaatactac
tacattcacttagccactcaggcaacacagtgggagttccccaaaggtccaaaccccata
tcccacgaacaagcccctctttcgccgacagcttcgacgtacggaaaccctttggcttca
cccaacatgtttggcaagcaggccatggcctctcccatgttcccaccacatacccctggt
tatgcagagagtatcatgagcgtggcagcttcagcgacacctacagctgcgggtttcaca
ggacctccaccaagtgctggtgtggatatgtacagaatccagcctacaaatggtgtttac
ttcggtccttatctgcgatatgtaaacatggatgttgaaaaaggcctttggcttggtagc
atcttaattgtgacagacgctcctcaaccacccaccattcatattcacctgagtcatgat
ctggcacccaaccctcgtcaagccgaaccccggcctattttcactcatcaaaggtggaag
ttctataaatacgacctagagctacctatgtctgaggctggcaccgaacgctggacgtac
gcagtcacctcgcatcttggctgtacccgatacgaatttgttgtggctggacgtcaagag
accagctggcgtttcattgcgcactctggtaacgactttgctgcaggaacttcccagaat
gagcgggccaagcttggcggagttggcttcatgtggaaggatgttctccaaaagaatgtc
gactgcggtggcttccacgttcaactaggcttaggagatcagatttatggtgatcgcctg
tggaaagaagtcccactccttaagcaatggcttgcgatgagcggacgagacaacaagaag
aacgtccagtggacagcccgacatgaagaagacgttgcgcatgcctatttccactactac
acgagtcacttcgaccagccattcctccgtgaagcattcgctcagattccccacgtcttg
cagattgatgaccatgacatctttgacggttatgggtcatacccagactatatgcagtcc
tcgcctatgtttaagaatattggcaggatcgcgacggaaatgtacctcctgttccaacat
cacaccactgtcgagatgctgcgaaatgtcagcactgatcatgacatcttcaccatcaca
ggcactggctggcattttgtcaagtacttgggcccggctgtggtggttgtgggccctgac
tgccgatctgaacgtacccaggcccaagtaatggcaggtccgacgtatcagggaatcttc
cccaaggttgccacactacctcccagtgtacagcattgcatctggatggtttcagtacca
ctcgtatacccgcgcctggataccgtggagagtcttgctaatactgtggctgctggcaaa
aaggctgtcaatacaacctacaacattttgggcaaggtgacaagctcagttgcaggcgtg
gttggaggcaaagacgtggtggcacagggattctcacaagtgaagaaggcggtgggcaaa
accggtcttatgggtaacgttctgaatcagtttggcgaacttgatatccaagaagtgctc
aaggacatgtggactcatgacaccaaggatctggagagaacttatttgattcgaaccctt
caaggcatagcgcaacagaagggaatccgaatgacattcctatctggagacgtcaatgct
tcaggagctggtctagttcacgacccaacacaccctggcgaccacaagaccatgtaccag
atcatctcatcacctattgtggcggcaccccagagcaattatgttctcaagatgctacac
aaccagaagactctatacgttccgcaaaacggcaagaagtcgacacacgaggtatctgac
acaaaagaggacatgatggagatcttccactccgacgccagtggtgctgcacgagagctt
aagaagctgatgggccgacgtaactacgtcgcattcgtttcgtacgaccaagatgctgct
gctgcagtgccacaaacgcctttcagccccaacccaagtcttaatggttcacagcagggc
ctgtccaaggtcagtttggctgttgattttgtggtacaaggtgacggtgccttcacagca
ccaaccaaatacggccctgtcatcatccctcatttggaatatggccgatga
>Fp2516
atggaacgtagccgtggcgttccagatgaggagatgttcctcaacaagcccgcccctgaa
gattgcgacagcccgaccgttgaacctctgcgcatattcaagcctcagagtcctcagcct
gccaaggacggtagatcgtccgccttcagatacccggcgcccccgtcgtccacctctcct
gtttctaagcattcattccctttacctcctggcgcttctagctctgcggcaccacttcca
tttcctgacgacgacgacgttcgcaaacctactcccgcgaagccgttcggctctgcctac
aacgacaccagtcctcgattagaaactagccctcatgggaagaagcccggtctcgcggaa
cgaagaggagctgccccgaagcccatcagctctcctacaagccctgacgccgatcacgac
cttttccaacgccccttggccgatagccagcgcccagactcatccaatgcaaattatcag
aactatcaaaagacatactatccaccgccaggtgcggcacacagctcttcaaacaatgtg
cccacagacttgacctctgcccagcaactcaaaatgaatgatcagggcgtaaatcgcttc
gcttcgaccgcttcgacatcgactacccgtgctagccgcggctctcctccccctcccgag
accccgatcgtggagcccggccaggcgccagctgatgctatcgaggcccgatatgctgct
gccggtatctccggtacagctacacttaacagccttggcgcacccagcgccgccgcgtca
caaagactcgcacaatatgggaaccaacctcctccgcaacggccttggacaccgactgaa
actcccgaccaggcaccatctggtcctcccacagtataccagggtatgaatgccatctca
agcccagcacagtcacaccaatcgttcagccctccccctcagcccgaacaacagcaacag
cagaagccacagggacaaggacaaggacaagcgcaagttagtgtgttggagcaagacttc
cagcggatcaacactaattctcctccccctgcctactcgagcctcaaccctggtggtaac
tcgtcctaccccaacgagaagcaacgccctcagcaagctggatcaagttcggcttccgct
caaccacatcagcagccagcaacgtcg---ccacctacaaaaacaacagtggttgctgct
ccctcgactgcagctagcggtcttgcgtcgcctgccttacaacacccaggccatcctgca
tttgccaacgatccccatcctgcgttcgccaacgagtctcgccctgagcagaatgggcag
agctcccagcagcaagttgttgctcctgctcagagctttgagccccagaatccagcctcg
ccacctcccttgcccgaaggatggatcgctcacctagaccagaattcgggacaatactac
tacattcacttagccactcaggcaacacagtgggagttccccaaaggtccaaaccccata
tcccacgaacaagcccctctttcgccgacagcttcgacgtacggaaaccctttggcttca
cccaacatgtttggcaagcaggccatggcctctcccatgttcccaccacatacccctggt
tatgcagagagtatcatgagcgtggcagcttcagcgacacctacagctgcgggtttcaca
ggacctccaccaagtgctggtgtggatatgtacagaatccagcctacaaatggtgtttac
ttcggtccttatctgcgatatgtaaacatggatgttgaaaaaggcctttggcttggtagc
atcttaattgtgacagacgctcctcaaccacccaccattcatattcacctgagtcatgat
ctggcacccaaccctcgtcaagccgaaccccggcctattttcactcatcaaaggtggaag
ttctataaatacgacctagagctacctatgtctgaggctggcaccgaacgctggacgtac
gcagtcacctcgcatcttggctgtacccgatacgaatttgttgtggctggacgtcaagag
accagctggcgtttcattgcgcactctggtaacgactttgctgcaggaacttcccagaat
gagcgggccaagcttggcggagttggcttcatgtggaaggatgttctccaaaagaatgtc
gactgcggtggcttccacgttcaactaggcttaggagatcagatttatggtgatcgcctg
tggaaagaagtcccactccttaagcaatggcttgcgatgagcggacgagacaacaagaag
aacgtccagtggacagcccgacatgaagaagacgttgcgcatgcctatttccactactac
acgagtcacttcgaccagccattcctccgtgaagcattcgctcagattccccacgtcttg
cagattgatgaccatgacatctttgacggttatgggtcatacccagactatatgcagtcc
tcgcctatgtttaagaatattggcaggatcgcgacggaaatgtacctcctgttccaacat
cacaccactgtcgagatgctgcgaaatgtcagcactgatcatgacatcttcaccatcaca
ggcactggctggcattttgtcaagtacttgggcccggctgtggtggttgtgggccctgac
tgccgatctgaacgtacccaggcccaagtaatggcaggtccgacgtatcagggaatcttc
cccaaggttgccacactacctcccagtgtacagcattgcatctggatggtttcagtacca
ctcgtatacccgcgcctggataccgtggagagtcttgctaatactgtggctgctggcaaa
aaggctgtcaatacaacctacaacattttgggcaaggtgacaagctcagttgcaggcgtg
gttggaggcaaagacgtggtggcacagggattctcacaagtgaagaaggcggtgggcaaa
accggtcttatgggtaacgttctgaatcagtttggcgaacttgatatccaagaagtgctc
aaggacatgtggactcatgacaccaaggatctggagagaacttatttgattcgaaccctt
caaggcatagcgcaacagaagggaatccgaatgacattcctatctggagacgtcaatgct
tcaggagctggtctagttcacgacccaacacaccctggcgaccacaagaccatgtaccag
atcatctcatcacctattgtggcggcaccccagagcaattatgttctcaagatgctacac
aaccagaagactctatacgttccgcaaaacggcaagaagtcgacacacgaggtgtctgac
acaaaagaggacatgatggagatcttccactccgacgccagtggtgctgcacgagagctt
aagaagctgatgggccgacgtaactacgtcgcattcgtttcgtacgaccaagatgctgct
gctgcagtgccacaaacgcctttcagccccaacccaagtcttaatggttcacagcagggc
ctgtccaaggtcagtttggctgttgattttgtggtacaaggtgacggtgccttcacagca
ccaaccaaatacggccctgtcatcatccctcatttggaatatggccgatga
>Fp26r
atggaacgtagccgtggcgttccagatgaggagatgttcctcaacaagcccgcccctgaa
gattgcgacagcccgaccgttgaacctctgcgcatattcaagcctcagagtcctcagcct
gccaaggacggtagatcgtccgccttcagatacccggcgcccccgtcgtccacctctcct
gtttctaagcattcattccctttacctcctggcgcttctagctctgcggcaccacttcca
tttcctgacgacgacgacgttcgcaaacctactcccgcgaagccgttcggctctgcctac
aacgacaccagtcctcgattagaaactagccctcatgggaagaagcccggtctcgcggaa
cgaagaggagctgccccgaagcccatcagctctcctacaagccctgacgccgatcacgac
cttttccaacgccccttggccgatagccagcgcccagactcatccaatgcaaattatcag
aactatcaaaagacatactatccaccgccaggtgcggcacacagctcttcaaacaatgtg
cccacagacttgacctctgcccagcaactcaaaatgaatgatcagggcgtaaatcgcttc
gcttcgaccgcttcgacatcgactacccgtgctagccgcggctctcctccccctcccgag
accccgatcgtggagcccggccaggcgccagctgatgctatcgaggcccgatatgctgct
gccggtatctccggtacagctacacttaacagccttggcgcacccagcgccgccgcgtca
caaagactcgcacaatatgggaaccaacctcctccgcaacggccttggacaccgactgaa
actcccgaccaggcaccatctggtcctcccacagtataccagggtatgaatgccatctca
agcccagcacagtcacaccaatcgttcagccctccccctcagcccgaacaacagcaacag
cagaagccacagggacaaggacaaggacaagcgcaagttagtgtattggagcaagacttc
cagcggatcaacactaattctcctccccctgcctactcgagccttaatcctggtggtaac
tcgtcctaccccaacgagaagcaacgccctcagcaagctggatcaagttcggcttccgct
caaccacatcagcagccagcaacgtcg---ccacctacaaaaacaacagtggttgctgct
ccctcgactgcagctagcggtcttgcgtcgcctgccttacaacacccaggccatcctgca
tttgccaacgatccccatcctgcgttcgccaacgagtctcgccctgagcagaatgggcag
agctcccagcagcaagttgttgctcctgctcagagctttgagccccagaatccagcctcg
ccacctcccttgcccgaaggatggatcgctcacctagaccagaattcgggacaatactac
tacattcacttagccactcaggcaacacagtgggagttccccaaaggtccaaaccccata
tcccacgaacaagcccctctttcgccgacagcttcgacgtacggaaaccctttggcttca
cccaacatgtttggcaagcaggccatggcctctcccatgttcccaccacatacccctggt
tatgcagagagtatcatgagcgtggcagcttcagcgacacctacagctgcgggtttcaca
ggacctccaccaagtgctggtgtggatatgtacagaatccagcctacaaatggtgtttac
ttcggtccttatctgcgatatgtaaacatggatgttgaaaaaggcctttggcttggtagc
atcttaattgtgacagacgctcctcaaccacccaccattcatattcacctgagtcatgat
ctggcacccaaccctcgtcaagccgaaccccggcctattttcactcatcaaaggtggaag
ttctataaatacgacctagagctacctatgtctgaggctggcaccgaacgctggacgtac
gcagtcacctcgcatcttggctgtacccgatacgaatttgttgtggctggacgtcaagag
accagctggcgtttcattgcgcactctggtaacgactttgctgcaggaacttcccagaat
gagcgggccaagcttggcggagttggcttcatgtggaaggatgttctccaaaagaatgtc
gactgcggtggcttccacgttcaactaggcttaggagatcagatttatggtgatcgcctg
tggaaagaagtcccactccttaagcaatggcttgcgatgagcggacgagacaacaagaag
aacgtccagtggacagcccgacatgaagaagacgttgcgcatgcctatttccactactac
acgagtcacttcgaccagccattcctccgtgaagcattcgctcagattccccacgtcttg
cagattgatgaccatgacatctttgacggttatgggtcatacccagactatatgcagtcc
tcgcctatgtttaagaatattggcaggatcgcgacggaaatgtacctcctgttccaacat
cacaccactgtcgagatgctgcgaaatgtcagcactgatcatgacatcttcaccatcaca
ggcactggctggcattttgtcaagtacttgggcccggctgtggtggttgtgggccctgac
tgccgatctgaacgtacccaggcccaagtaatggcaggtccgacgtatcagggaatcttc
cccaaggttgccacactacctcccagtgtacagcattgcatctggatggtttcagtacca
ctcgtatacccgcgcctggataccgtggagagtcttgctaatactgtggctgctggcaaa
aaggctgtcaatacaacctacaacattttgggcaaggtgacaagctcagttgcaggcgtg
gttggaggcaaagacgtggtggcacagggattctcacaagtgaagaaggcggtgggcaaa
accggtcttatgggtaacgttctgaatcagtttggcgaacttgatatccaagaagtgctc
aaggacatgtggactcatgacaccaaggatctggagagaacttatttgattcgaaccctt
caaggcatagcgcaacagaagggaatccgaatgacattcctatctggagacgtcaatgct
tcaggagctggtctagttcacgacccaacacaccctggcgaccacaagaccatgtaccag
atcatctcatcacctattgtggcggcaccccagagcaattatgttctcaagatgctacac
aaccagaagactctatacgttccgcaaaacggcaagaagtcgacacacgaggtatctgac
acaaaagaggacatgatggagatcttccactccgacgccagtggtgctgcacgagagctt
aagaagctgatgggccgacgtaactacgtcgcattcgtttcgtacgaccaagatgctgct
gctgcagtgccacaaacgcctttcagccccaacccaagtcttaatggttcacagcagggc
ctgtccaaggtcagtttggctgttgattttgtggtacaaggtgacggtgccttcacagca
ccaaccaaatacggccctgtcatcatccctcatttggaatatggccgatga
>Fp33
atggaacgtagccgtggcgttccagatgaggagatgttcctcaacaagcccgcccctgaa
gattgcgacagcccgaccgttgaacctctgcgcatattcaagcctcagagtcctcagcct
gccaaggacggtagatcgtccgccttcagatacccggcgcccccgtcgtccacctctcct
gtttctaagcattcattccctttacctcctggcgcttctagctctgcggcaccacttcca
tttcctgacgacgacgacgttcgcaaacctactcccgcgaagccgttcggctctgcctac
aacgacaccagtcctcgattagaaactagccctcatgggaagaagcccggtctcgcggaa
cgaagaggagctgccccgaagcccatcagctctcctacaagccctgacgccgatcacgac
cttttccaacgccccttggccgatagccagcgcccagactcatccaatgcaaattatcag
aactatcaaaagacatactatccaccgccaggtgcggcacacagctcttcaaacaatgtg
cccacagacttgacctctgcccagcaactcaaaatgaatgatcagggcgtaaatcgcttc
gcttcgaccgcttcgacatcgactacccgtgctagccgcggctctcctccccctcccgag
accccgatcgtggagcccggccaggcgccagctgatgctatcgaggcccgatatgctgct
gccggtatctccggtacagctacacttaacagccttggcgcacccagcgccgccgcgtca
caaagactcgcacaatatgggaaccaacctcctccgcaacggccttggacaccgactgaa
actcccgaccaggcaccatctggtcctcccacagtataccagggtatgaatgccatctca
agcccagcacagtcacaccaatcgttcagccctccccctcagcccgaacaacagcaacag
cagaagccacagggacaaggacaaggacaagcgcaagttagtgtattggagcaagacttc
cagcggatcaacactaattctcctccccctgcctactcgagccttaatcctggtggtaac
tcgtcctaccccaacgagaagcaacgccctcagcaagctggatcaagttcggcttccgct
caaccacatcagcagccagcaacgtcg---ccacctacaaaaacaacagtggttgctgct
ccctcgactgcagctagcggtcttgcgtcgcctgccttacaacacccaggccatcctgca
tttgccaacgatccccatcctgcgttcgccaacgagtctcgccctgagcagaatgggcag
agctcccagcagcaagttgttgctcctgctcagagctttgagccccagaatccagcctcg
ccacctcccttgcccgaaggatggatcgctcacctagaccagaattcgggacaatactac
tacattcacttagccactcaggcaacacagtgggagttccccaaaggtccaaaccccata
tcccacgaacaagcccctctttcgccgacagcttcgacgtacggaaaccctttggcttca
cccaacatgtttggcaagcaggccatggcctctcccatgttcccaccacatacccctggt
tatgcagagagtatcatgagcgtggcagcttcagcgacacctacagctgcgggtttcaca
ggacctccaccaagtgctggtgtggatatgtacagaatccagcctacaaatggtgtttac
ttcggtccttatctgcgatatgtaaacatggatgttgaaaaaggcctttggcttggtagc
atcttaattgtgacagacgctcctcaaccacccaccattcatattcacctgagtcatgat
ctggcacccaaccctcgtcaagccgaaccccggcctattttcactcatcaaaggtggaag
ttctataaatacgacctagagctacctatgtctgaggctggcaccgaacgctggacgtac
gcagtcacctcgcatcttggctgtacccgatacgaatttgttgtggctggacgtcaagag
accagctggcgtttcattgcgcactctggtaacgactttgctgcaggaacttcccagaat
gagcgggccaagcttggcggagttggcttcatgtggaaggatgttctccaaaagaatgtc
gactgcggtggcttccacgttcaactaggcttaggagatcagatttatggtgatcgcctg
tggaaagaagtcccactccttaagcaatggcttgcgatgagcggacgagacaacaagaag
aacgtccagtggacagcccgacatgaagaagacgttgcgcatgcctatttccactactac
acgagtcacttcgaccagccattcctccgtgaagcattcgctcagattccccacgtcttg
cagattgatgaccatgacatctttgacggttatgggtcatacccagactatatgcagtcc
tcgcctatgtttaagaatattggcaggatcgcgacggaaatgtacctcctgttccaacat
cacaccactgtcgagatgctgcgaaatgtcagcactgatcatgacatcttcaccatcaca
ggcactggctggcattttgtcaagtacttgggcccggctgtggtggttgtgggccctgac
tgccgatctgaacgtacccaggcccaagtaatggcaggtccgacgtatcagggaatcttc
cccaaggttgccacactacctcccagtgtacagcattgcatctggatggtttcagtacca
ctcgtatacccgcgcctggataccgtggagagtcttgctaatactgtggctgctggcaaa
aaggctgtcaatacaacctacaacattttgggcaaggtgacaagctcagttgcaggcgtg
gttggaggcaaagacgtggtggcacagggattctcacaagtgaagaaggcggtgggcaaa
accggtcttatgggtaacgttctgaatcagtttggcgaacttgatatccaagaagtgctc
aaggacatgtggactcatgacaccaaggatctggagagaacttatttgattcgaaccctt
caaggcatagcgcaacagaagggaatccgaatgacattcctatctggagacgtcaatgct
tcaggagctggtctagttcacgacccaacacaccctggcgaccacaagaccatgtaccag
atcatctcatcacctattgtggcggcaccccagagcaattatgttctcaagatgctacac
aaccagaagactctatacgttccgcaaaacggcaagaagtcgacacacgaggtatctgac
acaaaagaggacatgatggagatcttccactccgacgccagtggtgctgcacgagagctt
aagaagctgatgggccgacgtaactacgtcgcattcgtttcgtacgaccaagatgctgct
gctgcagtgccacaaacgcctttcagccccaacccaagtcttaatggttcacagcagggc
ctgtccaaggtcagtttggctgttgattttgtggtacaaggtgacggtgccttcacagca
ccaaccaaatacggccctgtcatcatccctcatttggaatatggccgatga
>Fp34
atggaacgtagccgtggcgttccagatgaggagatgttcctcaacaagcccgcccctgaa
gattgcgacagcccgaccgttgaacctctgcgcatattcaagcctcagagtcctcagcct
gccaaggacggtagatcgtccgccttcagatacccggcgcccccgtcgtccacctctcct
gtttctaagcattcattccctttacctcctggcgcttctagctctgcggcaccacttcca
tttcctgacgacgacgacgttcgcaaacctactcccgcgaagccgttcggctctgcctac
aacgacaccagtcctcgattagaaactagccctcatgggaagaagcccggtctcgcggaa
cgaagaggagctgccccgaagcccatcagctctcctacaagccctgacgccgatcacgac
cttttccaacgccccttggccgatagccagcgcccagactcatccaatgcaaattatcag
aactatcaaaagacatactatccaccgccaggtgcggcacacagctcttcaaacaatgtg
cccacagacttgacctctgcccagcaactcaaaatgaatgatcagggcgtaaatcgcttc
gcttcgaccgcttcgacatcgactacccgtgctagccgcggctctcctccccctcccgag
accccgatcgtggagcccggccaggcgccagctgatgctatcgaggcccgatatgctgct
gccggtatctccggtacagctacacttaacagccttggcgcacccagcgccgccgcgtca
caaagactcgcacaatatgggaaccaacctcctccgcaacggccttggacaccgactgaa
actcccgaccaggcaccatctggtcctcccacagtataccagggtatgaatgccatctca
agcccagcacagtcacaccaatcgttcagccctccccctcagcccgaacaacagcaacag
cagaagccacagggacaaggacaaggacaagcgcaagttagtgtgttggagcaagacttc
cagcggatcaacactaattctcctccccctgcctactcgagccttaatcctggtggtaac
tcgtcctaccccaacgagaagcaacgccctcagcaagctggatcaagttcggcttccgct
caaccacatcagcagccagcaacgtcg---ccacctacaaaaacaacagtggttgctgct
ccctcgactgcagctagcggtcttgcgtcgcctgccttacaacacccaggccatcctgca
tttgccaacgatccccatcctgcgttcgccaacgagtctcgccctgagcagaatgggcag
agctcccagcagcaagttgttgctcctgctcagagctttgagccccagaatccagcctcg
ccacctcccttgcccgaaggatggatcgctcacctagaccagaattcgggacaatactac
tacattcacttagccactcaggcaacacagtgggagttccccaaaggtccaaaccccata
tcccacgaacaagcccctctttcgccgacagcttcgacgtacggaaaccctttggcttca
cccaacatgtttggcaagcaggccatggcctctcccatgttcccaccacatacccctggt
tatgcagagagtatcatgagcgtggcagcttcagcgacacctacagctgcgggtttcaca
ggacctccaccaagtgctggtgtggatatgtacagaatccagcctacaaatggtgtttac
ttcggtccttatctgcgatatgtaaacatggatgttgaaaaaggcctttggcttggtagc
atcttaattgtgacagacgctcctcaaccacccaccattcatattcacctgagtcatgat
ctggcacccaaccctcgtcaagccgaaccccggcctattttcactcatcaaaggtggaag
ttctataaatacgacctagagctacctatgtctgaggctggcaccgaacgctggacgtac
gcagtcacctcgcatcttggctgtacccgatacgaatttgttgtggctggacgtcaagag
accagctggcgtttcattgcgcactctggtaacgactttgctgcaggaacttcccagaat
gagcgggccaagcttggcggagttggcttcatgtggaaggatgttctccaaaagaatgtc
gactgcggtggcttccacgttcaactaggcttaggagatcagatttatggtgatcgcctg
tggaaagaagtcccactccttaagcaatggcttgcgatgagcggacgagacaacaagaag
aacgtccagtggacagcccgacatgaagaagacgttgcgcatgcctatttccactactac
acgagtcacttcgaccagccattcctccgtgaagcattcgctcagattccccacgtcttg
cagattgatgaccatgacatctttgacggttatgggtcatacccagactatatgcagtcc
tcgcctatgtttaagaatattggcaggatcgcgacggaaatgtacctcctgttccaacat
cacaccactgtcgagatgctgcgaaatgtcagcactgatcatgacatcttcaccatcaca
ggcactggctggcattttgtcaagtacttgggcccggctgtggtggttgtgggccctgac
tgccgatctgaacgtacccaggcccaagtaatggcaggtccgacgtatcagggaatcttc
cccaaggttgccacactacctcccagtgtacagcattgcatctggatggtttcagtacca
ctcgtatacccgcgcctggataccgtggagagtcttgctaatactgtggctgctggcaaa
aaggctgtcaatacaacctacaacattttgggcaaggtgacaagctcagttgcaggcgtg
gttggaggcaaagacgtggtggcacagggattctcacaagtgaagaaggcggtgggcaaa
accggtcttatgggtaacgttctgaatcagtttggcgaacttgatatccaagaagtgctc
aaggacatgtggactcatgacaccaaggatctggagagaacttatttgattcgaaccctt
caaggcatagcgcaacagaagggaatccgaatgacattcctatctggagacgtcaatgct
tcaggagctggtctagttcacgacccaacacaccctggcgaccacaagaccatgtaccag
atcatctcatcacctattgtggcggcaccccagagcaattatgttctcaagatgctacac
aaccagaagactctatacgttccgcaaaacggcaagaagtcgacacacgaggtatctgac
acaaaagaggacatgatggagatcttccactccgacgccagtggtgctgcacgagagctt
aagaagctgatgggccgacgtaactacgtcgcattcgtttcgtacgaccaagatgctgct
gctgcagtgccacaaacgcctttcagccccaacccaagtcttaatggttcacagcagggc
ctgtccaaggtcagtttggctgttgattttgtggtacaaggtgacggtgccttcacagca
ccaaccaaatacggccctgtcatcatccctcatttggaatatggccgatga
>Fp35
atggaacgtagccgtggcgttccagatgaggagatgttcctcaacaagcccgcccctgaa
gattgcgacagcccgaccgttgaacctctgcgcatattcaagcctcagagtcctcagcct
gccaaggacggtagatcgtccgccttcagatacccggcgcccccgtcgtccacctctcct
gtttctaagcattcattccctttacctcctggcgcttctagctctgcggcaccacttcca
tttcctgacgacgacgacgttcgcaaacctactcccgcgaagccgttcggctctgcctac
aacgacaccagtcctcgattagaaactagccctcatgggaagaagcccggtctcgcggaa
cgaagaggagctgccccgaagcccatcagctctcctacaagccctgacgccgatcacgac
cttttccaacgccccttggccgatagccagcgcccagactcatccaatgcaaattatcag
aactatcaaaagacatactatccaccgccaggtgcggcacacagctcttcaaacaatgtg
cccacagacttgacctctgcccagcaactcaaaatgaatgatcagggcgtaaatcgcttc
gcttcgaccgcttcgacatcgactacccgtgctagccgcggctctcctccccctcccgag
accccgatcgtggagcccggccaggcgccagctgatgctatcgaggcccgatatgctgct
gccggtatctccggtacagctacacttaacagccttggcgcacccagcgccgccgcgtca
caaagactcgcacaatatgggaaccaacctcctccgcaacggccttggacaccgactgaa
actcccgaccaggcaccatctggtcctcccacagtataccagggtatgaatgccatctca
agcccagcacagtcacaccaatcgttcagccctccccctcagcccgaacaacagcaacag
cagaagccacagggacaaggacaaggacaagcgcaagttagtgtgttggagcaagacttc
cagcggatcaacactaattctcctccccctgcctactcgagccttaatcctggtggtaac
tcgtcctaccccaacgagaagcaacgccctcagcaagctggatcaagttcggcttccgct
caaccacatcagcagccagcaacgtcg---ccacctacaaaaacaacagtggttgctgct
ccctcgactgcagctagcggtcttgcgtcgcctgccttacaacacccaggccatcctgca
tttgccaacgatccccatcctgcgttcgccaacgagtctcgccctgagcagaatgggcag
agctcccagcagcaagttgttgctcctgctcagagctttgagccccagaatccagcctcg
ccacctcccttgcccgaaggatggatcgctcacctagaccagaattcgggacaatactac
tacattcacttagccactcaggcaacacagtgggagttccccaaaggtccaaaccccata
tcccacgaacaagcccctctttcgccgacagcttcgacgtacggaaaccctttggcttca
cccaacatgtttggcaagcaggccatggcctctcccatgttcccaccacatacccctggt
tatgcagagagtatcatgagcgtggcagcttcagcgacacctacagctgcgggtttcaca
ggacctccaccaagtgctggtgtggatatgtacagaatccagcctacaaatggtgtttac
ttcggtccttatctgcgatatgtaaacatggatgttgaaaaaggcctttggcttggtagc
atcttaattgtgacagacgctcctcaaccacccaccattcatattcacctgagtcatgat
ctggcacccaaccctcgtcaagccgaaccccggcctattttcactcatcaaaggtggaag
ttctataaatacgacctagagctacctatgtctgaggctggcaccgaacgctggacgtac
gcagtcacctcgcatcttggctgtacccgatacgaatttgttgtggctggacgtcaagag
accagctggcgtttcattgcgcactctggtaacgactttgctgcaggaacttcccagaat
gagcgggccaagcttggcggagttggcttcatgtggaaggatgttctccaaaagaatgtc
gactgcggtggcttccacgttcaactaggcttaggagatcagatttatggtgatcgcctg
tggaaagaagtcccactccttaagcaatggcttgcgatgagcggacgagacaacaagaag
aacgtccagtggacagcccgacatgaagaagacgttgcgcatgcctatttccactactac
acgagtcacttcgaccagccattcctccgtgaagcattcgctcagattccccacgtcttg
cagattgatgaccatgacatctttgacggttatgggtcatacccagactatatgcagtcc
tcgcctatgtttaagaatattggcaggatcgcgacggaaatgtacctcctgttccaacat
cacaccactgtcgagatgctgcgaaatgtcagcactgatcatgacatcttcaccatcaca
ggcactggctggcattttgtcaagtacttgggcccggctgtggtggttgtgggccctgac
tgccgatctgaacgtacccaggcccaagtaatggcaggtccgacgtatcagggaatcttc
cccaaggttgccacactacctcccagtgtacagcattgcatctggatggtttcagtacca
ctcgtatacccgcgcctggataccgtggagagtcttgctaatactgtggctgctggcaaa
aaggctgtcaatacaacctacaacattttgggcaaggtgacaagctcagttgcaggcgtg
gttggaggcaaagacgtggtggcacagggattctcacaagtgaagaaggcggtgggcaaa
accggtcttatgggtaacgttctgaatcagtttggcgaacttgatatccaagaagtgctc
aaggacatgtggactcatgacaccaaggatctggagagaacttatttgattcgaaccctt
caaggcatagcgcaacagaagggaatccgaatgacattcctatctggagacgtcaatgct
tcaggagctggtctagttcacgacccaacacaccctggcgaccacaagaccatgtaccag
atcatctcatcacctattgtggcggcaccccagagcaattatgttctcaagatgctacac
aaccagaagactctatacgttccgcaaaacggcaagaagtcgacacacgaggtatctgac
acaaaagaggacatgatggagatcttccactccgacgccagtggtgctgcacgagagctt
aagaagctgatgggccgacgtaactacgtcgcattcgtttcgtacgaccaagatgctgct
gctgcagtgccacaaacgcctttcagccccaacccaagtcttaatggttcacagcagggc
ctgtccaaggtcagtttggctgttgattttgtggtacaaggtgacggtgccttcacagca
ccaaccaaatacggccctgtcatcatccctcatttggaatatggccgatga
>Fp38
atggaacgtagccgtggcgttccagatgaggagatgttcctcaacaagcccgcccctgaa
gattgcgacagcccgaccgttgaacctctgcgcatattcaagcctcagagtcctcagcct
gccaaggacggtagatcgtccgccttcagatacccggcgcccccgtcgtccacctctcct
gtttctaagcattcattccctttacctcctggcgcttctagctctgcggcaccacttcca
tttcctgacgacgacgacgttcgcaaacctactcccgcgaagccgttcggctctgcctac
aacgacaccagtcctcgattagaaactagccctcatgggaagaagcccggtctcgcggaa
cgaagaggagctgccccgaagcccatcagctctcctacaagccctgacgccgatcacgac
cttttccaacgccccttggccgatagccagcgcccagactcatccaatgcaaattatcag
aactatcaaaagacatactatccaccgccaggtgcggcacacagctcttcaaacaatgtg
cccacagacttgacctctgcccagcaactcaaaatgaatgatcagggcgtaaatcgcttc
gcttcgaccgcttcgacatcgactacccgtgctagccgcggctctcctccccctcccgag
accccgatcgtggagcccggccaggcgccagctgatgctatcgaggcccgatatgctgct
gccggtatctccggtacagctacacttaacagccttggcgcacccagcgccgccgcgtca
caaagactcgcacaatatgggaaccaacctcctccgcaacggccttggacaccgactgaa
actcccgaccaggcaccatctggtcctcccacagtataccagggtatgaatgccatctca
agcccagcacagtcacaccaatcgttcagccctccccctcagcccgaacaacagcaacag
cagaagccacagggacaaggacaaggacaagcgcaagttagtgtgttggagcaagacttc
cagcggatcaacactaattctcctccccctgcctactcgagccttaatcctggtggtaac
tcgtcctaccccaacgagaagcaacgccctcagcaagctggatcaagttcggcttccgct
caaccacatcagcagccagcaacgtcg---ccacctacaaaaacaacagtggttgctgct
ccctcgactgcagctagcggtcttgcgtcgcctgccttacaacacccaggccatcctgca
tttgccaacgatccccatcctgcgttcgccaacgagtctcgccctgagcagaatgggcag
agctcccagcagcaagttgttgctcctgctcagagctttgagccccagaatccagcctcg
ccacctcccttgcccgaaggatggatcgctcacctagaccagaattcgggacaatactac
tacattcacttagccactcaggcaacacagtgggagttccccaaaggtccaaaccccata
tcccacgaacaagcccctctttcgccgacagcttcgacgtacggaaaccctttggcttca
cccaacatgtttggcaagcaggccatggcctctcccatgttcccaccacatacccctggt
tatgcagagagtatcatgagcgtggcagcttcagcgacacctacagctgcgggtttcaca
ggacctccaccaagtgctggtgtggatatgtacagaatccagcctacaaatggtgtttac
ttcggtccttatctgcgatatgtaaacatggatgttgaaaaaggcctttggcttggtagc
atcttaattgtgacagacgctcctcaaccacccaccattcatattcacctgagtcatgat
ctggcacccaaccctcgtcaagccgaaccccggcctattttcactcatcaaaggtggaag
ttctataaatacgacctagagctacctatgtctgaggctggcaccgaacgctggacgtac
gcagtcacctcgcatcttggctgtacccgatacgaatttgttgtggctggacgtcaagag
accagctggcgtttcattgcgcactctggtaacgactttgctgcaggaacttcccagaat
gagcgggccaagcttggcggagttggcttcatgtggaaggatgttctccaaaagaatgtc
gactgcggtggcttccacgttcaactaggcttaggagatcagatttatggtgatcgcctg
tggaaagaagtcccactccttaagcaatggcttgcgatgagcggacgagacaacaagaag
aacgtccagtggacagcccgacatgaagaagacgttgcgcatgcctatttccactactac
acgagtcacttcgaccagccattcctccgtgaagcattcgctcagattccccacgtcttg
cagattgatgaccatgacatctttgacggttatgggtcatacccagactatatgcagtcc
tcgcctatgtttaagaatattggcaggatcgcgacggaaatgtacctcctgttccaacat
cacaccactgtcgagatgctgcgaaatgtcagcactgatcatgacatcttcaccatcaca
ggcactggctggcattttgtcaagtacttgggcccggctgtggtggttgtgggccctgac
tgccgatctgaacgtacccaggcccaagtaatggcaggtccgacgtatcagggaatcttc
cccaaggttgccacactacctcccagtgtacagcattgcatctggatggtttcagtacca
ctcgtatacccgcgcctggataccgtggagagtcttgctaatactgtggctgctggcaaa
aaggctgtcaatacaacctacaacattttgggcaaggtgacaagctcagttgcaggcgtg
gttggaggcaaagacgtggtggcacagggattctcacaagtgaagaaggcggtgggcaaa
accggtcttatgggtaacgttctgaatcagtttggcgaacttgatatccaagaagtgctc
aaggacatgtggactcatgacaccaaggatctggagagaacttatttgattcgaaccctt
caaggcatagcgcaacagaagggaatccgaatgacattcctatctggagacgtcaatgct
tcaggagctggtctagttcacgacccaacacaccctggcgaccacaagaccatgtaccag
atcatctcatcacctattgtggcggcaccccagagcaattatgttctcaagatgctacac
aaccagaagactctatacgttccgcaaaacggcaagaagtcgacacacgaggtatctgac
acaaaagaggacatgatggagatcttccactccgacgccagtggtgctgcacgagagctt
aagaagctgatgggccgacgtaactacgtcgcattcgtttcgtacgaccaagatgctgct
gctgcagtgccacaaacgcctttcagccccaacccaagtcttaatggttcacagcagggc
ctgtccaaggtcagtttggctgttgattttgtggtacaaggtgacggtgccttcacagca
ccaaccaaatacggccctgtcatcatccctcatttggaatatggccgatga
>Fp39
atggaacgtagccgtggcgttccagatgaggagatgttcctcaacaagcccgcccctgaa
gattgcgacagcccgaccgttgaacctctgcgcatattcaagcctcagagtcctcagcct
gccaaggacggtagatcgtccgccttcagatacccggcgcccccgtcgtccacctctcct
gtttctaagcattcattccctttacctcctggcgcttctagctctgcggcaccacttcca
tttcctgacgacgacgacgttcgcaaacctactcccgcgaagccgttcggctctgcctac
aacgacaccagtcctcgattagaaactagccctcatgggaagaagcccggtctcgcggaa
cgaagaggagctgccccgaagcccatcagctctcctacaagccctgacgccgatcacgac
cttttccaacgccccttggccgatagccagcgcccagactcatccaatgcaaattatcag
aactatcaaaagacatactatccaccgccaggtgcggcacacagctcttcaaacaatgtg
cccacagacttgacctctgcccagcaactcaaaatgaatgatcagggcgtaaatcgcttc
gcttcgaccgcttcgacatcgactacccgtgctagccgcggctctcctccccctcccgag
accccgatcgtggagcccggccaggcgccagctgatgctatcgaggcccgatatgctgct
gccggtatctccggtacagctacacttaacagccttggcgcacccagcgccgccgcgtca
caaagactcgcacaatatgggaaccaacctcctccgcaacggccttggacaccgactgaa
actcccgaccaggcaccatctggtcctcccacagtataccagggtatgaatgccatctca
agcccagcacagtcacaccaatcgttcagccctccccctcagcccgaacaacagcaacag
cagaagccacagggacaaggacaaggacaagcgcaagttagtgtgttggagcaagacttc
cagcggatcaacactaattctcctccccctgcctactcgagcctcaaccctggtggtaac
tcgtcctaccccaacgagaagcaacgccctcagcaagctggatcaagttcggcttccgct
caaccacatcagcagccagcaacgtcg---ccacctacaaaaacaacagtggttgctgct
ccctcgactgcagctagcggtcttgcgtcgcctgccttacaacacccaggccatcctgca
tttgccaacgatccccatcctgcgttcgccaacgagtctcgccctgagcagaatgggcag
agctcccagcagcaagttgttgctcctgctcagagctttgagccccagaatccagcctcg
ccacctcccttgcccgaaggatggatcgctcacctagaccagaattcgggacaatactac
tacattcacttagccactcaggcaacacagtgggagttccccaaaggtccaaaccccata
tcccacgaacaagcccctctttcgccgacagcttcgacgtacggaaaccctttggcttca
cccaacatgtttggcaagcaggccatggcctctcccatgttcccaccacatacccctggt
tatgcagagagtatcatgagcgtggcagcttcagcgacacctacagctgcgggtttcaca
ggacctccaccaagtgctggtgtggatatgtacagaatccagcctacaaatggtgtttac
ttcggtccttatctgcgatatgtaaacatggatgttgaaaaaggcctttggcttggtagc
atcttaattgtgacagacgctcctcaaccacccaccattcatattcacctgagtcatgat
ctggcacccaaccctcgtcaagccgaaccccggcctattttcactcatcaaaggtggaag
ttctataaatacgacctagagctacctatgtctgaggctggcaccgaacgctggacgtac
gcagtcacctcgcatcttggctgtacccgatacgaatttgttgtggctggacgtcaagag
accagctggcgtttcattgcgcactctggtaacgactttgctgcaggaacttcccagaat
gagcgggccaagcttggcggagttggcttcatgtggaaggatgttctccaaaagaatgtc
gactgcggtggcttccacgttcaactaggcttaggagatcagatttatggtgatcgcctg
tggaaagaagtcccactccttaagcaatggcttgcgatgagcggacgagacaacaagaag
aacgtccagtggacagcccgacatgaagaagacgttgcgcatgcctatttccactactac
acgagtcacttcgaccagccattcctccgtgaagcattcgctcagattccccacgtcttg
cagattgatgaccatgacatctttgacggttatgggtcatacccagactatatgcagtcc
tcgcctatgtttaagaatattggcaggatcgcgacggaaatgtacctcctgttccaacat
cacaccactgtcgagatgctgcgaaatgtcagcactgatcatgacatcttcaccatcaca
ggcactggctggcattttgtcaagtacttgggcccggctgtggtggttgtgggccctgac
tgccgatctgaacgtacccaggcccaagtaatggcaggtccgacgtatcagggaatcttc
cccaaggttgccacactacctcccagtgtacagcattgcatctggatggtttcagtacca
ctcgtatacccgcgcctggataccgtggagagtcttgctaatactgtggctgctggcaaa
aaggctgtcaatacaacctacaacattttgggcaaggtgacaagctcagttgcaggcgtg
gttggaggcaaagacgtggtggcacagggattctcacaagtgaagaaggcggtgggcaaa
accggtcttatgggtaacgttctgaatcagtttggcgaacttgatatccaagaagtgctc
aaggacatgtggactcatgacaccaaggatctggagagaacttatttgattcgaaccctt
caaggcatagcgcaacagaagggaatccgaatgacattcctatctggagacgtcaatgct
tcaggagctggtctagttcacgacccaacacaccctggcgaccacaagaccatgtaccag
atcatctcatcacctattgtggcggcaccccagagcaattatgttctcaagatgctacac
aaccagaagactctatacgttccgcaaaacggcaagaagtcgacacacgaggtatctgac
acaaaagaggacatgatggagatcttccactccgacgccagtggtgctgcacgagagctt
aagaagctgatgggccgacgtaactacgtcgcattcgtttcgtacgaccaagatgctgct
gctgcagtgccacaaacgcctttcagccccaacccaagtcttaatggttcacagcagggc
ctgtccaaggtcagtttggctgttgattttgtggtacaaggtgacggtgccttcacagca
ccaaccaaatacggccctgtcatcatccctcatttggaatatggccgatga
>Fp42
atggaacgtagccgtggcgttccagatgaggagatgttcctcaacaagcccgcccctgaa
gattgcgacagcccgaccgttgaacctctgcgcatattcaagcctcagagtcctcagcct
gccaaggacggtagatcgtccgccttcagatacccggcgcccccgtcgtccacctctcct
gtttctaagcattcattccctttacctcctggcgcttctagctctgcggcaccacttcca
tttcctgacgacgacgacgttcgcaaacctactcccgcgaagccgttcggctctgcctac
aacgacaccagtcctcgattagaaactagccctcatgggaagaagcccggtctcgcggaa
cgaagaggagctgccccgaagcccatcagctctcctacaagccctgacgccgatcacgac
cttttccaacgccccttggccgatagccagcgcccagactcatccaatgcaaattatcag
aactatcaaaagacatactatccaccgccaggtgcggcacacagctcttcaaacaatgtg
cccacagacttgacctctgcccagcaactcaaaatgaatgatcagggcgtaaatcgcttc
gcttcgaccgcttcgacatcgactacccgtgctagccgcggctctcctccccctcccgag
accccgatcgtggagcccggccaggcgccagctgatgctatcgaggcccgatatgctgct
gccggtatctccggtacagctacacttaacagccttggcgcacccagcgccgccgcgtca
caaagactcgcacaatatgggaaccaacctcctccgcaacggccttggacaccgactgaa
actcccgaccaggcaccatctggtcctcccacagtataccagggtatgaatgccatctca
agcccagcacagtcacaccaatcgttcagccctccccctcagcccgaacaacagcaacag
cagaagccacagggacaaggacaaggacaagcgcaagttagtgtgttggagcaagacttc
cagcggatcaacactaattctcctccccctgcctactcgagcctcaaccctggtggtaac
tcgtcctaccccaacgagaagcaacgccctcagcaagctggatcaagttcggcttccgct
caaccacatcagcagccagcaacgtcg---ccacctacaaaaacaacagtggttgctgct
ccctcgactgcagctagcggtcttgcgtcgcctgccttacaacacccaggccatcctgca
tttgccaacgatccccatcctgcgttcgccaacgagtctcgccctgagcagaatgggcag
agctcccagcagcaagttgttgctcctgctcagagctttgagccccagaatccagcctcg
ccacctcccttgcccgaaggatggatcgctcacctagaccagaattcgggacaatactac
tacattcacttagccactcaggcaacacagtgggagttccccaaaggtccaaaccccata
tcccacgaacaagcccctctttcgccgacagcttcgacgtacggaaaccctttggcttca
cccaacatgtttggcaagcaggccatggcctctcccatgttcccaccacatacccctggt
tatgcagagagtatcatgagcgtggcagcttcagcgacacctacagctgcgggtttcaca
ggacctccaccaagtgctggtgtggatatgtacagaatccagcctacaaatggtgtttac
ttcggtccttatctgcgatatgtaaacatggatgttgaaaaaggcctttggcttggtagc
atcttaattgtgacagacgctcctcaaccacccaccattcatattcacctgagtcatgat
ctggcacccaaccctcgtcaagccgaaccccggcctattttcactcatcaaaggtggaag
ttctataaatacgacctagagctacctatgtctgaggctggcaccgaacgctggacgtac
gcagtcacctcgcatcttggctgtacccgatacgaatttgttgtggctggacgtcaagag
accagctggcgtttcattgcgcactctggtaacgactttgctgcaggaacttcccagaat
gagcgggccaagcttggcggagttggcttcatgtggaaggatgttctccaaaagaatgtc
gactgcggtggcttccacgttcaactaggcttaggagatcagatttatggtgatcgcctg
tggaaagaagtcccactccttaagcaatggcttgcgatgagcggacgagacaacaagaag
aacgtccagtggacagcccgacatgaagaagacgttgcgcatgcctatttccactactac
acgagtcacttcgaccagccattcctccgtgaagcattcgctcagattccccacgtcttg
cagattgatgaccatgacatctttgacggttatgggtcatacccagactatatgcagtcc
tcgcctatgtttaagaatattggcaggatcgcgacggaaatgtacctcctgttccaacat
cacaccactgtcgagatgctgcgaaatgtcagcactgatcatgacatcttcaccatcaca
ggcactggctggcattttgtcaagtacttgggcccggctgtggtggttgtgggccctgac
tgccgatctgaacgtacccaggcccaagtaatggcaggtccgacgtatcagggaatcttc
cccaaggttgccacactacctcccagtgtacagcattgcatctggatggtttcagtacca
ctcgtatacccgcgcctggataccgtggagagtcttgctaatactgtggctgctggcaaa
aaggctgtcaatacaacctacaacattttgggcaaggtgacaagctcagttgcaggcgtg
gttggaggcaaagacgtggtggcacagggattctcacaagtgaagaaggcggtgggcaaa
accggtcttatgggtaacgttctgaatcagtttggcgaacttgatatccaagaagtgctc
aaggacatgtggactcatgacaccaaggatctggagagaacttatttgattcgaaccctt
caaggcatagcgcaacagaagggaatccgaatgacattcctatctggagacgtcaatgct
tcaggagctggtctagttcacgacccaacacaccctggcgaccacaagaccatgtaccag
atcatctcatcacctattgtggcggcaccccagagcaattatgttctcaagatgctacac
aaccagaagactctatacgttccgcaaaacggcaagaagtcgacacacgaggtatctgac
acaaaagaggacatgatggagatcttccactccgacgccagtggtgctgcacgagagctt
aagaagctgatgggccgacgtaactacgtcgcattcgtttcgtacgaccaagatgctgct
gctgcagtgccacaaacgcctttcagccccaacccaagtcttaatggttcacagcagggc
ctgtccaaggtcagtttggctgttgattttgtggtacaaggtgacggtgccttcacagca
ccaaccaaatacggccctgtcatcatccctcatttggaatatggccgatga
>Fp44
atggaacgtagccgtggcgttccagatgaggagatgttcctcaacaagcccgcccctgaa
gattgcgacagcccgaccgttgaacctctgcgcatattcaagcctcagagtcctcagcct
gccaaggacggtagatcgtccgccttcagatacccggcgcccccgtcgtccacctctcct
gtttctaagcattcattccctttacctcctggcgcttctagctctgcggcaccacttcca
tttcctgacgacgacgacgttcgcaaacctactcccgcgaagccgttcggctctgcctac
aacgacaccagtcctcgattagaaactagccctcatgggaagaagcccggtctcgcggaa
cgaagaggagctgccccgaagcccatcagctctcctacaagccctgacgccgatcacgac
cttttccaacgccccttggccgatagccagcgcccagactcatccaatgcaaattatcag
aactatcaaaagacatactatccaccgccaggtgcggcacacagctcttcaaacaatgtg
cccacagacttgacctctgcccagcaactcaaaatgaatgatcagggcgtaaatcgcttc
gcttcgaccgcttcgacatcgactacccgtgctagccgcggctctcctccccctcccgag
accccgatcgtggagcccggccaggcgccagctgatgctatcgaggcccgatatgctgct
gccggtatctccggtacagctacacttaacagccttggcgcacccagcgccgccgcgtca
caaagactcgcacaatatgggaaccaacctcctccgcaacggccttggacaccgactgaa
actcccgaccaggcaccatctggtcctcccacagtataccagggtatgaatgccatctca
agcccagcacagtcacaccaatcgttcagccctccccctcagcccgaacaacagcaacag
cagaagccacagggacaaggacaaggacaagcgcaagttagtgtgttggagcaagacttc
cagcggatcaacactaattctcctccccctgcctactcgagcctcaaccctggtggtaac
tcgtcctaccccaacgagaagcaacgccctcagcaagctggatcaagttcggcttccgct
caaccacatcagcagccagcaacgtcg---ccacctacaaaaacaacagtggttgctgct
ccctcgactgcagctagcggtcttgcgtcgcctgccttacaacacccaggccatcctgca
tttgccaacgatccccatcctgcgttcgccaacgagtctcgccctgagcagaatgggcag
agctcccagcagcaagttgttgctcctgctcagagctttgagccccagaatccagcctcg
ccacctcccttgcccgaaggatggatcgctcacctagaccagaattcgggacaatactac
tacattcacttagccactcaggcaacacagtgggagttccccaaaggtccaaaccccata
tcccacgaacaagcccctctttcgccgacagcttcgacgtacggaaaccctttggcttca
cccaacatgtttggcaagcaggccatggcctctcccatgttcccaccacatacccctggt
tatgcagagagtatcatgagcgtggcagcttcagcgacacctacagctgcgggtttcaca
ggacctccaccaagtgctggtgtggatatgtacagaatccagcctacaaatggtgtttac
ttcggtccttatctgcgatatgtaaacatggatgttgaaaaaggcctttggcttggtagc
atcttaattgtgacagacgctcctcaaccacccaccattcatattcacctgagtcatgat
ctggcacccaaccctcgtcaagccgaaccccggcctattttcactcatcaaaggtggaag
ttctataaatacgacctagagctacctatgtctgaggctggcaccgaacgctggacgtac
gcagtcacctcgcatcttggctgtacccgatacgaatttgttgtggctggacgtcaagag
accagctggcgtttcattgcgcactctggtaacgactttgctgcaggaacttcccagaat
gagcgggccaagcttggcggagttggcttcatgtggaaggatgttctccaaaagaatgtc
gactgcggtggcttccacgttcaactaggcttaggagatcagatttatggtgatcgcctg
tggaaagaagtcccactccttaagcaatggcttgcgatgagcggacgagacaacaagaag
aacgtccagtggacagcccgacatgaagaagacgttgcgcatgcctatttccactactac
acgagtcacttcgaccagccattcctccgtgaagcattcgctcagattccccacgtcttg
cagattgatgaccatgacatctttgacggttatgggtcatacccagactatatgcagtcc
tcgcctatgtttaagaatattggcaggatcgcgacggaaatgtacctcctgttccaacat
cacaccactgtcgagatgctgcgaaatgtcagcactgatcatgacatcttcaccatcaca
ggcactggctggcattttgtcaagtacttgggcccggctgtggtggttgtgggccctgac
tgccgatctgaacgtacccaggcccaagtaatggcaggtccgacgtatcagggaatcttc
cccaaggttgccacactacctcccagtgtacagcattgcatctggatggtttcagtacca
ctcgtatacccgcgcctggataccgtggagagtcttgctaatactgtggctgctggcaaa
aaggctgtcaatacaacctacaacattttgggcaaggtgacaagctcagttgcaggcgtg
gttggaggcaaagacgtggtggcacagggattctcacaagtgaagaaggcggtgggcaaa
accggtcttatgggtaacgttctgaatcagtttggcgaacttgatatccaagaagtgctc
aaggacatgtggactcatgacaccaaggatctggagagaacttatttgattcgaaccctt
caaggcatagcgcaacagaagggaatccgaatgacattcctatctggagacgtcaatgct
tcaggagctggtctagttcacgacccaacacaccctggcgaccacaagaccatgtaccag
atcatctcatcacctattgtggcggcaccccagagcaattatgttctcaagatgctacac
aaccagaagactctatacgttccgcaaaacggcaagaagtcgacacacgaggtatctgac
acaaaagaggacatgatggagatcttccactccgacgccagtggtgctgcacgagagctt
aagaagctgatgggccgacgtaactacgtcgcattcgtttcgtacgaccaagatgctgct
gctgcagtgccacaaacgcctttcagccccaacccaagtcttaatggttcacagcagggc
ctgtccaaggtcagtttggctgttgattttgtggtacaaggtgacggtgccttcacagca
ccaaccaaatacggccctgtcatcatccctcatttggaatatggccgatga
>Fp49
atggaacgtagccgtggcgttccagatgaggagatgttcctcaacaagcccgcccctgaa
gattgcgacagcccgaccgttgaacctctgcgcatattcaagcctcagagtcctcagcct
gccaaggacggtagatcgtccgccttcagatacccggcgcccccgtcgtccacctctcct
gtttctaagcattcattccctttacctcctggcgcttctagctctgcggcaccacttcca
tttcctgacgacgacgacgttcgcaaacctactcccgcgaagccgttcggctctgcctac
aacgacaccagtcctcgattagaaactagccctcatgggaagaagcccggtctcgcggaa
cgaagaggagctgccccgaagcccatcagctctcctacaagccctgacgccgatcacgac
cttttccaacgccccttggccgatagccagcgcccagactcatccaatgcaaattatcag
aactatcaaaagacatactatccaccgccaggtgcggcacacagctcttcaaacaatgtg
cccacagacttgacctctgcccagcaactcaaaatgaatgatcagggcgtaaatcgcttc
gcttcgaccgcttcgacatcgactacccgtgctagccgcggctctcctccccctcccgag
accccgatcgtggagcccggccaggcgccagctgatgctatcgaggcccgatatgctgct
gccggtatctccggtacagctacacttaacagccttggcgcacccagcgccgccgcgtca
caaagactcgcacaatatgggaaccaacctcctccgcaacggccttggacaccgactgaa
actcccgaccaggcaccatctggtcctcccacagtataccagggtatgaatgccatctca
agcccagcacagtcacaccaatcgttcagccctccccctcagcccgaacaacagcaacag
cagaagccacagggacaaggacaaggacaagcgcaagttagtgtgttggagcaagacttc
cagcggatcaacactaattctcctccccctgcctactcgagcctcaaccctggtggtaac
tcgtcctaccccaacgagaagcaacgccctcagcaagctggatcaagttcggcttccgct
caaccacatcagcagccagcaacgtcg---ccacctacaaaaacaacagtggttgctgct
ccctcgactgcagctagcggtcttgcgtcgcctgccttacaacacccaggccatcctgca
tttgccaacgatccccatcctgcgttcgccaacgagtctcgccctgagcagaatgggcag
agctcccagcagcaagttgttgctcctgctcagagctttgagccccagaatccagcctcg
ccacctcccttgcccgaaggatggatcgctcacctagaccagaattcgggacaatactac
tacattcacttagccactcaggcaacacagtgggagttccccaaaggtccaaaccccata
tcccacgaacaagcccctctttcgccgacagcttcgacgtacggaaaccctttggcttca
cccaacatgtttggcaagcaggccatggcctctcccatgttcccaccacatacccctggt
tatgcagagagtatcatgagcgtggcagcttcagcgacacctacagctgcgggtttcaca
ggacctccaccaagtgctggtgtggatatgtacagaatccagcctacaaatggtgtttac
ttcggtccttatctgcgatatgtaaacatggatgttgaaaaaggcctttggcttggtagc
atcttaattgtgacagacgctcctcaaccacccaccattcatattcacctgagtcatgat
ctggcacccaaccctcgtcaagccgaaccccggcctattttcactcatcaaaggtggaag
ttctataaatacgacctagagctacctatgtctgaggctggcaccgaacgctggacgtac
gcagtcacctcgcatcttggctgtacccgatacgaatttgttgtggctggacgtcaagag
accagctggcgtttcattgcgcactctggtaacgactttgctgcaggaacttcccagaat
gagcgggccaagcttggcggagttggcttcatgtggaaggatgttctccaaaagaatgtc
gactgcggtggcttccacgttcaactaggcttaggagatcagatttatggtgatcgcctg
tggaaagaagtcccactccttaagcaatggcttgcgatgagcggacgagacaacaagaag
aacgtccagtggacagcccgacatgaagaagacgttgcgcatgcctatttccactactac
acgagtcacttcgaccagccattcctccgtgaagcattcgctcagattccccacgtcttg
cagattgatgaccatgacatctttgacggttatgggtcatacccagactatatgcagtcc
tcgcctatgtttaagaatattggcaggatcgcgacggaaatgtacctcctgttccaacat
cacaccactgtcgagatgctgcgaaatgtcagcactgatcatgacatcttcaccatcaca
ggcactggctggcattttgtcaagtacttgggcccggctgtggtggttgtgggccctgac
tgccgatctgaacgtacccaggcccaagtaatggcaggtccgacgtatcagggaatcttc
cccaaggttgccacactacctcccagtgtacagcattgcatctggatggtttcagtacca
ctcgtatacccgcgcctggataccgtggagagtcttgctaatactgtggctgctggcaaa
aaggctgtcaatacaacctacaacattttgggcaaggtgacaagctcagttgcaggcgtg
gttggaggcaaagacgtggtggcacagggattctcacaagtgaagaaggcggtgggcaaa
accggtcttatgggtaacgttctgaatcagtttggcgaacttgatatccaagaagtgctc
aaggacatgtggactcatgacaccaaggatctggagagaacttatttgattcgaaccctt
caaggcatagcgcaacagaagggaatccgaatgacattcctatctggagacgtcaatgct
tcaggagctggtctagttcacgacccaacacaccctggcgaccacaagaccatgtaccag
atcatctcatcacctattgtggcggcaccccagagcaattatgttctcaagatgctacac
aaccagaagactctatacgttccgcaaaacggcaagaagtcgacacacgaggtatctgac
acaaaagaggacatgatggagatcttccactccgacgccagtggtgctgcacgagagctt
aagaagctgatgggccgacgtaactacgtcgcattcgtttcgtacgaccaagatgctgct
gctgcagtgccacaaacgcctttcagccccaacccaagtcttaatggttcacagcagggc
ctgtccaaggtcagtttggctgttgattttgtggtacaaggtgacggtgccttcacagca
ccaaccaaatacggccctgtcatcatccctcatttggaatatggccgatga
>Fp50
atggaacgtagccgtggcgttccagatgaggagatgttcctcaacaagcccgcccctgaa
gattgcgacagcccgaccgttgaacctctgcgcatattcaagcctcagagtcctcagcct
gccaaggacggtagatcgtccgccttcagatacccggcgcccccgtcgtccacctctcct
gtttctaagcattcattccctttacctcctggcgcttctagctctgcggcaccacttcca
tttcctgacgacgacgacgttcgcaaacctactcccgcgaagccgttcggctctgcctac
aacgacaccagtcctcgattagaaactagccctcatgggaagaagcccggtctcgcggaa
cgaagaggagctgccccgaagcccatcagctctcctacaagccctgacgccgatcacgac
cttttccaacgccccttggccgatagccagcgcccagactcatccaatgcaaattatcag
aactatcaaaagacatactatccaccgccaggtgcggcacacagctcttcaaacaatgtg
cccacagacttgacctctgcccagcaactcaaaatgaatgatcagggcgtaaatcgcttc
gcttcgaccgcttcgacatcgactacccgtgctagccgcggctctcctccccctcccgag
accccgatcgtggagcccggccaggcgccagctgatgctatcgaggcccgatatgctgct
gccggtatctccggtacagctacacttaacagccttggcgcacccagcgccgccgcgtca
caaagactcgcacaatatgggaaccaacctcctccgcaacggccttggacaccgactgaa
actcccgaccaggcaccatctggtcctcccacagtataccagggtatgaatgccatctca
agcccagcacagtcacaccaatcgttcagccctccccctcagcccgaacaacagcaacag
cagaagccacagggacaaggacaaggacaagcgcaagttagtgtgttggagcaagacttc
cagcggatcaacactaattctcctccccctgcctactcgagcctcaaccctggtggtaac
tcgtcctaccccaacgagaagcaacgccctcagcaagctggatcaagttcggcttccgct
caaccacatcagcagccagcaacgtcg---ccacctacaaaaacaacagtggttgctgct
ccctcgactgcagctagcggtcttgcgtcgcctgccttacaacacccaggccatcctgca
tttgccaacgatccccatcctgcgttcgccaacgagtctcgccctgagcagaatgggcag
agctcccagcagcaagttgttgctcctgctcagagctttgagccccagaatccagcctcg
ccacctcccttgcccgaaggatggatcgctcacctagaccagaattcgggacaatactac
tacattcacttagccactcaggcaacacagtgggagttccccaaaggtccaaaccccata
tcccacgaacaagcccctctttcgccgacagcttcgacgtacggaaaccctttggcttca
cccaacatgtttggcaagcaggccatggcctctcccatgttcccaccacatacccctggt
tatgcagagagtatcatgagcgtggcagcttcagcgacacctacagctgcgggtttcaca
ggacctccaccaagtgctggtgtggatatgtacagaatccagcctacaaatggtgtttac
ttcggtccttatctgcgatatgtaaacatggatgttgaaaaaggcctttggcttggtagc
atcttaattgtgacagacgctcctcaaccacccaccattcatattcacctgagtcatgat
ctggcacccaaccctcgtcaagccgaaccccggcctattttcactcatcaaaggtggaag
ttctataaatacgacctagagctacctatgtctgaggctggcaccgaacgctggacgtac
gcagtcacctcgcatcttggctgtacccgatacgaatttgttgtggctggacgtcaagag
accagctggcgtttcattgcgcactctggtaacgactttgctgcaggaacttcccagaat
gagcgggccaagcttggcggagttggcttcatgtggaaggatgttctccaaaagaatgtc
gactgcggtggcttccacgttcaactaggcttaggagatcagatttatggtgatcgcctg
tggaaagaagtcccactccttaagcaatggcttgcgatgagcggacgagacaacaagaag
aacgtccagtggacagcccgacatgaagaagacgttgcgcatgcctatttccactactac
acgagtcacttcgaccagccattcctccgtgaagcattcgctcagattccccacgtcttg
cagattgatgaccatgacatctttgacggttatgggtcatacccagactatatgcagtcc
tcgcctatgtttaagaatattggcaggatcgcgacggaaatgtacctcctgttccaacat
cacaccactgtcgagatgctgcgaaatgtcagcactgatcatgacatcttcaccatcaca
ggcactggctggcattttgtcaagtacttgggcccggctgtggtggttgtgggccctgac
tgccgatctgaacgtacccaggcccaagtaatggcaggtccgacgtatcagggaatcttc
cccaaggttgccacactacctcccagtgtacagcattgcatctggatggtttcagtacca
ctcgtatacccgcgcctggataccgtggagagtcttgctaatactgtggctgctggcaaa
aaggctgtcaatacaacctacaacattttgggcaaggtgacaagctcagttgcaggcgtg
gttggaggcaaagacgtggtggcacagggattctcacaagtgaagaaggcggtgggcaaa
accggtcttatgggtaacgttctgaatcagtttggcgaacttgatatccaagaagtgctc
aaggacatgtggactcatgacaccaaggatctggagagaacttatttgattcgaaccctt
caaggcatagcgcaacagaagggaatccgaatgacattcctatctggagacgtcaatgct
tcaggagctggtctagttcacgacccaacacaccctggcgaccacaagaccatgtaccag
atcatctcatcacctattgtggcggcaccccagagcaattatgttctcaagatgctacac
aaccagaagactctatacgttccgcaaaacggcaagaagtcgacacacgaggtatctgac
acaaaagaggacatgatggagatcttccactccgacgccagtggtgctgcacgagagctt
aagaagctgatgggccgacgtaactacgtcgcattcgtttcgtacgaccaagatgctgct
gctgcagtgccacaaacgcctttcagccccaacccaagtcttaatggttcacagcagggc
ctgtccaaggtcagtttggctgttgattttgtggtacaaggtgacggtgccttcacagca
ccaaccaaatacggccctgtcatcatccctcatttggaatatggccgatga
>Fp51
atggaacgtagccgtggcgttccagatgaggagatgttcctcaacaagcccgcccctgaa
gattgcgacagcccgaccgttgaacctctgcgcatattcaagcctcagagtcctcagcct
gccaaggacggtagatcgtccgccttcagatacccggcgcccccgtcgtccacctctcct
gtttctaagcattcattccctttacctcctggcgcttctagctctgcggcaccacttcca
tttcctgacgacgacgacgttcgcaaacctactcccgcgaagccgttcggctctgcctac
aacgacaccagtcctcgattagaaactagccctcatgggaagaagcccggtctcgcggaa
cgaagaggagctgccccgaagcccatcagctctcctacaagccctgacgccgatcacgac
cttttccaacgccccttggccgatagccagcgcccagactcatccaatgcaaattatcag
aactatcaaaagacatactatccaccgccaggtgcggcacacagctcttcaaacaatgtg
cccacagacttgacctctgcccagcaactcaaaatgaatgatcagggcgtaaatcgcttc
gcttcgaccgcttcgacatcgactacccgtgctagccgcggctctcctccccctcccgag
accccgatcgtggagcccggccaggcgccagctgatgctatcgaggcccgatatgctgct
gccggtatctccggtacagctacacttaacagccttggcgcacccagcgccgccgcgtca
caaagactcgcacaatatgggaaccaacctcctccgcaacggccttggacaccgactgaa
actcccgaccaggcaccatctggtcctcccacagtataccagggtatgaatgccatctca
agcccagcacagtcacaccaatcgttcagccctccccctcagcccgaacaacagcaacag
cagaagccacagggacaaggacaaggacaagcgcaagttagtgtgttggagcaagacttc
cagcggatcaacactaattctcctccccctgcctactcgagcctcaaccctggtggtaac
tcgtcctaccccaacgagaagcaacgccctcagcaagctggatcaagttcggcttccgct
caaccacatcagcagccagcaacgtcg---ccacctacaaaaacaacagtggttgctgct
ccctcgactgcagctagcggtcttgcgtcgcctgccttacaacacccaggccatcctgca
tttgccaacgatccccatcctgcgttcgccaacgagtctcgccctgagcagaatgggcag
agctcccagcagcaagttgttgctcctgctcagagctttgagccccagaatccagcctcg
ccacctcccttgcccgaaggatggatcgctcacctagaccagaattcgggacaatactac
tacattcacttagccactcaggcaacacagtgggagttccccaaaggtccaaaccccata
tcccacgaacaagcccctctttcgccgacagcttcgacgtacggaaaccctttggcttca
cccaacatgtttggcaagcaggccatggcctctcccatgttcccaccacatacccctggt
tatgcagagagtatcatgagcgtggcagcttcagcgacacctacagctgcgggtttcaca
ggacctccaccaagtgctggtgtggatatgtacagaatccagcctacaaatggtgtttac
ttcggtccttatctgcgatatgtaaacatggatgttgaaaaaggcctttggcttggtagc
atcttaattgtgacagacgctcctcaaccacccaccattcatattcacctgagtcatgat
ctggcacccaaccctcgtcaagccgaaccccggcctattttcactcatcaaaggtggaag
ttctataaatacgacctagagctacctatgtctgaggctggcaccgaacgctggacgtac
gcagtcacctcgcatcttggctgtacccgatacgaatttgttgtggctggacgtcaagag
accagctggcgtttcattgcgcactctggtaacgactttgctgcaggaacttcccagaat
gagcgggccaagcttggcggagttggcttcatgtggaaggatgttctccaaaagaatgtc
gactgcggtggcttccacgttcaactaggcttaggagatcagatttatggtgatcgcctg
tggaaagaagtcccactccttaagcaatggcttgcgatgagcggacgagacaacaagaag
aacgtccagtggacagcccgacatgaagaagacgttgcgcatgcctatttccactactac
acgagtcacttcgaccagccattcctccgtgaagcattcgctcagattccccacgtcttg
cagattgatgaccatgacatctttgacggttatgggtcatacccagactatatgcagtcc
tcgcctatgtttaagaatattggcaggatcgcgacggaaatgtacctcctgttccaacat
cacaccactgtcgagatgctgcgaaatgtcagcactgatcatgacatcttcaccatcaca
ggcactggctggcattttgtcaagtacttgggcccggctgtggtggttgtgggccctgac
tgccgatctgaacgtacccaggcccaagtaatggcaggtccgacgtatcagggaatcttc
cccaaggttgccacactacctcccagtgtacagcattgcatctggatggtttcagtacca
ctcgtatacccgcgcctggataccgtggagagtcttgctaatactgtggctgctggcaaa
aaggctgtcaatacaacctacaacattttgggcaaggtgacaagctcagttgcaggcgtg
gttggaggcaaagacgtggtggcacagggattctcacaagtgaagaaggcggtgggcaaa
accggtcttatgggtaacgttctgaatcagtttggcgaacttgatatccaagaagtgctc
aaggacatgtggactcatgacaccaaggatctggagagaacttatttgattcgaaccctt
caaggcatagcgcaacagaagggaatccgaatgacattcctatctggagacgtcaatgct
tcaggagctggtctagttcacgacccaacacaccctggcgaccacaagaccatgtaccag
atcatctcatcacctattgtggcggcaccccagagcaattatgttctcaagatgctacac
aaccagaagactctatacgttccgcaaaacggcaagaagtcgacacacgaggtatctgac
acaaaagaggacatgatggagatcttccactccgacgccagtggtgctgcacgagagctt
aagaagctgatgggccgacgtaactacgtcgcattcgtttcgtacgaccaagatgctgct
gctgcagtgccacaaacgcctttcagccccaacccaagtcttaatggttcacagcagggc
ctgtccaaggtcagtttggctgttgattttgtggtacaaggtgacggtgccttcacagca
ccaaccaaatacggccctgtcatcatccctcatttggaatatggccgatga
>Fp59
atggaacgtagccgtggcgttccagatgaggagatgttcctcaacaagcccgcccctgaa
gattgcgacagcccgaccgttgaacctctgcgcatattcaagcctcagagtcctcagcct
gccaaggacggtagatcgtccgccttcagatacccggcgcccccgtcgtccacctctcct
gtttctaagcattcattccctttacctcctggcgcttctagctctgcggcaccacttcca
tttcctgacgacgacgacgttcgcaaacctactcccgcgaagccgttcggctctgcctac
aacgacaccagtcctcgattagaaactagccctcatgggaagaagcccggtctcgcggaa
cgaagaggagctgccccgaagcccatcagctctcctacaagccctgacgccgatcacgac
cttttccaacgccccttggccgatagccagcgcccagactcatccaatgcaaattatcag
aactatcaaaagacatactatccaccgccaggtgcggcacacagctcttcaaacaatgtg
cccacagacttgacctctgcccagcaactcaaaatgaatgatcagggcgtaaatcgcttc
gcttcgaccgcttcgacatcgactacccgtgctagccgcggctctcctccccctcccgag
accccgatcgtggagcccggccaggcgccagctgatgctatcgaggcccgatatgctgct
gccggtatctccggtacagctacacttaacagccttggcgcacccagcgccgccgcgtca
caaagactcgcacaatatgggaaccaacctcctccgcaacggccttggacaccgactgaa
actcccgaccaggcaccatctggtcctcccacagtataccagggtatgaatgccatctca
agcccagcacagtcacaccaatcgttcagccctccccctcagcccgaacaacagcaacag
cagaagccacagggacaaggacaaggacaagcgcaagttagtgtattggagcaagacttc
cagcggatcaacactaattctcctccccctgcctactcgagccttaatcctggtggtaac
tcgtcctaccccaacgagaagcaacgccctcagcaagctggatcaagttcggcttccgct
caaccacatcagcagccagcaacgtcg---ccacctacaaaaacaacagtggttgctgct
ccctcgactgcagctagcggtcttgcgtcgcctgccttacaacacccaggccatcctgca
tttgccaacgatccccatcctgcgttcgccaacgagtctcgccctgagcagaatgggcag
agctcccagcagcaagttgttgctcctgctcagagctttgagccccagaatccagcctcg
ccacctcccttgcccgaaggatggatcgctcacctagaccagaattcgggacaatactac
tacattcacttagccactcaggcaacacagtgggagttccccaaaggtccaaaccccata
tcccacgaacaagcccctctttcgccgacagcttcgacgtacggaaaccctttggcttca
cccaacatgtttggcaagcaggccatggcctctcccatgttcccaccacatacccctggt
tatgcagagagtatcatgagcgtggcagcttcagcgacacctacagctgcgggtttcaca
ggacctccaccaagtgctggtgtggatatgtacagaatccagcctacaaatggtgtttac
ttcggtccttatctgcgatatgtaaacatggatgttgaaaaaggcctttggcttggtagc
atcttaattgtgacagacgctcctcaaccacccaccattcatattcacctgagtcatgat
ctggcacccaaccctcgtcaagccgaaccccggcctattttcactcatcaaaggtggaag
ttctataaatacgacctagagctacctatgtctgaggctggcaccgaacgctggacgtac
gcagtcacctcgcatcttggctgtacccgatacgaatttgttgtggctggacgtcaagag
accagctggcgtttcattgcgcactctggtaacgactttgctgcaggaacttcccagaat
gagcgggccaagcttggcggagttggcttcatgtggaaggatgttctccaaaagaatgtc
gactgcggtggcttccacgttcaactaggcttaggagatcagatttatggtgatcgcctg
tggaaagaagtcccactccttaagcaatggcttgcgatgagcggacgagacaacaagaag
aacgtccagtggacagcccgacatgaagaagacgttgcgcatgcctatttccactactac
acgagtcacttcgaccagccattcctccgtgaagcattcgctcagattccccacgtcttg
cagattgatgaccatgacatctttgacggttatgggtcatacccagactatatgcagtcc
tcgcctatgtttaagaatattggcaggatcgcgacggaaatgtacctcctgttccaacat
cacaccactgtcgagatgctgcgaaatgtcagcactgatcatgacatcttcaccatcaca
ggcactggctggcattttgtcaagtacttgggcccggctgtggtggttgtgggccctgac
tgccgatctgaacgtacccaggcccaagtaatggcaggtccgacgtatcagggaatcttc
cccaaggttgccacactacctcccagtgtacagcattgcatctggatggtttcagtacca
ctcgtatacccgcgcctggataccgtggagagtcttgctaatactgtggctgctggcaaa
aaggctgtcaatacaacctacaacattttgggcaaggtgacaagctcagttgcaggcgtg
gttggaggcaaagacgtggtggcacagggattctcacaagtgaagaaggcggtgggcaaa
accggtcttatgggtaacgttctgaatcagtttggcgaacttgatatccaagaagtgctc
aaggacatgtggactcatgacaccaaggatctggagagaacttatttgattcgaaccctt
caaggcatagcgcaacagaagggaatccgaatgacattcctatctggagacgtcaatgct
tcaggagctggtctagttcacgacccaacacaccctggcgaccacaagaccatgtaccag
atcatctcatcacctattgtggcggcaccccagagcaattatgttctcaagatgctacac
aaccagaagactctatacgttccgcaaaacggcaagaagtcgacacacgaggtatctgac
acaaaagaggacatgatggagatcttccactccgacgccagtggtgctgcacgagagctt
aagaagctgatgggccgacgtaactacgtcgcattcgtttcgtacgaccaagatgctgct
gctgcagtgccacaaacgcctttcagccccaacccaagtcttaatggttcacagcagggc
ctgtccaaggtcagtttggctgttgattttgtggtacaaggtgacggtgccttcacagca
ccaaccaaatacggccctgtcatcatccctcatttggaatatggccgatga
>Fp63
atggaacgtagccgtggcgttccagatgaggagatgttcctcaacaagcccgcccctgaa
gattgcgacagcccgaccgttgaacctctgcgcatattcaagcctcagagtcctcagcct
gccaaggacggtagatcgtccgccttcagatacccggcgcccccgtcgtccacctctcct
gtttctaagcattcattccctttacctcctggcgcttctagctctgcggcaccacttcca
tttcctgacgacgacgacgttcgcaaacctactcccgcgaagccgttcggctctgcctac
aacgacaccagtcctcgattagaaactagccctcatgggaagaagcccggtctcgcggaa
cgaagaggagctgccccgaagcccatcagctctcctacaagccctgacgccgatcacgac
cttttccaacgccccttggccgatagccagcgcccagactcatccaatgcaaattatcag
aactatcaaaagacatactatccaccgccaggtgcggcacacagctcttcaaacaatgtg
cccacagacttgacctctgcccagcaactcaaaatgaatgatcagggcgtaaatcgcttc
gcttcgaccgcttcgacatcgactacccgtgctagccgcggctctcctccccctcccgag
accccgatcgtggagcccggccaggcgccagctgatgctatcgaggcccgatatgctgct
gccggtatctccggtacagctacacttaacagccttggcgcacccagcgccgccgcgtca
caaagactcgcacaatatgggaaccaacctcctccgcaacggccttggacaccgactgaa
actcccgaccaggcaccatctggtcctcccacagtataccagggtatgaatgccatctca
agcccagcacagtcacaccaatcgttcagccctccccctcagcccgaacaacagcaacag
cagaagccacagggacaaggacaaggacaagcgcaagttagtgtgttggagcaagacttc
cagcggatcaacactaattctcctccccctgcctactcgagcctcaaccctggtggtaac
tcgtcctaccccaacgagaagcaacgccctcagcaagctggatcaagttcggcttccgct
caaccacatcagcagccagcaacgtcg---ccacctacaaaaacaacagtggttgctgct
ccctcgactgcagctagcggtcttgcgtcgcctgccttacaacacccaggccatcctgca
tttgccaacgatccccatcctgcgttcgccaacgagtctcgccctgagcagaatgggcag
agctcccagcagcaagttgttgctcctgctcagagctttgagccccagaatccagcctcg
ccacctcccttgcccgaaggatggatcgctcacctagaccagaattcgggacaatactac
tacattcacttagccactcaggcaacacagtgggagttccccaaaggtccaaaccccata
tcccacgaacaagcccctctttcgccgacagcttcgacgtacggaaaccctttggcttca
cccaacatgtttggcaagcaggccatggcctctcccatgttcccaccacatacccctggt
tatgcagagagtatcatgagcgtggcagcttcagcgacacctacagctgcgggtttcaca
ggacctccaccaagtgctggtgtggatatgtacagaatccagcctacaaatggtgtttac
ttcggtccttatctgcgatatgtaaacatggatgttgaaaaaggcctttggcttggtagc
atcttaattgtgacagacgctcctcaaccacccaccattcatattcacctgagtcatgat
ctggcacccaaccctcgtcaagccgaaccccggcctattttcactcatcaaaggtggaag
ttctataaatacgacctagagctacctatgtctgaggctggcaccgaacgctggacgtac
gcagtcacctcgcatcttggctgtacccgatacgaatttgttgtggctggacgtcaagag
accagctggcgtttcattgcgcactctggtaacgactttgctgcaggaacttcccagaat
gagcgggccaagcttggcggagttggcttcatgtggaaggatgttctccaaaagaatgtc
gactgcggtggcttccacgttcaactaggcttaggagatcagatttatggtgatcgcctg
tggaaagaagtcccactccttaagcaatggcttgcgatgagcggacgagacaacaagaag
aacgtccagtggacagcccgacatgaagaagacgttgcgcatgcctatttccactactac
acgagtcacttcgaccagccattcctccgtgaagcattcgctcagattccccacgtcttg
cagattgatgaccatgacatctttgacggttatgggtcatacccagactatatgcagtcc
tcgcctatgtttaagaatattggcaggatcgcgacggaaatgtacctcctgttccaacat
cacaccactgtcgagatgctgcgaaatgtcagcactgatcatgacatcttcaccatcaca
ggcactggctggcattttgtcaagtacttgggcccggctgtggtggttgtgggccctgac
tgccgatctgaacgtacccaggcccaagtaatggcaggtccgacgtatcagggaatcttc
cccaaggttgccacactacctcccagtgtacagcattgcatctggatggtttcagtacca
ctcgtatacccgcgcctggataccgtggagagtcttgctaatactgtggctgctggcaaa
aaggctgtcaatacaacctacaacattttgggcaaggtgacaagctcagttgcaggcgtg
gttggaggcaaagacgtggtggcacagggattctcacaagtgaagaaggcggtgggcaaa
accggtcttatgggtaacgttctgaatcagtttggcgaacttgatatccaagaagtgctc
aaggacatgtggactcatgacaccaaggatctggagagaacttatttgattcgaaccctt
caaggcatagcgcaacagaagggaatccgaatgacattcctatctggagacgtcaatgct
tcaggagctggtctagttcacgacccaacacaccctggcgaccacaagaccatgtaccag
atcatctcatcacctattgtggcggcaccccagagcaattatgttctcaagatgctacac
aaccagaagactctatacgttccgcaaaacggcaagaagtcgacacacgaggtatctgac
acaaaagaggacatgatggagatcttccactccgacgccagtggtgctgcacgagagctt
aagaagctgatgggccgacgtaactacgtcgcattcgtttcgtacgaccaagatgctgct
gctgcagtgccacaaacgcctttcagccccaacccaagtcttaatggttcacagcagggc
ctgtccaaggtcagtttggctgttgattttgtggtacaaggtgacggtgccttcacagca
ccaaccaaatacggccctgtcatcatccctcatttggaatatggccgatga
>Fp65
atggaacgtagccgtggcgttccagatgaggagatgttcctcaacaagcccgcccctgaa
gattgcgacagcccgaccgttgaacctctgcgcatattcaagcctcagagtcctcagcct
gccaaggacggtagatcgtccgccttcagatacccggcgcccccgtcgtccacctctcct
gtttctaagcattcattccctttacctcctggcgcttctagctctgcggcaccacttcca
tttcctgacgacgacgacgttcgcaaacctactcccgcgaagccgttcggctctgcctac
aacgacaccagtcctcgattagaaactagccctcatgggaagaagcccggtctcgcggaa
cgaagaggagctgccccgaagcccatcagctctcctacaagccctgacgccgatcacgac
cttttccaacgccccttggccgatagccagcgcccagactcatccaatgcaaattatcag
aactatcaaaagacatactatccaccgccaggtgcggcacacagctcttcaaacaatgtg
cccacagacttgacctctgcccagcaactcaaaatgaatgatcagggcgtaaatcgcttc
gcttcgaccgcttcgacatcgactacccgtgctagccgcggctctcctccccctcccgag
accccgatcgtggagcccggccaggcgccagctgatgctatcgaggcccgatatgctgct
gccggtatctccggtacagctacacttaacagccttggcgcacccagcgccgccgcgtca
caaagactcgcacaatatgggaaccaacctcctccgcaacggccttggacaccgactgaa
actcccgaccaggcaccatctggtcctcccacagtataccagggtatgaatgccatctca
agcccagcacagtcacaccaatcgttcagccctccccctcagcccgaacaacagcaacag
cagaagccacagggacaaggacaaggacaagcgcaagttagtgtgttggagcaagacttc
cagcggatcaacactaattctcctccccctgcctactcgagcctcaaccctggtggtaac
tcgtcctaccccaacgagaagcaacgccctcagcaagctggatcaagttcggcttccgct
caaccacatcagcagccagcaacgtcg---ccacctacaaaaacaacagtggttgctgct
ccctcgactgcagctagcggtcttgcgtcgcctgccttacaacacccaggccatcctgca
tttgccaacgatccccatcctgcgttcgccaacgagtctcgccctgagcagaatgggcag
agctcccagcagcaagttgttgctcctgctcagagctttgagccccagaatccagcctcg
ccacctcccttgcccgaaggatggatcgctcacctagaccagaattcgggacaatactac
tacattcacttagccactcaggcaacacagtgggagttccccaaaggtccaaaccccata
tcccacgaacaagcccctctttcgccgacagcttcgacgtacggaaaccctttggcttca
cccaacatgtttggcaagcaggccatggcctctcccatgttcccaccacatacccctggt
tatgcagagagtatcatgagcgtggcagcttcagcgacacctacagctgcgggtttcaca
ggacctccaccaagtgctggtgtggatatgtacagaatccagcctacaaatggtgtttac
ttcggtccttatctgcgatatgtaaacatggatgttgaaaaaggcctttggcttggtagc
atcttaattgtgacagacgctcctcaaccacccaccattcatattcacctgagtcatgat
ctggcacccaaccctcgtcaagccgaaccccggcctattttcactcatcaaaggtggaag
ttctataaatacgacctagagctacctatgtctgaggctggcaccgaacgctggacgtac
gcagtcacctcgcatcttggctgtacccgatacgaatttgttgtggctggacgtcaagag
accagctggcgtttcattgcgcactctggtaacgactttgctgcaggaacttcccagaat
gagcgggccaagcttggcggagttggcttcatgtggaaggatgttctccaaaagaatgtc
gactgcggtggcttccacgttcaactaggcttaggagatcagatttatggtgatcgcctg
tggaaagaagtcccactccttaagcaatggcttgcgatgagcggacgagacaacaagaag
aacgtccagtggacagcccgacatgaagaagacgttgcgcatgcctatttccactactac
acgagtcacttcgaccagccattcctccgtgaagcattcgctcagattccccacgtcttg
cagattgatgaccatgacatctttgacggttatgggtcatacccagactatatgcagtcc
tcgcctatgtttaagaatattggcaggatcgcgacggaaatgtacctcctgttccaacat
cacaccactgtcgagatgctgcgaaatgtcagcactgatcatgacatcttcaccatcaca
ggcactggctggcattttgtcaagtacttgggcccggctgtggtggttgtgggccctgac
tgccgatctgaacgtacccaggcccaagtaatggcaggtccgacgtatcagggaatcttc
cccaaggttgccacactacctcccagtgtacagcattgcatctggatggtttcagtacca
ctcgtatacccgcgcctggataccgtggagagtcttgctaatactgtggctgctggcaaa
aaggctgtcaatacaacctacaacattttgggcaaggtgacaagctcagttgcaggcgtg
gttggaggcaaagacgtggtggcacagggattctcacaagtgaagaaggcggtgggcaaa
accggtcttatgggtaacgttctgaatcagtttggcgaacttgatatccaagaagtgctc
aaggacatgtggactcatgacaccaaggatctggagagaacttatttgattcgaaccctt
caaggcatagcgcaacagaagggaatccgaatgacattcctatctggagacgtcaatgct
tcaggagctggtctagttcacgacccaacacaccctggcgaccacaagaccatgtaccag
atcatctcatcacctattgtggcggcaccccagagcaattatgttctcaagatgctacac
aaccagaagactctatacgttccgcaaaacggcaagaagtcgacacacgaggtatctgac
acaaaagaggacatgatggagatcttccactccgacgccagtggtgctgcacgagagctt
aagaagctgatgggccgacgtaactacgtcgcattcgtttcgtacgaccaagatgctgct
gctgcagtgccacaaacgcctttcagccccaacccaagtcttaatggttcacagcagggc
ctgtccaaggtcagtttggctgttgattttgtggtacaaggtgacggtgccttcacagca
ccaaccaaatacggccctgtcatcatccctcatttggaatatggccgatga
>Fp66
atggaacgtagccgtggcgttccagatgaggagatgttcctcaacaagcccgcccctgaa
gattgcgacagcccgaccgttgaacctctgcgcatattcaagcctcagagtcctcagcct
gccaaggacggtagatcgtccgccttcagatacccggcgcccccgtcgtccacctctcct
gtttctaagcattcattccctttacctcctggcgcttctagctctgcggcaccacttcca
tttcctgacgacgacgacgttcgcaaacctactcccgcgaagccgttcggctctgcctac
aacgacaccagtcctcgattagaaactagccctcatgggaagaagcccggtctcgcggaa
cgaagaggagctgccccgaagcccatcagctctcctacaagccctgacgccgatcacgac
cttttccaacgccccttggccgatagccagcgcccagactcatccaatgcaaattatcag
aactatcaaaagacatactatccaccgccaggtgcggcacacagctcttcaaacaatgtg
cccacagacttgacctctgcccagcaactcaaaatgaatgatcagggcgtaaatcgcttc
gcttcgaccgcttcgacatcgactacccgtgctagccgcggctctcctccccctcccgag
accccgatcgtggagcccggccaggcgccagctgatgctatcgaggcccgatatgctgct
gccggtatctccggtacagctacacttaacagccttggcgcacccagcgccgccgcgtca
caaagactcgcacaatatgggaaccaacctcctccgcaacggccttggacaccgactgaa
actcccgaccaggcaccatctggtcctcccacagtataccagggtatgaatgccatctca
agcccagcacagtcacaccaatcgttcagccctccccctcagcccgaacaacagcaacag
cagaagccacagggacaaggacaaggacaagcgcaagttagtgtgttggagcaagacttc
cagcggatcaacactaattctcctccccctgcctactcgagccttaatcctggtggtaac
tcgtcctaccccaacgagaagcaacgccctcagcaagctggatcaagttcggcttccgct
caaccacatcagcagccagcaacgtcg---ccacctacaaaaacaacagtggttgctgct
ccctcgactgcagctagcggtcttgcgtcgcctgccttacaacacccaggccatcctgca
tttgccaacgatccccatcctgcgttcgccaacgagtctcgccctgagcagaatgggcag
agctcccagcagcaagttgttgctcctgctcagagctttgagccccagaatccagcctcg
ccacctcccttgcccgaaggatggatcgctcacctagaccagaattcgggacaatactac
tacattcacttagccactcaggcaacacagtgggagttccccaaaggtccaaaccccata
tcccacgaacaagcccctctttcgccgacagcttcgacgtacggaaaccctttggcttca
cccaacatgtttggcaagcaggccatggcctctcccatgttcccaccacatacccctggt
tatgcagagagtatcatgagcgtggcagcttcagcgacacctacagctgcgggtttcaca
ggacctccaccaagtgctggtgtggatatgtacagaatccagcctacaaatggtgtttac
ttcggtccttatctgcgatatgtaaacatggatgttgaaaaaggcctttggcttggtagc
atcttaattgtgacagacgctcctcaaccacccaccattcatattcacctgagtcatgat
ctggcacccaaccctcgtcaagccgaaccccggcctattttcactcatcaaaggtggaag
ttctataaatacgacctagagctacctatgtctgaggctggcaccgaacgctggacgtac
gcagtcacctcgcatcttggctgtacccgatacgaatttgttgtggctggacgtcaagag
accagctggcgtttcattgcgcactctggtaacgactttgctgcaggaacttcccagaat
gagcgggccaagcttggcggagttggcttcatgtggaaggatgttctccaaaagaatgtc
gactgcggtggcttccacgttcaactaggcttaggagatcagatttatggtgatcgcctg
tggaaagaagtcccactccttaagcaatggcttgcgatgagcggacgagacaacaagaag
aacgtccagtggacagcccgacatgaagaagacgttgcgcatgcctatttccactactac
acgagtcacttcgaccagccattcctccgtgaagcattcgctcagattccccacgtcttg
cagattgatgaccatgacatctttgacggttatgggtcatacccagactatatgcagtcc
tcgcctatgtttaagaatattggcaggatcgcgacggaaatgtacctcctgttccaacat
cacaccactgtcgagatgctgcgaaatgtcagcactgatcatgacatcttcaccatcaca
ggcactggctggcattttgtcaagtacttgggcccggctgtggtggttgtgggccctgac
tgccgatctgaacgtacccaggcccaagtaatggcaggtccgacgtatcagggaatcttc
cccaaggttgccacactacctcccagtgtacagcattgcatctggatggtttcagtacca
ctcgtatacccgcgcctggataccgtggagagtcttgctaatactgtggctgctggcaaa
aaggctgtcaatacaacctacaacattttgggcaaggtgacaagctcagttgcaggcgtg
gttggaggcaaagacgtggtggcacagggattctcacaagtgaagaaggcggtgggcaaa
accggtcttatgggtaacgttctgaatcagtttggcgaacttgatatccaagaagtgctc
aaggacatgtggactcatgacaccaaggatctggagagaacttatttgattcgaaccctt
caaggcatagcgcaacagaagggaatccgaatgacattcctatctggagacgtcaatgct
tcaggagctggtctagttcacgacccaacacaccctggcgaccacaagaccatgtaccag
atcatctcatcacctattgtggcggcaccccagagcaattatgttctcaagatgctacac
aaccagaagactctatacgttccgcaaaacggcaagaagtcgacacacgaggtatctgac
acaaaagaggacatgatggagatcttccactccgacgccagtggtgctgcacgagagctt
aagaagctgatgggccgacgtaactacgtcgcattcgtttcgtacgaccaagatgctgct
gctgcagtgccacaaacgcctttcagccccaacccaagtcttaatggttcacagcagggc
ctgtccaaggtcagtttggctgttgattttgtggtacaaggtgacggtgccttcacagca
ccaaccaaatacggccctgtcatcatccctcatttggaatatggccgatga
>Fp72
atggaacgtagccgtggcgttccagatgaggagatgttcctcaacaagcccgcccctgaa
gattgcgacagcccgaccgttgaacctctgcgcatattcaagcctcagagtcctcagcct
gccaaggacggtagatcgtccgccttcagatacccggcgcccccgtcgtccacctctcct
gtttctaagcattcattccctttacctcctggcgcttctagctctgcggcaccacttcca
tttcctgacgacgacgacgttcgcaaacctactcccgcgaagccgttcggctctgcctac
aacgacaccagtcctcgattagaaactagccctcatgggaagaagcccggtctcgcggaa
cgaagaggagctgccccgaagcccatcagctctcctacaagccctgacgccgatcacgac
cttttccaacgccccttggccgatagccagcgcccagactcatccaatgcaaattatcag
aactatcaaaagacatactatccaccgccaggtgcggcacacagctcttcaaacaatgtg
cccacagacttgacctctgcccagcaactcaaaatgaatgatcagggcgtaaatcgcttc
gcttcgaccgcttcgacatcgactacccgtgctagccgcggctctcctccccctcccgag
accccgatcgtggagcccggccaggcgccagctgatgctatcgaggcccgatatgctgct
gccggtatctccggtacagctacacttaacagccttggcgcacccagcgccgccgcgtca
caaagactcgcacaatatgggaaccaacctcctccgcaacggccttggacaccgactgaa
actcccgaccaggcaccatctggtcctcccacagtataccagggtatgaatgccatctca
agcccagcacagtcacaccaatcgttcagccctccccctcagcccgaacaacagcaacag
cagaagccacagggacaaggacaaggacaagcgcaagttagtgtgttggagcaagacttc
cagcggatcaacactaattctcctccccctgcctactcgagccttaatcctggtggtaac
tcgtcctaccccaacgagaagcaacgccctcagcaagctggatcaagttcggcttccgct
caaccacatcagcagccagcaacgtcg---ccacctacaaaaacaacagtggttgctgct
ccctcgactgcagctagcggtcttgcgtcgcctgccttacaacacccaggccatcctgca
tttgccaacgatccccatcctgcgttcgccaacgagtctcgccctgagcagaatgggcag
agctcccagcagcaagttgttgctcctgctcagagctttgagccccagaatccagcctcg
ccacctcccttgcccgaaggatggatcgctcacctagaccagaattcgggacaatactac
tacattcacttagccactcaggcaacacagtgggagttccccaaaggtccaaaccccata
tcccacgaacaagcccctctttcgccgacagcttcgacgtacggaaaccctttggcttca
cccaacatgtttggcaagcaggccatggcctctcccatgttcccaccacatacccctggt
tatgcagagagtatcatgagcgtggcagcttcagcgacacctacagctgcgggtttcaca
ggacctccaccaagtgctggtgtggatatgtacagaatccagcctacaaatggtgtttac
ttcggtccttatctgcgatatgtaaacatggatgttgaaaaaggcctttggcttggtagc
atcttaattgtgacagacgctcctcaaccacccaccattcatattcacctgagtcatgat
ctggcacccaaccctcgtcaagccgaaccccggcctattttcactcatcaaaggtggaag
ttctataaatacgacctagagctacctatgtctgaggctggcaccgaacgctggacgtac
gcagtcacctcgcatcttggctgtacccgatacgaatttgttgtggctggacgtcaagag
accagctggcgtttcattgcgcactctggtaacgactttgctgcaggaacttcccagaat
gagcgggccaagcttggcggagttggcttcatgtggaaggatgttctccaaaagaatgtc
gactgcggtggcttccacgttcaactaggcttaggagatcagatttatggtgatcgcctg
tggaaagaagtcccactccttaagcaatggcttgcgatgagcggacgagacaacaagaag
aacgtccagtggacagcccgacatgaagaagacgttgcgcatgcctatttccactactac
acgagtcacttcgaccagccattcctccgtgaagcattcgctcagattccccacgtcttg
cagattgatgaccatgacatctttgacggttatgggtcatacccagactatatgcagtcc
tcgcctatgtttaagaatattggcaggatcgcgacggaaatgtacctcctgttccaacat
cacaccactgtcgagatgctgcgaaatgtcagcactgatcatgacatcttcaccatcaca
ggcactggctggcattttgtcaagtacttgggcccggctgtggtggttgtgggccctgac
tgccgatctgaacgtacccaggcccaagtaatggcaggtccgacgtatcagggaatcttc
cccaaggttgccacactacctcccagtgtacagcattgcatctggatggtttcagtacca
ctcgtatacccgcgcctggataccgtggagagtcttgctaatactgtggctgctggcaaa
aaggctgtcaatacaacctacaacattttgggcaaggtgacaagctcagttgcaggcgtg
gttggaggcaaagacgtggtggcacagggattctcacaagtgaagaaggcggtgggcaaa
accggtcttatgggtaacgttctgaatcagtttggcgaacttgatatccaagaagtgctc
aaggacatgtggactcatgacaccaaggatctggagagaacttatttgattcgaaccctt
caaggcatagcgcaacagaagggaatccgaatgacattcctatctggagacgtcaatgct
tcaggagctggtctagttcacgacccaacacaccctggcgaccacaagaccatgtaccag
atcatctcatcacctattgtggcggcaccccagagcaattatgttctcaagatgctacac
aaccagaagactctatacgttccgcaaaacggcaagaagtcgacacacgaggtatctgac
acaaaagaggacatgatggagatcttccactccgacgccagtggtgctgcacgagagctt
aagaagctgatgggccgacgtaactacgtcgcattcgtttcgtacgaccaagatgctgct
gctgcagtgccacaaacgcctttcagccccaacccaagtcttaatggttcacagcagggc
ctgtccaaggtcagtttggctgttgattttgtggtacaaggtgacggtgccttcacagca
ccaaccaaatacggccctgtcatcatccctcatttggaatatggccgatga
>Fp73
atggaacgtagccgtggcgttccagatgaggagatgttcctcaacaagcccgcccctgaa
gattgcgacagcccgaccgttgaacctctgcgcatattcaagcctcagagtcctcagcct
gccaaggacggtagatcgtccgccttcagatacccggcgcccccgtcgtccacctctcct
gtttctaagcattcattccctttacctcctggcgcttctagctctgcggcaccacttcca
tttcctgacgacgacgacgttcgcaaacctactcccgcgaagccgttcggctctgcctac
aacgacaccagtcctcgattagaaactagccctcatgggaagaagcccggtctcgcggaa
cgaagaggagctgccccgaagcccatcagctctcctacaagccctgacgccgatcacgac
cttttccaacgccccttggccgatagccagcgcccagactcatccaatgcaaattatcag
aactatcaaaagacatactatccaccgccaggtgcggcacacagctcttcaaacaatgtg
cccacagacttgacctctgcccagcaactcaaaatgaatgatcagggcgtaaatcgcttc
gcttcgaccgcttcgacatcgactacccgtgctagccgcggctctcctccccctcccgag
accccgatcgtggagcccggccaggcgccagctgatgctatcgaggcccgatatgctgct
gccggtatctccggtacagctacacttaacagccttggcgcacccagcgccgccgcgtca
caaagactcgcacaatatgggaaccaacctcctccgcaacggccttggacaccgactgaa
actcccgaccaggcaccatctggtcctcccacagtataccagggtatgaatgccatctca
agcccagcacagtcacaccaatcgttcagccctccccctcagcccgaacaacagcaacag
cagaagccacagggacaaggacaaggacaagcgcaagttagtgtgttggagcaagacttc
cagcggatcaacactaattctcctccccctgcctactcgagccttaatcctggtggtaac
tcgtcctaccccaacgagaagcaacgccctcagcaagctggatcaagttcggcttccgct
caaccacatcagcagccagcaacgtcg---ccacctacaaaaacaacagtggttgctgct
ccctcgactgcagctagcggtcttgcgtcgcctgccttacaacacccaggccatcctgca
tttgccaacgatccccatcctgcgttcgccaacgagtctcgccctgagcagaatgggcag
agctcccagcagcaagttgttgctcctgctcagagctttgagccccagaatccagcctcg
ccacctcccttgcccgaaggatggatcgctcacctagaccagaattcgggacaatactac
tacattcacttagccactcaggcaacacagtgggagttccccaaaggtccaaaccccata
tcccacgaacaagcccctctttcgccgacagcttcgacgtacggaaaccctttggcttca
cccaacatgtttggcaagcaggccatggcctctcccatgttcccaccacatacccctggt
tatgcagagagtatcatgagcgtggcagcttcagcgacacctacagctgcgggtttcaca
ggacctccaccaagtgctggtgtggatatgtacagaatccagcctacaaatggtgtttac
ttcggtccttatctgcgatatgtaaacatggatgttgaaaaaggcctttggcttggtagc
atcttaattgtgacagacgctcctcaaccacccaccattcatattcacctgagtcatgat
ctggcacccaaccctcgtcaagccgaaccccggcctattttcactcatcaaaggtggaag
ttctataaatacgacctagagctacctatgtctgaggctggcaccgaacgctggacgtac
gcagtcacctcgcatcttggctgtacccgatacgaatttgttgtggctggacgtcaagag
accagctggcgtttcattgcgcactctggtaacgactttgctgcaggaacttcccagaat
gagcgggccaagcttggcggagttggcttcatgtggaaggatgttctccaaaagaatgtc
gactgcggtggcttccacgttcaactaggcttaggagatcagatttatggtgatcgcctg
tggaaagaagtcccactccttaagcaatggcttgcgatgagcggacgagacaacaagaag
aacgtccagtggacagcccgacatgaagaagacgttgcgcatgcctatttccactactac
acgagtcacttcgaccagccattcctccgtgaagcattcgctcagattccccacgtcttg
cagattgatgaccatgacatctttgacggttatgggtcatacccagactatatgcagtcc
tcgcctatgtttaagaatattggcaggatcgcgacggaaatgtacctcctgttccaacat
cacaccactgtcgagatgctgcgaaatgtcagcactgatcatgacatcttcaccatcaca
ggcactggctggcattttgtcaagtacttgggcccggctgtggtggttgtgggccctgac
tgccgatctgaacgtacccaggcccaagtaatggcaggtccgacgtatcagggaatcttc
cccaaggttgccacactacctcccagtgtacagcattgcatctggatggtttcagtacca
ctcgtatacccgcgcctggataccgtggagagtcttgctaatactgtggctgctggcaaa
aaggctgtcaatacaacctacaacattttgggcaaggtgacaagctcagttgcaggcgtg
gttggaggcaaagacgtggtggcacagggattctcacaagtgaagaaggcggtgggcaaa
accggtcttatgggtaacgttctgaatcagtttggcgaacttgatatccaagaagtgctc
aaggacatgtggactcatgacaccaaggatctggagagaacttatttgattcgaaccctt
caaggcatagcgcaacagaagggaatccgaatgacattcctatctggagacgtcaatgct
tcaggagctggtctagttcacgacccaacacaccctggcgaccacaagaccatgtaccag
atcatctcatcacctattgtggcggcaccccagagcaattatgttctcaagatgctacac
aaccagaagactctatacgttccgcaaaacggcaagaagtcgacacacgaggtatctgac
acaaaagaggacatgatggagatcttccactccgacgccagtggtgctgcacgagagctt
aagaagctgatgggccgacgtaactacgtcgcattcgtttcgtacgaccaagatgctgct
gctgcagtgccacaaacgcctttcagccccaacccaagtcttaatggttcacagcagggc
ctgtccaaggtcagtttggctgttgattttgtggtacaaggtgacggtgccttcacagca
ccaaccaaatacggccctgtcatcatccctcatttggaatatggccgatga
>Fp76
atggaacgtagccgtggcgttccagatgaggagatgttcctcaacaagcccgcccctgaa
gattgcgacagcccgaccgttgaacctctgcgcatattcaagcctcagagtcctcagcct
gccaaggacggtagatcgtccgccttcagatacccggcgcccccgtcgtccacctctcct
gtttctaagcattcattccctttacctcctggcgcttctagctctgcggcaccacttcca
tttcctgacgacgacgacgttcgcaaacctactcccgcgaagccgttcggctctgcctac
aacgacaccagtcctcgattagaaactagccctcatgggaagaagcccggtctcgcggaa
cgaagaggagctgccccgaagcccatcagctctcctacaagccctgacgccgatcacgac
cttttccaacgccccttggccgatagccagcgcccagactcatccaatgcaaattatcag
aactatcaaaagacatactatccaccgccaggtgcggcacacagctcttcaaacaatgtg
cccacagacttgacctctgcccagcaactcaaaatgaatgatcagggcgtaaatcgcttc
gcttcgaccgcttcgacatcgactacccgtgctagccgcggctctcctccccctcccgag
accccgatcgtggagcccggccaggcgccagctgatgctatcgaggcccgatatgctgct
gccggtatctccggtacagctacacttaacagccttggcgcacccagcgccgccgcgtca
caaagactcgcacaatatgggaaccaacctcctccgcaacggccttggacaccgactgaa
actcccgaccaggcaccatctggtcctcccacagtataccagggtatgaatgccatctca
agcccagcacagtcacaccaatcgttcagccctccccctcagcccgaacaacagcaacag
cagaagccacagggacaaggacaaggacaagcgcaagttagtgtgttggagcaagacttc
cagcggatcaacactaattctcctccccctgcctactcgagccttaatcctggtggtaac
tcgtcctaccccaacgagaagcaacgccctcagcaagctggatcaagttcggcttccgct
caaccacatcagcagccagcaacgtcg---ccacctacaaaaacaacagtggttgctgct
ccctcgactgcagctagcggtcttgcgtcgcctgccttacaacacccaggccatcctgca
tttgccaacgatccccatcctgcgttcgccaacgagtctcgccctgagcagaatgggcag
agctcccagcagcaagttgttgctcctgctcagagctttgagccccagaatccagcctcg
ccacctcccttgcccgaaggatggatcgctcacctagaccagaattcgggacaatactac
tacattcacttagccactcaggcaacacagtgggagttccccaaaggtccaaaccccata
tcccacgaacaagcccctctttcgccgacagcttcgacgtacggaaaccctttggcttca
cccaacatgtttggcaagcaggccatggcctctcccatgttcccaccacatacccctggt
tatgcagagagtatcatgagcgtggcagcttcagcgacacctacagctgcgggtttcaca
ggacctccaccaagtgctggtgtggatatgtacagaatccagcctacaaatggtgtttac
ttcggtccttatctgcgatatgtaaacatggatgttgaaaaaggcctttggcttggtagc
atcttaattgtgacagacgctcctcaaccacccaccattcatattcacctgagtcatgat
ctggcacccaaccctcgtcaagccgaaccccggcctattttcactcatcaaaggtggaag
ttctataaatacgacctagagctacctatgtctgaggctggcaccgaacgctggacgtac
gcagtcacctcgcatcttggctgtacccgatacgaatttgttgtggctggacgtcaagag
accagctggcgtttcattgcgcactctggtaacgactttgctgcaggaacttcccagaat
gagcgggccaagcttggcggagttggcttcatgtggaaggatgttctccaaaagaatgtc
gactgcggtggcttccacgttcaactaggcttaggagatcagatttatggtgatcgcctg
tggaaagaagtcccactccttaagcaatggcttgcgatgagcggacgagacaacaagaag
aacgtccagtggacagcccgacatgaagaagacgttgcgcatgcctatttccactactac
acgagtcacttcgaccagccattcctccgtgaagcattcgctcagattccccacgtcttg
cagattgatgaccatgacatctttgacggttatgggtcatacccagactatatgcagtcc
tcgcctatgtttaagaatattggcaggatcgcgacggaaatgtacctcctgttccaacat
cacaccactgtcgagatgctgcgaaatgtcagcactgatcatgacatcttcaccatcaca
ggcactggctggcattttgtcaagtacttgggcccggctgtggtggttgtgggccctgac
tgccgatctgaacgtacccaggcccaagtaatggcaggtccgacgtatcagggaatcttc
cccaaggttgccacactacctcccagtgtacagcattgcatctggatggtttcagtacca
ctcgtatacccgcgcctggataccgtggagagtcttgctaatactgtggctgctggcaaa
aaggctgtcaatacaacctacaacattttgggcaaggtgacaagctcagttgcaggcgtg
gttggaggcaaagacgtggtggcacagggattctcacaagtgaagaaggcggtgggcaaa
accggtcttatgggtaacgttctgaatcagtttggcgaacttgatatccaagaagtgctc
aaggacatgtggactcatgacaccaaggatctggagagaacttatttgattcgaaccctt
caaggcatagcgcaacagaagggaatccgaatgacattcctatctggagacgtcaatgct
tcaggagctggtctagttcacgacccaacacaccctggcgaccacaagaccatgtaccag
atcatctcatcacctattgtggcggcaccccagagcaattatgttctcaagatgctacac
aaccagaagactctatacgttccgcaaaacggcaagaagtcgacacacgaggtatctgac
acaaaagaggacatgatggagatcttccactccgacgccagtggtgctgcacgagagctt
aagaagctgatgggccgacgtaactacgtcgcattcgtttcgtacgaccaagatgctgct
gctgcagtgccacaaacgcctttcagccccaacccaagtcttaatggttcacagcagggc
ctgtccaaggtcagtttggctgttgattttgtggtacaaggtgacggtgccttcacagca
ccaaccaaatacggccctgtcatcatccctcatttggaatatggccgatga
>Fp78
atggaacgtagccgtggcgttccagatgaggagatgttcctcaacaagcccgcccctgaa
gattgcgacagcccgaccgttgaacctctgcgcatattcaagcctcagagtcctcagcct
gccaaggacggtagatcgtccgccttcagatacccggcgcccccgtcgtccacctctcct
gtttctaagcattcattccctttacctcctggcgcttctagctctgcggcaccacttcca
tttcctgacgacgacgacgttcgcaaacctactcccgcgaagccgttcggctctgcctac
aacgacaccagtcctcgattagaaactagccctcatgggaagaagcccggtctcgcggaa
cgaagaggagctgccccgaagcccatcagctctcctacaagccctgacgccgatcacgac
cttttccaacgccccttggccgatagccagcgcccagactcatccaatgcaaattatcag
aactatcaaaagacatactatccaccgccaggtgcggcacacagctcttcaaacaatgtg
cccacagacttgacctctgcccagcaactcaaaatgaatgatcagggcgtaaatcgcttc
gcttcgaccgcttcgacatcgactacccgtgctagccgcggctctcctccccctcccgag
accccgatcgtggagcccggccaggcgccagctgatgctatcgaggcccgatatgctgct
gccggtatctccggtacagctacacttaacagccttggcgcacccagcgccgccgcgtca
caaagactcgcacaatatgggaaccaacctcctccgcaacggccttggacaccgactgaa
actcccgaccaggcaccatctggtcctcccacagtataccagggtatgaatgccatctca
agcccagcacagtcacaccaatcgttcagccctccccctcagcccgaacaacagcaacag
cagaagccacagggacaaggacaaggacaagcgcaagttagtgtattggagcaagacttc
cagcggatcaacactaattctcctccccctgcctactcgagccttaatcctggtggtaac
tcgtcctaccccaacgagaagcaacgccctcagcaagctggatcaagttcggcttccgct
caaccacatcagcagccagcaacgtcg---ccacctacaaaaacaacagtggttgctgct
ccctcgactgcagctagcggtcttgcgtcgcctgccttacaacacccaggccatcctgca
tttgccaacgatccccatcctgcgttcgccaacgagtctcgccctgagcagaatgggcag
agctcccagcagcaagttgttgctcctgctcagagctttgagccccagaatccagcctcg
ccacctcccttgcccgaaggatggatcgctcacctagaccagaattcgggacaatactac
tacattcacttagccactcaggcaacacagtgggagttccccaaaggtccaaaccccata
tcccacgaacaagcccctctttcgccgacagcttcgacgtacggaaaccctttggcttca
cccaacatgtttggcaagcaggccatggcctctcccatgttcccaccacatacccctggt
tatgcagagagtatcatgagcgtggcagcttcagcgacacctacagctgcgggtttcaca
ggacctccaccaagtgctggtgtggatatgtacagaatccagcctacaaatggtgtttac
ttcggtccttatctgcgatatgtaaacatggatgttgaaaaaggcctttggcttggtagc
atcttaattgtgacagacgctcctcaaccacccaccattcatattcacctgagtcatgat
ctggcacccaaccctcgtcaagccgaaccccggcctattttcactcatcaaaggtggaag
ttctataaatacgacctagagctacctatgtctgaggctggcaccgaacgctggacgtac
gcagtcacctcgcatcttggctgtacccgatacgaatttgttgtggctggacgtcaagag
accagctggcgtttcattgcgcactctggtaacgactttgctgcaggaacttcccagaat
gagcgggccaagcttggcggagttggcttcatgtggaaggatgttctccaaaagaatgtc
gactgcggtggcttccacgttcaactaggcttaggagatcagatttatggtgatcgcctg
tggaaagaagtcccactccttaagcaatggcttgcgatgagcggacgagacaacaagaag
aacgtccagtggacagcccgacatgaagaagacgttgcgcatgcctatttccactactac
acgagtcacttcgaccagccattcctccgtgaagcattcgctcagattccccacgtcttg
cagattgatgaccatgacatctttgacggttatgggtcatacccagactatatgcagtcc
tcgcctatgtttaagaatattggcaggatcgcgacggaaatgtacctcctgttccaacat
cacaccactgtcgagatgctgcgaaatgtcagcactgatcatgacatcttcaccatcaca
ggcactggctggcattttgtcaagtacttgggcccggctgtggtggttgtgggccctgac
tgccgatctgaacgtacccaggcccaagtaatggcaggtccgacgtatcagggaatcttc
cccaaggttgccacactacctcccagtgtacagcattgcatctggatggtttcagtacca
ctcgtatacccgcgcctggataccgtggagagtcttgctaatactgtggctgctggcaaa
aaggctgtcaatacaacctacaacattttgggcaaggtgacaagctcagttgcaggcgtg
gttggaggcaaagacgtggtggcacagggattctcacaagtgaagaaggcggtgggcaaa
accggtcttatgggtaacgttctgaatcagtttggcgaacttgatatccaagaagtgctc
aaggacatgtggactcatgacaccaaggatctggagagaacttatttgattcgaaccctt
caaggcatagcgcaacagaagggaatccgaatgacattcctatctggagacgtcaatgct
tcaggagctggtctagttcacgacccaacacaccctggcgaccacaagaccatgtaccag
atcatctcatcacctattgtggcggcaccccagagcaattatgttctcaagatgctacac
aaccagaagactctatacgttccgcaaaacggcaagaagtcgacacacgaggtatctgac
acaaaagaggacatgatggagatcttccactccgacgccagtggtgctgcacgagagctt
aagaagctgatgggccgacgtaactacgtcgcattcgtttcgtacgaccaagatgctgct
gctgcagtgccacaaacgcctttcagccccaacccaagtcttaatggttcacagcagggc
ctgtccaaggtcagtttggctgttgattttgtggtacaaggtgacggtgccttcacagca
ccaaccaaatacggccctgtcatcatccctcatttggaatatggccgatga
>Fp81
atggaacgtagccgtggcgttccagatgaggagatgttcctcaacaagcccgcccctgaa
gattgcgacagcccgaccgttgaacctctgcgcatattcaagcctcagagtcctcagcct
gccaaggacggtagatcgtccgccttcagatacccggcgcccccgtcgtccacctctcct
gtttctaagcattcattccctttacctcctggcgcttctagctctgcggcaccacttcca
tttcctgacgacgacgacgttcgcaaacctactcccgcgaagccgttcggctctgcctac
aacgacaccagtcctcgattagaaactagccctcatgggaagaagcccggtctcgcggaa
cgaagaggagctgccccgaagcccatcagctctcctacaagccctgacgccgatcacgac
cttttccaacgccccttggccgatagccagcgcccagactcatccaatgcaaattatcag
aactatcaaaagacatactatccaccgccaggtgcggcacacagctcttcaaacaatgtg
cccacagacttgacctctgcccagcaactcaaaatgaatgatcagggcgtaaatcgcttc
gcttcgaccgcttcgacatcgactacccgtgctagccgtggctctcctccccctcccgag
accccgatcgtggagcccggccaggcgccagctgatgctatcgaggcccgatatgctgct
gccggtatctccggtacagctacacttaacagccttggcgcacccagcgccgccgcgtca
caaagactcgcacaatatgggaaccaacctcctccgcaacggccttggacaccgactgaa
actcccgaccaggcaccatctggtcctcccacagtataccagggtatgaatgccatctca
agcccagcacagtcacaccaatcgttcagccctccccctcagcccgaacaacagcaacag
cagaagccacagggacaaggacaaggacaagcgcaagttagtgtgttggagcaagacttc
cagcggatcaacactaattctcctccccctgcctactcgagcctcaaccctggtggtaac
tcgtcctaccccaacgagaagcaacgccctcagcaagctggatcaagttcggcttccgct
caaccacatcagcagccagcaacgtcg---ccacctacaaaaacaacagtggttgctgct
ccctcgactgcagctagcggtcttgcgtcgcctgccttacaacacccaggccatcctgca
tttgccaacgatccccatcctgcgttcgccaacgagtctcgccctgagcagaatgggcag
agctcccagcagcaagttgttgctcctgctcagagctttgagccccagaatccagcctcg
ccacctcccttgcccgaaggatggatcgctcacctagaccagaattcgggacaatactac
tacattcacttagccactcaggcaacacagtgggagttccccaaaggtccaaaccccata
tcccacgaacaagcccctctttcgccgacagcttcgacgtacggaaaccctttggcttca
cccaacatgtttggcaagcaggccatggcctctcccatgttcccaccacatacccctggt
tatgcagagagtatcatgagcgtggcagcttcagcgacacctacagctgcgggtttcaca
ggacctccaccaagtgctggtgtggatatgtacagaatccagcctacaaatggtgtttac
ttcggtccttatctgcgatatgtaaacatggatgttgaaaaaggcctttggcttggtagc
atcttaattgtgacagacgctcctcaaccacccaccattcatattcacctgagtcatgat
ctggcacccaaccctcgtcaagccgaaccccggcctattttcactcatcaaaggtggaag
ttctataaatacgacctagagctacctatgtctgaggctggcaccgaacgctggacgtac
gcagtcacctcgcatcttggctgtacccgatacgaatttgttgtggctggacgtcaagag
accagctggcgtttcattgcgcactctggtaacgactttgctgcaggaacttcccagaat
gagcgggccaagcttggcggagttggcttcatgtggaaggatgttctccaaaagaatgtc
gactgcggtggcttccacgttcaactaggcttaggagatcagatttatggtgatcgcctg
tggaaagaagtcccactccttaagcaatggcttgcgatgagcggacgagacaacaagaag
aacgtccagtggacagcccgacatgaagaagacgttgcgcatgcctatttccactactac
acgagtcacttcgaccagccattcctccgtgaagcattcgctcagattccccacgtcttg
cagattgatgaccatgacatctttgacggttatgggtcatacccagactatatgcagtcc
tcgcctatgtttaagaatattggcaggatcgcgacggaaatgtacctcctgttccaacat
cacaccactgtcgagatgctgcgaaatgtcagcactgatcatgacatcttcaccatcaca
ggcactggctggcattttgtcaagtacttgggcccggctgtggtggttgtgggccctgac
tgccgatctgaacgtacccaggcccaagtaatggcaggtccgacgtatcagggaatcttc
cccaaggttgccacactacctcccagtgtacagcattgcatctggatggtttcagtacca
ctcgtatacccgcgcctggataccgtggagagtcttgctaatactgtggctgctggcaaa
aaggctgtcaatacaacctacaacattttgggcaaggtgacaagctcagttgcaggcgtg
gttggaggcaaagacgtggtggcacagggattctcacaagtgaagaaggcggtgggcaaa
accggtcttatgggtaacgttctgaatcagtttggcgaacttgatatccaagaagtgctc
aaggacatgtggactcatgacaccaaggatctggagagaacttatttgattcgaaccctt
caaggcatagcgcaacagaagggaatccgaatgacattcctatctggagacgtcaatgct
tcaggagctggtctagttcacgacccaacacaccctggcgaccacaagaccatgtaccag
atcatctcatcacctattgtggcggcaccccagagcaattatgttctcaagatgctacac
aaccagaagactctatacgttccgcaaaacggcaagaagtcgacacacgaggtatctgac
acaaaagaggacatgatggagatcttccactccgacgccagtggtgctgcacgagagctt
aagaagctgatgggccgacgtaactacgtcgcattcgtttcgtacgaccaagatgctgct
gctgcagtgccacaaacgcctttcagccccaacccaagtcttaatggttcacagcagggc
ctgtccaaggtcagtttggctgttgattttgtggtacaaggtgacggtgccttcacagca
ccaaccaaatacggccctgtcatcatccctcatttggaatatggccgatga
>Fp84
atggaacgtagccgtggcgttccagatgaggagatgttcctcaacaagcccgcccctgaa
gattgcgacagcccgaccgttgaacctctgcgcatattcaagcctcagagtcctcagcct
gccaaggacggtagatcgtccgccttcagatacccggcgcccccgtcgtccacctctcct
gtttctaagcattcattccctttacctcctggcgcttctagctctgcggcaccacttcca
tttcctgacgacgacgacgttcgcaaacctactcccgcgaagccgttcggctctgcctac
aacgacaccagtcctcgattagaaactagccctcatgggaagaagcccggtctcgcggaa
cgaagaggagctgccccgaagcccatcagctctcctacaagccctgacgccgatcacgac
cttttccaacgccccttggccgatagccagcgcccagactcatccaatgcaaattatcag
aactatcaaaagacatactatccaccgccaggtgcggcacacagctcttcaaacaatgtg
cccacagacttgacctctgcccagcaactcaaaatgaatgatcagggcgtaaatcgcttc
gcttcgaccgcttcgacatcgactacccgtgctagccgcggctctcctccccctcccgag
accccgatcgtggagcccggccaggcgccagctgatgctatcgaggcccgatatgctgct
gccggtatctccggtacagctacacttaacagccttggcgcacccagcgccgccgcgtca
caaagactcgcacaatatgggaaccaacctcctccgcaacggccttggacaccgactgaa
actcccgaccaggcaccatctggtcctcccacagtataccagggtatgaatgccatctca
agcccagcacagtcacaccaatcgttcagccctccccctcagcccgaacaacagcaacag
cagaagccacagggacaaggacaaggacaagcgcaagttagtgtgttggagcaagacttc
cagcggatcaacactaattctcctccccctgcctactcgagcctcaaccctggtggtaac
tcgtcctaccccaacgagaagcaacgccctcagcaagctggatcaagttcggcttccgct
caaccacatcagcagccagcaacgtcg---ccacctacaaaaacaacagtggttgctgct
ccctcgactgcagctagcggtcttgcgtcgcctgccttacaacacccaggccatcctgca
tttgccaacgatccccatcctgcgttcgccaacgagtctcgccctgagcagaatgggcag
agctcccagcagcaagttgttgctcctgctcagagctttgagccccagaatccagcctcg
ccacctcccttgcccgaaggatggatcgctcacctagaccagaattcgggacaatactac
tacattcacttagccactcaggcaacacagtgggagttccccaaaggtccaaaccccata
tcccacgaacaagcccctctttcgccgacagcttcgacgtacggaaaccctttggcttca
cccaacatgtttggcaagcaggccatggcctctcccatgttcccaccacatacccctggt
tatgcagagagtatcatgagcgtggcagcttcagcgacacctacagctgcgggtttcaca
ggacctccaccaagtgctggtgtggatatgtacagaatccagcctacaaatggtgtttac
ttcggtccttatctgcgatatgtaaacatggatgttgaaaaaggcctttggcttggtagc
atcttaattgtgacagacgctcctcaaccacccaccattcatattcacctgagtcatgat
ctggcacccaaccctcgtcaagccgaaccccggcctattttcactcatcaaaggtggaag
ttctataaatacgacctagagctacctatgtctgaggctggcaccgaacgctggacgtac
gcagtcacctcgcatcttggctgtacccgatacgaatttgttgtggctggacgtcaagag
accagctggcgtttcattgcgcactctggtaacgactttgctgcaggaacttcccagaat
gagcgggccaagcttggcggagttggcttcatgtggaaggatgttctccaaaagaatgtc
gactgcggtggcttccacgttcaactaggcttaggagatcagatttatggtgatcgcctg
tggaaagaagtcccactccttaagcaatggcttgcgatgagcggacgagacaacaagaag
aacgtccagtggacagcccgacatgaagaagacgttgcgcatgcctatttccactactac
acgagtcacttcgaccagccattcctccgtgaagcattcgctcagattccccacgtcttg
cagattgatgaccatgacatctttgacggttatgggtcatacccagactatatgcagtcc
tcgcctatgtttaagaatattggcaggatcgcgacggaaatgtacctcctgttccaacat
cacaccactgtcgagatgctgcgaaatgtcagcactgatcatgacatcttcaccatcaca
ggcactggctggcattttgtcaagtacttgggcccggctgtggtggttgtgggccctgac
tgccgatctgaacgtacccaggcccaagtaatggcaggtccgacgtatcagggaatcttc
cccaaggttgccacactacctcccagtgtacagcattgcatctggatggtttcagtacca
ctcgtatacccgcgcctggataccgtggagagtcttgctaatactgtggctgctggcaaa
aaggctgtcaatacaacctacaacattttgggcaaggtgacaagctcagttgcaggcgtg
gttggaggcaaagacgtggtggcacagggattctcacaagtgaagaaggcggtgggcaaa
accggtcttatgggtaacgttctgaatcagtttggcgaacttgatatccaagaagtgctc
aaggacatgtggactcatgacaccaaggatctggagagaacttatttgattcgaaccctt
caaggcatagcgcaacagaagggaatccgaatgacattcctatctggagacgtcaatgct
tcaggagctggtctagttcacgacccaacacaccctggcgaccacaagaccatgtaccag
atcatctcatcacctattgtggcggcaccccagagcaattatgttctcaagatgctacac
aaccagaagactctatacgttccgcaaaacggcaagaagtcgacacacgaggtatctgac
acaaaagaggacatgatggagatcttccactccgacgccagtggtgctgcacgagagctt
aagaagctgatgggccgacgtaactacgtcgcattcgtttcgtacgaccaagatgctgct
gctgcagtgccacaaacgcctttcagccccaacccaagtcttaatggttcacagcagggc
ctgtccaaggtcagtttggctgttgattttgtggtacaaggtgacggtgccttcacagca
ccaaccaaatacggccctgtcatcatccctcatttggaatatggccgatga
>Fp86
atggaacgtagccgtggcgttccagatgaggagatgttcctcaacaagcccgcccctgaa
gattgcgacagcccgaccgttgaacctctgcgcatattcaagcctcagagtcctcagcct
gccaaggacggtagatcgtccgccttcagatacccggcgcccccgtcgtccacctctcct
gtttctaagcattcattccctttacctcctggcgcttctagctctgcggcaccacttcca
tttcctgacgacgacgacgttcgcaaacctactcccgcgaagccgttcggctctgcctac
aacgacaccagtcctcgattagaaactagccctcatgggaagaagcccggtctcgcggaa
cgaagaggagctgccccgaagcccatcagctctcctacaagccctgacgccgatcacgac
cttttccaacgccccttggccgatagccagcgcccagactcatccaatgcaaattatcag
aactatcaaaagacatactatccaccgccaggtgcggcacacagctcttcaaacaatgtg
cccacagacttgacctctgcccagcaactcaaaatgaatgatcagggcgtaaatcgcttc
gcttcgaccgcttcgacatcgactacccgtgctagccgcggctctcctccccctcccgag
accccgatcgtggagcccggccaggcgccagctgatgctatcgaggcccgatatgctgct
gccggtatctccggtacagctacacttaacagccttggcgcacccagcgccgccgcgtca
caaagactcgcacaatatgggaaccaacctcctccgcaacggccttggacaccgactgaa
actcccgaccaggcaccatctggtcctcccacagtataccagggtatgaatgccatctca
agcccagcacagtcacaccaatcgttcagccctccccctcagcccgaacaacagcaacag
cagaagccacagggacaaggacaaggacaagcgcaagttagtgtattggagcaagacttc
cagcggatcaacactaattctcctccccctgcctactcgagccttaatcctggtggtaac
tcgtcctaccccaacgagaagcaacgccctcagcaagctggatcaagttcggcttccgct
caaccacatcagcagccagcaacgtcg---ccacctacaaaaacaacagtggttgctgct
ccctcgactgcagctagcggtcttgcgtcgcctgccttacaacacccaggccatcctgca
tttgccaacgatccccatcctgcgttcgccaacgagtctcgccctgagcagaatgggcag
agctcccagcagcaagttgttgctcctgctcagagctttgagccccagaatccagcctcg
ccacctcccttgcccgaaggatggatcgctcacctagaccagaattcgggacaatactac
tacattcacttagccactcaggcaacacagtgggagttccccaaaggtccaaaccccata
tcccacgaacaagcccctctttcgccgacagcttcgacgtacggaaaccctttggcttca
cccaacatgtttggcaagcaggccatggcctctcccatgttcccaccacatacccctggt
tatgcagagagtatcatgagcgtggcagcttcagcgacacctacagctgcgggtttcaca
ggacctccaccaagtgctggtgtggatatgtacagaatccagcctacaaatggtgtttac
ttcggtccttatctgcgatatgtaaacatggatgttgaaaaaggcctttggcttggtagc
atcttaattgtgacagacgctcctcaaccacccaccattcatattcacctgagtcatgat
ctggcacccaaccctcgtcaagccgaaccccggcctattttcactcatcaaaggtggaag
ttctataaatacgacctagagctacctatgtctgaggctggcaccgaacgctggacgtac
gcagtcacctcgcatcttggctgtacccgatacgaatttgttgtggctggacgtcaagag
accagctggcgtttcattgcgcactctggtaacgactttgctgcaggaacttcccagaat
gagcgggccaagcttggcggagttggcttcatgtggaaggatgttctccaaaagaatgtc
gactgcggtggcttccacgttcaactaggcttaggagatcagatttatggtgatcgcctg
tggaaagaagtcccactccttaagcaatggcttgcgatgagcggacgagacaacaagaag
aacgtccagtggacagcccgacatgaagaagacgttgcgcatgcctatttccactactac
acgagtcacttcgaccagccattcctccgtgaagcattcgctcagattccccacgtcttg
cagattgatgaccatgacatctttgacggttatgggtcatacccagactatatgcagtcc
tcgcctatgtttaagaatattggcaggatcgcgacggaaatgtacctcctgttccaacat
cacaccactgtcgagatgctgcgaaatgtcagcactgatcatgacatcttcaccatcaca
ggcactggctggcattttgtcaagtacttgggcccggctgtggtggttgtgggccctgac
tgccgatctgaacgtacccaggcccaagtaatggcaggtccgacgtatcagggaatcttc
cccaaggttgccacactacctcccagtgtacagcattgcatctggatggtttcagtacca
ctcgtatacccgcgcctggataccgtggagagtcttgctaatactgtggctgctggcaaa
aaggctgtcaatacaacctacaacattttgggcaaggtgacaagctcagttgcaggcgtg
gttggaggcaaagacgtggtggcacagggattctcacaagtgaagaaggcggtgggcaaa
accggtcttatgggtaacgttctgaatcagtttggcgaacttgatatccaagaagtgctc
aaggacatgtggactcatgacaccaaggatctggagagaacttatttgattcgaaccctt
caaggcatagcgcaacagaagggaatccgaatgacattcctatctggagacgtcaatgct
tcaggagctggtctagttcacgacccaacacaccctggcgaccacaagaccatgtaccag
atcatctcatcacctattgtggcggcaccccagagcaattatgttctcaagatgctacac
aaccagaagactctatacgttccgcaaaacggcaagaagtcgacacacgaggtatctgac
acaaaagaggacatgatggagatcttccactccgacgccagtggtgctgcacgagagctt
aagaagctgatgggccgacgtaactacgtcgcattcgtttcgtacgaccaagatgctgct
gctgcagtgccacaaacgcctttcagccccaacccaagtcttaatggttcacagcagggc
ctgtccaaggtcagtttggctgttgattttgtggtacaaggtgacggtgccttcacagca
ccaaccaaatacggccctgtcatcatccctcatttggaatatggccgatga
>Fvenenatum.busco
atggagcgtagccgtggtattccagatgaggagatgttccttaataagcccgcccctgaa
gattgcgacagcccgaccattgaacctctgcgcatattcaagcctcagagccctcagcct
gccaaggacggtagatcgtccgccttcagatacccggcgcctccgtcgtccacctctcct
gtttctaaacactcatttcctttacctcctggcgcttccagctctgcggcaccacttcca
tttcctgacgacgacgacgttcgcaaacctactcccgcgaagccgttcggctctgcctac
aacgacactagtcctcgattagataccagccctcatgggaagaagcccggtctcgcggaa
cgaagaggagctgctccgaagcccatcagctctcctacaagccctgacgccgatcacgat
cttttccaacgccccttggctgataaccagcgcccagactcctccaacgcaaattatcag
aactatcaaaagacatattatcctccgccaggtgcggcacacagctcttccaacaatgtg
cccacaaatttggcctctgcccagcaacttaagatgaatgatcagggcgtaaatcgcttc
gcttcgaccgcttcgacatcgactacccgtgctagtcgtggctcccctcctcctcccgag
accccgatcgtggagcccggacaggcgccggctgatgctatcgaggcccgatatgctgct
gccggtatctccggcacagctacacttaacagccttggcgcacccagcgccgccgcgtca
caaagactcgcacaatatgggaaccaacctcctccgcaacggccttggacaccgactgaa
actcccgaccaggcaccatctggccctcccacagtataccagggtatgaatgccatctca
agcccggcgcagtcacaccaatcgttcagccctcctccccagcccgaacaacagcaacaa
cagaagcc------acaaggacaaggacaagcgcaagttagtgtgttggagcaagatttc
cagcgaatcaacaccaattctcctcctcctgcctactcaagtctcaaccctggcggtaac
tcatcctaccccaacgagaagcaacgccctcagcaagctggatcaagttcggcttcagct
caaccacaccagcagccagcagcgtcgacaccccctacaaagacaacagtggttgccgcc
ccctcgactgcagctagcggtcttgcgtcacctgccttacaacacccaggccatcctgca
tttgccaatgatccccatcccgcgttcgccaacgaatctcgccctgagcagaatgggcag
agctcccagcagcaagttgttgctcctgcccagagctttgagcctcagaacccggcctcg
cctccgcccttgcccgaaggatggatcgctcacctggaccagaattcaggacaatactac
tatattcacttagccactcaggcaacacagtgggagtttcccaaaggcccaaaccccata
tctcacgaacaagcccctctttcgccaacagcttcgacgtatggaaaccctctggcttcg
cccaatatgtttggcaaacaggccatggcctctcccatgttccccccgcatacccctggt
tatgcagagagtatcatgagcgtggcagcttctgcaacacctactgctgcgggtttcaca
gggcctccaccaagtgctggtgtggatatgtacagaatccagcctacaaatggtgtttac
ttcggtccttatctgcgatacgtaaacatggatgtggagaaaggtctttggcttggtagc
atcttaattgtgacagacgctcctcaaccacccaccattcatattcatttgagccatgat
ctagcacctaaccctcgtcaagccgaacctcggcctattttcactcatcaaagatggaag
ttctataaatacgacctagagctacctatgtctgaggctggcaccgaacgctggacgtac
gcagtcacctcgcatcttggctgtacccgatatgaatttgttgtggctggacgtcaagag
accagctggcgtttcattgcgcactctggcaacgacttcgcagcaggaacctcccagaat
gaacgggccaagcttggcggagttggcttcatgtggaaggatgttctccaaaagaatgtc
gattgcggtggcttccacgttcagttgggcttgggagaccagatctatggtgatcgcctg
tggaaggaagtcccactccttaagcaatggcttgcgatgagcggacgagacaacaagaag
aacgtccagtggacagcccgacatgaggaagacgttgcgcatgcctatttccactactac
acgagtcatttcgatcagccattcctccgtgaagcatttgctcagattccacacgtcctg
cagattgatgaccatgacatctttgatggttatggttcatacccagactatatgcagtct
tcgcctatgtttaagaatattggcaggatcgcgacggaaatgtacctcctgttccaacat
catactactgtcgagatgctgcgaaatgttagcactgatcacgatatattcaccatcaca
ggcactggctggcatttcgtcaagtacttgggcccggctgtggtggctgtaggccctgac
tgccgatctgaacgaacccaagcccaggtaatggcaggtccaacgtatcagggaatcttc
cccaaggttgccacactacctcccagtgtacagcattgcatctggatggtctcagtacca
ctcgtatacccccgtctggatacagttgagagtcttgctaatacgatggctgctggcaag
aaggctgtcaacacaacctacaacatcttgggcaaggtgacaagctcagttgcaggcgtg
gttggaggcaaagacgtggtggcacagggattctcacaagtcaagaaggcggtgggcaaa
accggtcttatgggcaacgtcctgaatcagtttggcgaacttgatattcaagaagtgctc
aaggacatgtggactcatgacaccaaggatctggagagaacctatctgattcgaactctt
caaggcatagcgcaacagaagggaatccgaatgacattcctatctggagacgtcaatgct
tcaggagccggtctagttcacgacccaacacaccctggcgaccacaagaccatgtaccag
atcatctcatcgcctattgtagcggcaccccagagcaattatgttctcaagatgctacac
aaccagaagactctatacgtaccgcaaaacggcaaaaagtcgacacacgaggtatctgac
acaaaagaggacatgatggagatcttccactccgacgctagtggtgctgcgcgagagctt
aagaagctaatgggccgacgtaactacgtcgcattcgtttcgtacgaccaagacgctgct
gccgcagtacctcaaacgcctttcagccccaacccaagcctcaatggttcacagcagggc
ctgtccaaggtcagtttggctgttgattttgtggtacaaggcgacggtgccttcacagca
ccaaccaaatacggccctgtcatcatccctcatttggaatatggccgatga
