# Supplementary material for: Apicidin biosynthesis is linked to accessory chromosomes in Fusarium poae isolates
Source: BMC Genomics. 2021 Aug 4;22:591. doi: 10.1186/s12864-021-07617-y (PMC8340494; doi:10.1186/s12864-021-07617-y)
Supplement: Supplementary file 17 — Additional file 17. Compressed folder containing alignments for each of the 4141 orthologs used in BUSCO analysis. [file 12864_2021_7617_MOESM17_ESM.zip › Fven2_nt_MAFFT/25662at5125_nt.mafft.fasta]

>Fp105
atggaagcaactgcagaatttccacaatcctttgttcggccatggaaagaactacttcaa
tcgcatcgcgacgagcaacaggatgacttcccgagctactacgtcaacaacgttgactct
ctcatcacgaccagctcgcccaagtctttatacgtgggaacaggccactccatctacacg
cgcgctttacttccagctattctgagcgccaaacacagcgtgcagcttattacatgctat
tgggctgcgtctccttctctcgactctattcgcgacactcttgaacagcttgcggcggca
cgtgttgaggccaagatccaaactcgtctacatattacgattggcttttcatcttttgga
ctattccagaagctgttccatcctgcgtcccgtgatgggtacatttacgaaccctccaag
tggtccaagctgggtctcccggatcaactgttgctacagaatgcgggtatcgatctcacc
gtcaagagcatcttcttcacgcctctaagtgttatgcatcccaagtttgtcattgttgat
ggggaaagggcctggattcccagctgtaacgtcagttgggagcgatggttcgaaggttgc
gtcgaggttgagggtgccatcgttgatcgactcttggccttttacgaccgtgtttgggca
cagggcgaccaacctcgacagatatcagatgccccaaacgacacaagtagagacaatgca
cctcgattaccagttagcaatgcagtatcggcaacgcagtcaatcgagtttcctgccaac
ggcttagtgccaaccatcttcctcccgtcgccgcatcatcgcaaccccagattctcattc
acctttccctttctatcgcaaaaagaccccccgatgacaccactcaatgcagctctactt
acactattcaacaatgctcagcgacgaatcaccatcctcacaccaaacgttacttcatgg
cccgttgtcgagagcctgctggatgcgctcgctcgtggagtcgatgttcagatcaggaca
agcaaaggtatgatgcttatcgagcagctcgtcacatctggtacgacgacagcctggtgt
ctgcgcaagttcatccaaagatataacgctcttgtcaaccagccacgatcatcagaccca
gagacgcaagcacccacgcctggcaaattggagatcttttattacaaacagctcgacgct
agacgtgatcaagatgacgaaccggttgtgagtcacttcaagatgactcttgtggatgat
gagtatctggtactaggttctggtaacatggacagagctagttggtggacaagtcaagaa
attggtctattgttctatgtccctggcttccaaggtcagcatctctggaacgatgtcctt
gagaagcgaacagaagtcttgtttcaatcagaccaccctaagagattgatctga
>Fp108
atggaagcaactgcagaatttccacaatcctttgttcggccatggaaagaactacttcaa
tcgcatcgcgacgagcaacaggatgacttcccgagctactacgtcaacaacgttgactct
ctcatcacgaccagctcgcccaagtctttatacgtgggaacaggccactccatctacacg
cgcgctttacttccagctattctgagcgccaaacacagcgtgcagcttattacatgctat
tgggctgcgtctccttctctcgactctattcgcgacactcttgaacagcttgcggcggca
cgtgttgaggccaagatccaaactcgtctacatattacgattggcttttcatcttttgga
ctattccagaagctgttccatcctgcgtcccgtgatgggtacatttacgaaccctccaag
tggtccaagctgggtctcccggatcaactgttgctacagaatgcgggtatcgatctcacc
gtcaagagcatcttcttcacgcctctaagtgttatgcatcccaagtttgtcattgttgat
ggggaaagggcctggattcccagctgtaacgtcagttgggagcgatggttcgaaggttgc
gtcgaggttgagggtgccatcgttgatcgactcttggccttttacgaccgtgtttgggca
cagggcgaccaacctcgacagatatcagatgccccaaacgacacaagtagagacaatgca
cctcgattaccagttagcaatgcagtatcggcaacgcagtcaatcgagtttcctgccaac
ggcttagtgccaaccatcttcctcccgtcgccgcatcatcgcaaccccagattctcattc
acctttccctttctatcgcaaaaagaccccccgatgacaccactcaatgcagctctactt
acactattcaacaatgctcagcgacgaatcaccatcctcacaccaaacgttacttcatgg
cccgttgtcgagagcctgctggatgcgctcgctcgtggagtcgatgttcagatcaggaca
agcaaaggtatgatgcttatcgagcagctcgtcacatctggtacgacgacagcctggtgt
ctgcgcaagttcatccaaagatataacgctcttgtcaaccagccacgatcatcagaccca
gagacgcaagcacccacgcctggcaaattggagatcttttattacaaacagctcgacgct
agacgtgatcaagatgacgaaccggttgtgagtcacttcaagatgactcttgtggatgat
gagtatctggtactaggttctggtaacatggacagagctagttggtggacaagtcaagaa
attggtctattgttctatgtccctggcttccaaggtcagcatctctggaacgatgtcctt
gagaagcgaacagaagtcttgtttcaatcagaccaccctaagagattgatctga
>Fp118
atggaagcaactgcagaatttccacaatcctttgttcggccatggaaagaactacttcaa
tcgcatcgcgacgagcaacaggatgacttcccgagctactacgtcaacaacgttgactct
ctcatcacgaccagctcgcccaagtctttatacgtgggaacaggccactccatctacacg
cgcgctctacttccagctattctgagcgccaaacacagcgtgcagcttattacatgctat
tgggctgcgtctccttctctcgactctattcgcgacactcttgaacagcttgcggcggca
cgtgttgaggccaagatccaaactcgtctacatattacgattggtttttcatcttttgga
ctattccagaagctgttccatcctgcgtcccgtgatgggtacatttacgaaccctccaag
tggtccaagctgggtctcccggatcaactgttgctacagaatgcgggtatcgatctcacc
gtcaagagcatcttcttcacgcctctaagtgttatgcatcccaagtttgtcattgttgat
ggggaaagggcctggattcccagctgtaacgtcagttgggagcgatggttcgaaggttgc
gtcgaggttgagggtgccatcgttgatcgactcttggccttttacgaccgtgtttgggca
cagggcgaccaacctcgacagatatcagatgccccaaacgacgcaagtagagacaatgca
cctcgattaccagttagcaatgcagtatcggcaacgcagtcaatcgagtttcctgccaac
ggcttagtgccaaccatcttcctcccgtcgccgcatcatcgcaaccccagattctcattc
acctttccctttctatcgcaaaaagaccccccgatgacaccactcaatgcagctctactt
acactattcaacagtgctcagcgacgaatcaccatcctcacaccaaacgttacttcatgg
cccgttgtcgagagcctgctggatgcgctcgctcgtggagtcgatgttcagatcaggaca
agcaaaggtatgatgcttatcgagcagctcgtcacatctggtacgacgacagcctggtgt
ctgcgcaagttcatccaaagatataacgctcttgtcaaccagccacgatcatcagaccca
gagacgcaagcacccacgcctggcaaattggagatcttttattacaaacagctcgacgct
agacgtgatcaagatgacgaaccggttgtgagtcacttcaagatgactcttgtggatgat
gagtatctggtactaggttctggtaacatggacagagctagttggtggacaagtcaagaa
attggtctattgttctatgtccctggcttccaaggtcagcatctctggaacgatgtcctt
gagaagcgaacagaagtcttgtttcaatcagaccaccctaagagattgatctga
>Fp122
atggaagcaactgcagaatttccacaatcctttgttcggccatggaaagaactacttcaa
tcgcatcgcgacgagcaacaggatgacttcccgagctactacgtcaacaacgttgactct
ctcatcacgaccagctcgcccaagtctttatacgtgggaacaggccactccatctacacg
cgcgctctacttccagctattctgagcgccaaacacagcgtgcagcttattacatgctat
tgggctgcgtctccttctctcgactctattcgcgacactcttgaacagcttgcggcggca
cgtgttgaggccaagatccaaactcgtctacatattacgattggtttttcatcttttgga
ctattccagaagctgttccatcctgcgtcccgtgatgggtacatttacgaaccctccaag
tggtccaagctgggtctcccggatcaactgttgctacagaatgcgggtatcgatctcacc
gtcaagagcatcttcttcacgcctctaagtgttatgcatcccaagtttgtcattgttgat
ggggaaagggcctggattcccagctgtaacgtcagttgggagcgatggttcgaaggttgc
gtcgaggttgagggtgccatcgttgatcgactcttggccttttacgaccgtgtttgggca
cagggcgaccaacctcgacagatatcagatgccccaaacgacgcaagtagagacaatgca
cctcgattaccagttagcaatgcagtatcggcaacgcagtcaatcgagtttcctgccaac
ggcttagtgccaaccatcttcctcccgtcgccgcatcatcgcaaccccagattctcattc
acctttccctttctatcgcaaaaagaccccccgatgacaccactcaatgcagctctactt
acactattcaacaatgctcagcgacgaatcaccatcctcacaccaaacgttacttcatgg
cccgttgtcgagagcctgctggatgcgctcgctcgtggagtcgatgttcagatcaggaca
agcaaaggtatgatgcttatcgagcagctcgtcacatctggtacgacgacagcctggtgt
ctgcgcaagttcatccaaagatataacgctcttgtcaaccagccacgatcatcagaccca
gagacgcaagcacccacgcctggcaaattggagatcttttattacaaacagctcgacgct
agacgtgatcaagatgacgaaccggttgtgagtcacttcaagatgactcttgtggatgat
gagtatctggtactaggttctggtaacatggacagagctagttggtggacaagtcaagaa
attggtctattgttctatgtccctggcttccaaggtcagcatctctggaacgatgtcctt
gagaagcgaacagaagtcttgtttcaatcagaccaccctaagagattgatctga
>Fp125
atggaagcaactgcagaatttccacaatcctttgttcggccatggaaagaactacttcaa
tcgcatcgcgacgagcaacaggatgacttcccgagctactacgtcaacaacgttgactct
ctcatcacgaccagctcgcccaagtctttatacgtgggaacaggccactccatctacacg
cgcgctttacttccagctattctgagcgccaaacacagcgtgcagcttattacatgctat
tgggctgcgtctccttctctcgactctattcgcgacactcttgaacagcttgcggcggca
cgtgttgaggccaagatccaaactcgtctacatattacgattggcttttcatcttttgga
ctattccagaagctgttccatcctgcgtcccgtgatgggtacatttacgaaccctccaag
tggtccaagctgggtctcccggatcaactgttgctacagaatgcgggtatcgatctcacc
gtcaagagcatcttcttcacgcctctaagtgttatgcatcccaagtttgtcattgttgat
ggggaaagggcctggattcccagctgtaacgtcagttgggagcgatggttcgaaggttgc
gtcgaggttgagggtgccatcgttgatcgactcttggccttttacgaccgtgtttgggca
cagggcgaccaacctcgacagatatcagatgccccaaacgacacaagtagagacaatgca
cctcgattaccagttagcaatgcagtatcggcaacgcagtcaatcgagtttcctgccaac
ggcttagtgccaaccatcttcctcccgtcgccgcatcatcgcaaccccagattctcattc
acctttccctttctatcgcaaaaagaccccccgatgacaccactcaatgcagctctactt
acactattcaacaatgctcagcgacgaatcaccatcctcacaccaaacgttacttcatgg
cccgttgtcgagagcctgctggatgcgctcgctcgtggagtcgatgttcagatcaggaca
agcaaaggtatgatgcttatcgagcagctcgtcacatctggtacgacgacagcctggtgt
ctgcgcaagttcatccaaagatataacgctcttgtcaaccagccacgatcatcagaccca
gagacgcaagcacccacgcctggcaaattggagatcttttattacaaacagctcgacgct
agacgtgatcaagatgacgaaccggttgtgagtcacttcaagatgactcttgtggatgat
gagtatctggtactaggttctggtaacatggacagagctagttggtggacaagtcaagaa
attggtctattgttctatgtccctggcttccaaggtcagcatctctggaacgatgtcctt
gagaagcgaacagaagtcttgtttcaatcagaccaccctaagagattgatctga
>Fp13r
atggaagcaactgcagaatttccacaatcctttgttcggccatggaaagaactacttcaa
tcgcatcgcgacgagcaacaggatgacttcccgagctactacgtcaacaacgttgactct
ctcatcacgaccagctcgcccaagtctttatacgtgggaacaggccactccatctacacg
cgcgctctacttccagctatcctgagcgccaaacacagcgtgcagcttattacatgctat
tgggctgcgtctccttctctcgactctattcgcgacactcttgaacagcttgcggcggca
cgtgttgaggccaagatccaaactcgtctacatattacgattggcttttcatcttttgga
ctattccagaagctgttccatcctgcgtcccgtgatgggtacatttacgaaccctccaag
tggtccaagctgggtctcccggatcaactgttgctacagaatgcgggtatcgatctcacc
gtcaagagcatcttcttcacgcctctaagtgttatgcatcccaagtttgtcattgttgat
ggggaaagggcctggattcccagctgtaacgtcagttgggagcgatggttcgaaggttgc
gtcgaggttgagggtgccatcgttgatcgactcttggccttttacgaccgtgtttgggca
cagggcgaccaacctcgacagatatcagatgccccaaacgacacaagtagagacaatgca
cctcgattaccagttagcaatgcagtatcggcaacgcagtcaatcgagtttcctgccaac
ggcttagtgccaaccatcttcctcccgtcgccgcatcatcgcaaccccagattctcattc
acctttccctttctatcgcaaaaagaccccccgatgacaccgctcaatgcagctctactt
acactattcaacaatgctcagcgacgaatcaccatcctcacaccaaacgttacttcatgg
cccgttgtcgagagcctgctggatgcgctcgctcgtggagtcgatgttcagatcaggaca
agcaaaggtatgatgcttatcgagcagctcgtcacatctggtacgacgacagcctggtgt
ctgcgcaagttcatccaaagatataacgctcttgtcaaccagccacgatcatcagaccca
gagacgcaagcacccacgcctggcaaattggagatcttttattacaaacagctcgacgct
agacgtgatcaagatgacgaaccggttgtgagtcacttcaagatgactcttgtggatgat
gagtatctggtactaggttctggtaacatggacagagctagttggtggacaagtcaagaa
attggtctattgttctatgtccctggcttccaaggtcagcatctctggaacgatgtcctt
gagaagcgaacagaagtcttgtttcaatcagaccaccctaagagattgatctga
>Fp144
atggaagcaactgcagaatttccacaatcctttgttcggccatggaaagaactacttcaa
tcgcatcgcgacgagcaacaggatgacttcccgagctactacgtcaacaacgttgactct
ctcatcacgaccagctcgcccaagtctttatacgtgggaacaggccactccatctacacg
cgcgctttacttccagctattctgagcgccaaacacagcgtgcagcttattacatgctat
tgggctgcgtctccttctctcgactctattcgcgacactcttgaacagcttgcggcggca
cgtgttgaggccaagatccaaactcgtctacatattacgattggcttttcatcttttgga
ctattccagaagctgttccatcctgcgtcccgtgatgggtacatttacgaaccctccaag
tggtccaagctgggtctcccggatcaactgttgctacagaatgcgggtatcgatctcacc
gtcaagagcatcttcttcacgcctctaagtgttatgcatcccaagtttgtcattgttgat
ggggaaagggcctggattcccagctgtaacgtcagttgggagcgatggttcgaaggttgc
gtcgaggttgagggtgccatcgttgatcgactcttggccttttacgaccgtgtttgggca
cagggcgaccaacctcgacagatatcagatgccccaaacgacacaagtagagacaatgca
cctcgattaccagttagcaatgcagtatcggcaacgcagtcaatcgagtttcctgccaac
ggcttagtgccaaccatcttcctcccgtcgccgcatcatcgcaaccccagattctcattc
acctttccctttctatcgcaaaaagaccccccgatgacaccactcaatgcagctctactt
acactattcaacaatgctcagcgacgaatcaccatcctcacaccaaacgttacttcatgg
cccgttgtcgagagcctgctggatgcgctcgctcgtggagtcgatgttcagatcaggaca
agcaaaggtatgatgcttatcgagcagctcgtcacatctggtacgacgacagcctggtgt
ctgcgcaagttcatccaaagatataacgctcttgtcaaccagccacgatcatcagaccca
gagacgcaagcacccacgcctggcaaattggagatcttttattacaaacagctcgacgct
agacgtgatcaagatgacgaaccggttgtgagtcacttcaagatgactcttgtggatgat
gagtatctggtactaggttctggtaacatggacagagctagttggtggacaagtcaagaa
attggtctattgttctatgtccctggcttccaaggtcagcatctctggaacgatgtcctt
gagaagcgaacagaagtcttgtttcaatcagaccaccctaagagattgatctga
>Fp146
atggaagcaactgcagaatttccacaatcctttgttcggccatggaaagaactacttcaa
tcgcatcgcgacgagcaacaggatgacttcccgagctactacgtcaacaacgttgactct
ctcatcacgaccagctcgcccaagtctttatacgtgggaacaggccactccatctacacg
cgcgctctacttccagctatcctgagcgccaaacacagcgtgcagcttattacatgctat
tgggctgcgtctccttctctcgactctattcgcgacactcttgaacagcttgcggcggca
cgtgttgaggccaagatccaaactcgtctacatattacgattggcttttcatcttttgga
ctattccagaagctgttccatcctgcgtcccgtgatgggtacatttacgaaccctccaag
tggtccaagctgggtctcccggatcaactgttgctacagaatgcgggtatcgatctcacc
gtcaagagcatcttcttcacgcctctaagtgttatgcatcccaagtttgtcattgttgat
ggggaaagggcctggattcccagctgtaacgtcagttgggagcgatggttcgaaggttgc
gtcgaggttgagggtgccatcgttgatcgactcttggccttttacgaccgtgtttgggca
cagggcgaccaacctcgacagatatcagatgccccaaacgacacaagtagagacaatgca
cctcgattaccagttagcaatgcagtatcggcaacgcagtcaatcgagtttcctgccaac
ggcttagtgccaaccatcttcctcccgtcgccgcatcatcgcaaccccagattctcattc
acctttccctttctatcgcaaaaagaccccccgatgacaccgctcaatgcagctctactt
acactattcaacaatgctcagcgacgaatcaccatcctcacaccaaacgttacttcatgg
cccgttgtcgagagcctgctggatgcgctcgctcgtggagtcgatgttcagatcaggaca
agcaaaggtatgatgcttatcgagcagctcgtcacatctggtacgacgacagcctggtgt
ctgcgcaagttcatccaaagatataacgctcttgtcaaccagccacgatcatcagaccca
gagacgcaagcacccacgcctggcaaattggagatcttttattacaaacagctcgacgct
agacgtgatcaagatgacgaaccggttgtgagtcacttcaagatgactcttgtggatgat
gagtatctggtactaggttctggtaacatggacagagctagttggtggacaagtcaagaa
attggtctattgttctatgtccctggcttccaaggtcagcatctctggaacgatgtcctt
gagaagcgaacagaagtcttgtttcaatcagaccaccctaagagattgatctga
>Fp155
atggaagcaactgcagaatttccacaatcctttgttcggccatggaaagaactacttcaa
tcgcatcgcgacgagcaacaggatgacttcccgagctactacgtcaacaacgttgactct
ctcatcacgaccagctcgcccaagtctttatacgtgggaacaggccactccatctacacg
cgcgctctacttccagctattctgagcgccaaacacagcgtgcagcttattacatgctat
tgggctgcgtctccttctctcgactctattcgcgacactcttgaacagcttgcggcggca
cgtgttgaggccaagatccaaactcgtctacatattacgattggtttttcatcttttgga
ctattccagaagctgttccatcctgcgtcccgtgatgggtacatttacgaaccctccaag
tggtccaagctgggtctcccggatcaactgttgctacagaatgcgggtatcgatctcacc
gtcaagagcatcttcttcacgcctctaagtgttatgcatcccaagtttgtcattgttgat
ggggaaagggcctggattcccagctgtaacgtcagttgggagcgatggttcgaaggttgc
gtcgaggttgagggtgccatcgttgatcgactcttggccttttacgaccgtgtttgggca
cagggcgaccaacctcgacagatatcagatgccccaaacgacgcaagtagagacaatgca
cctcgattaccagttagcaatgcagtatcggcaacgcagtcaatcgagtttcctgccaac
ggcttagtgccaaccatcttcctcccgtcgccgcatcatcgcaaccccagattctcattc
acctttccctttctatcgcaaaaagaccccccgatgacaccactcaatgcagctctactt
acactattcaacagtgctcagcgacgaatcaccatcctcacaccaaacgttacttcatgg
cccgttgtcgagagcctgctggatgcgctcgctcgtggagtcgatgttcagatcaggaca
agcaaaggtatgatgcttatcgagcagctcgtcacatctggtacgacgacagcctggtgt
ctgcgcaagttcatccaaagatataacgctcttgtcaaccagccacgatcatcagaccca
gagacgcaagcacccacgcctggcaaattggagatcttttattacaaacagctcgacgct
agacgtgatcaagatgacgaaccggttgtgagtcacttcaagatgactcttgtggatgat
gagtatctggtactaggttctggtaacatggacagagctagttggtggacaagtcaagaa
attggtctattgttctatgtccctggcttccaaggtcagcatctctggaacgatgtcctt
gagaagcgaacagaagtcttgtttcaatcagaccaccctaagagattgatctga
>Fp157
atggaagcaactgcagaatttccacaatcctttgttcggccatggaaagaactacttcaa
tcgcatcgcgacgagcaacaggatgacttcccgagctactacgtcaacaacgttgactct
ctcatcacgaccagctcgcccaagtctttatacgtgggaacaggccactccatctacacg
cgcgctctacttccagctatcctgagcgccaaacacagcgtgcagcttattacatgctat
tgggctgcgtctccttctctcgactctattcgcgacactcttgaacagcttgcggcggca
cgtgttgaggccaagatccaaactcgtctacatattacgattggcttttcatcttttgga
ctattccagaagctgttccatcctgcgtcccgtgatgggtacatttacgaaccctccaag
tggtccaagctgggtctcccggatcaactgttgctacagaatgcgggtatcgatctcacc
gtcaagagcatcttcttcacgcctctaagtgttatgcatcccaagtttgtcattgttgat
ggggaaagggcctggattcccagctgtaacgtcagttgggagcgatggttcgaaggttgc
gtcgaggttgagggtgccatcgttgatcgactcttggccttttacgaccgtgtttgggca
cagggcgaccaacctcgacagatatcagatgccccaaacgacacaagtagagacaatgca
cctcgattaccagttagcaatgcagtatcggcaacgcagtcaatcgagtttcctgccaac
ggcttagtgccaaccatcttcctcccgtcgccgcatcatcgcaaccccagattctcattc
acctttccctttctatcgcaaaaagaccccccgatgacaccgctcaatgcagctctactt
acactattcaacaatgctcagcgacgaatcaccatcctcacaccaaacgttacttcatgg
cccgttgtcgagagcctgctggatgcgctcgctcgtggagtcgatgttcagatcaggaca
agcaaaggtatgatgcttatcgagcagctcgtcacatctggtacgacgacagcctggtgt
ctgcgcaagttcatccaaagatataacgctcttgtcaaccagccacgatcatcagaccca
gagacgcaagcacccacgcctggcaaattggagatcttttattacaaacagctcgacgct
agacgtgatcaagatgacgaaccggttgtgagtcacttcaagatgactcttgtggatgat
gagtatctggtactaggttctggtaacatggacagagctagttggtggacaagtcaagaa
attggtctattgttctatgtccctggcttccaaggtcagcatctctggaacgatgtcctt
gagaagcgaacagaagtcttgtttcaatcagaccaccctaagagattgatctga
>Fp16r
atggaagcaactgcagaatttccacaatcctttgttcggccatggaaagaactacttcaa
tcgcatcgcgacgagcaacaggatgacttcccgagctactacgtcaacaacgttgactct
ctcatcacgaccagctcgcccaagtctttatacgtgggaacaggccactccatctacacg
cgcgctttacttccagctattctgagcgccaaacacagcgtgcagcttattacatgctat
tgggctgcgtctccttctctcgactctattcgcgacactcttgaacagcttgcggcggca
cgtgttgaggccaagatccaaactcgtctacatattacgattggcttttcatcttttgga
ctattccagaagctgttccatcctgcgtcccgtgatgggtacatttacgaaccctccaag
tggtccaagctgggtctcccggatcaactgttgctacagaatgcgggtatcgatctcacc
gtcaagagcatcttcttcacgcctctaagtgttatgcatcccaagtttgtcattgttgat
ggggaaagggcctggattcccagctgtaacgtcagttgggagcgatggttcgaaggttgc
gtcgaggttgagggtgccatcgttgatcgactcttggccttttacgaccgtgtttgggca
cagggcgaccaacctcgacagatatcagatgccccaaacgacacaagtagagacaatgca
cctcgattaccagttagcaatgcagtatcggcaacgcagtcaatcgagtttcctgccaac
ggcttagtgccaaccatcttcctcccgtcgccgcatcatcgcaaccccagattctcattc
acctttccctttctatcgcaaaaagaccccccgatgacaccactcaatgcagctctactt
acactattcaacaatgctcagcgacgaatcaccatcctcacaccaaacgttacttcatgg
cccgttgtcgagagcctgctggatgcgctcgctcgtggagtcgatgttcagatcaggaca
agcaaaggtatgatgcttatcgagcagctcgtcacatctggtacgacgacagcctggtgt
ctgcgcaagttcatccaaagatataacgctcttgtcaaccagccacgatcatcagaccca
gagacgcaagcacccacgcctggcaaattggagatcttttattacaaacagctcgacgct
agacgtgatcaagatgacgaaccggttgtgagtcacttcaagatgactcttgtggatgat
gagtatctggtactaggttctggtaacatggacagagctagttggtggacaagtcaagaa
attggtctattgttctatgtccctggcttccaaggtcagcatctctggaacgatgtcctt
gagaagcgaacagaagtcttgtttcaatcagaccaccctaagagattgatctga
>Fp1r
atggaagcaactgcagaatttccacaatcctttgttcggccatggaaagaactacttcaa
tcgcatcgcgacgagcaacaggatgacttcccgagctactacgtcaacaacgttgactct
ctcatcacgaccagctcgcccaagtctttatacgtgggaacaggccactccatctacacg
cgcgctttacttccagctattctgagcgccaaacacagcgtgcagcttattacatgctat
tgggctgcgtctccttctctcgactctattcgcgacactcttgaacagcttgcggcggca
cgtgttgaggccaagatccaaactcgtctacatattacgattggcttttcatcttttgga
ctattccagaagctgttccatcctgcgtcccgtgatgggtacatttacgaaccctccaag
tggtccaagctgggtctcccggatcaactgttgctacagaatgcgggtatcgatctcacc
gtcaagagcatcttcttcacgcctctaagtgttatgcatcccaagtttgtcattgttgat
ggggaaagggcctggattcccagctgtaacgtcagttgggagcgatggttcgaaggttgc
gtcgaggttgagggtgccatcgttgatcgactcttggccttttacgaccgtgtttgggca
cagggcgaccaacctcgacagatatcagatgccccaaacgacacaagtagagacaatgca
cctcgattaccagttagcaatgcagtatcggcaacgcagtcaatcgagtttcctgccaac
ggcttagtgccaaccatcttcctcccgtcgccgcatcatcgcaaccccagattctcattc
acctttccctttctatcgcaaatagaccccccgatgacaccactcaatgcagctctactt
acactattcaacaatgctcagcgacgaatcaccatcctcacaccaaacgttacttcatgg
cccgttgtcgagagcctgctggatgcgctcgctcgtggagtcgatgttcagatcaggaca
agcaaaggtatgatgcttatcgagcagctcgtcacatctggtacgacgacagcctggtgt
ctgcgcaagttcatccaaagatataacgctcttgtcaaccagccacgatcatcagaccca
gagacgcaagcacccacgcctggcaaattggagatcttttattacaaacagctcgacgct
agacgtgatcaagatgacgaaccggttgtgagtcacttcaagatgactcttgtggatgat
gagtatctggtactaggttctggtaacatggacagagctagttggtggacaagtcaagaa
attggtctattgttctatgtccctggcttccaaggtcagcatctctggaacgatgtcctt
gagaagcgaacagaagtcttgtttcaatcagaccaccctaagagattgatctga
>Fp21r
atggaagcaactgcagaatttccacaatcctttgttcggccatggaaagaactacttcaa
tcgcatcgcgacgagcaacaggatgacttcccgagctactacgtcaacaacgttgactct
ctcatcacgaccagctcgcccaagtctttatacgtgggaacaggccactccatctacacg
cgcgctctacttccagctattctgagcgccaaacacagcgtgcagcttattacatgctat
tgggctgcgtctccttctctcgactctattcgcgacactcttgaacagcttgcggcggca
cgtgttgaggccaagatccaaactcgtctacatattacgattggtttttcatcttttgga
ctattccagaagctgttccatcctgcgtcccgtgatgggtacatttacgaaccctccaag
tggtccaagctgggtctcccggatcaactgttgctacagaatgcgggtatcgatctcacc
gtcaagagcatcttcttcacgcctctaagtgttatgcatcccaagtttgtcattgttgat
ggggaaagggcctggattcccagctgtaacgtcagttgggagcgatggttcgaaggttgc
gtcgaggttgagggtgccatcgttgatcgactcttggccttttacgaccgtgtttgggca
cagggcgaccaacctcgacagatatcagatgccccaaacgacgcaagtagagacaatgca
cctcgattaccagttagcaatgcagtatcggcaacgcagtcaatcgagtttcctgccaac
ggcttagtgccaaccatcttcctcccgtcgccgcatcatcgcaaccccagattctcattc
acctttccctttctatcgcaaaaagaccccccgatgacaccactcaatgcagctctactt
acactattcaacaatgctcagcgacgaatcaccatcctcacaccaaacgttacttcatgg
cccgttgtcgagagcctgctggatgcgctcgctcgtggagtcgatgttcagatcaggaca
agcaaaggtatgatgcttatcgagcagctcgtcacatctggtacgacgacagcctggtgt
ctgcgcaagttcatccaaagatataacgctcttgtcaaccagccacgatcatcagaccca
gagacgcaagcacccacgcctggcaaattggagatcttttattacaaacagctcgacgct
agacgtgatcaagatgacgaaccggttgtgagtcacttcaagatgactcttgtggatgat
gagtatctggtactaggttctggtaacatggacagagctagttggtggacaagtcaagaa
attggtctattgttctatgtccctggcttccaaggtcagcatctctggaacgatgtcctt
gagaagcgaacagaagtcttgtttcaatcagaccaccctaagagattgatctga
>Fp24r
atggaagcaactgcagaatttccacaatcctttgttcggccatggaaagaactacttcaa
tcgcatcgcgacgagcaacaggatgacttcccgagctactacgtcaacaacgttgactct
ctcatcacgaccagcttgcccaagtctttatacgtgggaacaggccactccatctacacg
cgcgctctacttccagctattctgagcgccaaacacagcgtgcagcttattacatgctat
tgggctgcgtctccttctctcgactctattcgcgacactcttgaacagcttgcggcggca
cgtgttgaggccaagatccaaactcgtctacatattacgattggtttttcatcttttgga
ctattccagaagctgttccatcctgcgtcccgtgatgggtacatttacgaaccctccaag
tggtccaagctgggtctcccggatcaactgttgctacagaatgcgggtatcgatctcacc
gtcaagagcatcttcttcacgcctctaagtgttatgcatcccaagtttgtcattgttgat
ggggaaagggcctggattcccagctgtaacgtcagttgggagcgatggttcgaaggttgc
gtcgaggttgagggtgccatcgttgatcgactcttggccttttacgaccgtgtttgggca
cagggcgaccaacctcgacagatatcagatgccccaaacgacgcaagtagagacaatgca
cctcgattaccagttagcaatgcagtatcggcaacgcagtcaatcgagtttcctgccaac
ggcttagtgccaaccatcttcctcccgtcgccgcatcatcgcaaccccagattctcattc
acctttccctttctatcgcaaaaagaccccccgatgacaccactcaatgcagctctactt
acactattcaacaatgctcagcgacgaatcaccatcctcacaccaaacgttacttcatgg
cccgttgtcgagagcctgctggatgcgctcgctcgtggagtcgatgttcagatcaggaca
agcaaaggtatgatgcttatcgagcagctcgtcacatctggtacgacgacagcctggtgt
ctgcgcaagttcatccaaagatataacgctcttgtcaaccagccacgatcatcagaccca
gagacgcaagcacccacgcctggcaaattggagatcttttattacaaacagctcgacgct
agacgtgatcaagatgacgaaccggttgtgagtcacttcaagatgactcttgtggatgat
gagtatctggtactaggttctggtaacatggacagagctagttggtggacaagtcaagaa
attggtctattgttctatgtccctggcttccaaggtcagcatctctggaacgatgtcctt
gagaagcgaacagaagtcttgtttcaatcagaccaccctaagagattgatctga
>Fp2516
atggaagcaactgcagaatttccacaatcctttgttcggccatggaaagaactacttcaa
tcgcatcgcgacgagcaacaggatgacttcccgagctactacgtcaacaacgttgactct
ctcatcacgaccagctcgcccaagtctttatacgtgggaacaggccactccatctacacg
cgcgctctacttccagctattctgagcgccaaacacagcgtgcagcttattacatgctat
tgggctgcgtctccttctctcgactctattcgcgacactcttgaacagcttgcggcggca
cgtgttgaggccaagatccaaactcgtctacatattacgattggtttttcatcttttgga
ctattccagaagctgttccatcctgcgtcccgtgatgggtacatttacgaaccctccaag
tggtccaagctgggtctcccggatcaactgttgctacagaatgcgggtatcgatctcacc
gtcaagagcatcttcttcacgcctctaagtgttatgcatcccaagtttgtcattgttgat
ggggaaagggcctggattcccagctgtaacgtcagttgggagcgatggttcgaaggttgc
gtcgaggttgagggtgccatcgttgatcgactcttggccttttacgaccgtgtttgggca
cagggcgaccaacctcgacagatatcagatgccccaaacgacgcaagtagagacaatgca
cctcgattaccagttagcaatgcagtatcggcaacgcagtcaatcgagtttcctgccaac
ggcttagtgccaaccatcttcctcccgtcgccgcatcatcgcaaccccagattctcattc
acctttccctttctatcgcaaaaagaccccccgatgacaccactcaatgcagctctactt
acactattcaacaatgctcagcgacgaatcaccatcctcacaccaaacgttacttcatgg
cccgttgtcgagagcctgctggatgcgctcgctcgtggagtcgatgttcagatcaggaca
agcaaaggtatgatgcttatcgagcagctcgtcacatctggtacgacgacagcctggtgt
ctgcgcaagttcatccaaagatataacgctcttgtcaaccagccacgatcatcagaccca
gagacgcaagcacccacgcctggcaaattggagatcttttattacaaacagctcgacgct
agacgtgatcaagatgacgaaccggttgtgagtcacttcaagatgactcttgtggatgat
gagtatctggtactaggttctggtaacatggacagagctagttggtggacaagtcaagaa
attggtctattgttctatgtccctggcttccaaggtcagcatctctggaacgatgtcctt
gagaagcgaacagaagtcttgtttcaatcagaccaccctaagagattgatctga
>Fp26r
atggaagcaactgcagaatttccacaatcctttgttcggccatggaaagaactacttcaa
tcgcatcgcgacgagcaacaggatgacttcccgagctactacgtcaacaacgttgactct
ctcatcacgaccagctcgcccaagtctttatacgtgggaacaggccactccatctacacg
cgcgctttacttccagctattctgagcgccaaacacagcgtgcagcttattacatgctat
tgggctgcgtctccttctctcgactctattcgcgacactcttgaacagcttgcggcggca
cgtgttgaggccaagatccaaactcgtctacatattacgattggcttttcatcttttgga
ctattccagaagctgttccatcctgcgtcccgtgatgggtacatttacgaaccctccaag
tggtccaagctgggtctcccggatcaactgttgctacagaatgcgggtatcgatctcacc
gtcaagagcatcttcttcacgcctctaagtgttatgcatcccaagtttgtcattgttgat
ggggaaagggcctggattcccagctgtaacgtcagttgggagcgatggttcgaaggttgc
gtcgaggttgagggtgccatcgttgatcgactcttggccttttacgaccgtgtttgggca
cagggcgaccaacctcgacagatatcagatgccccaaacgacacaagtagagacaatgca
cctcgattaccagttagcaatgcagtatcggcaacgcagtcaatcgagtttcctgccaac
ggcttagtgccaaccatcttcctcccgtcgccgcatcatcgcaaccccagattctcattc
acctttccctttctatcgcaaaaagaccccccgatgacaccactcaatgcagctctactt
acactattcaacaatgctcagcgacgaatcaccatcctcacaccaaacgttacttcatgg
cccgttgtcgagagcctgctggatgcgctcgctcgtggagtcgatgttcagatcaggaca
agcaaaggtatgatgcttatcgagcagctcgtcacatctggtacgacgacagcctggtgt
ctgcgcaagttcatccaaagatataacgctcttgtcaaccagccacgatcatcagaccca
gagacgcaagcacccacgcctggcaaattggagatcttttattacaaacagctcgacgct
agacgtgatcaagatgacgaaccggttgtgagtcacttcaagatgactcttgtggatgat
gagtatctggtactaggttctggtaacatggacagagctagttggtggacaagtcaagaa
attggtctattgttctatgtccctggcttccaaggtcagcatctctggaacgatgtcctt
gagaagcgaacagaagtcttgtttcaatcagaccaccctaagagattgatctga
>Fp33
atggaagcaactgcagaatttccacaatcctttgttcggccatggaaagaactacttcaa
tcgcatcgcgacgagcaacaggatgacttcccgagctactacgtcaacaacgttgactct
ctcatcacgaccagctcgcccaagtctttatacgtgggaacaggccactccatctacacg
cgcgctttacttccagctattctgagcgccaaacacagcgtgcagcttattacatgctat
tgggctgcgtctccttctctcgactctattcgcgacactcttgaacagcttgcggcggca
cgtgttgaggccaagatccaaactcgtctacatattacgattggcttttcatcttttgga
ctattccagaagctgttccatcctgcgtcccgtgatgggtacatttacgaaccctccaag
tggtccaagctgggtctcccggatcaactgttgctacagaatgcgggtatcgatctcacc
gtcaagagcatcttcttcacgcctctaagtgttatgcatcccaagtttgtcattgttgat
ggggaaagggcctggattcccagctgtaacgtcagttgggagcgatggttcgaaggttgc
gtcgaggttgagggtgccatcgttgatcgactcttggccttttacgaccgtgtttgggca
cagggcgaccaacctcgacagatatcagatgccccaaacgacacaagtagagacaatgca
cctcgattaccagttagcaatgcagtatcggcaacgcagtcaatcgagtttcctgccaac
ggcttagtgccaaccatcttcctcccgtcgccgcatcatcgcaaccccagattctcattc
acctttccctttctatcgcaaaaagaccccccgatgacaccactcaatgcagctctactt
acactattcaacaatgctcagcgacgaatcaccatcctcacaccaaacgttacttcatgg
cccgttgtcgagagcctgctggatgcgctcgctcgtggagtcgatgttcagatcaggaca
agcaaaggtatgatgcttatcgagcagctcgtcacatctggtacgacgacagcctggtgt
ctgcgcaagttcatccaaagatataacgctcttgtcaaccagccacgatcatcagaccca
gagacgcaagcacccacgcctggcaaattggagatcttttattacaaacagctcgacgct
agacgtgatcaagatgacgaaccggttgtgagtcacttcaagatgactcttgtggatgat
gagtatctggtactaggttctggtaacatggacagagctagttggtggacaagtcaagaa
attggtctattgttctatgtccctggcttccaaggtcagcatctctggaacgatgtcctt
gagaagcgaacagaagtcttgtttcaatcagaccaccctaagagattgatctga
>Fp34
atggaagcaactgcagaatttccacaatcctttgttcggccatggaaagaactacttcaa
tcgcatcgcgacgagcaacaggatgacttcccgagctactacgtcaacaacgttgactct
ctcatcacgaccagctcgcccaagtctttatacgtgggaacaggccactccatctacacg
cgcgctctacttccagctattctgagcgccaaacacagcgtgcagcttattacatgctat
tgggctgcgtctccttctctcgactctattcgcgacactcttgaacagcttgcggcggca
cgtgttgaggccaagatccaaactcgtctacatattacgattggtttttcatcttttgga
ctattccagaagctgttccatcctgcgtcccgtgatgggtacatttacgaaccctccaag
tggtccaagctgggtctcccggatcaactgttgctacagaatgcgggtatcgatctcacc
gtcaagagcatcttcttcacgcctctaagtgttatgcatcccaagtttgtcattgttgat
ggggaaagggcctggattcccagctgtaacgtcagttgggagcgatggttcgaaggttgc
gtcgaggttgagggtgccatcgttgatcgactcttggccttttacgaccgtgtttgggca
cagggcgaccaacctcgacagatatcagatgccccaaacgacgcaagtagagacaatgca
cctcgattaccagttagcaatgcagtatcggcaacgcagtcaatcgagtttcctgccaac
ggcttagtgccaaccatcttcctcccgtcgccgcatcatcgcaaccccagattctcattc
acctttccctttctatcgcaaaaagaccccccgatgacaccactcaatgcagctctactt
acactattcaacaatgctcagcgacgaatcaccatcctcacaccaaacgttacttcatgg
cccgttgtcgagagcctgctggatgcgctcgctcgtggagtcgatgttcagatcaggaca
agcaaaggtatgatgcttatcgagcagctcgtcacatctggtacgacgacagcctggtgt
ctgcgcaagttcatccaaagatataacgctcttgtcaaccagccacgatcatcagaccca
gagacgcaagcacccacgcctggcaaattggagatcttttattacaaacagctcgacgct
agacgtgatcaagatgacgaaccggttgtgagtcacttcaagatgactcttgtggatgat
gagtatctggtactaggttctggtaacatggacagagctagttggtggacaagtcaagaa
attggtctattgttctatgtccctggcttccaaggtcagcatctctggaacgatgtcctt
gagaagcgaacagaagtcttgtttcaatcagaccaccctaagagattgatctga
>Fp35
atggaagcaactgcagaatttccacaatcctttgttcggccatggaaagaactacttcaa
tcgcatcgcgacgagcaacaggatgacttcccgagctactacgtcaacaacgttgactct
ctcatcacgaccagctcgcccaagtctttatacgtgggaacaggccactccatctacacg
cgcgctttacttccagctattctgagcgccaaacacagcgtgcagcttattacatgctat
tgggctgcgtctccttctctcgactctattcgcgacactcttgaacagcttgcggcggca
cgtgttgaggccaagatccaaactcgtctacatattacgattggcttttcatcttttgga
ctattccagaagctgttccatcctgcgtcccgtgatgggtacatttacgaaccctccaag
tggtccaagctgggtctcccggatcaactgttgctacagaatgcgggtatcgatctcacc
gtcaagagcatcttcttcacgcctctaagtgttatgcatcccaagtttgtcattgttgat
ggggaaagggcctggattcccagctgtaacgtcagttgggagcgatggttcgaaggttgc
gtcgaggttgagggtgccatcgttgatcgactcttggccttttacgaccgtgtttgggca
cagggcgaccaacctcgacagatatcagatgccccaaacgacacaagtagagacaatgca
cctcgattaccagttagcaatgcagtatcggcaacgcagtcaatcgagtttcctgccaac
ggcttagtgccaaccatcttcctcccgtcgccgcatcatcgcaaccccagattctcattc
acctttccctttctatcgcaaaaagaccccccgatgacaccactcaatgcagctctactt
acactattcaacaatgctcagcgacgaatcaccatcctcacaccaaacgttacttcatgg
cccgttgtcgagagcctgctggatgcgctcgctcgtggagtcgatgttcagatcaggaca
agcaaaggtatgatgcttatcgagcagctcgtcacatctggtacgacgacagcctggtgt
ctgcgcaagttcatccaaagatataacgctcttgtcaaccagccacgatcatcagaccca
gagacgcaagcacccacgcctggcaaattggagatcttttattacaaacagctcgacgct
agacgtgatcaagatgacgaaccggttgtgagtcacttcaagatgactcttgtggatgat
gagtatctggtactaggttctggtaacatggacagagctagttggtggacaagtcaagaa
attggtctattgttctatgtccctggcttccaaggtcagcatctctggaacgatgtcctt
gagaagcgaacagaagtcttgtttcaatcagaccaccctaagagattgatctga
>Fp38
atggaagcaactgcagaatttccacaatcctttgttcggccatggaaagaactacttcaa
tcgcatcgcgacgagcaacaggatgacttcccgagctactacgtcaacaacgttgactct
ctcatcacgaccagctcgcccaagtctttatacgtgggaacaggccactccatctacacg
cgcgctttacttccagctattctgagcgccaaacacagcgtgcagcttattacatgctat
tgggctgcgtctccttctctcgactctattcgcgacactcttgaacagcttgcggcggca
cgtgttgaggccaagatccaaactcgtctacatattacgattggcttttcatcttttgga
ctattccagaagctgttccatcctgcgtcccgtgatgggtacatttacgaaccctccaag
tggtccaagctgggtctcccggatcaactgttgctacagaatgcgggtatcgatctcacc
gtcaagagcatcttcttcacgcctctaagtgttatgcatcccaagtttgtcattgttgat
ggggaaagggcctggattcccagctgtaacgtcagttgggagcgatggttcgaaggttgc
gtcgaggttgagggtgccatcgttgatcgactcttggccttttacgaccgtgtttgggca
cagggcgaccaacctcgacagatatcagatgccccaaacgacacaagtagagacaatgca
cctcgattaccagttagcaatgcagtatcggcaacgcagtcaatcgagtttcctgccaac
ggcttagtgccaaccatcttcctcccgtcgccgcatcatcgcaaccccagattctcattc
acctttccctttctatcgcaaaaagaccccccgatgacaccactcaatgcagctctactt
acactattcaacaatgctcagcgacgaatcaccatcctcacaccaaacgttacttcatgg
cccgttgtcgagagcctgctggatgcgctcgctcgtggagtcgatgttcagatcaggaca
agcaaaggtatgatgcttatcgagcagctcgtcacatctggtacgacgacagcctggtgt
ctgcgcaagttcatccaaagatataacgctcttgtcaaccagccacgatcatcagaccca
gagacgcaagcacccacgcctggcaaattggagatcttttattacaaacagctcgacgct
agacgtgatcaagatgacgaaccggttgtgagtcacttcaagatgactcttgtggatgat
gagtatctggtactaggttctggtaacatggacagagctagttggtggacaagtcaagaa
attggtctattgttctatgtccctggcttccaaggtcagcatctctggaacgatgtcctt
gagaagcgaacagaagtcttgtttcaatcagaccaccctaagagattgatctga
>Fp39
atggaagcaactgcagaatttccacaatcctttgttcggccatggaaagaactacttcaa
tcgcatcgcgacgagcaacaggatgacttcccgagctactacgtcaacaacgttgactct
ctcatcacgaccagctcgcccaagtctttatacgtgggaacaggccactccatctacacg
cgcgctctacttccagctattctgagcgccaaacacagcgtgcagcttattacatgctat
tgggctgcgtctccttctctcgactctattcgtgacactcttgaacagcttgcggcggca
cgtgttgaggccaagatccaaactcgtctacatattacgattggtttttcatcttttgga
ctattccagaagctgttccatcctgcgtcccgtgatgggtacatttacgaaccctccaag
tggtccaagctgggtctcccggatcaactgttgctacagaatgcgggtatcgatctcacc
gtcaagagcatcttcttcacgcctctaagtgttatgcatcccaagtttgtcattgttgat
ggggaaagggcctggattcccagctgtaacgtcagttgggagcgatggttcgaaggttgc
gtcgaggttgagggtgccatcgttgatcgactcttggccttttacgaccgtgtttgggca
cagggcgaccaacctcgacagatatcagatgccccaaacgacgcaagtagagacaatgca
cctcgattaccagttagcaatgcagtatcggcaacgcagtcaatcgagtttcctgccaac
ggcttagtgccaaccatcttcctcccgtcgccgcatcatcgcaaccccagattctcattc
acctttccctttctatcgcaaaaagaccccccgatgacaccactcaatgcagctctactt
acactattcaacaatgctcagcgacgaatcaccatcctcacaccaaacgttacttcatgg
cccgttgtcgagagcctgctggatgcgctcgctcgtggagtcgatgttcagatcaggaca
agcaaaggtatgatgcttatcgagcagctcgtcacatctggtacgacgacagcctggtgt
ctgcgcaagttcatccaaagatataacgctcttgtcaaccagccacgatcatcagaccca
gagacgcaagcacccacgcctggcaaattggagatcttttattacaaacagctcgacgct
agacgtgatcaagatgacgaaccggttgtgagtcacttcaagatgactcttgtggatgat
gagtatctggtactaggttctggtaacatggacagagctagttggtggacaagtcaagaa
attggtctattgttctatgtccctggcttccaaggtcagcatctctggaacgatgtcctt
gagaagcgaacagaagtcttgtttcaatcagaccaccctaagagattgatctga
>Fp42
atggaagcaactgcagaatttccacaatcctttgttcggccatggaaagaactacttcaa
tcgcatcgcgacgagcaacaggatgacttcccgagctactacgtcaacaacgttgactct
ctcatcacgaccagctcgcccaagtctttatacgtgggaacaggccactccatctacacg
cgcgctctacttccagctattctgagcgccaaacacagcgtgcagcttattacatgctat
tgggctgcgtctccttctctcgactctattcgcgacactcttgaacagcttgcggcggca
cgtgttgaggccaagatccaaactcgtctacatattacgattggtttttcatcttttgga
ctattccagaagctgttccatcctgcgtcccgtgatgggtacatttacgaaccctccaag
tggtccaagctgggtctcccggatcaactgttgctacagaatgcgggtatcgatctcacc
gtcaagagcatcttcttcacgcctctaagtgttatgcatcccaagtttgtcattgttgat
ggggaaagggcctggattcccagctgtaacgtcagttgggagcgatggttcgaaggttgc
gtcgaggttgagggtgccatcgttgatcgactcttggccttttacgaccgtgtttgggca
cagggcgaccaacctcgacagatatcagatgccccaaacgacgcaagtagagacaatgca
cctcgattaccagttagcaatgcagtatcggcaacgcagtcaatcgagtttcctgccaac
ggcttagtgccaaccatcttcctcccgtcgccgcatcatcgcaaccccagattctcattc
acctttccctttctatcgcaaaaagaccccccgatgacaccactcaatgcagctctactt
acactattcaacaatgctcagcgacgaatcaccatcctcacaccaaacgttacttcatgg
cccgttgtcgagagcctgctggatgcgctcgctcgtggagtcgatgttcagatcaggaca
agcaaaggtatgatgcttatcgagcagctcgtcacatctggtacgacgacagcctggtgt
ttgcgcaagttcatccaaagatataacgctcttgtcaaccagccacgatcatcagaccca
gagacgcaagcacccacgcctggcaaattggagatcttttattacaaacagctcgacgct
agacgtgatcaagatgacgaaccggttgtgagtcacttcaagatgactcttgtggatgat
gagtatctggtactaggttctggtaacatggacagagctagttggtggacaagtcaagaa
attggtctattgttctatgtccctggcttccaaggtcagcatctctggaacgatgtcctt
gagaagcgaacagaagtcttgtttcaatcagaccaccctaagagattgatctga
>Fp44
atggaagcaactgcagaatttccacaatcctttgttcggccatggaaagaactacttcaa
tcgcatcgcgacgagcaacaggatgacttcccgagctactacgtcaacaacgttgactct
ctcatcacgaccagctcgcccaagtctttatacgtgggaacaggccactccatctacacg
cgcgctctacttccagctattctgagcgccaaacacagcgtgcagcttattacatgctat
tgggctgcgtctccttctctcgactctattcgcgacactcttgaacagcttgcggcggca
cgtgttgaggccaagatccaaactcgtctacatattacgattggtttttcatcttttgga
ctattccagaagctgttccatcctgcgtcccgtgatgggtacatttacgaaccctccaag
tggtccaagctgggtctcccggatcaactgttgctacagaatgcgggtatcgatctcacc
gtcaagagcatcttcttcacgcctctaagtgttatgcatcccaagtttgtcattgttgat
ggggaaagggcctggattcccagctgtaacgtcagttgggagcgatggttcgaaggttgc
gtcgaggttgagggtgccatcgttgatcgactcttggccttttacgaccgtgtttgggca
cagggcgaccaacctcgacagatatcagatgccccaaacgacgcaagtagagacaatgca
cctcgattaccagttagcaatgcagtatcggcaacgcagtcaatcgagtttcctgccaac
ggcttagtgccaaccatcttcctcccgtcgccgcatcatcgcaaccccagattctcattc
acctttccctttctatcgcaaaaagaccccccgatgacaccactcaatgcagctctactt
acactattcaacaatgctcagcgacgaatcaccatcctcacaccaaacgttacttcatgg
cccgttgtcgagagcctgctggatgcgctcgctcgtggagtcgatgttcagatcaggaca
agcaaaggtatgatgcttatcgagcagctcgtcacatctggtacgacgacagcctggtgt
ctgcgcaagttcatccaaagatataacgctcttgtcaaccagccacgatcatcagaccca
gagacgcaagcacccacgcctggcaaattggagatcttttattacaaacagctcgacgct
agacgtgatcaagatgacgaaccggttgtgagtcacttcaagatgactcttgtggatgat
gagtatctggtactaggttctggtaacatggacagagctagttggtggacaagtcaagaa
attggtctattgttctatgtccctggcttccaaggtcagcatctctggaacgatgtcctt
gagaagcgaacagaagtcttgtttcaatcagaccaccctaagagattgatctga
>Fp49
atggaagcaactgcagaatttccacaatcctttgttcggccatggaaagaactacttcaa
tcgcatcgcgacgagcaacaggatgacttcccgagctactacgtcaacaacgttgactct
ctcatcacgaccagctcgcccaagtctttatacgtgggaacaggccactccatctacacg
cgcgctctacttccagctattctgagcgccaaacacagcgtgcagcttattacatgctat
tgggctgcgtctccttctctcgactctattcgcgacactcttgaacagcttgcggcggca
cgtgttgaggccaagatccaaactcgtctacatattacgattggtttttcatcttttgga
ctattccagaagctgttccatcctgcgtcccgtgatgggtacatttacgaaccctccaag
tggtccaagctgggtctcccggatcaactgttgctacagaatgcgggtatcgatctcacc
gtcaagagcatcttcttcacgcctctaagtgttatgcatcccaagtttgtcattgttgat
ggggaaagggcctggattcccagctgtaacgtcagttgggagcgatggttcgaaggttgc
gtcgaggttgagggtgccatcgttgatcgactcttggccttttacgaccgtgtttgggca
cagggcgaccaacctcgacagatatcagatgccccaaacgacgcaagtagagacaatgca
cctcgattaccagttagcaatgcagtatcggcaacgcagtcaatcgagtttcctgccaac
ggcttagtgccaaccatcttcctcccgtcgccgcatcatcgcaaccccagattctcattc
acctttccctttctatcgcaaaaagaccccccgatgacaccactcaatgcagctctactt
acactattcaacaatgctcagcgacgaatcaccatcctcacaccaaacgttacttcatgg
cccgttgtcgagagcctgctggatgcgctcgctcgtggagtcgatgttcagatcaggaca
agcaaaggtatgatgcttatcgagcagctcgtcacatctggtacgacgacagcctggtgt
ctgcgcaagttcatccaaagatataacgctcttgtcaaccagccacgatcatcagaccca
gagacgcaagcacccacgcctggcaaattggagatcttttattacaaacagctcgacgct
agacgtgatcaagatgacgaaccggttgtgagtcacttcaagatgactcttgtggatgat
gagtatctggtactaggttctggtaacatggacagagctagttggtggacaagtcaagaa
attggtctattgttctatgtccctggcttccaaggtcagcatctctggaacgatgtcctt
gagaagcgaacagaagtcttgtttcaatcagaccaccctaagagattgatctga
>Fp50
atggaagcaactgcagaatttccacaatcctttgttcggccatggaaagaactacttcaa
tcgcatcgcgacgagcaacaggatgacttcccgagctactacgtcaacaacgttgactct
ctcatcacgaccagctcgcccaagtctttatacgtgggaacaggccactccatctacacg
cgcgctttacttccagctattctgagcgccaaacacagcgtgcagcttattacatgctat
tgggctgcgtctccttctctcgactctattcgcgacactcttgaacagcttgcggcggca
cgtgttgaggccaagatccaaactcgtctacatattacgattggcttttcatcttttgga
ctattccagaagctgttccatcctgcgtcccgtgatgggtacatttacgaaccctccaag
tggtccaagctgggtctcccggatcaactgttgctacagaatgcgggtatcgatctcacc
gtcaagagcatcttcttcacgcctctaagtgttatgcatcccaagtttgtcattgttgat
ggggaaagggcctggattcccagctgtaacgtcagttgggagcgatggttcgaaggttgc
gtcgaggttgagggtgccatcgttgatcgactcttggccttttacgaccgtgtttgggca
cagggcgaccaacctcgacagatatcagatgccccaaacgacacaagtagagacaatgca
cctcgattaccagttagcaatgcagtatcggcaacgcagtcaatcgagtttcctgccaac
ggcttagtgccaaccatcttcctcccgtcgccgcatcatcgcaaccccagattctcattc
acctttccctttctatcgcaaaaagaccccccgatgacaccactcaatgcagctctactt
acactattcaacaatgctcagcgacgaatcaccatcctcacaccaaacgttacttcatgg
cccgttgtcgagagcctgctggatgcgctcgctcgtggagtcgatgttcagatcaggaca
agcaaaggtatgatgcttatcgagcagctcgtcacatctggtacgacgacagcctggtgt
ctgcgcaagttcatccaaagatataacgctcttgtcaaccagccacgatcatcagaccca
gagacgcaagcacccacgcctggcaaattggagatcttttattacaaacagctcgacgct
agacgtgatcaagatgacgaaccggttgtgagtcacttcaagatgactcttgtggatgat
gagtatctggtactaggttctggtaacatggacagagctagttggtggacaagtcaagaa
attggtctattgttctatgtccctggcttccaaggtcagcatctctggaacgatgtcctt
gagaagcgaacagaagtcttgtttcaatcagaccaccctaagagattgatctga
>Fp51
atggaagcaactgcagaatttccacaatcctttgttcggccatggaaagaactacttcaa
tcgcatcgcgacgagcaacaggatgacttcccgagctactacgtcaacaacgttgactct
ctcatcacgaccagctcgcccaagtctttatacgtgggaacaggccactccatctacacg
cgcgctttacttccagctattctgagcgccaaacacagcgtgcagcttattacatgctat
tgggctgcgtctccttctctcgactctattcgcgacactcttgaacagcttgcggcggca
cgtgttgaggccaagatccaaactcgtctacatattacgattggcttttcatcttttgga
ctattccagaagctgttccatcctgcgtcccgtgatgggtacatttacgaaccctccaag
tggtccaagctgggtctcccggatcaactgttgctacagaatgcgggtatcgatctcacc
gtcaagagcatcttcttcacgcctctaagtgttatgcatcccaagtttgtcattgttgat
ggggaaagggcctggattcccagctgtaacgtcagttgggagcgatggttcgaaggttgc
gtcgaggttgagggtgccatcgttgatcgactcttggccttttacgaccgtgtttgggca
cagggcgaccaacctcgacagatatcagatgccccaaacgacacaagtagagacaatgca
cctcgattaccagttagcaatgcagtatcggcaacgcagtcaatcgagtttcctgccaac
ggcttagtgccaaccatcttcctcccgtcgccgcatcatcgcaaccccagattctcattc
acctttccctttctatcgcaaaaagaccccccgatgacaccactcaatgcagctctactt
acactattcaacaatgctcagcgacgaatcaccatcctcacaccaaacgttacttcatgg
cccgttgtcgagagcctgctggatgcgctcgctcgtggagtcgatgttcagatcaggaca
agcaaaggtatgatgcttatcgagcagctcgtcacatctggtacgacgacagcctggtgt
ctgcgcaagttcatccaaagatataacgctcttgtcaaccagccacgatcatcagaccca
gagacgcaagcacccacgcctggcaaattggagatcttttattacaaacagctcgacgct
agacgtgatcaagatgacgaaccggttgtgagtcacttcaagatgactcttgtggatgat
gagtatctggtactaggttctggtaacatggacagagctagttggtggacaagtcaagaa
attggtctattgttctatgtccctggcttccaaggtcagcatctctggaacgatgtcctt
gagaagcgaacagaagtcttgtttcaatcagaccaccctaagagattgatctga
>Fp59
atggaagcaactgcagaatttccacaatcctttgttcggccatggaaagaactacttcaa
tcgcatcgcgacgagcaacaggatgacttcccgagctactacgtcaacaacgttgactct
ctcatcacgaccagctcgcccaagtctttatacgtgggaacaggccactccatctacacg
cgcgctttacttccagctattctgagcgccaaacacagcgtgcagcttattacatgctat
tgggctgcgtctccttctctcgactctattcgcgacactcttgaacagcttgcggcggca
cgtgttgaggccaagatccaaactcgtctacatattacgattggcttttcatcttttgga
ctattccagaagctgttccatcctgcgtcccgtgatgggtacatttacgaaccctccaag
tggtccaagctgggtctcccggatcaactgttgctacagaatgcgggtatcgatctcacc
gtcaagagcatcttcttcacgcctctaagtgttatgcatcccaagtttgtcattgttgat
ggggaaagggcctggattcccagctgtaacgtcagttgggagcgatggttcgaaggttgc
gtcgaggttgagggtgccatcgttgatcgactcttggccttttacgaccgtgtttgggca
cagggcgaccaacctcgacagatatcagatgccccaaacgacacaagtagagacaatgca
cctcgattaccagttagcaatgcagtatcggcaacgcagtcaatcgagtttcctgccaac
ggcttagtgccaaccatcttcctcccgtcgccgcatcatcgcaaccccagattctcattc
acctttccctttctatcgcaaaaagaccccccgatgacaccactcaatgcagctctactt
acactattcaacaatgctcagcgacgaatcaccatcctcacaccaaacgttacttcatgg
cccgttgtcgagagcctgctggatgcgctcgctcgtggagtcgatgttcagatcaggaca
agcaaaggtatgatgcttatcgagcagctcgtcacatctggtacgacgacagcctggtgt
ctgcgcaagttcatccaaagatataacgctcttgtcaaccagccacgatcatcagaccca
gagacgcaagcacccacgcctggcaaattggagatcttttattacaaacagctcgacgct
agacgtgatcaagatgacgaaccggttgtgagtcacttcaagatgactcttgtggatgat
gagtatctggtactaggttctggtaacatggacagagctagttggtggacaagtcaagaa
attggtctattgttctatgtccctggcttccaaggtcagcatctctggaacgatgtcctt
gagaagcgaacagaagtcttgtttcaatcagaccaccctaagagattgatctga
>Fp63
atggaagcaactgcagaatttccacaatcctttgttcggccatggaaagaactacttcaa
tcgcatcgcgacgagcaacaggatgacttcccgagctactacgtcaacaacgttgactct
ctcatcacgaccagctcgcccaagtctttatacgtgggaacaggccactccatctacacg
cgcgctctacttccagctattctgagcgccaaacacagcgtgcagcttattacatgctat
tgggctgcgtctccttctctcgactctattcgtgacactcttgaacagcttgcggcggca
cgtgttgaggccaagatccaaactcgtctacatattacgattggtttttcatcttttgga
ctattccagaagctgttccatcctgcgtcccgtgatgggtacatttacgaaccctccaag
tggtccaagctgggtctcccggatcaactgttgctacagaatgcgggtatcgatctcacc
gtcaagagcatcttcttcacgcctctaagtgttatgcatcccaagtttgtcattgttgat
ggggaaagggcctggattcccagctgtaacgtcagttgggagcgatggttcgaaggttgc
gtcgaggttgagggtgccatcgttgatcgactcttggccttttacgaccgtgtttgggca
cagggcgaccaacctcgacagatatcagatgccccaaacgacgcaagtagagacaatgca
cctcgattaccagttagcaatgcagtatcggcaacgcagtcaatcgagtttcctgccaac
ggcttagtgccaaccatcttcctcccgtcgccgcatcatcgcaaccccagattctcattc
acctttccctttctatcgcaaaaagaccccccgatgacaccactcaatgcagctctactt
acactattcaacaatgctcagcgacgaatcaccatcctcacaccaaacgttacttcatgg
cccgttgtcgagagcctgctggatgcgctcgctcgtggagtcgatgttcagatcaggaca
agcaaaggtatgatgcttatcgagcagctcgtcacatctggtacgacgacagcctggtgt
ctgcgcaagttcatccaaagatataacgctcttgtcaaccagccacgatcatcagaccca
gagacgcaagcacccacgcctggcaaattggagatcttttattacaaacagctcgacgct
agacgtgatcaagatgacgaaccggttgtgagtcacttcaagatgactcttgtggatgat
gagtatctggtactaggttctggtaacatggacagagctagttggtggacaagtcaagaa
attggtctattgttctatgtccctggcttccaaggtcagcatctctggaacgatgtcctt
gagaagcgaacagaagtcttgtttcaatcagaccaccctaagagattgatctga
>Fp65
atggaagcaactgcagaatttccacaatcctttgttcggccatggaaagaactacttcaa
tcgcatcgcgacgagcaacaggatgacttcccgagctactacgtcaacaacgttgactct
ctcatcacgaccagctcgcccaagtctttatacgtgggaacaggccactccatctacacg
cgcgctttacttccagctattctgagcgccaaacacagcgtgcagcttattacatgctat
tgggctgcgtctccttctctcgactctattcgcgacactcttgaacagcttgcggcggca
cgtgttgaggccaagatccaaactcgtctacatattacgattggcttttcatcttttgga
ctattccagaagctgttccatcctgcgtcccgtgatgggtacatttacgaaccctccaag
tggtccaagctgggtctcccggatcaactgttgctacagaatgcgggtatcgatctcacc
gtcaagagcatcttcttcacgcctctaagtgttatgcatcccaagtttgtcattgttgat
ggggaaagggcctggattcccagctgtaacgtcagttgggagcgatggttcgaaggttgc
gtcgaggttgagggtgccatcgttgatcgactcttggccttttacgaccgtgtttgggca
cagggcgaccaacctcgacagatatcagatgccccaaacgacacaagtagagacaatgca
cctcgattaccagttagcaatgcagtatcggcaacgcagtcaatcgagtttcctgccaac
ggcttagtgccaaccatcttcctcccgtcgccgcatcatcgcaaccccagattctcattc
acctttccctttctatcgcaaaaagaccccccgatgacaccactcaatgcagctctactt
acactattcaacaatgctcagcgacgaatcaccatcctcacaccaaacgttacttcatgg
cccgttgtcgagagcctgctggatgcgctcgctcgtggagtcgatgttcagatcaggaca
agcaaaggtatgatgcttatcgagcagctcgtcacatctggtacgacgacagcctggtgt
ctgcgcaagttcatccaaagatataacgctcttgtcaaccagccacgatcatcagaccca
gagacgcaagcacccacgcctggcaaattggagatcttttattacaaacagctcgacgct
agacgtgatcaagatgacgaaccggttgtgagtcacttcaagatgactcttgtggatgat
gagtatctggtactaggttctggtaacatggacagagctagttggtggacaagtcaagaa
attggtctattgttctatgtccctggcttccaaggtcagcatctctggaacgatgtcctt
gagaagcgaacagaagtcttgtttcaatcagaccaccctaagagattgatctga
>Fp66
atggaagcaactgcagaatttccacaatcctttgttcggccatggaaagaactacttcaa
tcgcatcgcgacgagcaacaggatgacttcccgagctactacgtcaacaacgttgactct
ctcatcacgaccagctcgcccaagtctttatacgtgggaacaggccactccatctacacg
cgcgctttacttccagctattctgagcgccaaacacagcgtgcagcttattacatgctat
tgggctgcgtctccttctctcgactctattcgcgacactcttgaacagcttgcggcggca
cgtgttgaggccaagatccaaactcgtctacatattacgattggcttttcatcttttgga
ctattccagaagctgttccatcctgcgtcccgtgatgggtacatttacgaaccctccaag
tggtccaagctgggtctcccggatcaactgttgctacagaatgcgggtatcgatctcacc
gtcaagagcatcttcttcacgcctctaagtgttatgcatcccaagtttgtcattgttgat
ggggaaagggcctggattcccagctgtaacgtcagttgggagcgatggttcgaaggttgc
gtcgaggttgagggtgccatcgttgatcgactcttggccttttacgaccgtgtttgggca
cagggcgaccaacctcgacagatatcagatgccccaaacgacacaagtagagacaatgca
cctcgattaccagttagcaatgcagtatcggcaacgcagtcaatcgagtttcctgccaac
ggcttagtgccaaccatcttcctcccgtcgccgcatcatcgcaaccccagattctcattc
acctttccctttctatcgcaaaaagaccccccgatgacaccactcaatgcagctctactt
acactattcaacaatgctcagcgacgaatcaccatcctcacaccaaacgttacttcatgg
cccgttgtcgagagcctgctggatgcgctcgctcgtggagtcgatgttcagatcaggaca
agcaaaggtatgatgcttatcgagcagctcgtcacatctggtacgacgacagcctggtgt
ctgcgcaagttcatccaaagatataacgctcttgtcaaccagccacgatcatcagaccca
gagacgcaagcacccacgcctggcaaattggagatcttttattacaaacagctcgacgct
agacgtgatcaagatgacgaaccggttgtgagtcacttcaagatgactcttgtggatgat
gagtatctggtactaggttctggtaacatggacagagctagttggtggacaagtcaagaa
attggtctattgttctatgtccctggcttccaaggtcagcatctctggaacgatgtcctt
gagaagcgaacagaagtcttgtttcaatcagaccaccctaagagattgatctga
>Fp72
atggaagcaactgcagaatttccacaatcctttgttcggccatggaaagaactacttcaa
tcgcatcgcgacgagcaacaggatgacttcccgagctactacgtcaacaacgttgactct
ctcatcacgaccagctcgcccaagtctttatacgtgggaacaggccactccatctacacg
cgcgctttacttccagctattctgagcgccaaacacagcgtgcagcttattacatgctat
tgggctgcgtctccttctctcgactctattcgcgacactcttgaacagcttgcggcggca
cgtgttgaggccaagatccaaactcgtctacatattacgattggcttttcatcttttgga
ctattccagaagctgttccatcctgcgtcccgtgatgggtacatttacgaaccctccaag
tggtccaagctgggtctcccggatcaactgttgctacagaatgcgggtatcgatctcacc
gtcaagagcatcttcttcacgcctctaagtgttatgcatcccaagtttgtcattgttgat
ggggaaagggcctggattcccagctgtaacgtcagttgggagcgatggttcgaaggttgc
gtcgaggttgagggtgccatcgttgatcgactcttggccttttacgaccgtgtttgggca
cagggcgaccaacctcgacagatatcagatgccccaaacgacacaagtagagacaatgca
cctcgattaccagttagcaatgcagtatcggcaacgcagtcaatcgagtttcctgccaac
ggcttagtgccaaccatcttcctcccgtcgccgcatcatcgcaaccccagattctcattc
acctttccctttctatcgcaaaaagaccccccgatgacaccactcaatgcagctctactt
acactattcaacaatgctcagcgacgaatcaccatcctcacaccaaacgttacttcatgg
cccgttgtcgagagcctgctggatgcgctcgctcgtggagtcgatgttcagatcaggaca
agcaaaggtatgatgcttatcgagcagctcgtcacatctggtacgacgacagcctggtgt
ctgcgcaagttcatccaaagatataacgctcttgtcaaccagccacgatcatcagaccca
gagacgcaagcacccacgcctggcaaattggagatcttttattacaaacagctcgacgct
agacgtgatcaagatgacgaaccggttgtgagtcacttcaagatgactcttgtggatgat
gagtatctggtactaggttctggtaacatggacagagctagttggtggacaagtcaagaa
attggtctattgttctatgtccctggcttccaaggtcagcatctctggaacgatgtcctt
gagaagcgaacagaagtcttgtttcaatcagaccaccctaagagattgatctga
>Fp73
atggaagcaactgcagaatttccacaatcctttgttcggccatggaaagaactacttcaa
tcgcatcgcgacgagcaacaggatgacttcccgagctactacgtcaacaacgttgactct
ctcatcacgaccagctcgcccaagtctttatacgtgggaacaggccactccatctacacg
cgcgctctacttccagctattctgagcgccaaacacagcgtgcagcttattacatgctat
tgggctgcgtctccttctctcgactctattcgcgacactcttgaacagcttgcggcggca
cgtgttgaggccaagatccaaactcgtctacatattacgattggtttttcatcttttgga
ctattccagaagctgttccatcctgcgtcccgtgatgggtacatttacgaaccctccaag
tggtccaagctgggtctcccggatcaactgttgctacagaatgcgggtatcgatctcacc
gtcaagagcatcttcttcacgcctctaagtgttatgcatcccaagtttgtcattgttgat
ggggaaagggcctggattcccagctgtaacgtcagttgggagcgatggttcgaaggttgc
gtcgaggttgagggtgccatcgttgatcgactcttggccttttacgaccgtgtttgggca
cagggcgaccaacctcgacagatatcagatgccccaaacgacgcaagtagagacaatgca
cctcgattaccagttagcaatgcagtatcggcaacgcagtcaatcgagtttcctgccaac
ggcttagtgccaaccatcttcctcccgtcgccgcatcatcgcaaccccagattctcattc
acctttccctttctatcgcaaaaagaccccccgatgacaccactcaatgcagctctactt
acactattcaacaatgctcagcgacgaatcaccatcctcacaccaaacgttacttcatgg
cccgttgtcgagagcctgctggatgcgctcgctcgtggagtcgatgttcagatcaggaca
agcaaaggtatgatgcttatcgagcagctcgtcacatctggtacgacgacagcctggtgt
ctgcgcaagttcatccaaagatataacgctcttgtcaaccagccacgatcatcagaccca
gagacgcaagcacccacgcctggcaaattggagatcttttattacaaacagctcgacgct
agacgtgatcaagatgacgaaccggttgtgagtcacttcaagatgactcttgtggatgat
gagtatctggtactaggttctggtaacatggacagagctagttggtggacaagtcaagaa
attggtctattgttctatgtccctggcttccaaggtcagcatctctggaacgatgtcctt
gagaagcgaacagaagtcttgtttcaatcagaccaccctaagagattgatctga
>Fp76
atggaagcaactgcagaatttccacaatcctttgttcggccatggaaagaactacttcaa
tcgcatcgcgacgagcaacaggatgacttcccgagctactacgtcaacaacgttgactct
ctcatcacgaccagctcgcccaagtctttatacgtgggaacaggccactccatctacacg
cgcgctctacttccagctattctgagcgccaaacacagcgtgcagcttattacatgctat
tgggctgcgtctccttctctcgactctattcgcgacactcttgaacagcttgcggcggca
cgtgttgaggccaagatccaaactcgtctacatattacgattggtttttcatcttttgga
ctattccagaagctgttccatcctgcgtcccgtgatgggtacatttacgaaccctccaag
tggtccaagctgggtctcccggatcaactgttgctacagaatgcgggtatcgatctcacc
gtcaagagcatcttcttcacgcctctaagtgttatgcatcccaagtttgtcattgttgat
ggggaaagggcctggattcccagctgtaacgtcagttgggagcgatggttcgaaggttgc
gtcgaggttgagggtgccatcgttgatcgactcttggccttttacgaccgtgtttgggca
cagggcgaccaacctcgacagatatcagatgccccaaacgacgcaagtagagacaatgca
cctcgattaccagttagcaatgcagtatcggcaacgcagtcaatcgagtttcctgccaac
ggcttagtgccaaccatcttcctcccgtcgccgcatcatcgcaaccccagattctcattc
acctttccctttctatcgcaaaaagaccccccgatgacaccactcaatgcagctctactt
acactattcaacaatgctcagcgacgaatcaccatcctcacaccaaacgttacttcatgg
cccgttgtcgagagcctgctggatgcgctcgctcgtggagtcgatgttcagatcaggaca
agcaaaggtatgatgcttatcgagcagctcgtcacatctggtacgacgacagcctggtgt
ctgcgcaagttcatccaaagatataacgctcttgtcaaccagccacgatcatcagaccca
gagacgcaagcacccacgcctggcaaattggagatcttttattacaaacagctcgacgct
agacgtgatcaagatgacgaaccggttgtgagtcacttcaagatgactcttgtggatgat
gagtatctggtactaggttctggtaacatggacagagctagttggtggacaagtcaagaa
attggtctattgttctatgtccctggcttccaaggtcagcatctctggaacgatgtcctt
gagaagcgaacagaagtcttgtttcaatcagaccaccctaagagattgatctga
>Fp78
atggaagcaactgcagaatttccacaatcctttgttcggccatggaaagaactacttcaa
tcgcatcgcgacgagcaacaggatgacttcccgagctactacgtcaacaacgttgactct
ctcatcacgaccagctcgcccaagtctttatacgtgggaacaggccactccatctacacg
cgcgctttacttccagctattctgagcgccaaacacagcgtgcagcttattacatgctat
tgggctgcgtctccttctctcgactctattcgcgacactcttgaacagcttgcggcggca
cgtgttgaggccaagatccaaactcgtctacatattacgattggcttttcatcttttgga
ctattccagaagctgttccatcctgcgtcccgtgatgggtacatttacgaaccctccaag
tggtccaagctgggtctcccggatcaactgttgctacagaatgcgggtatcgatctcacc
gtcaagagcatcttcttcacgcctctaagtgttatgcatcccaagtttgtcattgttgat
ggggaaagggcctggattcccagctgtaacgtcagttgggagcgatggttcgaaggttgc
gtcgaggttgagggtgccatcgttgatcgactcttggccttttacgaccgtgtttgggca
cagggcgaccaacctcgacagatatcagatgccccaaacgacacaagtagagacaatgca
cctcgattaccagttagcaatgcagtatcggcaacgcagtcaatcgagtttcctgccaac
ggcttagtgccaaccatcttcctcccgtcgccgcatcatcgcaaccccagattctcattc
acctttccctttctatcgcaaaaagaccccccgatgacaccactcaatgcagctctactt
acactattcaacaatgctcagcgacgaatcaccatcctcacaccaaacgttacttcatgg
cccgttgtcgagagcctgctggatgcgctcgctcgtggagtcgatgttcagatcaggaca
agcaaaggtatgatgcttatcgagcagctcgtcacatctggtacgacgacagcctggtgt
ctgcgcaagttcatccaaagatataacgctcttgtcaaccagccacgatcatcagaccca
gagacgcaagcacccacgcctggcaaattggagatcttttattacaaacagctcgacgct
agacgtgatcaagatgacgaaccggttgtgagtcacttcaagatgactcttgtggatgat
gagtatctggtactaggttctggtaacatggacagagctagttggtggacaagtcaagaa
attggtctattgttctatgtccctggcttccaaggtcagcatctctggaacgatgtcctt
gagaagcgaacagaagtcttgtttcaatcagaccaccctaagagattgatctga
>Fp81
atggaagcaactgcagaatttccacaatcctttgttcggccatggaaagaactacttcaa
tcgcatcgcgacgagcaacaggatgacttcccgagctactacgtcaacaacgttgactct
ctcatcacgaccagctcgcccaagtctttatacgtgggaacaggccactccatctacacg
cgcgctctacttccagctattctgagcgccaaacacagcgtgcagcttattacatgctat
tgggctgcgtctccttctctcgactctattcgcgacactcttgaacagcttgcggcggca
cgtgttgaggccaagatccaaactcgtctacatattacggttggtttttcatcttttgga
ctattccagaagctgttccatcctgcgtcccgtgatgggtacatttacgaaccctccaag
tggtccaagctgggtctcccggatcaactgttgctacagaatgcgggtatcgatctcacc
gtcaagagcatcttcttcacgcctctaagtgttatgcatcccaagtttgtcattgttgat
ggggaaagggcctggattcccagctgtaacgtcagttgggagcgatggttcgaaggttgc
gtcgaggttgagggtgccatcgttgatcgactcttggccttttacgaccgtgtttgggca
cagggcgaccaacctcgacagatatcagatgccccaaacgacgcaagtagagacaatgca
cctcgattaccagttagcaatgcagtatcggcaacgcagtcaatcgagtttcctgccaac
ggcttagtgccaaccatcttcctcccgtcgccgcatcatcgcaaccccagattctcattc
acctttccctttctatcgcaaaaagaccccccgatgacaccactcaatgcagctctactt
acactattcaacaatgctcagcgacgaatcaccatcctcacaccaaacgttacttcatgg
cccgttgtcgagagcctgctggatgcgctcgctcgtggagtcgatgttcagatcaggaca
agcaaaggtatgatgcttatcgagcagctcgtcacatctggtacgacgacagcctggtgt
ctgcgcaagttcatccaaagatataacgctcttgtcaaccagccacgatcatcagaccca
gagacgcaagcacccacgcctggcaaattggagatcttttattacaaacagctcgacgct
agacgtgatcaagatgacgaaccggttgtgagtcacttcaagatgactcttgtggatgat
gagtatctggtactaggttctggtaacatggacagagctagttggtggacaagtcaagaa
attggtctattgttctatgtccctggcttccaaggtcagcatctctggaacgatgtcctt
gagaagcgaacagaagtcttgtttcaatcagaccaccctaagagattgatctga
>Fp84
atggaagcaactgcagaatttccacaatcctttgttcggccatggaaagaactacttcaa
tcgcatcgcgacgagcaacaggatgacttcccgagctactacgtcaacaacgttgactct
ctcatcacgaccagctcgcccaagtctttatacgtgggaacaggccactccatctacacg
cgcgctttacttccagctattctgagcgccaaacacagcgtgcagcttattacatgctat
tgggctgcgtctccttctctcgactctattcgcgacactcttgaacagcttgcggcggca
cgtgttgaggccaagatccaaactcgtctacatattacgattggcttttcatcttttgga
ctattccagaagctgttccatcctgcgtcccgtgatgggtacatttacgaaccctccaag
tggtccaagctgggtctcccggatcaactgttgctacagaatgcgggtatcgatctcacc
gtcaagagcatcttcttcacgcctctaagtgttatgcatcccaagtttgtcattgttgat
ggggaaagggcctggattcccagctgtaacgtcagttgggagcgatggttcgaaggttgc
gtcgaggttgagggtgccatcgttgatcgactcttggccttttacgaccgtgtttgggca
cagggcgaccaacctcgacagatatcagatgccccaaacgacacaagtagagacaatgca
cctcgattaccagttagcaatgcagtatcggcaacgcagtcaatcgagtttcctgccaac
ggcttagtgccaaccatcttcctcccgtcgccgcatcatcgcaaccccagattctcattc
acctttccctttctatcgcaaaaagaccccccgatgacaccactcaatgcagctctactt
acactattcaacaatgctcagcgacgaatcaccatcctcacaccaaacgttacttcatgg
cccgttgtcgagagcctgctggatgcgctcgctcgtggagtcgatgttcagatcaggaca
agcaaaggtatgatgcttatcgagcagctcgtcacatctggtacgacgacagcctggtgt
ctgcgcaagttcatccaaagatataacgctcttgtcaaccagccacgatcatcagaccca
gagacgcaagcacccacgcctggcaaattggagatcttttattacaaacagctcgacgct
agacgtgatcaagatgacgaaccggttgtgagtcacttcaagatgactcttgtggatgat
gagtatctggtactaggttctggtaacatggacagagctagttggtggacaagtcaagaa
attggtctattgttctatgtccctggcttccaaggtcagcatctctggaacgatgtcctt
gagaagcgaacagaagtcttgtttcaatcagaccaccctaagagattgatctga
>Fp86
atggaagcaactgcagaatttccacaatcctttgttcggccatggaaagaactacttcaa
tcgcatcgcgacgagcaacaggatgacttcccgagctactacgtcaacaacgttgactct
ctcatcacgaccagctcgcccaagtctttatacgtgggaacaggccactccatctacacg
cgcgctttacttccagctattctgagcgccaaacacagcgtgcagcttattacatgctat
tgggctgcgtctccttctctcgactctattcgcgacactcttgaacagcttgcggcggca
cgtgttgaggccaagatccaaactcgtctacatattacgattggcttttcatcttttgga
ctattccagaagctgttccatcctgcgtcccgtgatgggtacatttacgaaccctccaag
tggtccaagctgggtctcccggatcaactgttgctacagaatgcgggtatcgatctcacc
gtcaagagcatcttcttcacgcctctaagtgttatgcatcccaagtttgtcattgttgat
ggggaaagggcctggattcccagctgtaacgtcagttgggagcgatggttcgaaggttgc
gtcgaggttgagggtgccatcgttgatcgactcttggccttttacgaccgtgtttgggca
cagggcgaccaacctcgacagatatcagatgccccaaacgacacaagtagagacaatgca
cctcgattaccagttagcaatgcagtatcggcaacgcagtcaatcgagtttcctgccaac
ggcttagtgccaaccatcttcctcccgtcgccgcatcatcgcaaccccagattctcattc
acctttccctttctatcgcaaaaagaccccccgatgacaccactcaatgcagctctactt
acactattcaacaatgctcagcgacgaatcaccatcctcacaccaaacgttacttcatgg
cccgttgtcgagagcctgctggatgcgctcgctcgtggagtcgatgttcagatcaggaca
agcaaaggtatgatgcttatcgagcagctcgtcacatctggtacgacgacagcctggtgt
ctgcgcaagttcatccaaagatataacgctcttgtcaaccagccacgatcatcagaccca
gagacgcaagcacccacgcctggcaaattggagatcttttattacaaacagctcgacgct
agacgtgatcaagatgacgaaccggttgtgagtcacttcaagatgactcttgtggatgat
gagtatctggtactaggttctggtaacatggacagagctagttggtggacaagtcaagaa
attggtctattgttctatgtccctggcttccaaggtcagcatctctggaacgatgtcctt
gagaagcgaacagaagtcttgtttcaatcagaccaccctaagagattgatctga
>Fvenenatum.busco
atggaagcaaatacagaatttccacaatcttttgttcggccatggaaagaactacttcaa
tcgcgtcgcgacgagcaacaagatgacttcccgagctactacgtcaacaacgttgactct
ctcatcacgaccagctcgcccaagtctttatacgtgggaacaggccactccatctacaca
cgcgctctacttccagctattctgagcgccaaacatagcgtacagctaattacatgctat
tgggctgcgtctccttctctcgacgctattcgcgatactcttgaacagcttgcgacagcg
cgtgttgaggccaaggtccaaactcgtttacagattacgatcggcttctcgtcctttggg
ctattccagaagctattacatcctgcatcccgtgatgggtacatttacgagccctccaaa
tggtccaagctgggtctcccggatcaattgttgctacagcatgcgggtattgatctcacc
gtcaagagcatcttcttcacgcctctaagtgttatgcatcccaagtttgtcattgttgat
gggaaaagggcctggatcccgagctgtaacgtcagttgggaacgatggtttgaaggctgc
gtcgaggttgaaggtgccatcgttgatcgactcttggccttttacgaccgtgtctgggca
cagggcgatgaacctcgacagatatcagacgccccaaacgatatatatagagacgatgca
cctcgattgccagctagcaatgcagtatcggcaacacagtcaatcgagtttcctgctaat
ggcctagtgccaaccatctttctcccgtcgcctcatcatcgcaaccccagactctcgttc
tcctttccctttttatcacaaaaggatcccccggtgactccgctcaacgcagctctactt
acactattccacaacgctcagcgacgaatcaccatcctcacaccaaacgttacttcatgg
cccgttgtcgaaagtctgttggatgcgctcgctcgtggagtcgatgttcaaatcaggaca
agcaaaggcatgatgcttatcgaacagcttgtcacatctggcacgacgacagcctggtgc
ttgcgcaagttcatccagagatataacgctcttgtcaaccagccacaatcatcagaccca
gagtcgcaagcacccatgcctggcaaattggagatcttttactacaaacagctcgacgcc
agacgtgatcaagatgacgaaccggttgtgagccactttaagatgactcttgtggatgat
gagtatctggtactgggttctggtaatatggacagagcaagttggtggacaagtcaagaa
attggtctattgttctacgtccctggcttccaaggccagcatctctggaatgatgtcctt
gagaagcgaacagaggtcttgtttcaatcagaccaccctaagagaatgatctga
