# Supplementary material for: Apicidin biosynthesis is linked to accessory chromosomes in Fusarium poae isolates
Source: BMC Genomics. 2021 Aug 4;22:591. doi: 10.1186/s12864-021-07617-y (PMC8340494; doi:10.1186/s12864-021-07617-y)
Supplement: Supplementary file 17 — Additional file 17. Compressed folder containing alignments for each of the 4141 orthologs used in BUSCO analysis. [file 12864_2021_7617_MOESM17_ESM.zip › Fven2_nt_MAFFT/31233at5125_nt.mafft.fasta]

>Fp105
atgacctcggatcttgctgtgagcaaagagggtctctcaattcctccaaagcttattgat
ttctctcgattccttgccggaaacccctcggaacgtaacgacactgcaaatgccattctc
gaaggcttcaagaccgctggcttcatctacctcaggaaccatcccatagcccccaaagac
ttacagcatgcatttgacatgtcggcgcgctggtttgaccaacctcttgagtccaagatg
aaagttgtttggaccacaccagaagccaaccgaggctactcagctcccggcagagagaaa
gtcagccaactcaccgacctggtcgacgttgagaagatacgcgctgctttaccagacatc
aaagagagtcttgagattggccgcgaaaacgaagctggacacccgaaccactggcttgaa
gagagtggcgatcttgtgggtttccgaaaggacatgcttggcttctttgagcagtgccgc
cagttgcatgtcgaggtcatgaaagccatcgctgttggtatgggcctcgacgatggtttc
tttgacagtttcgttgacgttggggataatacgctgcggttgttgcactatccgtctgtt
cagtctaatgttttcaagatgaacccaggcactgtcagagctggagaacacagtgattat
ggttcgattactctcctgttccaagacgttcgaggcggactacaagtcaaaagcccgacg
ggtcaattcgtcgatgcaacgcctatcgagggtactgtggttgtcaatgccggcgattta
ctcgccagatggagcaatgatacgatcaagagtactatccacagagttgtcgagccgccg
cagaaggaggcagaatcttatcctccacgctacagtattgcatacttttgcaatcccaac
ttcaagagttttatcgaggctattccgggaacttttgagacggagaaggacaagaagtat
gatggcatcaatagtggtgactacctagttcagagattgactgctacgtactga
>Fp108
atgacctcggatcttgctgtgagcaaagagggtctctcaattcctccaaagcttattgat
ttctctcgattccttgccggaaacccctcggaacgtaacgacactgcaaatgccattctc
gaaggcttcaagaccgctggcttcatctacctcaggaaccatcccatagcccccaaagac
ttacagcatgcatttgacatgtcggcgcgctggtttgaccaacctcttgagtccaagatg
aaagttgtttggaccacaccagaagccaaccgaggctactcagctcccggcagagagaaa
gtcagccaactcaccgacctggtcgacgttgagaagatacgcgctgctttaccagacatc
aaagagagtcttgagattggccgcgaaaacgaagctggacacccgaaccactggcttgaa
gagagtggcgatcttgtgggtttccgaaaggacatgcttggcttctttgagcagtgccgc
cagttgcatgtcgaggtcatgaaagccatcgctgttggtatgggcctcgacgatggtttc
tttgacagtttcgttgacgttggggataatacgctgcggttgttgcactatccgtctgtt
cagtctaatgttttcaagatgaacccaggcactgtcagagctggagaacacagtgattat
ggttcgattactctcctgttccaagacgttcgaggcggactacaagtcaaaagcccgacg
ggtcaattcgtcgatgcaacgcctatcgagggtactgtggttgtcaatgccggcgattta
ctcgccagatggagcaatgatacgatcaagagtactatccacagagttgtcgagccgccg
cagaaggaggcagaatcttatcctccacgctacagtattgcatacttttgcaatcccaac
ttcaagagttttatcgaggctattccgggaacttttgagacggagaaggacaagaagtat
gatggcatcaatagtggtgactacctagttcagagattgactgctacgtactga
>Fp118
atgacctcggatcttgctgtgagcaaagagggtctctcaattcctccaaagcttattgat
ttctctcgattccttgccggaaacccctcggaacgtaacgacactgcaaatgccattctc
gaaggcttcaagaccgctggcttcatctacctcaggaaccatcccatagcccccaaagac
ttacagcatgcatttgacatgtcggcgcgctggtttgaccaacctcttgagtccaagatg
aaagttgtttggaccacaccagaagccaaccgaggctactcagctcccggcagagagaaa
gtcagccaactcaccgacctggtcgacgttgagaagatacgcgctgctttaccagacatc
aaagagagtcttgagattggccgcgaaaacgaagctggacacccgaaccactggcttgaa
gagagtggcgatcttgtgggtttccgaaaggacatgcttggcttctttgagcagtgccgc
cagttgcatgtcgaggtcatgaaagccatcgctgttggtatgggcctcgacgatggtttc
tttgacagtttcgttgacgttggggataatacgctgcggttgttgcactatccgtctgtt
cagtctaatgttttcaagatgaacccaggcactgtcagagctggagaacacagtgattat
ggttcgattactctcctgttccaagacgttcgaggcggactacaagtcaaaagcccgacg
ggtcaattcgtcgatgcaacgcctatcgagggtactgtggttgtcaatgccggcgattta
ctcgccagatggagcaatgatacgatcaagagtactatccacagagttgtcgagccgccg
cagaaggaggcagaatcttatcctccacgctacagtattgcatacttttgcaatcccaac
ttcaagagttttatcgaggctattccgggaacttttgagacggagaaggacaagaagtat
gatggcatcaatagtggtgactacctagttcagagattgactgctacgtactga
>Fp122
atgacctcggatcttgctgtgagcaaagagggtctctcaattcctccaaagcttattgat
ttctctcgattccttgccggaaacccctcggaacgtaacgacactgcaaatgccattctc
gaaggcttcaagaccgctggcttcatctacctcaggaaccatcccatagcccccaaagac
ttacagcatgcatttgacatgtcggcgcgctggtttgaccaacctcttgagtccaagatg
aaagttgtttggaccacaccagaagccaaccgaggctactcagctcccggcagagagaaa
gtcagccaactcaccgacctggtcgacgttgagaagatacgcgctgctttaccagacatc
aaagagagtcttgagattggccgcgaaaacgaagctggacacccgaaccactggcttgaa
gagagtggcgatcttgtgggtttccgaaaggacatgcttggcttctttgagcagtgccgc
cagttgcatgtcgaggtcatgaaagccatcgctgttggtatgggcctcgacgatggtttc
tttgacagtttcgttgacgttggggataatacgctgcggttgttgcactatccgtctgtt
cagtctaatgttttcaagatgaacccaggcactgtcagagctggagaacacagtgattat
ggttcgattactctcctgttccaagacgttcgaggcggactacaagtcaaaagcccgacg
ggtcaattcgtcgatgcaacgcctatcgagggtactgtggttgtcaatgccggcgattta
ctcgccagatggagcaatgatacgatcaagagtactatccacagagttgtcgagccgccg
cagaaggaggcagaatcttatcctccacgctacagtattgcatacttttgcaatcccaac
ttcaagagttttatcgaggctattccgggaacttttgagacggagaaggacaagaagtat
gatggcatcaatagtggtgactacctagttcagagattgactgctacgtactga
>Fp125
atgacctcggatcttgctgtgagcaaagagggtctctcaattcctccaaagcttattgat
ttctctcgattccttgccggaaacccctcggaacgtaacgacactgcaaatgccattctc
gaaggcttcaagaccgctggcttcatctacctcaggaaccatcccatagcccccaaagac
ttacagcatgcatttgacatgtcggcgcgctggtttgaccaacctcttgagtccaagatg
aaagttgtttggaccacaccagaagccaaccgaggctactcagctcccggcagagagaaa
gtcagccaactcaccgacctggtcgacgttgagaagatacgcgctgctttaccagacatc
aaagagagtcttgagattggccgcgaaaacgaagctggacacccgaaccactggcttgaa
gagagtggcgatcttgtgggtttccgaaaggacatgcttggcttctttgagcagtgccgc
cagttgcatgtcgaggtcatgaaagccatcgctgttggtatgggcctcgacgatggtttc
tttgacagtttcgttgacgttggggataatacgctgcggttgttgcactatccgtctgtt
cagtctaatgttttcaagatgaacccaggcactgtcagagctggagaacacagtgattat
ggttcgattactctcctgttccaagacgttcgaggcggactacaagtcaaaagcccgacg
ggtcaattcgtcgatgcaacgcctatcgagggtactgtggttgtcaatgccggcgattta
ctcgccagatggagcaatgatacgatcaagagtactatccacagagttgtcgagccgccg
cagaaggaggcagaatcttatcctccacgctacagtattgcatacttttgcaatcccaac
ttcaagagttttatcgaggctattccgggaacttttgagacggagaaggacaagaagtat
gatggcatcaatagtggtgactacctagttcagagattgactgctacgtactga
>Fp13r
atgacctcggatcttgctgtgagcaaagagggtctctcaattcctccaaagcttattgat
ttctctcgattccttgccggaaacccctcggaacgtaacgacactgcaaatgccattctc
gaaggcttcaagaccgctggcttcatctacctcaggaaccatcccatagcccccaaagac
ttacagcatgcatttgacatgtcggcgcgctggtttgaccaacctcttgagtccaagatg
aaagttgtttggaccacaccagaagccaaccgaggctactcagctcccggcagagagaaa
gtcagccaactcaccgacctggtcgacgttgagaagatacgcgctgctttaccagacatc
aaagagagtcttgagattggccgcgaaaacgaagctggacacccgaaccactggcttgaa
gagagtggcgatcttgtgggtttccgaaaggacatgcttggcttctttgagcagtgccgc
cagttgcatgtcgaggtcatgaaagccatcgctgttggtatgggcctcgacgatggtttc
tttgacagtttcgttgacgttggggataatacgctgcggttgttgcactatccgtctgtt
cagtctaatgttttcaagatgaacccaggcactgtcagagctggagaacacagtgattat
ggttcgattactctcctgttccaagacgttcgaggcggactacaagtcaaaagcccgacg
ggtcaattcgtcgatgcaacgcctatcgagggtactgtggttgtcaatgccggcgattta
ctcgccagatggagcaatgatacgatcaagagtactatccacagagttgtcgagccgccg
cagaaggaggcagaatcttatcctccacgctacagtattgcatacttttgcaatcccaac
ttcaagagttttatcgaggctattccgggaacttttgagacggagaaggacaagaagtat
gatggcatcaatagtggtgactacctagttcagagattgactgctacgtactga
>Fp144
atgacctcggatcttgctgtgagcaaagagggtctctcaattcctccaaagcttattgat
ttctctcgattccttgccggaaacccctcggaacgtaacgacactgcaaatgccattctc
gaaggcttcaagaccgctggcttcatctacctcaggaaccatcccatagcccccaaagac
ttacagcatgcatttgacatgtcggcgcgctggtttgaccaacctcttgagtccaagatg
aaagttgtttggaccacaccagaagccaaccgaggctactcagctcccggcagagagaaa
gtcagccaactcaccgacctggtcgacgttgagaagatacgcgctgctttaccagacatc
aaagagagtcttgagattggccgcgaaaacgaagctggacacccgaaccactggcttgaa
gagagtggcgatcttgtgggtttccgaaaggacatgcttggcttctttgagcagtgccgc
cagttgcatgtcgaggtcatgaaagccatcgctgttggtatgggcctcgacgatggtttc
tttgacagtttcgttgacgttggggataatacgctgcggttgttgcactatccgtctgtt
cagtctaatgttttcaagatgaacccaggcactgtcagagctggagaacacagtgattat
ggttcgattactctcctgttccaagacgttcgaggcggactacaagtcaaaagcccgacg
ggtcaattcgtcgatgcaacgcctatcgagggtactgtggttgtcaatgccggcgattta
ctcgccagatggagcaatgatacgatcaagagtactatccacagagttgtcgagccgccg
cagaaggaggcagaatcttatcctccacgctacagtattgcatacttttgcaatcccaac
ttcaagagttttatcgaggctattccgggaacttttgagacggagaaggacaagaagtat
gatggcatcaatagtggtgactacctagttcagagattgactgctacgtactga
>Fp146
atgacctcggatcttgctgtgagcaaagagggtctctcaattcctccaaagcttattgat
ttctctcgattccttgccggaaacccctcggaacgtaacgacactgcaaatgccattctc
gaaggcttcaagaccgctggcttcatctacctcaggaaccatcccatagcccccaaagac
ttacagcatgcatttgacatgtcggcgcgctggtttgaccaacctcttgagtccaagatg
aaagttgtttggaccacaccagaagccaaccgaggctactcagctcccggcagagagaaa
gtcagccaactcaccgacctggtcgacgttgagaagatacgcgctgctttaccagacatc
aaagagagtcttgagattggccgcgaaaacgaagctggacacccgaaccactggcttgaa
gagagtggcgatcttgtgggtttccgaaaggacatgcttggcttctttgagcagtgccgc
cagttgcatgtcgaggtcatgaaagccatcgctgttggtatgggcctcgacgatggtttc
tttgacagtttcgttgacgttggggataatacgctgcggttgttgcactatccgtctgtt
cagtctaatgttttcaagatgaacccaggcactgtcagagctggagaacacagtgattat
ggttcgattactctcctgttccaagacgttcgaggcggactacaagtcaaaagcccgacg
ggtcaattcgtcgatgcaacgcctatcgagggtactgtggttgtcaatgccggcgattta
ctcgccagatggagcaatgatacgatcaagagtactatccacagagttgtcgagccgccg
cagaaggaggcagaatcttatcctccacgctacagtattgcatacttttgcaatcccaac
ttcaagagttttatcgaggctattccgggaacttttgagacggagaaggacaagaagtat
gatggcatcaatagtggtgactacctagttcagagattgactgctacgtactga
>Fp155
atgacctcggatcttgctgtgagcaaagagggtctctcaattcctccaaagcttattgat
ttctctcgattccttgccggaaacccctcggaacgtaacgacactgcaaatgccattctc
gaaggcttcaagaccgctggcttcatctacctcaggaaccatcccatagcccccaaagac
ttacagcatgcatttgacatgtcggcgcgctggtttgaccaacctcttgagtccaagatg
aaagttgtttggaccacaccagaagccaaccgaggctactcagctcccggcagagagaaa
gtcagccaactcaccgacctggtcgacgttgagaagatacgcgctgctttaccagacatc
aaagagagtcttgagattggccgcgaaaacgaagctggacacccgaaccactggcttgaa
gagagtggcgatcttgtgggtttccgaaaggacatgcttggcttctttgagcagtgccgc
cagttgcatgtcgaggtcatgaaagccatcgctgttggtatgggcctcgacgatggtttc
tttgacagtttcgttgacgttggggataatacgctgcggttgttgcactatccgtctgtt
cagtctaatgttttcaagatgaacccaggcactgtcagagctggagaacacagtgattat
ggttcgattactctcctgttccaagacgttcgaggcggactacaagtcaaaagcccgacg
ggtcaattcgtcgatgcaacgcctatcgagggtactgtggttgtcaatgccggcgattta
ctcgccagatggagcaatgatacgatcaagagtactatccacagagttgtcgagccgccg
cagaaggaggcagaatcttatcctccacgctacagtattgcatacttttgcaatcccaac
ttcaagagttttatcgaggctattccgggaacttttgagacggagaaggacaagaagtat
gatggcatcaatagtggtgactacctagttcagagattgactgctacgtactga
>Fp157
atgacctcggatcttgctgtgagcaaagagggtctctcaattcctccaaagcttattgat
ttctctcgattccttgccggaaacccctcggaacgtaacgacactgcaaatgccattctc
gaaggcttcaagaccgctggcttcatctacctcaggaaccatcccatagcccccaaagac
ttacagcatgcatttgacatgtcggcgcgctggtttgaccaacctcttgagtccaagatg
aaagttgtttggaccacaccagaagccaaccgaggctactcagctcccggcagagagaaa
gtcagccaactcaccgacctggtcgacgttgagaagatacgcgctgctttaccagacatc
aaagagagtcttgagattggccgcgaaaacgaagctggacacccgaaccactggcttgaa
gagagtggcgatcttgtgggtttccgaaaggacatgcttggcttctttgagcagtgccgc
cagttgcatgtcgaggtcatgaaagccatcgctgttggtatgggcctcgacgatggtttc
tttgacagtttcgttgacgttggggataatacgctgcggttgttgcactatccgtctgtt
cagtctaatgttttcaagatgaacccaggcactgtcagagctggagaacacagtgattat
ggttcgattactctcctgttccaagacgttcgaggcggactacaagtcaaaagcccgacg
ggtcaattcgtcgatgcaacgcctatcgagggtactgtggttgtcaatgccggcgattta
ctcgccagatggagcaatgatacgatcaagagtactatccacagagttgtcgagccgccg
cagaaggaggcagaatcttatcctccacgctacagtattgcatacttttgcaatcccaac
ttcaagagttttatcgaggctattccgggaacttttgagacggagaaggacaagaagtat
gatggcatcaatagtggtgactacctagttcagagattgactgctacgtactga
>Fp16r
atgacctcggatcttgctgtgagcaaagagggtctctcaattcctccaaagcttattgat
ttctctcgattccttgccggaaacccctcggaacgtaacgacactgcaaatgccattctc
gaaggcttcaagaccgctggcttcatctacctcaggaaccatcccatagcccccaaagac
ttacagcatgcatttgacatgtcggcgcgctggtttgaccaacctcttgagtccaagatg
aaagttgtttggaccacaccagaagccaaccgaggctactcagctcccggcagagagaaa
gtcagccaactcaccgacctggtcgacgttgagaagatacgcgctgctttaccagacatc
aaagagagtcttgagattggccgcgaaaacgaagctggacacccgaaccactggcttgaa
gagagtggcgatcttgtgggtttccgaaaggacatgcttggcttctttgagcagtgccgc
cagttgcatgtcgaggtcatgaaagccatcgctgttggtatgggcctcgacgatggtttc
tttgacagtttcgttgacgttggggataatacgctgcggttgttgcactatccgtctgtt
cagtctaatgttttcaagatgaacccaggcactgtcagagctggagaacacagtgattat
ggttcgattactctcctgttccaagacgttcgaggcggactacaagtcaaaagcccgacg
ggtcaattcgtcgatgcaacgcctatcgagggtactgtggttgtcaatgccggcgattta
ctcgccagatggagcaatgatacgatcaagagtactatccacagagttgtcgagccgccg
cagaaggaggcagaatcttatcctccacgctacagtattgcatacttttgcaatcccaac
ttcaagagttttatcgaggctattccgggaacttttgagacggagaaggacaagaagtat
gatggcatcaatagtggtgactacctagttcagagattgactgctacgtactga
>Fp1r
atgacctcggatcttgctgtgagcaaagagggtctctcaattcctccaaagcttattgat
ttctctcgattccttgccggaaacccctcggaacgtaacgacactgcaaatgccattctc
gaaggcttcaagaccgctggcttcatctacctcaggaaccatcccatagcccccaaagac
ttacagcatgcatttgacatgtcggcgcgctggtttgaccaacctcttgagtccaagatg
aaagttgtttggaccacaccagaagccaaccgaggctactcagctcccggcagagagaaa
gtcagccaactcaccgacctggtcgacgttgagaagatacgcgctgctttaccagacatc
aaagagagtcttgagattggccgcgaaaacgaagctggacacccgaaccactggcttgaa
gagagtggcgatcttgtgggtttccgaaaggacatgcttggcttctttgagcagtgccgc
cagttgcatgtcgaggtcatgaaagccatcgctgttggtatgggcctcgacgatggtttc
tttgacagtttcgttgacgttggggataatacgctgcggttgttgcactatccgtctgtt
cagtctaatgttttcaagatgaacccaggcactgtcagagctggagaacacagtgattat
ggttcgattactctcctgttccaagacgttcgaggcggactacaagtcaaaagcccgacg
ggtcaattcgtcgatgcaacgcctatcgagggtactgtggttgtcaatgccggcgattta
ctcgccagatggagcaatgatacgatcaagagtactatccacagagttgtcgagccgccg
cagaaggaggcagaatcttatcctccacgctacagtattgcatacttttgcaatcccaac
ttcaagagttttatcgaggctattccgggaacttttgagacggagaaggacaagaagtat
gatggcatcaatagtggtgactacctagttcagagattgactgctacgtactga
>Fp21r
atgacctcggatcttgctgtgagcaaagagggtctctcaattcctccaaagcttattgat
ttctctcgattccttgccggaaacccctcggaacgtaacgacactgcaaatgccattctc
gaaggcttcaagaccgctggcttcatctacctcaggaaccatcccatagcccccaaagac
ttacagcatgcatttgacatgtcggcgcgctggtttgaccaacctcttgagtccaagatg
aaagttgtttggaccacaccagaagccaaccgaggctactcagctcccggcagagagaaa
gtcagccaactcaccgacctggtcgacgttgagaagatacgcgctgctttaccagacatc
aaagagagtcttgagattggccgcgaaaacgaagctggacacccgaaccactggcttgaa
gagagtggcgatcttgtgggtttccgaaaggacatgcttggcttctttgagcagtgccgc
cagttgcatgtcgaggtcatgaaagccatcgctgttggtatgggcctcgacgatggtttc
tttgacagtttcgttgacgttggggataatacgctgcggttgttgcactatccgtctgtt
cagtctaatgttttcaagatgaacccaggcactgtcagagctggagaacacagtgattat
ggttcgattactctcctgttccaagacgttcgaggcggactacaagtcaaaagcccgacg
ggtcaattcgtcgatgcaacgcctatcgagggtactgtggttgtcaatgccggcgattta
ctcgccagatggagcaatgatacgatcaagagtactatccacagagttgtcgagccgccg
cagaaggaggcagaatcttatcctccacgctacagtattgcatacttttgcaatcccaac
ttcaagagttttatcgaggctattccgggaacttttgagacggagaaggacaagaagtat
gatggcatcaatagtggtgactacctagttcagagattgactgctacgtactga
>Fp24r
atgacctcggatcttgctgtgagcaaagagggtctctcaattcctccaaagcttattgat
ttctctcgattccttgccggaaacccctcggaacgtaacgacactgcaaatgccattctc
gaaggcttcaagaccgctggcttcatctacctcaggaaccatcccatagcccccaaagac
ttacagcatgcatttgacatgtcggcgcgctggtttgaccaacctcttgagtccaagatg
aaagttgtttggaccacaccagaagccaaccgaggctactcagctcccggcagagagaaa
gtcagccaactcaccgacctggtcgacgttgagaagatacgcgctgctttaccagacatc
aaagagagtcttgagattggccgcgaaaacgaagctggacacccgaaccactggcttgaa
gagagtggcgatcttgtgggtttccgaaaggacatgcttggcttctttgagcagtgccgc
cagttgcatgtcgaggtcatgaaagccatcgctgttggtatgggcctcgacgatggtttc
tttgacagtttcgttgacgttggggataatacgctgcggttgttgcactatccgtctgtt
cagtctaatgttttcaagatgaacccaggcactgtcagagctggagaacacagtgattat
ggttcgattactctcctgttccaagacgttcgaggcggactacaagtcaaaagcccgacg
ggtcaattcgtcgatgcaacgcctatcgagggtactgtggttgtcaatgccggcgattta
ctcgccagatggagcaatgatacgatcaagagtactatccacagagttgtcgagccgccg
cagaaggaggcagaatcttatcctccacgctacagtattgcatacttttgcaatcccaac
ttcaagagttttatcgaggctattccgggaacttttgagacggagaaggacaagaagtat
gatggcatcaatagtggtgactacctagttcagagattgactgctacgtactga
>Fp2516
atgacctcggatcttgctgtgagcaaagagggtctctcaattcctccaaagcttattgat
ttctctcgattccttgccggaaacccctcggaacgtaacgacactgcaaatgccattctc
gaaggcttcaagaccgctggcttcatctacctcaggaaccatcccatagcccccaaagac
ttacagcatgcatttgacatgtcggcgcgctggtttgaccaacctcttgagtccaagatg
aaagttgcttggaccacaccagaagccaaccgaggctactcagctcccggcagagagaaa
gtcagccaactcaccgacctggtcgacgttgagaagatacgcgctgctttaccagacatc
aaagagagtcttgagattggccgcgaaaacgaagctggacacccgaaccactggcttgaa
gagagtggcgatcttgtgggtttccgaaaggacatgcttggcttctttgagcagtgccgc
cagttgcatgtcgaggtcatgaaagccatcgctgttggtatgggcctcgacgatggtttc
tttgacagtttcgttgacgttggggataatacgctgcggttgttgcactatccgtctgtt
cagtctaatgttttcaagatgaacccaggcactgtcagagctggagaacacagtgattat
ggttcgattactctcctgttccaagacgttcgaggcggactacaagtcaaaagcccgacg
ggtcaattcgtcgatgcaacgcctatcgagggtactgtggttgtcaatgccggcgattta
ctcgccagatggagcaatgatacgatcaagagtactatccacagagttgtcgagccgccg
cagaaggaggcagaatcttatcctccacgctacagtattgcatacttttgcaatcccaac
ttcaagagttttatcgaggctattccgggaacttttgagacggagaaggacaagaagtat
gatggcatcaatagtggtgactacctagttcagagattgactgctacgtactga
>Fp26r
atgacctcggatcttgctgtgagcaaagagggtctctcaattcctccaaagcttattgat
ttctctcgattccttgccggaaacccctcggaacgtaacgacactgcaaatgccattctc
gaaggcttcaagaccgctggcttcatctacctcaggaaccatcccatagcccccaaagac
ttacagcatgcatttgacatgtcggcgcgctggtttgaccaacctcttgagtccaagatg
aaagttgtttggaccacaccagaagccaaccgaggctactcagctcccggcagagagaaa
gtcagccaactcaccgacctggtcgacgttgagaagatacgcgctgctttaccagacatc
aaagagagtcttgagattggccgcgaaaacgaagctggacacccgaaccactggcttgaa
gagagtggcgatcttgtgggtttccgaaaggacatgcttggcttctttgagcagtgccgc
cagttgcatgtcgaggtcatgaaagccatcgctgttggtatgggcctcgacgatggtttc
tttgacagtttcgttgacgttggggataatacgctgcggttgttgcactatccgtctgtt
cagtctaatgttttcaagatgaacccaggcactgtcagagctggagaacacagtgattat
ggttcgattactctcctgttccaagacgttcgaggcggactacaagtcaaaagcccgacg
ggtcaattcgtcgatgcaacgcctatcgagggtactgtggttgtcaatgccggcgattta
ctcgccagatggagcaatgatacgatcaagagtactatccacagagttgtcgagccgccg
cagaaggaggcagaatcttatcctccacgctacagtattgcatacttttgcaatcccaac
ttcaagagttttatcgaggctattccgggaacttttgagacggagaaggacaagaagtat
gatggcatcaatagtggtgactacctagttcagagattgactgctacgtactga
>Fp33
atgacctcggatcttgctgtgagcaaagagggtctctcaattcctccaaagcttattgat
ttctctcgattccttgccggaaacccctcggaacgtaacgacactgcaaatgccattctc
gaaggcttcaagaccgctggcttcatctacctcaggaaccatcccatagcccccaaagac
ttacagcatgcatttgacatgtcggcgcgctggtttgaccaacctcttgagtccaagatg
aaagttgtttggaccacaccagaagccaaccgaggctactcagctcccggcagagagaaa
gtcagccaactcaccgacctggtcgacgttgagaagatacgcgctgctttaccagacatc
aaagagagtcttgagattggccgcgaaaacgaagctggacacccgaaccactggcttgaa
gagagtggcgatcttgtgggtttccgaaaggacatgcttggcttctttgagcagtgccgc
cagttgcatgtcgaggtcatgaaagccatcgctgttggtatgggcctcgacgatggtttc
tttgacagtttcgttgacgttggggataatacgctgcggttgttgcactatccgtctgtt
cagtctaatgttttcaagatgaacccaggcactgtcagagctggagaacacagtgattat
ggttcgattactctcctgttccaagacgttcgaggcggactacaagtcaaaagcccgacg
ggtcaattcgtcgatgcaacgcctatcgagggtactgtggttgtcaatgccggcgattta
ctcgccagatggagcaatgatacgatcaagagtactatccacagagttgtcgagccgccg
cagaaggaggcagaatcttatcctccacgctacagtattgcatacttttgcaatcccaac
ttcaagagttttatcgaggctattccgggaacttttgagacggagaaggacaagaagtat
gatggcatcaatagtggtgactacctagttcagagattgactgctacgtactga
>Fp34
atgacctcggatcttgctgtgagcaaagagggtctctcaattcctccaaagcttattgat
ttctctcgattccttgccggaaacccctcggaacgtaacgacactgcaaatgccattctc
gaaggcttcaagaccgctggcttcatctacctcaggaaccatcccatagcccccaaagac
ttacagcatgcatttgacatgtcggcgcgctggtttgaccaacctcttgagtccaagatg
aaagttgtttggaccacaccagaagccaaccgaggctactcagctcccggcagagagaaa
gtcagccaactcaccgacctggtcgacgttgagaagatacgcgctgctttaccagacatc
aaagagagtcttgagattggccgcgaaaacgaagctggacacccgaaccactggcttgaa
gagagtggcgatcttgtgggtttccgaaaggacatgcttggcttctttgagcagtgccgc
cagttgcatgtcgaggtcatgaaagccatcgctgttggtatgggcctcgacgatggtttc
tttgacagtttcgttgacgttggggataatacgctgcggttgttgcactatccgtctgtt
cagtctaatgttttcaagatgaacccaggcactgtcagagctggagaacacagtgattat
ggttcgattactctcctgttccaagacgttcgaggcggactacaagtcaaaagcccgacg
ggtcaattcgtcgatgcaacgcctatcgagggtactgtggttgtcaatgccggcgattta
ctcgccagatggagcaatgatacgatcaagagtactatccacagagttgtcgagccgccg
cagaaggaggcagaatcttatcctccacgctacagtattgcatacttttgcaatcccaac
ttcaagagttttatcgaggctattccgggaacttttgagacggagaaggacaagaagtat
gatggcatcaatagtggtgactacctagttcagagattgactgctacgtactga
>Fp35
atgacctcggatcttgctgtgagcaaagagggtctctcaattcctccaaagcttattgat
ttctctcgattccttgccggaaacccctcggaacgtaacgacactgcaaatgccattctc
gaaggcttcaagaccgctggcttcatctacctcaggaaccatcccatagcccccaaagac
ttacagcatgcatttgacatgtcggcgcgctggtttgaccaacctcttgagtccaagatg
aaagttgtttggaccacaccagaagccaaccgaggctactcagctcccggcagagagaaa
gtcagccaactcaccgacctggtcgacgttgagaagatacgcgctgctttaccagacatc
aaagagagtcttgagattggccgcgaaaacgaagctggacacccgaaccactggcttgaa
gagagtggcgatcttgtgggtttccgaaaggacatgcttggcttctttgagcagtgccgc
cagttgcatgtcgaggtcatgaaagccatcgctgttggtatgggcctcgacgatggtttc
tttgacagtttcgttgacgttggggataatacgctgcggttgttgcactatccgtctgtt
cagtctaatgttttcaagatgaacccaggcactgtcagagctggagaacacagtgattat
ggttcgattactctcctgttccaagacgttcgaggcggactacaagtcaaaagcccgacg
ggtcaattcgtcgatgcaacgcctatcgagggtactgtggttgtcaatgccggcgattta
ctcgccagatggagcaatgatacgatcaagagtactatccacagagttgtcgagccgccg
cagaaggaggcagaatcttatcctccacgctacagtattgcatacttttgcaatcccaac
ttcaagagttttatcgaggctattccgggaacttttgagacggagaaggacaagaagtat
gatggcatcaatagtggtgactacctagttcagagattgactgctacgtactga
>Fp38
atgacctcggatcttgctgtgagcaaagagggtctctcaattcctccaaagcttattgat
ttctctcgattccttgccggaaacccctcggaacgtaacgacactgcaaatgccattctc
gaaggcttcaagaccgctggcttcatctacctcaggaaccatcccatagcccccaaagac
ttacagcatgcatttgacatgtcggcgcgctggtttgaccaacctcttgagtccaagatg
aaagttgtttggaccacaccagaagccaaccgaggctactcagctcccggcagagagaaa
gtcagccaactcaccgacctggtcgacgttgagaagatacgcgctgctttaccagacatc
aaagagagtcttgagattggccgcgaaaacgaagctggacacccgaaccactggcttgaa
gagagtggcgatcttgtgggtttccgaaaggacatgcttggcttctttgagcagtgccgc
cagttgcatgtcgaggtcatgaaagccatcgctgttggtatgggcctcgacgatggtttc
tttgacagtttcgttgacgttggggataatacgctgcggttgttgcactatccgtctgtt
cagtctaatgttttcaagatgaacccaggcactgtcagagctggagaacacagtgattat
ggttcgattactctcctgttccaagacgttcgaggcggactacaagtcaaaagcccgacg
ggtcaattcgtcgatgcaacgcctatcgagggtactgtggttgtcaatgccggcgattta
ctcgccagatggagcaatgatacgatcaagagtactatccacagagttgtcgagccgccg
cagaaggaggcagaatcttatcctccacgctacagtattgcatacttttgcaatcccaac
ttcaagagttttatcgaggctattccgggaacttttgagacggagaaggacaagaagtat
gatggcatcaatagtggtgactacctagttcagagattgactgctacgtactga
>Fp39
atgacctcggatcttgctgtgagcaaagagggtctctcaattcctccaaagcttattgat
ttctctcgattccttgccggaaacccctcggaacgtaacgacactgcaaatgccattctc
gaaggcttcaagaccgctggcttcatctacctcaggaaccatcccatagcccccaaagac
ttacagcatgcatttgacatgtcggcgcgctggtttgaccaacctcttgagtccaagatg
aaagttgtttggaccacaccagaagccaaccgaggctactcagctcccggcagagagaaa
gtcagccaactcaccgacctggtcgacgttgagaagatacgcgctgctttaccagacatc
aaagagagtcttgagattggccgcgaaaacgaagctggacacccgaaccactggcttgaa
gagagtggcgatcttgtgggtttccgaaaggacatgcttggcttctttgagcagtgccgc
cagttgcatgtcgaggtcatgaaagccatcgctgttggtatgggcctcgacgatggtttc
tttgacagtttcgttgacgttggggataatacgctgcggttgttgcactatccgtctgtt
cagtctaatgttttcaagatgaacccaggcactgtcagagctggagaacacagtgattat
ggttcgattactctcctgttccaagacgttcgaggcggactacaagtcaaaagcccgacg
ggtcaattcgtcgatgcaacgcctatcgagggtactgtggttgtcaatgccggcgattta
ctcgccagatggagcaatgatacgatcaagagtactatccacagagttgtcgagccgccg
cagaaggaggcagaatcttatcctccacgctacagtattgcatacttttgcaatcccaac
ttcaagagttttatcgaggctattccgggaacttttgagacggagaaggacaagaagtat
gatggcatcaatagtggtgactacctagttcagagattgactgctacgtactga
>Fp42
atgacctcggatcttgctgtgagcaaagagggtctctcaattcctccaaagcttattgat
ttctctcgattccttgccggaaacccctcggaacgtaacgacactgcaaatgccattctc
gaaggcttcaagaccgctggcttcatctacctcaggaaccatcccatagcccccaaagac
ttacagcatgcatttgacatgtcggcgcgctggtttgaccaacctcttgagtccaagatg
aaagttgtttggaccacaccagaagccaaccgaggctactcagctcccggcagagagaaa
gtcagccaactcaccgacctggtcgacgttgagaagatacgcgctgctttaccagacatc
aaagagagtcttgagattggccgcgaaaacgaagctggacacccgaaccactggcttgaa
gagagtggcgatcttgtgggtttccgaaaggacatgcttggcttctttgagcagtgccgc
cagttgcatgtcgaggtcatgaaagccatcgctgttggtatgggcctcgacgatggtttc
tttgacagtttcgttgacgttggggataatacgctgcggttgttgcactatccgtctgtt
cagtctaatgttttcaagatgaacccaggcactgtcagagctggagaacacagtgattat
ggttcgattactctcctgttccaagacgttcgaggcggactacaagtcaaaagcccgacg
ggtcaattcgtcgatgcaacgcctatcgagggtactgtggttgtcaatgccggcgattta
ctcgccagatggagcaatgatacgatcaagagtactatccacagagttgtcgagccgccg
cagaaggaggcagaatcttatcctccacgctacagtattgcatacttttgcaatcccaac
ttcaagagttttatcgaggctattccgggaacttttgagacggagaaggacaagaagtat
gatggcatcaatagtggtgactacctagttcagagattgactgctacgtactga
>Fp44
atgacctcggatcttgctgtgagcaaagagggtctctcaattcctccaaagcttattgat
ttctctcgattccttgccggaaacccctcggaacgtaacgacactgcaaatgccattctc
gaaggcttcaagaccgctggcttcatctacctcaggaaccatcccatagcccccaaagac
ttacagcatgcatttgacatgtcggcgcgctggtttgaccaacctcttgagtccaagatg
aaagttgtttggaccacaccagaagccaaccgaggctactcagctcccggcagagagaaa
gtcagccaactcaccgacctggtcgacgttgagaagatacgcgctgctttaccagacatc
aaagagagtcttgagattggccgcgaaaacgaagctggacacccgaaccactggcttgaa
gagagtggcgatcttgtgggtttccgaaaggacatgcttggcttctttgagcagtgccgc
cagttgcatgtcgaggtcatgaaagccatcgctgttggtatgggcctcgacgatggtttc
tttgacagtttcgttgacgttggggataatacgctgcggttgttgcactatccgtctgtt
cagtctaatgttttcaagatgaacccaggcactgtcagagctggagaacacagtgattat
ggttcgattactctcctgttccaagacgttcgaggcggactacaagtcaaaagcccgacg
ggtcaattcgtcgatgcaacgcctatcgagggtactgtggttgtcaatgccggcgattta
ctcgccagatggagcaatgatacgatcaagagtactatccacagagttgtcgagccgccg
cagaaggaggcagaatcttatcctccacgctacagtattgcatacttttgcaatcccaac
ttcaagagttttatcgaggctattccgggaacttttgagacggagaaggacaagaagtat
gatggcatcaatagtggtgactacctagttcagagattgactgctacgtactga
>Fp49
atgacctcggatcttgctgtgagcaaagagggtctctcaattcctccaaagcttattgat
ttctctcgattccttgccggaaacccctcggaacgtaacgacactgcaaatgccattctc
gaaggcttcaagaccgctggcttcatctacctcaggaaccatcccatagcccccaaagac
ttacagcatgcatttgacatgtcggcgcgctggtttgaccaacctcttgagtccaagatg
aaagttgtttggaccacaccagaagccaaccgaggctactcagctcccggcagagagaaa
gtcagccaactcaccgacctggtcgacgttgagaagatacgcgctgctttaccagacatc
aaagagagtcttgagattggccgcgaaaacgaagctggacacccgaaccactggcttgaa
gagagtggcgatcttgtgggtttccgaaaggacatgcttggcttctttgagcagtgccgc
cagttgcatgtcgaggtcatgaaagccatcgctgttggtatgggcctcgacgatggtttc
tttgacagtttcgttgacgttggggataatacgctgcggttgttgcactatccgtctgtt
cagtctaatgttttcaagatgaacccaggcactgtcagagctggagaacacagtgattat
ggttcgattactctcctgttccaagacgttcgaggcggactacaagtcaaaagcccgacg
ggtcaattcgtcgatgcaacgcctatcgagggtactgtggttgtcaatgccggcgattta
ctcgccagatggagcaatgatacgatcaagagtactatccacagagttgtcgagccgccg
cagaaggaggcagaatcttatcctccacgctacagtattgcatacttttgcaatcccaac
ttcaagagttttatcgaggctattccgggaacttttgagacggagaaggacaagaagtat
gatggcatcaatagtggtgactacctagttcagagattgactgctacgtactga
>Fp50
atgacctcggatcttgctgtgagcaaagagggtctctcaattcctccaaagcttattgat
ttctctcgattccttgccggaaacccctcggaacgtaacgacactgcaaatgccattctc
gaaggcttcaagaccgctggcttcatctacctcaggaaccatcccatagcccccaaagac
ttacagcatgcatttgacatgtcggcgcgctggtttgaccaacctcttgagtccaagatg
aaagttgtttggaccacaccagaagccaaccgaggctactcagctcccggcagagagaaa
gtcagccaactcaccgacctggtcgacgttgagaagatacgcgctgctttaccagacatc
aaagagagtcttgagattggccgcgaaaacgaagctggacacccgaaccactggcttgaa
gagagtggcgatcttgtgggtttccgaaaggacatgcttggcttctttgagcagtgccgc
cagttgcatgtcgaggtcatgaaagccatcgctgttggtatgggcctcgacgatggtttc
tttgacagtttcgttgacgttggggataatacgctgcggttgttgcactatccgtctgtt
cagtctaatgttttcaagatgaacccaggcactgtcagagctggagaacacagtgattat
ggttcgattactctcctgttccaagacgttcgaggcggactacaagtcaaaagcccgacg
ggtcaattcgtcgatgcaacgcctatcgagggtactgtggttgtcaatgccggcgattta
ctcgccagatggagcaatgatacgatcaagagtactatccacagagttgtcgagccgccg
cagaaggaggcagaatcttatcctccacgctacagtattgcatacttttgcaatcccaac
ttcaagagttttatcgaggctattccgggaacttttgagacggagaaggacaagaagtat
gatggcatcaatagtggtgactacctagttcagagattgactgctacgtactga
>Fp51
atgacctcggatcttgctgtgagcaaagagggtctctcaattcctccaaagcttattgat
ttctctcgattccttgccggaaacccctcggaacgtaacgacactgcaaatgccattctc
gaaggcttcaagaccgctggcttcatctacctcaggaaccatcccatagcccccaaagac
ttacagcatgcatttgacatgtcggcgcgctggtttgaccaacctcttgagtccaagatg
aaagttgtttggaccacaccagaagccaaccgaggctactcagctcccggcagagagaaa
gtcagccaactcaccgacctggtcgacgttgagaagatacgcgctgctttaccagacatc
aaagagagtcttgagattggccgcgaaaacgaagctggacacccgaaccactggcttgaa
gagagtggcgatcttgtgggtttccgaaaggacatgcttggcttctttgagcagtgccgc
cagttgcatgtcgaggtcatgaaagccatcgctgttggtatgggcctcgacgatggtttc
tttgacagtttcgttgacgttggggataatacgctgcggttgttgcactatccgtctgtt
cagtctaatgttttcaagatgaacccaggcactgtcagagctggagaacacagtgattat
ggttcgattactctcctgttccaagacgttcgaggcggactacaagtcaaaagcccgacg
ggtcaattcgtcgatgcaacgcctatcgagggtactgtggttgtcaatgccggcgattta
ctcgccagatggagcaatgatacgatcaagagtactatccacagagttgtcgagccgccg
cagaaggaggcagaatcttatcctccacgctacagtattgcatacttttgcaatcccaac
ttcaagagttttatcgaggctattccgggaacttttgagacggagaaggacaagaagtat
gatggcatcaatagtggtgactacctagttcagagattgactgctacgtactga
>Fp59
atgacctcggatcttgctgtgagcaaagagggtctctcaattcctccaaagcttattgat
ttctctcgattccttgccggaaacccctcggaacgtaacgacactgcaaatgccattctc
gaaggcttcaagaccgctggcttcatctacctcaggaaccatcccatagcccccaaagac
ttacagcatgcatttgacatgtcggcgcgctggtttgaccaacctcttgagtccaagatg
aaagttgtttggaccacaccagaagccaaccgaggctactcagctcccggcagagagaaa
gtcagccaactcaccgacctggtcgacgttgagaagatacgcgctgctttaccagacatc
aaagagagtcttgagattggccgcgaaaacgaagctggacacccgaaccactggcttgaa
gagagtggcgatcttgtgggtttccgaaaggacatgcttggcttctttgagcagtgccgc
cagttgcatgtcgaggtcatgaaagccatcgctgttggtatgggcctcgacgatggtttc
tttgacagtttcgttgacgttggggataatacgctgcggttgttgcactatccgtctgtt
cagtctaatgttttcaagatgaacccaggcactgtcagagctggagaacacagtgattat
ggttcgattactctcctgttccaagacgttcgaggcggactacaagtcaaaagcccgacg
ggtcaattcgtcgatgcaacgcctatcgagggtactgtggttgtcaatgccggcgattta
ctcgccagatggagcaatgatacgatcaagagtactatccacagagttgtcgagccgccg
cagaaggaggcagaatcttatcctccacgctacagtattgcatacttttgcaatcccaac
ttcaagagttttatcgaggctattccgggaacttttgagacggagaaggacaagaagtat
gatggcatcaatagtggtgactacctagttcagagattgactgctacgtactga
>Fp63
atgacctcggatcttgctgtgagcaaagagggtctctcaattcctccaaagcttattgat
ttctctcgattccttgccggaaacccctcggaacgtaacgacactgcaaatgccattctc
gaaggcttcaagaccgctggcttcatctacctcaggaaccatcccatagcccccaaagac
ttacagcatgcatttgacatgtcggcgcgctggtttgaccaacctcttgagtccaagatg
aaagttgtttggaccacaccagaagccaaccgaggctactcagctcccggcagagagaaa
gtcagccaactcaccgacctggtcgacgttgagaagatacgcgctgctttaccagacatc
aaagagagtcttgagattggccgcgaaaacgaagctggacacccgaaccactggcttgaa
gagagtggcgatcttgtgggtttccgaaaggacatgcttggcttctttgagcagtgccgc
cagttgcatgtcgaggtcatgaaagccatcgctgttggtatgggcctcgacgatggtttc
tttgacagtttcgttgacgttggggataatacgctgcggttgttgcactatccgtctgtt
cagtctaatgttttcaagatgaacccaggcactgtcagagctggagaacacagtgattat
ggttcgattactctcctgttccaagacgttcgaggcggactacaagtcaaaagcccgacg
ggtcaattcgtcgatgcaacgcctatcgagggtactgtggttgtcaatgccggcgattta
ctcgccagatggagcaatgatacgatcaagagtactatccacagagttgtcgagccgccg
cagaaggaggcagaatcttatcctccacgctacagtattgcatacttttgcaatcccaac
ttcaagagttttatcgaggctattccgggaacttttgagacggagaaggacaagaagtat
gatggcatcaatagtggtgactacctagttcagagattgactgctacgtactga
>Fp65
atgacctcggatcttgctgtgagcaaagagggtctctcaattcctccaaagcttattgat
ttctctcgattccttgccggaaacccctcggaacgtaacgacactgcaaatgccattctc
gaaggcttcaagaccgctggcttcatctacctcaggaaccatcccatagcccccaaagac
ttacagcatgcatttgacatgtcggcgcgctggtttgaccaacctcttgagtccaagatg
aaagttgtttggaccacaccagaagccaaccgaggctactcagctcccggcagagagaaa
gtcagccaactcaccgacctggtcgacgttgagaagatacgcgctgctttaccagacatc
aaagagagtcttgagattggccgcgaaaacgaagctggacacccgaaccactggcttgaa
gagagtggcgatcttgtgggtttccgaaaggacatgcttggcttctttgagcagtgccgc
cagttgcatgtcgaggtcatgaaagccatcgctgttggtatgggcctcgacgatggtttc
tttgacagtttcgttgacgttggggataatacgctgcggttgttgcactatccgtctgtt
cagtctaatgttttcaagatgaacccaggcactgtcagagctggagaacacagtgattat
ggttcgattactctcctgttccaagacgttcgaggcggactacaagtcaaaagcccgacg
ggtcaattcgtcgatgcaacgcctatcgagggtactgtggttgtcaatgccggcgattta
ctcgccagatggagcaatgatacgatcaagagtactatccacagagttgtcgagccgccg
cagaaggaggcagaatcttatcctccacgctacagtattgcatacttttgcaatcccaac
ttcaagagttttatcgaggctattccgggaacttttgagacggagaaggacaagaagtat
gatggcatcaatagtggtgactacctagttcagagattgactgctacgtactga
>Fp66
atgacctcggatcttgctgtgagcaaagagggtctctcaattcctccaaagcttattgat
ttctctcgattccttgccggaaacccctcggaacgtaacgacactgcaaatgccattctc
gaaggcttcaagaccgctggcttcatctacctcaggaaccatcccatagcccccaaagac
ttacagcatgcatttgacatgtcggcgcgctggtttgaccaacctcttgagtccaagatg
aaagttgtttggaccacaccagaagccaaccgaggctactcagctcccggcagagagaaa
gtcagccaactcaccgacctggtcgacgttgagaagatacgcgctgctttaccagacatc
aaagagagtcttgagattggccgcgaaaacgaagctggacacccgaaccactggcttgaa
gagagtggcgatcttgtgggtttccgaaaggacatgcttggcttctttgagcagtgccgc
cagttgcatgtcgaggtcatgaaagccatcgctgttggtatgggcctcgacgatggtttc
tttgacagtttcgttgacgttggggataatacgctgcggttgttgcactatccgtctgtt
cagtctaatgttttcaagatgaacccaggcactgtcagagctggagaacacagtgattat
ggttcgattactctcctgttccaagacgttcgaggcggactacaagtcaaaagcccgacg
ggtcaattcgtcgatgcaacgcctatcgagggtactgtggttgtcaatgccggcgattta
ctcgccagatggagcaatgatacgatcaagagtactatccacagagttgtcgagccgccg
cagaaggaggcagaatcttatcctccacgctacagtattgcatacttttgcaatcccaac
ttcaagagttttatcgaggctattccgggaacttttgagacggagaaggacaagaagtat
gatggcatcaatagtggtgactacctagttcagagattgactgctacgtactga
>Fp72
atgacctcggatcttgctgtgagcaaagagggtctctcaattcctccaaagcttattgat
ttctctcgattccttgccggaaacccctcggaacgtaacgacactgcaaatgccattctc
gaaggcttcaagaccgctggcttcatctacctcaggaaccatcccatagcccccaaagac
ttacagcatgcatttgacatgtcggcgcgctggtttgaccaacctcttgagtccaagatg
aaagttgtttggaccacaccagaagccaaccgaggctactcagctcccggcagagagaaa
gtcagccaactcaccgacctggtcgacgttgagaagatacgcgctgctttaccagacatc
aaagagagtcttgagattggccgcgaaaacgaagctggacacccgaaccactggcttgaa
gagagtggcgatcttgtgggtttccgaaaggacatgcttggcttctttgagcagtgccgc
cagttgcatgtcgaggtcatgaaagccatcgctgttggtatgggcctcgacgatggtttc
tttgacagtttcgttgacgttggggataatacgctgcggttgttgcactatccgtctgtt
cagtctaatgttttcaagatgaacccaggcactgtcagagctggagaacacagtgattat
ggttcgattactctcctgttccaagacgttcgaggcggactacaagtcaaaagcccgacg
ggtcaattcgtcgatgcaacgcctatcgagggtactgtggttgtcaatgccggcgattta
ctcgccagatggagcaatgatacgatcaagagtactatccacagagttgtcgagccgccg
cagaaggaggcagaatcttatcctccacgctacagtattgcatacttttgcaatcccaac
ttcaagagttttatcgaggctattccgggaacttttgagacggagaaggacaagaagtat
gatggcatcaatagtggtgactacctagttcagagattgactgctacgtactga
>Fp73
atgacctcggatcttgctgtgagcaaagagggtctctcaattcctccaaagcttattgat
ttctctcgattccttgccggaaacccctcggaacgtaacgacactgcaaatgccattctc
gaaggcttcaagaccgctggcttcatctacctcaggaaccatcccatagcccccaaagac
ttacagcatgcatttgacatgtcggcgcgctggtttgaccaacctcttgagtccaagatg
aaagttgtttggaccacaccagaagccaaccgaggctactcagctcccggcagagagaaa
gtcagccaactcaccgacctggtcgacgttgagaagatacgcgctgctttaccagacatc
aaagagagtcttgagattggccgcgaaaacgaagctggacacccgaaccactggcttgaa
gagagtggcgatcttgtgggtttccgaaaggacatgcttggcttctttgagcagtgccgc
cagttgcatgtcgaggtcatgaaagccatcgctgttggtatgggcctcgacgatggtttc
tttgacagtttcgttgacgttggggataatacgctgcggttgttgcactatccgtctgtt
cagtctaatgttttcaagatgaacccaggcactgtcagagctggagaacacagtgattat
ggttcgattactctcctgttccaagacgttcgaggcggactacaagtcaaaagcccgacg
ggtcaattcgtcgatgcaacgcctatcgagggtactgtggttgtcaatgccggcgattta
ctcgccagatggagcaatgatacgatcaagagtactatccacagagttgtcgagccgccg
cagaaggaggcagaatcttatcctccacgctacagtattgcatacttttgcaatcccaac
ttcaagagttttatcgaggctattccgggaacttttgagacggagaaggacaagaagtat
gatggcatcaatagtggtgactacctagttcagagattgactgctacgtactga
>Fp76
atgacctcggatcttgctgtgagcaaagagggtctctcaattcctccaaagcttattgat
ttctctcgattccttgccggaaacccctcggaacgtaacgacactgcaaatgccattctc
gaaggcttcaagaccgctggcttcatctacctcaggaaccatcccatagcccccaaagac
ttacagcatgcatttgacatgtcggcgcgctggtttgaccaacctcttgagtccaagatg
aaagttgtttggaccacaccagaagccaaccgaggctactcagctcccggcagagagaaa
gtcagccaactcaccgacctggtcgacgttgagaagatacgcgctgctttaccagacatc
aaagagagtcttgagattggccgcgaaaacgaagctggacacccgaaccactggcttgaa
gagagtggcgatcttgtgggtttccgaaaggacatgcttggcttctttgagcagtgccgc
cagttgcatgtcgaggtcatgaaagccatcgctgttggtatgggcctcgacgatggtttc
tttgacagtttcgttgacgttggggataatacgctgcggttgttgcactatccgtctgtt
cagtctaatgttttcaagatgaacccaggcactgtcagagctggagaacacagtgattat
ggttcgattactctcctgttccaagacgttcgaggcggactacaagtcaaaagcccgacg
ggtcaattcgtcgatgcaacgcctatcgagggtactgtggttgtcaatgccggcgattta
ctcgccagatggagcaatgatacgatcaagagtactatccacagagttgtcgagccgccg
cagaaggaggcagaatcttatcctccacgctacagtattgcatacttttgcaatcccaac
ttcaagagttttatcgaggctattccgggaacttttgagacggagaaggacaagaagtat
gatggcatcaatagtggtgactacctagttcagagattgactgctacgtactga
>Fp78
atgacctcggatcttgctgtgagcaaagagggtctctcaattcctccaaagcttattgat
ttctctcgattccttgccggaaacccctcggaacgtaacgacactgcaaatgccattctc
gaaggcttcaagaccgctggcttcatctacctcaggaaccatcccatagcccccaaagac
ttacagcatgcatttgacatgtcggcgcgctggtttgaccaacctcttgagtccaagatg
aaagttgtttggaccacaccagaagccaaccgaggctactcagctcccggcagagagaaa
gtcagccaactcaccgacctggtcgacgttgagaagatacgcgctgctttaccagacatc
aaagagagtcttgagattggccgcgaaaacgaagctggacacccgaaccactggcttgaa
gagagtggcgatcttgtgggtttccgaaaggacatgcttggcttctttgagcagtgccgc
cagttgcatgtcgaggtcatgaaagccatcgctgttggtatgggcctcgacgatggtttc
tttgacagtttcgttgacgttggggataatacgctgcggttgttgcactatccgtctgtt
cagtctaatgttttcaagatgaacccaggcactgtcagagctggagaacacagtgattat
ggttcgattactctcctgttccaagacgttcgaggcggactacaagtcaaaagcccgacg
ggtcaattcgtcgatgcaacgcctatcgagggtactgtggttgtcaatgccggcgattta
ctcgccagatggagcaatgatacgatcaagagtactatccacagagttgtcgagccgccg
cagaaggaggcagaatcttatcctccacgctacagtattgcatacttttgcaatcccaac
ttcaagagttttatcgaggctattccgggaacttttgagacggagaaggacaagaagtat
gatggcatcaatagtggtgactacctagttcagagattgactgctacgtactga
>Fp81
atgacctcggatcttgctgtgagcaaagagggtctctcaattcctccaaagcttattgat
ttctctcgattccttgccggaaacccctcggaacgtaacgacactgcaaatgccattctc
gaaggcttcaagaccgctggcttcatctacctcaggaaccatcccatagcccccaaagac
ttacagcatgcatttgacatgtcggcgcgctggtttgaccaacctcttgagtccaagatg
aaagttgtttggaccacaccagaagccaaccgaggctactcagctcccggcagagagaaa
gtcagccaactcaccgacctggtcgacgttgagaagatacgcgctgctttaccagacatc
aaagagagtcttgagattggccgcgaaaacgaagctggacacccgaaccactggcttgaa
gagagtggcgatcttgtgggtttccgaaaggacatgcttggcttctttgagcagtgccgc
cagttgcatgtcgaggtcatgaaagccatcgctgttggtatgggcctcgacgatggtttc
tttgacagtttcgttgacgttggggataatacgctgcggttgttgcactatccgtctgtt
cagtctaatgttttcaagatgaacccaggcactgtcagagctggagaacacagtgattat
ggttcgattactctcctgttccaagacgttcgaggcggactacaagtcaaaagcccgacg
ggtcaattcgtcgatgcaacgcctatcgagggtactgtggttgtcaatgccggcgattta
ctcgccagatggagcaatgatacgatcaagagtactatccacagagttgtcgagccgccg
cagaaggaggcagaatcttatcctccacgctacagtattgcatacttttgcaatcccaac
ttcaagagttttatcgaggctattccgggaacttttgagacggagaaggacaagaagtat
gatggcatcaatagtggtgactacctagttcagagattgactgctacgtactga
>Fp84
atgacctcggatcttgctgtgagcaaagagggtctctcaattcctccaaagcttattgat
ttctctcgattccttgccggaaacccctcggaacgtaacgacactgcaaatgccattctc
gaaggcttcaagaccgctggcttcatctacctcaggaaccatcccatagcccccaaagac
ttacagcatgcatttgacatgtcggcgcgctggtttgaccaacctcttgagtccaagatg
aaagttgtttggaccacaccagaagccaaccgaggctactcagctcccggcagagagaaa
gtcagccaactcaccgacctggtcgacgttgagaagatacgcgctgctttaccagacatc
aaagagagtcttgagattggccgcgaaaacgaagctggacacccgaaccactggcttgaa
gagagtggcgatcttgtgggtttccgaaaggacatgcttggcttctttgagcagtgccgc
cagttgcatgtcgaggtcatgaaagccatcgctgttggtatgggcctcgacgatggtttc
tttgacagtttcgttgacgttggggataatacgctgcggttgttgcactatccgtctgtt
cagtctaatgttttcaagatgaacccaggcactgtcagagctggagaacacagtgattat
ggttcgattactctcctgttccaagacgttcgaggcggactacaagtcaaaagcccgacg
ggtcaattcgtcgatgcaacgcctatcgagggtactgtggttgtcaatgccggcgattta
ctcgccagatggagcaatgatacgatcaagagtactatccacagagttgtcgagccgccg
cagaaggaggcagaatcttatcctccacgctacagtattgcatacttttgcaatcccaac
ttcaagagttttatcgaggctattccgggaacttttgagacggagaaggacaagaagtat
gatggcatcaatagtggtgactacctagttcagagattgactgctacgtactga
>Fp86
atgacctcggatcttgctgtgagcaaagagggtctctcaattcctccaaagcttattgat
ttctctcgattccttgccggaaacccctcggaacgtaacgacactgcaaatgccattctc
gaaggcttcaagaccgctggcttcatctacctcaggaaccatcccatagcccccaaagac
ttacagcatgcatttgacatgtcggcgcgctggtttgaccaacctcttgagtccaagatg
aaagttgtttggaccacaccagaagccaaccgaggctactcagctcccggcagagagaaa
gtcagccaactcaccgacctggtcgacgttgagaagatacgcgctgctttaccagacatc
aaagagagtcttgagattggccgcgaaaacgaagctggacacccgaaccactggcttgaa
gagagtggcgatcttgtgggtttccgaaaggacatgcttggcttctttgagcagtgccgc
cagttgcatgtcgaggtcatgaaagccatcgctgttggtatgggcctcgacgatggtttc
tttgacagtttcgttgacgttggggataatacgctgcggttgttgcactatccgtctgtt
cagtctaatgttttcaagatgaacccaggcactgtcagagctggagaacacagtgattat
ggttcgattactctcctgttccaagacgttcgaggcggactacaagtcaaaagcccgacg
ggtcaattcgtcgatgcaacgcctatcgagggtactgtggttgtcaatgccggcgattta
ctcgccagatggagcaatgatacgatcaagagtactatccacagagttgtcgagccgccg
cagaaggaggcagaatcttatcctccacgctacagtattgcatacttttgcaatcccaac
ttcaagagttttatcgaggctattccgggaacttttgagacggagaaggacaagaagtat
gatggcatcaatagtggtgactacctagttcagagattgactgctacgtactga
>Fvenenatum.busco
atggcctcggatcttgctgtgagcaaagagggtctctcaattccc------cttattgat
ttctctcgattccttgctggaaccccttcggaacggaacgacactgcaaatgccattctc
gaaggcttcaagaccgctggcttcatctacctcaagaaccatcccatagccccaaaagac
ttgcagcatgcatttgacatgtccgcgggctggtttgaacaacctctcgagtccaagctg
aaagttgtttggaccacaccagaagccaatcgaggctactcagctcccggcagagagaaa
gtcagccaactcactgacctggccgacgttgagaagatacgcgctgctttgccagacata
aaagagagtcttgagattggccgcgaaaacgaagctggacacccgaaccattggcttgaa
gagagtggtggtcttgtgggtttccgaaaggacatgctcgggttctttgagcagtgtcgc
cagttgcatgttgaggtcatgaaagccatcgctgttggtatgggccttgacgatggtttc
tttgatagtttcgttgatgtcggggataatacgctgcggttattgcactatccttctgtc
cagtctaatgttttcaagatgaatccgggcactgtcagagctggagaacacagtgactat
ggttcgatcactctcctattccaagacgctcgaggtggactacaagtaaaaagcccgacg
ggtcaattcgtcgatgcaactcctatcgaaggtaccgtggtcgtcaatgctggcgatcta
ctcgccagatggagcaatgatatgatcaagagtactattcacagagttgtcgagccacca
cagaaggaggcagaatcttatcctccgcgctacagcattgcatacttttgtaatcccaac
ttcaagagtttcatcgaggctattccgggaacttttgagacggagaaggacaagaagtat
ggtggcatcaatagtggtgactatcttgtccagagattgactgctacgtactga
