# Supplementary material for: Apicidin biosynthesis is linked to accessory chromosomes in Fusarium poae isolates
Source: BMC Genomics. 2021 Aug 4;22:591. doi: 10.1186/s12864-021-07617-y (PMC8340494; doi:10.1186/s12864-021-07617-y)
Supplement: Supplementary file 17 — Additional file 17. Compressed folder containing alignments for each of the 4141 orthologs used in BUSCO analysis. [file 12864_2021_7617_MOESM17_ESM.zip › Fven2_nt_MAFFT/51807at5125_nt.mafft.fasta]

>Fp105
atgtcttctctaccgtccaacgtccatgtctctcagcacccctgtctcaaggccaagctg
agccagcttcgctcaaagtccatcaaccctagagaggtcaagtctttgattcatgaggtt
tctctgattgtctcttgtgaagccttcgcttcatctctgcaagctacagaagggtctcag
gatgagacacctttgggcttccaattcaagtctacaaccgtccagccaagcaccatgtgt
ctagtaccaattctgcgctcaggtcttggcatggttgaggccgtgcaaaccatgctccct
gtagcagtcccagttcaccacttgggcatgtatcgtgagccttcaactctcgacccagtc
gagtactacaacaaccttcctcagcaatcttccgccgcaaaagccagcagtctcgccatc
ttggtcgaccctgttattgcaactggtgggacttgcgctgcagccatccagacactccgt
gaatggggcgctgaacggatccttgtcctctctgtcattggggccaatgagggtgttcag
cgagttgctgctgagtggcctgagggatgcgaagtttggattgcggaagtggacaacgag
ttaaccagcgatggtatgttgaagcccggccttggagatgttggtgacaggctattcttg
accattggctag---
>Fp108
atgtcttctctaccgtccaacgtccatgtctctcagcacccctgtctcaaggccaagctg
agccagcttcgctcaaagtccatcaaccctagagaggtcaagtctttgattcatgaggtt
tctctgattgtctcttgtgaagccttcgcttcatctctgcaagctacagaagggtctcag
gatgagacacctttgggcttccaattcaagtctacaaccgtccagccaagcaccatgtgt
ctagtaccaattctgcgctcaggtcttggcatggttgaggccgtgcaaaccatgctccct
gtagcagtcccagttcaccacttgggcatgtatcgtgagccttcaactctcgacccagtc
gagtactacaacaaccttcctcagcaatcttccgccgcaaaagccagcagtctcgccatc
ttggtcgaccctgttattgcaactggtgggacttgcgctgcagccatccagacactccgt
gaatggggcgctgaacggatccttgtcctctctgtcattggggccaatgagggtgttcag
cgagttgctgctgagtggcctgagggatgcgaagtttggattgcggaagtggacaacgag
ttaaccagcgatggtatgttgaagcccggccttggagatgttggtgacaggctattcttg
accattggctag---
>Fp118
atgtcttctctaccgtccaacgtccatgtctctcagcacccctgtctcaaggccaagctg
agccagcttcgctcaaagtccatcaaccctagagaggtcaagtctttgattcatgaggtt
tctctgattgtctcttgtgaagccttcgcttcatctctgcaagctacagaagggtctcag
gatgagacacctttgggcttccaattcaagtctacaaccgtccagccaagcaccatgtgt
ctagtaccaattctgcgctcaggtcttggcatggttgaggccgtgcaaaccatgctccct
gtagcagtcccagttcaccacttgggcatgtatcgtgagccttcaactctcgacccagtc
gagtactacaacaaccttcctcagcaatcttccgccgcaaaagccagcagtctcgccatc
ttggtcgaccctgttattgcaactggtgggacttgcgctgcagccatccagacactccgt
gaatggggcgctgaacggatccttgtcctctctgtcattggggccaatgagggtgttcag
cgagttgctgctgagtggcctgagggatgcgaagtttggattgcggaagtggacaacgag
ttaaccagcgatggtatgttgaagcccggccttggagatgttggtgacaggctattcttg
accattggctag---
>Fp122
atgtcttctctaccgtccaacgtccatgtctctcagcacccctgtctcaaggccaagctg
agccagcttcgctcaaagtccatcaaccctagagaggtcaagtctttgattcatgaggtt
tctctgattgtctcttgtgaagccttcgcttcatctctgcaagctacagaagggtctcag
gatgagacacctttgggcttccaattcaagtctacaaccgtccagccaagcaccatgtgt
ctagtaccaattctgcgctcaggtcttggcatggttgaggccgtgcaaaccatgctccct
gtagcagtcccagttcaccacttgggcatgtatcgtgagccttcaactctcgacccagtc
gagtactacaacaaccttcctcagcaatcttccgccgcaaaagccagcagtctcgccatc
ttggtcgaccctgttattgcaactggtgggacttgcgctgcagccatccagacactccgt
gaatggggcgctgaacggatccttgtcctctctgtcattggggccaatgagggtgttcag
cgagttgctgctgagtggcctgagggatgcgaagtttggattgcggaagtggacaacgag
ttaaccagcgatggtatgttgaagcccggccttggagatgttggtgacaggctattcttg
accattggctag---
>Fp125
atgtcttctctaccgtccaacgtccatgtctctcagcacccctgtctcaaggccaagctg
agccagcttcgctcaaagtccatcaaccctagagaggtcaagtctttgattcatgaggtt
tctctgattgtctcttgcgaagccttcgcttcatctctgcaagctacagaagggtctcag
gatgagacacctttgggcttccaattcaagtctacaaccgtccagccaagcaccatgtgt
ctagtaccaattctgcgctcaggtcttggcatggttgaggccgtgcaaaccatgctccct
gtagcagtcccagttcaccacttgggcatgtatcgtgagccttcaactctcgacccagtc
gagtactacaacaaccttcctcagcaatcttccgccgcaaaagccagcagtctcgccatc
ttggtcgaccctgttattgcaactggtgggacttgcgctgcagccatccagacactccgt
gaatggggcgctgaacggatccttgtcctctctgtcattggagccaatgagggtgttcag
cgagttgctgctgagtggcctgagggatgcgaagtttggattgcggaagtggacaacgag
ttaaccagcgatggtatgttgaagcccggccttggagatgttggtgacaggctattcttg
accattggctag---
>Fp13r
atgtcttctctaccgtccaacgtccatgtctctcagcacccctgtctcaaggccaagctg
agccagcttcgctcaaagtccatcaaccctagagaggtcaagtctttgattcatgaggtt
tctctgattgtctcttgcgaagccttcgcttcatctctgcaagctacagaagggtctcag
gatgagacacctttgggcttccaattcaagtctacaaccgtccagccaagcaccatgtgt
ctagtaccaattctgcgctcaggtcttggcatggttgaggccgtgcaaaccatgctccct
gtagcagtcccagttcaccacttgggcatgtatcgtgagccttcaactctcgacccagtc
gagtactacaacaaccttcctcagcaatcttccgccgcaaaagccagcagtctcgccatc
ttggtcgaccctgttattgcaactggtgggacttgcgctgcagccatccagacactccgt
gaatggggcgctgaacggatccttgtcctctctgtcattggagccaatgagggtgttcag
cgagttgctgctgagtggcctgagggatgcgaagtttggattgcggaagtggacaacgag
ttaaccagcgatggtatgttgaagcccggccttggagatgttggtgacaggctattcttg
accattggctag---
>Fp144
atgtcttctctaccgtccaacgtccatgtctctcagcacccctgtctcaaggccaagctg
agccagcttcgctcaaagtccatcaaccctagagaggtcaagtctttgattcatgaggtt
tctctgattgtctcttgtgaagccttcgcttcatctctgcaagctacagaagggtctcag
gatgagacacctttgggcttccaattcaagtctacaaccgtccagccaagcaccatgtgt
ctagtaccaattctgcgctcaggtcttggcatggttgaggccgtgcaaaccatgctccct
gtagcagtcccagttcaccacttgggcatgtatcgtgagccttcaactctcgacccagtc
gagtactacaacaaccttcctcagcaatcttccgccgcaaaagccagcagtctcgccatc
ttggtcgaccctgttattgcaactggtgggacttgcgctgcagccatccagacactccgt
gaatggggcgctgaacggatccttgtcctctctgtcattggagccaatgagggtgttcag
cgagttgctgctgagtggcctgagggatgcgaagtttggattgcggaagtggacaacgag
ttaaccagcgatggtatgttgaagcccggccttggagatgttggtgacaggctattcttg
accattggctag---
>Fp146
atgtcttctctaccgtccaacgtccatgtctctcagcacccctgtctcaaggccaagctg
agccagcttcgctcaaagtccatcaaccctagagaggtcaagtctttgattcatgaggtt
tctctgattgtctcttgcgaagccttcgcttcatctctgcaagctacagaagggtctcag
gatgagacacctttgggcttccaattcaagtctacaaccgtccagccaagcaccatgtgt
ctagtaccaattctgcgctcaggtcttggcatggttgaggccgtgcaaaccatgctccct
gtagcagtcccagttcaccacttgggcatgtatcgtgagccttcaactctcgacccagtc
gagtactacaacaaccttcctcagcaatcttccgccgcaaaagccagcagtctcgccatc
ttggtcgaccctgttattgcaactggtgggacttgcgctgcagccatccagacactccgt
gaatggggcgctgaacggatccttgtcctctctgtcattggagccaatgagggtgttcag
cgagttgctgctgagtggcctgagggatgcgaagtttggattgcggaagtggacaacgag
ttaaccagcgatggtatgttgaagcccggccttggagatgttggtgacaggctattcttg
accattggctag---
>Fp155
atgtcttctctaccgtccaacgtccatgtctctcagcacccctgtctcaaggccaagctg
agccagcttcgctcaaagtccatcaaccctagagaggtcaagtctttgattcatgaggtt
tctctgattgtctcttgtgaagccttcgcttcatctctgcaagctacagaagggtctcag
gatgagacacctttgggcttccaattcaagtctacaaccgtccagccaagcaccatgtgt
ctagtaccaattctgcgctcaggtcttggcatggttgaggccgtgcaaaccatgctccct
gtagcagtcccagttcaccacttgggcatgtatcgtgagccttcaactctcgacccagtc
gagtactacaacaaccttcctcagcaatcttccgccgcaaaagccagcagtctcgccatc
ttggtcgaccctgttattgcaactggtgggacttgcgctgcagccatccagacactccgt
gaatggggcgctgaacggatccttgtcctctctgtcattggggccaatgagggtgttcag
cgagttgctgctgagtggcctgagggatgcgaagtttggattgcggaagtggacaacgag
ttaaccagcgatggtatgttgaagcccggccttggagatgttggtgacaggctattcttg
accattggctag---
>Fp157
atgtcttctctaccgtccaacgtccatgtctctcagcacccctgtctcaaggccaagctg
agccagcttcgctcaaagtccatcaaccctagagaggtcaagtctttgattcatgaggtt
tctctgattgtctcttgcgaagccttcgcttcatctctgcaagctacagaagggtctcag
gatgagacacctttgggcttccaattcaagtctacaaccgtccagccaagcaccatgtgt
ctagtaccaattctgcgctcaggtcttggcatggttgaggccgtgcaaaccatgctccct
gtagcagtcccagttcaccacttgggcatgtatcgtgagccttcaactctcgacccagtc
gagtactacaacaaccttcctcagcaatcttccgccgcaaaagccagcagtctcgccatc
ttggtcgaccctgttattgcaactggtgggacttgcgctgcagccatccagacactccgt
gaatggggcgctgaacggatccttgtcctctctgtcattggagccaatgagggtgttcag
cgagttgctgctgagtggcctgagggatgcgaagtttggattgcggaagtggacaacgag
ttaaccagcgatggtatgttgaagcccggccttggagatgttggtgacaggctattcttg
accattggctag---
>Fp16r
atgtcttctctaccgtccaacgtccatgtctctcagcacccctgtctcaaggccaagctg
agccagcttcgctcaaagtccatcaaccctagagaggtcaagtctttgattcatgaggtt
tctctgattgtctcttgcgaagccttcgcttcatctctgcaagctacagaagggtctcag
gatgagacacctttgggcttccaattcaagtctacaaccgtccagccaagcaccatgtgt
ctagtaccaattctgcgctcaggtcttggcatggttgaggccgtgcaaaccatgctccct
gtagcagtcccagttcaccacttgggcatgtatcgtgagccttcaactctcgacccagtc
gagtactacaacaaccttcctcagcaatcttccgccgcaaaagccagcagtctcgccatc
ttggtcgaccctgttattgcaactggtgggacttgcgctgcagccatccagacactccgt
gaatggggcgctgaacggatccttgtcctctctgtcattggagccaatgagggtgttcag
cgagttgctgctgagtggcctgagggatgcgaagtttggattgcggaagtggacaacgag
ttaaccagcgatggtatgttgaagcccggccttggagatgttggtgacaggctattcttg
accattggctag---
>Fp1r
atgtcttctctaccgtccaacgtccatgtctctcagcacccctgtctcaaggccaagctg
agccagcttcgctcaaagtccatcaaccctagagaggtcaagtctttgattcatgaggtt
tctctgattgtctcttgcgaagccttcgcttcatctctgcaagctacagaagggtctcag
gatgagacacctttgggcttccaattcaagtctacaaccgtccagccaagcaccatgtgt
ctagtaccaattctgcgctcaggtcttggcatggttgaggccgtgcaaaccatgctccct
gtagcagtcccagttcaccacttgggcatgtatcgtgagccttcaactctcgacccagtc
gagtactacaacaaccttcctcagcaatcttccgccgcaaaagccagcagtctcgccatc
ttggtcgaccctgttattgcaactggtgggacttgcgctgcagccatccagacactccgt
gaatggggcgctgaacggatccttgtcctctctgtcattggagccaatgagggtgttcag
cgagttgctgctgagtggcctgagggatgcgaagtttggattgcggaagtggacaacgag
ttaaccagcgatggtatgttgaagcccggccttggagatgttggtgacaggctattcttg
accattggctag---
>Fp21r
atgtcttctctaccgtccaacgtccatgtctctcagcacccctgtctcaaggccaagctg
agccagcttcgctcaaagtccatcaaccctagagaggtcaagtctttgattcatgaggtt
tctctgattgtctcttgtgaagccttcgcttcatctctgcaagctacagaagggtctcag
gatgagacacctttgggcttccaattcaagtctacaaccgtccagccaagcaccatgtgt
ctagtaccaattctgcgctcaggtcttggcatggttgaggccgtgcaaaccatgctccct
gtagcagtcccagttcaccacttgggcatgtatcgtgagccttcaactctcgacccagtc
gagtactacaacaaccttcctcagcaatcttccgccgcaaaagccagcagtctcgccatc
ttggtcgaccctgttattgcaactggtgggacttgcgctgcagccatccagacactccgt
gaatggggcgctgaacggatccttgtcctctctgtcattggagccaatgagggtgttcag
cgagttgctgctgagtggcctgagggatgcgaagtttggattgcggaagtggacaacgag
ttaaccagcgatggtatgttgaagcccggccttggagatgttggtgacaggctattcttg
accattggctag---
>Fp24r
atgtcttctctaccgtccaacgtccatgtctctcagcacccctgtctcaaggccaagctg
agccagcttcgctcaaagtccatcaaccctagagaggtcaagtctttgattcatgaggtt
tctctgattgtctcttgcgaagccttcgcttcatctctgcaagctacagaagggtctcag
gatgagacacctttgggcttccaattcaagtctacaaccgtccagccaagcaccatgtgt
ctagtaccaattctgcgctcaggtcttggcatggttgaggccgtgcaaaccatgctccct
gtagcagtcccagttcaccacttgggcatgtatcgtgagccttcaactctcgacccagtc
gagtactacaacaaccttcctcagcaatcttccgccgcaaaagccagcagtctcgccatc
ttggtcgaccctgttattgcaactggtgggacttgcgctgcagccatccagacactccgt
gaatggggcgctgaacggatccttgtcctctctgtcattggagccaatgagggtgttcag
cgagttgctgctgagtggcctgagggatgcgaagtttggattgcggaagtggacaacgag
ttaaccagcgatggtatgttgaagcccggccttggagatgttggtgacaggctattcttg
accattggctag---
>Fp2516
atgtcttctctaccgtccaacgtccatgtctctcagcacccctgtctcaaggccaagctg
agccagcttcgctcaaagtccatcaaccctagagaggtcaagtctttgattcatgaggtt
tctctgattgtctcttgtgaagccttcgcttcatctctgcaagctacagaagggtctcag
gatgagacacctttgggcttccaattcaagtctacaaccgtccagccaagcaccatgtgt
ctagtaccaattctgcgctcaggtcttggcatggttgaggccgtgcaaaccatgctccct
gtagcagtcccagttcaccacttgggcatgtatcgtgagccttcaactctcgacccagtc
gagtactacaacaaccttcctcagcaatcttccgccgcaaaagccagcagtctcgccatc
ttggtcgaccctgttattgcaactggtgggacttgcgctgcagccatccagacactccgt
gaatggggcgctgaacggatccttgtcctctctgtcattggagccaatgagggtgttcag
cgagttgctgctgagtggcctgagggatgcgaagtttggattgcggaagtggacaacgag
ttaaccagcgatggtatgttgaagcccggccttggagatgttggtgacaggctattcttg
accattggctag---
>Fp26r
atgtcttctctaccgtccaacgtccatgtctctcagcacccctgtctcaaggccaagctg
agccagcttcgctcaaagtccatcaaccctagagaggtcaagtctttgattcatgaggtt
tctctgattgtctcttgcgaagccttcgcttcatctctgcaagctacagaagggtctcag
gatgagacacctttgggcttccaattcaagtctacaaccgtccagccaagcaccatgtgt
ctagtaccaattctgcgctcaggtcttggcatggttgaggccgtgcaaaccatgctccct
gtagcagtcccagttcaccacttgggcatgtatcgtgagccttcaactctcgacccagtc
gagtactacaacaaccttcctcagcaatcttccgccgcaaaagccagcagtctcgccatc
ttggtcgaccctgttattgcaactggtgggacttgcgctgcagccatccagacactccgt
gaatggggcgctgaacggatccttgtcctctctgtcattggagccaatgagggtgttcag
cgagttgctgctgagtggcctgagggatgcgaagtttggattgcggaagtggacaacgag
ttaaccagcgatggtatgttgaagcccggccttggagatgttggtgacaggctattcttg
accattggctag---
>Fp33
atgtcttctctaccgtccaacgtccatgtctctcagcacccctgtctcaaggccaagctg
agccagcttcgctcaaagtccatcaaccctagagaggtcaagtctttgattcatgaggtt
tctctgattgtctcttgcgaagccttcgcttcatctctgcaagctacagaagggtctcag
gatgagacacctttgggcttccaattcaagtctacaaccgtccagccaagcaccatgtgt
ctagtaccaattctgcgctcaggtcttggcatggttgaggccgtgcaaaccatgctccct
gtagcagtcccagttcaccacttgggcatgtatcgtgagccttcaactctcgacccagtc
gagtactacaacaaccttcctcagcaatcttccgccgcaaaagccagcagtctcgccatc
ttggtcgaccctgttattgcaactggtgggacttgcgctgcagccatccagacactccgt
gaatggggcgctgaacggatccttgtcctctctgtcattggagccaatgagggtgttcag
cgagttgctgctgagtggcctgagggatgcgaagtttggattgcggaagtggacaacgag
ttaaccagcgatggtatgttgaagcccggccttggagatgttggtgacaggctattcttg
accattggctag---
>Fp34
atgtcttctctaccgtccaacgtccatgtctctcagcacccctgtctcaaggccaagctg
agccagcttcgctcaaagtccatcaaccctagagaggtcaagtctttgattcatgaggtt
tctctgattgtctcttgtgaagccttcgcttcatctctgcaagctacagaagggtctcag
gatgagacacctttgggcttccaattcaagtctacaaccgtccagccaagcaccatgtgt
ctagtaccaattctgcgctcaggtcttggcatggttgaggccgtgcaaaccatgctccct
gtagcagtcccagttcaccacttgggcatgtatcgtgagccttcaactctcgacccagtc
gagtactacaacaaccttcctcagcaatcttccgccgcaaaagccagcagtctcgccatc
ttggtcgaccctgttattgcaactggtgggacttgcgctgcagccatccagacactccgt
gaatggggcgctgaacggatccttgtcctctctgtcattggggccaatgagggtgttcag
cgagttgctgctgagtggcctgagggatgcgaagtttggattgcggaagtggacaacgag
ttaaccagcgatggtatgttgaagcccggccttggagatgttggtgacaggctattcttg
accattggctag---
>Fp35
atgtcttctctaccgtccaacgtccatgtctctcagcacccctgtctcaaggccaagctg
agccagcttcgctcaaagtccatcaaccctagagaggtcaagtctttgattcatgaggtt
tctctgattgtctcttgtgaagccttcgcttcatctctgcaagctacagaagggtctcag
gatgagacacctttgggcttccaattcaagtctacaaccgtccagccaagcaccatgtgt
ctagtaccaattctgcgctcaggtcttggcatggttgaggccgtgcaaaccatgctccct
gtagcagtcccagttcaccacttgggcatgtatcgtgagccttcaactctcgacccagtc
gagtactacaacaaccttcctcagcaatcttccgccgcaaaagccagcagtctcgccatc
ttggtcgaccctgttattgcaactggtgggacttgcgctgcagccatccagacactccgt
gaatggggcgctgaacggatccttgtcctctctgtcattggagccaatgagggtgttcag
cgagttgctgctgagtggcctgagggatgcgaagtttggattgcggaagtggacaacgag
ttaaccagcgatggtatgttgaagcccggccttggagatgttggtgacaggctattcttg
accattggctag---
>Fp38
atgtcttctctaccgtccaacgtccatgtctctcagcacccctgtctcaaggccaagctg
agccagcttcgctcaaagtccatcaaccctagagaggtcaagtctttgattcatgaggtt
tctctgattgtctcttgtgaagccttcgcttcatctctgcaagctacagaagggtctcag
gatgagacacctttgggcttccaattcaagtctacaaccgtccagccaagcaccatgtgt
ctagtaccaattctgcgctcaggtcttggcatggttgaggccgtgcaaaccatgctccct
gtagcagtcccagttcaccacttgggcatgtatcgtgagccttcaactctcgacccagtc
gagtactacaacaaccttcctcagcaatcttccgccgcaaaagccagcagtctcgccatc
ttggtcgaccctgttattgcaactggtgggacttgcgctgcagccatccagacactccgt
gaatggggcgctgaacggatccttgtcctctctgtcattggagccaatgagggtgttcag
cgagttgctgctgagtggcctgagggatgcgaagtttggattgcggaagtggacaacgag
ttaaccagcgatggtatgttgaagcccggccttggagatgttggtgacaggctattcttg
accattggctag---
>Fp39
atgtcttctctaccgtccaacgtccatgtctctcagcacccctgtctcaaggccaagctg
agccagcttcgctcaaagtccatcaaccctagagaggtcaagtctttgattcatgaggtt
tctctgattgtctcttgcgaagccttcgcttcatctctgcaagctacagaagggtctcag
gatgagacacctttgggcttccaattcaagtctacaaccgtccagccaagcaccatgtgt
ctagtaccaattctgcgctcaggtcttggcatggttgaggccgtgcaaaccatgctccct
gtagcagtcccagttcaccacttgggcatgtatcgtgagccttcaactctcgacccagtc
gagtactacaacaaccttcctcagcaatcttccgccgcaaaagccagcagtctcgccatc
ttggtcgaccctgttattgcaactggtgggacttgcgctgcagccatccagacactccgt
gaatggggcgctgaacggatccttgtcctctctgtcattggagccaatgagggtgttcag
cgagttgctgctgagtggcctgagggatgcgaagtttggattgcggaagtggacaacgag
ttaaccagcgatggtatgttgaagcccggccttggagatgttggtgacaggctattcttg
accattggctag---
>Fp42
atgtcttctctaccgtccaacgtccatgtctctcagcacccctgtctcaaggccaagctg
agccagcttcgctcaaagtccatcaaccctagagaggtcaagtctttgattcatgaggtt
tctctgattgtctcttgtgaagccttcgcttcatctctgcaagctacagaagggtctcag
gatgagacacctttgggcttccaattcaagtctacaaccgtccagccaagcaccatgtgt
ctagtaccaattctgcgctcaggtcttggcatggttgaggccgtgcaaaccatgctccct
gtagcagtcccagttcaccacttgggcatgtatcgtgagccttcaactctcgacccagtc
gagtactacaacaaccttcctcagcaatcttccgccgcaaaagccagcagtctcgccatc
ttggtcgaccctgttattgcaactggtgggacttgcgctgcagccatccagacactccgt
gaatggggcgctgaacggatccttgtcctctctgtcattggagccaatgagggtgttcag
cgagttgctgctgagtggcctgagggatgcgaagtttggattgcggaagtggacaacgag
ttaaccagcgatggtatgttgaagcccggccttggagatgttggtgacaggctattcttg
accattggctag---
>Fp44
atgtcttctctaccgtccaacgtccatgtctctcagcacccctgtctcaaggccaagctg
agccagcttcgctcaaagtccatcaaccctagagaggtcaagtctttgattcatgaggtt
tctctgattgtctcttgtgaagccttcgcttcatctctgcaagctacagaagggtctcag
gatgagacacctttgggcttccaattcaagtctacaaccgtccagccaagcaccatgtgt
ctagtaccaattctgcgctcaggtcttggcatggttgaggccgtgcaaaccatgctccct
gtagcagtcccagttcaccacttgggcatgtatcgtgagccttcaactctcgacccagtc
gagtactacaacaaccttcctcagcaatcttccgccgcaaaagccagcagtctcgccatc
ttggtcgaccctgttattgcaactggtgggacttgcgctgcagccatccagacactccgt
gaatggggcgctgaacggatccttgtcctctctgtcattggggccaatgagggtgttcag
cgagttgctgctgagtggcctgagggatgcgaagtttggattgcggaagtggacaacgag
ttaaccagcgatggtatgttgaagcccggccttggagatgttggtgacaggctattcttg
accattggctag---
>Fp49
atgtcttctctaccgtccaacgtccatgtctctcagcacccctgtctcaaggccaagctg
agccagcttcgctcaaagtccatcaaccctagagaggtcaagtctttgattcatgaggtt
tctctgattgtctcttgtgaagccttcgcttcatctctgcaagctacagaagggtctcag
gatgagacacctttgggcttccaattcaagtctacaaccgtccagccaagcaccatgtgt
ctagtaccaattctgcgctcaggtcttggcatggttgaggccgtgcaaaccatgctccct
gtagcagtcccagttcaccacttgggcatgtatcgtgagccttcaactctcgacccagtc
gagtactacaacaaccttcctcagcaatcttccgccgcaaaagccagcagtctcgccatc
ttggtcgaccctgttattgcaactggtgggacttgcgctgcagccatccagacactccgt
gaatggggcgctgaacggatccttgtcctctctgtcattggagccaatgagggtgttcag
cgagttgctgctgagtggcctgagggatgcgaagtttggattgcggaagtggacaacgag
ttaaccagcgatggtatgttgaagcccggccttggagatgttggtgacaggctattcttg
accattggctag---
>Fp50
atgtcttctctaccgtccaacgtccatgtctctcagcacccctgtctcaaggccaagctg
agccagcttcgctcaaagtccatcaaccctagagaggtcaagtctttgattcatgaggtt
tctctgattgtctcttgcgaagccttcgcttcatctctgcaagctacagaagggtctcag
gatgagacacctttgggcttccaattcaagtctacaaccgtccagccaagcaccatgtgt
ctagtaccaattctgcgctcaggtcttggcatggttgaggccgtgcaaaccatgctccct
gtagcagtcccagttcaccacttgggcatgtatcgtgagccttcaactctcgacccagtc
gagtactacaacaaccttcctcagcaatcttccgccgcaaaagccagcagtctcgccatc
ttggtcgaccctgttattgcaactggtgggacttgcgctgcagccatccagacactccgt
gaatggggcgctgaacggatccttgtcctctctgtcattggagccaatgagggtgttcag
cgagttgctgctgagtggcctgagggatgcgaagtttggattgcggaagtggacaacgag
ttaaccagcgatggtatgttgaagcccggccttggagatgttggtgacaggctattcttg
accattggctag---
>Fp51
atgtcttctctaccgtccaacgtccatgtctctcagcacccctgtctcaaggccaagctg
agccagcttcgctcaaagtccatcaaccctagagaggtcaagtctttgattcatgaggtt
tctctgattgtctcttgcgaagccttcgcttcatctctgcaagctacagaagggtctcag
gatgagacacctttgggcttccaattcaagtctacaaccgtccagccaagcaccatgtgt
ctagtaccaattctgcgctcaggtcttggcatggttgaggccgtgcaaaccatgctccct
gtagcagtcccagttcaccacttgggcatgtatcgtgagccttcaactctcgacccagtc
gagtactacaacaaccttcctcagcaatcttccgccgcaaaagccagcagtctcgccatc
ttggtcgaccctgttattgcaactggtgggacttgcgctgcagccatccagacactccgt
gaatggggcgctgaacggatccttgtcctctctgtcattggagccaatgagggtgttcag
cgagttgctgctgagtggcctgagggatgcgaagtttggattgcggaagtggacaacgag
ttaaccagcgatggtatgttgaagcccggccttggagatgttggtgacaggctattcttg
accattggctag---
>Fp59
atgtcttctctaccgtccaacgtccatgtctctcagcacccctgtctcaaggccaagctg
agccagcttcgctcaaagtccatcaaccctagagaggtcaagtctttgattcatgaggtt
tctctgattgtctcttgcgaagccttcgcttcatctctgcaagctacagaagggtctcag
gatgagacacctttgggcttccaattcaagtctacaaccgtccagccaagcaccatgtgt
ctagtaccaattctgcgctcaggtcttggcatggttgaggccgtgcaaaccatgctccct
gtagcagtcccagttcaccacttgggcatgtatcgtgagccttcaactctcgacccagtc
gagtactacaacaaccttcctcagcaatcttccgccgcaaaagccagcagtctcgccatc
ttggtcgaccctgttattgcaactggtgggacttgcgctgcagccatccagacactccgt
gaatggggcgctgaacggatccttgtcctctctgtcattggagccaatgagggtgttcag
cgagttgctgctgagtggcctgagggatgcgaagtttggattgcggaagtggacaacgag
ttaaccagcgatggtatgttgaagcccggccttggagatgttggtgacaggctattcttg
accattggctag---
>Fp63
atgtcttctctaccgtccaacgtccatgtctctcagcacccctgtctcaaggccaagctg
agccagcttcgctcaaagtccatcaaccctagagaggtcaagtctttgattcatgaggtt
tctctgattgtctcttgtgaagccttcgcttcatctctgcaagctacagaagggtctcag
gatgagacacctttgggcttccaattcaagtctacaaccgtccagccaagcaccatgtgt
ctagtaccaattctgcgctcaggtcttggcatggttgaggccgtgcaaaccatgctccct
gtagcagtcccagttcaccacttgggcatgtatcgtgagccttcaactctcgacccagtc
gagtactacaacaaccttcctcagcaatcttccgccgcaaaagccagcagtctcgccatc
ttggtcgaccctgttattgcaactggtgggacttgcgctgcagccatccagacactccgt
gaatggggcgctgaacggatccttgtcctctctgtcattggggccaatgagggtgttcag
cgagttgctgctgagtggcctgagggatgcgaagtttggattgcggaagtggacaacgag
ttaaccagcgatggtatgttgaagcccggccttggagatgttggtgacaggctattcttg
accattggctag---
>Fp65
atgtcttctctaccgtccaacgtccatgtctctcagcacccctgtctcaaggccaagctg
agccagcttcgctcaaagtccatcaaccctagagaggtcaagtctttgattcatgaggtt
tctctgattgtctcttgtgaagccttcgcttcatctctgcaagctacagaagggtctcag
gatgagacacctttgggcttccaattcaagtctacaaccgtccagccaagcaccatgtgt
ctagtaccaattctgcgctcaggtcttggcatggttgaggccgtgcaaaccatgctccct
gtagcagtcccagttcaccacttgggcatgtatcgtgagccttcaactctcgacccagtc
gagtactacaacaaccttcctcagcaatcttccgccgcaaaagccagcagtctcgccatc
ttggtcgaccctgttattgcaactggtgggacttgcgctgcagccatccagacactccgt
gaatggggcgctgaacggatccttgtcctctctgtcattggggccaatgagggtgttcag
cgagttgctgctgagtggcctgagggatgcgaagtttggattgcggaagtggacaacgag
ttaaccagcgatggtatgttgaagcccggccttggagatgttggtgacaggctattcttg
accattggctag---
>Fp66
atgtcttctctaccgtccaacgtccatgtctctcagcacccctgtctcaaggccaagctg
agccagcttcgctcaaagtccatcaaccctagagaggtcaagtctttgattcatgaggtt
tctctgattgtctcttgtgaagccttcgcttcatctctgcaagctacagaagggtctcag
gatgagacacctttgggcttccaattcaagtctacaaccgtccagccaagcaccatgtgt
ctagtaccaattctgcgctcaggtcttggcatggttgaggccgtgcaaaccatgctccct
gtagcagtcccagttcaccacttgggcatgtatcgtgagccttcaactctcgacccagtc
gagtactacaacaaccttcctcagcaatcttccgccgcaaaagccagcagtctcgccatc
ttggtcgaccctgttattgcaactggtgggacttgcgctgcagccatccagacactccgt
gaatggggcgctgaacggatccttgtcctctctgtcattggagccaatgagggtgttcag
cgagttgctgctgagtggcctgagggatgcgaagtttggattgcggaagtggacaacgag
ttaaccagcgatggtatgttgaagcccggccttggagatgttggtgacaggctattcttg
accattggctag---
>Fp72
atgtcttctctaccgtccaacgtccatgtctctcagcacccctgtctcaaggccaagctg
agccagcttcgctcaaagtccatcaaccctagagaggtcaagtctttgattcatgaggtt
tctctgattgtctcttgtgaagccttcgcttcatctctgcaagctacagaagggtctcag
gatgagacacctttgggcttccaattcaagtctacaaccgtccagccaagcaccatgtgt
ctagtaccaattctgcgctcaggtcttggcatggttgaggccgtgcaaaccatgctccct
gtagcagtcccagttcaccacttgggcatgtatcgtgagccttcaactctcgacccagtc
gagtactacaacaaccttcctcagcaatcttccgccgcaaaagccagcagtctcgccatc
ttggtcgaccctgttattgcaactggtgggacttgcgctgcagccatccagacactccgt
gaatggggcgctgaacggatccttgtcctctctgtcattggagccaatgagggtgttcag
cgagttgctgctgagtggcctgagggatgcgaagtttggattgcggaagtggacaacgag
ttaaccagcgatggtatgttgaagcccggccttggagatgttggtgacaggctattcttg
accattggctag---
>Fp73
atgtcttctctaccgtccaacgtccatgtctctcagcacccctgtctcaaggccaagctg
agccagcttcgctcaaagtccatcaaccctagagaggtcaagtctttgattcatgaggtt
tctctgattgtctcttgtgaagccttcgcttcatctctgcaagctacagaagggtctcag
gatgagacacctttgggcttccaattcaagtctacaaccgtccagccaagcaccatgtgt
ctagtaccaattctgcgctcaggtcttggcatggttgaggccgtgcaaaccatgctccct
gtagcagtcccagttcaccacttgggcatgtatcgtgagccttcaactctcgacccagtc
gagtactacaacaaccttcctcagcaatcttccgccgcaaaagccagcagtctcgccatc
ttggtcgaccctgttattgcaactggtgggacttgcgctgcagccatccagacactccgt
gaatggggcgctgaacggatccttgtcctctctgtcattggggccaatgagggtgttcag
cgagttgctgctgagtggcctgagggatgcgaagtttggattgcggaagtggacaacgag
ttaaccagcgatggtatgttgaagcccggccttggagatgttggtgacaggctattcttg
accattggctag---
>Fp76
atgtcttctctaccgtccaacgtccatgtctctcagcacccctgtctcaaggccaagctg
agccagcttcgctcaaagtccatcaaccctagagaggtcaagtctttgattcatgaggtt
tctctgattgtctcttgtgaagccttcgcttcatctctgcaagctacagaagggtctcag
gatgagacacctttgggcttccaattcaagtctacaaccgtccagccaagcaccatgtgt
ctagtaccaattctgcgctcaggtcttggcatggttgaggccgtgcaaaccatgctccct
gtagcagtcccagttcaccacttgggcatgtatcgtgagccttcaactctcgacccagtc
gagtactacaacaaccttcctcagcaatcttccgccgcaaaagccagcagtctcgccatc
ttggtcgaccctgttattgcaactggtgggacttgcgctgcagccatccagacactccgt
gaatggggcgctgaacggatccttgtcctctctgtcattggggccaatgagggtgttcag
cgagttgctgctgagtggcctgagggatgcgaagtttggattgcggaagtggacaacgag
ttaaccagcgatggtatgttgaagcccggccttggagatgttggtgacaggctattcttg
accattggctag---
>Fp78
atgtcttctctaccgtccaacgtccatgtctctcagcacccctgtctcaaggccaagctg
agccagcttcgctcaaagtccatcaaccctagagaggtcaagtctttgattcatgaggtt
tctctgattgtctcttgcgaagccttcgcttcatctctgcaagctacagaagggtctcag
gatgagacacctttgggcttccaattcaagtctacaaccgtccagccaagcaccatgtgt
ctagtaccaattctgcgctcaggtcttggcatggttgaggccgtgcaaaccatgctccct
gtagcagtcccagttcaccacttgggcatgtatcgtgagccttcaactctcgacccagtc
gagtactacaacaaccttcctcagcaatcttccgccgcaaaagccagcagtctcgccatc
ttggtcgaccctgttattgcaactggtgggacttgcgctgcagccatccagacactccgt
gaatggggcgctgaacggatccttgtcctctctgtcattggagccaatgagggtgttcag
cgagttgctgctgagtggcctgagggatgcgaagtttggattgcggaagtggacaacgag
ttaaccagcgatggtatgttgaagcccggccttggagatgttggtgacaggctattcttg
accattggctag---
>Fp81
atgtcttctctaccgtccaacgtccatgtctctcagcacccctgtctcaaggccaagctg
agccagcttcgctcaaagtccatcaaccctagagaggtcaagtctttgattcatgaggtt
tctctgattgtctcttgtgaagccttcgcttcatctctgcaagctacagaagggtctcag
gatgagacacctttgggcttccaattcaagtctacaaccgtccagccaagcaccatgtgt
ctagtaccaattctgcgctcaggtcttggcatggttgaggccgtgcaaaccatgctccct
gtagcagtcccagttcaccacttgggcatgtatcgtgagccttcaactctcgacccagtc
gagtactacaacaaccttcctcagcaatcttccgccgcaaaagccagcagtctcgccatc
ttggtcgaccctgttattgcaactggtgggacttgcgctgcagccatccagacactccgt
gaatggggcgctgaacggatccttgtcctctctgtcattggggccaatgagggtgttcag
cgagttgctgctgagtggcctgagggatgcgaagtttggattgcggaagtggacaacgag
ttaaccagcgatggtatgttgaagcccggccttggagatgttggtgacaggctattcttg
accattggctag---
>Fp84
atgtcttctctaccgtccaacgtccatgtctctcagcacccctgtctcaaggccaagctg
agccagcttcgctcaaagtccatcaaccctagagaggtcaagtctttgattcatgaggtt
tctctgattgtctcttgtgaagccttcgcttcatctctgcaagctacagaagggtctcag
gatgagacacctttgggcttccaattcaagtctacaaccgtccagccaagcaccatgtgt
ctagtaccaattctgcgctcaggtcttggcatggttgaggccgtgcaaaccatgctccct
gtagcagtcccagttcaccacttgggcatgtatcgtgagccttcaactctcgacccagtc
gagtactacaacaaccttcctcagcaatcttccgccgcaaaagccagcagtctcgccatc
ttggtcgaccctgttattgcaactggtgggacttgcgctgcagccatccagacactccgt
gaatggggcgctgaacggatccttgtcctctctgtcattggagccaatgagggtgttcag
cgagttgctgctgagtggcctgagggatgcgaagtttggattgcggaagtggacaacgag
ttaaccagcgatggtatgttgaagcccggccttggagatgttggtgacaggctattcttg
accattggctag---
>Fp86
atgtcttctctaccgtccaacgtccatgtctctcagcacccctgtctcaaggccaagctg
agccagcttcgctcaaagtccatcaaccctagagaggtcaagtctttgattcatgaggtt
tctctgattgtctcttgcgaagccttcgcttcatctctgcaagctacagaagggtctcag
gatgagacacctttgggcttccaattcaagtctacaaccgtccagccaagcaccatgtgt
ctagtaccaattctgcgctcaggtcttggcatggttgaggccgtgcaaaccatgctccct
gtagcagtcccagttcaccacttgggcatgtatcgtgagccttcaactctcgacccagtc
gagtactacaacaaccttcctcagcaatcttccgccgcaaaagccagcagtctcgccatc
ttggtcgaccctgttattgcaactggtgggacttgcgctgcagccatccagacactccgt
gaatggggcgctgaacggatccttgtcctctctgtcattggagccaatgagggtgttcag
cgagttgctgctgagtggcctgagggatgcgaagtttggattgcggaagtggacaacgag
ttaaccagcgatggtatgttgaagcccggccttggagatgttggtgacaggctattcttg
accattggctag---
>Fvenenatum.busco
atgtcttctctaccgtccaacgtccatgtctctcagcacccctgtctcagagccaagctg
agccagcttcgctcaaagtccatcagctctagagaagtcaagtctttgattcatgaggtt
tctctgattgtctcttgtgaagccttcgcttcatctctgcaagctacagaagggtctcag
gatgagacacctttgggctttcaattcaagtctacgaccgttcagccaagcaccatgtgt
ctagtgccaattctacgttcaggtcttggcatggttgaggctgtgcaaaccatgctccct
gtagcagtcccagttcaccacttgggcatgtatcgcgagccttcaactctcgacccagtc
gagtactacaacaatcttcctcagcagtcttccacggaaaaagccagcagtcttgccatc
ttggtcgaccctgttattgcaactggtggaacctgcgctgctgccatccaaacgcttcgt
gaatggggcgcagaacgaattcttgttctctctgtcattggagctaatgagggtgttcag
cgagttgctgccgagtggccggagggatgtgaagtctggatcgcggcggtggacaacgag
ctgaccagtgatggtatgttgaagcccggcctgggagatgttggtgacaggctattcttg
accattggtaaataa
