# Supplementary material for: Apicidin biosynthesis is linked to accessory chromosomes in Fusarium poae isolates
Source: BMC Genomics. 2021 Aug 4;22:591. doi: 10.1186/s12864-021-07617-y (PMC8340494; doi:10.1186/s12864-021-07617-y)
Supplement: Supplementary file 17 — Additional file 17. Compressed folder containing alignments for each of the 4141 orthologs used in BUSCO analysis. [file 12864_2021_7617_MOESM17_ESM.zip › Fven2_nt_MAFFT/4465at5125_nt.mafft.fasta]

>Fp105
---------------atggaactggaaaaggaaagggcacctttgatgtctcttc-----
------------------------------------------------------------
------------------------------------------------------------
-------gtccatcgccgcgcgatcgctcacccgaccgatttgatagaggcgctcagtat
cccgacggtgacagacgccgaccgtctgaagttcgaacaggcaatggcggctttcctccc
aaccgcgactttggcgacccattgcggcgcgagcctcctcgcggcccaaaagccttgatc
gacgcaccgagtggaccccgtggcggagggttcggaggggattttagaggtcggggtcgg
gggcgcggtcgcggatggtcttcaagggacgatagccgagatcggggtcgagacagggac
atggactttcgtgatcgttaccgcgatgaccgaagccgtgagcgtgatcgcgatagggag
tggcgcgagcctagagatttccgttcacgtcgctctcctatcggccgcgcaagatcacct
aatcgagacttccgagatagagaccgtgatggacctctgggcgtagacgcagataggtcc
aggcgcggttctcgagatggggggccgccctctgcaggatcatcatcttctgatccccag
tttaacatggcgccttatcctcgtggcggaggtttccatcgaggacgtgggcgaggaaga
ggagattggacttcggaaagagggcgcggacgaggaccatatatggacgataggggtgat
cgctacccacgaagtcggtctcaagagggtcgatggggtagggatcgtgatgatagagat
cgcatggagcgaatggatcgttatgctgacccagagacccgacacag---ccgagacgaa
cgtggagacaatcgagatcgcgaattgttcagaaacaaaatggaagctcgcgccaacgca
ggtcacgactcaggactgtctagtaaggaagtgtcgccgcctcctcctgttgtaccatct
gctcctacctttggatcttcgatcagccgagggctgagcataggagaggggtatgtttcc
gccagcgctgccacgaagataccgcctaccgcaccccgcgcttttggcgatcggcctccg
tcagctggacatgatccagctatgcctcc------catgggtatgggtaagccgatgatg
catgatggtccttcgattccagtcggccctcgagcccagcaacctcctcccccaagacct
tccagcaagcaatggatcaaccctaaccttaaaaaggcaccggattcgccaaagatgatg
agatccccgagttttgtacagcagcgaccggctatacgacgtggtagttctcagtacgat
cattataatgaggatgagaggcgaccgcgtagtagcgatgcaaagtcagacactcattat
gacaatcgggctcggtccaattatagcgcggagccaggagaaatcaccgtcaaatccgag
cgagaatctcaatctgcaagagcatcaatcgacagagacacacggcctatcaatgcttct
aggcgggattcttatcgctctggtccatcgcctaccatggagaacatgcccagattcagc
caggtatctgaggatcgtgcaagagagatgagagaacctcccaaagaagcccccaaagaa
gcccctaaagaagcccctaaggaatcgccaaagcggaagcgtgttcgaccagttatcaag
gtggtcaggtttgaagtcccccctaaaccagagcctgtggaacagaactcggaatccgat
gacgacgacgacatggccgactactttgacatggaaattgggaaaacggaggctgaattg
agcaaacttgaggggccgaagttgcctactcaggtcatggctcggtttgcggctctttct
catggatctatggtcaagattgtcggggaacaggatggactgctcaggatggtagaagag
ctccccgaggcggcaaacaagcttgtcgttgagaaaatcaaggaacctgcacctgacgaa
gaacatgaaaaggcggacgtggaaatggcaaatacttccgaaaatgcaaacgaagtcaag
tccgaaccaccgcagcagccacaccaggaagacatggagttggagccggagcctgagatt
catgtcaggggttcggaggaaccagatgttgagccggtcccgaagccattgcctgaaatc
accaaagagccgacagagcaggttatcgaacagtctatcgacaaacccgagaaatccgtg
gaatccaccgagaacactgctaagaaacccggagagagacagagcgttgaatctgtcgcg
cagcttgacaagagacca------------------gcccacgaggatgtagaagaaaat
tttaacgagaagcctcttgagaaacttgccgcgaagcctgtcgaggatattgttgaggat
gctgcacagcagcctgttgaggaaaccggcaaacaagaacctattgcatcagcacttgaa
cccgagattgatgaaatggatgttgacgaacctgccgtcgaggctgcaccagccgcgtcc
gggacctcgatgcctgttgctgacagagaagttgaagatccaactcctgcgacacctgaa
actgccatcaaggaacttccagttgaacctatggagattagcgacatgactttacgcaca
gtcaaagaatctcctgtggagaaaccaaaagatgacaactcaagtgagatgcccgtcgac
gcccgtcccgaaacaccctcgcaggtacagaaagagggattagatgatactccttccggg
acagccacagggaagcacgaccaaaatgttatcaaaactccagtgaaagttcctgccgaa
cctcaaatcgagactcctgcaaacaagtctgaaaccagtcttcacaggcacatcgagaat
cacaacacccccgttactgtcattgcaccaaacgtcgttttacaaaccaccgagacagct
tcgaagccacctagcacaccatcgcaggttgacgacgacgaaaccgagtccgaggatgat
tccttcatgaatatggatactgtccgacaatatatgaccacgccgccaatcgatagcctc
cctaacttcagctgtcagccttgggaccaggacaaggagttcatgggcactctcgaatca
gactcgttccttgacggctttgttcttgaacatttgaataagctgcatttggaaaagtct
gcagagcaggaccatgataagaagatctactctgacaactatcatcattacctggacttt
actatgtcaaacgatcctgctgctgtaaagagccgtggaaagttctcggtctcgacaggc
attgaattcaccggcacggtgacccctgagccaaaacacgagggaagcggccgtgggcgt
cgtttcgcaactgaacgagacctcgaacgtgttctacaagcatcaatgcgcgaagacgaa
gaaagaagagagcgtgagcttcgaatgcagcaggaaaagtaccgcactgacaaggaagct
gtcatcccggatatgatttggacgcaggaagaaaaggacaatactaactatattgacaag
agtggatacacgcctgttgaccgattagtatcagcatggcgtgtcttgcctccggtcaat
aacttcaccgaggaagaggccggtctgttcgagaaaagatacttggaagcacccaagcaa
tggggcagagttgcggaagctatcccgcaccgtaacttcggcgcttgcatccagtattat
tacatgaacaagaagaacctcaacctgaaagagaaactcaagaagcagcctaagaggcgc
agaaagggtaaggggaagcaaaggtctagtgcactggtatcggaattgggcaacggcgac
ggagagacagaggaaaaccatgatacaggagagaacggtgagagaagacgaccgcgacga
gcggctgcgcctacttggggctttgaacaacccccaattgacacagaggcctcgacgccc
aatgctacacctggtaggcgtggaggttctgcaaaggttgatcatcccgaaaaagtggac
ggaagaaagagacgaagaggtcccaaggaaaaggaacccaaagcaccgaaatcaaaccag
actttggctgcggcaccagggcctgccaagggccgctcgaggtccaactcaagagctctc
aacacagatggcaccacgactcctttgccagttcctgaaggtcatcgtctcccaactcaa
ttcgagcagcacccagccgggatccagcctcccttctctgtgcagccacagcccatgcag
acattggaacgtcctccaccagttgcttccacgtccctctcggaggtaatggcagcaccg
tcacttcgacctgacccacctccacaacctgccatggctactttcaacttgactcaccag
tcatcagaacgtaaagcaccgactcaagcatctagttactggagtgtgtctgaatctaat
gacttcccacatctcctacgctcgttcggctcggactggacagctatcgcggcccacatg
ggctctaaaactgctgtcatggtgaagaattattatgttcgtcaaaaggatcaaggcaag
tccgaatgggagattattgtcagtgacgccgagaggaagaaacagtccggggagaaactg
ccagatccacctcaaccatcaacaggagggcgaggaaggagatacgacagctcagcagct
gcttctcggccccttgctgttgctccaggaattgaaatacatggggaaacaccacaaccc
aagatggaacctgccggtcaacctcctcgtggcccgcaattttcagcctttggaggagtt
cctatcgcacaggctcctgtccagcagcaaccaattgttcagtcacaacaacccattatc
aatcagcatcctaccgctcaaccagttactcaggttatgtcacctggcccaagacctttg
caagcccctgtacaacaacaatttagacttaacgaacgcgagcctgcagcacgcgtaccg
cttccacagaaagcctctgtcagaccccctggcgtggagccacgagagcaacggcctctg
gctgccgcacagccactgcagccgtctcgaaatgaggctgctatgatggaacacaacgct
cagatggaacgtcaaaagatggagatgcagatgcgtgaacaagagcaacgcgagttagct
cgacagtcagaaaggcaaactttacgtgtcaagcaggagcgcgaaatgacaccacagccc
catcattacgagccatatgctcatcaccgccaacaaggaagcctcggcggtcaaccattg
ccgaggccgctacaggagtctggtcgtcctcaatcctatggtcctcctgtgcagcagcaa
gctcctgttcagccagtgcgaaatctgatggaggaacaacccctcacacgctcgcctcag
atgggcacgcctaccagtcgtcccgtgtcttctcttcagcaacgaccctcttcaggctca
atgcacgatacatttggctcagttacaccccaatctggcactccagtccaaactccagca
gcagcacctcctcgtccccaagagcaacgtaagggaggtcttaatatcatgtcgctgctc
aatacggacgatactcctccaaaacccaagcgagtgaatgatgtcacaagcactcctaca
aggccctcgcccactcccccgccccg---------cagcggccgtccacttccagg----
--gccgccatcacaaattcggcgtgagccagaaccatactcgcccttcgctcgaggtacg
cctgtaatgccacctctcaagccaacttatgcggattctcctcagcccccgcacatgggc
acttcgagggcgtcgataggagtatcgcacgaagctgccgctgctgcagacccgcgagac
ttctataggcagaatccttatcagtctgcaaaccatagccgcacaaattcacctcaaggt
ggccatcgctaccctcccccaggcccccctcagtatcagaaccagggatatccaacgtca
tacgccaatacaggccagccagcacatgctggatcaccgggtggtcagtatggccaccct
cgttcacgagaagtcgcccagggtggtcgtgaaacttcttggccgtcgccggcccaacaa
ggtcatcccagcatgcaacagcccgccggctggtcatcgcaaccacctcccaacacatcg
caaccaccgccacaacaacagcagtggcctccgcaacatccttcgtccaaaccccaaaca
ccaggggcgtcatgggccgcatcacaaccaccttctcagccaccccctcaacaaggtcac
cacatgcccatgagagatgatggaagaggcccttactaccctggtggagcgagcatgcca
ccacagcaacatcagatgcagggtcgctatccaactccagtctcgcgtgggcctgagcag
gtg---cctcctcctgggcaagcataccctcgttatgcttctactcctggccctgggcag
ccacgagatcatagagaaatgcctggtcgtagctttacgcccgcgagttacgatgcacgt
gggccgccccctccagggggtcccatgtaccctggccatgatcctcgagatcccagagac
cctcgtgatcccagagacccccgtgatccaagggatccgcgagaaatgatgggaagagga
ggattgaggccacatgaatacgagagacatcaagattactataggagatga
>Fp108
---------------atggaactggaaaaggaaagggcacctttgatgtctcttc-----
------------------------------------------------------------
------------------------------------------------------------
-------gtccatcgccgcgcgatcgctcacccgaccgatttgatagaggcgctcagtat
cccgacggtgacagacgccgaccgtctgaagttcgaacaggcaatggcggctttcctccc
aaccgcgactttggcgacccattgcggcgcgagcctcctcgcggcccaaaagccttgatc
gacgcaccgagtggaccccgtggcggagggttcggaggggattttagaggtcggggtcgg
gggcgcggtcgcggatggtcttcaagggacgatagccgagatcggggtcgagacagggac
atggactttcgtgatcgttaccgcgatgaccgaagccgtgagcgtgatcgcgatagggag
tggcgcgagcctagagatttccgttcacgtcgctctcctatcggccgcgcaagatcacct
aatcgagacttccgagatagagaccgtgatggacctctgggcgtagacgcagataggtcc
aggcgcggttctcgagatggggggccgccctctgcaggatcatcatcttctgatccccag
tttaacatggcgccttatcctcgtggcggaggtttccatcgaggacgtgggcgaggaaga
ggagattggacttcggaaagagggcgcggacgaggaccatatatggacgataggggtgat
cgctacccacgaagtcggtctcaagagggtcgatggggtagggatcgtgatgatagagat
cgcatggagcgaatggatcgttatgctgacccagagacccgacacag---ccgagacgaa
cgtggagacaatcgagatcgcgaattgttcagaaacaaaatggaagctcgcgccaacgca
ggtcacgactcaggactgtctagtaaggaagtgtcgccgcctcctcctgttgtaccatct
gctcctacctttggatcttcgatcagccgagggctgagcataggagaggggtatgtttcc
gccagcgctgccacgaagataccgcctaccgcaccccgcgcttttggcgatcggcctccg
tcagctggacatgatccagctatgcctcc------catgggtatgggtaagccgatgatg
catgatggtccttcgattccagtcggccctcgagcccagcaacctcctcccccaagacct
tccagcaagcaatggatcaaccctaaccttaaaaaggcaccggattcgccaaagatgatg
agatccccgagttttgtacagcagcgaccggctatacgacgtggtagttctcagtacgat
cattataatgaggatgagaggcgaccgcgtagtagcgatgcaaagtcagacactcattat
gacaatcgggctcggtccaattatagcgcggagccaggagaaatcaccgtcaaatccgag
cgagaatctcaatctgcaagagcatcaatcgacagagacacacggcctatcaatgcttct
aggcgggattcttatcgctctggtccatcgcctaccatggagaacatgcccagattcagc
caggtatctgaggatcgtgcaagagagatgagagaacctcccaaagaagcccccaaagaa
gcccctaaagaagcccctaaggaatcgccaaagcggaagcgtgttcgaccagttatcaag
gtggtcaggtttgaagtcccccctaaaccagagcctgtggaacagaactcggaatccgat
gacgacgacgacatggccgactactttgacatggaaattgggaaaacggaggctgaattg
agcaaacttgaggggccgaagttgcctactcaggtcatggctcggtttgcggctctttct
catggatctatggtcaagattgtcggggaacaggatggactgctcaggatggtagaagag
ctccccgaggcggcaaacaagcttgtcgttgagaaaatcaaggaacctgcacctgacgaa
gaacatgaaaaggcggacgtggaaatggcaaatacttccgaaaatgcaaacgaagtcaag
tccgaaccaccgcagcagccacaccaggaagacatggagttggagccggagcctgagatt
catgtcaggggttcggaggaaccagatgttgagccggtcccgaagccattgcctgaaatc
accaaagagccgacagagcaggttatcgaacagtctatcgacaaacccgagaaatccgtg
gaatccaccgagaacactgctaagaaacccggagagagacagagcgttgaatctgtcgcg
cagcttgacaagagacca------------------gcccacgaggatgtagaagaaaat
tttaacgagaagcctcttgagaaacttgccgcgaagcctgtcgaggatattgttgaggat
gctgcacagcagcctgttgaggaaaccggcaaacaagaacctattgcatcagcacttgaa
cccgagattgatgaaatggatgttgacgaacctgccgtcgaggctgcaccagccgcgtcc
gggacctcgatgcctgttgctgacagagaagttgaagatccaactcctgcgacacctgaa
actgccatcaaggaacttccagttgaacctatggagattagcgacatgactttacgcaca
gtcaaagaatctcctgtggagaaaccaaaagatgacaactcaagtgagatgcccgtcgac
gcccgtcccgaaacaccctcgcaggtacagaaagagggattagatgatactccttccggg
acagccacagggaagcacgaccaaaatgttatcaaaactccagtgaaagttcctgccgaa
cctcaaatcgagactcctgcaaacaagtctgaaaccagtcttcacaggcacatcgagaat
cacaacacccccgttactgtcattgcaccaaacgtcgttttacaaaccaccgagacagct
tcgaagccacctagcacaccatcgcaggttgacgacgacgaaaccgagtccgaggatgat
tccttcatgaatatggatactgtccgacaatatatgaccacgccgccaatcgatagcctc
cctaacttcagctgtcagccttgggaccaggacaaggagttcatgggcactctcgaatca
gactcgttccttgacggctttgttcttgaacatttgaataagctgcatttggaaaagtct
gcagagcaggaccatgataagaagatctactctgacaactatcatcattacctggacttt
actatgtcaaacgatcctgctgctgtaaagagccgtggaaagttctcggtctcgacaggc
attgaattcaccggcacggtgacccctgagccaaaacacgagggaagcggccgtgggcgt
cgtttcgcaactgaacgagacctcgaacgtgttctacaagcatcaatgcgcgaagacgaa
gaaagaagagagcgtgagcttcgaatgcagcaggaaaagtaccgcactgacaaggaagct
gtcatcccggatatgatttggacgcaggaagaaaaggacaatactaactatattgacaag
agtggatacacgcctgttgaccgattagtatcagcatggcgtgtcttgcctccggtcaat
aacttcaccgaggaagaggccggtctgttcgagaaaagatacttggaagcacccaagcaa
tggggcagagttgcggaagctatcccgcaccgtaacttcggcgcttgcatccagtattat
tacatgaacaagaagaacctcaacctgaaagagaaactcaagaagcagcctaagaggcgc
agaaagggtaaggggaagcaaaggtctagtgcactggtatcggaattgggcaacggcgac
ggagagacagaggaaaaccatgatacaggagagaacggtgagagaagacgaccgcgacga
gcggctgcgcctacttggggctttgaacaacccccaattgacacagaggcctcgacgccc
aatgctacacctggtaggcgtggaggttctgcaaaggttgatcatcccgaaaaagtggac
ggaagaaagagacgaagaggtcccaaggaaaaggaacccaaagcaccgaaatcaaaccag
actttggctgcggcaccagggcctgccaagggccgctcgaggtccaactcaagagctctc
aacacagatggcaccacgactcctttgccagttcctgaaggtcatcgtctcccaactcaa
ttcgagcagcacccagccgggatccagcctcccttctctgtgcagccacagcccatgcag
acattggaacgtcctccaccagttgcttccacgtccctctcggaggtaatggcagcaccg
tcacttcgacctgacccacctccacaacctgccatggctactttcaacttgactcaccag
tcatcagaacgtaaagcaccgactcaagcatctagttactggagtgtgtctgaatctaat
gacttcccacatctcctacgctcgttcggctcggactggacagctatcgcggcccacatg
ggctctaaaactgctgtcatggtgaagaattattatgttcgtcaaaaggatcaaggcaag
tccgaatgggagattattgtcagtgacgccgagaggaagaaacagtccggggagaaactg
ccagatccacctcaaccatcaacaggagggcgaggaaggagatacgacagctcagcagct
gcttctcggccccttgctgttgctccaggaattgaaatacatggggaaacaccacaaccc
aagatggaacctgccggtcaacctcctcgtggcccgcaattttcagcctttggaggagtt
cctatcgcacaggctcctgtccagcagcaaccaattgttcagtcacaacaacccattatc
aatcagcatcctaccgctcaaccagttactcaggttatgtcacctggcccaagacctttg
caagcccctgtacaacaacaatttagacttaacgaacgcgagcctgcagcacgcgtaccg
cttccacagaaagcctctgtcagaccccctggcgtggagccacgagagcaacggcctctg
gctgccgcacagccactgcagccgtctcgaaatgaggctgctatgatggaacacaacgct
cagatggaacgtcaaaagatggagatgcagatgcgtgaacaagagcaacgcgagttagct
cgacagtcagaaaggcaaactttacgtgtcaagcaggagcgcgaaatgacaccacagccc
catcattacgagccatatgctcatcaccgccaacaaggaagcctcggcggtcaaccattg
ccgaggccgctacaggagtctggtcgtcctcaatcctatggtcctcctgtgcagcagcaa
gctcctgttcagccagtgcgaaatctgatggaggaacaacccctcacacgctcgcctcag
atgggcacgcctaccagtcgtcccgtgtcttctcttcagcaacgaccctcttcaggctca
atgcacgatacatttggctcagttacaccccaatctggcactccagtccaaactccagca
gcagcacctcctcgtccccaagagcaacgtaagggaggtcttaatatcatgtcgctgctc
aatacggacgatactcctccaaaacccaagcgagtgaatgatgtcacaagcactcctaca
aggccctcgcccactcccccgccccg---------cagcggccgtccacttccagg----
--gccgccatcacaaattcggcgtgagccagaaccatactcgcccttcgctcgaggtacg
cctgtaatgccacctctcaagccaacttatgcggattctcctcagcccccgcacatgggc
acttcgagggcgtcgataggagtatcgcacgaagctgccgctgctgcagacccgcgagac
ttctataggcagaatccttatcagtctgcaaaccatagccgcacaaattcacctcaaggt
ggccatcgctaccctcccccaggcccccctcagtatcagaaccagggatatccaacgtca
tacgccaatacaggccagccagcacatgctggatcaccgggtggtcagtatggccaccct
cgttcacgagaagtcgcccagggtggtcgtgaaacttcttggccgtcgccggcccaacaa
ggtcatcccagcatgcaacagcccgccggctggtcatcgcaaccacctcccaacacatcg
caaccaccgccacaacaacagcagtggcctccgcaacatccttcgtccaaaccccaaaca
ccaggggcgtcatgggccgcatcacaaccaccttctcagccaccccctcaacaaggtcac
cacatgcccatgagagatgatggaagaggcccttactaccctggtggagcgagcatgcca
ccacagcaacatcagatgcagggtcgctatccaactccagtctcgcgtgggcctgagcag
gtg---cctcctcctgggcaagcataccctcgttatgcttctactcctggccctgggcag
ccacgagatcatagagaaatgcctggtcgtagctttacgcccgcgagttacgatgcacgt
gggccgccccctccagggggtcccatgtaccctggccatgatcctcgagatcccagagac
cctcgtgatcccagagacccccgtgatccaagggatccgcgagaaatgatgggaagagga
ggattgaggccacatgaatacgagagacatcaagattactataggagatga
>Fp118
---------------atggaactggaaaaggaaagggcacctttgatgtctcttc-----
------------------------------------------------------------
------------------------------------------------------------
-------gtccatcgccgcgcgatcgctcacccgaccgatttgatagaggcgctcagtat
cccgacggtgacagacgccgaccgtctgaagttcgaacaggcaatggcggctttcctccc
aaccgcgactttggcgacccattgcggcgcgagcctcctcgcggcccaaaagccttgatc
gacgcaccgagtggaccccgtggcggagggttcggaggggattttagaggtcggggtcgg
gggcgcggtcgcggatggtcttcaagggacgatagccgagatcggggtcgagacagggac
atggactttcgtgatcgttaccgcgatgaccgaagccgtgagcgtgatcgcgatagggag
tggcgcgagcctagagatttccgttcacgtcgctctcctatcggccgcgcaagatcacct
aatcgagacttccgagatagagaccgtgatggacctctgggcgtagacgcagataggtcc
aggcgcggttctcgagatggggggccgccctctgcaggatcatcatcttctgatccccag
tttaacatggcgccttatcctcgtggcggaggtttccatcgaggacgtgggcgaggaaga
ggagattggacttcggaaagagggcgcggacgaggaccatatatggacgataggggtgat
cgctacccacgaagtcggtctcaagagggtcgatggggtagggatcgtgatgatagagat
cgcatggagcgaatggatcgttatgctgacccagagacccgacacag---ccgagacgaa
cgtggagacaatcgagatcgcgaattgttcagaaacaaaatggaagctcgcgccaacgca
ggtcacgactcaggactgtctagtaaggaagtgtcgccgcctcctcctgttgtaccatct
gctcctacctttggatcttcgatcagccgagggctgagcataggagaggggtatgtttcc
gccagcgctgccacgaagataccgcctaccgcaccccgcgcttttggcgatcggcctccg
tcagctggacatgatccagctatgcctcc------catgggcatgggtaagccgatgatg
catgatggtccttcgattccagtcggccctcgagcccagcaacctcctcccccaagacct
tccagcaagcaatggatcaaccctaaccttaaaaaggcaccggattcgccaaagatgatg
agatccccgagttttgtacagcagcgaccggctatacgacgtggtagttctcagtacgat
cattataatgaggatgagaggcgaccgcgtagtagcgatgcaaagtcagacactcattat
gacaatcgggctcggtccaattatagcgcggagccaggagaaatcaccgtcaaatccgag
cgagaatctcaatctgcaagagcatcaatcgacagagacacacggcctatcaatgcttct
aggcgggattcttatcgctctggtccatcgcctaccatggagaacatgcccagattcagc
caggtatctgaggatcgtgcaagagagatgagagaacctcccaaagaagcccccaaagaa
gcccctaaagaagcccctaaggaatcgccaaagcggaagcgtgttcgaccagttatcaag
gtggtcaggtttgaagtcccccctaaaccagagcctgtggaacagaactcggaatccgat
gacgacgacgacatggccgactactttgacatggaaattgggaaaacggaggctgaattg
agcaaacttgaggggccgaagttgcctactcaggtcatggctcggtttgcggctctttct
catggatctatggtcaagattgtcggggaacaggatggactgctcaggatggtagaagag
ctccccgaggcggcaaacaagcttgtcgttgagaaaatcaaggaacctgcacctgacgaa
gaacatgaaaaggcggacgtggaaatggcaaatacttccgaaaatgcaaacgaagtcaag
tccgaaccaccgcagcagccacaccaggaagacatggagttggagccggagcctgagatt
catgtcaggggttcggaggaaccagatgttgagccggtcccgaagccattgcctgaaatc
accaaagagccgacagagcaggttatcgaacagtctatcgacaaacccgagaaatccgtg
gaatccaccgagaacactgctaagaaacccggagagagacagagcgttgaatctgtcgcg
cagcttgacaagagacca------------------gcccacgaggatgtagaagaaaat
tttaacgagaagcctcttgagaaacttgccgcgaagcctgtcgaggatattgttgaggat
gctgcacagcagcctgttgaggaaaccggcaaacaagaacctattgcatcagcacttgaa
cccgagattgatgaaatggatgttgacgaacctgccgtcgaggctgcaccagccgcgtcc
gggacctcgatgcctgttgctgacagagaagttgaagatccaactcctgcgacacctgaa
actgccatcaaggaacttccagttgaacctatggagattagcgacatgactttacgcaca
gtcaaagaatctcctgtggagaaaccaaaagatgacaactcaagtgagatgcccgtcgac
gcccgtcccgaaacaccctcgcaggtacagaaagagggattagatgatactccttccggg
acagccacagggaagcacgaccaaaatgttatcaaaactccagtgaaagttcctgccgaa
cctcaaatcgagactcctgcaaacaagtctgaaaccagtcttcacaggcacatcgagaat
cacaacacccccgttactgtcattgcaccaaacgtcgttttacaaaccaccgagacagct
tcgaagccacctagcacaccatcgcaggttgacgacgacgaaaccgagtccgaggatgat
tccttcatgaatatggatactgtccgacaatatatgaccacgccgccaatcgatagcctc
cctaacttcagctgtcagccttgggaccaggacaaggagttcatgggcactctcgaatca
gactcgttccttgacggctttgttcttgaacatttgaataagctgcatttggaaaagtct
gcagagcaggaccatgataagaagatctactctgacaactatcatcattacctggacttt
actatgtcaaacgatcctgctgctgtaaagagccgtggaaagttctcggtctcgacaggc
attgaattcaccggcacggtgacccctgagccaaaacacgagggaagcggccgtgggcgt
cgtttcgcaactgaacgagacctcgaacgtgttctacaagcatcaatgcgcgaagacgaa
gaaagaagagagcgtgagcttcgaatgcagcaggaaaagtaccgcactgacaaggaagct
gtcatcccggatatgatttggacgcaggaagaaaaggacaatactaactatattgacaag
agtggatacacgcctgttgaccgattagtatcagcatggcgtgtcttgcctccggtcaat
aacttcaccgaggaagaggccggtctgttcgagaaaagatacttggaagcacccaagcaa
tggggcagagttgcggaagctatcccgcaccgtaacttcggcgcttgcatccagtattat
tacatgaacaagaagaacctcaacctgaaagagaaactcaagaagcagcctaagaggcgc
agaaagggtaaggggaagcaaaggtctagtgcactggtatcggaattgggcaacggcgac
ggagagacagaggaaaaccatgatacaggagagaacggtgagagaagacgaccgcgacga
gcggctgcgcctacttggggctttgaacaacccccaattgacacagaggcctcgacgccc
aatgctacacctggtaggcgtggaggttctgcaaaggttgatcatcccgaaaaagtggac
ggaagaaagagacgaagaggtcccaaggaaaaggaacccaaagcaccgaaatcaaaccag
actttggctgcggcaccagggcctgccaagggccgctcgaggtccaactcaagagctctc
aacacagatggcaccacgactcctttgccagttcctgaaggtcatcgtctcccaactcaa
ttcgagcagcacccagccgggatccagcctcccttctctgtgcagccacagcccatgcag
acattggaacgtcctccaccagttgcttccacgtccctctcggaggtaatggcagcaccg
tcacttcgacctgacccacctccacaacctgccatggctactttcaacttgactcaccag
tcatcagaacgtaaagcaccgactcaagcatctagttactggagtgtgtctgaatctaat
gacttcccacatctcctacgctcgttcggctcggactggacagctatcgcggcccacatg
ggctctaaaactgctgtcatggtgaagaattattatgttcgtcaaaaggatcaaggcaag
tccgaatgggagattattgtcagtgacgccgagaggaagaaacagtccggggagaaactg
ccagatccacctcaaccatcaacaggagggcgaggaaggagatacgacagctcagcagct
gcttctcggccccttgctgttgctccaggaattgaaatacatggggaaacaccacaaccc
aagatggaacctgccggtcaacctcctcgtggcccgcaattctcagcctttggaggagtt
cctatcgcacaggctcctgtccagcagcaaccaattgttcagtcacaacaacccattatc
aatcagcatcctaccgctcaaccagttactcaggttatgtcacctggcccaagacctttg
caagcccctgtacaacaacaatttagacttaacgaacgcgagcctgcagcacgcgtaccg
cttccacagaaagcctctgtcagacctcctggcgtggagccacgagagcaacggcctctg
gctgccgcacagccactgcagccgtctcgaaatgaggctgctatgatggaacacaacgct
cagatggaacgtcaaaagatggagatgcagatgcgtgaacaagagcaacgcgagttagct
cgacagtcagaaaggcaaactttacgtgtcaagcaggagcgcgaaatgacaccacagccc
catcattacgagccatatgctcatcaccgccaacaaggaagcctcggcggtcaaccattg
ccgaggccgctacaggagtctggtcgtcctcaatcctatggtcctcctgtgcagcagcaa
gctcctgttcagccagtgcgaaatctgatggaggaacaacccctcacacgctcgcctcag
atgggcacgcctaccagtcgtcccgtgtcttctcttcagcaacgaccctcttcaggctca
atgcacgatacatttggctcagttacaccccaatctggcactccagtccaaactccagca
gcagcacctcctcgtccccaagagcaacgtaagggaggtcttaatatcatgtcgctgctc
aatacggacgatactcctccaaaacccaagcgagtgaatgatgtcacaagcactcctaca
aggccctcgcccactcccccgccccg---------cagcggccgtccacttccagg----
--gccgccatcacaaattcggcgtgagccagaaccatactcgcccttcgctcgaggtacg
cctgtaatgccacctctcaagccaacttatgcggattctcctcagcccccgcacatgggc
acttcgagggcgtcgataggagtatcgcacgaagctgccgctgctgcagacccgcgagac
ttctataggcagaatccttatcagtctgcaaaccatagccgcacaaattcacctcaaggt
ggccatcgctaccctcccccaggcccccctcagtatcagaaccagggatatccaacgtca
tacgccaatacaggccagccagcacatgctggatcaccgggtggtcagtatggccaccct
cgttcacgagaagtcgcccagggtggtcgtgaaacttcttggccgtcgccggcccaacaa
ggtcatcccagcatgcaacagcccgccggctggtcatcgcaaccacctcccaacacatcg
caaccaccgccacaacaacagcagtggcctccgcaacatccttcgtccaaaccccaaaca
ccaggggcgtcatgggccgcatcacaaccaccttctcagccaccccctcaacaaggtcac
cacatgcccatgagagatgatggaagaggcccttactaccctggtggagcgagcatgcca
ccacagcaacatcagatgcagggtcgctatccaactccagtctcgcgtgggcctgagcag
gtg---cctcctcctgggcaagcataccctcgttatgcttctactcctggccctgggcag
ccacgagatcatagagaaatgcctggtcgtagctttacgcccgcgagttacgatgcacgt
gggccgccccctccagggggtcccatgtaccctggccatgatcctcgagatcccagagac
cctcgtgatcccagagacccccgtgatccaagggatccgcgagaaatgatgggaagagga
ggattgaggccacatgaatacgagagacatcaagattactataggagatga
>Fp122
---------------atggaactggaaaaggaaagggcacctttgatgtctcttc-----
------------------------------------------------------------
------------------------------------------------------------
-------gtccatcaccgcgcgatcgctcacccgaccgatttgatagaggcgctcagtat
cccgacggtgacagacgccgaccgtctgaagttcgaacaggcaatggcggctttcctccc
aaccgcgactttggcgacccattgcggcgcgagcctcctcgcggcccaaaagccttgatc
gacgcaccgagtggaccccgtggcggagggttcggaggggattttagaggtcggggtcgg
gggcgcggtcgcggatggtcttcaagggacgatagccgagatcggggtcgagacagggac
atggactttcgtgatcgttaccgcgatgaccgaagccgtgagcgtgatcgcgatagggag
tggcgcgagcctagagatttccgttcacgtcgctctcctatcggccgcgcaagatcacct
aatcgagacttccgagatagagaccgtgatggacctctgggcgtagacgcagataggtcc
aggcgcggttctcgagatggggggccgccctctgcaggatcatcatcttctgatccccag
tttaacatggcgccttatcctcgtggcggaggtttccatcgaggacgtgggcgaggaaga
ggagattggacttcggaaagagggcgcggacgaggaccatatatggacgataggggtgat
cgctacccacgaagtcggtctcaagagggtcgatggggtagggatcgtgatgatagagat
cgcatggagcgaatggatcgttatgctgacccagagacccgacacag---ccgagacgaa
cgtggagacaatcgagatcgcgaattgttcagaaacaaaatggaagctcgcgccaacgca
ggtcacgactcaggactgtctagtaaggaagtgtcgccgcctcctcctgttgtaccatct
gctcctatctttggatcttcgatcagccgagggctgagcataggagaggggtatgtttcc
gccagcgctgccacgaagataccgcctaccgcaccccgcgcttttggcgatcggcctccg
tcagctggacatgatccagctatgcctcc------catgggcatgggtaagccgatgatg
catgatggtccttcgattccagtcggccctcgagcccagcaacctcctcccccaagacct
tccagcaagcaatggatcaaccctaaccttaaaaaggcaccggattcgccaaagatgatg
agatccccgagttttgtacagcagcgaccggctatacgacgtggtagttctcagtacgat
cattataatgaggatgagaggcgaccgcgtagtagcgatgcaaagtcagacactcattat
gacaatcgggctcggtccaattatagcgcggagccaggagaaatcaccgtcaaatccgag
cgagaatctcaatctgcaagagcatcaatcgacagagacacacggcctatcaatgcttct
aggcgggattcttatcgctctggtccatcgcctaccatggagaacatgcccagattcagc
caggtatctgaggatcgtgcaagagagatgagagaacctcccaaagaagcccccaaagaa
gcccctaaagaagcccctaaggaatcgccaaagcggaagcgtgttcgaccagttatcaag
gtggtcaggtttgaagtcccccctaaaccagagcctgtggaacagaactcggaatccgat
gacgacgacgacatggccgactactttgacatggaaattgggaaaacggaggctgaattg
agcaaacttgaggggccgaagttgcctactcaggtcatggctcggtttgcggctctttct
catggatctatggtcaagattgtcggggaacaggatggactgctcaggatggtagaagag
ctccccgaggcggcaaacaagcttgtcgttgagaaaatcaaggaacctgcacctgacgaa
gaacatgaaaaggcggacgtggaaatggcaaatacttccgaaaatgcaaacgaagtcaag
tccgaaccaccgcagcagccacaccaggaagacatggagttggagccggagcctgagatt
catgtcaggggttcggaggaaccagatgttgagccggtcccgaagccattgcctgaaatc
accaaagagccgacagagcaggttatcgaacagtctatcgacaaacccgagaaatccgtg
gaatccaccgagaacactgctaagaaacccggagagagacacagcgttgaatctgtcgcg
cagcttgacaagagacca------------------gcccacgaggatgtagaagaaaat
tttaacgagaagcctcttgagaaacttgccgcgaagcctgtcgaggatattgttgaggat
gctgcacagcagcctgttgaggaaaccggcaaacaagaacctattgcatcagcacttgaa
cccgagattgatgaaatggatgttgacgaacctgccgtcgaggctgcaccagccgcgtcc
gggacctcgatgcctgttgctgacagagaagttgaagatccaactcctgcgacacctgaa
actgccatcaaggaacttccagttgaacctatggagattagcgacatgactttacgcaca
gtcaaagaatctcctgtggagaaaccaaaagatgacaactcaagtgagatgcccgtcgac
gcccgtcccgaaacaccctcgcaggtacagaaagagggattagatgatactccttccggg
acagccacagggaagcacgaccaaaatgttatcaaaactccagtgaaagttcctgccgaa
cctcaaatcgagactcctgcaaacaagtctgaaaccagtcttcacaggcacatcgagaat
cacaacacccccgttactgtcattgcaccaaacgtcgttttacaaaccaccgagacagct
tcgaagccacctagcacaccatcgcaggttgacgacgacgaaaccgagtccgaggatgat
tccttcatgaatatggatactgtccgacaatatatgaccacgccgccaatcgatagcctc
cctaacttcagctgtcagccttgggaccaggacaaggagttcatgggcactctcgaatca
gactcgttccttgacggctttgttcttgaacatttgaataagctgcatttggaaaagtct
gcagagcaggaccatgataagaagatctactctgacaactatcatcattacctggacttt
actatgtcaaacgatcctgctgctgtaaagagccgtggaaagttctcggtctcgacaggc
attgaattcaccggcacggtgacccctgagccaaaacacgagggaagcggccgtgggcgt
cgtttcgcaactgaacgagacctcgaacgtgttctacaagcatcaatgcgcgaagacgaa
gaaagaagagagcgtgagcttcgaatgcagcaggaaaagtaccgcactgacaaggaagct
gtcatcccggatatgatttggacgcaggaagaaaaggacaatactaactatattgacaag
agtggatacacgcctgttgaccgattagtatcagcatggcgtgtcttgcctccggtcaat
aacttcaccgaggaagaggccggtctgttcgagaaaagatacttggaagcacccaagcaa
tggggcagagttgcggaagctatcccgcaccgtaacttcggcgcttgcatccagtattat
tacatgaacaagaagaacctcaacctgaaagagaaactcaagaagcagcctaagaggcgc
agaaagggtaaggggaagcaaaggtctagtgcactggtatcggaattgggcaacggcgac
ggagagacagaggaaaaccatgatacaggagagaacggtgagagaagacgaccgcgacga
gcggctgcgcctacttggggctttgaacaacccccaattgacacagaggcctcgacgccc
aatgctacacctggtaggcgtggaggttctgcaaaggttgatcatcccgaaaaagtggac
ggaagaaagagacgaagaggtcccaaggaaaaggaacccaaagcaccgaaatcaaaccag
actttggctgcggcaccagggcctgccaagggccgctcgaggtccaactcaagagctctc
aacacagatggcaccacgactcctttgccagttcctgaaggtcatcgtctcccaactcaa
ttcgagcagcacccagccgggatccagcctcccttctctgtgcagccacagcccatgcag
acattggaacgtcctccaccagttgcttccacgtccctctcggaggtaatggcagcaccg
tcacttcgacctgacccacctccacaacctgccatggctactttcaacttgactcaccag
tcatcagaacgtaaagcaccgactcaagcatctagttactggagtgtgtctgaatctaat
gacttcccacatctcctacgctcgttcggctcggactggacagctatcgcggcccacatg
ggctctaaaactgctgtcatggtgaagaattattatgttcgtcaaaaggatcaaggcaag
tccgaatgggagattattgtcagtgacgccgagaggaagaaacagtccggggagaaactg
ccagatccacctcaaccatcaacaggagggcgaggaaggagatacgacagctcagcagct
gcttctcggccccttgctgttgctccaggaattgaaatacatggggaaacaccacaaccc
aagatggaacctgccggtcaacctcctcgtggcccgcaattctcagcctttggaggagtt
cctatcgcacaggctcctgtccagcagcaaccaattgttcagtcacaacaacccattatc
aatcagcatcctaccgctcaaccagttactcaggttatgtcacctggcccaagacctttg
caagcccctgtacaacaacaatttagacttaacgaacgcgagcctgcagcacgcgtaccg
cttccacagaaagcctctgtcagacctcctggcgtggagccacgagagcaacggcctctg
gctgccgcacagccactgcagccgtctcgaaatgaggctgctatgatggaacacaacgct
cagatggaacgtcaaaagatggagatgcagatgcgtgaacaagagcaacgcgagttagct
cgacagtcagaaaggcaaactttacgtgtcaagcaggagcgcgaaatgacaccacagccc
catcattacgagccatatgctcatcaccgccaacaaggaagcctcggcggtcaaccattg
ccgaggccgctacaggagtctggtcgtcctcaatcctatggtcctcctgtgcagcagcaa
gctcctgttcagccagtgcgaaatctgatggaggaacaacccctcacacgctcgcctcag
atgggcacgcctaccagtcgtcccgtgtcttctcttcagcaacgaccctcttcaggctca
atgcacgatacatttggctcagttacaccccaatctggcactccagtccaaactccagca
gcagcacctcctcgtccccaagagcaacgtaagggaggtcttaatatcatgtcgctgctc
aatacggacgatactcctccaaaacccaagcgagtgaatgatgtcacaagcactcctaca
aggccctcgcccactcccccgccccg---------cagcggccgtccacttccagg----
--gccgccatcacaaattcggcgtgagccagaaccatactcgcccttcgctcgaggtacg
cctgtaatgccacctctcaagccaacttatgcggattctcctcagcccccgcacatgggc
acttcgagggcgtcgataggagtatcgcacgaagctgccgctgctgcagacccgcgagac
ttctataggcagaatccttatcagtctgcaaaccatagccgcacaaattcacctcaaggt
ggccatcgctaccctcccccaggcccccctcagtatcagaaccagggatatccaacgtca
tacgccaatacaggccagccagcacatgctggatcaccgggtggtcagtatggccaccct
cgttcacgagaagtcgcccagggtggtcgtgaaacttcttggccgtcgccggcccaacaa
ggtcatcccagcatgcaacagcccgccggctggtcatcgcaaccacctcccaacacatcg
caaccaccgccacaacaacagcagtggcctccgcaacatccttcgtccaaaccccaaaca
ccaggggcgtcatgggccgcatcacaaccaccttctcagccaccccctcaacaaggtcac
cacatgcccatgagagatgatggaagaggcccttactaccctggtggagcgagcatgcca
ccacagcaacatcagatgcagggtcgctatccaactccagtctcgcgtgggcctgagcag
gtgcctcctcctcctgggcaagcataccctcgttatgcttctactcctggccctgggcag
ccacgagatcatagagaaatgcctggtcgtagctttacgcccgcgagttacgatgcacgt
gggccgccccctccagggggtcccatgtaccctggccatgatcctcgagatcccagagac
cctcgtgatcccagagacccccgtgatccaagggatccgcgagaaatgatgggaagagga
ggattgaggccacatgaatacgagagacatcaagattactataggagatga
>Fp125
---------------atggaactggaaaaggaaagggcacctttgatgtctcttc-----
------------------------------------------------------------
------------------------------------------------------------
-------gtccatcgccgcgcgatcgctcacccgaccgatttgatagaggcgctcagtat
cccgacggtgacagacgccgaccgtctgaagttcgaacaggcaatggcggctttcctccc
aaccgcgactttggcgacccattgcggcgcgagcctcctcgcggcccaaaagccttgatc
gacgcaccgagtggaccccgtggcggagggttcggaggggattttagaggtcggggtcgg
gggcgcggtcgcggatggtcttcaagggacgatagccgagatcggggtcgagacagggac
atggactttcgtgatcgttaccgcgatgaccgaagccgtgagcgtgatcgcgatagggag
tggcgcgagcctagagatttccgttcacgtcgctctcctatcggccgcgcaagatcacct
aatcgagacttccgagatagagaccgtgatggacctctgggcgtagacgcagataggtcc
aggcgcggttctcgagatggggggccgccctctgcaggatcatcatcttctgatccccag
tttaacatggcgccttatcctcgtggcggaggtttccatcgaggacgtgggcgaggaaga
ggagattggacttcggaaagagggcgcggacgaggaccatatatggacgataggggtgat
cgctacccacgaagtcggtctcaagagggtcgatggggtagggatcgtgatgatagagat
cgcatggagcgaatggatcgttatgctgacccagagacccgacacag---ccgagacgaa
cgtggagacaatcgagatcgcgaattgttcagaaacaaaatggaagctcgcgccaacgca
ggtcacgactcaggactgtctagtaaggaagtgtcgccgcctcctcctgttgtaccatct
gctcctacctttggatcttcgatcagccgagggctgagcataggagaggggtatgtttcc
gccagcgctgccacgaagataccgcctaccgcaccccgcgcttttggcgatcggcctccg
tcagctggacatgatccagctatgcctcc------catgggcatgggtaagccgatgatg
catgatggtccttcgattccagtcggccctcgagtccagcaacctcctcccccaagacct
tccagcaagcaatggatcaaccctaaccttaaaaaggcaccggattcgccaaagatgatg
agatccccgagttttgtacagcagcgaccggctatacgacgtggtagttctcagtacgat
cattataatgaggatgagaggcgaccgcgtagtagcgatgcaaagtcagacactcattat
gacaatcgggctcggtccaattatagcgcggagccaggagaaatcaccgtcaaatccgag
cgagaatctcaatctgcaagagcatcaatcgacagagacacacggcctatcaatgcttct
aggcgggattcttatcgctctggtccatcgcctaccatggagaacatgcccagattcagc
caggtatctgaggatcgtgcaagagagatgagagaacctcccaaagaagcccccaaagaa
gcccctaaagaagcccctaaggaatcgccaaagcggaagcgtgttcgaccagttatcaag
gtggtcaggtttgaagtcccccctaaaccagagcctgtggaacagaactcggaatccgat
gacgacgacgacatggccgactactttgacatggaaattgggaaaacggaggctgaattg
agcaaacttgaggggccgaagttgcctactcaggtcatggctcggtttgcggctctttct
catggatctatggtcaagattgtcggggaacaggatggactgctcaggatggtagaagag
ctccccgaggcggcaaacaagcttgtcgttgagaaaatcaaggaacctgcacctgacgaa
gaacatgaaaaggcggacgtggaaatggcaaatacttccgaaaatgcaaacgaagtcaag
tccgaaccaccgcagcagccacaccaggaagacatggagttggagccggagcctgagatt
catgtcaggggttcggaggaaccagatgttgagccggtcccgaagccattgcctgaaatc
accaaagagccgacagagcaggttatcgaacagtctatcgacaaacccgagaaatccgtg
gaatccaccgagaacactgctaagaaacccggagagagacagagcgttgaatctgtcgcg
cagcttgacaagagacca------------------gcccacgaggatgtagaagaaaat
tttaacgagaagcctcttgagaaacttgccgcgaagcctgtcgaggatattgttgaggat
gctgcacagcagcctgttgaggaaaccggcaaacaagaacctattgcatcagcacttgaa
cccgagattgatgaaatggatgttgacgaacctgccgtcgaggctgcaccagccgcgtcc
gggacctcgatgcctgttgctgacagagaagttgaagatccaactcctgcgacacctgaa
actgccatcaaggaacttccagttgaacctatggagattagcgacatgactttacgcaca
gtcaaagaatctcctgtggagaaaccaaaagatgacaactcaagtgagatgcccgtcgac
gcccgtcccgaaacaccctcgcaggtacagaaagagggattagatgatactccttccggg
acagccacagggaagcacgaccaaaatgttatcaaaactccagtgaaagttcctgccgaa
cctcaaatcgagactcctgcaaacaagtctgaaaccagtcttcacaggcacatcgagaat
cacaacacccccgttactgtcattgcaccaaacgtcgttttacaaaccaccgagacagct
tcgaagccacctagcacaccatcgcaggttgacgacgacgaaaccgagtccgaggatgat
tccttcatgaatatggatactgtccgacaatatatgaccacgccgccaatcgatagcctc
cctaacttcagctgtcagccttgggaccaggacaaggagttcatgggcactctcgaatca
gactcgttccttgacggctttgttcttgaacatttgaataagctgcatttggaaaagtct
gcagagcaggaccatgataagaagatctactctgacaactatcatcattacctggacttt
actatgtcaaacgatcctgctgctgtaaagagccgtggaaagttctcggtctcgacaggc
attgaattcaccggcacggtgacccctgagccaaaacacgagggaagcggccgtgggcgt
cgtttcgcaactgaacgagacctcgaacgtgttctacaagcatcaatgcgcgaagacgaa
gaaagaagagagcgtgagcttcgaatgcagcaggaaaagtaccgcactgacaaggaagct
gtcatcccggatatgatttggacgcaggaagaaaaggacaatactaactatattgacaag
agtggatacacgcctgttgaccgattagtatcagcatggcgtgtcttgcctccggtcaat
aacttcaccgaggaagaggccggtctgttcgagaaaagatacttggaagcacccaagcaa
tggggcagagttgcggaagctatcccgcaccgtaacttcggcgcttgcatccagtattat
tacatgaacaagaagaacctcaacctgaaagagaaactcaagaagcagcctaagaggcgc
agaaagggtaaggggaagcaaaggtctagtgcactggtatcggaattgggcaacggcgac
ggagagacagaggaaaaccatgatacaggagagaacggtgagagaagacgaccgcgacga
gcggctgcgcctacttggggctttgaacaacccccaattgacacagaggcctcgacgccc
aatgctacacctggtaggcgtggaggttctgcaaaggttgatcatcccgaaaaagtggac
ggaagaaagagacgaagaggtcccaaggaaaaggaacccaaagcaccgaaatcaaaccag
actttggctgcggcaccagggcctgccaagggccgctcgaggtccaactcaagagctctc
aacacagatggcaccacgactcctttgccagttcctgaaggtcatcgtctcccaactcaa
ttcgagcagcacccagccgggatccagcctcccttctctgtgcagccacagcccatgcag
acattggaacgtcctccaccagttgcttccacgtccctctcggaggtaatggcagcaccg
tcacttcgacctgacccacctccacaacctgccatggctactttcaacttgactcaccag
tcatcagaacgtaaagcaccgactcaagcatctagttactggagtgtgtctgaatctaat
gacttcccacatctcctacgctcgttcggctcggactggacagctatcgcggcccacatg
ggctctaaaactgctgtcatggtgaagaattattatgttcgtcaaaaggatcaaggcaag
tccgaatgggagattattgtcagtgacgccgagaggaagaaacagtccggggagaaactg
ccagatccacctcaaccatcaacaggagggcgaggaaggagatacgacagctcagcagct
gcttctcggccccttgctgttgctccaggaattgaaatacatggggaaacaccacaaccc
aagatggaacctgccggtcaacctcctcgtggcccgcaattctcagcctttggaggagtt
cctatcgcacaggctcctgtccagcagcaaccaattgttcagtcacaacaacccattatc
aatcagcatcctaccgctcaaccagttactcaggttatgtcacctggcccaagacctttg
caagcccctgtacaacaacaatttagacttaacgaacgcgagcctgcagcacgcgtaccg
cttccacagaaagcctctgtcagacctcctggcgtggagccacgagagcaacggcctctg
gctgccgcacagccactgcagccgtctcgaaatgaggctgctatgatggaacacaacgct
cagatggaacgtcaaaagatggagatgcagatgcgtgaacaagagcaacgcgagttagct
cgacagtcagaaaggcaaactttacgtgtcaagcaggagcgcgaaatgacaccacagccc
catcattacgagccatatgctcatcaccgccaacaaggaagcctcggcggtcaaccattg
ccgaggccgctacaggagtctggtcgtcctcaatcctatggtcctcctgtgcagcagcaa
gctcctgttcagccagtgcgaaatctgatggaggaacaacccctcacacgctcgcctcag
atgggcacgcctaccagtcgtcccgtgtcttctcttcagcaacgaccctcttcaggctca
atgcacgatacatttggctcagttacaccccaatctggcactccagtccaaactccagca
gcagcacctcctcgtccccaagagcaacgtaagggaggtcttaatatcatgtcgctgctc
aatacggacgatactcctccaaaacccaagcgagtgaatgatgtcacaagcactcctaca
aggccctcgcccactcccccgccccg---------cagcggccgtccacttccagg----
--gccgccatcacaaattcggcgtgagccagaaccatactcgcccttcgctcgaggtacg
cctgtaatgccacctctcaagccaacttatgcggattctcctcagcccccgcacatgggc
acttcgagggcgtcgataggagtatcgcacgaagctgccgctgctgcagacccgcgagac
ttctataggcagaatccttatcagtctgcaaaccatagccgcacaaattcacctcaaggt
ggccatcgctaccctcccccaggcccccctcagtatcagaaccagggatatccaacgtca
tacgccaatacaggccagccagcacatgctggatcaccgggtggtcagtatggccaccct
cgttcacgagaagtcgcccagggtggtcgtgaaacttcttggccgtcgccggcccaacaa
ggtcatcccagcatgcaacagcccgccggctggtcatcgcaaccacctcccaacacatcg
caaccaccgccacaacaacagcagtggcctccgcaacatccttcgtccaaaccccaaaca
ccaggggcgtcatgggccgcatcacaaccaccttctcagccaccccctcaacaaggtcac
cacatgcccatgagagatgatggaagaggcccttactaccctggtggagcgagcatgcca
ccacagcaacatcagatgcagggtcgctatccaactccagtctcgcgtgggcctgagcag
gtg---cctcctcctgggcaagcataccctcgttatgcttctactcctggccctgggcag
ccacgagatcatagagaaatgcctggtcgtagctttacgcccgcgagttacgatgcacgt
gggccgccccctccagggggtcccatgtaccctggccatgatcctcgagatcccagagac
cctcgtgatcccagagacccccgtgatccaagggatccgcgagaaatgatgggaagagga
ggattgaggccacatgaatacgagagacatcaagattactataggagatga
>Fp13r
atggggtcgcttacgctaaggccacgaactgaggctgcacgcttgaggcttgtcctgtct
tcaatcctgcaaaccttcatcaaagctgcattcatccatcgcaaaaggcactgccgcccc
tacggtgcaacctcattttcattgccctataatcgctgcgccttaatactccgacgcaat
accactaatacatcgccgcgcgatcgctcacccgaccgatttgatagaggcgctcagtat
cccgacggtgacagacgccgaccgtctgaagttcgaacaggcaatggcggctttcctccc
aaccgcgactttggcgacccattgcggcgcgagcctcctcgcggcccaaaagccttgatc
gacgcaccgagtggaccccgtggcggaggtttcggaggagattttagaggtcggggtcgg
gggcgcggtcgcggatggtcttcaagggacgatagccgagatcggggtcgagacagggac
atggactttcgtgatcgttaccgcgatgaccgaagccgtgagcgtgatcgcgatagggag
tggcgcgagcctagagatttccgctcacgtcgctctcctatcggccgcgcaagatcacct
aatcgagacttccgagatagagaccgtgatggacctctgggcgtagacgcagataggtcc
aggcgcggttctcgagatgggggaccgccctctgcaggatcatcatcttctgatccccag
tttaacatggcgccttatcctcgtggcggaggtttccatcgaggacgtgggcgaggaaga
ggagattggacttcggaaagagggcgcggacgaggaccatatatggacgataggggtgat
cgctacccacgaagtcggtctcaagagggtcgatggggtagggatcgtgatgatagagat
cgcatggagcgaatggatcgttatgctgacccagagacccgacacag---ccgagacgaa
cgtggagacaatcgagatcgcgaattgttcagaaacaaaatggaagctcgcgccaacgca
ggccacgactcaggactgtctagtaaggaagtgtcgccgcctcctcctgttgtgccatct
gctcctacctttggatcttcgatcagccgagggctgagcataggagaggggtatgtttcc
gccagcgctgccacgaagataccgcctaccgcaccccgcgcttttggcgatcggcctccg
tcagctggacatgatccagctatgcctcc------catgggcatgggtaagccaatgatg
catgatggtccttcgattccagtcggccctcgagcccagcaacctcctcccccaagacct
tccagcaagcaatggatcaaccctaaccttaaaaaggcaccggattcgccaaagatgatg
agatccccgagttttgtacagcagcgaccggctatacgacgcggtagttctcagtacgat
cattataatgaggatgagaggcgaccgcgtagtagcgatgcaaagtcagacactcattat
gacaatcgggctcggtccaattatagcgcggagccaggagaaatcaccgtcaaatccgag
cgagaatctcaatctgcaagagcatcaatcgacagagacacacggcctatcaacgcttct
aggcgggattcttatcgctctggtccatcgcctaccatggaaaacatgcccagattcagc
caggtatctgaggaccgtgcaagagagatgagagaacctcccaaagaagcccccaaagaa
gcccctaaa------------gaatcgccaaagcggaagcgtgttcgaccagttatcaag
gtggtcaggtttgaagtcccccctaaaccagagcctgtggaacagaactcggaatccgat
gacgacgacgacatggccgactactttgacatggaaattgggaaaacggaggctgaattg
agtaaacttgaggggccgaagttgcctactcaggtcatggctcggtttgcggctctttct
catggatctatggtcaagattgtcggggaacaggatggactgctcaggatggtggaagag
ctccccgaggcggcaaacaagcttgtcgctgagaaaatcaaggaacctgcacctgacgaa
gaacatgaaaaggcggacgtggaaatggcaaatacttccgaaaatgcaaatgaagtcaag
tccgaaccaccgcagcagccacaccaggaagacatggagttggagccggagcctgagatt
catgtcaggggttcggaggaaccagatgttgagccggccccgaagccattgcctgaaatc
accaaagagccgacagagcaggttatcgaacagtctatcgacaaacccgagaaatccgtg
gaatccaccgagaacactgctaagaaacccgtcgagagacagagcgttgaatctgtcgcg
cagcttgacaagagacca------------------gcccacgaggatgtggaagaaaat
tctaacgagaagccttttgagaaacttgccgcgaagcctgtcgaggatattgttgaggat
gctgcacagcagcctgttgaggaaaccggcaaacaagaacctattgcatcagcacttgaa
cccgagattgatgaaatggatgttgacgaacctgccgtcgaggctgcaccagccgcgtcc
gggacctcgatgcctgttgctgacagagaagttaaagatccaactcctgcgacacctgaa
actgccatcaaggaacttccagttgaacctatggagattagcgacatgactttacgcaca
gtcaaagaatctcctgtggagaaaccaaaagatgataacccaagtgagatgcccgtcgac
gcccgtcccgaaacgccctcgcaggtacagaaagagggattaggtgatactccttccgga
acatccacagggaagcacgaccaaaatgttatcaaaactccagtgaaagttcctgccgaa
cctcaaatcgagactcctgcaaacaagtctgaaaccagtcttcacaggcacatcgagact
gacaatacccccgttactgtcattgcaccaaacgtcgttttacaaaccaccgagacagct
tcgaagccacctagcacaccatcgcaggttgacgacgacgaaaccgagtccgaggatgat
tccttcatgaatatggatactgtccgacaatatatgaccacgccgccaatcgatagcctc
cccaacttcagctgtcagccttgggaccaggacaaggagttcatgggcactctcgaatca
gactcgttccttgacggctttgttcttgaacatttgaataagctgcatttggaaaagtct
gcagagcaggatcatgataagaagatctactctgacaactatcatcattacctggacttt
actatgtcaaacgatcctgctgctgtaaagagccgtggaaagttctcggtctcgacaggc
attgaattcaccggcacggtgacccctgagccaaaacacgagggaagcggccgtgggcgt
cgtttcgcaactgaacgagacctcgaacgtgttttacaagcatcaatgcgcgaagacgaa
gaaagaagagagcgtgagcttcgaatgcagcaggaaaagtaccgcactgataaggaagct
gtcatcccggatatgatttggacgcaggaagaaaaggacaatactaactatattgacaag
agtggatacacgcctgttgaccgattagtatcagcatggcgtgtcttgcctccggtcaat
aacttcaccgaggaagaggccggtctgttcgagaaaagatacttggaagcacccaagcaa
tggggcagagttgcggaagctatcccgcaccgtaacttcggcgcttgcatccagtattat
tacatgaacaagaagaacctcaacctgaaagagaaactcaagaagcagcctaagaggcgc
agaaagggtaaggggaagcaaaggtctagtgcactggtatcggaattgggcaacggcgac
ggagagacagaggaaaaccatgatacaggagagaacggtgagagaagacgaccgcgacga
gcggctgcgcctacttggggctttgaacaacctccaattgacacagaggcctcgacgccc
aatgctacacctggtaggcgtggaggttctgcaaaggttgatcatcccgaaaaggtggac
ggaagaaagagacgaagaggtcccaaggaaaaggaacccaaagcaccgaaatcaaaccag
actttggctgcggcaccagggcctgccaagggccgctcgaggtccaactcaagagctctc
aacacagatggcaccacgactcctttgccagttcctgaaggtcatcgtctcccaactcaa
ttcgagcagcacccagccgggatccagcctcccttctctgtgcagccacagcccatgcag
acattggaacgtcctccaccagttgcttccacgtccctctcggaggtaatggcagcaccg
tcacttcgacctgacccacctccacaacctgccatggctactttcaacttgactcaccag
tcatcagaacgtaaagcaccgactcaagcatctagttactggagtgtgtctgaatctaat
gacttcccgcatctcctacgctcgttcggctcggactggacagctatcgcggcccacatg
ggctctaaaactgctgtcatggtgaagaattattatgttcgtcaaaaggatcaaggcaag
tccgaatgggagattattgtcagtgacgccgagaggaagaaacagtccggggagaaactg
ccagatccacctcaaccatcaacaggagggcgaggaaggagatacgacagctcagcagct
gcttctcggccccttgctgttgctccaggaattgaaatacatggggaaacaccacaaccc
aagatggaacctgccggtcaacctcctcgtggcccgcaattctcagcctttggaggagtt
cctatcgcacaggctcctgtccagcagcaaccaattgttcagtcacaacaacccattatc
aatcagcatcctaccgctcaaccagttactcaggttatgtcacctggcccaagacctttg
caagcccctgtacaacaacaatttagacttaacgaacgcgagcctgcagcacgcgtaccg
cttccacagaaagcctctgtcagacctcctggcgtggagccacgagagcaacggcctctg
gctgccgcacagccactgcagccgtctcgaaatgaggctgctatgatggaacacaacgct
cagatggaacgtcaaaagatggagatgcagatgcgtgaacaagagcaacgcgagttagct
cgacagtcagaaaggcaaactttacgtgtcaagcaggagcgcgagatgacaccacagccc
catcattacgagccatatgctcatcaccgccaacaaggaagcctcggcggtcaaccattg
ccgaggccgctacaggagtctggtcgtcctcaatcctatggtcctcctgtgcagcagcaa
gctcctgttcagccagtgcgaaatctgatggaggaacaacccctcacacgctcgcctcag
atgggcacgcctaccagtcgtcccgtgtcttctcttcagcaacgaccctcttcaggctca
atgcacgatacatttggctcagttacaccccaatctggcactccagtccaaactccagca
gcagcacctcctcgtccccaagagcaacgtaagggaggtcttaatatcatgtcgctgctc
aatacggacgatactcctccaaaacccaagcgagtgaatgatgtcacaagcactcctaca
aggccctcgcccactcccccgccccg---------cagcggccgtccacttccagg----
--gccgccatcacaaattcggcgtgagccagaaccatactcgcccttcgctcgaggtacg
cctgtaatgccacctctcaagccaacttatgcggattctcctcagcccccgcacatgggc
acttcgagggcgtcgataggagtatcgcacgaagctgccgctgctgcagacccgcgagac
ttctataggcagaatccttatcagtctgcaaaccatagccgcacaaattcacctcaaggt
gaccatcgctaccctccccccggcccccctcagtatcagaaccagggatatccaacgtca
tacgccaatacaggccagccagcacatgctggatcaccgggtggtcagtatggccaccct
cgttcacgagaagtcgcccagggtggtcgtgaaacttcttggccgtcgccggcccaacaa
ggtcatcccagcatgcaacagcccgccggctggtcatcgcagccacctcccaacacatcg
caaccaccgccacaacaacagcagtggcctccgcaacatccttcgtccaaaccccaaaca
ccaggggcgtcatgggctgcatcacaaccaccttctcagccaccccctcaacaaggtcac
cacatgcccatgagagatgatggaagaggcccttactaccctggtggagcgagcatgcca
ccacagcaacatcagatgcagggtcgctatccaactccagtctcgcgtgggcctgagcag
gtg---cctcctcctgggcaagcataccctcgttatgcttctactcctggccctgggcag
ccacgagatcatagagaaatgcctggtcgtagctttacgcccgcgagttacgatgcacgt
gggccgccccctccagggggtcccatgtaccctggccatgatcctcgagatcccagagac
cctcgtgatcccagagacccccgtgatccaagggatccgcgagaaatgatgggaagagga
ggattgaggccacatgaatacgagagacatcaagattactataggagatga
>Fp144
---------------atggaactggaaaaggaaagggcacctttgatgtctcttc-----
------------------------------------------------------------
------------------------------------------------------------
-------gtccatcgccgcgcgatcgctcacccgaccgatttgatagaggcgctcagtat
cccgacggtgacagacgccgaccgtctgaagttcgaacaggcaatggcggctttcctccc
aaccgcgactttggcgacccattgcggcgcgagcctcctcgcggcccaaaagccttgatc
gacgcaccgagtggaccccgtggcggagggttcggaggggattttagaggtcggggtcgg
gggcgcggtcgcggatggtcttcaagggacgatagccgagatcggggtcgagacagggac
atggactttcgtgatcgttaccgcgatgaccgaagccgtgagcgtgatcgcgatagggag
tggcgcgagcctagagatttccgttcacgtcgctctcctatcggccgcgcaagatcacct
aatcgagacttccgagatagagaccgtgatggacctctgggcgtagacgcagataggtcc
aggcgcggttctcgagatggggggccgccctctgcaggatcatcatcttctgatccccag
tttaacatggcgccttatcctcgtggcggaggtttccatcgaggacgtgggcgaggaaga
ggagattggacttcggaaagagggcgcggacgaggaccatatatggacgataggggtgat
cgctacccacgaagtcggtctcaagagggtcgatggggtagggatcgtgatgatagagat
cgcatggagcgaatggatcgttatgctgacccagagacccgacacag---ccgagacgaa
cgtggagacaatcgagatcgcgaattgttcagaaacaaaatggaagctcgcgccaacgca
ggtcacgactcaggactgtctagtaaggaagtgtcgccgcctcctcctgttgtaccatct
gctcctacctttggatcttcgatcagccgagggctgagcataggagaggggtatgtttcc
gccagcgctgccacgaagataccgcctaccgcaccccgcgcttttggcgatcggcctccg
tcagctggacatgatccagctatgcctcc------catgggcatgggtaagccgatgatg
catgatggtccttcgattccagtcggccctcgagcccagcaacctcctcccccaagacct
tccagcaagcaatggatcaaccctaaccttaaaaaggcaccggattcgccaaagatgatg
agatccccgagttttgtacagcagcgaccggctatacgacgtggtagttctcagtacgat
cattataatgaggatgagaggcgaccgcgtagtagcgatgcaaagtcagacactcattat
gacaatcgggctcggtccaattatagcgcggagccaggagaaatcaccgtcaaatccgag
cgagaatctcaatctgcaagagcatcaatcgacagagacacacggcctatcaatgcttct
aggcgggattcttatcgctctggtccatcgcctaccatggagaacatgcccagattcagc
caggtatctgaggatcgtgcaagagagatgagagaacctcccaaagaagcccccaaagaa
gcccctaaagaagcccctaaggaatcgccaaagcggaagcgtgttcgaccagttatcaag
gtggtcaggtttgaagtcccccctaaaccagagcctgtggaacagaactcggaatccgat
gacgacgacgacatggccgactactttgacatggaaattgggaaaacggaggctgaattg
agcaaacttgaggggccgaagttgcctactcaggtcatggctcggtttgcggctctttct
catggatctatggtcaagattgtcggggaacaggatggactgctcaggatggtagaagag
ctccccgaggcggcaaacaagcttgtcgttgagaaaatcaaggaacctgcacctgacgaa
gaacatgaaaaggcggacgtggaaatggcaaatacttccgaaaatgcaaacgaagtcaag
tccgaaccaccgcagcagccacaccaggaagacatggagttggagccggagcctgagatt
catgtcaggggttcggaggaaccagatgttgagccggtcccgaagccattgcctgaaatc
accaaagagccgacagagcaggttatcgaacagtctatcgacaaacccgagaaatccgtg
gaatccaccgagaacactgctaagaaacccggagagagacagagcgttgaatctgtcgcg
cagcttgacaagagacca------------------gcccacgaggatgtagaagaaaat
tttaacgagaagcctcttgagaaacttgccgcgaagcctgtcgaggatattgttgaggat
gctgcacagcagcctgttgaggaaaccggcaaacaagaacctattgcatcagcacttgaa
cccgagattgatgaaatggatgttgacgaacctgccgtcgaggctgcaccagccgcgtcc
gggacctcgatgcctgttgctgacagagaagttgaagatccaactcctgcgacacctgaa
actgccatcaaggaacttccagttgaacctatggagattagcgacatgactttacgcaca
gtcaaagaatctcctgtggagaaaccaaaagatgacaactcaagtgagatgcccgtcgac
gcccgtcccgaaacaccctcgcaggtacagaaagagggattagatgatactccttccggg
acagccacagggaagcacgaccaaaatgttatcaaaactccagtgaaagttcctgccgaa
cctcaaatcgagactcctgcaaacaagtctgaaaccagtcttcacaggcacatcgagaat
cacaacacccccgttactgtcattgcaccaaacgtcgttttacaaaccaccgagacagct
tcgaagccacctagcacaccatcgcaggttgacgacgacgaaaccgagtccgaggatgat
tccttcatgaatatggatactgtccgacaatatatgaccacgccgccaatcgatagcctc
cctaacttcagctgtcagccttgggaccaggacaaggagttcatgggcactctcgaatca
gactcgttccttgacggctttgttcttgaacatttgaataagctgcatttggaaaagtct
gcagagcaggaccatgataagaagatctactctgacaactatcatcattacctggacttt
actatgtcaaacgatcctgctgctgtaaagagccgtggaaagttctcggtctcgacaggc
attgaattcaccggcacggtgacccctgagccaaaacacgagggaagcggccgtgggcgt
cgtttcgcaactgaacgagacctcgaacgtgttctacaagcatcaatgcgcgaagacgaa
gaaagaagagagcgtgagcttcgaatgcagcaggaaaagtaccgcactgacaaggaagct
gtcatcccggatatgatttggacgcaggaagaaaaggacaatactaactatattgacaag
agtggatacacgcctgttgaccgattagtatcagcatggcgtgtcttgcctccggtcaat
aacttcaccgaggaagaggccggtctgttcgagaaaagatacttggaagcacccaagcaa
tggggcagagttgcggaagctatcccgcaccgtaacttcggcgcttgcatccagtattat
tacatgaacaagaagaacctcaacctgaaagagaaactcaagaagcagcctaagaggcgc
agaaagggtaaggggaagcaaaggtctagtgcactggtatcggaattgggcaacggcgac
ggagagacagaggaaaaccatgatacaggagagaacggtgagagaagacgaccgcgacga
gcggctgcgcctacttggggctttgaacaacccccaattgacacagaggcctcgacgccc
aatgctacacctggtaggcgtggaggttctgcaaaggttgatcatcccgaaaaagtggac
ggaagaaagagacgaagaggtcccaaggaaaaggaacccaaagcaccgaaatcaaaccag
actttggctgcggcaccagggcctgccaagggccgctcgaggtccaactcaagagctctc
aacacagatggcaccacgactcctttgccagttcctgaaggtcatcgtctcccaactcaa
ttcgagcagcacccagccgggatccagcctcccttctctgtgcagccacagcccatgcag
acattggaacgtcctccaccagttgcttccacgtccctctcggaggtaatggcagcaccg
tcacttcgacctgacccacctccacaacctgccatggctactttcaacttgactcaccag
tcatcagaacgtaaagcaccgactcaagcatctagttactggagtgtgtctgaatctaat
gacttcccacatctcctacgctcgttcggctcggactggacagctatcgcggcccacatg
ggctctaaaactgctgtcatggtgaagaattattatgttcgtcaaaaggatcaaggcaag
tccgaatgggagattattgtcagtgacgccgagaggaagaaacagtccggggagaaactg
ccagatccacctcaaccatcaacaggagggcgaggaaggagatacgacagctcagcagct
gcttctcggccccttgctgttgctccaggaattgaaatacatggggaaacaccacaaccc
aagatggaacctgccggtcaacctcctcgtggcccgcaattctcagcctttggaggagtt
cctatcgcacaggctcctgtccagcagcaaccaattgttcagtcacaacaacccattatc
aatcagcatcctaccgctcaaccagttactcaggttatgtcacctggcccaagacctttg
caagcccctgtacaacaacaatttagacttaacgaacgcgagcctgcagcacgcgtaccg
cttccacagaaagcctctgtcagacctcctggcgtggagccacgagagcaacggcctctg
gctgccgcacagccactgcagccgtctcgaaatgaggctgctatgatggaacacaacgct
cagatggaacgtcaaaagatggagatgcagatgcgtgaacaagagcaacgcgagttagct
cgacagtcagaaaggcaaactttacgtgtcaagcaggagcgcgaaatgacaccacagccc
catcattacgagccatatgctcatcaccgccaacaaggaagcctcggcggtcaaccattg
ccgaggccgctacaggagtctggtcgtcctcaatcctatggtcctcctgtgcagcagcaa
gctcctgttcagccagtgcgaaatctgatggaggaacaacccctcacacgctcgcctcag
atgggcacgcctaccagtcgtcccgtgtcttctcttcagcaacgaccctcttcaggctca
atgcacgatacatttggctcagttacaccccaatctggcactccagtccaaactccagca
gcagcacctcctcgtccccaagagcaacgtaagggaggtcttaatatcatgtcgctgctc
aatacggacgatactcctccaaaacccaagcgagtgaatgatgtcacaagcactcctaca
aggccctcgcccactcccccgccccg---------cagcggccgtccacttccagg----
--gccgccatcacaaattcggcgtgagccagaaccatactcgcccttcgctcgaggtacg
cctgtaatgccacctctcaagccaacttatgcggattctcctcagcccccgcacatgggc
acttcgagggcgtcgataggagtatcgcacgaagctgccgctgctgcagacccgcgagac
ttctataggcagaatccttatcagtctgcaaaccatagccgcacaaattcacctcaaggt
ggccatcgctaccctcccccaggcccccctcagtatcagaaccagggatatccaacgtca
tacgccaatacaggccagccagcacatgctggatcaccgggtggtcagtatggccaccct
cgttcacgagaagtcgcccagggtggtcgtgaaacttcttggccgtcgccggcccaacaa
ggtcatcccagcatgcaacagcccgccggctggtcatcgcaaccacctcccaacacatcg
caaccaccgccacaacaacagcagtggcctccgcaacatccttcgtccaaaccccaaaca
ccaggggcgtcatgggccgcatcacaaccaccttctcagccaccccctcaacaaggtcac
cacatgcccatgagagatgatggaagaggcccttactaccctggtggagcgagcatgcca
ccacagcaacatcagatgcagggtcgctatccaactccagtctcgcgtgggcctgagcag
gtg---cctcctcctgggcaagcataccctcgttatgcttctactcctggccctgggcag
ccacgagatcatagagaaatgcctggtcgtagctttacgcccgcgagttacgatgcacgt
gggccgccccctccagggggtcccatgtaccctggccatgatcctcgagatcccagagac
cctcgtgatcccagagacccccgtgatccaagggatccgcgagaaatgatgggaagagga
ggattgaggccacatgaatacgagagacatcaagattactataggagatga
>Fp146
atggggtcgcttacgctaaggccacgaactgaggctgcacgcttgaggcttgtcctgtct
tcaatcctgcaaaccttcatcaaagctgcattcatccatcgcaaaaggcactgccgcccc
tacggtgcaacctcattttcattgccctataatcgctgcgccttaatactccgacgcaat
accactaatacatcgccgcgcgatcgctcacccgaccgatttgatagaggcgctcagtat
cccgacggtgacagacgccgaccgtctgaagttcgaacaggcaatggcggctttcctccc
aaccgcgactttggcgacccattgcggcgcgagcctcctcgcggcccaaaagccttgatc
gacgcaccgagtggaccccgtggcggaggtttcggaggagattttagaggtcggggtcgg
gggcgcggtcgcggatggtcttcaagggacgatagccgagatcggggtcgagacagggac
atggactttcgtgatcgttaccgcgatgaccgaagccgtgagcgtgatcgcgatagggag
tggcgcgagcctagagatttccgctcacgtcgctctcctatcggccgcgcaagatcacct
aatcgagacttccgagatagagaccgtgatggacctctgggcgtagacgcagataggtcc
aggcgcggttctcgagatgggggaccgccctctgcaggatcatcatcttctgatccccag
tttaacatggcgccttatcctcgtggcggaggtttccatcgaggacgtgggcgaggaaga
ggagattggacttcggaaagagggcgcggacgaggaccatatatggacgataggggtgat
cgctacccacgaagtcggtctcaagagggtcgatggggtagggatcgtgatgatagagat
cgcatggagcgaatggatcgttatgctgacccagagacccgacacag---ccgagacgaa
cgtggagacaatcgagatcgcgaattgttcagaaacaaaatggaagctcgcgccaacgca
ggccacgactcaggactgtctagtaaggaagtgtcgccgcctcctcctgttgtgccatct
gctcctacctttggatcttcgatcagccgagggctgagcataggagaggggtatgtttcc
gccagcgctgccacgaagataccgcctaccgcaccccgcgcttttggcgatcggcctccg
tcagctggacatgatccagctatgcctcc------catgggcatgggtaagccaatgatg
catgatggtccttcgattccagtcggccctcgagcccagcaacctcctcccccaagacct
tccagcaagcaatggatcaaccctaaccttaaaaaggcaccggattcgccaaagatgatg
agatccccgagttttgtacagcagcgaccggctatacgacgcggtagttctcagtacgat
cattataatgaggatgagaggcgaccgcgtagtagcgatgcaaagtcagacactcattat
gacaatcgggctcggtccaattatagcgcggagccaggagaaatcaccgtcaaatccgag
cgagaatctcaatctgcaagagcatcaatcgacagagacacacggcctatcaacgcttct
aggcgggattcttatcgctctggtccatcgcctaccatggaaaacatgcccagattcagc
caggtatctgaggaccgtgcaagagagatgagagaacctcccaaagaagcccccaaagaa
gcccctaaa------------gaatcgccaaagcggaagcgtgttcgaccagttatcaag
gtggtcaggtttgaagtcccccctaaaccagagcctgtggaacagaactcggaatccgat
gacgacgacgacatggccgactactttgacatggaaattgggaaaacggaggctgaattg
agtaaacttgaggggccgaagttgcctactcaggtcatggctcggtttgcggctctttct
catggatctatggtcaagattgtcggggaacaggatggactgctcaggatggtggaagag
ctccccgaggcggcaaacaagcttgtcgctgagaaaatcaaggaacctgcacctgacgaa
gaacatgaaaaggcggacgtggaaatggcaaatacttccgaaaatgcaaatgaagtcaag
tccgaaccaccgcagcagccacaccaggaagacatggagttggagccggagcctgagatt
catgtcaggggttcggaggaaccagatgttgagccggccccgaagccattgcctgaaatc
accaaagagccgacagagcaggttatcgaacagtctatcgacaaacccgagaaatccgtg
gaatccaccgagaacactgctaagaaacccgtcgagagacagagcgttgaatctgtcgcg
cagcttgacaagagacca------------------gcccacgaggatgtggaagaaaat
tctaacgagaagccttttgagaaacttgccgcgaagcctgtcgaggatattgttgaggat
gctgcacagcagcctgttgaggaaaccggcaaacaagaacctattgcatcagcacttgaa
cccgagattgatgaaatggatgttgacgaacctgccgtcgaggctgcaccagccgcgtcc
gggacctcgatgcctgttgctgacagagaagttaaagatccaactcctgcgacacctgaa
actgccatcaaggaacttccagttgaacctatggagattagcgacatgactttacgcaca
gtcaaagaatctcctgtggagaaaccaaaagatgataacccaagtgagatgcccgtcgac
gcccgtcccgaaacgccctcgcaggtacagaaagagggattaggtgatactccttccgga
acatccacagggaagcacgaccaaaatgttatcaaaactccagtgaaagttcctgccgaa
cctcaaatcgagactcctgcaaacaagtctgaaaccagtcttcacaggcacatcgagact
gacaatacccccgttactgtcattgcaccaaacgtcgttttacaaaccaccgagacagct
tcgaagccacctagcacaccatcgcaggttgacgacgacgaaaccgagtccgaggatgat
tccttcatgaatatggatactgtccgacaatatatgaccacgccgccaatcgatagcctc
cccaacttcagctgtcagccttgggaccaggacaaggagttcatgggcactctcgaatca
gactcgttccttgacggctttgttcttgaacatttgaataagctgcatttggaaaagtct
gcagagcaggatcatgataagaagatctactctgacaactatcatcattacctggacttt
actatgtcaaacgatcctgctgctgtaaagagccgtggaaagttctcggtctcgacaggc
attgaattcaccggcacggtgacccctgagccaaaacacgagggaagcggccgtgggcgt
cgtttcgcaactgaacgagacctcgaacgtgttttacaagcatcaatgcgcgaagacgaa
gaaagaagagagcgtgagcttcgaatgcagcaggaaaagtaccgcactgataaggaagct
gtcatcccggatatgatttggacgcaggaagaaaaggacaatactaactatattgacaag
agtggatacacgcctgttgaccgattagtatcagcatggcgtgtcttgcctccggtcaat
aacttcaccgaggaagaggccggtctgttcgagaaaagatacttggaagcacccaagcaa
tggggcagagttgcggaagctatcccgcaccgtaacttcggcgcttgcatccagtattat
tacatgaacaagaagaacctcaacctgaaagagaaactcaagaagcagcctaagaggcgc
agaaagggtaaggggaagcaaaggtctagtgcactggtatcggaattgggcaacggcgac
ggagagacagaggaaaaccatgatacaggagagaacggtgagagaagacgaccgcgacga
gcggctgcgcctacttggggctttgaacaacctccaattgacacagaggcctcgacgccc
aatgctacacctggtaggcgtggaggttctgcaaaggttgatcatcccgaaaaggtggac
ggaagaaagagacgaagaggtcccaaggaaaaggaacccaaagcaccgaaatcaaaccag
actttggctgcggcaccagggcctgccaagggccgctcgaggtccaactcaagagctctc
aacacagatggcaccacgactcctttgccagttcctgaaggtcatcgtctcccaactcaa
ttcgagcagcacccagccgggatccagcctcccttctctgtgcagccacagcccatgcag
acattggaacgtcctccaccagttgcttccacgtccctctcggaggtaatggcagcaccg
tcacttcgacctgacccacctccacaacctgccatggctactttcaacttgactcaccag
tcatcagaacgtaaagcaccgactcaagcatctagttactggagtgtgtctgaatctaat
gacttcccgcatctcctacgctcgttcggctcggactggacagctatcgcggcccacatg
ggctctaaaactgctgtcatggtgaagaattattatgttcgtcaaaaggatcaaggcaag
tccgaatgggagattattgtcagtgacgccgagaggaagaaacagtccggggagaaactg
ccagatccacctcaaccatcaacaggagggcgaggaaggagatacgacagctcagcagct
gcttctcggccccttgctgttgctccaggaattgaaatacatggggaaacaccacaaccc
aagatggaacctgccggtcaacctcctcgtggcccgcaattctcagcctttggaggagtt
cctatcgcacaggctcctgtccagcagcaaccaattgttcagtcacaacaacccattatc
aatcagcatcctaccgctcaaccagttactcaggttatgtcacctggcccaagacctttg
caagcccctgtacaacaacaatttagacttaacgaacgcgagcctgcagcacgcgtaccg
cttccacagaaagcctctgtcagacctcctggcgtggagccacgagagcaacggcctctg
gctgccgcacagccactgcagccgtctcgaaatgaggctgctatgatggaacacaacgct
cagatggaacgtcaaaagatggagatgcagatgcgtgaacaagagcaacgcgagttagct
cgacagtcagaaaggcaaactttacgtgtcaagcaggagcgcgagatgacaccacagccc
catcattacgagccatatgctcatcaccgccaacaaggaagcctcggcggtcaaccattg
ccgaggccgctacaggagtctggtcgtcctcaatcctatggtcctcctgtgcagcagcaa
gctcctgttcagccagtgcgaaatctgatggaggaacaacccctcacacgctcgcctcag
atgggcacgcctaccagtcgtcccgtgtcttctcttcagcaacgaccctcttcaggctca
atgcacgatacatttggctcagttacaccccaatctggcactccagtccaaactccagca
gcagcacctcctcgtccccaagagcaacgtaagggaggtcttaatatcatgtcgctgctc
aatacggacgatactcctccaaaacccaagcgagtgaatgatgtcacaagcactcctaca
aggccctcgcccactcccccgccccg---------cagcggccgtccacttccagg----
--gccgccatcacaaattcggcgtgagccagaaccatactcgcccttcgctcgaggtacg
cctgtaatgccacctctcaagccaacttatgcggattctcctcagcccccgcacatgggc
acttcgagggcgtcgataggagtatcgcacgaagctgccgctgctgcagacccgcgagac
ttctataggcagaatccttatcagtctgcaaaccatagccgcacaaattcacctcaaggt
gaccatcgctaccctcccccaggcccccctcagtatcagaaccagggatatccaacgtca
tacgccaatacaggccagccagcacatgctggatcaccgggtggtcagtatggccaccct
cgttcacgagaagtcgcccagggtggtcgtgaaacttcttggccgtcgccggcccaacaa
ggtcatcccagcatgcaacagcccgccggctggtcatcgcagccacctcccaacacatcg
caaccaccgccacaacaacagcagtggcctccgcaacatccttcgtccaaaccccaaaca
ccaggggcgtcatgggctgcatcacaaccaccttctcagccaccccctcaacaaggtcac
cacatgcccatgagagatgatggaagaggcccttactaccctggtggagcgagcatgcca
ccacagcaacatcagatgcagggtcgctatccaactccagtctcgcgtgggcctgagcag
gtg---cctcctcctgggcaagcataccctcgttatgcttctactcctggccctgggcag
ccacgagatcatagagaaatgcctggtcgtagctttacgcccgcgagttacgatgcacgt
gggccgccccctccagggggtcccatgtaccctggccatgatcctcgagatcccagagac
cctcgtgatcccagagacccccgtgatccaagggatccgcgagaaatgatgggaagagga
ggattgaggccacatgaatacgagagacatcaagattactataggagatga
>Fp155
---------------atggaactggaaaaggaaagggcacctttgatgtctcttc-----
------------------------------------------------------------
------------------------------------------------------------
-------gtccatcgccgcgcgatcgctcacccgaccgatttgatagaggcgctcagtat
cccgacggtgacagacgccgaccgtctgaagttcgaacaggcaatggcggctttcctccc
aaccgcgactttggcgacccattgcggcgcgagcctcctcgcggcccaaaagccttgatc
gacgcaccgagtggaccccgtggcggagggttcggaggggattttagaggtcggggtcgg
gggcgcggtcgcggatggtcttcaagggacgatagccgagatcggggtcgagacagggac
atggactttcgtgatcgttaccgcgatgaccgaagccgtgagcgtgatcgcgatagggag
tggcgcgagcctagagatttccgttcacgtcgctctcctatcggccgcgcaagatcacct
aatcgagacttccgagatagagaccgtgatggacctctgggcgtagacgcagataggtcc
aggcgcggttctcgagatggggggccgccctctgcaggatcatcatcttctgatccccag
tttaacatggcgccttatcctcgtggcggaggtttccatcgaggacgtgggcgaggaaga
ggagattggacttcggaaagagggcgcggacgaggaccatatatggacgataggggtgat
cgctacccacgaagtcggtctcaagagggtcgatggggtagggatcgtgatgatagagat
cgcatggagcgaatggatcgttatgctgacccagagacccgacacag---ccgagacgaa
cgtggagacaatcgagatcgcgaattgttcagaaacaaaatggaagctcgcgccaacgca
ggtcacgactcaggactgtctagtaaggaagtgtcgccgcctcctcctgttgtaccatct
gctcctacctttggatcttcgatcagccgagggctgagcataggagaggggtatgtttcc
gccagcgctgccacgaagataccgcctaccgcaccccgcgcttttggcgatcggcctccg
tcagctggacatgatccagctatgcctcc------catgggcatgggtaagccgatgatg
catgatggtccttcgattccagtcggccctcgagcccagcaacctcctcccccaagacct
tccagcaagcaatggatcaaccctaaccttaaaaaggcaccggattcgccaaagatgatg
agatccccgagttttgtacagcagcgaccggctatacgacgtggtagttctcagtacgat
cattataatgaggatgagaggcgaccgcgtagtagcgatgcaaagtcagacactcattat
gacaatcgggctcggtccaattatagcgcggagccaggagaaatcaccgtcaaatccgag
cgagaatctcaatctgcaagagcatcaatcgacagagacacacggcctatcaatgcttct
aggcgggattcttatcgctctggtccatcgcctaccatggagaacatgcccagattcagc
caggtatctgaggatcgtgcaagagagatgagagaacctcccaaagaagcccccaaagaa
gcccctaaagaagcccctaaggaatcgccaaagcggaagcgtgttcgaccagttatcaag
gtggtcaggtttgaagtcccccctaaaccagagcctgtggaacagaactcggaatccgat
gacgacgacgacatggccgactactttgacatggaaattgggaaaacggaggctgaattg
agcaaacttgaggggccgaagttgcctactcaggtcatggctcggtttgcggctctttct
catggatctatggtcaagattgtcggggaacaggatggactgctcaggatggtagaagag
ctccccgaggcggcaaacaagcttgtcgttgagaaaatcaaggaacctgcacctgacgaa
gaacatgaaaaggcggacgtggaaatggcaaatacttccgaaaatgcaaacgaagtcaag
tccgaaccaccgcagcagccacaccaggaagacatggagttggagccggagcctgagatt
catgtcaggggttcggaggaaccagatgttgagccggtcccgaagccattgcctgaaatc
accaaagagccgacagagcaggttatcgaacagtctatcgacaaacccgagaaatccgtg
gaatccaccgagaacactgctaagaaacccggagagagacagagcgttgaatctgtcgcg
cagcttgacaagagacca------------------gcccacgaggatgtagaagaaaat
tttaacgagaagcctcttgagaaacttgccgcgaagcctgtcgaggatattgttgaggat
gctgcacagcagcctgttgaggaaaccggcaaacaagaacctattgcatcagcacttgaa
cccgagattgatgaaatggatgttgacgaacctgccgtcgaggctgcaccagccgcgtcc
gggacctcgatgcctgttgctgacagagaagttgaagatccaactcctgcgacacctgaa
actgccatcaaggaacttccagttgaacctatggagattagcgacatgactttacgcaca
gtcaaagaatctcctgtggagaaaccaaaagatgacaactcaagtgagatgcccgtcgac
gcccgtcccgaaacaccctcgcaggtacagaaagagggattagatgatactccttccggg
acagccacagggaagcacgaccaaaatgttatcaaaactccagtgaaagttcctgccgaa
cctcaaatcgagactcctgcaaacaagtctgaaaccagtcttcacaggcacatcgagaat
cacaacacccccgttactgtcattgcaccaaacgtcgttttacaaaccaccgagacagct
tcgaagccacctagcacaccatcgcaggttgacgacgacgaaaccgagtccgaggatgat
tccttcatgaatatggatactgtccgacaatatatgaccacgccgccaatcgatagcctc
cctaacttcagctgtcagccttgggaccaggacaaggagttcatgggcactctcgaatca
gactcgttccttgacggctttgttcttgaacatttgaataagctgcatttggaaaagtct
gcagagcaggaccatgataagaagatctactctgacaactatcatcattacctggacttt
actatgtcaaacgatcctgctgctgtaaagagccgtggaaagttctcggtctcgacaggc
attgaattcaccggcacggtgacccctgagccaaaacacgagggaagcggccgtgggcgt
cgtttcgcaactgaacgagacctcgaacgtgttctacaagcatcaatgcgcgaagacgaa
gaaagaagagagcgtgagcttcgaatgcagcaggaaaagtaccgcactgacaaggaagct
gtcatcccggatatgatttggacgcaggaagaaaaggacaatactaactatattgacaag
agtggatacacgcctgttgaccgattagtatcagcatggcgtgtcttgcctccggtcaat
aacttcaccgaggaagaggccggtctgttcgagaaaagatacttggaagcacccaagcaa
tggggcagagttgcggaagctatcccgcaccgtaacttcggcgcttgcatccagtattat
tacatgaacaagaagaacctcaacctgaaagagaaactcaagaagcagcctaagaggcgc
agaaagggtaaggggaagcaaaggtctagtgcactggtatcggaattgggcaacggcgac
ggagagacagaggaaaaccatgatacaggagagaacggtgagagaagacgaccgcgacga
gcggctgcgcctacttggggctttgaacaacccccaattgacacagaggcctcgacgccc
aatgctacacctggtaggcgtggaggttctgcaaaggttgatcatcccgaaaaagtggac
ggaagaaagagacgaagaggtcccaaggaaaaggaacccaaagcaccgaaatcaaaccag
actttggctgcggcaccagggcctgccaagggccgctcgaggtccaactcaagagctctc
aacacagatggcaccacgactcctttgccagttcctgaaggtcatcgtctcccaactcaa
ttcgagcagcacccagccgggatccagcctcccttctctgtgcagccacagcccatgcag
acattggaacgtcctccaccagttgcttccacgtccctctcggaggtaatggcagcaccg
tcacttcgacctgacccacctccacaacctgccatggctactttcaacttgactcaccag
tcatcagaacgtaaagcaccgactcaagcatctagttactggagtgtgtctgaatctaat
gacttcccacatctcctacgctcgttcggctcggactggacagctatcgcggcccacatg
ggctctaaaactgctgtcatggtgaagaattattatgttcgtcaaaaggatcaaggcaag
tccgaatgggagattattgtcagtgacgccgagaggaagaaacagtccggggagaaactg
ccagatccacctcaaccatcaacaggagggcgaggaaggagatacgacagctcagcagct
gcttctcggccccttgctgttgctccaggaattgaaatacatggggaaacaccacaaccc
aagatggaacctgccggtcaacctcctcgtggcccgcaattctcagcctttggaggagtt
cctatcgcacaggctcctgtccagcagcaaccaattgttcagtcacaacaacccattatc
aatcagcatcctaccgctcaaccagttactcaggttatgtcacctggcccaagacctttg
caagcccctgtacaacaacaatttagacttaacgaacgcgagcctgcagcacgcgtaccg
cttccacagaaagcctctgtcagacctcctggcgtggagccacgagagcaacggcctctg
gctgccgcacagccactgcagccgtctcgaaatgaggctgctatgatggaacacaacgct
cagatggaacgtcaaaagatggagatgcagatgcgtgaacaagagcaacgcgagttagct
cgacagtcagaaaggcaaactttacgtgtcaagcaggagcgcgaaatgacaccacagccc
catcattacgagccatatgctcatcaccgccaacaaggaagcctcggcggtcaaccattg
ccgaggccgctacaggagtctggtcgtcctcaatcctatggtcctcctgtgcagcagcaa
gctcctgttcagccagtgcgaaatctgatggaggaacaacccctcacacgctcgcctcag
atgggcacgcctaccagtcgtcccgtgtcttctcttcagcaacgaccctcttcaggctca
atgcacgatacatttggctcagttacaccccaatctggcactccagtccaaactccagca
gcagcacctcctcgtccccaagagcaacgtaagggaggtcttaatatcatgtcgctgctc
aatacggacgatactcctccaaaacccaagcgagtgaatgatgtcacaagcactcctaca
aggccctcgcccactcccccgccccg---------cagcggccgtccacttccagg----
--gccgccatcacaaattcggcgtgagccagaaccatactcgcccttcgctcgaggtacg
cctgtaatgccacctctcaagccaacttatgcggattctcctcagcccccgcacatgggc
acttcgagggcgtcgataggagtatcgcacgaagctgccgctgctgcagacccgcgagac
ttctataggcagaatccttatcagtctgcaaaccatagccgcacaaattcacctcaaggt
ggccatcgctaccctcccccaggcccccctcagtatcagaaccagggatatccaacgtca
tacgccaatacaggccagccagcacatgctggatcaccgggtggtcagtatggccaccct
cgttcacgagaagtcgcccagggtggtcgtgaaacttcttggccgtcgccggcccaacaa
ggtcatcccagcatgcaacagcccgccggctggtcatcgcaaccacctcccaacacatcg
caaccaccgccacaacaacagcagtggcctccgcaacatccttcgtccaaaccccaaaca
ccaggggcgtcatgggccgcatcacaaccaccttctcagccaccccctcaacaaggtcac
cacatgcccatgagagatgatggaagaggcccttactaccctggtggagcgagcatgcca
ccacagcaacatcagatgcagggtcgctatccaactccagtctcgcgtgggcctgagcag
gtg---cctcctcctgggcaagcataccctcgttatgcttctactcctggccctgggcag
ccacgagatcatagagaaatgcctggtcgtagctttacgcccgcgagttacgatgcacgt
gggccgccccctccagggggtcccatgtaccctggccatgatcctcgagatcccagagac
cctcgtgatcccagagacccccgtgatccaagggatccgcgagaaatgatgggaagagga
ggattgaggccacatgaatacgagagacatcaagattactataggagatga
>Fp157
atggggtcgcttacgctaaggccacgaactgaggctgcacgcttgaggcttgtcctgtct
tcaatcctgcaaaccttcatcaaagctgcattcatccatcgcaaaaggcactgccgcccc
tacggtgcaacctcattttcattgccctataatcgctgcgccttaatactccgacgcaat
accactaatacatcgccgcgcgatcgctcacccgaccgatttgatagaggcgctcagtat
cccgacggtgacagacgccgaccgtctgaagttcgaacaggcaatggcggctttcctccc
aaccgcgactttggcgacccattgcggcgcgagcctcctcgcggcccaaaagccttgatc
gacgcaccgagtggaccccgtggcggaggtttcggaggagattttagaggtcggggtcgg
gggcgcggtcgcggatggtcttcaagggacgatagccgagatcggggtcgagacagggac
atggactttcgtgatcgttaccgcgatgaccgaagccgtgagcgtgatcgcgatagggag
tggcgcgagcctagagatttccgctcacgtcgctctcctatcggccgcgcaagatcacct
aatcgagacttccgagatagagaccgtgatggacctctgggcgtagacgcagataggtcc
aggcgcggttctcgagatgggggaccgccctctgcaggatcatcatcttctgatccccag
tttaacatggcgccttatcctcgtggcggaggtttccatcgaggacgtgggcgaggaaga
ggagattggacttcggaaagagggcgcggacgaggaccatatatggacgataggggtgat
cgctacccacgaagtcggtctcaagagggtcgatggggtagggatcgtgatgatagagat
cgcatggagcgaatggatcgttatgctgacccagagacccgacacag---ccgagacgaa
cgtggagacaatcgagatcgcgaattgttcagaaacaaaatggaagctcgcgccaacgca
ggccacgactcaggactgtctagtaaggaagtgtcgccgcctcctcctgttgtgccatct
gctcctacctttggatcttcgatcagccgagggctgagcataggagaggggtatgtttcc
gccagcgctgccacgaagataccgcctaccgcaccccgcgcttttggcgatcggcctccg
tcagctggacatgatccagctatgcctcc------catgggcatgggtaagccaatgatg
catgatggtccttcgattccagtcggccctcgagcccagcaacctcctcccccaagacct
tccagcaagcaatggatcaaccctaaccttaaaaaggcaccggattcgccaaagatgatg
agatccccgagttttgtacagcagcgaccggctatacgacgcggtagttctcagtacgat
cattataatgaggatgagaggcgaccgcgtagtagcgatgcaaagtcagacactcattat
gacaatcgggctcggtccaattatagcgcggagccaggagaaatcaccgtcaaatccgag
cgagaatctcaatctgcaagagcatcaatcgacagagacacacggcctatcaacgcttct
aggcgggattcttatcgctctggtccatcgcctaccatggaaaacatgcccagattcagc
caggtatctgaggaccgtgcaagagagatgagagaacctcccaaagaagcccccaaagaa
gcccctaaa------------gaatcgccaaagcggaagcgtgttcgaccagttatcaag
gtggtcaggtttgaagtcccccctaaaccagagcctgtggaacagaactcggaatccgat
gacgacgacgacatggccgactactttgacatggaaattgggaaaacggaggctgaattg
agtaaacttgaggggccgaagttgcctactcaggtcatggctcggtttgcggctctttct
catggatctatggtcaagattgtcggggaacaggatggactgctcaggatggtggaagag
ctccccgaggcggcaaacaagcttgtcgctgagaaaatcaaggaacctgcacctgacgaa
gaacatgaaaaggcggacgtggaaatggcaaatacttccgaaaatgcaaatgaagtcaag
tccgaaccaccgcagcagccacaccaggaagacatggagttggagccggagcctgagatt
catgtcaggggttcggaggaaccagatgttgagccggccccgaagccattgcctgaaatc
accaaagagccgacagagcaggttatcgaacagtctatcgacaaacccgagaaatccgtg
gaatccaccgagaacactgctaagaaacccgtcgagagacagagcgttgaatctgtcgcg
cagcttgacaagagacca------------------gcccacgaggatgtggaagaaaat
tctaacgagaagccttttgagaaacttgccgcgaagcctgtcgaggatattgttgaggat
gctgcacagcagcctgttgaggaaaccggcaaacaagaacctattgcatcagcacttgaa
cccgagattgatgaaatggatgttgacgaacctgccgtcgaggctgcaccagccgcgtcc
gggacctcgatgcctgttgctgacagagaagttaaagatccaactcctgcgacacctgaa
actgccatcaaggaacttccagttgaacctatggagattagcgacatgactttacgcaca
gtcaaagaatctcctgtggagaaaccaaaagatgataacccaagtgagatgcccgtcgac
gcccgtcccgaaacgccctcgcaggtacagaaagagggattaggtgatactccttccgga
acatccacagggaagcacgaccaaaatgttatcaaaactccagtgaaagttcctgccgaa
cctcaaatcgagactcctgcaaacaagtctgaaaccagtcttcacaggcacatcgagact
gacaatacccccgttactgtcattgcaccaaacgtcgttttacaaaccaccgagacagct
tcgaagccacctagcacaccatcgcaggttgacgacgacgaaaccgagtccgaggatgat
tccttcatgaatatggatactgtccgacaatatatgaccacgccgccaatcgatagcctc
cccaacttcagctgtcagccttgggaccaggacaaggagttcatgggcactctcgaatca
gactcgttccttgacggctttgttcttgaacatttgaataagctgcatttggaaaagtct
gcagagcaggatcatgataagaagatctactctgacaactatcatcattacctggacttt
actatgtcaaacgatcctgctgctgtaaagagccgtggaaagttctcggtctcgacaggc
attgaattcaccggcacggtgacccctgagccaaaacacgagggaagcggccgtgggcgt
cgtttcgcaactgaacgagacctcgaacgtgttttacaagcatcaatgcgcgaagacgaa
gaaagaagagagcgtgagcttcgaatgcagcaggaaaagtaccgcactgataaggaagct
gtcatcccggatatgatttggacgcaggaagaaaaggacaatactaactatattgacaag
agtggatacacgcctgttgaccgattagtatcagcatggcgtgtcttgcctccggtcaat
aacttcaccgaggaagaggccggtctgttcgagaaaagatacttggaagcacccaagcaa
tggggcagagttgcggaagctatcccgcaccgtaacttcggcgcttgcatccagtattat
tacatgaacaagaagaacctcaacctgaaagagaaactcaagaagcagcctaagaggcgc
agaaagggtaaggggaagcaaaggtctagtgcactggtatcggaattgggcaacggcgac
ggagagacagaggaaaaccatgatacaggagagaacggtgagagaagacgaccgcgacga
gcggctgcgcctacttggggctttgaacaacctccaattgacacagaggcctcgacgccc
aatgctacacctggtaggcgtggaggttctgcaaaggttgatcatcccgaaaaggtggac
ggaagaaagagacgaagaggtcccaaggaaaaggaacccaaagcaccgaaatcaaaccag
actttggctgcggcaccagggcctgccaagggccgctcgaggtccaactcaagagctctc
aacacagatggcaccacgactcctttgccagttcctgaaggtcatcgtctcccaactcaa
ttcgagcagcacccagccgggatccagcctcccttctctgtgcagccacagcccatgcag
acattggaacgtcctccaccagttgcttccacgtccctctcggaggtaatggcagcaccg
tcacttcgacctgacccacctccacaacctgccatggctactttcaacttgactcaccag
tcatcagaacgtaaagcaccgactcaagcatctagttactggagtgtgtctgaatctaat
gacttcccgcatctcctacgctcgttcggctcggactggacagctatcgcggcccacatg
ggctctaaaactgctgtcatggtgaagaattattatgttcgtcaaaaggatcaaggcaag
tccgaatgggagattattgtcagtgacgccgagaggaagaaacagtccggggagaaactg
ccagatccacctcaaccatcaacaggagggcgaggaaggagatacgacagctcagcagct
gcttctcggccccttgctgttgctccaggaattgaaatacatggggaaacaccacaaccc
aagatggaacctgccggtcaacctcctcgtggcccgcaattctcagcctttggaggagtt
cctatcgcacaggctcctgtccagcagcaaccaattgttcagtcacaacaacccattatc
aatcagcatcctaccgctcaaccagttactcaggttatgtcacctggcccaagacctttg
caagcccctgtacaacaacaatttagacttaacgaacgcgagcctgcagcacgcgtaccg
cttccacagaaagcctctgtcagacctcctggcgtggagccacgagagcaacggcctctg
gctgccgcacagccactgcagccgtctcgaaatgaggctgctatgatggaacacaacgct
cagatggaacgtcaaaagatggagatgcagatgcgtgaacaagagcaacgcgagttagct
cgacagtcagaaaggcaaactttacgtgtcaagcaggagcgcgagatgacaccacagccc
catcattacgagccatatgctcatcaccgccaacaaggaagcctcggcggtcaaccattg
ccgaggccgctacaggagtctggtcgtcctcaatcctatggtcctcctgtgcagcagcaa
gctcctgttcagccagtgcgaaatctgatggaggaacaacccctcacacgctcgcctcag
atgggcacgcctaccagtcgtcccgtgtcttctcttcagcaacgaccctcttcaggctca
atgcacgatacatttggctcagttacaccccaatctggcactccagtccaaactccagca
gcagcacctcctcgtccccaagagcaacgtaagggaggtcttaatatcatgtcgctgctc
aatacggacgatactcctccaaaacccaagcgagtgaatgatgtcacaagcactcctaca
aggccctcgcccactcccccgccccg---------cagcggccgtccacttccagg----
--gccgccatcacaaattcggcgtgagccagaaccatactcgcccttcgctcgaggtacg
cctgtaatgccacctctcaagccaacttatgcggattctcctcagcccccgcacatgggc
acttcgagggcgtcgataggagtatcgcacgaagctgccgctgctgcagacccgcgagac
ttctataggcagaatccttatcagtctgcaaaccatagccgcacaaattcacctcaaggt
gaccatcgctaccctcccccaggcccccctcagtatcagaaccagggatatccaacgtca
tacgccaatacaggccagccagcacatgctggatcaccgggtggtcagtatggccaccct
cgttcacgagaagtcgcccagggtggtcgtgaaacttcttggccgtcgccggcccaacaa
ggtcatcccagcatgcaacagcccgccggctggtcatcgcagccacctcccaacacatcg
caaccaccgccacaacaacagcagtggcctccgcaacatccttcgtccaaaccccaaaca
ccaggggcgtcatgggctgcatcacaaccaccttctcagccaccccctcaacaaggtcac
cacatgcccatgagagatgatggaagaggcccttactaccctggtggagcgagcatgcca
ccacagcaacatcagatgcagggtcgctatccaactccagtctcgcgtgggcctgagcag
gtg---cctcctcctgggcaagcataccctcgttatgcttctactcctggccctgggcag
ccacgagatcatagagaaatgcctggtcgtagctttacgcccgcgagttacgatgcacgt
gggccgccccctccagggggtcccatgtaccctggccatgatcctcgagatcccagagac
cctcgtgatcccagagacccccgtgatccaagggatccgcgagaaatgatgggaagagga
ggattgaggccacatgaatacgagagacatcaagattactataggagatga
>Fp16r
---------------atggaactggaaaaggaaagggcacctttgatgtctcttc-----
------------------------------------------------------------
------------------------------------------------------------
-------gtccatcgccgcgcgatcgctcacccgaccgatttgatagaggcgctcagtat
cccgacggtgacagacgccgaccgtctgaagttcgaacaggcaatggcggctttcctccc
aaccgcgactttggcgacccattgcggcgcgagcctcctcgcggcccaaaagccttgatc
gacgcaccgagtggaccccgtggcggagggttcggaggggattttagaggtcggggtcgg
gggcgcggtcgcggatggtcttcaagggacgatagccgagatcggggtcgagacagggac
atggactttcgtgatcgttaccgcgatgaccgaagccgtgagcgtgatcgcgatagggag
tggcgcgagcctagagatttccgttcacgtcgctctcctatcggccgcgcaagatcacct
aatcgagacttccgagatagagaccgtgatggacctctgggcgtagacgcagataggtcc
aggcgcggttctcgagatggggggccgccctctgcaggatcatcatcttctgatccccag
tttaacatggcgccttatcctcgtggcggaggtttccatcgaggacgtgggcgaggaaga
ggagattggacttcggaaagagggcgcggacgaggaccatatatggacgataggggtgat
cgctacccacgaagtcggtctcaagagggtcgatggggtagggatcgtgatgatagagat
cgcatggagcgaatggatcgttatgctgacccagagacccgacacag---ccgagacgaa
cgtggagacaatcgagatcgcgaattgttcagaaacaaaatggaagctcgcgccaacgca
ggtcacgactcaggactgtctagtaaggaagtgtcgccgcctcctcctgttgtaccatct
gctcctacctttggatcttcgatcagccgagggctgagcataggagaggggtatgtttcc
gccagcgctgccacgaagataccgcctaccgcaccccgcgcttttggcgatcggcctccg
tcagctggacatgatccagctatgcctcc------catgggcatgggtaagccgatgatg
catgatggtccttcgattccagtcggccctcgagtccagcaacctcctcccccaagacct
tccagcaagcaatggatcaaccctaaccttaaaaaggcaccggattcgccaaagatgatg
agatccccgagttttgtacagcagcgaccggctatacgacgtggtagttctcagtacgat
cattataatgaggatgagaggcgaccgcgtagtagcgatgcaaagtcagacactcattat
gacaatcgggctcggtccaattatagcgcggagccaggagaaatcaccgtcaaatccgag
cgagaatctcaatctgcaagagcatcaatcgacagagacacacggcctatcaatgcttct
aggcgggattcttatcgctctggtccatcgcctaccatggagaacatgcccagattcagc
caggtatctgaggatcgtgcaagagagatgagagaacctcccaaagaagcccccaaagaa
gcccctaaagaagcccctaaggaatcgccaaagcggaagcgtgttcgaccagttatcaag
gtggtcaggtttgaagtcccccctaaaccagagcctgtggaacagaactcggaatccgat
gacgacgacgacatggccgactactttgacatggaaattgggaaaacggaggctgaattg
agcaaacttgaggggccgaagttgcctactcaggtcatggctcggtttgcggctctttct
catggatctatggtcaagattgtcggggaacaggatggactgctcaggatggtagaagag
ctccccgaggcggcaaacaagcttgtcgttgagaaaatcaaggaacctgcacctgacgaa
gaacatgaaaaggcggacgtggaaatggcaaatacttccgaaaatgcaaacgaagtcaag
tccgaaccaccgcagcagccacaccaggaagacatggagttggagccggagcctgagatt
catgtcaggggttcggaggaaccagatgttgagccggtcccgaagccattgcctgaaatc
accaaagagccgacagagcaggttatcgaacagtctatcgacaaacccgagaaatccgtg
gaatccaccgagaacactgctaagaaacccggagagagacagagcgttgaatctgtcgcg
cagcttgacaagagacca------------------gcccacgaggatgtagaagaaaat
tttaacgagaagcctcttgagaaacttgccgcgaagcctgtcgaggatattgttgaggat
gctgcacagcagcctgttgaggaaaccggcaaacaagaacctattgcatcagcacttgaa
cccgagattgatgaaatggatgttgacgaacctgccgtcgaggctgcaccagccgcgtcc
gggacctcgatgcctgttgctgacagagaagttgaagatccaactcctgcgacacctgaa
actgccatcaaggaacttccagttgaacctatggagattagcgacatgactttacgcaca
gtcaaagaatctcctgtggagaaaccaaaagatgacaactcaagtgagatgcccgtcgac
gcccgtcccgaaacaccctcgcaggtacagaaagagggattagatgatactccttccggg
acagccacagggaagcacgaccaaaatgttatcaaaactccagtgaaagttcctgccgaa
cctcaaatcgagactcctgcaaacaagtctgaaaccagtcttcacaggcacatcgagaat
cacaacacccccgttactgtcattgcaccaaacgtcgttttacaaaccaccgagacagct
tcgaagccacctagcacaccatcgcaggttgacgacgacgaaaccgagtccgaggatgat
tccttcatgaatatggatactgtccgacaatatatgaccacgccgccaatcgatagcctc
cctaacttcagctgtcagccttgggaccaggacaaggagttcatgggcactctcgaatca
gactcgttccttgacggctttgttcttgaacatttgaataagctgcatttggaaaagtct
gcagagcaggaccatgataagaagatctactctgacaactatcatcattacctggacttt
actatgtcaaacgatcctgctgctgtaaagagccgtggaaagttctcggtctcgacaggc
attgaattcaccggcacggtgacccctgagccaaaacacgagggaagcggccgtgggcgt
cgtttcgcaactgaacgagacctcgaacgtgttctacaagcatcaatgcgcgaagacgaa
gaaagaagagagcgtgagcttcgaatgcagcaggaaaagtaccgcactgacaaggaagct
gtcatcccggatatgatttggacgcaggaagaaaaggacaatactaactatattgacaag
agtggatacacgcctgttgaccgattagtatcagcatggcgtgtcttgcctccggtcaat
aacttcaccgaggaagaggccggtctgttcgagaaaagatacttggaagcacccaagcaa
tggggcagagttgcggaagctatcccgcaccgtaacttcggcgcttgcatccagtattat
tacatgaacaagaagaacctcaacctgaaagagaaactcaagaagcagcctaagaggcgc
agaaagggtaaggggaagcaaaggtctagtgcactggtatcggaattgggcaacggcgac
ggagagacagaggaaaaccatgatacaggagagaacggtgagagaagacgaccgcgacga
gcggctgcgcctacttggggctttgaacaacccccaattgacacagaggcctcgacgccc
aatgctacacctggtaggcgtggaggttctgcaaaggttgatcatcccgaaaaagtggac
ggaagaaagagacgaagaggtcccaaggaaaaggaacccaaagcaccgaaatcaaaccag
actttggctgcggcaccagggcctgccaagggccgctcgaggtccaactcaagagctctc
aacacagatggcaccacgactcctttgccagttcctgaaggtcatcgtctcccaactcaa
ttcgagcagcacccagccgggatccagcctcccttctctgtgcagccacagcccatgcag
acattggaacgtcctccaccagttgcttccacgtccctctcggaggtaatggcagcaccg
tcacttcgacctgacccacctccacaacctgccatggctactttcaacttgactcaccag
tcatcagaacgtaaagcaccgactcaagcatctagttactggagtgtgtctgaatctaat
gacttcccacatctcctacgctcgttcggctcggactggacagctatcgcggcccacatg
ggctctaaaactgctgtcatggtgaagaattattatgttcgtcaaaaggatcaaggcaag
tccgaatgggagattattgtcagtgacgccgagaggaagaaacagtccggggagaaactg
ccagatccacctcaaccatcaacaggagggcgaggaaggagatacgacagctcagcagct
gcttctcggccccttgctgttgctccaggaattgaaatacatggggaaacaccacaaccc
aagatggaacctgccggtcaacctcctcgtggcccgcaattctcagcctttggaggagtt
cctatcgcacaggctcctgtccagcagcaaccaattgttcagtcacaacaacccattatc
aatcagcatcctaccgctcaaccagttactcaggttatgtcacctggcccaagacctttg
caagcccctgtacaacaacaatttagacttaacgaacgcgagcctgcagcacgcgtaccg
cttccacagaaagcctctgtcagacctcctggcgtggagccacgagagcaacggcctctg
gctgccgcacagccactgcagccgtctcgaaatgaggctgctatgatggaacacaacgct
cagatggaacgtcaaaagatggagatgcagatgcgtgaacaagagcaacgcgagttagct
cgacagtcagaaaggcaaactttacgtgtcaagcaggagcgcgaaatgacaccacagccc
catcattacgagccatatgctcatcaccgccaacaaggaagcctcggcggtcaaccattg
ccgaggccgctacaggagtctggtcgtcctcaatcctatggtcctcctgtgcagcagcaa
gctcctgttcagccagtgcgaaatctgatggaggaacaacccctcacacgctcgcctcag
atgggcacgcctaccagtcgtcccgtgtcttctcttcagcaacgaccctcttcaggctca
atgcacgatacatttggctcagttacaccccaatctggcactccagtccaaactccagca
gcagcacctcctcgtccccaagagcaacgtaagggaggtcttaatatcatgtcgctgctc
aatacggacgatactcctccaaaacccaagcgagtgaatgatgtcacaagcactcctaca
aggccctcgcccactcccccgccccg---------cagcggccgtccacttccagg----
--gccgccatcacaaattcggcgtgagccagaaccatactcgcccttcgctcgaggtacg
cctgtaatgccacctctcaagccaacttatgcggattctcctcagcccccgcacatgggc
acttcgagggcgtcgataggagtatcgcacgaagctgccgctgctgcagacccgcgagac
ttctataggcagaatccttatcagtctgcaaaccatagccgcacaaattcacctcaaggt
ggccatcgctaccctcccccaggcccccctcagtatcagaaccagggatatccaacgtca
tacgccaatacaggccagccagcacatgctggatcaccgggtggtcagtatggccaccct
cgttcacgagaagtcgcccagggtggtcgtgaaacttcttggccgtcgccggcccaacaa
ggtcatcccagcatgcaacagcccgccggctggtcatcgcaaccacctcccaacacatcg
caaccaccgccacaacaacagcagtggcctccgcaacatccttcgtccaaaccccaaaca
ccaggggcgtcatgggccgcatcacaaccaccttctcagccaccccctcaacaaggtcac
cacatgcccatgagagatgatggaagaggcccttactaccctggtggagcgagcatgcca
ccacagcaacatcagatgcagggtcgctatccaactccagtctcgcgtgggcctgagcag
gtg---cctcctcctgggcaagcataccctcgttatgcttctactcctggccctgggcag
ccacgagatcatagagaaatgcctggtcgtagctttacgcccgcgagttacgatgcacgt
gggccgccccctccagggggtcccatgtaccctggccatgatcctcgagatcccagagac
cctcgtgatcccagagacccccgtgatccaagggatccgcgagaaatgatgggaagagga
ggtttgaggccacatgaatacgagagacatcaagattactataggagatga
>Fp1r
---------------atggaactggaaaaggaaagggcacctttgatgtctcttc-----
------------------------------------------------------------
------------------------------------------------------------
-------gtccatcgccgcgcgatcgctcacccgaccgatttgatagaggcgctcagtat
cccgacggtgacagacgccgaccgtctgaagttcgaacaggcaatggcggctttcctccc
aaccgcgactttggcgacccattgcggcgcgagcctcctcgcggcccaaaagccttgatc
gacgcaccgagtggaccccgtggcggagggttcggaggggattttagaggtcggggtcgg
gggcgcggtcgcggatggtcttcaagggacgatagccgagatcggggtcgagacagggac
atggactttcgtgatcgttaccgcgatgaccgaagccgtgagcgtgatcgcgatagggag
tggcgcgagcctagagatttccgttcacgtcgctctcctatcggccgcgcaagatcacct
aatcgagacttccgagatagagaccgtgatggacctctgggcgtagacgcagataggtcc
aggcgcggttctcgagatggggggccgccctctgcaggatcatcatcttctgatccccag
tttaacatggcgccttatcctcgtggcggaggtttccatcgaggacgtgggcgaggaaga
ggagattggacttcggaaagagggcgcggacgaggaccatatatggacgataggggtgat
cgctacccacgaagtcggtctcaagagggtcgatggggtagggatcgtgatgatagagat
cgcatggagcgaatggatcgttatgctgacccagagacccgacacag---ccgagacgaa
cgtggagacaatcgagatcgcgaattgttcagaaacaaaatggaagctcgcgccaacgca
ggtcacgactcaggactgtctagtaaggaagtgtcgccgcctcctcctgttgtaccatct
gctcctacctttggatcttcgatcagccgagggctgagcataggagaggggtatgtttcc
gccagcgctgccacgaagataccgcctaccgcaccccgcgcttttggcgatcggcctccg
tcagctggacatgatccagctatgcctcc------catgggcatgggtaagccgatgatg
catgatggtccttcgattccagtcggccctcgagcccagcaacctcctcccccaagacct
tccagcaagcaatggatcaaccctaaccttaaaaaggcaccggattcgccaaagatgatg
agatccccgagttttgtacagcagcgaccggctatacgacgtggtagttctcagtacgat
cattataatgaggatgagaggcgaccgcgtagtagcgatgcaaagtcagacactcattat
gacaatcgggctcggtccaattatagcgcggagccaggagaaatcaccgtcaaatccgag
cgagaatctcaatctgcaagagcatcaatcgacagagacacacggcctatcaatgcttct
aggcgggattcttatcgctctggtccatcgcctaccatggagaacatgcccagattcagc
caggtatctgaggatcgtgcaagagagatgagagaacctcccaaagaagcccccaaagaa
gcccctaaagaagcccctaaggaatcgccaaagcggaagcgtgttcgaccagttatcaag
gtggtcaggtttgaagtcccccctaaaccagagcctgtggaacagaactcggaatccgat
gacgacgacgacatggccgactactttgacatggaaattgggaaaacggaggctgaattg
agcaaacttgaggggccgaagttgcctactcaggtcatggctcggtttgcggctctttct
catggatctatggtcaagattgtcggggaacaggatggactgctcaggatggtagaagag
ctccccgaggcggcaaacaagcttgtcgttgagaaaatcaaggaacctgcacctgacgaa
gaacatgaaaaggcggacgtggaaatggcaaatacttccgaaaatgcaaacgaagtcaag
tccgaaccaccgcagcagccacaccaggaagacatggagttggagccggagcctgagatt
catgtcaggggttcggaggaaccagatgttgagccggtcccgaagccattgcctgaaatc
accaaagagccgacagagcaggttatcgaacagtctatcgacaaacccgagaaatccgtg
gaatccaccgagaacactgctaagaaacccggagagagacagagcgttgaatctgtcgcg
cagcttgacaagagacca------------------gcccacgaggatgtagaagaaaat
tttaacgagaagcctcttgagaaacttgccgcgaagcctgtcgaggatattgttgaggat
gctgcacagcagcctgttgaggaaaccggcaaacaagaacctattgcatcagcacttgaa
cccgagattgatgaaatggatgttgacgaacctgccgtcgaggctgcaccagccgcgtcc
gggacctcgatgcctgttgctgacagagaagttgaagatccaactcctgcgacacctgaa
actgccatcaaggaacttccagttgaacctatggagattagcgacatgactttacgcaca
gtcaaagaatctcctgtggagaaaccaaaagatgacaactcaagtgagatgcccgtcgac
gcccgtcccgaaacaccctcgcaggtacagaaagagggattagatgatactccttccggg
acagccacagggaagcacgaccaaaatgttatcaaaactccagtgaaagttcctgccgaa
cctcaaatcgagactcctgcaaacaagtctgaaaccagtcttcacaggcacatcgagaat
cacaacacccccgttactgtcattgcaccaaacgtcgttttacaaaccaccgagacagct
tcgaagccacctagcacaccatcgcaggttgacgacgacgaaaccgagtccgaggatgat
tccttcatgaatatggatactgtccgacaatatatgaccacgccgccaatcgatagcctc
cctaacttcagctgtcagccttgggaccaggacaaggagttcatgggcactctcgaatca
gactcgttccttgacggctttgttcttgaacatttgaataagctgcatttggaaaagtct
gcagagcaggaccatgataagaagatctactctgacaactatcatcattacctggacttt
actatgtcaaacgatcctgctgctgtaaagagccgtggaaagttctcggtctcgacaggc
attgaattcaccggcacggtgacccctgagccaaaacacgagggaagcggccgtgggcgt
cgtttcgcaactgaacgagacctcgaacgtgttctacaagcatcaatgcgcgaagacgaa
gaaagaagagagcgtgagcttcgaatgcagcaggaaaagtaccgcactgacaaggaagct
gtcatcccggatatgatttggacgcaggaagaaaaggacaatactaactatattgacaag
agtggatacacgcctgttgaccgattagtatcagcatggcgtgtcttgcctccggtcaat
aacttcaccgaggaagaggccggtctgttcgagaaaagatacttggaagcacccaagcaa
tggggcagagttgcggaagctatcccgcaccgtaacttcggcgcttgcatccagtattat
tacatgaacaagaagaacctcaacctgaaagagaaactcaagaagcagcctaagaggcgc
agaaagggtaaggggaagcaaaggtctagtgcactggtatcggaattgggcaacggcgac
ggagagacagaggaaaaccatgatacaggagagaacggtgagagaagacgaccgcgacga
gcggctgcgcctacttggggctttgaacaacccccaattgacacagaggcctcgacgccc
aatgctacacctggtaggcgtggaggttctgcaaaggttgatcatcccgaaaaagtggac
ggaagaaagagacgaagaggtcccaaggaaaaggaacccaaagcaccgaaatcaaaccag
actttggctgcggcaccagggcctgccaagggccgctcgaggtccaactcaagagctctc
aacacagatggcaccacgactcctttgccagttcctgaaggtcatcgtctcccaactcaa
ttcgagcagcacccagccgggatccagcctcccttctctgtgcagccacagcccatgcag
acattggaacgtcctccaccagttgcttccacgtccctctcggaggtcatggcagcaccg
tcacttcgacctgacccacctccacaacctgccatggctactttcaacttgactcaccag
tcatcagaacgtaaagcaccgactcaagcatctagttactggagtgtgtctgaatctaat
gacttcccacatctcctacgctcgttcggctcggactggacagctatcgcggcccacatg
ggctctaaaactgctgtcatggtgaagaattattatgttcgtcaaaaggatcaaggcaag
tccgaatgggagattattgtcagtgacgccgagaggaagaaacagtccggggagaaactg
ccagatccacctcaaccatcaacaggagggcgaggaaggagatacgacagctcagcagct
gcttctcggccccttgctgttgctccaggaattgaaatacatggggaaacaccacaaccc
aagatggaacctgccggtcaacctcctcgtggcccgcaattctcagcctttggaggagtt
cctatcgcacaggctcctgtccagcagcaaccaattgttcagtcacaacaacccattatc
aatcagcatcctaccgctcaaccagttactcaggttatgtcacctggcccaagacctttg
caagcccctgtacaacaacaatttagacttaacgaacgcgagcctgcagcacgcgtaccg
cttccacagaaagcctctgtcagacctcctggcgtggagccacgagagcaacggcctctg
gctgccgcacagccactgcagccgtctcgaaatgaggctgctatgatggaacacaacgct
cagatggaacgtcaaaagatggagatgcagatgcgtgaacaagagcaacgcgagttagct
cgacagtcagaaaggcaaactttacgtgtcaagcaggagcgcgaaatgacaccacagccc
catcattacgagccatatgctcatcaccgccaacaaggaagcctcggcggtcaaccattg
ccgaggccgctacaggagtctggtcgtcctcaatcctatggtcctcctgtgcagcagcaa
gctcctgttcagccagtgcgaaatctgatggaggaacaacccctcacacgctcgcctcag
atgggcacgcctaccagtcgtcccgtgtcttctcttcagcaacgaccctcttcaggctca
atgcacgatacatttggctcagttacaccccaatctggcactccagtccaaactccagca
gcagcacctcctcgtccccaagagcaacgtaagggaggtcttaatatcatgtcgctgctc
aatacggacgatactcctccaaaacccaagcgagtgaatgatgtcacaagcactcctaca
aggccctcgcccactcccccgccccg---------cagcggccgtccacttccagg----
--gccgccatcacaaattcggcgtgagccagaaccatactcgcccttcgctcgaggtacg
cctgtaatgccacctctcaagccaacttatgcggattctcctcagcccccgcacatgggc
acttcgagggcgtcgataggagtatcgcacgaagctgccgctgctgcagacccgcgagac
ttctataggcagaatccttatcagtctgcaaaccatagccgcacaaattcacctcaaggt
ggccatcgctaccctcccccaggcccccctcagtatcagaaccagggatatccaacgtca
tacgccaatacaggccagccagcacatgctggatcaccgggtggtcagtatggccaccct
cgttcacgagaagtcgcccagggtggtcgtgaaacttcttggccgtcgccggcccaacaa
ggtcatcccagcatgcaacagcccgccggctggtcatcgcaaccacctcccaacacatcg
caaccaccgccacaacaacagcagtggcctccgcaacatccttcgtccaaaccccaaaca
ccaggggcgtcatgggccgcatcacaaccaccttctcagccaccccctcaacaaggtcac
cacatgcccatgagagatgatagaagaggcccttactaccctggtggagcgagcatgcca
ccacagcaacatcagatgcagggtcgctatccaactccagtctcgcgtgggcctgagcag
gtg---cctcctcctgggcaagcataccctcgttatgcttctactcctggccctgggcag
ccacgagatcatagagaaatgcctggtcgtagctttacgcccgcgagttacgatgcacgt
gggccgccccctccagggggtcccatgtaccctggccatgatcctcgagatcccagagac
cctcgtgatcccagagacccccgtgatccaagggatccgcgagaaatgatgggaagagga
ggattgaggccacatgaatacgagagacatcaagattactataggagatga
>Fp21r
---------------atggaactggaaaaggaaagggcacctttgatgtctcttc-----
------------------------------------------------------------
------------------------------------------------------------
-------gtccatcgccgcgcgatcgctcacccgaccgatttgatagaggcgctcagtat
cccgacggtgacagacgccgaccgtctgaagttcgaacaggcaatggcggctttcctccc
aaccgcgactttggcgacccattgcggcgcgagcctcctcgcggcccaaaagccttgatc
gacgcaccgagtggaccccgtggcggagggttcggaggggattttagaggtcggggtcgg
gggcgcggtcgcggatggtcttcaagggacgatagccgagatcggggtcgagacagggac
atggactttcgtgatcgttaccgcgatgaccgaagccgtgagcgtgatcgcgatagggag
tggcgcgagcctagagatttccgttcacgtcgctctcctatcggccgcgcaagatcacct
aatcgagacttccgagatagagaccgtgatggacctctgggcgtagacgcagataggtcc
aggcgcggttctcgagatggggggccgccctctgcaggatcatcatcttctgatccccag
tttaacatggcgccttatcctcgtggcggaggtttccatcgaggacgtgggcgaggaaga
ggagattggacttcggaaagagggcgcggacgaggaccatatatggacgataggggtgat
cgctacccacgaagtcggtctcaagagggtcgatggggtagggatcgtgatgatagagat
cgcatggagcgaatggatcgttatgctgacccagagacccgacacag---ccgagacgaa
cgtggagacaatcgagatcgcgaattgttcagaaacaaaatggaagctcgcgccaacgca
ggtcacgactcaggactgtctagtaaggaagtgtcgccgcctcctcctgttgtaccatct
gctcctacctttggatcttcgatcagccgagggctgagcataggagaggggtatgtttcc
gccagcgctgccacgaagataccgcctaccgcaccccgcgcttttggcgatcggcctccg
tcagctggacatgatccagctatgcctcc------catgggcatgggtaagccgatgatg
catgatggtccttcgattccggtcggccctcgagcccagcaacctcctcccccaagacct
tccagcaagcaatggatcaaccctaaccttaaaaaggcaccggattcgccaaagatgatg
agatccccgagttttgtacagcagcgaccggctatacgacgtggtagttctcagtacgat
cattataatgaggatgagaggcgaccgcgtagtagcgatgcaaagtcagacactcattat
gacaatcgggctcggtccaattatagcgcggagccaggagaaatcaccgtcaaatccgag
cgagaatctcaatctgcaagagcatcaatcgacagagacacacggcctatcaatgcttct
aggcgggattcttatcgctctggtccatcgcctaccatggagaacatgcccagattcagc
caggtatctgaggatcgtgcaagagagatgagagaacctcccaaagaagcccccaaagaa
gcccctaaagaagcccctaaggaatcgccaaagcggaagcgtgttcgaccagttatcaag
gtggtcaggtttgaagtcccccctaaaccagagcctgtggaacagaactcggaatccgat
gacgacgacgacatggccgactactttgacatggaaattgggaaaacggaggctgaattg
agcaaacttgaggggccgaagttgcctactcaggtcatggctcggtttgcggctctttct
catggatctatggtcaagattgtcggggaacaggatggactgctcaggatggtagaagag
ctccccgaggcggcaaacaagcttgtcgttgagaaaatcaaggaacctgcacctgacgaa
gaacatgaaaaggcggacgtggaaatggcaaatacttccgaaaatgcaaacgaagtcaag
tccgaaccaccgcagcagccacaccaggaagacatggagttggagccggagcctgagatt
catgtcaggggttcggaggaaccagatgttgagccggtcccgaagccattgcctgaaatc
accaaagagccgacagagcaggttatcgaacagtctatcgacaaacccgagaaatccgtg
gaatccaccgagaacactgctaagaaacccggagagagacagagcgttgaatctgtcgcg
cagcttgacaagagacca------------------gcccacgaggatgtagaagaaaat
tttaacgagaagcctcttgagaaacttgccgcgaagcctgtcgaggatattgttgaggat
gctgcacagcagcctgttgaggaaaccggcaaacaagaacctattgcatcagcacttgaa
cccgagattgatgaaatggatgttgacgaacctgccgtcgaggctgcaccagccgcgtcc
gggacctcgatgcctgttgctgacagagaagttgaagatccaactcctgcgacacctgaa
actgccatcaaggaacttccagttgaacctatggagattagcgacatgactttacgcaca
gtcaaagaatctcctgtggagaaaccaaaagatgacaactcaagtgagatgcccgtcgac
gcccgtcccgaaacaccctcgcaggtacagaaagagggattagatgatactccttccggg
acagccacagggaagcacgaccaaaatgttatcaaaactccagtgaaagttcctgccgaa
cctcaaatcgagactcctgcaaacaagtctgaaaccagtcttcacaggcacatcgagaat
cacaacacccccgttactgtcattgcaccaaacgtcgttttacaaaccaccgagacagct
tcgaagccacctagcacaccatcgcaggttgacgacgacgaaaccgagtccgaggatgat
tccttcatgaatatggatactgtccgacaatatatgaccacgccgccaatcgatagcctc
cctaacttcagctgtcagccttgggaccaggacaaggagttcatgggcactctcgaatca
gactcgttccttgacggctttgttcttgaacatttgaataagctgcatttggaaaagtct
gcagagcaggaccatgataagaagatctactctgacaactatcatcattacctggacttt
actatgtcaaacgatcctgctgctgtaaagagccgtggaaagttctcggtctcgacaggc
attgaattcaccggcacggtgacccctgagccaaaacacgagggaagcggccgtgggcgt
cgtttcgcaactgaacgagacctcgaacgtgttctacaagcatcaatgcgcgaagacgaa
gaaagaagagagcgtgagcttcgaatgcagcaggaaaagtaccgcactgacaaggaagct
gtcatcccggatatgatttggacgcaggaagaaaaggacaatactaactatattgacaag
agtggatacacgcctgttgaccgattagtatcagcatggcgtgtcttgcctccggtcaat
aacttcaccgaggaagaggccggtctgttcgagaaaagatacttggaagcacccaagcaa
tggggcagagttgcggaagctatcccgcaccgtaacttcggcgcttgcatccagtattat
tacatgaacaagaagaacctcaacctgaaagagaaactcaagaagcagcctaagaggcgc
agaaagggtaaggggaagcaaaggtctagtgcactggtatcggaattgggcaacggcgac
ggagagacagaggaaaaccatgatacaggagagaacggtgagagaagacgaccgcgacga
gcggctgcgcctacttggggctttgaacaacccccaattgacacagaggcctcgacgccc
aatgctacacctggtaggcgtggaggttctgcaaaggttgatcatcccgaaaaagtggac
ggaagaaagagacgaagaggtcccaaggaaaaggaacccaaagcaccgaaatcaaaccag
actttggctgcggcaccagggcctgccaagggccgctcgaggtccaactcaagagctctc
aacacagatggcaccacgactcctttgccagttcctgaaggtcatcgtctcccaactcaa
ttcgagcagcacccagccgggatccagcctcccttctctgtgcagccacagcccatgcag
acattggaacgtcctccaccagttgcttccacgtccctctcggaggtaatggcagcaccg
tcacttcgacctgacccacctccacaacctgccatggctactttcaacttgactcaccag
tcatcagaacgtaaagcaccgactcaagcatctagttactggagtgtgtctgaatctaat
gacttcccacatctcctacgctcgttcggctcggactggacagctatcgcggcccacatg
ggctctaaaactgctgtcatggtgaagaattattatgttcgtcaaaaggatcaaggcaag
tccgaatgggagattattgtcagtgacgccgagaggaagaaacagtccggggagaaactg
ccagatccacctcaaccatcaacaggagggcgaggaaggagatacgacagctcagcagct
gcttctcggccccttgctgttgctccaggaattgaaatacatggggaaacaccacaaccc
aagatggaacctgccggtcaacctcctcgtggcccgcaattctcagcctttggaggagtt
cctatcgcacaggctcctgtccagcagcaaccaattgttcagtcacaacaacccattatc
aatcagcatcctaccgctcaaccagttactcaggttatgtcacctggcccaagacctttg
caagcccctgtacaacaacaatttagacttaacgaacgcgagcctgcagcacgcgtaccg
cttccacagaaagcctctgtcagacctcctggcgtggagccacgagagcaacggcctctg
gctgccgcacagccactgcagccgtctcgaaatgaggctgctatgatggaacacaacgct
cagatggaacgtcaaaagatggagatgcagatgcgtgaacaagagcaacgcgagttagct
cgacagtcagaaaggcaaactttacgtgtcaagcaggagcgcgaaatgacaccacagccc
catcattacgagccatatgctcatcaccgccaacaaggaagcctcggcggtcaaccattg
ccgaggccgctacaggagtctggtcgtcctcaatcctatggtcctcctgtgcagcagcaa
gctcctgttcagccagtgcgaaatctgatggaggaacaacccctcacacgctcgcctcag
atgggcacgcctaccagtcgtcccgtgtcttctcttcagcaacgaccctcttcaggctca
atgcacgatacatttggctcagttacaccccaatctggcactccagtccaaactccagca
gcagcacctcctcgtccccaagagcaacgtaagggaggtcttaatatcatgtcgctgctc
aatacggacgatactcctccaaaacccaagcgagtgaatgatgtcacaagcactcctaca
aggccctcgcccactcccccgccccg---------cagcggccgtccacttccagg----
--gccgccatcacaaattcggcgtgagccagaaccatactcgcccttcgctcgaggtacg
cctgtaatgccacctctcaagccaacttatgcggattctcctcagcccccgcacatgggc
acttcgagggcgtcgataggagtatcgcacgaagctgccgctgctgcagacccgcgagac
ttctataggcagaatccttatcagtctgcaaaccatagccgcacaaattcacctcaaggt
ggccatcgctaccctcccccaggcccccctcagtatcagaaccagggatatccaacgtca
tacgccaatacaggccagccagcacatgctggatcaccgggtggtcagtatggccaccct
cgttcacgagaagtcgcccagggtggtcgtgaaacttcttggccgtcgccggcccaacaa
ggtcatcccagcatgcaacagcccgccggctggtcatcgcaaccacctcccaacacatcg
caaccaccgccacaacaacagcagtggcctccgcaacatccttcgtccaaaccccaaaca
ccaggggcgtcatgggccgcatcacaaccaccttctcagccaccccctcaacaaggtcac
cacatgcccatgagagatgatggaagaggcccttactaccctggtggagcgagcatgcca
ccacagcaacatcagatgcagggtcgctatccaactccagtctcgcgtgggcctgagcag
gtg---cctcctcctgggcaagcataccctcgttatgcttctactcctggccctgggcag
ccacgagatcatagagaaatgcctggtcgtagctttacgcccgcgagttacgatgcacgt
gggccgccccctccagggggtcccatgtaccctggccatgatcctcgagatcccagagac
cctcgtgatcccagagacccccgtgatccaagggatccgcgagaaatgatgggaagagga
ggattgaggccacatgaatacgagagacatcaagattactataggagatga
>Fp24r
---------------atggaactggaaaaggaaagggcacctttgatgtctcttc-----
------------------------------------------------------------
------------------------------------------------------------
-------gtccatcaccgcgcgatcgctcacccgaccgatttgatagaggcgctcagtat
cccgacggtgacagacgccgaccgtctgaagttcgaacaggcaatggcggctttcctccc
aaccgcgactttggcgacccattgcggcgcgagcctcctcgcggcccaaaagccttgatc
gacgcaccgagtggaccccgtggcggagggttcggaggggattttagaggtcggggtcgg
gggcgcggtcgcggatggtcttcaagggacgatagccgagatcggggtcgagacagggac
atggactttcgtgatcgttaccgcgatgaccgaagccgtgagcgtgatcgcgatagggag
tggcgcgagcctagagatttccgttcacgtcgctctcctatcggccgcgcaagatcacct
aatcgagacttccgagatagagaccgtgatggacctctgggcgtagacgcagataggtcc
aggcgcggttctcgagatggggggccgccctctgcaggatcatcatcttctgatccccag
tttaacatggcgccttatcctcgtggcggaggtttccatcgaggacgtgggcgaggaaga
ggagattggacttcggaaagagggcgcggacgaggaccatatatggacgataggggtgat
cgctacccacgaagtcggtctcaagagggtcgatggggtagggatcgtgatgatagagat
cgcatggagcgaatggatcgttatgctgacccagagacccgacacag---ccgagacgaa
cgtggagacaatcgagatcgcgaattgttcagaaacaaaatggaagctcgcgccaacgca
ggtcacgactcaggactgtctagtaaggaagtgtcgccgcctcctcctgttgtaccatct
gctcctacctttggatcttcgatcagccgagggctgagcataggagaggggtatgtttcc
gccagcgctgccacgaagataccgcctaccgcaccccgcgcttttggcgatcggcctccg
tcagctggacatgatccagctatgcctcc------catgggcatgggtaagccgatgatg
catgatggtccttcgattccagtcggccctcgagcccagcaacctcctcccccaagacct
tccagcaagcaatggatcaaccctaaccttaaaaaggcaccggattcgccaaagatgatg
agatccccgagttttgtacagcagcgaccggctatacgacgtggtagttctcagtacgat
cattataatgaggatgagaggcgaccgcgtagtagcgatgcaaagtcagacactcattat
gacaatcgggctcggtccaattatagcgcggagccaggagaaatcaccgtcaaatccgag
cgagaatctcaatctgcaagagcatcaatcgacagagacacacggcctatcaatgcttct
aggcgggattcttatcgctctggtccatcgcctaccatggagaacatgcccagattcagc
caggtatctgaggatcgtgcaagagagatgagagaacctcccaaagaagcccccaaagaa
gcccctaaagaagcccctaaggaatcgccaaagcggaagcgtgttcgaccagttatcaag
gtggtcaggtttgaagtcccccctaaaccagagcctgtggaacagaactcggaatccgat
gacgacgacgacatggccgactactttgacatggaaattgggaaaacggaggctgaattg
agcaaacttgaggggccgaagttgcctactcaggtcatggctcggtttgcggctctttct
catggatctatggtcaagattgtcggggaacaggatggactgctcaggatggtagaagag
ctccccgaggcggcaaacaagcttgtcgttgagaaaatcaaggaacctgcacctgacgaa
gaacatgaaaaggcggacgtggaaatggcaaatacttccgaaaatgcaaacgaagtcaag
tccgaaccaccgcagcagccacaccaggaagacatggagttggagccggagcctgagatt
catgtcaggggttcggaggaaccagatgttgagccggtcccgaagccattgcctgaaatc
accaaagagccgacagagcaggttatcgaacagtctatcgacaaacccgagaaatccgtg
gaatccaccgagaacactgctaagaaacccggagagagacagagcgttgaatctgtcgcg
cagcttgacaagagacca------------------gcccacgaggatgtagaagaaaat
tttaacgagaagcctcttgagaaacttgccgcgaagcctgtcgaggatattgttgaggat
gctgcacagcagcctgttgaggaaaccggcaaacaagaacctattgcatcagcacttgaa
cccgagattgatgaaatggatgttgacgaacctgccgtcgaggctgcaccagccgcgtcc
gggacctcgatgcctgttgctgacagagaagttgaagatccaactcctgcgacacctgaa
actgccatcaaggaacttccagttgaacctatggagattagcgacatgactttacgcaca
gtcaaagaatctcctgtggagaaaccaaaagatgacaactcaagtgagatgcccgtcgac
gcccgtcccgaaacaccctcgcaggtacagaaagagggattagatgatactccttccggg
acagccacagggaagcacgaccaaaatgttatcaaaactccagtgaaagttcctgccgaa
cctcaaatcgagactcctgcaaacaagtctgaaaccagtcttcacaggcacatcgagaat
cacaacacccccgttactgtcattgcaccaaacgtcgttttacaaaccaccgagacagct
tcgaagccacctagcacaccatcgcaggttgacgacgacgaaaccgagtccgaggatgat
tccttcatgaatatggatactgtccgacaatatatgaccacgccgccaatcgatagcctc
cctaacttcagctgtcagccttgggaccaggacaaggagttcatgggcactctcgaatca
gactcgttccttgacggctttgttcttgaacatttgaataagctgcatttggaaaagtct
gcagagcaggaccatgataagaagatctactctgacaactatcatcattacctggacttt
actatgtcaaacgatcctgctgctgtaaagagccgtggaaagttctcggtctcgacaggc
attgaattcaccggcacggtgacccctgagccaaaacacgagggaagcggccgtgggcgt
cgtttcgcaactgaacgagacctcgaacgtgttctacaagcatcaatgcgcgaagacgaa
gaaagaagagagcgtgagcttcgaatgcagcaggaaaagtaccgcactgacaaggaagct
gtcatcccggatatgatttggacgcaggaagaaaaggacaatactaactatattgacaag
agtggatacacgcctgttgaccgattagtatcagcatggcgtgtcttgcctccggtcaat
aacttcaccgaggaagaggccggtctgttcgagaaaagatacttggaagcacccaagcaa
tggggcagagttgcggaagctatcccgcaccgtaacttcggcgcttgcataaagtattat
tacatgaacaagaagaacctcaacctgaaagagaaactcaagaagcagcctaagaggcgc
agaaagggtaaggggaagcaaaggtctagtgcactggtatcggaattgggcaacggcgac
ggagagacagaggaaaaccatgatacaggagagaacggtgagagaagacgaccgcgacga
gcggctgcgcctacttggggctttgaacaacccccaattgacacagaggcctcgacgccc
aatgctacacctggtaggcgtggaggttctgcaaaggttgatcatcccgaaaaagtggac
ggaagaaagagacgaagaggtcccaaggaaaaggaacccaaagcaccgaaatcaaaccag
actttggctgcggcaccagggcctgccaagggccgctcgaggtccaactcaagagctctc
aacacagatggcaccacgactcctttgccagttcctgaaggtcatcgtctcccaactcaa
ttcgagcagcacccagccgggatccagcctcccttctctgtgcagccacagcccatgcag
acattggaacgtcctccaccagttgcttccacgtccctctcggaggtaatggcagcaccg
tcacttcgacctgacccacctccacaacctgccatggctactttcaacttgactcaccag
tcatcagaacgtaaagcaccgactcaagcatctagttactggagtgtgtctgaatctaat
gacttcccacatctcctacgctcgttcggctcggactggacagctatcgcggcccacatg
ggctctaaaactgctgtcatggtgaagaattattatgttcgtcaaaaggatcaaggcaag
tccgaatgggagattattgtcagtgacgccgagaggaagaaacagtccggggagaaactg
ccagatccacctcaaccatcaacaggagggcgaggaaggagatacgacagctcagcagct
gcttctcggccccttgctgttgctccaggaattgaaatacatggggaaacaccacaaccc
aagatggaacctgccggtcaacctcctcgtggcccgcaattctcagcctttggaggagtt
cctatcgcacaggctcctgtccagcagcaaccaattgttcagtcacaacaacccattatc
aatcagcatcctaccgctcaaccagttactcaggttatgtcacctggcccaagacctttg
caagcccctgtacaacaacaatttagacttaacgaacgcgagcctgcagcacgcgtaccg
cttccacagaaagcctctgtcagacctcctggcgtggagccacgagagcaacggcctctg
gctgccgcacagccactgcagccgtctcgaaatgaggctgctatgatggaacacaacgct
cagatggaacgtcaaaagatggagatgcagatgcgtgaacaagagcaacgcgagttagct
cgacagtcagaaaggcaaactttacgtgtcaagcaggagcgcgaaatgacaccacagccc
catcattacgagccatatgctcatcaccgccaacaaggaagcctcggcggtcaaccattg
ccgaggccgctacaggagtctggtcgtcctcaatcctatggtcctcctgtgcagcagcaa
gctcctgttcagccagtgcgaaatctgatggaggaacaacccctcacacgctcgcctcag
atgggcacgcctaccagtcgtcccgtgtcttctcttcagcaacgaccctcttcaggctca
atgcacgatacatttggctcagttacaccccaatctggcactccagtccaaactccagca
gcagcacctcctcgtccccaagagcaacgtaagggaggtcttaatatcatgtcgctgctc
aatacggacgatactcctccaaaacccaagcgagtgaatgatgtcacaagcactcctaca
aggccctcgcccactcccccgccccg---------cagcggccgtccacttccagg----
--gccgccatcacaaattcggcgtgagccagaaccatactcgcccttcgctcgaggtacg
cctgtaatgccacctctcaagccaacttatgcggattctcctcagcccccgcacatgggc
acttcgagggcgtcgataggagtatcgcacgaagctgccgctgctgcagacccgcgagac
ttctataggcagaatccttatcagtctgcaaaccatagccgcacaaattcacctcaaggt
ggccatcgctaccctcccccaggcccccctcagtatcagaaccagggatatccaacgtca
tacgccaatacaggccagccagcacatgctggatcaccgggtggtcagtatggccaccct
cgttcacgagaagtcgcccagggtggtcgtgaaacttcttggccgtcgccggcccaacaa
ggtcatcccagcatgcaacagcccgccggctggtcatcgcaaccacctcccaacacatcg
caaccaccgccacaacaacagcagtggcctccgcaacatccttcgtccaaaccccaaaca
ccaggggcgtcatgggccgcatcacaaccaccttctcagccaccccctcaacaaggtcac
cacatgcccatgagagatgatggaagaggcccttactaccctggtggagcgagcatgcca
ccacagcaacatcagatgcagggtcgctatccaactccagtctcgcgtgggcctgagcag
gtg---cctcctcctgggcaagcataccctcgttatgcttctactcctggccctgggcag
ccacgagatcatagagaaatgcctggtcgtagctttacgcccgcgagttacgatgcacgt
gggccgccccctccagggggtcccatgtaccctggccatgatcctcgagatcccagagac
cctcgtgatcccagagacccccgtgatccaagggatccgcgagaaatgatgggaagagga
ggattgaggccacatgaatacgagagacatcaagattactataggagatga
>Fp2516
---------------atggaactggaaaaggaaagggcacctttgatgtctcttc-----
------------------------------------------------------------
------------------------------------------------------------
-------gtccatcgccgcgcgatcgctcacccgaccgatttgatagaggcgctcagtat
cccgacggtgacagacgccgaccgtctgaagttcgaacaggcaatggcggctttcctccc
aaccgcgactttggcgacccattgcggcgcgagcctcctcgcggcccaaaagccttgatc
gacgcaccgagtggaccccgtggcggagggttcggaggggattttagaggtcggggtcgg
gggcgcggtcgcggatggtcttcaagggacgatagccgagatcggggtcgagacagggac
atggactttcgtgatcgttaccgcgatgaccgaagccgtgagcgtgatcgcgatagggag
tggcgcgagcctagagatttccgttcacgtcgctctcctatcggccgcgcaagatcacct
aatcgagacttccgagatagagaccgtgatggacctctgggcgtagacgcagataggtcc
aggcgcggttctcgagatggggggccgccctctgcaggatcatcatcttctgatccccag
tttaacatggcgccttatcctcgtggcggaggtttccatcgaggacgtgggcgaggaaga
ggagattggacttcggaaagagggcgcggacgaggaccatatatggacgataggggtgat
cgctacccacgaagtcggtctcaagagggtcgatggggtagggatcgtgatgatagagat
cgcatggagcgaatggatcgttatgctgacccagagacccgacacag---ccgagacgaa
cgtggagacaatcgagatcgcgaattgttcagaaacaaaatggaagctcgcgccaacgca
ggtcacgactcaggactgtctagtaaggaagtgtcgccgcctcctcctgttgtaccatct
gctcctacctttggatcttcgatcagccgagggctgagcataggagaggggtatgtttcc
gccagcgctgccacgaagataccgcctaccgcaccccgcgcttttggcgatcggcctccg
tcagctggacatgatccagctatgcctcc------catgggcatgggtaagccgatgatg
catgatggtccttcgattccagtcggccctcgagcccagcaacctcctcccccaagacct
tccagcaagcaatggatcaaccctaaccttaaaaaggcaccggattcgccaaagatgatg
agatccccgagttttgtacagcagcgaccggctatacgacgtggtagttctcagtacgat
cattataatgaggatgagaggcgaccgcgtagtagcgatgcaaagtcagacactcattat
gacaatcgggctcggtccaattatagcgcggagccaggagaaatcaccgtcaaatccgag
cgagaatctcaatctgcaagagcatcaatcgacagagacacacggcctatcaatgcttct
aggcgggattcttatcgctctggtccatcgcctaccatggagaacatgcccagattcagc
caggtatctgaggatcgtgcaagagagatgagagaacctcccaaagaagcccccaaagaa
gcccctaaagaagcccctaaggaatcgccaaagcggaagcgtgttcgaccagttatcaag
gtggtcaggtttgaagtcccccctaaaccagagcctgtggaacagaactcggaatccgat
gacgacgacgacatggccgactactttgacatggaaattgggaaaacggaggctgaattg
agcaaacttgaggggccgaagttgcctactcaggtcatggctcggtttgcggctctttct
catggatctatggtcaagattgtcggggaacaggatggactgctcaggatggtagaagag
ctccccgaggcggcaaacaagcttgtcgttgagaaaatcaaggaacctgcacctgacgaa
gaacatgaaaaggcggacgtggaaatggcaaatacttccgaaaatgcaaacgaagtcaag
tccgaaccaccgcagcagccacaccaggaagacatggagttggagccggagcctgagatt
catgtcaggggttcggaggaaccagatgttgagccggtcccgaagccattgcctgaaatc
accaaagagccgacagagcaggttatcgaacagtctatcgacaaacccgagaaatccgtg
gaatccaccgagaacactgctaagaaacccggagagagacagagcgttgaatctgtcgcg
cagcttgacaagagacca------------------gcccacgaggatgtagaagaaaat
tttaacgagaagcctcttgagaaacttgccgcgaagcctgtcgaggatattgttgaggat
gctgcacagcagcctgttgaggaaaccggcaaacaagaacctattgcatcagcacttgaa
cccgagattgatgaaatggatgttgacgaacctgccgtcgaggctgcaccagccgcgtcc
gggacctcgatgcctgttgctgacagagaagttgaagatccaactcctgcgacacctgaa
actgccatcaaggaacttccagttgaacctatggagattagcgacatgactttacgcaca
gtcaaagaatctcctgtggagaaaccaaaagatgacaactcaagtgagatgcccgtcgac
gcccgtcccgaaacaccctcgcaggtacagaaagagggattagatgatactccttccggg
acagccacagggaagcacgaccaaaatgttatcaaaactccagtgaaagttcctgccgaa
cctcaaatcgagactcctgcaaacaagtctgaaaccagtcttcacaggcacatcgagaat
cacaacacccccgttactgtcattgcaccaaacgtcgttttacaaaccaccgagacagct
tcgaagccacctagcacaccatcgcaggttgacgacgacgaaaccgagtccgaggatgat
tccttcatgaatatggatactgtccgacaatatatgaccacgccgccaatcgatagcctc
cctaacttcagctgtcagccttgggaccaggacaaggagttcatgggcactctcgaatca
gactcgttccttgacggctttgttcttgaacatttgaataagctgcatttggaaaagtct
gcagagcaggaccatgataagaagatctactctgacaactatcatcattacctggacttt
actatgtcaaacgatcctgctgctgtaaagagccgtggaaagttctcggtctcgacaggc
attgaattcaccggcacggtgacccctgagccaaaacacgagggaagcggccgtgggcgt
cgtttcgcaactgaacgagacctcgaacgtgttctacaagcatcaatgcgcgaagacgaa
gaaagaagagagcgtgagcttcgaatgcagcaggaaaagtaccgcactgacaaggaagct
gtcatcccggatatgatttggacgcaggaagaaaaggacaatactaactatattgacaag
agtggatacacgcctgttgaccgattagtatcagcatggcgtgtcttgcctccggtcaat
aacttcaccgaggaagaggccggtctgttcgagaaaagatacttggaagcacccaagcaa
tggggcagagttgcggaagctatcccgcaccgtaacttcggcgcttgcatccagtattat
tacatgaacaagaagaacctcaacctgaaagagaaactcaagaagcagcctaagaggcgc
agaaagggtaaggggaagcaaaggtctagtgcactggtatcggaattgggcaacggcgac
ggagagacagaggaaaaccatgatacaggagagaacggtgagagaagacgaccgcgacga
gcggctgcgcctacttggggctttgaacaacccccaattgacacagaggcctcgacgccc
aatgctacacctggtaggcgtggaggttctgcaaaggttgatcatcccgaaaaagtggac
ggaagaaagagacgaagaggtcccaaggaaaaggaacccaaagcaccgaaatcaaaccag
actttggctgcggcaccagggcctgccaagggccgctcgaggtccaactcaagagctctc
aacacagatggcaccacgactcctttgccagttcctgaaggtcatcgtctcccaactcaa
ttcgagcagcacccagccgggatccagcctcccttctctgtgcagccacagcccatgcag
acattggaacgtcctccaccagttgcttccacgtccctctcggaggtaatggcagcaccg
tcacttcgacctgacccacctccacaacctgccatggctactttcaacttgactcaccag
tcatcagaacgtaaagcaccgactcaagcatctagttactggagtgtgtctgaatctaat
gacttcccacatctcctacgctcgttcggctcggactggacagctatcgcggcccacatg
ggctctaaaactgctgtcatggtgaagaattattatgttcgtcaaaaggatcaaggcaag
tccgaatgggagattattgtcagtgacgccgagaggaagaaacagtccggggagaaactg
ccagatccacctcaaccatcaacaggagggcgaggaaggagatacgacagctcagcagct
gcttctcggccccttgctgttgctccaggaattgaaatacatggggaaacaccacaaccc
aagatggaacctgccggtcaacctcctcgtggcccgcaattctcagcctttggaggagtt
cctatcgcacaggctcctgtccagcagcaaccaattgttcagtcacaacaacccattatc
aatcagcatcctaccgctcaaccagttactcaggttatgtcacctggcccaagacctttg
caagcccctgtacaacaacaatttagacttaacgaacgcgagcctgcagcacgcgtaccg
cttccacagaaagcctctgtcagacctcctggcgtggagccacgagagcaacggcctctg
gctgccgcacagccactgcagccgtctcgaaatgaggctgctatgatggaacacaacgct
cagatggaacgtcaaaagatggagatgcagatgcgtgaacaagagcaacgcgagttagct
cgacagtcagaaaggcaaactttacgtgtcaagcaggagcgcgaaatgacaccacagccc
catcattacgagccatatgctcatcaccgccaacaaggaagcctcggcggtcaaccattg
ccgaggccgctacaggagtctggtcgtcctcaatcctatggtcctcctgtgcagcagcaa
gctcctgttcagccagtgcgaaatctgatggaggaacaacccctcacacgctcgcctcag
atgggcacgcctaccagtcgtcccgtgtcttctcttcagcaacgaccctcttcaggctca
atgcacgatacatttggctcagttacaccccaatctggcactccagtccaaactccagca
gcagcacctcctcgtccccaagagcaacgtaagggaggtcttaatatcatgtcgctgctc
aatacggacgatactcctccaaaacccaagcgagtgaatgatgtcacaagcactcctaca
aggccctcgcccactcccccgccccg---------cagcggccgtccacttccagg----
--gccgccatcacaaattcggcgtgagccagaaccatactcgcccttcgctcgaggtacg
cctgtaatgccacctctcaagccaacttatgcggattctcctcagcccccgcacatgggc
acttcgagggcgtcgataggagtatcgcacgaagctgccgctgctgcagacccgcgagac
ttctataggcagaatccttatcagtctgcaaaccatagccgcacaaattcacctcaaggt
ggccatcgctaccctcccccaggcccccctcagtatcagaaccagggatatccaacgtca
tacgccaatacaggccagccagcacatactggatcaccgggtggtcagtatggccaccct
cgttcacgagaagtcgcccagggtggtcgtgaaacttcttggccgtcgccggcccaacaa
ggtcatcccagcatgcaacagcccgccggctggtcatcgcaaccacctcccaacacatcg
caaccaccgccacaacaacagcagtggcctccgcaacatccttcgtccaaaccccaaaca
ccaggggcgtcatgggccgcatcacaaccaccttctcagccaccccctcaacaaggtcac
cacatgcccatgagagatgatggaagaggcccttactaccctggtggagcgagcatgcca
ccacagcaacatcagatgcagggtcgctatccaactccagtctcgcgtgggcctgagcag
gtg---cctcctcctgggcaagcataccctcgttatgcttctactcctggccctgggcag
ccacgagatcatagagaaatgcctggtcgtagctttacgcccgcgagttacgatgcacgt
gggccgccccctccagggggtcccatgtaccctggccatgatcctcgagatcccagagac
cctcgtgatcccagagacccccgtgatccaagggatccgcgagaaatgatgggaagagga
ggattgaggccacatgaatacgagagacatcaagattactataggagatga
>Fp26r
---------------atggaactggaaaaggaaagggcacctttgatgtctcttc-----
------------------------------------------------------------
------------------------------------------------------------
-------gtccatcgccgcgcgatcgctcacccgaccgatttgatagaggcgctcagtat
cccgacggtgacagacgccgaccgtctgaagttcgaacaggcaatggcggctttcctccc
aaccgcgactttggcgacccattgcggcgcgagcctcctcgcggcccaaaagccttgatc
gacgcaccgagtggaccccgtggcggagggttcggaggggattttagaggtcggggtcgg
gggcgcggtcgcggatggtcttcaagggacgatagccgagatcggggtcgagacagggac
atggactttcgtgatcgttaccgcgatgaccgaagccgtgagcgtgatcgcgatagggag
tggcgcgagcctagagatttccgttcacgtcgctctcctatcggccgcgcaagatcacct
aatcgagacttccgagatagagaccgtgatggacctctgggcgtagacgcagataggtcc
aggcgcggttctcgagatggggggccgccctctgcaggatcatcatcttctgatccccag
tttaacatggcgccttatcctcgtggcggaggtttccatcgaggacgtgggcgaggaaga
ggagattggacttcggaaagagggcgcggacgaggaccatatatggacgataggggtgat
cgctacccacgaagtcggtctcaagagggtcgatggggtagggatcgtgatgatagagat
cgcatggagcgaatggatcgttatgctgacccagagacccgacacag---ccgagacgaa
cgtggagacaatcgagatcgcgaattgttcagaaacaaaatggaagctcgcgccaacgca
ggtcacgactcaggactgtctagtaaggaagtgtcgccgcctcctcctgttgtaccatct
gctcctacctttggatcttcgatcagccgagggctgagcataggagaggggtatgtttcc
gccagcgctgccacgaagataccgcctaccgcaccccgcgcttttggcgatcggcctccg
tcagctggacatgatccagctatgcctcc------catgggcatgggtaagccgatgatg
catgatggtccttcgattccagtcggccctcgagcccagcaacctcctcccccaagacct
tccagcaagcaatggatcaaccctaaccttaaaaaggcaccggattcgccaaagatgatg
agatccccgagttttgtacagcagcgaccggctatacgacgtggtagttctcagtacgat
cattataatgaggatgagaggcgaccgcgtagtagcgatgcaaagtcagacactcattat
gacaatcgggctcggtccaattatagcgcggagccaggagaaatcaccgtcaaatccgag
cgagaatctcaatctgcaagagcatcaatcgacagagacacacggcctatcaatgcttct
aggcgggattcttatcgctctggtccatcgcctaccatggagaacatgcccagattcagc
caggtatctgaggatcgtgcaagagagatgagagaacctcccaaagaagcccccaaagaa
gcccctaaagaagcccctaaggaatcgccaaagcggaagcgtgttcgaccagttatcaag
gtggtcaggtttgaagtcccccctaaaccagagcctgtggaacagaactcggaatccgat
gacgacgacgacatggccgactactttgacatggaaattgggaaaacggaggctgaattg
agcaaacttgaggggccgaagttgcctactcaggtcatggctcggtttgcggctctttct
catggatctatggtcaagattgtcggggaacaggatggactgctcaggatggtagaagag
ctccccgaggcggcaaacaagcttgtcgttgagaaaatcaaggaacctgcacctgacgaa
gaacatgaaaaggcggacgtggaaatggcaaatacttccgaaaatgcaaacgaagtcaag
tccgaaccaccgcagcagccacaccaggaagacatggagttggagccggagcctgagatt
catgtcaggggttcggaggaaccagatgttgagccggtcccgaagccattgcctgaaatc
accaaagagccgacagagcaggttatcgaacagtctatcgacaaacccgagaaatccgtg
gaatccaccgagaacactgctaagaaacccggagagagacagagcgttgaatctgtcgcg
cagcttgacaagagacca------------------gcccacgaggatgtagaagaaaat
tttaacgagaagcctcttgagaaacttgccgcgaagcctgtcgaggatattgttgaggat
gctgcacagcagcctgttgaggaaaccggcaaacaagaacctattgcatcagcacttgaa
cccgagattgatgaaatggatgttgacgaacctgccgtcgaggctgcaccagccgcgtcc
gggacctcgatgcctgttgctgacagagaagttgaagatccaactcctgcgacacctgaa
actgccatcaaggaacttccagttgaacctatggagattagcgacatgactttacgcaca
gtcaaagaatctcctgtggagaaaccaaaagatgacaactcaagtgagatgcccgtcgac
gcccgtcccgaaacaccctcgcaggtacagaaagagggattagatgatactccttccggg
acagccacagggaagcacgaccaaaatgttatcaaaactccagtgaaagttcctgccgaa
cctcaaatcgagactcctgcaaacaagtctgaaaccagtcttcacaggcacatcgagaat
cacaacacccccgttactgtcattgcaccaaacgtcgttttacaaaccaccgagacagct
tcgaagccacctagcacaccatcgcaggttgacgacgacgaaaccgagtccgaggatgat
tccttcatgaatatggatactgtccgacaatatatgaccacgccgccaatcgatagcctc
cctaacttcagctgtcagccttgggaccaggacaaggagttcatgggcactctcgaatca
gactcgttccttgacggctttgttcttgaacatttgaataagctgcatttggaaaagtct
gcagagcaggaccatgataagaagatctactctgacaactatcatcattacctggacttt
actatgtcaaacgatcctgctgctgtaaagagccgtggaaagttctcggtctcgacaggc
attgaattcaccggcacggtgacccctgagccaaaacacgagggaagcggccgtgggcgt
cgtttcgcaactgaacgagacctcgaacgtgttctacaagcatcaatgcgcgaagacgaa
gaaagaagagagcgtgagcttcgaatgcagcaggaaaagtaccgcactgacaaggaagct
gtcatcccggatatgatttggacgcaggaagaaaaggacaatactaactatattgacaag
agtggatacacgcctgttgaccgattagtatcagcatggcgtgtcttgcctccggtcaat
aacttcaccgaggaagaggccggtctgttcgagaaaagatacttggaagcacccaagcaa
tggggcagagttgcggaagctatcccgcaccgtaacttcggcgcttgcatccagtattat
tacatgaacaagaagaacctcaacctgaaagagaaactcaagaagcagcctaagaggcgc
agaaagggtaaggggaagcaaaggtctagtgcactggtatcggaattgggcaacggcgac
ggagagacagaggaaaaccatgatacaggagagaacggtgagagaagacgaccgcgacga
gcggctgcgcctacttggggctttgaacaacccccaattgacacagaggcctcgacgccc
aatgctacacctggtaggcgtggaggttctgcaaaggttgatcatcccgaaaaagtggac
ggaagaaagagacgaagaggtcccaaggaaaaggaacccaaagcaccgaaatcaaaccag
actttggctgcggcaccagggcctgccaagggccgctcgaggtccaactcaagagctctc
aacacagatggcaccacgactcctttgccagttcctgaaggtcatcgtctcccaactcaa
ttcgagcagcacccagccgggatccagcctcccttctctgtgcagccacagcccatgcag
acattggaacgtcctccaccagttgcttccacgtccctctcggaggtcatggcagcaccg
tcacttcgacctgacccacctccacaacctgccatggctactttcaacttgactcaccag
tcatcagaacgtaaagcaccgactcaagcatctagttactggagtgtgtctgaatctaat
gacttcccacatctcctacgctcgttcggctcggactggacagctatcgcggcccacatg
ggctctaaaactgctgtcatggtgaagaattattatgttcgtcaaaaggatcaaggcaag
tccgaatgggagattattgtcagtgacgccgagaggaagaaacagtccggggagaaactg
ccagatccacctcaaccatcaacaggagggcgaggaaggagatacgacagctcagcagct
gcttctcggccccttgctgttgctccaggaattgaaatacatggggaaacaccacaaccc
aagatggaacctgccggtcaacctcctcgtggcccgcaattctcagcctttggaggagtt
cctatcgcacaggctcctgtccagcagcaaccaattgttcagtcacaacaacccattatc
aatcagcatcctaccgctcaaccagttactcaggttatgtcacctggcccaagacctttg
caagcccctgtacaacaacaatttagacttaacgaacgcgagcctgcagcacgcgtaccg
cttccacagaaagcctctgtcagacctcctggcgtggagccacgagagcaacggcctctg
gctgccgcacagccactgcagccgtctcgaaatgaggctgctatgatggaacacaacgct
cagatggaacgtcaaaagatggagatgcagatgcgtgaacaagagcaacgcgagttagct
cgacagtcagaaaggcaaactttacgtgtcaagcaggagcgcgaaatgacaccacagccc
catcattacgagccatatgctcatcaccgccaacaaggaagcctcggcggtcaaccattg
ccgaggccgctacaggagtctggtcgtcctcaatcctatggtcctcctgtgcagcagcaa
gctcctgttcagccagtgcgaaatctgatggaggaacaacccctcacacgctcgcctcag
atgggcacgcctaccagtcgtcccgtgtcttctcttcagcaacgaccctcttcaggctca
atgcacgatacatttggctcagttacaccccaatctggcactccagtccaaactccagca
gcagcacctcctcgtccccaagagcaacgtaagggaggtcttaatatcatgtcgctgctc
aatacggacgatactcctccaaaacccaagcgagtgaatgatgtcacaagcactcctaca
aggccctcgcccactcccccgccccg---------cagcggccgtccacttccagg----
--gccgccatcacaaattcggcgtgagccagaaccatactcgcccttcgctcgaggtacg
cctgtaatgccacctctcaagccaacttatgcggattctcctcagcccccgcacatgggc
acttcgagggcgtcgataggagtatcgcacgaagctgccgctgctgcagacccgcgagac
ttctataggcagaatccttatcagtctgcaaaccatagccgcacaaattcacctcaaggt
ggccatcgctaccctcccccaggcccccctcagtatcagaaccagggatatccaacgtca
tacgccaatacaggccagccagcacatgctggatcaccgggtggtcagtatggccaccct
cgttcacgagaagtcgcccagggtggtcgtgaaacttcttggccgtcgccggcccaacaa
ggtcatcccagcatgcaacagcccgccggctggtcatcgcaaccacctcccaacacatcg
caaccaccgccacaacaacagcagtggcctccgcaacatccttcgtccaaaccccaaaca
ccaggggcgtcatgggccgcatcacaaccaccttctcagccaccccctcaacaaggtcac
cacatgcccatgagagatgatagaagaggcccttactaccctggtggagcgagcatgcca
ccacagcaacatcagatgcagggtcgctatccaactccagtctcgcgtgggcctgagcag
gtg---cctcctcctgggcaagcataccctcgttatgcttctactcctggccctgggcag
ccacgagatcatagagaaatgcctggtcgtagctttacgcccgcgagttacgatgcacgt
gggccgccccctccagggggtcccatgtaccctggccatgatcctcgagatcccagagac
cctcgtgatcccagagacccccgtgatccaagggatccgcgagaaatgatgggaagagga
ggattgaggccacatgaatacgagagacatcaagattactataggagatga
>Fp33
---------------atggaactggaaaaggaaagggcacctttgatgtctcttc-----
------------------------------------------------------------
------------------------------------------------------------
-------gtccatcgccgcgcgatcgctcacccgaccgatttgatagaggcgctcagtat
cccgacggtgacagacgccgaccgtctgaagttcgaacaggcaatggcggctttcctccc
aaccgcgactttggcgacccattgcggcgcgagcctcctcgcggcccaaaagccttgatc
gacgcaccgagtggaccccgtggcggagggttcggaggggattttagaggtcggggtcgg
gggcgcggtcgcggatggtcttcaagggacgatagccgagatcggggtcgagacagggac
atggactttcgtgatcgttaccgcgatgaccgaagccgtgagcgtgatcgcgatagggag
tggcgcgagcctagagatttccgttcacgtcgctctcctatcggccgcgcaagatcacct
aatcgagacttccgagatagagaccgtgatggacctctgggcgtagacgcagataggtcc
aggcgcggttctcgagatggggggccgccctctgcaggatcatcatcttctgatccccag
tttaacatggcgccttatcctcgtggcggaggtttccatcgaggacgtgggcgaggaaga
ggagattggacttcggaaagagggcgcggacgaggaccatatatggacgataggggtgat
cgctacccacgaagtcggtctcaagagggtcgatggggtagggatcgtgatgatagagat
cgcatggagcgaatggatcgttatgctgacccagagacccgacacag---ccgagacgaa
cgtggagacaatcgagatcgcgaattgttcagaaacaaaatggaagctcgcgccaacgca
ggtcacgactcaggactgtctagtaaggaagtgtcgccgcctcctcctgttgtaccatct
gctcctacctttggatcttcgatcagccgagggctgagcataggagaggggtatgtttcc
gccagcgctgccacgaagataccgcctaccgcaccccgcgcttttggcgatcggcctccg
tcagctggacatgatccagctatgcctcc------catgggcatgggtaagccgatgatg
catgatggtccttcgattccagtcggccctcgagtccagcaacctcctcccccaagacct
tccagcaagcaatggatcaaccctaaccttaaaaaggcaccggattcgccaaagatgatg
agatccccgagttttgtacagcagcgaccggctatacgacgtggtagttctcagtacgat
cattataatgaggatgagaggcgaccgcgtagtagcgatgcaaagtcagacactcattat
gacaatcgggctcggtccaattatagcgcggagccaggagaaatcaccgtcaaatccgag
cgagaatctcaatctgcaagagcatcaatcgacagagacacacggcctatcaatgcttct
aggcgggattcttatcgctctggtccatcgcctaccatggagaacatgcccagattcagc
caggtatctgaggatcgtgcaagagagatgagagaacctcccaaagaagcccccaaagaa
gcccctaaagaagcccctaaggaatcgccaaagcggaagcgtgttcgaccagttatcaag
gtggtcaggtttgaagtcccccctaaaccagagcctgtggaacagaactcggaatccgat
gacgacgacgacatggccgactactttgacatggaaattgggaaaacggaggctgaattg
agcaaacttgaggggccgaagttgcctactcaggtcatggctcggtttgcggctctttct
catggatctatggtcaagattgtcggggaacaggatggactgctcaggatggtagaagag
ctccccgaggcggcaaacaagcttgtcgttgagaaaatcaaggaacctgcacctgacgaa
gaacatgaaaaggcggacgtggaaatggcaaatacttccgaaaatgcaaacgaagtcaag
tccgaaccaccgcagcagccacaccaggaagacatggagttggagccggagcctgagatt
catgtcaggggttcggaggaaccagatgttgagccggtcccgaagccattgcctgaaatc
accaaagagccgacagagcaggttatcgaacagtctatcgacaaacccgagaaatccgtg
gaatccaccgagaacactgctaagaaacccggagagagacagagcgttgaatctgtcgcg
cagcttgacaagagacca------------------gcccacgaggatgtagaagaaaat
tttaacgagaagcctcttgagaaacttgccgcgaagcctgtcgaggatattgttgaggat
gctgcacagcagcctgttgaggaaaccggcaaacaagaacctattgcatcagcacttgaa
cccgagattgatgaaatggatgttgacgaacctgccgtcgaggctgcaccagccgcgtcc
gggacctcgatgcctgttgctgacagagaagttgaagatccaactcctgcgacacctgaa
actgccatcaaggaacttccagttgaacctatggagattagcgacatgactttacgcaca
gtcaaagaatctcctgtggagaaaccaaaagatgacaactcaagtgagatgcccgtcgac
gcccgtcccgaaacaccctcgcaggtacagaaagagggattagatgatactccttccggg
acagccacagggaagcacgaccaaaatgttatcaaaactccagtgaaagttcctgccgaa
cctcaaatcgagactcctgcaaacaagtctgaaaccagtcttcacaggcacatcgagaat
cacaacacccccgttactgtcattgcaccaaacgtcgttttacaaaccaccgagacagct
tcgaagccacctagcacaccatcgcaggttgacgacgacgaaaccgagtccgaggatgat
tccttcatgaatatggatactgtccgacaatatatgaccacgccgccaatcgatagcctc
cctaacttcagctgtcagccttgggaccaggacaaggagttcatgggcactctcgaatca
gactcgttccttgacggctttgttcttgaacatttgaataagctgcatttggaaaagtct
gcagagcaggaccatgataagaagatctactctgacaactatcatcattacctggacttt
actatgtcaaacgatcctgctgctgtaaagagccgtggaaagttctcggtctcgacaggc
attgaattcaccggcacggtgacccctgagccaaaacacgagggaagcggccgtgggcgt
cgtttcgcaactgaacgagacctcgaacgtgttctacaagcatcaatgcgcgaagacgaa
gaaagaagagagcgtgagcttcgaatgcagcaggaaaagtaccgcactgacaaggaagct
gtcatcccggatatgatttggacgcaggaagaaaaggacaatactaactatattgacaag
agtggatacacgcctgttgaccgattagtatcagcatggcgtgtcttgcctccggtcaat
aacttcaccgaggaagaggccggtctgttcgagaaaagatacttggaagcacccaagcaa
tggggcagagttgcggaagctatcccgcaccgtaacttcggcgcttgcatccagtattat
tacatgaacaagaagaacctcaacctgaaagagaaactcaagaagcagcctaagaggcgc
agaaagggtaaggggaagcaaaggtctagtgcactggtatcggaattgggcaacggcgac
ggagagacagaggaaaaccatgatacaggagagaacggtgagagaagacgaccgcgacga
gcggctgcgcctacttggggctttgaacaacccccaattgacacagaggcctcgacgccc
aatgctacacctggtaggcgtggaggttctgcaaaggttgatcatcccgaaaaagtggac
ggaagaaagagacgaagaggtcccaaggaaaaggaacccaaagcaccgaaatcaaaccag
actttggctgcggcaccagggcctgccaagggccgctcgaggtccaactcaagagctctc
aacacagatggcaccacgactcctttgccagttcctgaaggtcatcgtctcccaactcaa
ttcgagcagcacccagccgggatccagcctcccttctctgtgcagccacagcccatgcag
acattggaacgtcctccaccagttgcttccacgtccctctcggaggtaatggcagcaccg
tcacttcgacctgacccacctccacaacctgccatggctactttcaacttgactcaccag
tcatcagaacgtaaagcaccgactcaagcatctagttactggagtgtgtctgaatctaat
gacttcccacatctcctacgctcgttcggctcggactggacagctatcgcggcccacatg
ggctctaaaactgctgtcatggtgaagaattattatgttcgtcaaaaggatcaaggcaag
tccgaatgggagattattgtcagtgacgccgagaggaagaaacagtccggggagaaactg
ccagatccacctcaaccatcaacaggagggcgaggaaggagatacgacagctcagcagct
gcttctcggccccttgctgttgctccaggaattgaaatacatggggaaacaccacaaccc
aagatggaacctgccggtcaacctcctcgtggcccgcaattctcagcctttggaggagtt
cctatcgcacaggctcctgtccagcagcaaccaattgttcagtcacaacaacccattatc
aatcagcatcctaccgctcaaccagttactcaggttatgtcacctggcccaagacctttg
caagcccctgtacaacaacaatttagacttaacgaacgcgagcctgcagcacgcgtaccg
cttccacagaaagcctctgtcagacctcctggcgtggagccacgagagcaacggcctctg
gctgccgcacagccactgcagccgtctcgaaatgaggctgctatgatggaacacaacgct
cagatggaacgtcaaaagatggagatgcagatgcgtgaacaagagcaacgcgagttagct
cgacagtcagaaaggcaaactttacgtgtcaagcaggagcgcgaaatgacaccacagccc
catcattacgagccatatgctcatcaccgccaacaaggaagcctcggcggtcaaccattg
ccgaggccgctacaggagtctggtcgtcctcaatcctatggtcctcctgtgcagcagcaa
gctcctgttcagccagtgcgaaatctgatggaggaacaacccctcacacgctcgcctcag
atgggcacgcctaccagtcgtcccgtgtcttctcttcagcaacgaccctcttcaggctca
atgcacgatacatttggctcagttacaccccaatctggcactccagtccaaactccagca
gcagcacctcctcgtccccaagagcaacgtaagggaggtcttaatatcatgtcgctgctc
aatacggacgatactcctccaaaacccaagcgagtgaatgatgtcacaagcactcctaca
aggccctcgcccactcccccgccccg---------cagcggccgtccacttccagg----
--gccgccatcacaaattcggcgtgagccagaaccatactcgcccttcgctcgaggtacg
cctgtaatgccacctctcaagccaacttatgcggattctcctcagcccccgcacatgggc
acttcgagggcgtcgataggagtatcgcacgaagctgccgctgctgcagacccgcgagac
ttctataggcagaatccttatcagtctgcaaaccatagccgcacaaattcacctcaaggt
ggccatcgctaccctcccccaggcccccctcagtatcagaaccagggatatccaacgtca
tacgccaatacaggccagccagcacatgctggatcaccgggtggtcagtatggccaccct
cgttcacgagaagtcgcccagggtggtcgtgaaacttcttggccgtcgccggcccaacaa
ggtcatcccagcatgcaacagcccgccggctggtcatcgcaaccacctcccaacacatcg
caaccaccgccacaacaacagcagtggcctccgcaacatccttcgtccaaaccccaaaca
ccaggggcgtcatgggccgcatcacaaccaccttctcagccaccccctcaacaaggtcac
cacatgcccatgagagatgatggaagaggcccttactaccctggtggagcgagcatgcca
ccacagcaacatcagatgcagggtcgctatccaactccagtctcgcgtgggcctgagcag
gtg---cctcctcctgggcaagcataccctcgttatgcttctactcctggccctgggcag
ccacgagatcatagagaaatgcctggtcgtagctttacgcccgcgagttacgatgcacgt
gggccgccccctccagggggtcccatgtaccctggccatgatcctcgagatcccagagac
cctcgtgatcccagagacccccgtgatccaagggatccgcgagaaatgatgggaagagga
ggattgaggccacatgaatacgagagacatcaagattactataggagatga
>Fp34
---------------atggaactggaaaaggaaagggcacctttgatgtctcttc-----
------------------------------------------------------------
------------------------------------------------------------
-------gtccatcaccgcgcgatcgctcacccgaccgatttgatagaggcgctcagtat
cccgacggtgacagacgccgaccgtctgaagttcgaacaggcaatggcggctttcctccc
aaccgcgactttggcgacccattgcggcgcgagcctcctcgcggcccaaaagccttgatc
gacgcaccgagtggaccccgtggcggagggttcggaggggattttagaggtcggggtcgg
gggcgcggtcgcggatggtcttcaagggacgatagccgagatcggggtcgagacagggac
atggactttcgtgatcgttaccgcgatgaccgaagccgtgagcgtgatcgcgatagggag
tggcgcgagcctagagatttccgttcacgtcgctctcctatcggccgcgcaagatcacct
aatcgagacttccgagatagagaccgtgatggacctctgggcgtagacgcagataggtcc
aggcgcggttctcgagatggggggccgccctctgcaggatcatcatcttctgatccccag
tttaacatggcgccttatcctcgtggcggaggtttccatcgaggacgtgggcgaggaaga
ggagattggacttcggaaagagggcgcggacgaggaccatatatggacgataggggtgat
cgctacccacgaagtcggtctcaagagggtcgatggggtagggatcgtgatgatagagat
cgcatggagcgaatggatcgttatgctgacccagagacccgacacag---ccgagacgaa
cgtggagacaatcgagatcgcgaattgttcagaaacaaaatggaagctcgcgccaacgca
ggtcacgactcaggactgtctagtaaggaagtgtcgccgcctcctcctgttgtaccatct
gctcctatctttggatcttcgatcagccgagggctgagcataggagaggggtatgtttcc
gccagcgctgccacgaagataccgcctaccgcaccccgcgcttttggcgatcggcctccg
tcagctggacatgatccagctatgcctcc------catgggcatgggtaagccgatgatg
catgatggtccttcgattccagtcggccctcgagcccagcaacctcctcccccaagacct
tccagcaagcaatggatcaaccctaaccttaaaaaggcaccggattcgccaaagatgatg
agatccccgagttttgtacagcagcgaccggctatacgacgtggtagttctcagtacgat
cattataatgaggatgagaggcgaccgcgtagtagcgatgcaaagtcagacactcattat
gacaatcgggctcggtccaattatagcgcggagccaggagaaatcaccgtcaaatccgag
cgagaatctcaatctgcaagagcatcaatcgacagagacacacggcctatcaatgcttct
aggcgggattcttatcgctctggtccatcgcctaccatggagaacatgcccagattcagc
caggtatctgaggatcgtgcaagagagatgagagaacctcccaaagaagcccccaaagaa
gcccctaaagaagcccctaaggaatcgccaaagcggaagcgtgttcgaccagttatcaag
gtggtcaggtttgaagtcccccctaaaccagagcctgtggaacagaactcggaatccgat
gacgacgacgacatggccgactactttgacatggaaattgggaaaacggaggctgaattg
agcaaacttgaggggccgaagttgcctactcaggtcatggctcggtttgcggctctttct
catggatctatggtcaagattgtcggggaacaggatggactgctcaggatggtagaagag
ctccccgaggcggcaaacaagcttgtcgttgagaaaatcaaggaacctgcacctgacgaa
gaacatgaaaaggcggacgtggaaatggcaaatacttccgaaaatgcaaacgaagtcaag
tccgaaccaccgcagcagccacaccaggaagacatggagttggagccggagcctgagatt
catgtcaggggttcggaggaaccagatgttgagccggtcccgaagccattgcctgaaatc
accaaagagccgacagagcaggttatcgaacagtctatcgacaaacccgagaaatccgtg
gaatccaccgagaacactgctaagaaacccggagagagacacagcgttgaatctgtcgcg
cagcttgacaagagacca------------------gcccacgaggatgtagaagaaaat
tttaacgagaagcctcttgagaaacttgccgcgaagcctgtcgaggatattgttgaggat
gctgcacagcagcctgttgaggaaaccggcaaacaagaacctattgcatcagcacttgaa
cccgagattgatgaaatggatgttgacgaacctgccgtcgaggctgcaccagccgcgtcc
gggacctcgatgcctgttgctgacagagaagttgaagatccaactcctgcgacacctgaa
actgccatcaaggaacttccagttgaacctatggagattagcgacatgactttacgcaca
gtcaaagaatctcctgtggagaaaccaaaagatgacaactcaagtgagatgcccgtcgac
gcccgtcccgaaacaccctcgcaggtacagaaagagggattagatgatactccttccggg
acagccacagggaagcacgaccaaaatgttatcaaaactccagtgaaagttcctgccgaa
cctcaaatcgagactcctgcaaacaagtctgaaaccagtcttcacaggcacatcgagaat
cacaacacccccgttactgtcattgcaccaaacgtcgttttacaaaccaccgagacagct
tcgaagccacctagcacaccatcgcaggttgacgacgacgaaaccgagtccgaggatgat
tccttcatgaatatggatactgtccgacaatatatgaccacgccgccaatcgatagcctc
cctaacttcagctgtcagccttgggaccaggacaaggagttcatgggcactctcgaatca
gactcgttccttgacggctttgttcttgaacatttgaataagctgcatttggaaaagtct
gcagagcaggaccatgataagaagatctactctgacaactatcatcattacctggacttt
actatgtcaaacgatcctgctgctgtaaagagccgtggaaagttctcggtctcgacaggc
attgaattcaccggcacggtgacccctgagccaaaacacgagggaagcggccgtgggcgt
cgtttcgcaactgaacgagacctcgaacgtgttctacaagcatcaatgcgcgaagacgaa
gaaagaagagagcgtgagcttcgaatgcagcaggaaaagtaccgcactgacaaggaagct
gtcatcccggatatgatttggacgcaggaagaaaaggacaatactaactatattgacaag
agtggatacacgcctgttgaccgattagtatcagcatggcgtgtcttgcctccggtcaat
aacttcaccgaggaagaggccggtctgttcgagaaaagatacttggaagcacccaagcaa
tggggcagagttgcggaagctatcccgcaccgtaacttcggcgcttgcatccagtattat
tacatgaacaagaagaacctcaacctgaaagagaaactcaagaagcagcctaagaggcgc
agaaagggtaaggggaagcaaaggtctagtgcactggtatcggaattgggcaacggcgac
ggagagacagaggaaaaccatgatacaggagagaacggtgagagaagacgaccgcgacga
gcggctgcgcctacttggggctttgaacaacccccaattgacacagaggcctcgacgccc
aatgctacacctggtaggcgtggaggttctgcaaaggttgatcatcccgaaaaagtggac
ggaagaaagagacgaagaggtcccaaggaaaaggaacccaaagcaccgaaatcaaaccag
actttggctgcggcaccagggcctgccaagggccgctcgaggtccaactcaagagctctc
aacacagatggcaccacgactcctttgccagttcctgaaggtcatcgtctcccaactcaa
ttcgagcagcacccagccgggatccagcctcccttctctgtgcagccacagcccatgcag
acattggaacgtcctccaccagttgcttccacgtccctctcggaggtaatggcagcaccg
tcacttcgacctgacccacctccacaacctgccatggctactttcaacttgactcaccag
tcatcagaacgtaaagcaccgactcaagcatctagttactggagtgtgtctgaatctaat
gacttcccacatctcctacgctcgttcggctcggactggacagctatcgcggcccacatg
ggctctaaaactgctgtcatggtgaagaattattatgttcgtcaaaaggatcaaggcaag
tccgaatgggagattattgtcagtgacgccgagaggaagaaacagtccggggagaaactg
ccagatccacctcaaccatcaacaggagggcgaggaaggagatacgacagctcagcagct
gcttctcggccccttgctgttgctccaggaattgaaatacatggggaaacaccacaaccc
aagatggaacctgccggtcaacctcctcgtggcccgcaattctcagcctttggaggagtt
cctatcgcacaggctcctgtccagcagcaaccaattgttcagtcacaacaacccattatc
aatcagcatcctaccgctcaaccagttactcaggttatgtcacctggcccaagacctttg
caagcccctgtacaacaacaatttagacttaacgaacgcgagcctgcagcacgcgtaccg
cttccacagaaagcctctgtcagacctcctggcgtggagccacgagagcaacggcctctg
gctgccgcacagccactgcagccgtctcgaaatgaggctgctatgatggaacacaacgct
cagatggaacgtcaaaagatggagatgcagatgcgtgaacaagagcaacgcgagttagct
cgacagtcagaaaggcaaactttacgtgtcaagcaggagcgcgaaatgacaccacagccc
catcattacgagccatatgctcatcaccgccaacaaggaagcctcggcggtcaaccattg
ccgaggccgctacaggagtctggtcgtcctcaatcctatggtcctcctgtgcagcagcaa
gctcctgttcagccagtgcgaaatctgatggaggaacaacccctcacacgctcgcctcag
atgggcacgcctaccagtcgtcccgtgtcttctcttcagcaacgaccctcttcaggctca
atgcacgatacatttggctcagttacaccccaatctggcactccagtccaaactccagca
gcagcacctcctcgtccccaagagcaacgtaagggaggtcttaatatcatgtcgctgctc
aatacggacgatactcctccaaaacccaagcgagtgaatgatgtcacaagcactcctaca
aggccctcgcccactcccccgccccg---------cagcggccgtccacttccagg----
--gccgccatcacaaattcggcgtgagccagaaccatactcgcccttcgctcgaggtacg
cctgtaatgccacctctcaagccaacttatgcggattctcctcagcccccgcacatgggc
acttcgagggcgtcgataggagtatcgcacgaagctgccgctgctgcagacccgcgagac
ttctataggcagaatccttatcagtctgcaaaccatagccgcacaaattcacctcaaggt
ggccatcgctaccctcccccaggcccccctcagtatcagaaccagggatatccaacgtca
tacgccaatacaggccagccagcacatgctggatcaccgggtggtcagtatggccaccct
cgttcacgagaagtcgcccagggtggtcgtgaaacttcttggccgtcgccggcccaacaa
ggtcatcccagcatgcaacagcccgccggctggtcatcgcaaccacctcccaacacatcg
caaccaccgccacaacaacagcagtggcctccgcaacatccttcgtccaaaccccaaaca
ccaggggcgtcatgggccgcatcacaaccaccttctcagccaccccctcaacaaggtcac
cacatgcccatgagagatgatggaagaggcccttactaccctggtggagcgagcatgcca
ccacagcaacatcagatgcagggtcgctatccaactccagtctcgcgtgggcctgagcag
gtgcctcctcctcctgggcaagcataccctcgttatgcttctactcctggccctgggcag
ccacgagatcatagagaaatgcctggtcgtagctttacgcccgcgagttacgatgcacgt
gggccgccccctccagggggtcccatgtaccctggccatgatcctcgagatcccagagac
cctcgtgatcccagagacccccgtgatccaagggatccgcgagaaatgatgggaagagga
ggattgaggccacatgaatacgagagacatcaagattactataggagatga
>Fp35
---------------atggaactggaaaaggaaagggcacctttgatgtctcttc-----
------------------------------------------------------------
------------------------------------------------------------
-------gtccatcgccgcgcgatcgctcacccgaccgatttgatagaggcgctcagtat
cccgacggtgacagacgccgaccgtctgaagttcgaacaggcaatggcggctttcctccc
aaccgcgactttggcgacccattgcggcgcgagcctcctcgcggcccaaaagccttgatc
gacgcaccgagtggaccccgtggcggagggttcggaggggattttagaggtcggggtcgg
gggcgcggtcgcggatggtcttcaagggacgatagccgagatcggggtcgagacagggac
atggactttcgtgatcgttaccgcgatgaccgaagccgtgagcgtgatcgcgatagggag
tggcgcgagcctagagatttccgttcacgtcgctctcctatcggccgcgcaagatcacct
aatcgagacttccgagatagagaccgtgatggacctctgggcgtagacgcagataggtcc
aggcgcggttctcgagatggggggccgccctctgcaggatcatcatcttctgatccccag
tttaacatggcgccttatcctcgtggcggaggtttccatcgaggacgtgggcgaggaaga
ggagattggacttcggaaagagggcgcggacgaggaccatatatggacgataggggtgat
cgctacccacgaagtcggtctcaagagggtcgatggggtagggatcgtgatgatagagat
cgcatggagcgaatggatcgttatgctgacccagagacccgacacag---ccgagacgaa
cgtggagacaatcgagatcgcgaattgttcagaaacaaaatggaagctcgcgccaacgca
ggtcacgactcaggactgtctagtaaggaagtgtcgccgcctcctcctgttgtaccatct
gctcctacctttggatcttcgatcagccgagggctgagcataggagaggggtatgtttcc
gccagcgctgccacgaagataccgcctaccgcaccccgcgcttttggcgatcggcctccg
tcagctggacatgatccagctatgcctcc------catgggcatgggtaagccgatgatg
catgatggtccttcgattccagtcggccctcgagcccagcaacctcctcccccaagacct
tccagcaagcaatggatcaaccctaaccttaaaaaggcaccggattcgccaaagatgatg
agatccccgagttttgtacagcagcgaccggctatacgacgtggtagttctcagtacgat
cattataatgaggatgagaggcgaccgcgtagtagcgatgcaaagtcagacactcattat
gacaatcgggctcggtccaattatagcgcggagccaggagaaatcaccgtcaaatccgag
cgagaatctcaatctgcaagagcatcaatcgacagagacacacggcctatcaatgcttct
aggcgggattcttatcgctctggtccatcgcctaccatggagaacatgcccagattcagc
caggtatctgaggatcgtgcaagagagatgagagaacctcccaaagaagcccccaaagaa
gcccctaaagaagcccctaaggaatcgccaaagcggaagcgtgttcgaccagttatcaag
gtggtcaggtttgaagtcccccctaaaccagagcctgtggaacagaactcggaatccgat
gacgacgacgacatggccgactactttgacatggaaattgggaaaacggaggctgaattg
agcaaacttgaggggccgaagttgcctactcaggtcatggctcggtttgcggctctttct
catggatctatggtcaagattgtcggggaacaggatggactgctcaggatggtagaagag
ctccccgaggcggcaaacaagcttgtcgttgagaaaatcaaggaacctgcacctgacgaa
gaacatgaaaaggcggacgtggaaatggcaaatacttccgaaaatgcaaacgaagtcaag
tccgaaccaccgcagcagccacaccaggaagacatggagttggagccggagcctgagatt
catgtcaggggttcggaggaaccagatgttgagccggtcccgaagccattgcctgaaatc
accaaagagccgacagagcaggttatcgaacagtctatcgacaaacccgagaaatccgtg
gaatccaccgagaacactgctaagaaacccggagagagacagagcgttgaatctgtcgcg
cagcttgacaagagacca------------------gcccacgaggatgtagaagaaaat
tttaacgagaagcctcttgagaaacttgccgcgaagcctgtcgaggatattgttgaggat
gctgcacagcagcctgttgaggaaaccggcaaacaagaacctattgcatcagcacttgaa
cccgagattgatgaaatggatgttgacgaacctgccgtcgaggctgcaccagccgcgtcc
gggacctcgatgcctgttgctgacagagaagttgaagatccaactcctgcgacacctgaa
actgccatcaaggaacttccagttgaacctatggagattagcgacatgactttacgcaca
gtcaaagaatctcctgtggagaaaccaaaagatgacaactcaagtgagatgcccgtcgac
gcccgtcccgaaacaccctcgcaggtacagaaagagggattagatgatactccttccggg
acagccacagggaagcacgaccaaaatgttatcaaaactccagtgaaagttcctgccgaa
cctcaaatcgagactcctgcaaacaagtctgaaaccagtcttcacaggcacatcgagaat
cacaacacccccgttactgtcattgcaccaaacgtcgttttacaaaccaccgagacagct
tcgaagccacctagcacaccatcgcaggttgacgacgacgaaaccgagtccgaggatgat
tccttcatgaatatggatactgtccgacaatatatgaccacgccgccaatcgatagcctc
cctaacttcagctgtcagccttgggaccaggacaaggagttcatgggcactctcgaatca
gactcgttccttgacggctttgttcttgaacatttgaataagctgcatttggaaaagtct
gcagagcaggaccatgataagaagatctactctgacaactatcatcattacctggacttt
actatgtcaaacgatcctgctgctgtaaagagccgtggaaagttctcggtctcgacaggc
attgaattcaccggcacggtgacccctgagccaaaacacgagggaagcggccgtgggcgt
cgtttcgcaactgaacgagacctcgaacgtgttctacaagcatcaatgcgcgaagacgaa
gaaagaagagagcgtgagcttcgaatgcagcaggaaaagtaccgcactgacaaggaagct
gtcatcccggatatgatttggacgcaggaagaaaaggacaatactaactatattgacaag
agtggatacacgcctgttgaccgattagtatcagcatggcgtgtcttgcctccggtcaat
aacttcaccgaggaagaggccggtctgttcgagaaaagatacttggaagcacccaagcaa
tggggcagagttgcggaagctatcccgcaccgtaacttcggcgcttgcatccagtattat
tacatgaacaagaagaacctcaacctgaaagagaaactcaagaagcagcctaagaggcgc
agaaagggtaaggggaagcaaaggtctagtgcactggtatcggaattgggcaacggcgac
ggagagacagaggaaaaccatgatacaggagagaacggtgagagaagacgaccgcgacga
gcggctgcgcctacttggggctttgaacaacccccaattgacacagaggcctcgacgccc
aatgctacacctggtaggcgtggaggttctgcaaaggttgatcatcccgaaaaagtggac
ggaagaaagagacgaagaggtcccaaggaaaaggaacccaaagcaccgaaatcaaaccag
actttggctgcggcaccagggcctgccaagggccgctcgaggtccaactcaagagctctc
aacacagatggcaccacgactcctttgccagttcctgaaggtcatcgtctcccaactcaa
ttcgagcagcacccagccgggatccagcctcccttctctgtgcagccacagcccatgcag
acattggaacgtcctccaccagttgcttccacgtccctctcggaggtaatggcagcaccg
tcacttcgacctgacccacctccacaacctgccatggctactttcaacttgactcaccag
tcatcagaacgtaaagcaccgactcaagcatctagttactggagtgtgtctgaatctaat
gacttcccacatctcctacgctcgttcggctcggactggacagctatcgcggcccacatg
ggctctaaaactgctgtcatggtgaagaattattatgttcgtcaaaaggatcaaggcaag
tccgaatgggagattattgtcagtgacgccgagaggaagaaacagtccggggagaaactg
ccagatccacctcaaccatcaacaggagggcgaggaaggagatacgacagctcagcagct
gcttctcggccccttgctgttgctccaggaattgaaatacatggggaaacaccacaaccc
aagatggaacctgccggtcaacctcctcgtggcccgcaattctcagcctttggaggagtt
cctatcgcacaggctcctgtccagcagcaaccaattgttcagtcacaacaacccattatc
aatcagcatcctaccgctcaaccagttactcaggttatgtcacctggcccaagacctttg
caagcccctgtacaacaacaatttagacttaacgaacgcgagcctgcagcacgcgtaccg
cttccacagaaagcctctgtcagacctcctggcgtggagccacgagagcaacggcctctg
gctgccgcacagccactgcagccgtctcgaaatgaggctgctatgatggaacacaacgct
cagatggaacgtcaaaagatggagatgcagatgcgtgaacaagagcaacgcgagttagct
cgacagtcagaaaggcaaactttacgtgtcaagcaggagcgcgaaatgacaccacagccc
catcattacgagccatatgctcatcaccgccaacaaggaagcctcggcggtcaaccattg
ccgaggccgctacaggagtctggtcgtcctcaatcctatggtcctcctgtgcagcagcaa
gctcctgttcagccagtgcgaaatctgatggaggaacaacccctcacacgctcgcctcag
atgggcacgcctaccagtcgtcccgtgtcttctcttcagcaacgaccctcttcaggctca
atgcacgatacatttggctcagttacaccccaatctggcactccagtccaaactccagca
gcagcacctcctcgtccccaagagcaacgtaagggaggtcttaatatcatgtcgctgctc
aatacggacgatactcctccaaaacccaagcgagtgaatgatgtcacaagcactcctaca
aggccctcgcccactcccccgccccg---------cagcggccgtccacttccagg----
--gccgccatcacaaattcggcgtgagccagaaccatactcgcccttcgctcgaggtacg
cctgtaatgccacctctcaagccaacttatgcggattctcctcagcccccgcacatgggc
acttcgagggcgtcgataggagtatcgcacgaagctgccgctgctgcagacccgcgagac
ttctataggcagaatccttatcagtctgcaaaccatagccgcacaaattcacctcaaggt
ggccatcgctaccctcccccaggcccccctcagtatcagaaccagggatatccaacgtca
tacgccaatacaggccagccagcacatgctggatcaccgggtggtcagtatggccaccct
cgttcacgagaagtcgcccagggtggtcgtgaaacttcttggccgtcgccggcccaacaa
ggtcatcccagcatgcaacagcccgccggctggtcatcgcaaccacctcccaacacatcg
caaccaccgccacaacaacagcagtggcctccgcaacatccttcgtccaaaccccaaaca
ccaggggcgtcatgggccgcatcacaaccaccttctcagccaccccctcaacaaggtcac
cacatgcccatgagagatgatggaagaggcccttactaccctggtggagcgagcatgcca
ccacagcaacatcagatgcagggtcgctatccaactccagtctcgcgtgggcctgagcag
gtg---cctcctcctgggcaagcataccctcgttatgcttctactcctggccctgggcag
ccacgagatcatagagaaatgcctggtcgtagctttacgcccgcgagttacgatgcacgt
gggccgccccctccagggggtcccatgtaccctggccatgatcctcgagatcccagagac
cctcgtgatcccagagacccccgtgatccaagggatccgcgagaaatgatgggaagagga
ggattgaggccacatgaatacgagagacatcaagattactataggagatga
>Fp38
---------------atggaactggaaaaggaaagggcacctttgatgtctcttc-----
------------------------------------------------------------
------------------------------------------------------------
-------gtccatcgccgcgcgatcgctcacccgaccgatttgatagaggcgctcagtat
cccgacggtgacagacgccgaccgtctgaagttcgaacaggcaatggcggctttcctccc
aaccgcgactttggcgacccattgcggcgcgagcctcctcgcggcccaaaagccttgatc
gacgcaccgagtggaccccgtggcggagggttcggaggggattttagaggtcggggtcgg
gggcgcggtcgcggatggtcttcaagggacgatagccgagatcggggtcgagacagggac
atggactttcgtgatcgttaccgcgatgaccgaagccgtgagcgtgatcgcgatagggag
tggcgcgagcctagagatttccgttcacgtcgctctcctatcggccgcgcaagatcacct
aatcgagacttccgagatagagaccgtgatggacctctgggcgtagacgcagataggtcc
aggcgcggttctcgagatggggggccgccctctgcaggatcatcatcttctgatccccag
tttaacatggcgccttatcctcgtggcggaggtttccatcgaggacgtgggcgaggaaga
ggagattggacttcggaaagagggcgcggacgaggaccatatatggacgataggggtgat
cgctacccacgaagtcggtctcaagagggtcgatggggtagggatcgtgatgatagagat
cgcatggagcgaatggatcgttatgctgacccagagacccgacacag---ccgagacgaa
cgtggagacaatcgagatcgcgaattgttcagaaacaaaatggaagctcgcgccaacgca
ggtcacgactcaggactgtctagtaaggaagtgtcgccgcctcctcctgttgtaccatct
gctcctacctttggatcttcgatcagccgagggctgagcataggagaggggtatgtttcc
gccagcgctgccacgaagataccgcctaccgcaccccgcgcttttggcgatcggcctccg
tcagctggacatgatccagctatgcctcc------catgggcatgggtaagccgatgatg
catgatggtccttcgattccagtcggccctcgagcccagcaacctcctcccccaagacct
tccagcaagcaatggatcaaccctaaccttaaaaaggcaccggattcgccaaagatgatg
agatccccgagttttgtacagcagcgaccggctatacgacgtggtagttctcagtacgat
cattataatgaggatgagaggcgaccgcgtagtagcgatgcaaagtcagacactcattat
gacaatcgggctcggtccaattatagcgcggagccaggagaaatcaccgtcaaatccgag
cgagaatctcaatctgcaagagcatcaatcgacagagacacacggcctatcaatgcttct
aggcgggattcttatcgctctggtccatcgcctaccatggagaacatgcccagattcagc
caggtatctgaggatcgtgcaagagagatgagagaacctcccaaagaagcccccaaagaa
gcccctaaagaagcccctaaggaatcgccaaagcggaagcgtgttcgaccagttatcaag
gtggtcaggtttgaagtcccccctaaaccagagcctgtggaacagaactcggaatccgat
gacgacgacgacatggccgactactttgacatggaaattgggaaaacggaggctgaattg
agcaaacttgaggggccgaagttgcctactcaggtcatggctcggtttgcggctctttct
catggatctatggtcaagattgtcggggaacaggatggactgctcaggatggtagaagag
ctccccgaggcggcaaacaagcttgtcgttgagaaaatcaaggaacctgcacctgacgaa
gaacatgaaaaggcggacgtggaaatggcaaatacttccgaaaatgcaaacgaagtcaag
tccgaaccaccgcagcagccacaccaggaagacatggagttggagccggagcctgagatt
catgtcaggggttcggaggaaccagatgttgagccggtcccgaagccattgcctgaaatc
accaaagagccgacagagcaggttatcgaacagtctatcgacaaacccgagaaatccgtg
gaatccaccgagaacactgctaagaaacccggagagagacagagcgttgaatctgtcgcg
cagcttgacaagagacca------------------gcccacgaggatgtagaagaaaat
tttaacgagaagcctcttgagaaacttgccgcgaagcctgtcgaggatattgttgaggat
gctgcacagcagcctgttgaggaaaccggcaaacaagaacctattgcatcagcacttgaa
cccgagattgatgaaatggatgttgacgaacctgccgtcgaggctgcaccagccgcgtcc
gggacctcgatgcctgttgctgacagagaagttgaagatccaactcctgcgacacctgaa
actgccatcaaggaacttccagttgaacctatggagattagcgacatgactttacgcaca
gtcaaagaatctcctgtggagaaaccaaaagatgacaactcaagtgagatgcccgtcgac
gcccgtcccgaaacaccctcgcaggtacagaaagagggattagatgatactccttccggg
acagccacagggaagcacgaccaaaatgttatcaaaactccagtgaaagttcctgccgaa
cctcaaatcgagactcctgcaaacaagtctgaaaccagtcttcacaggcacatcgagaat
cacaacacccccgttactgtcattgcaccaaacgtcgttttacaaaccaccgagacagct
tcgaagccacctagcacaccatcgcaggttgacgacgacgaaaccgagtccgaggatgat
tccttcatgaatatggatactgtccgacaatatatgaccacgccgccaatcgatagcctc
cctaacttcagctgtcagccttgggaccaggacaaggagttcatgggcactctcgaatca
gactcgttccttgacggctttgttcttgaacatttgaataagctgcatttggaaaagtct
gcagagcaggaccatgataagaagatctactctgacaactatcatcattacctggacttt
actatgtcaaacgatcctgctgctgtaaagagccgtggaaagttctcggtctcgacaggc
attgaattcaccggcacggtgacccctgagccaaaacacgagggaagcggccgtgggcgt
cgtttcgcaactgaacgagacctcgaacgtgttctacaagcatcaatgcgcgaagacgaa
gaaagaagagagcgtgagcttcgaatgcagcaggaaaagtaccgcactgacaaggaagct
gtcatcccggatatgatttggacgcaggaagaaaaggacaatactaactatattgacaag
agtggatacacgcctgttgaccgattagtatcagcatggcgtgtcttgcctccggtcaat
aacttcaccgaggaagaggccggtctgttcgagaaaagatacttggaagcacccaagcaa
tggggcagagttgcggaagctatcccgcaccgtaacttcggcgcttgcatccagtattat
tacatgaacaagaagaacctcaacctgaaagagaaactcaagaagcagcctaagaggcgc
agaaagggtaaggggaagcaaaggtctagtgcactggtatcggaattgggcaacggcgac
ggagagacagaggaaaaccatgatacaggagagaacggtgagagaagacgaccgcgacga
gcggctgcgcctacttggggctttgaacaacccccaattgacacagaggcctcgacgccc
aatgctacacctggtaggcgtggaggttctgcaaaggttgatcatcccgaaaaagtggac
ggaagaaagagacgaagaggtcccaaggaaaaggaacccaaagcaccgaaatcaaaccag
actttggctgcggcaccagggcctgccaagggccgctcgaggtccaactcaagagctctc
aacacagatggcaccacgactcctttgccagttcctgaaggtcatcgtctcccaactcaa
ttcgagcagcacccagccgggatccagcctcccttctctgtgcagccacagcccatgcag
acattggaacgtcctccaccagttgcttccacgtccctctcggaggtaatggcagcaccg
tcacttcgacctgacccacctccacaacctgccatggctactttcaacttgactcaccag
tcatcagaacgtaaagcaccgactcaagcatctagttactggagtgtgtctgaatctaat
gacttcccacatctcctacgctcgttcggctcggactggacagctatcgcggcccacatg
ggctctaaaactgctgtcatggtgaagaattattatgttcgtcaaaaggatcaaggcaag
tccgaatgggagattattgtcagtgacgccgagaggaagaaacagtccggggagaaactg
ccagatccacctcaaccatcaacaggagggcgaggaaggagatacgacagctcagcagct
gcttctcggccccttgctgttgctccaggaattgaaatacatggggaaacaccacaaccc
aagatggaacctgccggtcaacctcctcgtggcccgcaattctcagcctttggaggagtt
cctatcgcacaggctcctgtccagcagcaaccaattgttcagtcacaacaacccattatc
aatcagcatcctaccgctcaaccagttactcaggttatgtcacctggcccaagacctttg
caagcccctgtacaacaacaatttagacttaacgaacgcgagcctgcagcacgcgtaccg
cttccacagaaagcctctgtcagacctcctggcgtggagccacgagagcaacggcctctg
gctgccgcacagccactgcagccgtctcgaaatgaggctgctatgatggaacacaacgct
cagatggaacgtcaaaagatggagatgcagatgcgtgaacaagagcaacgcgagttagct
cgacagtcagaaaggcaaactttacgtgtcaagcaggagcgcgaaatgacaccacagccc
catcattacgagccatatgctcatcaccgccaacaaggaagcctcggcggtcaaccattg
ccgaggccgctacaggagtctggtcgtcctcaatcctatggtcctcctgtgcagcagcaa
gctcctgttcagccagtgcgaaatctgatggaggaacaacccctcacacgctcgcctcag
atgggcacgcctaccagtcgtcccgtgtcttctcttcagcaacgaccctcttcaggctca
atgcacgatacatttggctcagttacaccccaatctggcactccagtccaaactccagca
gcagcacctcctcgtccccaagagcaacgtaagggaggtcttaatatcatgtcgctgctc
aatacggacgatactcctccaaaacccaagcgagtgaatgatgtcacaagcactcctaca
aggccctcgcccactcccccgccccg---------cagcggccgtccacttccagg----
--gccgccatcacaaattcggcgtgagccagaaccatactcgcccttcgctcgaggtacg
cctgtaatgccacctctcaagccaacttatgcggattctcctcagcccccgcacatgggc
acttcgagggcgtcgataggagtatcgcacgaagctgccgctgctgcagacccgcgagac
ttctataggcagaatccttatcagtctgcaaaccatagccgcacaaattcacctcaaggt
ggccatcgctaccctcccccaggcccccctcagtatcagaaccagggatatccaacgtca
tacgccaatacaggccagccagcacatgctggatcaccgggtggtcagtatggccaccct
cgttcacgagaagtcgcccagggtggtcgtgaaacttcttggccgtcgccggcccaacaa
ggtcatcccagcatgcaacagcccgccggctggtcatcgcaaccacctcccaacacatcg
caaccaccgccacaacaacagcagtggcctccgcaacatccttcgtccaaaccccaaaca
ccaggggcgtcatgggccgcatcacaaccaccttctcagccaccccctcaacaaggtcac
cacatgcccatgagagatgatggaagaggcccttactaccctggtggagcgagcatgcca
ccacagcaacatcagatgcagggtcgctatccaactccagtctcgcgtgggcctgagcag
gtg---cctcctcctgggcaagcataccctcgttatgcttctactcctggccctgggcag
ccacgagatcatagagaaatgcctggtcgtagctttacgcccgcgagttacgatgcacgt
gggccgccccctccagggggtcccatgtaccctggccatgatcctcgagatcccagagac
cctcgtgatcccagagacccccgtgatccaagggatccgcgagaaatgatgggaagagga
ggattgaggccacatgaatacgagagacatcaagattactataggagatga
>Fp39
---------------atggaactggaaaaggaaagggcacctttgatgtctcttc-----
------------------------------------------------------------
------------------------------------------------------------
-------gtccatcaccgcgcgatcgctcacccgaccgatttgatagaggcgctcagtat
cccgacggtgacagacgccgaccgtctgaagttcgaacaggcaatggcggctttcctccc
aaccgcgactttggcgacccattgcggcgcgagcctcctcgcggcccaaaagccttgatc
gacgcaccgagtggaccccgtggcggagggttcggaggggattttagaggtcggggtcgg
gggcgcggtcgcggatggtcttcaagggacgatagccgagatcggggtcgagacagggac
atggactttcgtgatcgttaccgcgatgaccgaagccgtgagcgtgatcgcgatagggag
tggcgcgagcctagagatttccgttcacgtcgctctcctatcggccgcgcaagatcacct
aatcgagacttccgagatagagaccgtgatggacctctgggcgtagacgcagataggtcc
aggcgcggttctcgagatggggggccgccctctgcaggatcatcatcttctgatccccag
tttaacatggcgccttatcctcgtggcggaggtttccatcgaggacgtgggcgaggaaga
ggagattggacttcggaaagagggcgcggacgaggaccatatatggacgataggggtgat
cgctacccacgaagtcggtctcaagagggtcgatggggtagggatcgtgatgatagagat
cgcatggagcgaatggatcgttatgctgacccagagacccgacacag---ccgagacgaa
cgtggagacaatcgagatcgcgaattgttcagaaacaaaatggaagctcgcgccaacgca
ggtcacgactcaggactgtctagtaaggaagtgtcgccgcctcctcctgttgtaccatct
gctcctacctttggatcttcgatcagccgagggctgagcataggagaggggtatgtttcc
gccagcgctgccacgaagataccgcctaccgcaccccgcgcttttggcgatcggcctccg
tcagctggacatgatccagctatgcctcc------catgggcatgggtaagccgatgatg
catgatggtccttcgattccagtcggccctcgagcccagcaacctcctcccccaagacct
tccagcaagcaatggatcaaccctaaccttaaaaaggcaccggattcgccaaagatgatg
agatccccgagttttgtacagcagcgaccggctatacgacgtggtagttctcagtacgat
cattataatgaggatgagaggcgaccgcgtagtagcgatgcaaagtcagacactcattat
gacaatcgggctcggtccaattatagcgcggagccaggagaaatcaccgtcaaatccgag
cgagaatctcaatctgcaagagcatcaatcgacagagacacacggcctatcaatgcttct
aggcgggattcttatcgctctggtccatcgcctaccatggagaacatgcccagattcagc
caggtatctgaggatcgtgcaagagagatgagagaacctcccaaagaagcccccaaagaa
gcccctaaagaagcccctaaggaatcgccaaagcggaagcgtgttcgaccagttatcaag
gtggtcaggtttgaagtcccccctaaaccagagcctgtggaacagaactcggaatccgat
gacgacgacgacatggccgactactttgacatggaaattgggaaaacggaggctgaattg
agcaaacttgaggggccgaagttgcctactcaggtcatggctcggtttgcggctctttct
catggatctatggtcaagattgtcggggaacaggatggactgctcaggatggtagaagag
ctccccgaggcggcaaacaagcttgtcgttgagaaaatcaaggaacctgcacctgacgaa
gaacatgaaaaggcggacgtggaaatggcaaatacttccgaaaatgcaaacgaagtcaag
tccgaaccaccgcagcagccacaccaggaagacatggagttggagccggagcctgagatt
catgtcaggggttcggaggaaccagatgttgagccggtcccgaagccattgcctgaaatc
accaaagagccgacagagcaggttatcgaacagtctatcgacaaacccgagaaatccgtg
gaatccaccgagaacactgctaagaaacccggagagagacagagcgttgaatctgtcgcg
cagcttgacaagagacca------------------gcccacgaggatgtagaagaaaat
tttaacgagaagcctcttgagaaacttgccgcgaagcctgtcgaggatattgttgaggat
gctgcacagcagcctgttgaggaaaccggcaaacaagaacctattgcatcagcacttgaa
cccgagattgatgaaatggatgttgacgaacctgccgtcgaggctgcaccagccgcgtcc
gggacctcgatgcctgttgctgacagagaagttgaagatccaactcctgcgacacctgaa
actgccatcaaggaacttccagttgaacctatggagattagcgacatgactttacgcaca
gtcaaagaatctcctgtggagaaaccaaaagatgacaactcaagtgagatgcccgtcgac
gcccgtcccgaaacaccctcgcaggtacagaaagagggattagatgatactccttccggg
acagccacagggaagcacgaccaaaatgttatcaaaactccagtgaaagttcctgccgaa
cctcaaatcgagactcctgcaaacaagtctgaaaccagtcttcacaggcacatcgagaat
cacaacacccccgttactgtcattgcaccaaacgtcgttttacaaaccaccgagacagct
tcgaagccacctagcacaccatcgcaggttgacgacgacgaaaccgagtccgaggatgat
tccttcatgaatatggatactgtccgacaatatatgaccacgccgccaatcgatagcctc
cctaacttcagctgtcagccttgggaccaggacaaggagttcatgggcactctcgaatca
gactcgttccttgacggctttgttcttgaacatttgaataagctgcatttggaaaagtct
gcagagcaggaccatgataagaagatctactctgacaactatcatcattacctggacttt
actatgtcaaacgatcctgctgctgtaaagagccgtggaaagttctcggtctcgacaggc
attgaattcaccggcacggtgacccctgagccaaaacacgagggaagcggccgtgggcgt
cgtttcgcaactgaacgagacctcgaacgtgttctacaagcatcaatgcgcgaagacgaa
gaaagaagagagcgtgagcttcgaatgcagcaggaaaagtaccgcactgacaaggaagct
gtcatcccggatatgatttggacgcaggaagaaaaggacaatactaactatattgacaag
agtggatacacgcctgttgaccgattagtatcagcatggcgtgtcttgcctccggtcaat
aacttcaccgaggaagaggccggtctgttcgagaaaagatacttggaagcacccaagcaa
tggggcagagttgcggaagctatcccgcaccgtaacttcggcgcttgcataaagtattat
tacatgaacaagaagaacctcaacctgaaagagaaactcaagaagcagcctaagaggcgc
agaaagggtaaggggaagcaaaggtctagtgcactggtatcggaattgggcaacggcgac
ggagagacagaggaaaaccatgatacaggagagaacggtgagagaagacgaccgcgacga
gcggctgcgcctacttggggctttgaacaacccccaattgacacagaggcctcgacgccc
aatgctacacctggtaggcgtggaggttctgcaaaggttgatcatcccgaaaaagtggac
ggaagaaagagacgaagaggtcccaaggaaaaggaacccaaagcaccgaaatcaaaccag
actttggctgcggcaccagggcctgccaagggccgctcgaggtccaactcaagagctctc
aacacagatggcaccacgactcctttgccagttcctgaaggtcatcgtctcccaactcaa
ttcgagcagcacccagccgggatccagcctcccttctctgtgcagccacagcccatgcag
acattggaacgtcctccaccagttgcttccacgtccctctcggaggtaatggcagcaccg
tcacttcgacctgacccacctccacaacctgccatggctactttcaacttgactcaccag
tcatcagaacgtaaagcaccgactcaagcatctagttactggagtgtgtctgaatctaat
gacttcccacatctcctacgctcgttcggctcggactggacagctatcgcggcccacatg
ggctctaaaactgctgtcatggtgaagaattattatgttcgtcaaaaggatcaaggcaag
tccgaatgggagattattgtcagtgacgccgagaggaagaaacagtccggggagaaactg
ccagatccacctcaaccatcaacaggagggcgaggaaggagatacgacagctcagcagct
gcttctcggccccttgctgttgctccaggaattgaaatacatggggaaacaccacaaccc
aagatggaacctgccggtcaacctcctcgtggcccgcaattctcagcctttggaggagtt
cctatcgcacaggctcctgtccagcagcaaccaattgttcagtcacaacaacccattatc
aatcagcatcctaccgctcaaccagttactcaggttatgtcacctggcccaagacctttg
caagcccctgtacaacaacaatttagacttaacgaacgcgagcctgcagcacgcgtaccg
cttccacagaaagcctctgtcagacctcctggcgtggagccacgagagcaacggcctctg
gctgccgcacagccactgcagccgtctcgaaatgaggctgctatgatggaacacaacgct
cagatggaacgtcaaaagatggagatgcagatgcgtgaacaagagcaacgcgagttagct
cgacagtcagaaaggcaaactttacgtgtcaagcaggagcgcgaaatgacaccacagccc
catcattacgagccatatgctcatcaccgccaacaaggaagcctcggcggtcaaccattg
ccgaggccgctacaggagtctggtcgtcctcaatcctatggtcctcctgtgcagcagcaa
gctcctgttcagccagtgcgaaatctgatggaggaacaacccctcacacgctcgcctcag
atgggcacgcctaccagtcgtcccgtgtcttctcttcagcaacgaccctcttcaggctca
atgcacgatacatttggctcagttacaccccaatctggcactccagtccaaactccagca
gcagcacctcctcgtccccaagagcaacgtaagggaggtcttaatatcatgtcgctgctc
aatacggacgatactcctccaaaacccaagcgagtgaatgatgtcacaagcactcctaca
aggccctcgcccactcccccgccccg---------cagcggccgtccacttccagg----
--gccgccatcacaaattcggcgtgagccagaaccatactcgcccttcgctcgaggtacg
cctgtaatgccacctctcaagccaacttatgcggattctcctcagcccccgcacatgggc
acttcgagggcgtcgataggagtatcgcacgaagctgccgctgctgcagacccgcgagac
ttctataggcagaatccttatcagtctgcaaaccatagccgcacaaattcacctcaaggt
ggccatcgctaccctcccccaggcccccctcagtatcagaaccagggatatccaacgtca
tacgccaatacaggccagccagcacatgctggatcaccgggtggtcagtatggccaccct
cgttcacgagaagtcgcccagggtggtcgtgaaacttcttggccgtcgccggcccaacaa
ggtcatcccagcatgcaacagcccgccggctggtcatcgcaaccacctcccaacacatcg
caaccaccgccacaacaacagcagtggcctccgcaacatccttcgtccaaaccccaaaca
ccaggggcgtcatgggccgcatcacaaccaccttctcagccaccccctcaacaaggtcac
cacatgcccatgagagatgatggaagaggcccttactaccctggtggagcgagcatgcca
ccacagcaacatcagatgcagggtcgctatccaactccagtctcgcgtgggcctgagcag
gtg---cctcctcctgggcaagcataccctcgttatgcttctactcctggccctgggcag
ccacgagatcatagagaaatgcctggtcgtagctttacgcccgcgagttacgatgcacgt
gggccgccccctccagggggtcccatgtaccctggccatgatcctcgagatcccagagac
cctcgtgatcccagagacccccgtgatccaagggatccgcgagaaatgatgggaagagga
ggattgaggccacatgaatacgagagacatcaagattactataggagatga
>Fp42
---------------atggaactggaaaaggaaagggcacctttgatgtctcttc-----
------------------------------------------------------------
------------------------------------------------------------
-------gtccatcgccgcgcgatcgctcacccgaccgatttgatagaggcgctcagtat
cccgacggtgacagacgccgaccgtctgaagttcgaacaggcaatggcggctttcctccc
aaccgcgactttggcgacccattgcggcgcgagcctcctcgcggcccaaaagccttgatc
gacgcaccgagtggaccccgtggcggagggttcggaggggattttagaggtcggggtcgg
gggcgcggtcgcggatggtcttcaagggacgatagccgagatcggggtcgagacagggac
atggactttcgtgatcgttaccgcgatgaccgaagccgtgagcgtgatcgcgatagggag
tggcgcgagcctagagatttccgttcacgtcgctctcctatcggccgcgcaagatcacct
aatcgagacttccgagatagagaccgtgatggacctctgggcgtagacgcagataggtcc
aggcgcggttctcgagatggggggccgccctctgcaggatcatcatcttctgatccccag
tttaacatggcgccttatcctcgtggcggaggtttccatcgaggacgtgggcgaggaaga
ggagattggacttcggaaagagggcgcggacgaggaccatatatggacgataggggtgat
cgctacccacgaagtcggtctcaagagggtcgatggggtagggatcgtgatgatagagat
cgcatggagcgaatggatcgttatgctgacccagagacccgacacag---ccgagacgaa
cgtggagacaatcgagatcgcgaattgttcagaaacaaaatggaagctcgcgccaacgca
ggtcacgactcaggactgtctagtaaggaagtgtcgccgcctcctcctgttgtaccatct
gctcctacctttggatcttcgatcagccgagggctgagcataggagaggggtatgtttcc
gccagcgctgccacgaagataccgcctaccgcaccccgcgcttttggcgatcggcctccg
tcagctggacatgatccagctatgcctcc------catgggcatgggtaagccgatgatg
catgatggtccttcgattccggtcggccctcgagcccagcaacctcctcccccaagacct
tccagcaagcaatggatcaaccctaaccttaaaaaggcaccggattcgccaaagatgatg
agatccccgagttttgtacagcagcgaccggctatacgacgtggtagttctcagtacgat
cattataatgaggatgagaggcgaccgcgtagtagcgatgcaaagtcagacactcattat
gacaatcgggctcggtccaattatagcgcggagccaggagaaatcaccgtcaaatccgag
cgagaatctcaatctgcaagagcatcaatcgacagagacacacggcctatcaatgcttct
aggcgggattcttatcgctctggtccatcgcctaccatggagaacatgcccagattcagc
caggtatctgaggatcgtgcaagagagatgagagaacctcccaaagaagcccccaaagaa
gcccctaaagaagcccctaaggaatcgccaaagcggaagcgtgttcgaccagttatcaag
gtggtcaggtttgaagtcccccctaaaccagagcctgtggaacagaactcggaatccgat
gacgacgacgacatggccgactactttgacatggaaattgggaaaacggaggctgaattg
agcaaacttgaggggccgaagttgcctactcaggtcatggctcggtttgcggctctttct
catggatctatggtcaagattgtcggggaacaggatggactgctcaggatggtagaagag
ctccccgaggcggcaaacaagcttgtcgttgagaaaatcaaggaacctgcacctgacgaa
gaacatgaaaaggcggacgtggaaatggcaaatacttccgaaaatgcaaacgaagtcaag
tccgaaccaccgcagcagccacaccaggaagacatggagttggagccggagcctgagatt
catgtcaggggttcggaggaaccagatgttgagccggtcccgaagccattgcctgaaatc
accaaagagccgacagagcaggttatcgaacagtctatcgacaaacccgagaaatccgtg
gaatccaccgagaacactgctaagaaacccggagagagacagagcgttgaatctgtcgcg
cagcttgacaagagacca------------------gcccacgaggatgtagaagaaaat
tttaacgagaagcctcttgagaaacttgccgcgaagcctgtcgaggatattgttgaggat
gctgcacagcagcctgttgaggaaaccggcaaacaagaacctattgcatcagcacttgaa
cccgagattgatgaaatggatgttgacgaacctgccgtcgaggctgcaccagccgcgtcc
gggacctcgatgcctgttgctgacagagaagttgaagatccaactcctgcgacacctgaa
actgccatcaaggaacttccagttgaacctatggagattagcgacatgactttacgcaca
gtcaaagaatctcctgtggagaaaccaaaagatgacaactcaagtgagatgcccgtcgac
gcccgtcccgaaacaccctcgcaggtacagaaagagggattagatgatactccttccggg
acagccacagggaagcacgaccaaaatgttatcaaaactccagtgaaagttcctgccgaa
cctcaaatcgagactcctgcaaacaagtctgaaaccagtcttcacaggcacatcgagaat
cacaacacccccgttactgtcattgcaccaaacgtcgttttacaaaccaccgagacagct
tcgaagccacctagcacaccatcgcaggttgacgacgacgaaaccgagtccgaggatgat
tccttcatgaatatggatactgtccgacaatatatgaccacgccgccaatcgatagcctc
cctaacttcagctgtcagccttgggaccaggacaaggagttcatgggcactctcgaatca
gactcgttccttgacggctttgttcttgaacatttgaataagctgcatttggaaaagtct
gcagagcaggaccatgataagaagatctactctgacaactatcatcattacctggacttt
actatgtcaaacgatcctgctgctgtaaagagccgtggaaagttctcggtctcgacaggc
attgaattcaccggcacggtgacccctgagccaaaacacgagggaagcggccgtgggcgt
cgtttcgcaactgaacgagacctcgaacgtgttctacaagcatcaatgcgcgaagacgaa
gaaagaagagagcgtgagcttcgaatgcagcaggaaaagtaccgcactgacaaggaagct
gtcatcccggatatgatttggacgcaggaagaaaaggacaatactaactatattgacaag
agtggatacacgcctgttgaccgattagtatcagcatggcgtgtcttgcctccggtcaat
aacttcaccgaggaagaggccggtctgttcgagaaaagatacttggaagcacccaagcaa
tggggcagagttgcggaagctatcccgcaccgtaacttcggcgcttgcatccagtattat
tacatgaacaagaagaacctcaacctgaaagagaaactcaagaagcagcctaagaggcgc
agaaagggtaaggggaagcaaaggtctagtgcactggtatcggaattgggcaacggcgac
ggagagacagaggaaaaccatgatacaggagagaacggtgagagaagacgaccgcgacga
gcggctgcgcctacttggggctttgaacaacccccaattgacacagaggcctcgacgccc
aatgctacacctggtaggcgtggaggttctgcaaaggttgatcatcccgaaaaagtggac
ggaagaaagagacgaagaggtcccaaggaaaaggaacccaaagcaccgaaatcaaaccag
actttggctgcggcaccagggcctgccaagggccgctcgaggtccaactcaagagctctc
aacacagatggcaccacgactcctttgccagttcctgaaggtcatcgtctcccaactcaa
ttcgagcagcacccagccgggatccagcctcccttctctgtgcagccacagcccatgcag
acattggaacgtcctccaccagttgcttccacgtccctctcggaggtaatggcagcaccg
tcacttcgacctgacccacctccacaacctgccatggctactttcaacttgactcaccag
tcatcagaacgtaaagcaccgactcaagcatctagttactggagtgtgtctgaatctaat
gacttcccacatctcctacgctcgttcggctcggactggacagctatcgcggcccacatg
ggctctaaaactgctgtcatggtgaagaattattatgttcgtcaaaaggatcaaggcaag
tccgaatgggagattattgtcagtgacgccgagaggaagaaacagtccggggagaaactg
ccagatccacctcaaccatcaacaggagggcgaggaaggagatacgacagctcagcagct
gcttctcggccccttgctgttgctccaggaattgaaatacatggggaaacaccacaaccc
aagatggaacctgccggtcaacctcctcgtggcccgcaattctcagcctttggaggagtt
cctatcgcacaggctcctgtccagcagcaaccaattgttcagtcacaacaacccattatc
aatcagcatcctaccgctcaaccagttactcaggttatgtcacctggcccaagacctttg
caagcccctgtacaacaacaatttagacttaacgaacgcgagcctgcagcacgcgtaccg
cttccacagaaagcctctgtcagacctcctggcgtggagccacgagagcaacggcctctg
gctgccgcacagccactgcagccgtctcgaaatgaggctgctatgatggaacacaacgct
cagatggaacgtcaaaagatggagatgcagatgcgtgaacaagagcaacgcgagttagct
cgacagtcagaaaggcaaactttacgtgtcaagcaggagcgcgaaatgacaccacagccc
catcattacgagccatatgctcatcaccgccaacaaggaagcctcggcggtcaaccattg
ccgaggccgctacaggagtctggtcgtcctcaatcctatggtcctcctgtgcagcagcaa
gctcctgttcagccagtgcgaaatctgatggaggaacaacccctcacacgctcgcctcag
atgggcacgcctaccagtcgtcccgtgtcttctcttcagcaacgaccctcttcaggctca
atgcacgatacatttggctcagttacaccccaatctggcactccagtccaaactccagca
gcagcacctcctcgtccccaagagcaacgtaagggaggtcttaatatcatgtcgctgctc
aatacggacgatactcctccaaaacccaagcgagtgaatgatgtcacaagcactcctaca
aggccctcgcccactcccccgccccg---------cagcggccgtccacttccagg----
--gccgccatcacaaattcggcgtgagccagaaccatactcgcccttcgctcgaggtacg
cctgtaatgccacctctcaagccaacttatgcggattctcctcagcccccgcacatgggc
acttcgagggcgtcgataggagtatcgcacgaagctgccgctgctgcagacccgcgagac
ttctataggcagaatccttatcagtctgcaaaccatagccgcacaaattcacctcaaggt
ggccatcgctaccctcccccaggcccccctcagtatcagaaccagggatatccaacgtca
tacgccaatacaggccagccagcacatgctggatcaccgggtggtcagtatggccaccct
cgttcacgagaagtcgcccagggtggtcgtgaaacttcttggccgtcgccggcccaacaa
ggtcatcccagcatgcaacagcccgccggctggtcatcgcaaccacctcccaacacatcg
caaccaccgccacaacaacagcagtggcctccgcaacatccttcgtccaaaccccaaaca
ccaggggcgtcatgggccgcatcacaaccaccttctcagccaccccctcaacaaggtcac
cacatgcccatgagagatgatggaagaggcccttactaccctggtggagcgagcatgcca
ccacagcaacatcagatgcagggtcgctatccaactccagtctcgcgtgggcctgagcag
gtg---cctcctcctgggcaagcataccctcgttatgcttctactcctggccctgggcag
ccacgagatcatagagaaatgcctggtcgtagctttacgcccgcgagttacgatgcacgt
gggccgccccctccagggggtcccatgtaccctggccatgatcctcgagatcccagagac
cctcgtgatcccagagacccccgtgatccaagggatccgcgagaaatgatgggaagagga
ggattgaggccacatgaatacgagagacatcaagattactataggagatga
>Fp44
---------------atggaactggaaaaggaaagggcacctttgatgtctcttc-----
------------------------------------------------------------
------------------------------------------------------------
-------gtccatcgccgcgcgatcgctcacccgaccgatttgatagaggcgctcagtat
cccgacggtgacagacgccgaccgtctgaagttcgaacaggcaatggcggctttcctccc
aaccgcgactttggcgacccattgcggcgcgagcctcctcgcggcccaaaagccttgatc
gacgcaccgagtggaccccgtggcggagggttcggaggggattttagaggtcggggtcgg
gggcgcggtcgcggatggtcttcaagggacgatagccgagatcggggtcgagacagggac
atggactttcgtgatcgttaccgcgatgaccgaagccgtgagcgtgatcgcgatagggag
tggcgcgagcctagagatttccgttcacgtcgctctcctatcggccgcgcaagatcacct
aatcgagacttccgagatagagaccgtgatggacctctgggcgtagacgcagataggtcc
aggcgcggttctcgagatggggggccgccctctgcaggatcatcatcttctgatccccag
tttaacatggcgccttatcctcgtggcggaggtttccatcgaggacgtgggcgaggaaga
ggagattggacttcggaaagagggcgcggacgaggaccatatatggacgataggggtgat
cgctacccacgaagtcggtctcaagagggtcgatggggtagggatcgtgatgatagagat
cgcatggagcgaatggatcgttatgctgacccagagacccgacacag---ccgagacgaa
cgtggagacaatcgagatcgcgaattgttcagaaacaaaatggaagctcgcgccaacgca
ggtcacgactcaggactgtctagtaaggaagtgtcgccgcctcctcctgttgtaccatct
gctcctacctttggatcttcgatcagccgagggctgagcataggagaggggtatgtttcc
gccagcgctgccacgaagataccgcctaccgcaccccgcgcttttggcgatcggcctccg
tcagctggacatgatccagctatgcctcc------catgggcatgggtaagccgatgatg
catgatggtccttcgattccagtcggccctcgagcccagcaacctcctcccccaagacct
tccagcaagcaatggatcaaccctaaccttaaaaaggcaccggattcgccaaagatgatg
agatccccgagttttgtacagcagcgaccggctatacgacgtggtagttctcagtacgat
cattataatgaggatgagaggcgaccgcgtagtagcgatgcaaagtcagacactcattat
gacaatcgggctcggtccaattatagcgcggagccaggagaaatcaccgtcaaatccgag
cgagaatctcaatctgcaagagcatcaatcgacagagacacatggcctatcaatgcttct
aggcgggattcttatcgctctggtccatcgcctaccatggagaacatgcccagattcagc
caggtatctgaggatcgtgcaagagagatgagagaacctcccaaagaagcccccaaagaa
gcccctaaagaagcccctaaggaatcgccaaagcggaagcgtgttcgaccagttatcaag
gtggtcaggtttgaagtcccccctaaaccagagcctgtggaacagaactcggaatccgat
gacgacgacgacatggccgactactttgacatggaaattgggaaaacggaggctgaattg
agcaaacttgaggggccgaagttgcctactcaggtcatggctcggtttgcggctctttct
catggatctatggtcaagattgtcggggaacaggatggactgctcaggatggtagaagag
ctccccgaggcggcaaacaagcttgtcgttgagaaaatcaaggaacctgcacctgacgaa
gaacatgaaaaggcggacgtggaaatggcaaatacttccgaaaatgcaaacgaagtcaag
tccgaaccaccgcagcagccacaccaggaagacatggagttggagccggagcctgagatt
catgtcaggggttcggaggaaccagatgttgagccggtcccgaagccattgcctgaaatc
accaaagagccgacagagcaggttatcgaacagtctatcgacaaacccgagaaatccgtg
gaatccaccgagaacactgctaagaaacccggagagagacagagcgttgaatctgtcgcg
cagcttgacaagagacca------------------gcccacgaggatgtagaagaaaat
tttaacgagaagcctcttgagaaacttgccgcgaagcctgtcgaggatattgttgaggat
gctgcacagcagcctgttgaggaaaccggcaaacaagaacctattgcatcagcacttgaa
cccgagattgatgaaatggatgttgacgaacctgccgtcgaggctgcaccagccgcgtcc
gggacctcgatgcctgttgctgacagagaagttgaagatccaactcctgcgacacctgaa
actgccatcaaggaacttccagttgaacctatggagattagcgacatgactttacgcaca
gtcaaagaatctcctgtggagaaaccaaaagatgacaactcaagtgagatgcccgtcgac
gcccgtcccgaaacaccctcgcaggtacagaaagagggattagatgatactccttccggg
acagccacagggaagcacgaccaaaatgttatcaaaactccagtgaaagttcctgccgaa
cctcaaatcgagactcctgcaaacaagtctgaaaccagtcttcacaggcacatcgagaat
cacaacacccccgttactgtcattgcaccaaacgtcgttttacaaaccaccgagacagct
tcgaagccacctagcacaccatcgcaggttgacgacgacgaaaccgagtccgaggatgat
tccttcatgaatatggatactgtccgacaatatatgaccacgccgccaatcgatagcctc
cctaacttcagctgtcagccttgggaccaggacaaggagttcatgggcactctcgaatca
gactcgttccttgacggctttgttcttgaacatttgaataagctgcatttggaaaagtct
gcagagcaggaccatgataagaagatctactctgacaactatcatcattacctggacttt
actatgtcaaacgatcctgctgctgtaaagagccgtggaaagttctcggtctcgacaggc
attgaattcaccggcacggtgacccctgagccaaaacacgagggaagcggccgtgggcgt
cgtttcgcaactgaacgagacctcgaacgtgttctacaagcatcaatgcgcgaagacgaa
gaaagaagagagcgtgagcttcgaatgcagcaggaaaagtaccgcactgacaaggaagct
gtcatcccggatatgatttggacgcaggaagaaaaggacaatactaactatattgacaag
agtggatacacgcctgttgaccgattagtatcagcatggcgtgtcttgcctccggtcaat
aacttcaccgaggaagaggccggtctgttcgagaaaagatacttggaagcacccaagcaa
tggggcagagttgcggaagctatcccgcaccgtaacttcggcgcttgcatccagtattat
tacatgaacaagaagaacctcaacctgaaagagaaactcaagaagcagcctaagaggcgc
agaaagggtaaggggaagcaaaggtctagtgcactggtatcggaattgggcaacggcgac
ggagagacagaggaaaaccatgatacaggagagaacggtgagagaagacgaccgcgacga
gcggctgcgcctacttggggctttgaacaacccccaattgacacagaggcctcgacgccc
aatgctacacctggtaggcgtggaggttctgcaaaggttgatcatcccgaaaaagtggac
ggaagaaagagacgaagaggtcccaaggaaaaggaacccaaagcaccgaaatcaaaccag
actttggctgcggcaccagggcctgccaagggccgctcgaggtccaactcaagagctctc
aacacagatggcaccacgactcctttgccagttcctgaaggtcatcgtctcccaactcaa
ttcgagcagcacccagccgggatccagcctcccttctctgtgcagccacagcccatgcag
acattggaacgtcctccaccagttgcttccacgtccctctcggaggtaatggcagcaccg
tcacttcgacctgacccacctccacaacctgccatggctactttcaacttgactcaccag
tcatcagaacgtaaagcaccgactcaagcatctagttactggagtgtgtctgaatctaat
gacttcccacatctcctacgctcgttcggctcggactggacagctatcgcggcccacatg
ggctctaaaactgctgtcatggtgaagaattattatgttcgtcaaaaggatcaaggcaag
tccgaatgggagattattgtcagtgacgccgagaggaagaaacagtccggggagaaactg
ccagatccacctcaaccatcaacaggagggcgaggaaggagatacgacagctcagcagct
gcttctcggccccttgctgttgctccaggaattgaaatacatggggaaacaccacaaccc
aagatggaacctgccggtcaacctcctcgtggcccgcaattctcagcctttggaggagtt
cctatcgcacaggctcctgtccagcagcaaccaattgttcagtcacaacaacccattatc
aatcagcatcctaccgctcaaccagttactcaggttatgtcacctggcccaagacctttg
caagcccctgtacaacaacaatttagacttaacgaacgcgagcctgcagcacgcgtaccg
cttccacagaaagcctctgtcagacctcctggcgtggagccacgagagcaacggcctctg
gctgccgcacagccactgcagccgtctcgaaatgaggctgctatgatggaacacaacgct
cagatggaacgtcaaaagatggagatgcagatgcgtgaacaagagcaacgcgagttagct
cgacagtcagaaaggcaaactttacgtgtcaagcaggagcgcgaaatgacaccacagccc
catcattacgagccatatgctcatcaccgccaacaaggaagcctcggcggtcaaccattg
ccgaggccgctacaggagtctggtcgtcctcaatcctatggtcctcctgtgcagcagcaa
gctcctgttcagccagtgcgaaatctgatggaggaacaacccctcacacgctcgcctcag
atgggcacgcctaccagtcgtcccgtgtcttctcttcagcaacgaccctcttcaggctca
atgcacgatacatttggctcagttacaccccaatctggcactccagtccaaactccagca
gcagcacctcctcgtccccaagagcaacgtaagggaggtcttaatatcatgtcgctgctc
aatacggacgatactcctccaaaacccaagcgagtgaatgatgtcacaagcactcctaca
aggccctcgcccactcccccgccccg---------cagcggccgtccacttccagg----
--gccgccatcacaaattcggcgtgagccagaaccatactcgcccttcgctcgaggtacg
cctgtaatgccacctctcaagccaacttatgcggattctcctcagcccccgcacatgggc
acttcgagggcgtcgataggagtatcgcacgaagctgccgctgctgcagacccgcgagac
ttctataggcagaatccttatcagtctgcaaaccatagccgcacaaattcacctcaaggt
ggccatcgctaccctcccccaggcccccctcagtatcagaaccagggatatccaacgtca
tacgccaatacaggccagccagcacatgctggatcaccgggtggtcagtatggccaccct
cgttcacgagaagtcgcccagggtggtcgtgaaacttcttggccgtcgccggcccaacaa
ggtcatcccagcatgcaacagcccgccggctggt---------------------catcg
caaccaccgccacaacaacagcagtggcctccgcaacatccttcgtccaaaccccaaaca
ccaggggc----------------------------------------------------
--------------------------aggcccttactaccctggtggagcgagcatgcca
ccacagcaacatcagatgcagggtcgctatccaactccagtctcgcgtgggcctgagcag
gtg---cctcctcctgggcaagcataccctcgttatgcttctactcctggccctgggcag
ccacgagatcatagagaaatgcctggtcgtagctttacgcccgcgagttacgatgcacgt
gggccgccccctccagggggtcccatgtaccctggccatgatcctcgagatcccagagac
cctcgtgatcccagagacccccgtgatccaagggatccgcgagaaatgatgggaagagga
ggattgaggccacatgaatacgagagacatcaagattactataggagatga
>Fp49
---------------atggaactggaaaaggaaagggcacctttgatgtctcttc-----
------------------------------------------------------------
------------------------------------------------------------
-------gtccatcgccgcgcgatcgctcacccgaccgatttgatagaggcgctcagtat
cccgacggtgacagacgccgaccgtctgaagttcgaacaggcaatggcggctttcctccc
aaccgcgactttggcgacccattgcggcgcgagcctcctcgcggcccaaaagccttgatc
gacgcaccgagtggaccccgtggcggagggttcggaggggattttagaggtcggggtcgg
gggcgcggtcgcggatggtcttcaagggacgatagccgagatcggggtcgagacagggac
atggactttcgtgatcgttaccgcgatgaccgaagccgtgagcgtgatcgcgatagggag
tggcgcgagcctagagatttccgttcacgtcgctctcctatcggccgcgcaagatcacct
aatcgagacttccgagatagagaccgtgatggacctctgggcgtagacgcagataggtcc
aggcgcggttctcgagatggggggccgccctctgcaggatcatcatcttctgatccccag
tttaacatggcgccttatcctcgtggcggaggtttccatcgaggacgtgggcgaggaaga
ggagattggacttcggaaagagggcgcggacgaggaccatatatggacgataggggtgat
cgctacccacgaagtcggtctcaagagggtcgatggggtagggatcgtgatgatagagat
cgcatggagcgaatggatcgttatgctgacccagagacccgacacag---ccgagacgaa
cgtggagacaatcgagatcgcgaattgttcagaaacaaaatggaagctcgcgccaacgca
ggtcacgactcaggactgtctagtaaggaagtgtcgccgcctcctcctgttgtaccatct
gctcctacctttggatcttcgatcagccgagggctgagcataggagaggggtatgtttcc
gccagcgctgccacgaagataccgcctaccgcaccccgcgcttttggcgatcggcctccg
tcagctggacatgatccagctatgcctcc------catgggcatgggtaagccgatgatg
catgatggtccttcgattccggtcggccctcgagcccagcaacctcctcccccaagacct
tccagcaagcaatggatcaaccctaaccttaaaaaggcaccggattcgccaaagatgatg
agatccccgagttttgtacagcagcgaccggctatacgacgtggtagttctcagtacgat
cattataatgaggatgagaggcgaccgcgtagtagcgatgcaaagtcagacactcattat
gacaatcgggctcggtccaattatagcgcggagccaggagaaatcaccgtcaaatccgag
cgagaatctcaatctgcaagagcatcaatcgacagagacacacggcctatcaatgcttct
aggcgggattcttatcgctctggtccatcgcctaccatggagaacatgcccagattcagc
caggtatctgaggatcgtgcaagagagatgagagaacctcccaaagaagcccccaaagaa
gcccctaaagaagcccctaaggaatcgccaaagcggaagcgtgttcgaccagttatcaag
gtggtcaggtttgaagtcccccctaaaccagagcctgtggaacagaactcggaatccgat
gacgacgacgacatggccgactactttgacatggaaattgggaaaacggaggctgaattg
agcaaacttgaggggccgaagttgcctactcaggtcatggctcggtttgcggctctttct
catggatctatggtcaagattgtcggggaacaggatggactgctcaggatggtagaagag
ctccccgaggcggcaaacaagcttgtcgttgagaaaatcaaggaacctgcacctgacgaa
gaacatgaaaaggcggacgtggaaatggcaaatacttccgaaaatgcaaacgaagtcaag
tccgaaccaccgcagcagccacaccaggaagacatggagttggagccggagcctgagatt
catgtcaggggttcggaggaaccagatgttgagccggtcccgaagccattgcctgaaatc
accaaagagccgacagagcaggttatcgaacagtctatcgacaaacccgagaaatccgtg
gaatccaccgagaacactgctaagaaacccggagagagacagagcgttgaatctgtcgcg
cagcttgacaagagacca------------------gcccacgaggatgtagaagaaaat
tttaacgagaagcctcttgagaaacttgccgcgaagcctgtcgaggatattgttgaggat
gctgcacagcagcctgttgaggaaaccggcaaacaagaacctattgcatcagcacttgaa
cccgagattgatgaaatggatgttgacgaacctgccgtcgaggctgcaccagccgcgtcc
gggacctcgatgcctgttgctgacagagaagttgaagatccaactcctgcgacacctgaa
actgccatcaaggaacttccagttgaacctatggagattagcgacatgactttacgcaca
gtcaaagaatctcctgtggagaaaccaaaagatgacaactcaagtgagatgcccgtcgac
gcccgtcccgaaacaccctcgcaggtacagaaagagggattagatgatactccttccggg
acagccacagggaagcacgaccaaaatgttatcaaaactccagtgaaagttcctgccgaa
cctcaaatcgagactcctgcaaacaagtctgaaaccagtcttcacaggcacatcgagaat
cacaacacccccgttactgtcattgcaccaaacgtcgttttacaaaccaccgagacagct
tcgaagccacctagcacaccatcgcaggttgacgacgacgaaaccgagtccgaggatgat
tccttcatgaatatggatactgtccgacaatatatgaccacgccgccaatcgatagcctc
cctaacttcagctgtcagccttgggaccaggacaaggagttcatgggcactctcgaatca
gactcgttccttgacggctttgttcttgaacatttgaataagctgcatttggaaaagtct
gcagagcaggaccatgataagaagatctactctgacaactatcatcattacctggacttt
actatgtcaaacgatcctgctgctgtaaagagccgtggaaagttctcggtctcgacaggc
attgaattcaccggcacggtgacccctgagccaaaacacgagggaagcggccgtgggcgt
cgtttcgcaactgaacgagacctcgaacgtgttctacaagcatcaatgcgcgaagacgaa
gaaagaagagagcgtgagcttcgaatgcagcaggaaaagtaccgcactgacaaggaagct
gtcatcccggatatgatttggacgcaggaagaaaaggacaatactaactatattgacaag
agtggatacacgcctgttgaccgattagtatcagcatggcgtgtcttgcctccggtcaat
aacttcaccgaggaagaggccggtctgttcgagaaaagatacttggaagcacccaagcaa
tggggcagagttgcggaagctatcccgcaccgtaacttcggcgcttgcatccagtattat
tacatgaacaagaagaacctcaacctgaaagagaaactcaagaagcagcctaagaggcgc
agaaagggtaaggggaagcaaaggtctagtgcactggtatcggaattgggcaacggcgac
ggagagacagaggaaaaccatgatacaggagagaacggtgagagaagacgaccgcgacga
gcggctgcgcctacttggggctttgaacaacccccaattgacacagaggcctcgacgccc
aatgctacacctggtaggcgtggaggttctgcaaaggttgatcatcccgaaaaagtggac
ggaagaaagagacgaagaggtcccaaggaaaaggaacccaaagcaccgaaatcaaaccag
actttggctgcggcaccagggcctgccaagggccgctcgaggtccaactcaagagctctc
aacacagatggcaccacgactcctttgccagttcctgaaggtcatcgtctcccaactcaa
ttcgagcagcacccagccgggatccagcctcccttctctgtgcagccacagcccatgcag
acattggaacgtcctccaccagttgcttccacgtccctctcggaggtaatggcagcaccg
tcacttcgacctgacccacctccacaacctgccatggctactttcaacttgactcaccag
tcatcagaacgtaaagcaccgactcaagcatctagttactggagtgtgtctgaatctaat
gacttcccacatctcctacgctcgttcggctcggactggacagctatcgcggcccacatg
ggctctaaaactgctgtcatggtgaagaattattatgttcgtcaaaaggatcaaggcaag
tccgaatgggagattattgtcagtgacgccgagaggaagaaacagtccggggagaaactg
ccagatccacctcaaccatcaacaggagggcgaggaaggagatacgacagctcagcagct
gcttctcggccccttgctgttgctccaggaattgaaatacatggggaaacaccacaaccc
aagatggaacctgccggtcaacctcctcgtggcccgcaattctcagcctttggaggagtt
cctatcgcacaggctcctgtccagcagcaaccaattgttcagtcacaacaacccattatc
aatcagcatcctaccgctcaaccagttactcaggttatgtcacctggcccaagacctttg
caagcccctgtacaacaacaatttagacttaacgaacgcgagcctgcagcacgcgtaccg
cttccacagaaagcctctgtcagacctcctggcgtggagccacgagagcaacggcctctg
gctgccgcacagccactgcagccgtctcgaaatgaggctgctatgatggaacacaacgct
cagatggaacgtcaaaagatggagatgcagatgcgtgaacaagagcaacgcgagttagct
cgacagtcagaaaggcaaactttacgtgtcaagcaggagcgcgaaatgacaccacagccc
catcattacgagccatatgctcatcaccgccaacaaggaagcctcggcggtcaaccattg
ccgaggccgctacaggagtctggtcgtcctcaatcctatggtcctcctgtgcagcagcaa
gctcctgttcagccagtgcgaaatctgatggaggaacaacccctcacacgctcgcctcag
atgggcacgcctaccagtcgtcccgtgtcttctcttcagcaacgaccctcttcaggctca
atgcacgatacatttggctcagttacaccccaatctggcactccagtccaaactccagca
gcagcacctcctcgtccccaagagcaacgtaagggaggtcttaatatcatgtcgctgctc
aatacggacgatactcctccaaaacccaagcgagtgaatgatgtcacaagcactcctaca
aggccctcgcccactcccccgccccg---------cagcggccgtccacttccagg----
--gccgccatcacaaattcggcgtgagccagaaccatactcgcccttcgctcgaggtacg
cctgtaatgccacctctcaagccaacttatgcggattctcctcagcccccgcacatgggc
acttcgagggcgtcgataggagtatcgcacgaagctgccgctgctgcagacccgcgagac
ttctataggcagaatccttatcagtctgcaaaccatagccgcacaaattcacctcaaggt
ggccatcgctaccctcccccaggcccccctcagtatcagaaccagggatatccaacgtca
tacgccaatacaggccagccagcacatgctggatcaccgggtggtcagtatggccaccct
cgttcacgagaagtcgcccagggtggtcgtgaaacttcttggccgtcgccggcccaacaa
ggtcatcccagcatgcaacagcccgccggctggtcatcgcaaccacctcccaacacatcg
caaccaccgccacaacaacagcagtggcctccgcaacatccttcgtccaaaccccaaaca
ccaggggcgtcatgggccgcatcacaaccaccttctcagccaccccctcaacaaggtcac
cacatgcccatgagagatgatggaagaggcccttactaccctggtggagcgagcatgcca
ccacagcaacatcagatgcagggtcgctatccaactccagtctcgcgtgggcctgagcag
gtg---cctcctcctgggcaagcataccctcgttatgcttctactcctggccctgggcag
ccacgagatcatagagaaatgcctggtcgtagctttacgcccgcgagttacgatgcacgt
gggccgccccctccagggggtcccatgtaccctggccatgatcctcgagatcccagagac
cctcgtgatcccagagacccccgtgatccaagggatccgcgagaaatgatgggaagagga
ggattgaggccacatgaatacgagagacatcaagattactataggagatga
>Fp50
---------------atggaactggaaaaggaaagggcacctttgatgtctcttc-----
------------------------------------------------------------
------------------------------------------------------------
-------gtccatcgccgcgcgatcgctcacccgaccgatttgatagaggcgctcagtat
cccgacggtgacagacgccgaccgtctgaagttcgaacaggcaatggcggctttcctccc
aaccgcgactttggcgacccattgcggcgcgagcctcctcgcggcccaaaagccttgatc
gacgcaccgagtggaccccgtggcggagggttcggaggggattttagaggtcggggtcgg
gggcgcggtcgcggatggtcttcaagggacgatagccgagatcggggtcgagacagggac
atggactttcgtgatcgttaccgcgatgaccgaagccgtgagcgtgatcgcgatagggag
tggcgcgagcctagagatttccgttcacgtcgctctcctatcggccgcgcaagatcacct
aatcgagacttccgagatagagaccgtgatggacctctgggcgtagacgcagataggtcc
aggcgcggttctcgagatggggggccgccctctgcaggatcatcatcttctgatccccag
tttaacatggcgccttatcctcgtggcggaggtttccatcgaggacgtgggcgaggaaga
ggagattggacttcggaaagagggcgcggacgaggaccatatatggacgataggggtgat
cgctacccacgaagtcggtctcaagagggtcgatggggtagggatcgtgatgatagagat
cgcatggagcgaatggatcgttatgctgacccagagacccgacacag---ccgagacgaa
cgtggagacaatcgagatcgcgaattgttcagaaacaaaatggaagctcgcgccaacgca
ggtcacgactcaggactgtctagtaaggaagtgtcgccgcctcctcctgttgtaccatct
gctcctacctttggatcttcgatcagccgagggctgagcataggagaggggtatgtttcc
gccagcgctgccacgaagataccgcctaccgcaccccgcgcttttggcgatcggcctccg
tcagctggacatgatccagctatgcctcc------catgggcatgggtaagccgatgatg
catgatggtccttcgattccggtcggccctcgagcccagcaacctcctcccccaagacct
tccagcaagcaatggatcaaccctaaccttaaaaaggcaccggattcgccaaagatgatg
agatccccgagttttgtacagcagcgaccggctatacgacgtggtagttctcagtacgat
cattataatgaggatgagaggcgaccgcgtagtagcgatgcaaagtcagacactcattat
gacaatcgggctcggtccaattatagcgcggagccaggagaaatcaccgtcaaatccgag
cgagaatctcaatctgcaagagcatcaatcgacagagacacacggcctatcaatgcttct
aggcgggattcttatcgctctggtccatcgcctaccatggagaacatgcccagattcagc
caggtatctgaggatcgtgcaagagagatgagagaacctcccaaagaagcccccaaagaa
gcccctaaagaagcccctaaggaatcgccaaagcggaagcgtgttcgaccagttatcaag
gtggtcaggtttgaagtcccccctaaaccagagcctgtggaacagaactcggaatccgat
gacgacgacgacatggccgactactttgacatggaaattgggaaaacggaggctgaattg
agcaaacttgaggggccgaagttgcctactcaggtcatggctcggtttgcggctctttct
catggatctatggtcaagattgtcggggaacaggatggactgctcaggatggtagaagag
ctccccgaggcggcaaacaagcttgtcgttgagaaaatcaaggaacctgcacctgacgaa
gaacatgaaaaggcggacgtggaaatggcaaatacttccgaaaatgcaaacgaagtcaag
tccgaaccaccgcagcagccacaccaggaagacatggagttggagccggagcctgagatt
catgtcaggggttcggaggaaccagatgttgagccggtcccgaagccattgcctgaaatc
accaaagagccgacagagcaggttatcgaacagtctatcgacaaacccgagaaatccgtg
gaatccaccgagaacactgctaagaaacccggagagagacagagcgttgaatctgtcgcg
cagcttgacaagagacca------------------gcccacgaggatgtagaagaaaat
tttaacgagaagcctcttgagaaacttgccgcgaagcctgtcgaggatattgttgaggat
gctgcacagcagcctgttgaggaaaccggcaaacaagaacctattgcatcagcacttgaa
cccgagattgatgaaatggatgttgacgaacctgccgtcgaggctgcaccagccgcgtcc
gggacctcgatgcctgttgctgacagagaagttgaagatccaactcctgcgacacctgaa
actgccatcaaggaacttccagttgaacctatggagattagcgacatgactttacgcaca
gtcaaagaatctcctgtggagaaaccaaaagatgacaactcaagtgagatgcccgtcgac
gcccgtcccgaaacaccctcgcaggtacagaaagagggattagatgatactccttccggg
acagccacagggaagcacgaccaaaatgttatcaaaactccagtgaaagttcctgccgaa
cctcaaatcgagactcctgcaaacaagtctgaaaccagtcttcacaggcacatcgagaat
cacaacacccccgttactgtcattgcaccaaacgtcgttttacaaaccaccgagacagct
tcgaagccacctagcacaccatcgcaggttgacgacgacgaaaccgagtccgaggatgat
tccttcatgaatatggatactgtccgacaatatatgaccacgccgccaatcgatagcctc
cctaacttcagctgtcagccttgggaccaggacaaggagttcatgggcactctcgaatca
gactcgttccttgacggctttgttcttgaacatttgaataagctgcatttggaaaagtct
gcagagcaggaccatgataagaagatctactctgacaactatcatcattacctggacttt
actatgtcaaacgatcctgctgctgtaaagagccgtggaaagttctcggtctcgacaggc
attgaattcaccggcacggtgacccctgagccaaaacacgagggaagcggccgtgggcgt
cgtttcgcaactgaacgagacctcgaacgtgttctacaagcatcaatgcgcgaagacgaa
gaaagaagagagcgtgagcttcgaatgcagcaggaaaagtaccgcactgacaaggaagct
gtcatcccggatatgatttggacgcaggaagaaaaggacaatactaactatattgacaag
agtggatacacgcctgttgaccgattagtatcagcatggcgtgtcttgcctccggtcaat
aacttcaccgaggaagaggccggtctgttcgagaaaagatacttggaagcacccaagcaa
tggggcagagttgcggaagctatcccgcaccgtaacttcggcgcttgcatccagtattat
tacatgaacaagaagaacctcaacctgaaagagaaactcaagaagcagcctaagaggcgc
agaaagggtaaggggaagcaaaggtctagtgcactggtatcggaattgggcaacggcgac
ggagagacagaggaaaaccatgatacaggagagaacggtgagagaagacgaccgcgacga
gcggctgcgcctacttggggctttgaacaacccccaattgacacagaggcctcgacgccc
aatgctacacctggtaggcgtggaggttctgcaaaggttgatcatcccgaaaaagtggac
ggaagaaagagacgaagaggtcccaaggaaaaggaacccaaagcaccgaaatcaaaccag
actttggctgcggcaccagggcctgccaagggccgctcgaggtccaactcaagagctctc
aacacagatggcaccacgactcctttgccagttcctgaaggtcatcgtctcccaactcaa
ttcgagcagcacccagccgggatccagcctcccttctctgtgcagccacagcccatgcag
acattggaacgtcctccaccagttgcttccacgtccctctcggaggtaatggcagcaccg
tcacttcgacctgacccacctccacaacctgccatggctactttcaacttgactcaccag
tcatcagaacgtaaagcaccgactcaagcatctagttactggagtgtgtctgaatctaat
gacttcccacatctcctacgctcgttcggctcggactggacagctatcgcggcccacatg
ggctctaaaactgctgtcatggtgaagaattattatgttcgtcaaaaggatcaaggcaag
tccgaatgggagattattgtcagtgacgccgagaggaagaaacagtccggggagaaactg
ccagatccacctcaaccatcaacaggagggcgaggaaggagatacgacagctcagcagct
gcttctcggccccttgctgttgctccaggaattgaaatacatggggaaacaccacaaccc
aagatggaacctgccggtcaacctcctcgtggcccgcaattctcagcctttggaggagtt
cctatcgcacaggctcctgtccagcagcaaccaattgttcagtcacaacaacccattatc
aatcagcatcctaccgctcaaccagttactcaggttatgtcacctggcccaagacctttg
caagcccctgtacaacaacaatttagacttaacgaacgcgagcctgcagcacgcgtaccg
cttccacagaaagcctctgtcagacctcctggcgtggagccacgagagcaacggcctctg
gctgccgcacagccactgcagccgtctcgaaatgaggctgctatgatggaacacaacgct
cagatggaacgtcaaaagatggagatgcagatgcgtgaacaagagcaacgcgagttagct
cgacagtcagaaaggcaaactttacgtgtcaagcaggagcgcgaaatgacaccacagccc
catcattacgagccatatgctcatcaccgccaacaaggaagcctcggcggtcaaccattg
ccgaggccgctacaggagtctggtcgtcctcaatcctatggtcctcctgtgcagcagcaa
gctcctgttcagccagtgcgaaatctgatggaggaacaacccctcacacgctcgcctcag
atgggcacgcctaccagtcgtcccgtgtcttctcttcagcaacgaccctcttcaggctca
atgcacgatacatttggctcagttacaccccaatctggcactccagtccaaactccagca
gcagcacctcctcgtccccaagagcaacgtaagggaggtcttaatatcatgtcgctgctc
aatacggacgatactcctccaaaacccaagcgagtgaatgatgtcacaagcactcctaca
aggccctcgcccactcccccgccccg---------cagcggccgtccacttccagg----
--gccgccatcacaaattcggcgtgagccagaaccatactcgcccttcgctcgaggtacg
cctgtaatgccacctctcaagccaacttatgcggattctcctcagcccccgcacatgggc
acttcgagggcgtcgataggagtatcgcacgaagctgccgctgctgcagacccgcgagac
ttctataggcagaatccttatcagtctgcaaaccatagccgcacaaattcacctcaaggt
ggccatcgctaccctcccccaggcccccctcagtatcagaaccagggatatccaacgtca
tacgccaatacaggccagccagcacatgctggatcaccgggtggtcagtatggccaccct
cgttcacgagaagtcgcccagggtggtcgtgaaacttcttggccgtcgccggcccaacaa
ggtcatcccagcatgcaacagcccgccggctggtcatcgcaaccacctcccaacacatcg
caaccaccgccacaacaacagcagtggcctccgcaacatccttcgtccaaaccccaaaca
ccaggggcgtcatgggccgcatcacaaccaccttctcagccaccccctcaacaaggtcac
cacatgcccatgagagatgatggaagaggcccttactaccctggtggagcgagcatgcca
ccacagcaacatcagatgcagggtcgctatccaactccagtctcgcgtgggcctgagcag
gtg---cctcctcctgggcaagcataccctcgttatgcttctactcctggccctgggcag
ccacgagatcatagagaaatgcctggtcgtagctttacgcccgcgagttacgatgcacgt
gggccgccccctccagggggtcccatgtaccctggccatgatcctcgagatcccagagac
cctcgtgatcccagagacccccgtgatccaagggatccgcgagaaatgatgggaagagga
ggattgaggccacatgaatacgagagacatcaagattactataggagatga
>Fp51
---------------atggaactggaaaaggaaagggcacctttgatgtctcttc-----
------------------------------------------------------------
------------------------------------------------------------
-------gtccatcgccgcgcgatcgctcacccgaccgatttgatagaggcgctcagtat
cccgacggtgacagacgccgaccgtctgaagttcgaacaggcaatggcggctttcctccc
aaccgcgactttggcgacccattgcggcgcgagcctcctcgcggcccaaaagccttgatc
gacgcaccgagtggaccccgtggcggagggttcggaggggattttagaggtcggggtcgg
gggcgcggtcgcggatggtcttcaagggacgatagccgagatcggggtcgagacagggac
atggactttcgtgatcgttaccgcgatgaccgaagccgtgagcgtgatcgcgatagggag
tggcgcgagcctagagatttccgttcacgtcgctctcctatcggccgcgcaagatcacct
aatcgagacttccgagatagagaccgtgatggacctctgggcgtagacgcagataggtcc
aggcgcggttctcgagatggggggccgccctctgcaggatcatcatcttctgatccccag
tttaacatggcgccttatcctcgtggcggaggtttccatcgaggacgtgggcgaggaaga
ggagattggacttcggaaagagggcgcggacgaggaccatatatggacgataggggtgat
cgctacccacgaagtcggtctcaagagggtcgatggggtagggatcgtgatgatagagat
cgcatggagcgaatggatcgttatgctgacccagagacccgacacag---ccgagacgaa
cgtggagacaatcgagatcgcgaattgttcagaaacaaaatggaagctcgcgccaacgca
ggtcacgactcaggactgtctagtaaggaagtgtcgccgcctcctcctgttgtaccatct
gctcctacctttggatcttcgatcagccgagggctgagcataggagaggggtatgtttcc
gccagcgctgccacgaagataccgcctaccgcaccccgcgcttttggcgatcggcctccg
tcagctggacatgatccagctatgcctcc------catgggcatgggtaagccgatgatg
catgatggtccttcgattccggtcggccctcgagcccagcaacctcctcccccaagacct
tccagcaagcaatggatcaaccctaaccttaaaaaggcaccggattcgccaaagatgatg
agatccccgagttttgtacagcagcgaccggctatacgacgtggtagttctcagtacgat
cattataatgaggatgagaggcgaccgcgtagtagcgatgcaaagtcagacactcattat
gacaatcgggctcggtccaattatagcgcggagccaggagaaatcaccgtcaaatccgag
cgagaatctcaatctgcaagagcatcaatcgacagagacacacggcctatcaatgcttct
aggcgggattcttatcgctctggtccatcgcctaccatggagaacatgcccagattcagc
caggtatctgaggatcgtgcaagagagatgagagaacctcccaaagaagcccccaaagaa
gcccctaaagaagcccctaaggaatcgccaaagcggaagcgtgttcgaccagttatcaag
gtggtcaggtttgaagtcccccctaaaccagagcctgtggaacagaactcggaatccgat
gacgacgacgacatggccgactactttgacatggaaattgggaaaacggaggctgaattg
agcaaacttgaggggccgaagttgcctactcaggtcatggctcggtttgcggctctttct
catggatctatggtcaagattgtcggggaacaggatggactgctcaggatggtagaagag
ctccccgaggcggcaaacaagcttgtcgttgagaaaatcaaggaacctgcacctgacgaa
gaacatgaaaaggcggacgtggaaatggcaaatacttccgaaaatgcaaacgaagtcaag
tccgaaccaccgcagcagccacaccaggaagacatggagttggagccggagcctgagatt
catgtcaggggttcggaggaaccagatgttgagccggtcccgaagccattgcctgaaatc
accaaagagccgacagagcaggttatcgaacagtctatcgacaaacccgagaaatccgtg
gaatccaccgagaacactgctaagaaacccggagagagacagagcgttgaatctgtcgcg
cagcttgacaagagacca------------------gcccacgaggatgtagaagaaaat
tttaacgagaagcctcttgagaaacttgccgcgaagcctgtcgaggatattgttgaggat
gctgcacagcagcctgttgaggaaaccggcaaacaagaacctattgcatcagcacttgaa
cccgagattgatgaaatggatgttgacgaacctgccgtcgaggctgcaccagccgcgtcc
gggacctcgatgcctgttgctgacagagaagttgaagatccaactcctgcgacacctgaa
actgccatcaaggaacttccagttgaacctatggagattagcgacatgactttacgcaca
gtcaaagaatctcctgtggagaaaccaaaagatgacaactcaagtgagatgcccgtcgac
gcccgtcccgaaacaccctcgcaggtacagaaagagggattagatgatactccttccggg
acagccacagggaagcacgaccaaaatgttatcaaaactccagtgaaagttcctgccgaa
cctcaaatcgagactcctgcaaacaagtctgaaaccagtcttcacaggcacatcgagaat
cacaacacccccgttactgtcattgcaccaaacgtcgttttacaaaccaccgagacagct
tcgaagccacctagcacaccatcgcaggttgacgacgacgaaaccgagtccgaggatgat
tccttcatgaatatggatactgtccgacaatatatgaccacgccgccaatcgatagcctc
cctaacttcagctgtcagccttgggaccaggacaaggagttcatgggcactctcgaatca
gactcgttccttgacggctttgttcttgaacatttgaataagctgcatttggaaaagtct
gcagagcaggaccatgataagaagatctactctgacaactatcatcattacctggacttt
actatgtcaaacgatcctgctgctgtaaagagccgtggaaagttctcggtctcgacaggc
attgaattcaccggcacggtgacccctgagccaaaacacgagggaagcggccgtgggcgt
cgtttcgcaactgaacgagacctcgaacgtgttctacaagcatcaatgcgcgaagacgaa
gaaagaagagagcgtgagcttcgaatgcagcaggaaaagtaccgcactgacaaggaagct
gtcatcccggatatgatttggacgcaggaagaaaaggacaatactaactatattgacaag
agtggatacacgcctgttgaccgattagtatcagcatggcgtgtcttgcctccggtcaat
aacttcaccgaggaagaggccggtctgttcgagaaaagatacttggaagcacccaagcaa
tggggcagagttgcggaagctatcccgcaccgtaacttcggcgcttgcatccagtattat
tacatgaacaagaagaacctcaacctgaaagagaaactcaagaagcagcctaagaggcgc
agaaagggtaaggggaagcaaaggtctagtgcactggtatcggaattgggcaacggcgac
ggagagacagaggaaaaccatgatacaggagagaacggtgagagaagacgaccgcgacga
gcggctgcgcctacttggggctttgaacaacccccaattgacacagaggcctcgacgccc
aatgctacacctggtaggcgtggaggttctgcaaaggttgatcatcccgaaaaagtggac
ggaagaaagagacgaagaggtcccaaggaaaaggaacccaaagcaccgaaatcaaaccag
actttggctgcggcaccagggcctgccaagggccgctcgaggtccaactcaagagctctc
aacacagatggcaccacgactcctttgccagttcctgaaggtcatcgtctcccaactcaa
ttcgagcagcacccagccgggatccagcctcccttctctgtgcagccacagcccatgcag
acattggaacgtcctccaccagttgcttccacgtccctctcggaggtaatggcagcaccg
tcacttcgacctgacccacctccacaacctgccatggctactttcaacttgactcaccag
tcatcagaacgtaaagcaccgactcaagcatctagttactggagtgtgtctgaatctaat
gacttcccacatctcctacgctcgttcggctcggactggacagctatcgcggcccacatg
ggctctaaaactgctgtcatggtgaagaattattatgttcgtcaaaaggatcaaggcaag
tccgaatgggagattattgtcagtgacgccgagaggaagaaacagtccggggagaaactg
ccagatccacctcaaccatcaacaggagggcgaggaaggagatacgacagctcagcagct
gcttctcggccccttgctgttgctccaggaattgaaatacatggggaaacaccacaaccc
aagatggaacctgccggtcaacctcctcgtggcccgcaattctcagcctttggaggagtt
cctatcgcacaggctcctgtccagcagcaaccaattgttcagtcacaacaacccattatc
aatcagcatcctaccgctcaaccagttactcaggttatgtcacctggcccaagacctttg
caagcccctgtacaacaacaatttagacttaacgaacgcgagcctgcagcacgcgtaccg
cttccacagaaagcctctgtcagacctcctggcgtggagccacgagagcaacggcctctg
gctgccgcacagccactgcagccgtctcgaaatgaggctgctatgatggaacacaacgct
cagatggaacgtcaaaagatggagatgcagatgcgtgaacaagagcaacgcgagttagct
cgacagtcagaaaggcaaactttacgtgtcaagcaggagcgcgaaatgacaccacagccc
catcattacgagccatatgctcatcaccgccaacaaggaagcctcggcggtcaaccattg
ccgaggccgctacaggagtctggtcgtcctcaatcctatggtcctcctgtgcagcagcaa
gctcctgttcagccagtgcgaaatctgatggaggaacaacccctcacacgctcgcctcag
atgggcacgcctaccagtcgtcccgtgtcttctcttcagcaacgaccctcttcaggctca
atgcacgatacatttggctcagttacaccccaatctggcactccagtccaaactccagca
gcagcacctcctcgtccccaagagcaacgtaagggaggtcttaatatcatgtcgctgctc
aatacggacgatactcctccaaaacccaagcgagtgaatgatgtcacaagcactcctaca
aggccctcgcccactcccccgccccg---------cagcggccgtccacttccagg----
--gccgccatcacaaattcggcgtgagccagaaccatactcgcccttcgctcgaggtacg
cctgtaatgccacctctcaagccaacttatgcggattctcctcagcccccgcacatgggc
acttcgagggcgtcgataggagtatcgcacgaagctgccgctgctgcagacccgcgagac
ttctataggcagaatccttatcagtctgcaaaccatagccgcacaaattcacctcaaggt
ggccatcgctaccctcccccaggcccccctcagtatcagaaccagggatatccaacgtca
tacgccaatacaggccagccagcacatgctggatcaccgggtggtcagtatggccaccct
cgttcacgagaagtcgcccagggtggtcgtgaaacttcttggccgtcgccggcccaacaa
ggtcatcccagcatgcaacagcccgccggctggtcatcgcaaccacctcccaacacatcg
caaccaccgccacaacaacagcagtggcctccgcaacatccttcgtccaaaccccaaaca
ccaggggcgtcatgggccgcatcacaaccaccttctcagccaccccctcaacaaggtcac
cacatgcccatgagagatgatggaagaggcccttactaccctggtggagcgagcatgcca
ccacagcaacatcagatgcagggtcgctatccaactccagtctcgcgtgggcctgagcag
gtg---cctcctcctgggcaagcataccctcgttatgcttctactcctggccctgggcag
ccacgagatcatagagaaatgcctggtcgtagctttacgcccgcgagttacgatgcacgt
gggccgccccctccagggggtcccatgtaccctggccatgatcctcgagatcccagagac
cctcgtgatcccagagacccccgtgatccaagggatccgcgagaaatgatgggaagagga
ggattgaggccacatgaatacgagagacatcaagattactataggagatga
>Fp59
---------------atggaactggaaaaggaaagggcacctttgatgtctcttc-----
------------------------------------------------------------
------------------------------------------------------------
-------gtccatcgccgcgcgatcgctcacccgaccgatttgatagaggcgctcagtat
cccgacggtgacagacgccgaccgtctgaagttcgaacaggcaatggcggctttcctccc
aaccgcgactttggcgacccattgcggcgcgagcctcctcgcggcccaaaagccttgatc
gacgcaccgagtggaccccgtggcggagggttcggaggggattttagaggtcggggtcgg
gggcgcggtcgcggatggtcttcaagggacgatagccgagatcggggtcgagacagggac
atggactttcgtgatcgttaccgcgatgaccgaagccgtgagcgtgatcgcgatagggag
tggcgcgagcctagagatttccgttcacgtcgctctcctatcggccgcgcaagatcacct
aatcgagacttccgagatagagaccgtgatggacctctgggcgtagacgcagataggtcc
aggcgcggttctcgagatggggggccgccctctgcaggatcatcatcttctgatccccag
tttaacatggcgccttatcctcgtggcggaggtttccatcgaggacgtgggcgaggaaga
ggagattggacttcggaaagagggcgcggacgaggaccatatatggacgataggggtgat
cgctacccacgaagtcggtctcaagagggtcgatggggtagggatcgtgatgatagagat
cgcatggagcgaatggatcgttatgctgacccagagacccgacacag---ccgagacgaa
cgtggagacaatcgagatcgcgaattgttcagaaacaaaatggaagctcgcgccaacgca
ggtcacgactcaggactgtctagtaaggaagtgtcgccgcctcctcctgttgtaccatct
gctcctacctttggatcttcgatcagccgagggctgagcataggagaggggtatgtttcc
gccagcgctgccacgaagataccgcctaccgcaccccgcgcttttggcgatcggcctccg
tcagctggacatgatccagctatgcctcc------catgggcatgggtaagccgatgatg
catgatggtccttcgattccagtcggccctcgagtccagcaacctcctcccccaagacct
tccagcaagcaatggatcaaccctaaccttaaaaaggcaccggattcgccaaagatgatg
agatccccgagttttgtacagcagcgaccggctatacgacgtggtagttctcagtacgat
cattataatgaggatgagaggcgaccgcgtagtagcgatgcaaagtcagacactcattat
gacaatcgggctcggtccaattatagcgcggagccaggagaaatcaccgtcaaatccgag
cgagaatctcaatctgcaagagcatcaatcgacagagacacacggcctatcaatgcttct
aggcgggattcttatcgctctggtccatcgcctaccatggagaacatgcccagattcagc
caggtatctgaggatcgtgcaagagagatgagagaacctcccaaagaagcccccaaagaa
gcccctaaagaagcccctaaggaatcgccaaagcggaagcgtgttcgaccagttatcaag
gtggtcaggtttgaagtcccccctaaaccagagcctgtggaacagaactcggaatccgat
gacgacgacgacatggccgactactttgacatggaaattgggaaaacggaggctgaattg
agcaaacttgaggggccgaagttgcctactcaggtcatggctcggtttgcggctctttct
catggatctatggtcaagattgtcggggaacaggatggactgctcaggatggtagaagag
ctccccgaggcggcaaacaagcttgtcgttgagaaaatcaaggaacctgcacctgacgaa
gaacatgaaaaggcggacgtggaaatggcaaatacttccgaaaatgcaaacgaagtcaag
tccgaaccaccgcagcagccacaccaggaagacatggagttggagccggagcctgagatt
catgtcaggggttcggaggaaccagatgttgagccggtcccgaagccattgcctgaaatc
accaaagagccgacagagcaggttatcgaacagtctatcgacaaacccgagaaatccgtg
gaatccaccgagaacactgctaagaaacccggagagagacagagcgttgaatctgtcgcg
cagcttgacaagagacca------------------gcccacgaggatgtagaagaaaat
tttaacgagaagcctcttgagaaacttgccgcgaagcctgtcgaggatattgttgaggat
gctgcacagcagcctgttgaggaaaccggcaaacaagaacctattgcatcagcacttgaa
cccgagattgatgaaatggatgttgacgaacctgccgtcgaggctgcaccagccgcgtcc
gggacctcgatgcctgttgctgacagagaagttgaagatccaactcctgcgacacctgaa
actgccatcaaggaacttccagttgaacctatggagattagcgacatgactttacgcaca
gtcaaagaatctcctgtggagaaaccaaaagatgacaactcaagtgagatgcccgtcgac
gcccgtcccgaaacaccctcgcaggtacagaaagagggattagatgatactccttccggg
acagccacagggaagcacgaccaaaatgttatcaaaactccagtgaaagttcctgccgaa
cctcaaatcgagactcctgcaaacaagtctgaaaccagtcttcacaggcacatcgagaat
cacaacacccccgttactgtcattgcaccaaacgtcgttttacaaaccaccgagacagct
tcgaagccacctagcacaccatcgcaggttgacgacgacgaaaccgagtccgaggatgat
tccttcatgaatatggatactgtccgacaatatatgaccacgccgccaatcgatagcctc
cctaacttcagctgtcagccttgggaccaggacaaggagttcatgggcactctcgaatca
gactcgttccttgacggctttgttcttgaacatttgaataagctgcatttggaaaagtct
gcagagcaggaccatgataagaagatctactctgacaactatcatcattacctggacttt
actatgtcaaacgatcctgctgctgtaaagagccgtggaaagttctcggtctcgacaggc
attgaattcaccggcacggtgacccctgagccaaaacacgagggaagcggccgtgggcgt
cgtttcgcaactgaacgagacctcgaacgtgttctacaagcatcaatgcgcgaagacgaa
gaaagaagagagcgtgagcttcgaatgcagcaggaaaagtaccgcactgacaaggaagct
gtcatcccggatatgatttggacgcaggaagaaaaggacaatactaactatattgacaag
agtggatacacgcctgttgaccgattagtatcagcatggcgtgtcttgcctccggtcaat
aacttcaccgaggaagaggccggtctgttcgagaaaagatacttggaagcacccaagcaa
tggggcagagttgcggaagctatcccgcaccgtaacttcggcgcttgcatccagtattat
tacatgaacaagaagaacctcaacctgaaagagaaactcaagaagcagcctaagaggcgc
agaaagggtaaggggaagcaaaggtctagtgcactggtatcggaattgggcaacggcgac
ggagagacagaggaaaaccatgatacaggagagaacggtgagagaagacgaccgcgacga
gcggctgcgcctacttggggctttgaacaacccccaattgacacagaggcctcgacgccc
aatgctacacctggtaggcgtggaggttctgcaaaggttgatcatcccgaaaaagtggac
ggaagaaagagacgaagaggtcccaaggaaaaggaacccaaagcaccgaaatcaaaccag
actttggctgcggcaccagggcctgccaagggccgctcgaggtccaactcaagagctctc
aacacagatggcaccacgactcctttgccagttcctgaaggtcatcgtctcccaactcaa
ttcgagcagcacccagccgggatccagcctcccttctctgtgcagccacagcccatgcag
acattggaacgtcctccaccagttgcttccacgtccctctcggaggtaatggcagcaccg
tcacttcgacctgacccacctccacaacctgccatggctactttcaacttgactcaccag
tcatcagaacgtaaagcaccgactcaagcatctagttactggagtgtgtctgaatctaat
gacttcccacatctcctacgctcgttcggctcggactggacagctatcgcggcccacatg
ggctctaaaactgctgtcatggtgaagaattattatgttcgtcaaaaggatcaaggcaag
tccgaatgggagattattgtcagtgacgccgagaggaagaaacagtccggggagaaactg
ccagatccacctcaaccatcaacaggagggcgaggaaggagatacgacagctcagcagct
gcttctcggccccttgctgttgctccaggaattgaaatacatggggaaacaccacaaccc
aagatggaacctgccggtcaacctcctcgtggcccgcaattctcagcctttggaggagtt
cctatcgcacaggctcctgtccagcagcaaccaattgttcagtcacaacaacccattatc
aatcagcatcctaccgctcaaccagttactcaggttatgtcacctggcccaagacctttg
caagcccctgtacaacaacaatttagacttaacgaacgcgagcctgcagcacgcgtaccg
cttccacagaaagcctctgtcagacctcctggcgtggagccacgagagcaacggcctctg
gctgccgcacagccactgcagccgtctcgaaatgaggctgctatgatggaacacaacgct
cagatggaacgtcaaaagatggagatgcagatgcgtgaacaagagcaacgcgagttagct
cgacagtcagaaaggcaaactttacgtgtcaagcaggagcgcgaaatgacaccacagccc
catcattacgagccatatgctcatcaccgccaacaaggaagcctcggcggtcaaccattg
ccgaggccgctacaggagtctggtcgtcctcaatcctatggtcctcctgtgcagcagcaa
gctcctgttcagccagtgcgaaatctgatggaggaacaacccctcacacgctcgcctcag
atgggcacgcctaccagtcgtcccgtgtcttctcttcagcaacgaccctcttcaggctca
atgcacgatacatttggctcagttacaccccaatctggcactccagtccaaactccagca
gcagcacctcctcgtccccaagagcaacgtaagggaggtcttaatatcatgtcgctgctc
aatacggacgatactcctccaaaacccaagcgagtgaatgatgtcacaagcactcctaca
aggccctcgcccactcccccgccccg---------cagcggccgtccacttccagg----
--gccgccatcacaaattcggcgtgagccagaaccatactcgcccttcgctcgaggtacg
cctgtaatgccacctctcaagccaacttatgcggattctcctcagcccccgcacatgggc
acttcgagggcgtcgataggagtatcgcacgaagctgccgctgctgcagacccgcgagac
ttctataggcagaatccttatcagtctgcaaaccatagccgcacaaattcacctcaaggt
ggccatcgctaccctcccccaggcccccctcagtatcagaaccagggatatccaacgtca
tacgccaatacaggccagccagcacatgctggatcaccgggtggtcagtatggccaccct
cgttcacgagaagtcgcccagggtggtcgtgaaacttcttggccgtcgccggcccaacaa
ggtcatcccagcatgcaacagcccgccggctggtcatcgcaaccacctcccaacacatcg
caaccaccgccacaacaacagcagtggcctccgcaacatccttcgtccaaaccccaaaca
ccaggggcgtcatgggccgcatcacaaccaccttctcagccaccccctcaacaaggtcac
cacatgcccatgagagatgatggaagaggcccttactaccctggtggagcgagcatgcca
ccacagcaacatcagatgcagggtcgctatccaactccagtctcgcgtgggcctgagcag
gtg---cctcctcctgggcaagcataccctcgttatgcttctactcctggccctgggcag
ccacgagatcatagagaaatgcctggtcgtagctttacgcccgcgagttacgatgcacgt
gggccgccccctccagggggtcccatgtaccctggccatgatcctcgagatcccagagac
cctcgtgatcccagagacccccgtgatccaagggatccgcgagaaatgatgggaagagga
ggattgaggccacatgaatacgagagacatcaagattactataggagatga
>Fp63
---------------atggaactggaaaaggaaagggcacctttgatgtctcttc-----
------------------------------------------------------------
------------------------------------------------------------
-------gtccatcgccgcgcgatcgctcacccgaccgatttgatagaggcgctcagtat
cccgacggtgacagacgccgaccgtctgaagttcgaacaggcaatggcggctttcctccc
aaccgcgactttggcgacccattgcggcgcgagcctcctcgcggcccaaaagccttgatt
gacgcaccgagtggaccccgtggcggagggttcggaggggattttagaggtcggggtcgg
gggcgcggtcgcggatggtcttcaagggacgatagccgagatcggggtcgagacagggac
atggactttcgtgatcgttaccgcgatgaccgaagccgtgagcgtgatcgcgatagggag
tggcgcgagcctagagatttccgttcacgtcgctctcctatcggccgcgcaagatcacct
aatcgagacttccgagatagagaccgtgatggacctctgggcgtagacgcagataggtcc
aggcgcggttctcgagatggggggccgccctctgcaggatcatcatcttctgatccccag
tttaacatggcgccttatcctcgtggcggaggtttccatcgaggacgtgggcgaggaaga
ggagattggacttcggaaagagggcgcggacgaggaccatatatggacgataggggtgat
cgctacccacgaagtcggtctcaagagggtcgatggggtagggatcgtgatgatagagat
cgcatggagcgaatggatcgttatgctgacccagagacccgacacag---ccgagacgaa
cgtggagacaatcgagatcgcgaattgttcagaaacaaaatggaagctcgcgccaacgca
ggtcacgactcaggactgtctagtaaggaagtgtcgccgcctcctcctgttgtaccatct
gctcctacctttggatcttcgatcagccgagggctgagcataggagaggggtatgtttcc
gccagcgctgccacgaagataccgcctaccgcaccccgcgcttttggcgatcggcctccg
tcagctggacatgatccagctatgcctcc------catgggcatgggtaagccgatgatg
catgatggtccttcgattccagtcggccctcgcgcccagcaacctcctcccccaagacct
tccagcaagcaatggatcaaccctaaccttaaaaaggcaccggattcgccaaagatgatg
agatccccgagttttgtacagcagcgaccggctatacgacgtggtagttctcagtacgat
cattataatgaggatgagaggcgaccgcgtagtagcgatgcaaagtcagacactcattat
gacaatcgggctcggtccaattatagcgcggagccaggagaaatcaccgtcaaatccgag
cgagaatctcaatctgcaagagcatcaatcgacagagacacacggcctatcaatgcttct
aggcgggattcttatcgctctggtccatcgcctaccatggagaacatgcccagattcagc
caggtatctgaggatcgtgcaagagagatgagagaacctcccaaagaagcccccaaagaa
gcccctaaagaagcccctaaggaatcgccaaagcggaagcgtgttcgaccagttatcaag
gtggtcaggtttgaagtcccccctaaaccagagcctgtggaacagaactcggaatccgat
gacgacgacgacatggccgactactttgacatggaaattgggaaaacggaggctgaattg
agcaaacttgaggggccgaagttgcctactcaggtcatggctcggtttgcggctctttct
catggatctatggtcaagattgtcggggaacaggatggactgctcaggatggtagaagag
ctccccgaggcggcaaacaagcttgtcgttgagaaaatcaaggaacctgcacctgacgaa
gaacatgaaaaggcggacgtggaaatggcaaatacttccgaaaatgcaaacgaagtcaag
tccgaaccaccgcagcagccacaccaggaagacatggagttggagccggagcctgagatt
catgtcaggggttcggaggaaccagatgttgagccggtcccgaagccattgcctgaaatc
accaaagagccgacagagcaggttatcgaacagtctatcgacaaacccgagaaatccgtg
gaatccaccgagaacactgctaagaaacccggagagagacagagcgttgaatctgtcgcg
cagcttgacaagagacca------------------gcccacgaggatgtagaagaaaat
tttaacgagaagcctcttgagaaacttgccgcgaagcctgtcgaggatattgttgaggat
gctgcacagcagcctgttgaggaaaccggcaaacaagaacctattgcatcagcacttgaa
cccgagattgatgaaatggatgttgacgaacctgccgtcgaggctgcaccagccgcgtcc
gggacctcgatgcctgttgctgacagagaagttgaagatccaactcctgcgacacctgaa
actgccatcaaggaacttccagttgaacctatggagattagcgacatgactttacgcaca
gtcaaagaatctcctgtggagaaaccaaaagatgacaactcaagtgagatgcccgtcgac
gcccgtcccgaaacaccctcgcaggtacagaaagagggattagatgatactccttccggg
acagccacagggaagcacgaccaaaatgttatcaaaactccagtgaaagttcctgccgaa
cctcaaatcgagactcctgcaaacaagtctgaaaccagtcttcacaggcacatcgagaat
cacaacacccccgttactgtcattgcaccaaacgtcgttttacaaaccaccgagacagct
tcgaagccacctagcacaccatcgcaggttgacgacgacgaaaccgagtccgaggatgat
tccttcatgaatatggatactgtccgacaatatatgaccacgccgccaatcgatagcctc
cctaacttcagctgtcagccttgggaccaggacaaggagttcatgggcactctcgaatca
gactcgttccttgacggctttgttcttgaacatttgaataagctgcatttggaaaagtct
gcagagcaggaccatgataagaagatctactctgacaactatcatcattacctggacttt
actatgtcaaacgatcctgctgctgtaaagagccgtggaaagttctcggtctcgacaggc
attgaattcaccggcacggtgacccctgagccaaaacacgagggaagcggccgtgggcgt
cgtttcgcaactgaacgagacctcgaacgtgttctacaagcatcaatgcgcgaagacgaa
gaaagaagagagcgtgagcttcgaatgcagcaggaaaagtaccgcactgacaaggaagct
gtcatcccggatatgatttggacgcaggaagaaaaggacaatactaactatattgacaag
agtggatacacgcctgttgaccgattagtatcagcatggcgtgtcttgcctccggtcaat
aacttcaccgaggaagaggccggtctgttcgagaaaagatacttggaagcacccaagcaa
tggggcagagttgcggaagctatcccgcaccgtaacttcggcgcttgcatccagtattat
tacatgaacaagaagaacctcaacctgaaagagaaactcaagaagcagcctaagaggcgc
agaaagggtaaggggaagcaaaggtctagtgcactggtatcggaattgggcaacggcgac
ggagagacagaggaaaaccatgatacaggagagaacggtgagagaagacgaccgcgacga
gcggctgcgcctacttggggctttgaacaacccccaattgacacagaggcctcgacgccc
aatgctacacctggtaggcgtggaggttctgcaaaggttgatcatcccgaaaaagtggac
ggaagaaagagacgaagaggtcccaaggaaaaggaacccaaagcaccgaaatcaaaccag
actttggctgcggcaccagggcctgccaagggccgctcgaggtccaactcaagagctctc
aacacagatggcaccacgactcctttgccagttcctgaaggtcatcgtctcccaactcaa
ttcgagcagcacccagccgggatccagcctcccttctctgtgcagccacagcccatgcag
acattggaacgtcctccaccagttgcttccacgtccctctcggaggtaatggcagcaccg
tcacttcgacctgacccacctccacaacctgccatggctactttcaacttgactcaccag
tcatcagaacgtaaagcaccgactcaagcatctagttactggagtgtgtctgaatctaat
gacttcccacatctcctacgctcgttcggctcggactggacagctatcgcggcccacatg
ggctctaaaactgctgtcatggtgaagaattattatgttcgtcaaaaggatcaaggcaag
tccgaatgggagattattgtcagtgacgccgagaggaagaaacagtccggggagaaactg
ccagatccacctcaaccatcaacaggagggcgaggaaggagatacgacagctcagcagct
gcttctcggccccttgctgttgctccaggaattgaaatacatggggaaacaccacaaccc
aagatggaacctgccggtcaacctcctcgtggcccgcaattctcagcctttggaggagtt
cctatcgcacaggctcctgtccagcagcaaccaattgttcagtcacaacaacccattatc
aatcagcatcctaccgctcaaccagttactcaggttatgtcacctggcccaagacctttg
caagcccctgtacaacaacaatttagacttaacgaacgcgagcctgcagcacgcgtaccg
cttccacagaaagcctctgtcagacctcctggcgtggagccacgagagcaacggcctctg
gctgccgcacagccactgcagccgtctcgaaatgaggctgctatgatggaacacaacgct
cagatggaacgtcaaaagatggagatgcagatgcgtgaacaagagcaacgcgagttagct
cgacagtcagaaaggcaaactttacgtgtcaagcaggagcgcgaaatgacaccacagccc
catcattacgagccatatgctcatcaccgccaacaaggaagcctcggcggtcaaccattg
ccgaggccgctacaggagtctggtcgtcctcaatcctatggtcctcctgtgcagcagcaa
gctcctgttcagccagtgcgaaatctgatggaggaacaacccctcacacgctcgcctcag
atgggcacgcctaccagtcgtcccgtgtcttctcttcagcaacgaccctcttcaggctca
atgcacgatacatttggctcagttacaccccaatctggcactccagtccaaactccagca
gcagcacctcctcgtccccaagagcaacgtaagggaggtcttaatatcatgtcgctgctc
aatacggacgatactcctccaaaacccaagcgagtgaatgatgtcacaagcactcctaca
aggccctcgcccactcccccgccccg---------cagcggccgtccacttccagg----
--gccgccatcacaaattcggcgtgagccagaaccatactcgcccttcgctcgaggtacg
cctgtaatgccacctctcaagccaacttatgcggattctcctcagcccccgcacatgggc
acttcgagggcgtcgataggagtatcgcacgaagctgccgctgctgcagacccgcgagac
ttctataggcagaatccttatcagtctgcaaaccatagccgcacaaattcacctcaaggt
ggccatcgctaccctcccccaggcccccctcagtatcagaaccagggatatccaacgtca
tacgccaatacaggccagccagcacatgctggatcaccgggtggtcagtatggccaccct
cgttcacgagaagtcgcccagggtggtcgtgaaacttcttggccgtcgccggcccaacaa
ggtcatcccagcatgcaacagcccgccggctggt---------------------catcg
caaccaccgccacaacaacagcagtggcctccgcaacatccttcgtccaaaccccaaaca
ccaggggc----------------------------------------------------
--------------------------aggcccttactaccctggtggagcgagcatgcca
ccacagcaacatcagatgcagggtcgctatccaactccagtctcgcgtgggcctgagcag
gtg---cctcctcctgggcaagcataccctcgttatgcttctactcctggccctgggcag
ccacgagatcatagagaaatgcctggtcgtagctttacgcccgcgagttacgatgcacgt
gggccgccccctccagggggtcccatgtaccctggccatgatcctcgagatcccagagac
cctcgtgatcccagagacccccgtgatccaagggatccgcgagaaatgatgggaagagga
ggattgaggccacatgaatacgagagacatcaagattactataggagatga
>Fp65
---------------atggaactggaaaaggaaagggcacctttgatgtctcttc-----
------------------------------------------------------------
------------------------------------------------------------
-------gtccatcgccgcgcgatcgctcacccgaccgatttgatagaggcgctcagtat
cccgacggtgacagacgccgaccgtctgaagttcgaacaggcaatggcggctttcctccc
aaccgcgactttggcgacccattgcggcgcgagcctcctcgcggcccaaaagccttgatc
gacgcaccgagtggaccccgtggcggagggttcggaggggattttagaggtcggggtcgg
gggcgcggtcgcggatggtcttcaagggacgatagccgagatcggggtcgagacagggac
atggactttcgtgatcgttaccgcgatgaccgaagccgtgagcgtgatcgcgatagggag
tggcgcgagcctagagatttccgttcacgtcgctctcctatcggccgcgcaagatcacct
aatcgagacttccgagatagagaccgtgatggacctctgggcgtagacgcagataggtcc
aggcgcggttctcgagatggggggccgccctctgcaggatcatcatcttctgatccccag
tttaacatggcgccttatcctcgtggcggaggtttccatcgaggacgtgggcgaggaaga
ggagattggacttcggaaagagggcgcggacgaggaccatatatggacgataggggtgat
cgctacccacgaagtcggtctcaagagggtcgatggggtagggatcgtgatgatagagat
cgcatggagcgaatggatcgttatgctgacccagagacccgacacag---ccgagacgaa
cgtggagacaatcgagatcgcgaattgttcagaaacaaaatggaagctcgcgccaacgca
ggtcacgactcaggactgtctagtaaggaagtgtcgccgcctcctcctgttgtaccatct
gctcctacctttggatcttcgatcagccgagggctgagcataggagaggggtatgtttcc
gccagcgctgccacgaagataccgcctaccgcaccccgcgcttttggcgatcggcctccg
tcagctggacatgatccagctatgcctcc------catgggtatgggtaagccgatgatg
catgatggtccttcgattccagtcggccctcgagcccagcaacctcctcccccaagacct
tccagcaagcaatggatcaaccctaaccttaaaaaggcaccggattcgccaaagatgatg
agatccccgagttttgtacagcagcgaccggctatacgacgtggtagttctcagtacgat
cattataatgaggatgagaggcgaccgcgtagtagcgatgcaaagtcagacactcattat
gacaatcgggctcggtccaattatagcgcggagccaggagaaatcaccgtcaaatccgag
cgagaatctcaatctgcaagagcatcaatcgacagagacacacggcctatcaatgcttct
aggcgggattcttatcgctctggtccatcgcctaccatggagaacatgcccagattcagc
caggtatctgaggatcgtgcaagagagatgagagaacctcccaaagaagcccccaaagaa
gcccctaaagaagcccctaaggaatcgccaaagcggaagcgtgttcgaccagttatcaag
gtggtcaggtttgaagtcccccctaaaccagagcctgtggaacagaactcggaatccgat
gacgacgacgacatggccgactactttgacatggaaattgggaaaacggaggctgaattg
agcaaacttgaggggccgaagttgcctactcaggtcatggctcggtttgcggctctttct
catggatctatggtcaagattgtcggggaacaggatggactgctcaggatggtagaagag
ctccccgaggcggcaaacaagcttgtcgttgagaaaatcaaggaacctgcacctgacgaa
gaacatgaaaaggcggacgtggaaatggcaaatacttccgaaaatgcaaacgaagtcaag
tccgaaccaccgcagcagccacaccaggaagacatggagttggagccggagcctgagatt
catgtcaggggttcggaggaaccagatgttgagccggtcccgaagccattgcctgaaatc
accaaagagccgacagagcaggttatcgaacagtctatcgacaaacccgagaaatccgtg
gaatccaccgagaacactgctaagaaacccggagagagacagagcgttgaatctgtcgcg
cagcttgacaagagacca------------------gcccacgaggatgtagaagaaaat
tttaacgagaagcctcttgagaaacttgccgcgaagcctgtcgaggatattgttgaggat
gctgcacagcagcctgttgaggaaaccggcaaacaagaacctattgcatcagcacttgaa
cccgagattgatgaaatggatgttgacgaacctgccgtcgaggctgcaccagccgcgtcc
gggacctcgatgcctgttgctgacagagaagttgaagatccaactcctgcgacacctgaa
actgccatcaaggaacttccagttgaacctatggagattagcgacatgactttacgcaca
gtcaaagaatctcctgtggagaaaccaaaagatgacaactcaagtgagatgcccgtcgac
gcccgtcccgaaacaccctcgcaggtacagaaagagggattagatgatactccttccggg
acagccacagggaagcacgaccaaaatgttatcaaaactccagtgaaagttcctgccgaa
cctcaaatcgagactcctgcaaacaagtctgaaaccagtcttcacaggcacatcgagaat
cacaacacccccgttactgtcattgcaccaaacgtcgttttacaaaccaccgagacagct
tcgaagccacctagcacaccatcgcaggttgacgacgacgaaaccgagtccgaggatgat
tccttcatgaatatggatactgtccgacaatatatgaccacgccgccaatcgatagcctc
cctaacttcagctgtcagccttgggaccaggacaaggagttcatgggcactctcgaatca
gactcgttccttgacggctttgttcttgaacatttgaataagctgcatttggaaaagtct
gcagagcaggaccatgataagaagatctactctgacaactatcatcattacctggacttt
actatgtcaaacgatcctgctgctgtaaagagccgtggaaagttctcggtctcgacaggc
attgaattcaccggcacggtgacccctgagccaaaacacgagggaagcggccgtgggcgt
cgtttcgcaactgaacgagacctcgaacgtgttctacaagcatcaatgcgcgaagacgaa
gaaagaagagagcgtgagcttcgaatgcagcaggaaaagtaccgcactgacaaggaagct
gtcatcccggatatgatttggacgcaggaagaaaaggacaatactaactatattgacaag
agtggatacacgcctgttgaccgattagtatcagcatggcgtgtcttgcctccggtcaat
aacttcaccgaggaagaggccggtctgttcgagaaaagatacttggaagcacccaagcaa
tggggcagagttgcggaagctatcccgcaccgtaacttcggcgcttgcatccagtattat
tacatgaacaagaagaacctcaacctgaaagagaaactcaagaagcagcctaagaggcgc
agaaagggtaaggggaagcaaaggtctagtgcactggtatcggaattgggcaacggcgac
ggagagacagaggaaaaccatgatacaggagagaacggtgagagaagacgaccgcgacga
gcggctgcgcctacttggggctttgaacaacccccaattgacacagaggcctcgacgccc
aatgctacacctggtaggcgtggaggttctgcaaaggttgatcatcccgaaaaagtggac
ggaagaaagagacgaagaggtcccaaggaaaaggaacccaaagcaccgaaatcaaaccag
actttggctgcggcaccagggcctgccaagggccgctcgaggtccaactcaagagctctc
aacacagatggcaccacgactcctttgccagttcctgaaggtcatcgtctcccaactcaa
ttcgagcagcacccagccgggatccagcctcccttctctgtgcagccacagcccatgcag
acattggaacgtcctccaccagttgcttccacgtccctctcggaggtaatggcagcaccg
tcacttcgacctgacccacctccacaacctgccatggctactttcaacttgactcaccag
tcatcagaacgtaaagcaccgactcaagcatctagttactggagtgtgtctgaatctaat
gacttcccacatctcctacgctcgttcggctcggactggacagctatcgcggcccacatg
ggctctaaaactgctgtcatggtgaagaattattatgttcgtcaaaaggatcaaggcaag
tccgaatgggagattattgtcagtgacgccgagaggaagaaacagtccggggagaaactg
ccagatccacctcaaccatcaacaggagggcgaggaaggagatacgacagctcagcagct
gcttctcggccccttgctgttgctccaggaattgaaatacatggggaaacaccacaaccc
aagatggaacctgccggtcaacctcctcgtggcccgcaattttcagcctttggaggagtt
cctatcgcacaggctcctgtccagcagcaaccaattgttcagtcacaacaacccattatc
aatcagcatcctaccgctcaaccagttactcaggttatgtcacctggcccaagacctttg
caagcccctgtacaacaacaatttagacttaacgaacgcgagcctgcagcacgcgtaccg
cttccacagaaagcctctgtcagaccccctggcgtggagccacgagagcaacggcctctg
gctgccgcacagccactgcagccgtctcgaaatgaggctgctatgatggaacacaacgct
cagatggaacgtcaaaagatggagatgcagatgcgtgaacaagagcaacgcgagttagct
cgacagtcagaaaggcaaactttacgtgtcaagcaggagcgcgaaatgacaccacagccc
catcattacgagccatatgctcatcaccgccaacaaggaagcctcggcggtcaaccattg
ccgaggccgctacaggagtctggtcgtcctcaatcctatggtcctcctgtgcagcagcaa
gctcctgttcagccagtgcgaaatctgatggaggaacaacccctcacacgctcgcctcag
atgggcacgcctaccagtcgtcccgtgtcttctcttcagcaacgaccctcttcaggctca
atgcacgatacatttggctcagttacaccccaatctggcactccagtccaaactccagca
gcagcacctcctcgtccccaagagcaacgtaagggaggtcttaatatcatgtcgctgctc
aatacggacgatactcctccaaaacccaagcgagtgaatgatgtcacaagcactcctaca
aggccctcgcccactcccccgccccg---------cagcggccgtccacttccagg----
--gccgccatcacaaattcggcgtgagccagaaccatactcgcccttcgctcgaggtacg
cctgtaatgccacctctcaagccaacttatgcggattctcctcagcccccgcacatgggc
acttcgagggcgtcgataggagtatcgcacgaagctgccgctgctgcagacccgcgagac
ttctataggcagaatccttatcagtctgcaaaccatagccgcacaaattcacctcaaggt
ggccatcgctaccctcccccaggcccccctcagtatcagaaccagggatatccaacgtca
tacgccaatacaggccagccagcacatgctggatcaccgggtggtcagtatggccaccct
cgttcacgagaagtcgcccagggtggtcgtgaaacttcttggccgtcgccggcccaacaa
ggtcatcccagcatgcaacagcccgccggctggtcatcgcaaccacctcccaacacatcg
caaccaccgccacaacaacagcagtggcctccgcaacatccttcgtccaaaccccaaaca
ccaggggcgtcatgggccgcatcacaaccaccttctcagccaccccctcaacaaggtcac
cacatgcccatgagagatgatggaagaggcccttactaccctggtggagcgagcatgcca
ccacagcaacatcagatgcagggtcgctatccaactccagtctcgcgtgggcctgagcag
gtg---cctcctcctgggcaagcataccctcgttatgcttctactcctggccctgggcag
ccacgagatcatagagaaatgcctggtcgtagctttacgcccgcgagttacgatgcacgt
gggccgccccctccagggggtcccatgtaccctggccatgatcctcgagatcccagagac
cctcgtgatcccagagacccccgtgatccaagggatccgcgagaaatgatgggaagagga
ggattgaggccacatgaatacgagagacatcaagattactataggagatga
>Fp66
---------------atggaactggaaaaggaaagggcacctttgatgtctcttc-----
------------------------------------------------------------
------------------------------------------------------------
-------gtccatcgccgcgcgatcgctcacccgaccgatttgatagaggcgctcagtat
cccgacggtgacagacgccgaccgtctgaagttcgaacaggcaatggcggctttcctccc
aaccgcgactttggcgacccattgcggcgcgagcctcctcgcggcccaaaagccttgatc
gacgcaccgagtggaccccgtggcggagggttcggaggggattttagaggtcggggtcgg
gggcgcggtcgcggatggtcttcaagggacgatagccgagatcggggtcgagacagggac
atggactttcgtgatcgttaccgcgatgaccgaagccgtgagcgtgatcgcgatagggag
tggcgcgagcctagagatttccgttcacgtcgctctcctatcggccgcgcaagatcacct
aatcgagacttccgagatagagaccgtgatggacctctgggcgtagacgcagataggtcc
aggcgcggttctcgagatggggggccgccctctgcaggatcatcatcttctgatccccag
tttaacatggcgccttatcctcgtggcggaggtttccatcgaggacgtgggcgaggaaga
ggagattggacttcggaaagagggcgcggacgaggaccatatatggacgataggggtgat
cgctacccacgaagtcggtctcaagagggtcgatggggtagggatcgtgatgatagagat
cgcatggagcgaatggatcgttatgctgacccagagacccgacacag---ccgagacgaa
cgtggagacaatcgagatcgcgaattgttcagaaacaaaatggaagctcgcgccaacgca
ggtcacgactcaggactgtctagtaaggaagtgtcgccgcctcctcctgttgtaccatct
gctcctacctttggatcttcgatcagccgagggctgagcataggagaggggtatgtttcc
gccagcgctgccacgaagataccgcctaccgcaccccgcgcttttggcgatcggcctccg
tcagctggacatgatccagctatgcctcc------catgggcatgggtaagccgatgatg
catgatggtccttcgattccagtcggccctcgagcccagcaacctcctcccccaagacct
tccagcaagcaatggatcaaccctaaccttaaaaaggcaccggattcgccaaagatgatg
agatccccgagttttgtacagcagcgaccggctatacgacgtggtagttctcagtacgat
cattataatgaggatgagaggcgaccgcgtagtagcgatgcaaagtcagacactcattat
gacaatcgggctcggtccaattatagcgcggagccaggagaaatcaccgtcaaatccgag
cgagaatctcaatctgcaagagcatcaatcgacagagacacacggcctatcaatgcttct
aggcgggattcttatcgctctggtccatcgcctaccatggagaacatgcccagattcagc
caggtatctgaggatcgtgcaagagagatgagagaacctcccaaagaagcccccaaagaa
gcccctaaagaagcccctaaggaatcgccaaagcggaagcgtgttcgaccagttatcaag
gtggtcaggtttgaagtcccccctaaaccagagcctgtggaacagaactcggaatccgat
gacgacgacgacatggccgactactttgacatggaaattgggaaaacggaggctgaattg
agcaaacttgaggggccgaagttgcctactcaggtcatggctcggtttgcggctctttct
catggatctatggtcaagattgtcggggaacaggatggactgctcaggatggtagaagag
ctccccgaggcggcaaacaagcttgtcgttgagaaaatcaaggaacctgcacctgacgaa
gaacatgaaaaggcggacgtggaaatggcaaatacttccgaaaatgcaaacgaagtcaag
tccgaaccaccgcagcagccacaccaggaagacatggagttggagccggagcctgagatt
catgtcaggggttcggaggaaccagatgttgagccggtcccgaagccattgcctgaaatc
accaaagagccgacagagcaggttatcgaacagtctatcgacaaacccgagaaatccgtg
gaatccaccgagaacactgctaagaaacccggagagagacagagcgttgaatctgtcgcg
cagcttgacaagagacca------------------gcccacgaggatgtagaagaaaat
tttaacgagaagcctcttgagaaacttgccgcgaagcctgtcgaggatattgttgaggat
gctgcacagcagcctgttgaggaaaccggcaaacaagaacctattgcatcagcacttgaa
cccgagattgatgaaatggatgttgacgaacctgccgtcgaggctgcaccagccgcgtcc
gggacctcgatgcctgttgctgacagagaagttgaagatccaactcctgcgacacctgaa
actgccatcaaggaacttccagttgaacctatggagattagcgacatgactttacgcaca
gtcaaagaatctcctgtggagaaaccaaaagatgacaactcaagtgagatgcccgtcgac
gcccgtcccgaaacaccctcgcaggtacagaaagagggattagatgatactccttccggg
acagccacagggaagcacgaccaaaatgttatcaaaactccagtgaaagttcctgccgaa
cctcaaatcgagactcctgcaaacaagtctgaaaccagtcttcacaggcacatcgagaat
cacaacacccccgttactgtcattgcaccaaacgtcgttttacaaaccaccgagacagct
tcgaagccacctagcacaccatcgcaggttgacgacgacgaaaccgagtccgaggatgat
tccttcatgaatatggatactgtccgacaatatatgaccacgccgccaatcgatagcctc
cctaacttcagctgtcagccttgggaccaggacaaggagttcatgggcactctcgaatca
gactcgttccttgacggctttgttcttgaacatttgaataagctgcatttggaaaagtct
gcagagcaggaccatgataagaagatctactctgacaactatcatcattacctggacttt
actatgtcaaacgatcctgctgctgtaaagagccgtggaaagttctcggtctcgacaggc
attgaattcaccggcacggtgacccctgagccaaaacacgagggaagcggccgtgggcgt
cgtttcgcaactgaacgagacctcgaacgtgttctacaagcatcaatgcgcgaagacgaa
gaaagaagagagcgtgagcttcgaatgcagcaggaaaagtaccgcactgacaaggaagct
gtcatcccggatatgatttggacgcaggaagaaaaggacaatactaactatattgacaag
agtggatacacgcctgttgaccgattagtatcagcatggcgtgtcttgcctccggtcaat
aacttcaccgaggaagaggccggtctgttcgagaaaagatacttggaagcacccaagcaa
tggggcagagttgcggaagctatcccgcaccgtaacttcggcgcttgcatccagtattat
tacatgaacaagaagaacctcaacctgaaagagaaactcaagaagcagcctaagaggcgc
agaaagggtaaggggaagcaaaggtctagtgcactggtatcggaattgggcaacggcgac
ggagagacagaggaaaaccatgatacaggagagaacggtgagagaagacgaccgcgacga
gcggctgcgcctacttggggctttgaacaacccccaattgacacagaggcctcgacgccc
aatgctacacctggtaggcgtggaggttctgcaaaggttgatcatcccgaaaaagtggac
ggaagaaagagacgaagaggtcccaaggaaaaggaacccaaagcaccgaaatcaaaccag
actttggctgcggcaccagggcctgccaagggccgctcgaggtccaactcaagagctctc
aacacagatggcaccacgactcctttgccagttcctgaaggtcatcgtctcccaactcaa
ttcgagcagcacccagccgggatccagcctcccttctctgtgcagccacagcccatgcag
acattggaacgtcctccaccagttgcttccacgtccctctcggaggtaatggcagcaccg
tcacttcgacctgacccacctccacaacctgccatggctactttcaacttgactcaccag
tcatcagaacgtaaagcaccgactcaagcatctagttactggagtgtgtctgaatctaat
gacttcccacatctcctacgctcgttcggctcggactggacagctatcgcggcccacatg
ggctctaaaactgctgtcatggtgaagaattattatgttcgtcaaaaggatcaaggcaag
tccgaatgggagattattgtcagtgacgccgagaggaagaaacagtccggggagaaactg
ccagatccacctcaaccatcaacaggagggcgaggaaggagatacgacagctcagcagct
gcttctcggccccttgctgttgctccaggaattgaaatacatggggaaacaccacaaccc
aagatggaacctgccggtcaacctcctcgtggcccgcaattctcagcctttggaggagtt
cctatcgcacaggctcctgtccagcagcaaccaattgttcagtcacaacaacccattatc
aatcagcatcctaccgctcaaccagttactcaggttatgtcacctggcccaagacctttg
caagcccctgtacaacaacaatttagacttaacgaacgcgagcctgcagcacgcgtaccg
cttccacagaaagcctctgtcagacctcctggcgtggagccacgagagcaacggcctctg
gctgccgcacagccactgcagccgtctcgaaatgaggctgctatgatggaacacaacgct
cagatggaacgtcaaaagatggagatgcagatgcgtgaacaagagcaacgcgagttagct
cgacagtcagaaaggcaaactttacgtgtcaagcaggagcgcgaaatgacaccacagccc
catcattacgagccatatgctcatcaccgccaacaaggaagcctcggcggtcaaccattg
ccgaggccgctacaggagtctggtcgtcctcaatcctatggtcctcctgtgcagcagcaa
gctcctgttcagccagtgcgaaatctgatggaggaacaacccctcacacgctcgcctcag
atgggcacgcctaccagtcgtcccgtgtcttctcttcagcaacgaccctcttcaggctca
atgcacgatacatttggctcagttacaccccaatctggcactccagtccaaactccagca
gcagcacctcctcgtccccaagagcaacgtaagggaggtcttaatatcatgtcgctgctc
aatacggacgatactcctccaaaacccaagcgagtgaatgatgtcacaagcactcctaca
aggccctcgcccactcccccgccccg---------cagcggccgtccacttccagg----
--gccgccatcacaaattcggcgtgagccagaaccatactcgcccttcgctcgaggtacg
cctgtaatgccacctctcaagccaacttatgcggattctcctcagcccccgcacatgggc
acttcgagggcgtcgataggagtatcgcacgaagctgccgctgctgcagacccgcgagac
ttctataggcagaatccttatcagtctgcaaaccatagccgcacaaattcacctcaaggt
ggccatcgctaccctcccccaggcccccctcagtatcagaaccagggatatccaacgtca
tacgccaatacaggccagccagcacatgctggatcaccgggtggtcagtatggccaccct
cgttcacgagaagtcgcccagggtggtcgtgaaacttcttggccgtcgccggcccaacaa
ggtcatcccagcatgcaacagcccgccggctggtcatcgcaaccacctcccaacacatcg
caaccaccgccacaacaacagcagtggcctccgcaacatccttcgtccaaaccccaaaca
ccaggggcgtcatgggccgcatcacaaccaccttctcagccaccccctcaacaaggtcac
cacatgcccatgagagatgatggaagaggcccttactaccctggtggagcgagcatgcca
ccacagcaacatcagatgcagggtcgctatccaactccagtctcgcgtgggcctgagcag
gtg---cctcctcctgggcaagcataccctcgttatgcttctactcctggccctgggcag
ccacgagatcatagagaaatgcctggtcgtagctttacgcccgcgagttacgatgcacgt
gggccgccccctccagggggtcccatgtaccctggccatgatcctcgagatcccagagac
cctcgtgatcccagagacccccgtgatccaagggatccgcgagaaatgatgggaagagga
ggattgaggccacatgaatacgagagacatcaagattactataggagatga
>Fp72
---------------atggaactggaaaaggaaagggcacctttgatgtctcttc-----
------------------------------------------------------------
------------------------------------------------------------
-------gtccatcgccgcgcgatcgctcacccgaccgatttgatagaggcgctcagtat
cccgacggtgacagacgccgaccgtctgaagttcgaacaggcaatggcggctttcctccc
aaccgcgactttggcgacccattgcggcgcgagcctcctcgcggcccaaaagccttgatc
gacgcaccgagtggaccccgtggcggagggttcggaggggattttagaggtcggggtcgg
gggcgcggtcgcggatggtcttcaagggacgatagccgagatcggggtcgagacagggac
atggactttcgtgatcgttaccgcgatgaccgaagccgtgagcgtgatcgcgatagggag
tggcgcgagcctagagatttccgttcacgtcgctctcctatcggccgcgcaagatcacct
aatcgagacttccgagatagagaccgtgatggacctctgggcgtagacgcagataggtcc
aggcgcggttctcgagatggggggccgccctctgcaggatcatcatcttctgatccccag
tttaacatggcgccttatcctcgtggcggaggtttccatcgaggacgtgggcgaggaaga
ggagattggacttcggaaagagggcgcggacgaggaccatatatggacgataggggtgat
cgctacccacgaagtcggtctcaagagggtcgatggggtagggatcgtgatgatagagat
cgcatggagcgaatggatcgttatgctgacccagagacccgacacag---ccgagacgaa
cgtggagacaatcgagatcgcgaattgttcagaaacaaaatggaagctcgcgccaacgca
ggtcacgactcaggactgtctagtaaggaagtgtcgccgcctcctcctgttgtaccatct
gctcctacctttggatcttcgatcagccgagggctgagcataggagaggggtatgtttcc
gccagcgctgccacgaagataccgcctaccgcaccccgcgcttttggcgatcggcctccg
tcagctggacatgatccagctatgcctcc------catgggcatgggtaagccgatgatg
catgatggtccttcgattccagtcggccctcgagcccagcaacctcctcccccaagacct
tccagcaagcaatggatcaaccctaaccttaaaaaggcaccggattcgccaaagatgatg
agatccccgagttttgtacagcagcgaccggctatacgacgtggtagttctcagtacgat
cattataatgaggatgagaggcgaccgcgtagtagcgatgcaaagtcagacactcattat
gacaatcgggctcggtccaattatagcgcggagccaggagaaatcaccgtcaaatccgag
cgagaatctcaatctgcaagagcatcaatcgacagagacacacggcctatcaatgcttct
aggcgggattcttatcgctctggtccatcgcctaccatggagaacatgcccagattcagc
caggtatctgaggatcgtgcaagagagatgagagaacctcccaaagaagcccccaaagaa
gcccctaaagaagcccctaaggaatcgccaaagcggaagcgtgttcgaccagttatcaag
gtggtcaggtttgaagtcccccctaaaccagagcctgtggaacagaactcggaatccgat
gacgacgacgacatggccgactactttgacatggaaattgggaaaacggaggctgaattg
agcaaacttgaggggccgaagttgcctactcaggtcatggctcggtttgcggctctttct
catggatctatggtcaagattgtcggggaacaggatggactgctcaggatggtagaagag
ctccccgaggcggcaaacaagcttgtcgttgagaaaatcaaggaacctgcacctgacgaa
gaacatgaaaaggcggacgtggaaatggcaaatacttccgaaaatgcaaacgaagtcaag
tccgaaccaccgcagcagccacaccaggaagacatggagttggagccggagcctgagatt
catgtcaggggttcggaggaaccagatgttgagccggtcccgaagccattgcctgaaatc
accaaagagccgacagagcaggttatcgaacagtctatcgacaaacccgagaaatccgtg
gaatccaccgagaacactgctaagaaacccggagagagacagagcgttgaatctgtcgcg
cagcttgacaagagacca------------------gcccacgaggatgtagaagaaaat
tttaacgagaagcctcttgagaaacttgccgcgaagcctgtcgaggatattgttgaggat
gctgcacagcagcctgttgaggaaaccggcaaacaagaacctattgcatcagcacttgaa
cccgagattgatgaaatggatgttgacgaacctgccgtcgaggctgcaccagccgcgtcc
gggacctcgatgcctgttgctgacagagaagttgaagatccaactcctgcgacacctgaa
actgccatcaaggaacttccagttgaacctatggagattagcgacatgactttacgcaca
gtcaaagaatctcctgtggagaaaccaaaagatgacaactcaagtgagatgcccgtcgac
gcccgtcccgaaacaccctcgcaggtacagaaagagggattagatgatactccttccggg
acagccacagggaagcacgaccaaaatgttatcaaaactccagtgaaagttcctgccgaa
cctcaaatcgagactcctgcaaacaagtctgaaaccagtcttcacaggcacatcgagaat
cacaacacccccgttactgtcattgcaccaaacgtcgttttacaaaccaccgagacagct
tcgaagccacctagcacaccatcgcaggttgacgacgacgaaaccgagtccgaggatgat
tccttcatgaatatggatactgtccgacaatatatgaccacgccgccaatcgatagcctc
cctaacttcagctgtcagccttgggaccaggacaaggagttcatgggcactctcgaatca
gactcgttccttgacggctttgttcttgaacatttgaataagctgcatttggaaaagtct
gcagagcaggaccatgataagaagatctactctgacaactatcatcattacctggacttt
actatgtcaaacgatcctgctgctgtaaagagccgtggaaagttctcggtctcgacaggc
attgaattcaccggcacggtgacccctgagccaaaacacgagggaagcggccgtgggcgt
cgtttcgcaactgaacgagacctcgaacgtgttctacaagcatcaatgcgcgaagacgaa
gaaagaagagagcgtgagcttcgaatgcagcaggaaaagtaccgcactgacaaggaagct
gtcatcccggatatgatttggacgcaggaagaaaaggacaatactaactatattgacaag
agtggatacacgcctgttgaccgattagtatcagcatggcgtgtcttgcctccggtcaat
aacttcaccgaggaagaggccggtctgttcgagaaaagatacttggaagcacccaagcaa
tggggcagagttgcggaagctatcccgcaccgtaacttcggcgcttgcatccagtattat
tacatgaacaagaagaacctcaacctgaaagagaaactcaagaagcagcctaagaggcgc
agaaagggtaaggggaagcaaaggtctagtgcactggtatcggaattgggcaacggcgac
ggagagacagaggaaaaccatgatacaggagagaacggtgagagaagacgaccgcgacga
gcggctgcgcctacttggggctttgaacaacccccaattgacacagaggcctcgacgccc
aatgctacacctggtaggcgtggaggttctgcaaaggttgatcatcccgaaaaagtggac
ggaagaaagagacgaagaggtcccaaggaaaaggaacccaaagcaccgaaatcaaaccag
actttggctgcggcaccagggcctgccaagggccgctcgaggtccaactcaagagctctc
aacacagatggcaccacgactcctttgccagttcctgaaggtcatcgtctcccaactcaa
ttcgagcagcacccagccgggatccagcctcccttctctgtgcagccacagcccatgcag
acattggaacgtcctccaccagttgcttccacgtccctctcggaggtaatggcagcaccg
tcacttcgacctgacccacctccacaacctgccatggctactttcaacttgactcaccag
tcatcagaacgtaaagcaccgactcaagcatctagttactggagtgtgtctgaatctaat
gacttcccacatctcctacgctcgttcggctcggactggacagctatcgcggcccacatg
ggctctaaaactgctgtcatggtgaagaattattatgttcgtcaaaaggatcaaggcaag
tccgaatgggagattattgtcagtgacgccgagaggaagaaacagtccggggagaaactg
ccagatccacctcaaccatcaacaggagggcgaggaaggagatacgacagctcagcagct
gcttctcggccccttgctgttgctccaggaattgaaatacatggggaaacaccacaaccc
aagatggaacctgccggtcaacctcctcgtggcccgcaattctcagcctttggaggagtt
cctatcgcacaggctcctgtccagcagcaaccaattgttcagtcacaacaacccattatc
aatcagcatcctaccgctcaaccagttactcaggttatgtcacctggcccaagacctttg
caagcccctgtacaacaacaatttagacttaacgaacgcgagcctgcagcacgcgtaccg
cttccacagaaagcctctgtcagacctcctggcgtggagccacgagagcaacggcctctg
gctgccgcacagccactgcagccgtctcgaaatgaggctgctatgatggaacacaacgct
cagatggaacgtcaaaagatggagatgcagatgcgtgaacaagagcaacgcgagttagct
cgacagtcagaaaggcaaactttacgtgtcaagcaggagcgcgaaatgacaccacagccc
catcattacgagccatatgctcatcaccgccaacaaggaagcctcggcggtcaaccattg
ccgaggccgctacaggagtctggtcgtcctcaatcctatggtcctcctgtgcagcagcaa
gctcctgttcagccagtgcgaaatctgatggaggaacaacccctcacacgctcgcctcag
atgggcacgcctaccagtcgtcccgtgtcttctcttcagcaacgaccctcttcaggctca
atgcacgatacatttggctcagttacaccccaatctggcactccagtccaaactccagca
gcagcacctcctcgtccccaagagcaacgtaagggaggtcttaatatcatgtcgctgctc
aatacggacgatactcctccaaaacccaagcgagtgaatgatgtcacaagcactcctaca
aggccctcgcccactcccccgccccg---------cagcggccgtccacttccagg----
--gccgccatcacaaattcggcgtgagccagaaccatactcgcccttcgctcgaggtacg
cctgtaatgccacctctcaagccaacttatgcggattctcctcagcccccgcacatgggc
acttcgagggcgtcgataggagtatcgcacgaagctgccgctgctgcagacccgcgagac
ttctataggcagaatccttatcagtctgcaaaccatagccgcacaaattcacctcaaggt
ggccatcgctaccctcccccaggcccccctcagtatcagaaccagggatatccaacgtca
tacgccaatacaggccagccagcacatgctggatcaccgggtggtcagtatggccaccct
cgttcacgagaagtcgcccagggtggtcgtgaaacttcttggccgtcgccggcccaacaa
ggtcatcccagcatgcaacagcccgccggctggtcatcgcaaccacctcccaacacatcg
caaccaccgccacaacaacagcagtggcctccgcaacatccttcgtccaaaccccaaaca
ccaggggcgtcatgggccgcatcacaaccaccttctcagccaccccctcaacaaggtcac
cacatgcccatgagagatgatggaagaggcccttactaccctggtggagcgagcatgcca
ccacagcaacatcagatgcagggtcgctatccaactccagtctcgcgtgggcctgagcag
gtg---cctcctcctgggcaagcataccctcgttatgcttctactcctggccctgggcag
ccacgagatcatagagaaatgcctggtcgtagctttacgcccgcgagttacgatgcacgt
gggccgccccctccagggggtcccatgtaccctggccatgatcctcgagatcccagagac
cctcgtgatcccagagacccccgtgatccaagggatccgcgagaaatgatgggaagagga
ggattgaggccacatgaatacgagagacatcaagattactataggagatga
>Fp73
---------------atggaactggaaaaggaaagggcacctttgatgtctcttc-----
------------------------------------------------------------
------------------------------------------------------------
-------gtccatcaccgcgcgatcgctcacccgaccgatttgatagaggcgctcagtat
cccgacggtgacagacgccgaccgtctgaagttcgaacaggcaatggcggctttcctccc
aaccgcgactttggcgacccattgcggcgcgagcctcctcgcggcccaaaagccttgatc
gacgcaccgagtggaccccgtggcggagggttcggaggggattttagaggtcggggtcgg
gggcgcggtcgcggatggtcttcaagggacgatagccgagatcggggtcgagacagggac
atggactttcgtgatcgttaccgcgatgaccgaagccgtgagcgtgatcgcgatagggag
tggcgcgagcctagagatttccgttcacgtcgctctcctatcggccgcgcaagatcacct
aatcgagacttccgagatagagaccgtgatggacctctgggcgtagacgcagataggtcc
aggcgcggttctcgagatggggggccgccctctgcaggatcatcatcttctgatccccag
tttaacatggcgccttatcctcgtggcggaggtttccatcgaggacgtgggcgaggaaga
ggagattggacttcggaaagagggcgcggacgaggaccatatatggacgataggggtgat
cgctacccacgaagtcggtctcaagagggtcgatggggtagggatcgtgatgatagagat
cgcatggagcgaatggatcgttatgctgacccagagacccgacacag---ccgagacgaa
cgtggagacaatcgagatcgcgaattgttcagaaacaaaatggaagctcgcgccaacgca
ggtcacgactcaggactgtctagtaaggaagtgtcgccgcctcctcctgttgtaccatct
gctcctatctttggatcttcgatcagccgagggctgagcataggagaggggtatgtttcc
gccagcgctgccacgaagataccgcctaccgcaccccgcgcttttggcgatcggcctccg
tcagctggacatgatccagctatgcctcc------catgggcatgggtaagccgatgatg
catgatggtccttcgattccagtcggccctcgagcccagcaacctcctcccccaagacct
tccagcaagcaatggatcaaccctaaccttaaaaaggcaccggattcgccaaagatgatg
agatccccgagttttgtacagcagcgaccggctatacgacgtggtagttctcagtacgat
cattataatgaggatgagaggcgaccgcgtagtagcgatgcaaagtcagacactcattat
gacaatcgggctcggtccaattatagcgcggagccaggagaaatcaccgtcaaatccgag
cgagaatctcaatctgcaagagcatcaatcgacagagacacacggcctatcaatgcttct
aggcgggattcttatcgctctggtccatcgcctaccatggagaacatgcccagattcagc
caggtatctgaggatcgtgcaagagagatgagagaacctcccaaagaagcccccaaagaa
gcccctaaagaagcccctaaggaatcgccaaagcggaagcgtgttcgaccagttatcaag
gtggtcaggtttgaagtcccccctaaaccagagcctgtggaacagaactcggaatccgat
gacgacgacgacatggccgactactttgacatggaaattgggaaaacggaggctgaattg
agcaaacttgaggggccgaagttgcctactcaggtcatggctcggtttgcggctctttct
catggatctatggtcaagattgtcggggaacaggatggactgctcaggatggtagaagag
ctccccgaggcggcaaacaagcttgtcgttgagaaaatcaaggaacctgcacctgacgaa
gaacatgaaaaggcggacgtggaaatggcaaatacttccgaaaatgcaaacgaagtcaag
tccgaaccaccgcagcagccacaccaggaagacatggagttggagccggagcctgagatt
catgtcaggggttcggaggaaccagatgttgagccggtcccgaagccattgcctgaaatc
accaaagagccgacagagcaggttatcgaacagtctatcgacaaacccgagaaatccgtg
gaatccaccgagaacactgctaagaaacccggagagagacacagcgttgaatctgtcgcg
cagcttgacaagagacca------------------gcccacgaggatgtagaagaaaat
tttaacgagaagcctcttgagaaacttgccgcgaagcctgtcgaggatattgttgaggat
gctgcacagcagcctgttgaggaaaccggcaaacaagaacctattgcatcagcacttgaa
cccgagattgatgaaatggatgttgacgaacctgccgtcgaggctgcaccagccgcgtcc
gggacctcgatgcctgttgctgacagagaagttgaagatccaactcctgcgacacctgaa
actgccatcaaggaacttccagttgaacctatggagattagcgacatgactttacgcaca
gtcaaagaatctcctgtggagaaaccaaaagatgacaactcaagtgagatgcccgtcgac
gcccgtcccgaaacaccctcgcaggtacagaaagagggattagatgatactccttccggg
acagccacagggaagcacgaccaaaatgttatcaaaactccagtgaaagttcctgccgaa
cctcaaatcgagactcctgcaaacaagtctgaaaccagtcttcacaggcacatcgagaat
cacaacacccccgttactgtcattgcaccaaacgtcgttttacaaaccaccgagacagct
tcgaagccacctagcacaccatcgcaggttgacgacgacgaaaccgagtccgaggatgat
tccttcatgaatatggatactgtccgacaatatatgaccacgccgccaatcgatagcctc
cctaacttcagctgtcagccttgggaccaggacaaggagttcatgggcactctcgaatca
gactcgttccttgacggctttgttcttgaacatttgaataagctgcatttggaaaagtct
gcagagcaggaccatgataagaagatctactctgacaactatcatcattacctggacttt
actatgtcaaacgatcctgctgctgtaaagagccgtggaaagttctcggtctcgacaggc
attgaattcaccggcacggtgacccctgagccaaaacacgagggaagcggccgtgggcgt
cgtttcgcaactgaacgagacctcgaacgtgttctacaagcatcaatgcgcgaagacgaa
gaaagaagagagcgtgagcttcgaatgcagcaggaaaagtaccgcactgacaaggaagct
gtcatcccggatatgatttggacgcaggaagaaaaggacaatactaactatattgacaag
agtggatacacgcctgttgaccgattagtatcagcatggcgtgtcttgcctccggtcaat
aacttcaccgaggaagaggccggtctgttcgagaaaagatacttggaagcacccaagcaa
tggggcagagttgcggaagctatcccgcaccgtaacttcggcgcttgcatccagtattat
tacatgaacaagaagaacctcaacctgaaagagaaactcaagaagcagcctaagaggcgc
agaaagggtaaggggaagcaaaggtctagtgcactggtatcggaattgggcaacggcgac
ggagagacagaggaaaaccatgatacaggagagaacggtgagagaagacgaccgcgacga
gcggctgcgcctacttggggctttgaacaacccccaattgacacagaggcctcgacgccc
aatgctacacctggtaggcgtggaggttctgcaaaggttgatcatcccgaaaaagtggac
ggaagaaagagacgaagaggtcccaaggaaaaggaacccaaagcaccgaaatcaaaccag
actttggctgcggcaccagggcctgccaagggccgctcgaggtccaactcaagagctctc
aacacagatggcaccacgactcctttgccagttcctgaaggtcatcgtctcccaactcaa
ttcgagcagcacccagccgggatccagcctcccttctctgtgcagccacagcccatgcag
acattggaacgtcctccaccagttgcttccacgtccctctcggaggtaatggcagcaccg
tcacttcgacctgacccacctccacaacctgccatggctactttcaacttgactcaccag
tcatcagaacgtaaagcaccgactcaagcatctagttactggagtgtgtctgaatctaat
gacttcccacatctcctacgctcgttcggctcggactggacagctatcgcggcccacatg
ggctctaaaactgctgtcatggtgaagaattattatgttcgtcaaaaggatcaaggcaag
tccgaatgggagattattgtcagtgacgccgagaggaagaaacagtccggggagaaactg
ccagatccacctcaaccatcaacaggagggcgaggaaggagatacgacagctcagcagct
gcttctcggccccttgctgttgctccaggaattgaaatacatggggaaacaccacaaccc
aagatggaacctgccggtcaacctcctcgtggcccgcaattctcagcctttggaggagtt
cctatcgcacaggctcctgtccagcagcaaccaattgttcagtcacaacaacccattatc
aatcagcatcctaccgctcaaccagttactcaggttatgtcacctggcccaagacctttg
caagcccctgtacaacaacaatttagacttaacgaacgcgagcctgcagcacgcgtaccg
cttccacagaaagcctctgtcagacctcctggcgtggagccacgagagcaacggcctctg
gctgccgcacagccactgcagccgtctcgaaatgaggctgctatgatggaacacaacgct
cagatggaacgtcaaaagatggagatgcagatgcgtgaacaagagcaacgcgagttagct
cgacagtcagaaaggcaaactttacgtgtcaagcaggagcgcgaaatgacaccacagccc
catcattacgagccatatgctcatcaccgccaacaaggaagcctcggcggtcaaccattg
ccgaggccgctacaggagtctggtcgtcctcaatcctatggtcctcctgtgcagcagcaa
gctcctgttcagccagtgcgaaatctgatggaggaacaacccctcacacgctcgcctcag
atgggcacgcctaccagtcgtcccgtgtcttctcttcagcaacgaccctcttcaggctca
atgcacgatacatttggctcagttacaccccaatctggcactccagtccaaactccagca
gcagcacctcctcgtccccaagagcaacgtaagggaggtcttaatatcatgtcgctgctc
aatacggacgatactcctccaaaacccaagcgagtgaatgatgtcacaagcactcctaca
aggccctcgcccactcccccgccccg---------cagcggccgtccacttccagg----
--gccgccatcacaaattcggcgtgagccagaaccatactcgcccttcgctcgaggtacg
cctgtaatgccacctctcaagccaacttatgcggattctcctcagcccccgcacatgggc
acttcgagggcgtcgataggagtatcgcacgaagctgccgctgctgcagacccgcgagac
ttctataggcagaatccttatcagtctgcaaaccatagccgcacaaattcacctcaaggt
ggccatcgctaccctcccccaggcccccctcagtatcagaaccagggatatccaacgtca
tacgccaatacaggccagccagcacatgctggatcaccgggtggtcagtatggccaccct
cgttcacgagaagtcgcccagggtggtcgtgaaacttcttggccgtcgccggcccaacaa
ggtcatcccagcatgcaacagcccgccggctggtcatcgcaaccacctcccaacacatcg
caaccaccgccacaacaacagcagtggcctccgcaacatccttcgtccaaaccccaaaca
ccaggggcgtcatgggccgcatcacaaccaccttctcagccaccccctcaacaaggtcac
cacatgcccatgagagatgatggaagaggcccttactaccctggtggagcgagcatgcca
ccacagcaacatcagatgcagggtcgctatccaactccagtctcgcgtgggcctgagcag
gtgcctcctcctcctgggcaagcataccctcgttatgcttctactcctggccctgggcag
ccacgagatcatagagaaatgcctggtcgtagctttacgcccgcgagttacgatgcacgt
gggccgccccctccagggggtcccatgtaccctggccatgatcctcgagatcccagagac
cctcgtgatcccagagacccccgtgatccaagggatccgcgagaaatgatgggaagagga
ggattgaggccacatgaatacgagagacatcaagattactataggagatga
>Fp76
---------------atggaactggaaaaggaaagggcacctttgatgtctcttc-----
------------------------------------------------------------
------------------------------------------------------------
-------gtccatcaccgcgcgatcgctcacccgaccgatttgatagaggcgctcagtat
cccgacggtgacagacgccgaccgtctgaagttcgaacaggcaatggcggctttcctccc
aaccgcgactttggcgacccattgcggcgcgagcctcctcgcggcccaaaagccttgatc
gacgcaccgagtggaccccgtggcggagggttcggaggggattttagaggtcggggtcgg
gggcgcggtcgcggatggtcttcaagggacgatagccgagatcggggtcgagacagggac
atggactttcgtgatcgttaccgcgatgaccgaagccgtgagcgtgatcgcgatagggag
tggcgcgagcctagagatttccgttcacgtcgctctcctatcggccgcgcaagatcacct
aatcgagacttccgagatagagaccgtgatggacctctgggcgtagacgcagataggtcc
aggcgcggttctcgagatggggggccgccctctgcaggatcatcatcttctgatccccag
tttaacatggcgccttatcctcgtggcggaggtttccatcgaggacgtgggcgaggaaga
ggagattggacttcggaaagagggcgcggacgaggaccatatatggacgataggggtgat
cgctacccacgaagtcggtctcaagagggtcgatggggtagggatcgtgatgatagagat
cgcatggagcgaatggatcgttatgctgacccagagacccgacacag---ccgagacgaa
cgtggagacaatcgagatcgcgaattgttcagaaacaaaatggaagctcgcgccaacgca
ggtcacgactcaggactgtctagtaaggaagtgtcgccgcctcctcctgttgtaccatct
gctcctatctttggatcttcgatcagccgagggctgagcataggagaggggtatgtttcc
gccagcgctgccacgaagataccgcctaccgcaccccgcgcttttggcgatcggcctccg
tcagctggacatgatccagctatgcctcc------catgggcatgggtaagccgatgatg
catgatggtccttcgattccagtcggccctcgagcccagcaacctcctcccccaagacct
tccagcaagcaatggatcaaccctaaccttaaaaaggcaccggattcgccaaagatgatg
agatccccgagttttgtacagcagcgaccggctatacgacgtggtagttctcagtacgat
cattataatgaggatgagaggcgaccgcgtagtagcgatgcaaagtcagacactcattat
gacaatcgggctcggtccaattatagcgcggagccaggagaaatcaccgtcaaatccgag
cgagaatctcaatctgcaagagcatcaatcgacagagacacacggcctatcaatgcttct
aggcgggattcttatcgctctggtccatcgcctaccatggagaacatgcccagattcagc
caggtatctgaggatcgtgcaagagagatgagagaacctcccaaagaagcccccaaagaa
gcccctaaagaagcccctaaggaatcgccaaagcggaagcgtgttcgaccagttatcaag
gtggtcaggtttgaagtcccccctaaaccagagcctgtggaacagaactcggaatccgat
gacgacgacgacatggccgactactttgacatggaaattgggaaaacggaggctgaattg
agcaaacttgaggggccgaagttgcctactcaggtcatggctcggtttgcggctctttct
catggatctatggtcaagattgtcggggaacaggatggactgctcaggatggtagaagag
ctccccgaggcggcaaacaagcttgtcgttgagaaaatcaaggaacctgcacctgacgaa
gaacatgaaaaggcggacgtggaaatggcaaatacttccgaaaatgcaaacgaagtcaag
tccgaaccaccgcagcagccacaccaggaagacatggagttggagccggagcctgagatt
catgtcaggggttcggaggaaccagatgttgagccggtcccgaagccattgcctgaaatc
accaaagagccgacagagcaggttatcgaacagtctatcgacaaacccgagaaatccgtg
gaatccaccgagaacactgctaagaaacccggagagagacacagcgttgaatctgtcgcg
cagcttgacaagagacca------------------gcccacgaggatgtagaagaaaat
tttaacgagaagcctcttgagaaacttgccgcgaagcctgtcgaggatattgttgaggat
gctgcacagcagcctgttgaggaaaccggcaaacaagaacctattgcatcagcacttgaa
cccgagattgatgaaatggatgttgacgaacctgccgtcgaggctgcaccagccgcgtcc
gggacctcgatgcctgttgctgacagagaagttgaagatccaactcctgcgacacctgaa
actgccatcaaggaacttccagttgaacctatggagattagcgacatgactttacgcaca
gtcaaagaatctcctgtggagaaaccaaaagatgacaactcaagtgagatgcccgtcgac
gcccgtcccgaaacaccctcgcaggtacagaaagagggattagatgatactccttccggg
acagccacagggaagcacgaccaaaatgttatcaaaactccagtgaaagttcctgccgaa
cctcaaatcgagactcctgcaaacaagtctgaaaccagtcttcacaggcacatcgagaat
cacaacacccccgttactgtcattgcaccaaacgtcgttttacaaaccaccgagacagct
tcgaagccacctagcacaccatcgcaggttgacgacgacgaaaccgagtccgaggatgat
tccttcatgaatatggatactgtccgacaatatatgaccacgccgccaatcgatagcctc
cctaacttcagctgtcagccttgggaccaggacaaggagttcatgggcactctcgaatca
gactcgttccttgacggctttgttcttgaacatttgaataagctgcatttggaaaagtct
gcagagcaggaccatgataagaagatctactctgacaactatcatcattacctggacttt
actatgtcaaacgatcctgctgctgtaaagagccgtggaaagttctcggtctcgacaggc
attgaattcaccggcacggtgacccctgagccaaaacacgagggaagcggccgtgggcgt
cgtttcgcaactgaacgagacctcgaacgtgttctacaagcatcaatgcgcgaagacgaa
gaaagaagagagcgtgagcttcgaatgcagcaggaaaagtaccgcactgacaaggaagct
gtcatcccggatatgatttggacgcaggaagaaaaggacaatactaactatattgacaag
agtggatacacgcctgttgaccgattagtatcagcatggcgtgtcttgcctccggtcaat
aacttcaccgaggaagaggccggtctgttcgagaaaagatacttggaagcacccaagcaa
tggggcagagttgcggaagctatcccgcaccgtaacttcggcgcttgcatccagtattat
tacatgaacaagaagaacctcaacctgaaagagaaactcaagaagcagcctaagaggcgc
agaaagggtaaggggaagcaaaggtctagtgcactggtatcggaattgggcaacggcgac
ggagagacagaggaaaaccatgatacaggagagaacggtgagagaagacgaccgcgacga
gcggctgcgcctacttggggctttgaacaacccccaattgacacagaggcctcgacgccc
aatgctacacctggtaggcgtggaggttctgcaaaggttgatcatcccgaaaaagtggac
ggaagaaagagacgaagaggtcccaaggaaaaggaacccaaagcaccgaaatcaaaccag
actttggctgcggcaccagggcctgccaagggccgctcgaggtccaactcaagagctctc
aacacagatggcaccacgactcctttgccagttcctgaaggtcatcgtctcccaactcaa
ttcgagcagcacccagccgggatccagcctcccttctctgtgcagccacagcccatgcag
acattggaacgtcctccaccagttgcttccacgtccctctcggaggtaatggcagcaccg
tcacttcgacctgacccacctccacaacctgccatggctactttcaacttgactcaccag
tcatcagaacgtaaagcaccgactcaagcatctagttactggagtgtgtctgaatctaat
gacttcccacatctcctacgctcgttcggctcggactggacagctatcgcggcccacatg
ggctctaaaactgctgtcatggtgaagaattattatgttcgtcaaaaggatcaaggcaag
tccgaatgggagattattgtcagtgacgccgagaggaagaaacagtccggggagaaactg
ccagatccacctcaaccatcaacaggagggcgaggaaggagatacgacagctcagcagct
gcttctcggccccttgctgttgctccaggaattgaaatacatggggaaacaccacaaccc
aagatggaacctgccggtcaacctcctcgtggcccgcaattctcagcctttggaggagtt
cctatcgcacaggctcctgtccagcagcaaccaattgttcagtcacaacaacccattatc
aatcagcatcctaccgctcaaccagttactcaggttatgtcacctggcccaagacctttg
caagcccctgtacaacaacaatttagacttaacgaacgcgagcctgcagcacgcgtaccg
cttccacagaaagcctctgtcagacctcctggcgtggagccacgagagcaacggcctctg
gctgccgcacagccactgcagccgtctcgaaatgaggctgctatgatggaacacaacgct
cagatggaacgtcaaaagatggagatgcagatgcgtgaacaagagcaacgcgagttagct
cgacagtcagaaaggcaaactttacgtgtcaagcaggagcgcgaaatgacaccacagccc
catcattacgagccatatgctcatcaccgccaacaaggaagcctcggcggtcaaccattg
ccgaggccgctacaggagtctggtcgtcctcaatcctatggtcctcctgtgcagcagcaa
gctcctgttcagccagtgcgaaatctgatggaggaacaacccctcacacgctcgcctcag
atgggcacgcctaccagtcgtcccgtgtcttctcttcagcaacgaccctcttcaggctca
atgcacgatacatttggctcagttacaccccaatctggcactccagtccaaactccagca
gcagcacctcctcgtccccaagagcaacgtaagggaggtcttaatatcatgtcgctgctc
aatacggacgatactcctccaaaacccaagcgagtgaatgatgtcacaagcactcctaca
aggccctcgcccactcccccgccccg---------cagcggccgtccacttccagg----
--gccgccatcacaaattcggcgtgagccagaaccatactcgcccttcgctcgaggtacg
cctgtaatgccacctctcaagccaacttatgcggattctcctcagcccccgcacatgggc
acttcgagggcgtcgataggagtatcgcacgaagctgccgctgctgcagacccgcgagac
ttctataggcagaatccttatcagtctgcaaaccatagccgcacaaattcacctcaaggt
ggccatcgctaccctcccccaggcccccctcagtatcagaaccagggatatccaacgtca
tacgccaatacaggccagccagcacatgctggatcaccgggtggtcagtatggccaccct
cgttcacgagaagtcgcccagggtggtcgtgaaacttcttggccgtcgccggcccaacaa
ggtcatcccagcatgcaacagcccgccggctggtcatcgcaaccacctcccaacacatcg
caaccaccgccacaacaacagcagtggcctccgcaacatccttcgtccaaaccccaaaca
ccaggggcgtcatgggccgcatcacaaccaccttctcagccaccccctcaacaaggtcac
cacatgcccatgagagatgatggaagaggcccttactaccctggtggagcgagcatgcca
ccacagcaacatcagatgcagggtcgctatccaactccagtctcgcgtgggcctgagcag
gtgcctcctcctcctgggcaagcataccctcgttatgcttctactcctggccctgggcag
ccacgagatcatagagaaatgcctggtcgtagctttacgcccgcgagttacgatgcacgt
gggccgccccctccagggggtcccatgtaccctggccatgatcctcgagatcccagagac
cctcgtgatcccagagacccccgtgatccaagggatccgcgagaaatgatgggaagagga
ggattgaggccacatgaatacgagagacatcaagattactataggagatga
>Fp78
---------------atggaactggaaaaggaaagggcacctttgatgtctcttc-----
------------------------------------------------------------
------------------------------------------------------------
-------gtccatcgccgcgcgatcgctcacccgaccgatttgatagaggcgctcagtat
cccgacggtgacagacgccgaccgtctgaagttcgaacaggcaatggcggctttcctccc
aaccgcgactttggcgacccattgcggcgcgagcctcctcgcggcccaaaagccttgatc
gacgcaccgagtggaccccgtggcggagggttcggaggggattttagaggtcggggtcgg
gggcgcggtcgcggatggtcttcaagggacgatagccgagatcggggtcgagacagggac
atggactttcgtgatcgttaccgcgatgaccgaagccgtgagcgtgatcgcgatagggag
tggcgcgagcctagagatttccgttcacgtcgctctcctatcggccgcgcaagatcacct
aatcgagacttccgagatagagaccgtgatggacctctgggcgtagacgcagataggtcc
aggcgcggttctcgagatggggggccgccctctgcaggatcatcatcttctgatccccag
tttaacatggcgccttatcctcgtggcggaggtttccatcgaggacgtgggcgaggaaga
ggagattggacttcggaaagagggcgcggacgaggaccatatatggacgataggggtgat
cgctacccacgaagtcggtctcaagagggtcgatggggtagggatcgtgatgatagagat
cgcatggagcgaatggatcgttatgctgacccagagacccgacacag---ccgagacgaa
cgtggagacaatcgagatcgcgaattgttcagaaacaaaatggaagctcgcgccaacgca
ggtcacgactcaggactgtctagtaaggaagtgtcgccgcctcctcctgttgtaccatct
gctcctacctttggatcttcgatcagccgagggctgagcataggagaggggtatgtttcc
gccagcgctgccacgaagataccgcctaccgcaccccgcgcttttggcgatcggcctccg
tcagctggacatgatccagctatgcctcc------catgggcatgggtaagccgatgatg
catgatggtccttcgattccagtcggccctcgagtccagcaacctcctcccccaagacct
tccagcaagcaatggatcaaccctaaccttaaaaaggcaccggattcgccaaagatgatg
agatccccgagttttgtacagcagcgaccggctatacgacgtggtagttctcagtacgat
cattataatgaggatgagaggcgaccgcgtagtagcgatgcaaagtcagacactcattat
gacaatcgggctcggtccaattatagcgcggagccaggagaaatcaccgtcaaatccgag
cgagaatctcaatctgcaagagcatcaatcgacagagacacacggcctatcaatgcttct
aggcgggattcttatcgctctggtccatcgcctaccatggagaacatgcccagattcagc
caggtatctgaggatcgtgcaagagagatgagagaacctcccaaagaagcccccaaagaa
gcccctaaagaagcccctaaggaatcgccaaagcggaagcgtgttcgaccagttatcaag
gtggtcaggtttgaagtcccccctaaaccagagcctgtggaacagaactcggaatccgat
gacgacgacgacatggccgactactttgacatggaaattgggaaaacggaggctgaattg
agcaaacttgaggggccgaagttgcctactcaggtcatggctcggtttgcggctctttct
catggatctatggtcaagattgtcggggaacaggatggactgctcaggatggtagaagag
ctccccgaggcggcaaacaagcttgtcgttgagaaaatcaaggaacctgcacctgacgaa
gaacatgaaaaggcggacgtggaaatggcaaatacttccgaaaatgcaaacgaagtcaag
tccgaaccaccgcagcagccacaccaggaagacatggagttggagccggagcctgagatt
catgtcaggggttcggaggaaccagatgttgagccggtcccgaagccattgcctgaaatc
accaaagagccgacagagcaggttatcgaacagtctatcgacaaacccgagaaatccgtg
gaatccaccgagaacactgctaagaaacccggagagagacagagcgttgaatctgtcgcg
cagcttgacaagagacca------------------gcccacgaggatgtagaagaaaat
tttaacgagaagcctcttgagaaacttgccgcgaagcctgtcgaggatattgttgaggat
gctgcacagcagcctgttgaggaaaccggcaaacaagaacctattgcatcagcacttgaa
cccgagattgatgaaatggatgttgacgaacctgccgtcgaggctgcaccagccgcgtcc
gggacctcgatgcctgttgctgacagagaagttgaagatccaactcctgcgacacctgaa
actgccatcaaggaacttccagttgaacctatggagattagcgacatgactttacgcaca
gtcaaagaatctcctgtggagaaaccaaaagatgacaactcaagtgagatgcccgtcgac
gcccgtcccgaaacaccctcgcaggtacagaaagagggattagatgatactccttccggg
acagccacagggaagcacgaccaaaatgttatcaaaactccagtgaaagttcctgccgaa
cctcaaatcgagactcctgcaaacaagtctgaaaccagtcttcacaggcacatcgagaat
cacaacacccccgttactgtcattgcaccaaacgtcgttttacaaaccaccgagacagct
tcgaagccacctagcacaccatcgcaggttgacgacgacgaaaccgagtccgaggatgat
tccttcatgaatatggatactgtccgacaatatatgaccacgccgccaatcgatagcctc
cctaacttcagctgtcagccttgggaccaggacaaggagttcatgggcactctcgaatca
gactcgttccttgacggctttgttcttgaacatttgaataagctgcatttggaaaagtct
gcagagcaggaccatgataagaagatctactctgacaactatcatcattacctggacttt
actatgtcaaacgatcctgctgctgtaaagagccgtggaaagttctcggtctcgacaggc
attgaattcaccggcacggtgacccctgagccaaaacacgagggaagcggccgtgggcgt
cgtttcgcaactgaacgagacctcgaacgtgttctacaagcatcaatgcgcgaagacgaa
gaaagaagagagcgtgagcttcgaatgcagcaggaaaagtaccgcactgacaaggaagct
gtcatcccggatatgatttggacgcaggaagaaaaggacaatactaactatattgacaag
agtggatacacgcctgttgaccgattagtatcagcatggcgtgtcttgcctccggtcaat
aacttcaccgaggaagaggccggtctgttcgagaaaagatacttggaagcacccaagcaa
tggggcagagttgcggaagctatcccgcaccgtaacttcggcgcttgcatccagtattat
tacatgaacaagaagaacctcaacctgaaagagaaactcaagaagcagcctaagaggcgc
agaaagggtaaggggaagcaaaggtctagtgcactggtatcggaattgggcaacggcgac
ggagagacagaggaaaaccatgatacaggagagaacggtgagagaagacgaccgcgacga
gcggctgcgcctacttggggctttgaacaacccccaattgacacagaggcctcgacgccc
aatgctacacctggtaggcgtggaggttctgcaaaggttgatcatcccgaaaaagtggac
ggaagaaagagacgaagaggtcccaaggaaaaggaacccaaagcaccgaaatcaaaccag
actttggctgcggcaccagggcctgccaagggccgctcgaggtccaactcaagagctctc
aacacagatggcaccacgactcctttgccagttcctgaaggtcatcgtctcccaactcaa
ttcgagcagcacccagccgggatccagcctcccttctctgtgcagccacagcccatgcag
acattggaacgtcctccaccagttgcttccacgtccctctcggaggtaatggcagcaccg
tcacttcgacctgacccacctccacaacctgccatggctactttcaacttgactcaccag
tcatcagaacgtaaagcaccgactcaagcatctagttactggagtgtgtctgaatctaat
gacttcccacatctcctacgctcgttcggctcggactggacagctatcgcggcccacatg
ggctctaaaactgctgtcatggtgaagaattattatgttcgtcaaaaggatcaaggcaag
tccgaatgggagattattgtcagtgacgccgagaggaagaaacagtccggggagaaactg
ccagatccacctcaaccatcaacaggagggcgaggaaggagatacgacagctcagcagct
gcttctcggccccttgctgttgctccaggaattgaaatacatggggaaacaccacaaccc
aagatggaacctgccggtcaacctcctcgtggcccgcaattctcagcctttggaggagtt
cctatcgcacaggctcctgtccagcagcaaccaattgttcagtcacaacaacccattatc
aatcagcatcctaccgctcaaccagttactcaggttatgtcacctggcccaagacctttg
caagcccctgtacaacaacaatttagacttaacgaacgcgagcctgcagcacgcgtaccg
cttccacagaaagcctctgtcagacctcctggcgtggagccacgagagcaacggcctctg
gctgccgcacagccactgcagccgtctcgaaatgaggctgctatgatggaacacaacgct
cagatggaacgtcaaaagatggagatgcagatgcgtgaacaagagcaacgcgagttagct
cgacagtcagaaaggcaaactttacgtgtcaagcaggagcgcgaaatgacaccacagccc
catcattacgagccatatgctcatcaccgccaacaaggaagcctcggcggtcaaccattg
ccgaggccgctacaggagtctggtcgtcctcaatcctatggtcctcctgtgcagcagcaa
gctcctgttcagccagtgcgaaatctgatggaggaacaacccctcacacgctcgcctcag
atgggcacgcctaccagtcgtcccgtgtcttctcttcagcaacgaccctcttcaggctca
atgcacgatacatttggctcagttacaccccaatctggcactccagtccaaactccagca
gcagcacctcctcgtccccaagagcaacgtaagggaggtcttaatatcatgtcgctgctc
aatacggacgatactcctccaaaacccaagcgagtgaatgatgtcacaagcactcctaca
aggccctcgcccactcccccgccccg---------cagcggccgtccacttccagg----
--gccgccatcacaaattcggcgtgagccagaaccatactcgcccttcgctcgaggtacg
cctgtaatgccacctctcaagccaacttatgcggattctcctcagcccccgcacatgggc
acttcgagggcgtcgataggagtatcgcacgaagctgccgctgctgcagacccgcgagac
ttctataggcagaatccttatcagtctgcaaaccatagccgcacaaattcacctcaaggt
ggccatcgctaccctcccccaggcccccctcagtatcagaaccagggatatccaacgtca
tacgccaatacaggccagccagcacatgctggatcaccgggtggtcagtatggccaccct
cgttcacgagaagtcgcccagggtggtcgtgaaacttcttggccgtcgccggcccaacaa
ggtcatcccagcatgcaacagcccgccggctggtcatcgcaaccacctcccaacacatcg
caaccaccgccacaacaacagcagtggcctccgcaacatccttcgtccaaaccccaaaca
ccaggggcgtcatgggccgcatcacaaccaccttctcagccaccccctcaacaaggtcac
cacatgcccatgagagatgatggaagaggcccttactaccctggtggagcgagcatgcca
ccacagcaacatcagatgcagggtcgctatccaactccagtctcgcgtgggcctgagcag
gtg---cctcctcctgggcaagcataccctcgttatgcttctactcctggccctgggcag
ccacgagatcatagagaaatgcctggtcgtagctttacgcccgcgagttacgatgcacgt
gggccgccccctccagggggtcccatgtaccctggccatgatcctcgagatcccagagac
cctcgtgatcccagagacccccgtgatccaagggatccgcgagaaatgatgggaagagga
ggattgaggccacatgaatacgagagacatcaagattactataggagatga
>Fp81
---------------atggaactggaaaaggaaagggcacctttgatgtctcttc-----
------------------------------------------------------------
------------------------------------------------------------
-------gtccatcgccgcgcgatcgctcacccgaccgatttgatagaggcgctcagtat
cccgacggtgacagacgccgaccgtctgaagttcgaacaggcaatggcggctttcctccc
aaccgcgactttggcgacccattgcggcgcgagcctcctcgcggcccaaaagccttgatc
gacgcaccgagtggaccccgtggcggagggttcggaggggattttagaggtcggggtcgg
gggcgcggtcgcggatggtcttcaagggacgatagccgagatcggggtcgagacagggac
atggactttcgtgatcgttaccgcgatgaccgaagccgtgagcgtgatcgcgatagggag
tggcgcgagcctagagatttccgttcacgtcgctctcctatcggccgcgcaagatcacct
aatcgagacttccgagatagagaccgtgatggacctctgggcgtagacgcagataggtcc
aggcgcggttctcgagatggggggccgccctctgcaggatcatcatcttctgatccccag
tttaacatggcgccttatcctcgtggcggaggtttccatcgaggacgtgggcgaggaaga
ggagattggacttcggaaagagggcgcggacgaggaccatatatggacgataggggtgat
cgctacccacgaagtcggtctcaagagggtcgatggggtagggatcgtgatgatagagat
cgcatggagcgaatggatcgttatgctgacccagagacccgacacag---ccgagacgaa
cgtggagacaatcgagatcgcgaattgttcagaaacaaaatggaagctcgcgccaacgca
ggtcacgactcaggactgtctagtaaggaagtgtcgccgcctcctcctgttgtaccatct
gctcctacctttggatcttcgatcagccgagggctgagcataggagaggggtatgtttcc
gccagcgctgccacgaagataccgcctaccgcaccccgcgcttttggcgatcggcctccg
tcagctggacatgatccagctatgcctcc------catgggcatgggtaagccgatgatg
catgatggtccttcgattccagtcggccctcgagcccagcaacctcctcccccaagacct
tccagcaagcaatggatcaaccctaaccttaaaaaggcaccggattcgccaaagatgatg
agatccccgagttttgtacagcagcgaccggctatacgacgtggtagttctcagtacgat
cattataatgaggatgagaggcgaccgcgtagtagcgatgcaaagtcagacactcattat
gacaatcgggctcggtccaattatagcgcggagccaggagaaatcaccgtcaaatccgag
cgagaatctcaatctgcaagagcatcaatcgacagagacacatggcctatcaatgcttct
aggcgggattcttatcgctctggtccatcgcctaccatggagaacatgcccagattcagc
caggtatctgaggatcgtgcaagagagatgagagaacctcccaaagaagcccccaaagaa
gcccctaaagaagcccctaaggaatcgccaaagcggaagcgtgttcgaccagttatcaag
gtggtcaggtttgaagtcccccctaaaccagagcctgtggaacagaactcggaatccgat
gacgacgacgacatggccgactactttgacatggaaattgggaaaacggaggctgaattg
agcaaacttgaggggccgaagttgcctactcaggtcatggctcggtttgcggctctttct
catggatctatggtcaagattgtcggggaacaggatggactgctcaggatggtagaagag
ctccccgaggcggcaaacaagcttgtcgttgagaaaatcaaggaacctgcacctgacgaa
gaacatgaaaaggcggacgtggaaatggcaaatacttccgaaaatgcaaacgaagtcaag
tccgaaccaccgcagcagccacaccaggaagacatggagttggagccggagcctgagatt
catgtcaggggttcggaggaaccagatgttgagccggtcccgaagccattgcctgaaatc
accaaagagccgacagagcaggttatcgaacagtctatcgacaaacccgagaaatccgtg
gaatccaccgagaacactgctaagaaacccggagagagacagagcgttgaatctgtcgcg
cagcttgacaagagacca------------------gcccacgaggatgtagaagaaaat
tttaacgagaagcctcttgagaaacttgccgcgaagcctgtcgaggatattgttgaggat
gctgcacagcagcctgttgaggaaaccggcaaacaagaacctattgcatcagcacttgaa
cccgagattgatgaaatggatgttgacgaacctgccgtcgaggctgcaccagccgcgtcc
gggacctcgatgcctgttgctgacagagaagttgaagatccaactcctgcgacacctgaa
actgccatcaaggaacttccagttgaacctatggagattagcgacatgactttacgcaca
gtcaaagaatctcctgtggagaaaccaaaagatgacaactcaagtgagatgcccgtcgac
gcccgtcccgaaacaccctcgcaggtacagaaagagggattagatgatactccttccggg
acagccacagggaagcacgaccaaaatgttatcaaaactccagtgaaagttcctgccgaa
cctcaaatcgagactcctgcaaacaagtctgaaaccagtcttcacaggcacatcgagaat
cacaacacccccgttactgtcattgcaccaaacgtcgttttacaaaccaccgagacagct
tcgaagccacctagcacaccatcgcaggttgacgacgacgaaaccgagtccgaggatgat
tccttcatgaatatggatactgtccgacaatatatgaccacgccgccaatcgatagcctc
cctaacttcagctgtcagccttgggaccaggacaaggagttcatgggcactctcgaatca
gactcgttccttgacggctttgttcttgaacatttgaataagctgcatttggaaaagtct
gcagagcaggaccatgataagaagatctactctgacaactatcatcattacctggacttt
actatgtcaaacgatcctgctgctgtaaagagccgtggaaagttctcggtctcgacaggc
attgaattcaccggcacggtgacccctgagccaaaacacgagggaagcggccgtgggcgt
cgtttcgcaactgaacgagacctcgaacgtgttctacaagcatcaatgcgcgaagacgaa
gaaagaagagagcgtgagcttcgaatgcagcaggaaaagtaccgcactgacaaggaagct
gtcatcccggatatgatttggacgcaggaagaaaaggacaatactaactatattgacaag
agtggatacacgcctgttgaccgattagtatcagcatggcgtgtcttgcctccggtcaat
aacttcaccgaggaagaggccggtctgttcgagaaaagatacttggaagcacccaagcaa
tggggcagagttgcggaagctatcccgcaccgtaacttcggcgcttgcatccagtattat
tacatgaacaagaagaacctcaacctgaaagagaaactcaagaagcagcctaagaggcgc
agaaagggtaaggggaagcaaaggtctagtgcactggtatcggaattgggcaacggcgac
ggagagacagaggaaaaccatgatacaggagagaacggtgagagaagacgaccgcgacga
gcggctgcgcctacttggggctttgaacaacccccaattgacacagaggcctcgacgccc
aatgctacacctggtaggcgtggaggttctgcaaaggttgatcatcccgaaaaagtggac
ggaagaaagagacgaagaggtcccaaggaaaaggaacccaaagcaccgaaatcaaaccag
actttggctgcggcaccagggcctgccaagggccgctcgaggtccaactcaagagctctc
aacacagatggcaccacgactcctttgccagttcctgaaggtcatcgtctcccaactcaa
ttcgagcagcacccagccgggatccagcctcccttctctgtgcagccacagcccatgcag
acattggaacgtcctccaccagttgcttccacgtccctctcggaggtaatggcagcaccg
tcacttcgacctgacccacctccacaacctgccatggctactttcaacttgactcaccag
tcatcagaacgtaaagcaccgactcaagcatctagttactggagtgtgtctgaatctaat
gacttcccacatctcctacgctcgttcggctcggactggacagctatcgcggcccacatg
ggctctaaaactgctgtcatggtgaagaattattatgttcgtcaaaaggatcaaggcaag
tccgaatgggagattattgtcagtgacgccgagaggaagaaacagtccggggagaaactg
ccagatccacctcaaccatcaacaggagggcgaggaaggagatacgacagctcagcagct
gcttctcggccccttgctgttgctccaggaattgaaatacatggggaaacaccacaaccc
aagatggaacctgccggtcaacctcctcgtggcccgcaattctcagcctttggaggagtt
cctatcgcacaggctcctgtccagcagcaaccaattgttcagtcacaacaacccattatc
aatcagcatcctaccgctcaaccagttactcaggttatgtcacctggcccaagacctttg
caagcccctgtacaacaacaatttagacttaacgaacgcgagcctgcagcacgcgtaccg
cttccacagaaagcctctgtcagacctcctggcgtggagccacgagagcaacggcctctg
gctgccgcacagccactgcagccgtctcgaaatgaggctgctatgatggaacacaacgct
cagatggaacgtcaaaagatggagatgcagatgcgtgaacaagagcaacgcgagttagct
cgacagtcagaaaggcaaactttacgtgtcaagcaggagcgcgaaatgacaccacagccc
catcattacgagccatatgctcatcaccgccaacaaggaagcctcggcggtcaaccattg
ccgaggccgctacaggagtctggtcgtcctcaatcctatggtcctcctgtgcagcagcaa
gctcctgttcagccagtgcgaaatctgatggaggaacaacccctcacacgctcgcctcag
atgggcacgcctaccagtcgtcccgtgtcttctcttcagcaacgaccctcttcaggctca
atgcacgatacatttggctcagttacaccccaatctggcactccagtccaaactccagca
gcagcacctcctcgtccccaagagcaacgtaagggaggtcttaatatcatgtcgctgctc
aatacggacgatactcctccaaaacccaagcgagtgaatgatgtcacaagcactcctaca
aggccctcgcccactcccccgccccg---------cagcggccgtccacttccagg----
--gccgccatcacaaattcggcgtgagccagaaccatactcgcccttcgctcgaggtacg
cctgtaatgccacctctcaagccaacttatgcggattctcctcagcccccgcacatgggc
acttcgagggcgtcgataggagtatcgcacgaagctgccgctgctgcagacccgcgagac
ttctataggcagaatccttatcagtctgcaaaccatagccgcacaaattcacctcaaggt
ggccatcgctaccctcccccaggcccccctcagtatcagaaccagggatatccaacgtca
tacgccaatacaggccagccagcacatgctggatcaccgggtggtcagtatggccaccct
cgttcacgagaagtcgcccagggtggtcgtgaaacttcttggccgtcgccggcccaacaa
ggtcatcccagcatgcaacagcccgccggctggt---------------------catcg
caaccaccgccacaacaacagcagtggcctccgcaacatccttcgtccaaaccccaaaca
ccaggggc----------------------------------------------------
--------------------------aggcccttactaccctggtggagcgagcatgcca
ccacagcaacatcagatgcagggtcgctatccaactccagtctcgcgtgggcctgagcag
gtg---cctcctcctgggcaagcataccctcgttatgcttctactcctggccctgggcag
ccacgagatcatagagaaatgcctggtcgtagctttacgcccgcgagttacgatgcacgt
gggccgccccctccagggggtcccatgtaccctggccatgatcctcgagatcccagagac
cctcgtgatcccagagacccccgtgatccaagggatccgcgagaaatgatgggaagagga
ggattgaggccacatgaatacgagagacatcaagattactataggagatga
>Fp84
------------------------------------------------------------
------------------------------------------------------------
------------------------------------------------------------
------------------------------------------------------------
------------------------------------------------------------
------------------------------------------------------------
------------------------------------------------------------
------------------------------------------------------------
------------------------------------------------------------
------------------------------------------------------------
------------------------------------------------------------
------------------------------------------------------------
------------------------------------------------------------
------------------------------------------------------------
------------------------------------------------------------
------------------------------------------------------------
------------------------------------------------------------
------------------------------------------------------------
------------------------------------------------------------
------------------------------------------------------------
------------------------------------------------------------
------------------------------------------------------------
------------------------------------------------------------
------------------------------------------------------------
------------------------------------------------------------
------------------------------------------------------------
------------------------------------------------------------
------------------------------------------------------------
---------------------------atgagagaacctcccaaagaagcccccaaagaa
gcccctaaagaagcccctaaggaatcgccaaagcggaagcgtgttcgaccagttatcaag
gtggtcaggtttgaagtcccccctaaaccagagcctgtggaacagaactcggaatccgat
gacgacgacgacatggccgactactttgacatggaaattgggaaaacggaggctgaattg
agcaaacttgaggggccgaagttgcctactcaggtcatggctcggtttgcggctctttct
catggatctatggtcaagattgtcggggaacaggatggactgctcaggatggtagaagag
ctccccgaggcggcaaacaagcttgtcgttgagaaaatcaaggaacctgcacctgacgaa
gaacatgaaaaggcggacgtggaaatggcaaatacttccgaaaatgcaaacgaagtcaag
tccgaaccaccgcagcagccacaccaggaagacatggagttggagccggagcctgagatt
catgtcaggggttcggaggaaccagatgttgagccggtcccgaagccattgcctgaaatc
accaaagagccgacagagcaggttatcgaacagtctatcgacaaacccgagaaatccgtg
gaatccaccgagaacactgctaagaaacccggagagagacagagcgttgaatctgtcgcg
cagcttgacaagagacca------------------gcccacgaggatgtagaagaaaat
tttaacgagaagcctcttgagaaacttgccgcgaagcctgtcgaggatattgttgaggat
gctgcacagcagcctgttgaggaaaccggcaaacaagaacctattgcatcagcacttgaa
cccgagattgatgaaatggatgttgacgaacctgccgtcgaggctgcaccagccgcgtcc
gggacctcgatgcctgttgctgacagagaagttgaagatccaactcctgcgacacctgaa
actgccatcaaggaacttccagttgaacctatggagattagcgacatgactttacgcaca
gtcaaagaatctcctgtggagaaaccaaaagatgacaactcaagtgagatgcccgtcgac
gcccgtcccgaaacaccctcgcaggtacagaaagagggattagatgatactccttccggg
acagccacagggaagcacgaccaaaatgttatcaaaactccagtgaaagttcctgccgaa
cctcaaatcgagactcctgcaaacaagtctgaaaccagtcttcacaggcacatcgagaat
cacaacacccccgttactgtcattgcaccaaacgtcgttttacaaaccaccgagacagct
tcgaagccacctagcacaccatcgcaggttgacgacgacgaaaccgagtccgaggatgat
tccttcatgaatatggatactgtccgacaatatatgaccacgccgccaatcgatagcctc
cctaacttcagctgtcagccttgggaccaggacaaggagttcatgggcactctcgaatca
gactcgttccttgacggctttgttcttgaacatttgaataagctgcatttggaaaagtct
gcagagcaggaccatgataagaagatctactctgacaactatcatcattacctggacttt
actatgtcaaacgatcctgctgctgtaaagagccgtggaaagttctcggtctcgacaggc
attgaattcaccggcacggtgacccctgagccaaaacacgagggaagcggccgtgggcgt
cgtttcgcaactgaacgagacctcgaacgtgttctacaagcatcaatgcgcgaagacgaa
gaaagaagagagcgtgagcttcgaatgcagcaggaaaagtaccgcactgacaaggaagct
gtcatcccggatatgatttggacgcaggaagaaaaggacaatactaactatattgacaag
agtggatacacgcctgttgaccgattagtatcagcatggcgtgtcttgcctccggtcaat
aacttcaccgaggaagaggccggtctgttcgagaaaagatacttggaagcacccaagcaa
tggggcagagttgcggaagctatcccgcaccgtaacttcggcgcttgcatccagtattat
tacatgaacaagaagaacctcaacctgaaagagaaactcaagaagcagcctaagaggcgc
agaaagggtaaggggaagcaaaggtctagtgcactggtatcggaattgggcaacggcgac
ggagagacagaggaaaaccatgatacaggagagaacggtgagagaagacgaccgcgacga
gcggctgcgcctacttggggctttgaacaacccccaattgacacagaggcctcgacgccc
aatgctacacctggtaggcgtggaggttctgcaaaggttgatcatcccgaaaaagtggac
ggaagaaagagacgaagaggtcccaaggaaaaggaacccaaagcaccgaaatcaaaccag
actttggctgcggcaccagggcctgccaagggccgctcgaggtccaactcaagagctctc
aacacagatggcaccacgactcctttgccagttcctgaaggtcatcgtctcccaactcaa
ttcgagcagcacccagccgggatccagcctcccttctctgtgcagccacagcccatgcag
acattggaacgtcctccaccagttgcttccacgtccctctcggaggtaatggcagcaccg
tcacttcgacctgacccacctccacaacctgccatggctactttcaacttgactcaccag
tcatcagaacgtaaagcaccgactcaagcatctagttactggagtgtgtctgaatctaat
gacttcccacatctcctacgctcgttcggctcggactggacagctatcgcggcccacatg
ggctctaaaactgctgtcatggtgaagaattattatgttcgtcaaaaggatcaaggcaag
tccgaatgggagattattgtcagtgacgccgagaggaagaaacagtccggggagaaactg
ccagatccacctcaaccatcaacaggagggcgaggaaggagatacgacagctcagcagct
gcttctcggccccttgctgttgctccaggaattgaaatacatggggaaacaccacaaccc
aagatggaacctgccggtcaacctcctcgtggcccgcaattctcagcctttggaggagtt
cctatcgcacaggctcctgtccagcagcaaccaattgttcagtcacaacaacccattatc
aatcagcatcctaccgctcaaccagttactcaggttatgtcacctggcccaagacctttg
caagcccctgtacaacaacaatttagacttaacgaacgcgagcctgcagcacgcgtaccg
cttccacagaaagcctctgtcagacctcctggcgtggagccacgagagcaacggcctctg
gctgccgcacagccactgcagccgtctcgaaatgaggctgctatgatggaacacaacgct
cagatggaacgtcaaaagatggagatgcagatgcgtgaacaagagcaacgcgagttagct
cgacagtcagaaaggcaaactttacgtgtcaagcaggagcgcgaaatgacaccacagccc
catcattacgagccatatgctcatcaccgccaacaaggaagcctcggcggtcaaccattg
ccgaggccgctacaggagtctggtcgtcctcaatcctatggtcctcctgtgcagcagcaa
gctcctgttcagccagtgcgaaatctgatggaggaacaacccctcacacgctcgcctcag
atgggcacgcctaccagtcgtcccgtgtcttctcttcagcaacgaccctcttcaggctca
atgcacgatacatttggctcagttacaccccaatctggcactccagtccaaactccagca
gcagcacctcctcgtccccaagagcaacgtaagggaggtcttaatatcatgtcgctgctc
aatacggacgatactcctccaaaacccaagcgagtgaatgatgtcacaagcactcctaca
aggccctcgcccactcccccgccccg---------cagcggccgtccacttccagg----
--gccgccatcacaaattcggcgtgagccagaaccatactcgcccttcgctcgaggtacg
cctgtaatgccacctctcaagccaacttatgcggattctcctcagcccccgcacatgggc
acttcgagggcgtcgataggagtatcgcacgaagctgccgctgctgcagacccgcgagac
ttctataggcagaatccttatcagtctgcaaaccatagccgcacaaattcacctcaaggt
ggccatcgctaccctcccccaggcccccctcagtatcagaaccagggatatccaacgtca
tacgccaatacaggccagccagcacatgctggatcaccgggtggtcagtatggccaccct
cgttcacgagaagtcgcccagggtggtcgtgaaacttcttggccgtcgccggcccaacaa
ggtcatcccagcatgcaacagcccgccggctggtcatcgcaaccacctcccaacacatcg
caaccaccgccacaacaacagcagtggcctccgcaacatccttcgtccaaaccccaaaca
ccaggggcgtcatgggccgcatcacaaccaccttctcagccaccccctcaacaaggtcac
cacatgcccatgagagatgatggaagaggcccttactaccctggtggagcgagcatgcca
ccacagcaacatcagatgcagggtcgctatccaactccagtctcgcgtgggcctgagcag
gtg---cctcctcctgggcaagcataccctcgttatgcttctactcctggccctgggcag
ccacgagatcatagagaaatgcctggtcgtagctttacgcccgcgagttacgatgcacgt
gggccgccccctccagggggtcccatgtaccctggccatgatcctcgagatcccagagac
cctcgtgatcccagagacccccgtgatccaagggatccgcgagaaatgatgggaagagga
ggattgaggccacatgaatacgagagacatcaagattactataggagatga
>Fp86
---------------atggaactggaaaaggaaagggcacctttgatgtctcttc-----
------------------------------------------------------------
------------------------------------------------------------
-------gtccatcgccgcgcgatcgctcacccgaccgatttgatagaggcgctcagtat
cccgacggtgacagacgccgaccgtctgaagttcgaacaggcaatggcggctttcctccc
aaccgcgactttggcgacccattgcggcgcgagcctcctcgcggcccaaaagccttgatc
gacgcaccgagtggaccccgtggcggagggttcggaggggattttagaggtcggggtcgg
gggcgcggtcgcggatggtcttcaagggacgatagccgagatcggggtcgagacagggac
atggactttcgtgatcgttaccgcgatgaccgaagccgtgagcgtgatcgcgatagggag
tggcgcgagcctagagatttccgttcacgtcgctctcctatcggccgcgcaagatcacct
aatcgagacttccgagatagagaccgtgatggacctctgggcgtagacgcagataggtcc
aggcgcggttctcgagatggggggccgccctctgcaggatcatcatcttctgatccccag
tttaacatggcgccttatcctcgtggcggaggtttccatcgaggacgtgggcgaggaaga
ggagattggacttcggaaagagggcgcggacgaggaccatatatggacgataggggtgat
cgctacccacgaagtcggtctcaagagggtcgatggggtagggatcgtgatgatagagat
cgcatggagcgaatggatcgttatgctgacccagagacccgacacag---ccgagacgaa
cgtggagacaatcgagatcgcgaattgttcagaaacaaaatggaagctcgcgccaacgca
ggtcacgactcaggactgtctagtaaggaagtgtcgccgcctcctcctgttgtaccatct
gctcctacctttggatcttcgatcagccgagggctgagcataggagaggggtatgtttcc
gccagcgctgccacgaagataccgcctaccgcaccccgcgcttttggcgatcggcctccg
tcagctggacatgatccagctatgcctcc------catgggcatgggtaagccgatgatg
catgatggtccttcgattccagtcggccctcgagtccagcaacctcctcccccaagacct
tccagcaagcaatggatcaaccctaaccttaaaaaggcaccggattcgccaaagatgatg
agatccccgagttttgtacagcagcgaccggctatacgacgtggtagttctcagtacgat
cattataatgaggatgagaggcgaccgcgtagtagcgatgcaaagtcagacactcattat
gacaatcgggctcggtccaattatagcgcggagccaggagaaatcaccgtcaaatccgag
cgagaatctcaatctgcaagagcatcaatcgacagagacacacggcctatcaatgcttct
aggcgggattcttatcgctctggtccatcgcctaccatggagaacatgcccagattcagc
caggtatctgaggatcgtgcaagagagatgagagaacctcccaaagaagcccccaaagaa
gcccctaaagaagcccctaaggaatcgccaaagcggaagcgtgttcgaccagttatcaag
gtggtcaggtttgaagtcccccctaaaccagagcctgtggaacagaactcggaatccgat
gacgacgacgacatggccgactactttgacatggaaattgggaaaacggaggctgaattg
agcaaacttgaggggccgaagttgcctactcaggtcatggctcggtttgcggctctttct
catggatctatggtcaagattgtcggggaacaggatggactgctcaggatggtagaagag
ctccccgaggcggcaaacaagcttgtcgttgagaaaatcaaggaacctgcacctgacgaa
gaacatgaaaaggcggacgtggaaatggcaaatacttccgaaaatgcaaacgaagtcaag
tccgaaccaccgcagcagccacaccaggaagacatggagttggagccggagcctgagatt
catgtcaggggttcggaggaaccagatgttgagccggtcccgaagccattgcctgaaatc
accaaagagccgacagagcaggttatcgaacagtctatcgacaaacccgagaaatccgtg
gaatccaccgagaacactgctaagaaacccggagagagacagagcgttgaatctgtcgcg
cagcttgacaagagacca------------------gcccacgaggatgtagaagaaaat
tttaacgagaagcctcttgagaaacttgccgcgaagcctgtcgaggatattgttgaggat
gctgcacagcagcctgttgaggaaaccggcaaacaagaacctattgcatcagcacttgaa
cccgagattgatgaaatggatgttgacgaacctgccgtcgaggctgcaccagccgcgtcc
gggacctcgatgcctgttgctgacagagaagttgaagatccaactcctgcgacacctgaa
actgccatcaaggaacttccagttgaacctatggagattagcgacatgactttacgcaca
gtcaaagaatctcctgtggagaaaccaaaagatgacaactcaagtgagatgcccgtcgac
gcccgtcccgaaacaccctcgcaggtacagaaagagggattagatgatactccttccggg
acagccacagggaagcacgaccaaaatgttatcaaaactccagtgaaagttcctgccgaa
cctcaaatcgagactcctgcaaacaagtctgaaaccagtcttcacaggcacatcgagaat
cacaacacccccgttactgtcattgcaccaaacgtcgttttacaaaccaccgagacagct
tcgaagccacctagcacaccatcgcaggttgacgacgacgaaaccgagtccgaggatgat
tccttcatgaatatggatactgtccgacaatatatgaccacgccgccaatcgatagcctc
cctaacttcagctgtcagccttgggaccaggacaaggagttcatgggcactctcgaatca
gactcgttccttgacggctttgttcttgaacatttgaataagctgcatttggaaaagtct
gcagagcaggaccatgataagaagatctactctgacaactatcatcattacctggacttt
actatgtcaaacgatcctgctgctgtaaagagccgtggaaagttctcggtctcgacaggc
attgaattcaccggcacggtgacccctgagccaaaacacgagggaagcggccgtgggcgt
cgtttcgcaactgaacgagacctcgaacgtgttctacaagcatcaatgcgcgaagacgaa
gaaagaagagagcgtgagcttcgaatgcagcaggaaaagtaccgcactgacaaggaagct
gtcatcccggatatgatttggacgcaggaagaaaaggacaatactaactatattgacaag
agtggatacacgcctgttgaccgattagtatcagcatggcgtgtcttgcctccggtcaat
aacttcaccgaggaagaggccggtctgttcgagaaaagatacttggaagcacccaagcaa
tggggcagagttgcggaagctatcccgcaccgtaacttcggcgcttgcatccagtattat
tacatgaacaagaagaacctcaacctgaaagagaaactcaagaagcagcctaagaggcgc
agaaagggtaaggggaagcaaaggtctagtgcactggtatcggaattgggcaacggcgac
ggagagacagaggaaaaccatgatacaggagagaacggtgagagaagacgaccgcgacga
gcggctgcgcctacttggggctttgaacaacccccaattgacacagaggcctcgacgccc
aatgctacacctggtaggcgtggaggttctgcaaaggttgatcatcccgaaaaagtggac
ggaagaaagagacgaagaggtcccaaggaaaaggaacccaaagcaccgaaatcaaaccag
actttggctgcggcaccagggcctgccaagggccgctcgaggtccaactcaagagctctc
aacacagatggcaccacgactcctttgccagttcctgaaggtcatcgtctcccaactcaa
ttcgagcagcacccagccgggatccagcctcccttctctgtgcagccacagcccatgcag
acattggaacgtcctccaccagttgcttccacgtccctctcggaggtaatggcagcaccg
tcacttcgacctgacccacctccacaacctgccatggctactttcaacttgactcaccag
tcatcagaacgtaaagcaccgactcaagcatctagttactggagtgtgtctgaatctaat
gacttcccacatctcctacgctcgttcggctcggactggacagctatcgcggcccacatg
ggctctaaaactgctgtcatggtgaagaattattatgttcgtcaaaaggatcaaggcaag
tccgaatgggagattattgtcagtgacgccgagaggaagaaacagtccggggagaaactg
ccagatccacctcaaccatcaacaggagggcgaggaaggagatacgacagctcagcagct
gcttctcggccccttgctgttgctccaggaattgaaatacatggggaaacaccacaaccc
aagatggaacctgccggtcaacctcctcgtggcccgcaattctcagcctttggaggagtt
cctatcgcacaggctcctgtccagcagcaaccaattgttcagtcacaacaacccattatc
aatcagcatcctaccgctcaaccagttactcaggttatgtcacctggcccaagacctttg
caagcccctgtacaacaacaatttagacttaacgaacgcgagcctgcagcacgcgtaccg
cttccacagaaagcctctgtcagacctcctggcgtggagccacgagagcaacggcctctg
gctgccgcacagccactgcagccgtctcgaaatgaggctgctatgatggaacacaacgct
cagatggaacgtcaaaagatggagatgcagatgcgtgaacaagagcaacgcgagttagct
cgacagtcagaaaggcaaactttacgtgtcaagcaggagcgcgaaatgacaccacagccc
catcattacgagccatatgctcatcaccgccaacaaggaagcctcggcggtcaaccattg
ccgaggccgctacaggagtctggtcgtcctcaatcctatggtcctcctgtgcagcagcaa
gctcctgttcagccagtgcgaaatctgatggaggaacaacccctcacacgctcgcctcag
atgggcacgcctaccagtcgtcccgtgtcttctcttcagcaacgaccctcttcaggctca
atgcacgatacatttggctcagttacaccccaatctggcactccagtccaaactccagca
gcagcacctcctcgtccccaagagcaacgtaagggaggtcttaatatcatgtcgctgctc
aatacggacgatactcctccaaaacccaagcgagtgaatgatgtcacaagcactcctaca
aggccctcgcccactcccccgccccg---------cagcggccgtccacttccagg----
--gccgccatcacaaattcggcgtgagccagaaccatactcgcccttcgctcgaggtacg
cctgtaatgccacctctcaagccaacttatgcggattctcctcagcccccgcacatgggc
acttcgagggcgtcgataggagtatcgcacgaagctgccgctgctgcagacccgcgagac
ttctataggcagaatccttatcagtctgcaaaccatagccgcacaaattcacctcaaggt
ggccatcgctaccctcccccaggcccccctcagtatcagaaccagggatatccaacgtca
tacgccaatacaggccagccagcacatgctggatcaccgggtggtcagtatggccaccct
cgttcacgagaagtcgcccagggtggtcgtgaaacttcttggccgtcgccggcccaacaa
ggtcatcccagcatgcaacagcccgccggctggtcatcgcaaccacctcccaacacatcg
caaccaccgccacaacaacagcagtggcctccgcaacatccttcgtccaaaccccaaaca
ccaggggcgtcatgggccgcatcacaaccaccttctcagccaccccctcaacaaggtcac
cacatgcccatgagagatgatggaagaggcccttactaccctggtggagcgagcatgcca
ccacagcaacatcagatgcagggtcgctatccaactccagtctcgcgtgggcctgagcag
gtg---cctcctcctgggcaagcataccctcgttatgcttctactcctggccctgggcag
ccacgagatcatagagaaatgcctggtcgtagctttacgcccgcgagttacgatgcacgt
gggccgccccctccagggggtcccatgtaccctggccatgatcctcgagatcccagagac
cctcgtgatcccagagacccccgtgatccaagggatccgcgagaaatgatgggaagagga
ggattgaggccacatgaatacgagagacatcaagattactataggagatga
>Fvenenatum.busco
atggg-------------------------------------------------------
------------------------------------------------------------
------------------------------------------------------------
-----------atcgccgcgcgatcgctcacccgaccgattcgacagaggcgctcagtac
cccgacggtgacagacgccgaccgtctgaagctcgagcaggcaatggcggctttcctccc
aaccgtgactttggcgacccattgcggcgcgagcctcctcgcggcccaaaagctttgatc
gacgcacctagtggaccccgtggcggaggatttggaggagaatttagaggtcggggtcga
gggcgcggtcgcggatggtcttcaagggacgatagccgagatcggggtcgagacagggac
atggactttcgtgatcgttatcgcgatgaccgaagccgtgagcgtgatcgcgagagggag
tggcgtgagcctagagatttccgatcacgtcgttctcccatcggtcgcgcaagatcgcct
aatcgagacttccgagatagagaccgtgatggacctctgggtgtagacgcagataggtcc
aggcgcggctctcgagatgggggaccgccttctgcaggatcatcatcttctgatccccaa
ttcaacatggcgccttatcctcgcggtggaggttttcatcgaggacgtgggcgaggaaga
ggagattggacttcagaaagagggcgtggacgaggaccatatatggacgataggggcgac
cgctacccacgaagtcggtctcaagagggtcgatggggtagggaccgtgatgatagagac
cgcatggaacgcatggatcgttatgctgacccagaggcccgacacaacatccgagacgaa
cgcggagacaatcgagatcgcgaattgttcagaaacaagatggaagctcgcgccaacgct
ggtcatgattcaggactctctagtaaagaagtgtcgccgccgcctcctgttgtgccatct
gctcccacctttggatcttcggttagccgagggctaagtatgggagagggatatgtttcc
gccagcgctgccacgaagataccacctaccgcaccccgggctttcggcgatcggccgccc
tcagctggacatgatccagctatgcctcccgtgggcatgggcatgggcaaggcaatgatg
catgatggcccttcgatcccggtcggccctcgagcccagcaacctcctcctccaagacct
tccagcaagcaatggatcaacccaaaccttaaaaaggtacccgattcgccaaagatgatg
agatccccgagttttgtacagcagcgaccggctatgcgacgtggtagttctcagtacgat
cattataacgaggatgagagacgaccgcgtagtagcgatgcaaaatcagacactcattat
gacaaccgggctcggtctaattacagcgcggagccaggagaaatcaccgtcaaatccgag
cgagaatctcaatcagcaagagcatcaatcgacagagacacacgacctattaatgcttct
aggcgggattcttatcgttctggtccatcgcctaccatggagaacatgcccagattcagc
caggtatccgaggatcgcgcgagggagatgagagaaccccccaaagaag-----------
-------------------------caccaaagcggaagcgtgttcgaccagctatcaag
gtggtcaggtttgaagtcccccttaaaccagcgcccgtggaacagaactcggaatccgat
gacgacgacgacatggccgactactttgacatggaaattgggaaaacggaggctgaactg
agtaagcttgaggggccgaagttgccaactcgggtcatggctcggtttgcggctctttct
cacgggtctatggttaagattgtcggggaacaggatgaactgctcaggatggtggaagag
cttcccgaggcggcaaacaagcttgtcgttgagaaaaccaaggaacccatacctgatgaa
gaagatgaaaagtcggacgtggaaatggcaaatacttccgaaaatgccaatgaagtcaag
tccgaaccaccacagcagccacatcaggaagacatggaactggagccggagcctgagatt
catgtcagaggatcggaggaacccgatgttgagccggccccgaagccattgcccgaggtc
accaaagagccgactgagcaagttattgaacagtctatcgacaaacccgagaaatccgta
gaatccaccgagaaaactactgagaaacccgcccagagacagagtgacgaatctgtcgag
cagcctgacaagaaaccagcacagcaggccgaccatgcccacaaggatctggaaggaaat
tctaatgagaagcctgttgaggaacttgccgcgaagcctgtc------------gaggat
gttgcacagcagcctgttgaggaaaccgccaaacaaggacctattgcatcagcacttaaa
ccggaggttgatgaaatggatgttgacgagcctgccgtcgaggctgcaccagtcgcgtcc
gagacctcgatgcctgatactgacagagaagtcagagatcccattcctgcgacacctgaa
actgccatcaaggagcttccagttgaacctatggagattagcgacatgactttacgcacc
gtcaaggaatctgcagtggaaaaaccaaaagatgagaaactaagtgagatgcccgtggat
gctcgtcccgaaacaccctcgcaagtacagaaagagagatcgaatgatactccttcagga
acatccccaggaaagcgcgacgagactgctgtcgaaactccagtgagggttcctgccgaa
cctcaagtcgagacacctgcaaacaagtctgaagccagccttcacaggcacatcgagggc
gacaacacccctgttactgttattgcaccaaacgttgttttgcaaaccaccgagacagct
tcgaagccacccagcacaccatcgcaggttgacgacgacgaaaccgagtccgaggatgac
tctttcatgaatgttgatactgtccgacaatatatgaccacgccgccaatcgataccctt
cctaacttcagctgtcaaccttgggaccaggacaaggagtttatggacactcttgaatca
gactcgttccttgacggctttgttcttgagcatttggataagctgcatttggaaaagtct
gcggaacaggaccacgataagaagatctactcggacaattatcaccagtacttggacttt
actatgtcaaacgatcctgctgctgtaaagagtcgtggaaagttctctgtttcgacaggc
attgaattcaccggcacggtgactcctgaaccaaaacacgagggaagtggccgtgggcgt
cgtttcgcaaccgagcgagacctggaacgtgttctacaagcatcgatgcgcgaagacgaa
gagagaagagaacgtgagctccgaatgcagcaggaaaagtaccgcacggacaaggaagct
atcatcccagatatgatgtggacgcaggaagaaaaggacaataccaattacattgacaag
agtggatacacgcctgttgaccgattggtatcagcatggcgtgtcttgcctccggttaat
aacttcaccgaggaagaggccagtctgttcgagaaaagatacttggaggcacccaagcaa
tggggcagagttgcggaagctatcccgcaccgtaactttggctcttgcatccagtattat
tacatgaacaagaagaacctcaacctgaaagagaaactcaagaagcagcctaagaggcgc
agaaagggtaaggcgaagcaaaggtctagtgcactggtatcggaattgggcaacggcgac
ggagagacagaggaaaaccacgatacaggagagaatggagagagaaggcgaccacgacga
gcggctgcgcctacatggggctttgaacaacctccaatcgacacagaggcctcgacgccc
aatgctacacctgggagacgcggaggttctgcaaaggtcgatcatcccgaaaaggtggac
ggaagaaagagacgaagaggtcccaaggaaaaggaacccaaagcgccgaaatcaaaccag
actttggctgcggcaccaggacctgccaagggccgctcgagatccaactcaagagcactc
aacacagatggtaccacgactcctttgccgattgctgaaggtcatcgtctgccatctcag
ttcgagcagcacccggccgggatccagcctcctttctctgtacagcaacagcccatacag
actttagaacgtcctccaccagttgcctccacgtcactctcggaggtaatggcagcaccg
tcacttcgacctgacccacctcctcagcctgcaatggctactttcaacttgactccccag
tcatcagagcgtaaagcaccaactcaagcatctagttactggagtgtgtctgaatctaat
gacttcccacatctcctgcgctcgttcggctcggactggacagctatcgcagctcacatg
ggctctaaaacggctgtcatggtgaagaattattatgtccggcaaaaggatcaaggcaag
tccgaatgggagattattgttaatgacgccgagaggaagaaacagtctggggagaaactg
ccagacccacctcagccatcaacaggagggcgtggaaggagatacgacagctcagcagct
gcttcccggccccttgctgttgccccaggaattgaaatgcttggtgaagcaccacaaccc
aagatggagcctgctggtcagcctcctggtggtccgcaattctcaaactttggaggagtt
cctatcgcacaggctcctatccagcagcagccaattgttcagtcacaacaacccattatc
aatcagcatcctaccgctcaaccagttactcaggttatgtcacctggcccaagacctttg
caagcccctgt---acaacaatttagactaaacgaacgcgagcctgcagcacgcgtgcct
cttccacagaaagcctcttccagacctcctggcgtggagcaacgagagcaacggcctctg
gctgccgcacaaccactacagccgtctcgtaacgaggctgctatgatggaacacaacgct
cagatggaacgtcaaaagatggagatgcagatgcgagaacaagagcaacgcgagctagct
cgacagtcagaaaggcaaactttacgtgtcaagcaggagcgcgagatgacaccgcagcct
catcattacgagccgtattctcatcaccgccaacaatcaagcctcggtggtcagccattg
tcgagaccaccacaggaatctggtcgtcctcaatcgtatggtcctcctgtgcagcagcaa
gctcctgttcagccagtgcgaaacctgatgggcgagcaaccccaggcgcgctcgcctcag
atgggcacgcctactagtcgccctgtgtcttctctccagcagcgaccgtcttcaggctca
atgcacgatacatttggctcaattacacctcagtctggcactccagtccaaactccagca
gcagcacctcctcgtcctccagagcctcgcaagggaggtctcaacatcatgtcgctgctc
aat---gacgatcctcctccacagcccaagcgggtgaacgatgtgacaagcactcctaca
aggccgtcgcccactcctccaccccaaaccagcatgagtggccgtccacttccaggacca
gcaccgccatcacaaattcggcgggagccagaaccatactcacccttcgctcgaggtaca
ccatcaatgccacctctcaagccaacttatgcagattctccccagcccccgcacatgggc
acttcgagggcgtcgataggagtatcgcacgaagctgccgtcgccgcagacccgcgagac
ttctacaggcagaacccttaccagtctgcaaaccatagccgcacaaactcacctcaaggt
ggccaccgctaccctcccccaggcccccctcagtatcagaatcagggatacccaacatca
tacgccaatacaggtcagccagcacacgctggatcaccgggtggtcagtatggccaccct
cgttcacgagaagtcacccaaggtggccgtgaaacttcatggccatcaccagcccaacaa
ggtcatcccggcatgcaacagcccaccggttggtcatcgcaaccacctcccaacacatca
caaccaccgccgcagcaa---cagtggcctcctcaacatccttcgtccaaaccccaaaca
ccaggaccgtcttgggctgcatcccagccaccttctcagccaccacctcagcaaggacat
cacatgcccatgagagatgatggaagaggcccttactacccaggtggagctagcatgcca
ccacagcaacatcagatgcagggtcgctatccacctccagtctcacgtgggcctgaacag
gtg------cctcctgggcaagcataccctcgttatgcttctactcctggccctgggcag
ccacgagatcatagagaaatgcctggtcgcagctttacgcctgcgggctatgatgcacgt
ggaccgcctcctccaggaggtcctgtctacgctggccatgatcctcgagatcctagagac
cctcgtgatcccagagatccccgagatccaagggatccacgagacatgataggaagagga
ggattgagaccgcatgaatacgagagacatccagattactatagaagatga
