# Supplementary material for: Apicidin biosynthesis is linked to accessory chromosomes in Fusarium poae isolates
Source: BMC Genomics. 2021 Aug 4;22:591. doi: 10.1186/s12864-021-07617-y (PMC8340494; doi:10.1186/s12864-021-07617-y)
Supplement: Supplementary file 17 — Additional file 17. Compressed folder containing alignments for each of the 4141 orthologs used in BUSCO analysis. [file 12864_2021_7617_MOESM17_ESM.zip › Fven2_nt_MAFFT/24592at5125_nt.mafft.fasta]

>Fp105
atgtcagcgatctataacctcgaaccgcaacctacagcgtcagtcatcatccacaccacc
cgaggcgaactctcggtcgagttgttcgccaaacaagcgccgttgacatgtcgcaacttc
ttacaactagcccttgatggctactacgataacactatgttccatcgattggtccctggc
ttcattctacaaggaggtgatcccacgggtactggcaacggcggagagtcgatatatgat
ggaggcgcattcagtggcgatctggacccttggcctatggaccagcgcatgggcaagaac
gcaggaccaacaggaatcaatttcaaggatgagttccattcgcgtctcaaattcaatcgc
cgaggtctgctgggttccgcaaacgaatcgcgtccggatacaaacggcagtcagttcttc
ttcactctcgacacagccgaggaattgaatggaaagaacaccatgtttggacgaatcgct
ggcgatacggtctacaatttggcgaaaatgggcgaaggcgaagtggatgaagctacagaa
cgcccaacctacccggtcaagatcgagcgcatagaaatactggttaatcctttcgaagat
atgaagaagcgatctcgagttgctgtcatcgcgccgtccaaaacggccacaaccaaagac
aagaagaaaaagcgaaaaggaggcaaacaactactgagctttggcgacgacgaaggtgac
gatgacatgcctgtgctgaagaagaagaaatttgatcccaggatcgttatggaagctccg
gaggaagctccggagcgagacgaggttcgcagcaaaccagcaaaggccaagaaggaacga
gcatcggaaaagatagtgccaatcgttgaagaagac------aaagataaggattcggat
caggccacccgccgtgagccacccaaggaggttcggcaaaagtctgccccacctgtcaat
atggagatcaaggacgaatcacccgagccggaggccccccgaaagacagcactggagcga
gccaatgaagagatggcggcgctcaaggcatcaatgcgacggacgatacactcagaagaa
cctgcgaaggaaaagaagaagtctgcgctagaatctatgatccccgaaacatcaatcagg
ggacgaaaacgaaggccaggggctgttaatacttcagcagcggaagacgccaaagcgctt
cgaacgcttaaagccttccagtcaagactggagaaggcacctccagagaaagagactgaa
tcagcggcccgtgaaactaccaaggaaaggggagacg---------------cgcaagct
ggggacgaggaagctgagttgtgtgatctgcactttatcgcaaattgccaaagctgcacg
tcatgggataagcaagagaaggacgagagtgacgacgagggttggatgtcgcatgctctc
agctttgcggcggataagctgggtaaggacctaagcaaccgtagaaaggcggaggaggaa
ctcgttgtgattgatccgcgcgagaaggctcggactctcaaggatgagaagaaggcagcc
agggatgcacgacaaggaaactcgggtcgagcgtgggatcaagcacgagatgcagcaagg
aacgccaagatggcacaagccgcctcgcttgcaggacgcggagcaaaatga
>Fp108
atgtcagcgatctataacctcgaaccgcaacctacagcgtcagtcatcatccacaccacc
cgaggcgaactctcggtcgagttgttcgccaaacaagcgccgttgacatgtcgcaacttc
ttacaactagcccttgatggctactacgataacactatgttccatcgattggtccctggc
ttcattctacaaggaggtgatcccacgggtactggcaacggcggagagtcgatatatgat
ggaggcgcattcagtggcgatctggacccttggcctatggaccagcgcatgggcaagaac
gcaggaccaacaggaatcaatttcaaggatgagttccattcgcgtctcaaattcaatcgc
cgaggtctgctgggttccgcaaacgaatcgcgtccggatacaaacggcagtcagttcttc
ttcactctcgacacagccgaggaattgaatggaaagaacaccatgtttggacgaatcgct
ggcgatacggtctacaatttggcgaaaatgggcgaaggcgaagtggatgaagctacagaa
cgcccaacctacccggtcaagatcgagcgcatagaaatactggttaatcctttcgaagat
atgaagaagcgatctcgagttgctgtcatcgcgccgtccaaaacggccacaaccaaagac
aagaagaaaaagcgaaaaggaggcaaacaactactgagctttggcgacgacgaaggtgac
gatgacatgcctgtgctgaagaagaagaaatttgatcccaggatcgttatggaagctccg
gaggaagctccggagcgagacgaggttcgcagcaaaccagcaaaggccaagaaggaacga
gcatcggaaaagatagtgccaatcgttgaagaagac------aaagataaggattcggat
caggccacccgccgtgagccacccaaggaggttcggcaaaagtctgccccacctgtcaat
atggagatcaaggacgaatcacccgagccggaggccccccgaaagacagcactggagcga
gccaatgaagagatggcggcgctcaaggcatcaatgcgacggacgatacactcagaagaa
cctgcgaaggaaaagaagaagtctgcgctagaatctatgatccccgaaacatcaatcagg
ggacgaaaacgaaggccaggggctgttaatacttcagcagcggaagacgccaaagcgctt
cgaacgcttaaagccttccagtcaagactggagaaggcacctccagagaaagagactgaa
tcagcggcccgtgaaactaccaaggaaaggggagacg---------------cgcaagct
ggggacgaggaagctgagttgtgtgatctgcactttatcgcaaattgccaaagctgcacg
tcatgggataagcaagagaaggacgagagtgacgacgagggttggatgtcgcatgctctc
agctttgcggcggataagctgggtaaggacctaagcaaccgtagaaaggcggaggaggaa
ctcgttgtgattgatccgcgcgagaaggctcggactctcaaggatgagaagaaggcagcc
agggatgcacgacaaggaaactcgggtcgagcgtgggatcaagcacgagatgcagcaagg
aacgccaagatggcacaagccgcctcgcttgcaggacgcggagcaaaatga
>Fp118
atgtcagcgatctataacctcgaaccgcaacctacagcgtcagtcatcatccacaccacc
cgaggcgaactctcggtcgagttgttcgccaaacaagcgccgttgacatgtcgcaacttc
ttacaactagcccttgatggctactacgataacactatgttccatcgattggtccctggc
ttcattctacaaggaggtgatcccacgggtactggcaacggcggagagtcgatatatgat
ggaggcgcattcagtggcgatctggacccttggcctatggaccagcgcatgggcaagaac
gcaggaccaacaggaatcaatttcaaggatgagttccattcgcgtctcaaattcaatcgc
cgaggtctgctgggttccgcaaacgaatcgcgtccggatacaaacggcagtcagttcttc
ttcactctcgacacagccgaggaattgaatggaaagaacaccatgtttggacgaatcgct
ggcgatacggtctacaatttggcgaaaatgggcgaaggcgaagtggatgaagctacagaa
cgcccaacctacccggtcaagatcgagcgcatagaaatactggttaatcctttcgaagat
atgaagaagcgatctcgagttgctgtcatcgcgccgtccaaaacggccacaaccaaagac
aagaagaaaaagcgaaaaggaggcaaacaactactgagctttggcgacgacgaaggtgac
gatgacatgcctgtgctgaagaagaagaaatttgatcccaggatcgttatggaagctccg
gaggaagctccggagcgagacgaggttcgcagcaaaccagcaaaggccaagaaggaacga
gcatcggaaaagatagtgccaatcgttgaagaagac------aaagataaggattcggat
caggccacccgccgtgagccacccaaggaggttcggcaaaagtctgccccacctgtcaat
atggagatcaaggacgaatcacccgagccggaggccccccgaaagacagcactggagcga
gccaatgaagagatggcggcgctcaaggcatcaatgcgacggacgatacactcagaagaa
cctgcgaaggaaaagaagaagtctgcgctagaatctatgatccccgaaacatcaatcagg
ggacgaaaacgaaggccaggggctgttaatacttcagcagcggaagacgccaaagcgctt
cgaacgcttaaagccttccagtcaagactggagaaggcacctccagagaaagagactgaa
tcagcggcccgtgaaactaccaaggaaaggggagacg---------------cgcaagct
ggggacgaggaagctgagttgtgtgatctgcactttatcgcaaattgccaaagctgcacg
tcatgggataagcaagagaaggacgagagtgacgacgagggttggatgtcgcatgctctc
agctttgcggcggataagctgggtaaggacctaagcaaccgtagaaaggcggaggaggaa
ctcgttgtgattgatccgcgcgagaaggctcggactctcaaggatgagaagaaggcagcc
agggatgcacgacaaggaaactcgggtcgagcgtgggatcaagcacgagatgcagcaagg
aacgccaagatggcacaagccgcctcgcttgcaggacgcggagcaaaatga
>Fp122
atgtcagcgatctataacctcgaaccgcaacctacagcgtcagtcatcatccacaccacc
cgaggcgaactctcggtcgagttgttcgccaaacaagcgccgttgacatgtcgcaacttc
ttacaactagcccttgatggctactacgataacactatgttccatcgattggtccctggc
ttcattctacaaggaggtgatcccacgggtactggcaacggcggagagtcgatatatgat
ggaggcgcattcagtggcgatctggacccttggcctatggaccagcgcatgggcaagaac
gcaggaccaacaggaatcaatttcaaggatgagttccattcgcgtctcaaattcaatcgc
cgaggtctgctgggttccgcaaacgaatcgcgtccggatacaaacggcagtcagttcttc
ttcactctcgacacagccgaggaattgaatggaaagaacaccatgtttggacgaatcgct
ggcgatacggtctacaatttggcgaaaatgggcgaaggcgaagtggatgaagctacagaa
cgcccaacctacccggtcaagatcgagcgcatagaaatactggttaatcctttcgaagat
atgaagaagcgatctcgagttgctgtcatcgcgccgtccaaaacggccacaaccaaagac
aagaagaaaaagcgaaaaggaggcaaacaactactgagctttggcgacgacgaaggtgac
gatgacatgcctgtgctgaagaagaagaaatttgatcccaggatcgttatggaagctccg
gaggaagctccggagcgagacgaggttcgcagcaaaccagcaaaggccaagaaggaacga
gcatcggaaaagatagtgccaatcgttgaagaagac------aaagataaggattcggat
caggccacccgccgtgagccacccaaggaggttcggcaaaagtctgccccacctgtcaat
atggagatcaaggacgaatcacccgagccggaggccccccgaaagacagcactggagcga
gccaatgaagagatggcggcgctcaaggcatcaatgcgacggacgatacactcagaagaa
cctgcgaaggaaaagaagaagtctgcgctagaatctatgatccccgaaacatcaatcagg
ggacgaaaacgaaggccaggggctgttaatacttcagcagcggaagacgccaaagcgctt
cgaacgcttaaagccttccagtcaagactggagaaggcacctccagagaaagagactgaa
tcagcggcccgtgaaactaccaaggaaaggggagacg---------------cgcaagct
ggggacgaggaagctgagttgtgtgatctgcactttatcgcaaattgccaaagctgcacg
tcatgggataagcaagagaaggacgagagtgacgacgagggttggatgtcgcatgctctc
agctttgcggcggataagctgggtaaggacctaagcaaccgtagaaaggcggaggaggaa
ctcgttgtgattgatccgcgcgagaaggctcggactctcaaggatgagaagaaggcagcc
agggatgcacgacaaggaaactcgggtcgagcgtgggatcaagcacgagatgcagcaagg
aacgccaagatggcacaagccgcctcgcttgcaggacgcggagcaaaatga
>Fp125
atgtcagcgatctataacctcgaaccgcaacctacagcgtcagtcatcatccacaccacc
cgaggcgaactctcggtcgagttgttcgccaaacaagcgccgttgacatgtcgcaacttc
ttacaactagcccttgatggctactacgataacactatgttccatcgattggtccctggc
ttcattctacaaggaggtgatcccacgggtactggcaacggcggagagtcgatatatgat
ggaggcgcattcagtggcgatctggacccttggcctatggaccagcgcatgggcaagaac
gcaggaccaacaggaatcaatttcaaggatgagttccattcgcgtctcaaattcaatcgc
cgaggtctgctgggttccgcaaacgaatcgcgtccggatacaaacggcagtcagttcttc
ttcactctcgacacagccgaggaattgaatggaaagaacaccatgtttggacgaatcgct
ggcgatacggtctacaatttggcgaaaatgggcgaaggcgaagtggatgaagctacagaa
cgcccaacctacccggtcaagatcgagcgcatagaaatactggttaatcctttcgaagat
atgaagaagcgatctcgagttgctgtcatcgcgccgtccaaaacggccacaaccaaagac
aagaagaaaaagcgaaaaggaggcaaacaactactgagctttggcgacgacgaaggtgac
gatgacatgcctgtgctgaagaagaagaaatttgatcccaggatcgttatggaagctccg
gaggaagctccggagcgagacgaggttcgcagcaaaccagcaaaggccaagaaggaacga
gcatcggaaaagatagtgccaatcgttgaagaagac------aaagataaggattcggat
caggccacccgccgtgagccacccaaggaggttcggcaaaagtctgccccacctgtcaat
atggagatcaaggacgaatcacccgagccggaggccccccgaaagacagcactggagcga
gccaatgaagagatggcggcgctcaaggcatcaatgcgacggacgatacactcagaagaa
cctgcgaaggaaaagaagaagtctgcgctagaatctatgatccccgaaacatcaatcagg
ggacgaaaacgaaggccaggggctgttaatacttcagcagcggaagacgccaaagcgctt
cgaacgcttaaagccttccagtcaagactggagaaggcacctccagagaaagagactgaa
tcagcggcccgtgaaactaccaaggaaaggggagacg---------------cgcaagct
ggggacgaggaagctgagttgtgtgatctgcactttatcgcaaattgccaaagctgcacg
tcatgggataagcaagagaaggacgagagtgacgacgagggttggatgtcgcatgctctc
agctttgcggcggataagctgggtaaggacctaagcaaccgtagaaaggcggaggaggaa
ctcgttgtgattgatccgcgcgagaaggctcggactctcaaggatgagaagaaggcagcc
agggatgcacgacaaggaaactcgggtcgagcgtgggatcaagcacgagatgcagcaagg
aacgccaagatggcacaagccgcctcgcttgcaggacgcggagcaaaatga
>Fp13r
atgtcagcgatctataacctcgaaccgcaacctacagcgtcagtcatcatccacaccacc
cgaggcgaactctcggtcgagttgttcgccaaacaagcgccgttgacatgtcgcaacttc
ttacaactagcccttgatggctactacgataacactatgttccatcgattggtccctggc
ttcattctacaaggaggtgatcccacgggtactggcaacggcggagagtcgatatatgat
ggaggcgcattcagtggcgatctggacccttggcctatggaccagcgcatgggcaagaac
gcaggaccaacaggaatcaatttcaaggatgagttccattcgcgtctcaaattcaatcgc
cgaggtctgctgggttccgcaaacgaatcgcgtccggatacaaacggcagtcagttcttc
ttcactctcgacacagccgaggaattgaatggaaagaacaccatgtttggacgaatcgct
gacgatacggtctacaatttggcgaaaatgggcgaaggcgaagtggatgaagctacagaa
cgcccaacctacccggtcaagatcgagcgcatagaaatactggttaatcctttcgaagat
atgaagaagcgatctcgagttgctgtcatcgcgccgtccaaaacggccacaaccaaagac
aagaagaaaaagcgaaaaggaggcaaacaactactgagctttggcgacgacgaaggtgac
gatgacatgcctgtgctgaagaagaagaaatttgatcccaggatcgttatggaagctccg
gaggaagctccggagcgagacgaggttcgcagcaaaccagcaaaggccaagaaggaacga
gcatcggaaaagatagtgccaatcgttgaagaagac------aaagataaggattcggat
caggccacccgccgtgagccacccaaggaggttcggcaaaagtctgccccacctgtcaat
atggagatcaaggacgaatcacccgagccggaggccccccgaaagacagcactggagcga
gccaatgaagagatggcggcgctcaaggcatcaatgcgacggacgatacactcagaagaa
cctgcgaaggaaaagaagaagtctgcgctagaatctatgatccccgaaacatcaatcagg
ggacgaaaacgaaggccaggggctgttaatacttcagcagcggaagacgccaaagcgctt
cgaacgcttaaagccttccagtcaagactggagaaggcacctccagagaaagagactgaa
tcagcggcccgtgaaactaccaaggaaaggggagacg---------------cgcaagct
ggggacgaggaagctgagttgtgtgatctgcactttatcgcaaattgccaaagctgcacg
tcatgggataagcaagagaaggacgagagtgacgacgagggttggatgtcgcatgctctc
agctttgcggcggataagctgggtaaggacctaagcaaccgtagaaaggcggaggaggaa
ctcgttgtgattgatccgcgcgagaaggctcggactctcaaggatgagaagaaggcagcc
agggatgcacgacaaggaaactcgggtcgagcgtgggatcaagcacgagatgcagcaagg
aacgccaagatggcacaagccgcctcgcttgcaggacgcggagcaaaatga
>Fp144
atgtcagcgatctataacctcgaaccgcaacctacagcgtcagtcatcatccacaccacc
cgaggcgaactctcggtcgagttgttcgccaaacaagcgccgttgacatgtcgcaacttc
ttacaactagcccttgatggctactacgataacactatgttccatcgattggtccctggc
ttcattctacaaggaggtgatcccacgggtactggcaacggcggagagtcgatatatgat
ggaggcgcattcagtggcgatctggacccttggcctatggaccagcgcatgggcaagaac
gcaggaccaacaggaatcaatttcaaggatgagttccattcgcgtctcaaattcaatcgc
cgaggtctgctgggttccgcaaacgaatcgcgtccggatacaaacggcagtcagttcttc
ttcactctcgacacagccgaggaattgaatggaaagaacaccatgtttggacgaatcgct
ggcgatacggtctacaatttggcgaaaatgggcgaaggcgaagtggatgaagctacagaa
cgcccaacctacccggtcaagatcgagcgcatagaaatactggttaatcctttcgaagat
atgaagaagcgatctcgagttgctgtcatcgcgccgtccaaaacggccacaaccaaagac
aagaagaaaaagcgaaaaggaggcaaacaactactgagctttggcgacgacgaaggtgac
gatgacatgcctgtgctgaagaagaagaaatttgatcccaggatcgttatggaagctccg
gaggaagctccggagcgagacgaggttcgcagcaaaccagcaaaggccaagaaggaacga
gcatcggaaaagatagtgccaatcgttgaagaagac------aaagataaggattcggat
caggccacccgccgtgagccacccaaggaggttcggcaaaagtctgccccacctgtcaat
atggagatcaaggacgaatcacccgagccggaggccccccgaaagacagcactggagcga
gccaatgaagagatggcggcgctcaaggcatcaatgcgacggacgatacactcagaagaa
cctgcgaaggaaaagaagaagtctgcgctagaatctatgatccccgaaacatcaatcagg
ggacgaaaacgaaggccaggggctgttaatacttcagcagcggaagacgccaaagcgctt
cgaacgcttaaagccttccagtcaagactggagaaggcacctccagagaaagagactgaa
tcagcggcccgtgaaactaccaaggaaaggggagacg---------------cgcaagct
ggggacgaggaagctgagttgtgtgatctgcactttatcgcaaattgccaaagctgcacg
tcatgggataagcaagagaaggacgagagtgacgacgagggttggatgtcgcatgctctc
agctttgcggcggataagctgggtaaggacctaagcaaccgtagaaaggcggaggaggaa
ctcgttgtgattgatccgcgcgagaaggctcggactctcaaggatgagaagaaggcagcc
agggatgcacgacaaggaaactcgggtcgagcgtgggatcaagcacgagatgcagcaagg
aacgccaagatggcacaagccgcctcgcttgcaggacgcggagcaaaatga
>Fp146
atgtcagcgatctataacctcgaaccgcaacctacagcgtcagtcatcatccacaccacc
cgaggcgaactctcggtcgagttgttcgccaaacaagcgccgttgacatgtcgcaacttc
ttacaactagcccttgatggctactacgataacactatgttccatcgattggtccctggc
ttcattctacaaggaggtgatcccacgggtactggcaacggcggagagtcgatatatgat
ggaggcgcattcagtggcgatctggacccttggcctatggaccagcgcatgggcaagaac
gcaggaccaacaggaatcaatttcaaggatgagttccattcgcgtctcaaattcaatcgc
cgaggtctgctgggttccgcaaacgaatcgcgtccggatacaaacggcagtcagttcttc
ttcactctcgacacagccgaggaattgaatggaaagaacaccatgtttggacgaatcgct
gacgatacggtctacaatttggcgaaaatgggcgaaggcgaagtggatgaagctacagaa
cgcccaacctacccggtcaagatcgagcgcatagaaatactggttaatcctttcgaagat
atgaagaagcgatctcgagttgctgtcatcgcgccgtccaaaacggccacaaccaaagac
aagaagaaaaagcgaaaaggaggcaaacaactactgagctttggcgacgacgaaggtgac
gatgacatgcctgtgctgaagaagaagaaatttgatcccaggatcgttatggaagctccg
gaggaagctccggagcgagacgaggttcgcagcaaaccagcaaaggccaagaaggaacga
gcatcggaaaagatagtgccaatcgttgaagaagac------aaagataaggattcggat
caggccacccgccgtgagccacccaaggaggttcggcaaaagtctgccccacctgtcaat
atggagatcaaggacgaatcacccgagccggaggccccccgaaagacagcactggagcga
gccaatgaagagatggcggcgctcaaggcatcaatgcgacggacgatacactcagaagaa
cctgcgaaggaaaagaagaagtctgcgctagaatctatgatccccgaaacatcaatcagg
ggacgaaaacgaaggccaggggctgttaatacttcagcagcggaagacgccaaagcgctt
cgaacgcttaaagccttccagtcaagactggagaaggcacctccagagaaagagactgaa
tcagcggcccgtgaaactaccaaggaaaggggagacg---------------cgcaagct
ggggacgaggaagctgagttgtgtgatctgcactttatcgcaaattgccaaagctgcacg
tcatgggataagcaagagaaggacgagagtgacgacgagggttggatgtcgcatgctctc
agctttgcggcggataagctgggtaaggacctaagcaaccgtagaaaggcggaggaggaa
ctcgttgtgattgatccgcgcgagaaggctcggactctcaaggatgagaagaaggcagcc
agggatgcacgacaaggaaactcgggtcgagcgtgggatcaagcacgagatgcagcaagg
aacgccaagatggcacaagccgcctcgcttgcaggacgcggagcaaaatga
>Fp155
atgtcagcgatctataacctcgaaccgcaacctacagcgtcagtcatcatccacaccacc
cgaggcgaactctcggtcgagttgttcgccaaacaagcgccgttgacatgtcgcaacttc
ttacaactagcccttgatggctactacgataacactatgttccatcgattggtccctggc
ttcattctacaaggaggtgatcccacgggtactggcaacggcggagagtcgatatatgat
ggaggcgcattcagtggcgatctggacccttggcctatggaccagcgcatgggcaagaac
gcaggaccaacaggaatcaatttcaaggatgagttccattcgcgtctcaaattcaatcgc
cgaggtctgctgggttccgcaaacgaatcgcgtccggatacaaacggcagtcagttcttc
ttcactctcgacacagccgaggaattgaatggaaagaacaccatgtttggacgaatcgct
ggcgatacggtctacaatttggcgaaaatgggcgaaggcgaagtggatgaagctacagaa
cgcccaacctacccggtcaagatcgagcgcatagaaatactggttaatcctttcgaagat
atgaagaagcgatctcgagttgctgtcatcgcgccgtccaaaacggccacaaccaaagac
aagaagaaaaagcgaaaaggaggcaaacaactactgagctttggcgacgacgaaggtgac
gatgacatgcctgtgctgaagaagaagaaatttgatcccaggatcgttatggaagctccg
gaggaagctccggagcgagacgaggttcgcagcaaaccagcaaaggccaagaaggaacga
gcatcggaaaagatagtgccaatcgttgaagaagac------aaagataaggattcggat
caggccacccgccgtgagccacccaaggaggttcggcaaaagtctgccccacctgtcaat
atggagatcaaggacgaatcacccgagccggaggccccccgaaagacagcactggagcga
gccaatgaagagatggcggcgctcaaggcatcaatgcgacggacgatacactcagaagaa
cctgcgaaggaaaagaagaagtctgcgctagaatctatgatccccgaaacatcaatcagg
ggacgaaaacgaaggccaggggctgttaatacttcagcagcggaagacgccaaagcgctt
cgaacgcttaaagccttccagtcaagactggagaaggcacctccagagaaagagactgaa
tcagcggcccgtgaaactaccaaggaaaggggagacg---------------cgcaagct
ggggacgaggaagctgagttgtgtgatctgcactttatcgcaaattgccaaagctgcacg
tcatgggataagcaagagaaggacgagagtgacgacgagggttggatgtcgcatgctctc
agctttgcggcggataagctgggtaaggacctaagcaaccgtagaaaggcggaggaggaa
ctcgttgtgattgatccgcgcgagaaggctcggactctcaaggatgagaagaaggcagcc
agggatgcacgacaaggaaactcgggtcgagcgtgggatcaagcacgagatgcagcaagg
aacgccaagatggcacaagccgcctcgcttgcaggacgcggagcaaaatga
>Fp157
atgtcagcgatctataacctcgaaccgcaacctacagcgtcagtcatcatccacaccacc
cgaggcgaactctcggtcgagttgttcgccaaacaagcgccgttgacatgtcgcaacttc
ttacaactagcccttgatggctactacgataacactatgttccatcgattggtccctggc
ttcattctacaaggaggtgatcccacgggtactggcaacggcggagagtcgatatatgat
ggaggcgcattcagtggcgatctggacccttggcctatggaccagcgcatgggcaagaac
gcaggaccaacaggaatcaatttcaaggatgagttccattcgcgtctcaaattcaatcgc
cgaggtctgctgggttccgcaaacgaatcgcgtccggatacaaacggcagtcagttcttc
ttcactctcgacacagccgaggaattgaatggaaagaacaccatgtttggacgaatcgct
gacgatacggtctacaatttggcgaaaatgggcgaaggcgaagtggatgaagctacagaa
cgcccaacctacccggtcaagatcgagcgcatagaaatactggttaatcctttcgaagat
atgaagaagcgatctcgagttgctgtcatcgcgccgtccaaaacggccacaaccaaagac
aagaagaaaaagcgaaaaggaggcaaacaactactgagctttggcgacgacgaaggtgac
gatgacatgcctgtgctgaagaagaagaaatttgatcccaggatcgttatggaagctccg
gaggaagctccggagcgagacgaggttcgcagcaaaccagcaaaggccaagaaggaacga
gcatcggaaaagatagtgccaatcgttgaagaagac------aaagataaggattcggat
caggccacccgccgtgagccacccaaggaggttcggcaaaagtctgccccacctgtcaat
atggagatcaaggacgaatcacccgagccggaggccccccgaaagacagcactggagcga
gccaatgaagagatggcggcgctcaaggcatcaatgcgacggacgatacactcagaagaa
cctgcgaaggaaaagaagaagtctgcgctagaatctatgatccccgaaacatcaatcagg
ggacgaaaacgaaggccaggggctgttaatacttcagcagcggaagacgccaaagcgctt
cgaacgcttaaagccttccagtcaagactggagaaggcacctccagagaaagagactgaa
tcagcggcccgtgaaactaccaaggaaaggggagacg---------------cgcaagct
ggggacgaggaagctgagttgtgtgatctgcactttatcgcaaattgccaaagctgcacg
tcatgggataagcaagagaaggacgagagtgacgacgagggttggatgtcgcatgctctc
agctttgcggcggataagctgggtaaggacctaagcaaccgtagaaaggcggaggaggaa
ctcgttgtgattgatccgcgcgagaaggctcggactctcaaggatgagaagaaggcagcc
agggatgcacgacaaggaaactcgggtcgagcgtgggatcaagcacgagatgcagcaagg
aacgccaagatggcacaagccgcctcgcttgcaggacgcggagcaaaatga
>Fp16r
atgtcagcgatctataacctcgaaccgcaacctacagcgtcagtcatcatccacaccacc
cgaggcgaactctcggtcgagttgttcgccaaacaagcgccgttgacatgtcgcaacttc
ttacaactagcccttgatggctactacgataacactatgttccatcgattggtccctggc
ttcattctacaaggaggtgatcccacgggtactggcaacggcggagagtcgatatatgat
ggaggcgcattcagtggcgatctggacccttggcctatggaccagcgcatgggcaagaac
gcaggaccaacaggaatcaatttcaaggatgagttccattcgcgtctcaaattcaatcgc
cgaggtctgctgggttccgcaaacgaatcgcgtccggatacaaacggcagtcagttcttc
ttcactctcgacacagccgaggaattgaatggaaagaacaccatgtttggacgaatcgct
ggcgatacggtctacaatttggcgaaaatgggcgaaggcgaagtggatgaagctacagaa
cgcccaacctacccggtcaagatcgagcgcatagaaatactggttaatcctttcgaagat
atgaagaagcgatctcgagttgctgtcatcgcgccgtccaaaacggccacaaccaaagac
aagaagaaaaagcgaaaaggaggcaaacaactactgagctttggcgacgacgaaggtgac
gatgacatgcctgtgctgaagaagaagaaatttgatcccaggatcgttatggaagctccg
gaggaagctccggagcgagacgaggttcgcagcaaaccagcaaaggccaagaaggaacga
gcatcggaaaagatagtgccaatcgttgaagaagac------aaagataaggattcggat
caggccacccgccgtgagccacccaaggaggttcggcaaaagtctgccccacctgtcaat
atggagatcaaggacgaatcacccgagccggaggccccccgaaagacagcactggagcga
gccaatgaagagatggcggcgctcaaggcatcaatgcgacggacgatacactcagaagaa
cctgcgaaggaaaagaagaagtctgcgctagaatctatgatccccgaaacatcaatcagg
ggacgaaaacgaaggccaggggctgttaatacttcagcagcggaagacgccaaagcgctt
cgaacgcttaaagccttccagtcaagactggagaaggcacctccagagaaagagactgaa
tcagcggcccgtgaaactaccaaggaaaggggagacg---------------cgcaagct
ggggacgaggaagctgagttgtgtgatctgcactttatcgcaaattgccaaagctgcacg
tcatgggataagcaagagaaggacgagagtgacgacgagggttggatgtcgcatgctctc
agctttgcggcggataagctgggtaaggacctaagcaaccgtagaaaggcggaggaggaa
ctcgttgtgattgatccgcgcgagaaggctcggactctcaaggatgagaagaaggcagcc
agggatgcacgacaaggaaactcgggtcgagcgtgggatcaagcacgagatgcagcaagg
aacgccaagatggcacaagccgcctcgcttgcaggacgcggagcaaaatga
>Fp1r
atgtcagcgatctataacctcgaaccgcaacctacagcgtcagtcatcatccacaccacc
cgaggcgaactctcggtcgagttgttcgccaaacaagcgccgttgacatgtcgcaacttc
ttacaactagcccttgatggctactacgataacactatgttccatcgattggtccctggc
ttcattctacaaggaggtgatcccacgggtactggcaacggcggagagtcgatatatgat
ggaggcgcattcagtggcgatctggacccttggcctatggaccagcgcatgggcaagaac
gcaggaccaacaggaatcaatttcaaggatgagttccattcgcgtctcaaattcaatcgc
cgaggtctgctgggttccgcaaacgaatcgcgtccggatacaaacggcagtcagttcttc
ttcactctcgacacagccgaggaattgaatggaaagaacaccatgtttggacgaatcgct
ggcgatacggtctacaatttggcgaaaatgggcgaaggcgaagtggatgaagctacagaa
cgcccaacctacccggtcaagatcgagcgcatagaaatactggttaatcctttcgaagat
atgaagaagcgatctcgagttgctgtcatcgcgccgtccaaaacggccacaaccaaagac
aagaagaaaaagcgaaaaggaggcaaacaactactgagctttggcgacgacgaaggtgac
gatgacatgcctgtgctgaagaagaagaaatttgatcccaggatcgttatggaagctccg
gaggaagctccggagcgagacgaggttcgcagcaaaccagcaaaggccaagaaggaacga
gcatcggaaaagatagtgccaatcgttgaagaagac------aaagataaggattcggat
caggccacccgccgtgagccacccaaggaggttcggcaaaagtctgccccacctgtcaat
atggagatcaaggacgaatcacccgagccggaggccccccgaaagacagcactggagcga
gccaatgaagagatggcggcgctcaaggcatcaatgcgacggacgatacactcagaagaa
cctgcgaaggaaaagaagaagtctgcgctagaatctatgatccccgaaacatcaatcagg
ggacgaaaacgaaggccaggggctgttaatacttcagcagcggaagacgccaaagcgctt
cgaacgcttaaagccttccagtcaagactggagaaggcacctccagagaaagagactgaa
tcagcggcccgtgaaactaccaaggaaaggggagacg---------------cgcaagct
ggggacgaggaagctgagttgtgtgatctgcactttatcgcaaattgccaaagctgcacg
tcatgggataagcaagagaaggacgagagtgacgacgagggttggatgtcgcatgctctc
agctttgcggcggataagctgggtaaggacctaagcaaccgtagaaaggcggaggaggaa
ctcgttgtgattgatccgcgcgagaaggctcggactctcaaggatgagaagaaggcagcc
agggatgcacgacaaggaaactcgggtcgagcgtgggatcaagcacgagatgcagcaagg
aacgccaagatggcacaagccgcctcgcttgcaggacgcggagcaaaatga
>Fp21r
atgtcagcgatctataacctcgaaccgcaacctacagcgtcagtcatcatccacaccacc
cgaggcgaactctcggtcgagttgttcgccaaacaagcgccgttgacatgtcgcaacttc
ttacaactagcccttgatggctactacgataacactatgttccatcgattggtccctggc
ttcattctacaaggaggtgatcccacgggtactggcaacggcggagagtcgatatatgat
ggaggcgcattcagtggcgatctggacccttggcctatggaccagcgcatgggcaagaac
gcaggaccaacaggaatcaatttcaaggatgagttccattcgcgtctcaaattcaatcgc
cgaggtctgctgggttccgcaaacgaatcgcgtccggatacaaacggcagtcagttcttc
ttcactctcgacacagccgaggaattgaatggaaagaacaccatgtttggacgaatcgct
ggcgatacggtctacaatttggcgaaaatgggcgaaggcgaagtggatgaagctacagaa
cgcccaacctacccggtcaagatcgagcgcatagaaatactggttaatcctttcgaagat
atgaagaagcgatctcgagttgctgtcatcgcgccgtccaaaacggccacaaccaaagac
aagaagaaaaagcgaaaaggaggcaaacaactactgagctttggcgacgacgaaggtgac
gatgacatgcctgtgctgaagaagaagaaatttgatcccaggatcgttatggaagctccg
gaggaagctccggagcgagacgaggttcgcagcaaaccagcaaaggccaagaaggaacga
gcatcggaaaagatagtgccaatcgttgaagaagac------aaagataaggattcggat
caggccacccgccgtgagccacccaaggaggttcggcaaaagtctgccccacctgtcaat
atggagatcaaggacgaatcacccgagccggaggccccccgaaagacagcactggagcga
gccaatgaagagatggcggcgctcaaggcatcaatgcgacggacgatacactcagaagaa
cctgcgaaggaaaagaagaagtctgcgctagaatctatgatccccgaaacatcaatcagg
ggacgaaaacgaaggccaggggctgttaatacttcagcagcggaagacgccaaagcgctt
cgaacgcttaaagccttccagtcaagactggagaaggcacctccagagaaagagactgaa
tcagcggcccgtgaaactaccaaggaaaggggagacg---------------cgcaagct
ggggacgaggaagctgagttgtgtgatctgcactttatcgcaaattgccaaagctgcacg
tcatgggataagcaagagaaggacgagagtgacgacgagggttggatgtcgcatgctctc
agctttgcggcggataagctgggtaaggacctaagcaaccgtagaaaggcggaggaggaa
ctcgttgtgattgatccgcgcgagaaggctcggactctcaaggatgagaagaaggcagcc
agggatgcacgacaaggaaactcgggtcgagcgtgggatcaagcacgagatgcagcaagg
aacgccaagatggcacaagccgcctcgcttgcaggacgcggagcaaaatga
>Fp24r
atgtcagcgatctataacctcgaaccgcaacctacagcgtcagtcatcatccacaccacc
cgaggcgaactctcggtcgagttgttcgccaaacaagcgccgttgacatgtcgcaacttc
ttacaactagcccttgatggctactacgataacactatgttccatcgattggtccctggc
ttcattctacaaggaggtgatcccacgggtactggcaacggcggagagtcgatatatgat
ggaggcgcattcagtggcgatctggacccttggcctatggaccagcgcatgggcaagaac
gcaggaccaacaggaatcaatttcaaggatgagttccattcgcgtctcaaattcaatcgc
cgaggtctgctgggttccgcaaacgaatcgcgtccggatacaaacggcagtcagttcttc
ttcactctcgacacagccgaggaattgaatggaaagaacaccatgtttggacgaatcgct
ggcgatacggtctacaatttggcgaaaatgggcgaaggcgaagtggatgaagctacagaa
cgcccaacctacccggtcaagatcgagcgcatagaaatactggttaatcctttcgaagat
atgaagaagcgatctcgagttgctgtcatcgcgccgtccaaaacggccacaaccaaagac
aagaagaaaaagcgaaaaggaggcaaacaactactgagctttggcgacgacgaaggtgac
gatgacatgcctgtgctgaagaagaagaaatttgatcccaggatcgttatggaagctccg
gaggaagctccggagcgagacgaggttcgcagcaaaccagcaaaggccaagaaggaacga
gcatcggaaaagatagtgccaatcgttgaagaagac------aaagataaggattcggat
caggccacccgccgtgagccacccaaggaggttcggcaaaagtctgccccacctgtcaat
atggagatcaaggacgaatcacccgagccggaggccccccgaaagacagcactggagcga
gccaatgaagagatggcggcgctcaaggcatcaatgcgacggacgatacactcagaagaa
cctgcgaaggaaaagaagaagtctgcgctagaatctatgatccccgaaacatcaatcagg
ggacgaaaacgaaggccaggggctgttaatacttcagcagcggaagacgccaaagcgctt
cgaacgcttaaagccttccagtcaagactggagaaggcacctccagagaaagagactgaa
tcagcggcccgtgaaactaccaaggaaaggggagacg---------------cgcaagct
ggggacgaggaagctgagttgtgtgatctgcactttatcgcaaattgccaaagctgcacg
tcatgggataagcaagagaaggacgagagtgacgacgagggttggatgtcgcatgctctc
agctttgcggcggataagctgggtaaggacctaagcaaccgtagaaaggcggaggaggaa
ctcgttgtgattgatccgcgcgagaaggctcggactctcaaggatgagaagaaggcagcc
agggatgcacgacaaggaaactcgggtcgagcgtgggatcaagcacgagatgcagcaagg
aacgccaagatggcacaagccgcctcgcttgcaggacgcggagcaaaatga
>Fp2516
atgtcagcgatctataacctcgaaccgcaacctacagcgtcagtcatcatccacaccacc
cgaggcgaactctcggtcgagttgttcgccaaacaagcgccgttgacatgtcgcaacttc
ttacaactagcccttgatggctactacgataacactatgttccatcgattggtccctggc
ttcattctacaaggaggtgatcccacgggtactggcaacggcggagagtcgatatatgat
ggaggcgcattcagtggcgatctggacccttggcctatggaccagcgcatgggcaagaac
gcaggaccaacaggaatcaatttcaaggatgagttccattcgcgtctcaaattcaatcgc
cgaggtctgctgggttccgcaaacgaatcgcgtccggatacaaacggcagtcagttcttc
ttcactctcgacacagccgaggaattgaatggaaagaacaccatgtttggacgaatcgct
ggcgatacggtctacaatttggcgaaaatgggcgaaggcgaagtggatgaagctacagaa
cgcccaacctacccggtcaagatcgagcgcatagaaatactggttaatcctttcgaagat
atgaagaagcgatctcgagttgctgtcatcgcgccgtccaaaacggccacaaccaaagac
aagaagaaaaagcgaaaaggaggcaaacaactactgagctttggcgacgacgaaggtgac
gatgacatgcctgtgctgaagaagaagaaatttgatcccaggatcgttatggaagctccg
gaggaagctccggagcgagacgaggttcgcagcaaaccagcaaaggccaagaaggaacga
gcatcggaaaagatagtgccaatcgttgaagaagac------aaagataaggattcggat
caggccacccgccgtgagccacccaaggaggttcggcaaaagtctgccccacctgtcaat
atggagatcaaggacgaatcacccgagccggagcccccccgaaagacagcactggagcga
gccaatgaagagatggcggcgctcaaggcatcaatgcgacggacgatacactcagaagaa
cctgcgaaggaaaagaagaagtctgcgctagaatctatgatccccgaaacatcaatcagg
ggacgaaaacgaaggccaggggctgttaatacttcagcagcggaagacgccaaagcgctt
cgaacgcttaaagccttccagtcaagactggagaaggcacctccagagaaagagactgaa
tcagcggcccgtgaaactaccaaggaaaggggagacg---------------cgcaagct
ggggacgaggaagctgagttgtgtgatctgcactttatcgcaaattgccaaagctgcacg
tcatgggataagcaagagaaggacgagagtgacgacgagggttggatgtcgcatgctctc
agctttgcggcggataagctgggtaaggacctaagcaaccgtagaaaggcggaggaggaa
ctcgttgtgattgatccgcgcgagaaggctcggactctcaaggatgagaagaaggcagcc
agggatgcacgacaaggaaactcgggtcgagcgtgggatcaagcacgagatgcagcaagg
aacgccaagatggcacaagccgcctcgcttgcaggacgcggagcaaaatga
>Fp26r
atgtcagcgatctataacctcgaaccgcaacctacagcgtcagtcatcatccacaccacc
cgaggcgaactctcggtcgagttgttcgccaaacaagcgccgttgacatgtcgcaacttc
ttacaactagcccttgatggctactacgataacactatgttccatcgattggtccctggc
ttcattctacaaggaggtgatcccacgggtactggcaacggcggagagtcgatatatgat
ggaggcgcattcagtggcgatctggacccttggcctatggaccagcgcatgggcaagaac
gcaggaccaacaggaatcaatttcaaggatgagttccattcgcgtctcaaattcaatcgc
cgaggtctgctgggttccgcaaacgaatcgcgtccggatacaaacggcagtcagttcttc
ttcactctcgacacagccgaggaattgaatggaaagaacaccatgtttggacgaatcgct
ggcgatacggtctacaatttggcgaaaatgggcgaaggcgaagtggatgaagctacagaa
cgcccaacctacccggtcaagatcgagcgcatagaaatactggttaatcctttcgaagat
atgaagaagcgatctcgagttgctgtcatcgcgccgtccaaaacggccacaaccaaagac
aagaagaaaaagcgaaaaggaggcaaacaactactgagctttggcgacgacgaaggtgac
gatgacatgcctgtgctgaagaagaagaaatttgatcccaggatcgttatggaagctccg
gaggaagctccggagcgagacgaggttcgcagcaaaccagcaaaggccaagaaggaacga
gcatcggaaaagatagtgccaatcgttgaagaagac------aaagataaggattcggat
caggccacccgccgtgagccacccaaggaggttcggcaaaagtctgccccacctgtcaat
atggagatcaaggacgaatcacccgagccggaggccccccgaaagacagcactggagcga
gccaatgaagagatggcggcgctcaaggcatcaatgcgacggacgatacactcagaagaa
cctgcgaaggaaaagaagaagtctgcgctagaatctatgatccccgaaacatcaatcagg
ggacgaaaacgaaggccaggggctgttaatacttcagcagcggaagacgccaaagcgctt
cgaacgcttaaagccttccagtcaagactggagaaggcacctccagagaaagagactgaa
tcagcggcccgtgaaactaccaaggaaaggggagacg---------------cgcaagct
ggggacgaggaagctgagttgtgtgatctgcactttatcgcaaattgccaaagctgcacg
tcatgggataagcaagagaaggacgagagtgacgacgagggttggatgtcgcatgctctc
agctttgcggcggataagctgggtaaggacctaagcaaccgtagaaaggcggaggaggaa
ctcgttgtgattgatccgcgcgagaaggctcggactctcaaggatgagaagaaggcagcc
agggatgcacgacaaggaaactcgggtcgagcgtgggatcaagcacgagatgcagcaagg
aacgccaagatggcacaagccgcctcgcttgcaggacgcggagcaaaatga
>Fp33
atgtcagcgatctataacctcgaaccgcaacctacagcgtcagtcatcatccacaccacc
cgaggcgaactctcggtcgagttgttcgccaaacaagcgccgttgacatgtcgcaacttc
ttacaactagcccttgatggctactacgataacactatgttccatcgattggtccctggc
ttcattctacaaggaggtgatcccacgggtactggcaacggcggagagtcgatatatgat
ggaggcgcattcagtggcgatctggacccttggcctatggaccagcgcatgggcaagaac
gcaggaccaacaggaatcaatttcaaggatgagttccattcgcgtctcaaattcaatcgc
cgaggtctgctgggttccgcaaacgaatcgcgtccggatacaaacggcagtcagttcttc
ttcactctcgacacagccgaggaattgaatggaaagaacaccatgtttggacgaatcgct
ggcgatacggtctacaatttggcgaaaatgggcgaaggcgaagtggatgaagctacagaa
cgcccaacctacccggtcaagatcgagcgcatagaaatactggttaatcctttcgaagat
atgaagaagcgatctcgagttgctgtcatcgcgccgtccaaaacggccacaaccaaagac
aagaagaaaaagcgaaaaggaggcaaacaactactgagctttggcgacgacgaaggtgac
gatgacatgcctgtgctgaagaagaagaaatttgatcccaggatcgttatggaagctccg
gaggaagctccggagcgagacgaggttcgcagcaaaccagcaaaggccaagaaggaacga
gcatcggaaaagatagtgccaatcgttgaagaagac------aaagataaggattcggat
caggccacccgccgtgagccacccaaggaggttcggcaaaagtctgccccacctgtcaat
atggagatcaaggacgaatcacccgagccggaggccccccgaaagacagcactggagcga
gccaatgaagagatggcggcgctcaaggcatcaatgcgacggacgatacactcagaagaa
cctgcgaaggaaaagaagaagtctgcgctagaatctatgatccccgaaacatcaatcagg
ggacgaaaacgaaggccaggggctgttaatacttcagcagcggaagacgccaaagcgctt
cgaacgcttaaagccttccagtcaagactggagaaggcacctccagagaaagagactgaa
tcagcggcccgtgaaactaccaaggaaaggggagacg---------------cgcaagct
ggggacgaggaagctgagttgtgtgatctgcactttatcgcaaattgccaaagctgcacg
tcatgggataagcaagagaaggacgagagtgacgacgagggttggatgtcgcatgctctc
agctttgcggcggataagctgggtaaggacctaagcaaccgtagaaaggcggaggaggaa
ctcgttgtgattgatccgcgcgagaaggctcggactctcaaggatgagaagaaggcagcc
agggatgcacgacaaggaaactcgggtcgagcgtgggatcaagcacgagatgcagcaagg
aacgccaagatggcacaagccgcctcgcttgcaggacgcggagcaaaatga
>Fp34
atgtcagcgatctataacctcgaaccgcaacctacagcgtcagtcatcatccacaccacc
cgaggcgaactctcggtcgagttgttcgccaaacaagcgccgttgacatgtcgcaacttc
ttacaactagcccttgatggctactacgataacactatgttccatcgattggtccctggc
ttcattctacaaggaggtgatcccacgggtactggcaacggcggagagtcgatatatgat
ggaggcgcattcagtggcgatctggacccttggcctatggaccagcgcatgggcaagaac
gcaggaccaacaggaatcaatttcaaggatgagttccattcgcgtctcaaattcaatcgc
cgaggtctgctgggttccgcaaacgaatcgcgtccggatacaaacggcagtcagttcttc
ttcactctcgacacagccgaggaattgaatggaaagaacaccatgtttggacgaatcgct
ggcgatacggtctacaatttggcgaaaatgggcgaaggcgaagtggatgaagctacagaa
cgcccaacctacccggtcaagatcgagcgcatagaaatactggttaatcctttcgaagat
atgaagaagcgatctcgagttgctgtcatcgcgccgtccaaaacggccacaaccaaagac
aagaagaaaaagcgaaaaggaggcaaacaactactgagctttggcgacgacgaaggtgac
gatgacatgcctgtgctgaagaagaagaaatttgatcccaggatcgttatggaagctccg
gaggaagctccggagcgagacgaggttcgcagcaaaccagcaaaggccaagaaggaacga
gcatcggaaaagatagtgccaatcgttgaagaagac------aaagataaggattcggat
caggccacccgccgtgagccacccaaggaggttcggcaaaagtctgccccacctgtcaat
atggagatcaaggacgaatcacccgagccggaggccccccgaaagacagcactggagcga
gccaatgaagagatggcggcgctcaaggcatcaatgcgacggacgatacactcagaagaa
cctgcgaaggaaaagaagaagtctgcgctagaatctatgatccccgaaacatcaatcagg
ggacgaaaacgaaggccaggggctgttaatacttcagcagcggaagacgccaaagcgctt
cgaacgcttaaagccttccagtcaagactggagaaggcacctccagagaaagagactgaa
tcagcggcccgtgaaactaccaaggaaaggggagacg---------------cgcaagct
ggggacgaggaagctgagttgtgtgatctgcactttatcgcaaattgccaaagctgcacg
tcatgggataagcaagagaaggacgagagtgacgacgagggttggatgtcgcatgctctc
agctttgcggcggataagctgggtaaggacctaagcaaccgtagaaaggcggaggaggaa
ctcgttgtgattgatccgcgcgagaaggctcggactctcaaggatgagaagaaggcagcc
agggatgcacgacaaggaaactcgggtcgagcgtgggatcaagcacgagatgcagcaagg
aacgccaagatggcacaagccgcctcgcttgcaggacgcggagcaaaatga
>Fp35
atgtcagcgatctataacctcgaaccgcaacctacagcgtcagtcatcatccacaccacc
cgaggcgaactctcggtcgagttgttcgccaaacaagcgccgttgacatgtcgcaacttc
ttacaactagcccttgatggctactacgataacactatgttccatcgattggtccctggc
ttcattctacaaggaggtgatcccacgggtactggcaacggcggagagtcgatatatgat
ggaggcgcattcagtggcgatctggacccttggcctatggaccagcgcatgggcaagaac
gcaggaccaacaggaatcaatttcaaggatgagttccattcgcgtctcaaattcaatcgc
cgaggtctgctgggttccgcaaacgaatcgcgtccggatacaaacggcagtcagttcttc
ttcactctcgacacagccgaggaattgaatggaaagaacaccatgtttggacgaatcgct
ggcgatacggtctacaatttggcgaaaatgggcgaaggcgaagtggatgaagctacagaa
cgcccaacctacccggtcaagatcgagcgcatagaaatactggttaatcctttcgaagat
atgaagaagcgatctcgagttgctgtcatcgcgccgtccaaaacggccacaaccaaagac
aagaagaaaaagcgaaaaggaggcaaacaactactgagctttggcgacgacgaaggtgac
gatgacatgcctgtgctgaagaagaagaaatttgatcccaggatcgttatggaagctccg
gaggaagctccggagcgagacgaggttcgcagcaaaccagcaaaggccaagaaggaacga
gcatcggaaaagatagtgccaatcgttgaagaagac------aaagataaggattcggat
caggccacccgccgtgagccacccaaggaggttcggcaaaagtctgccccacctgtcaat
atggagatcaaggacgaatcacccgagccggaggccccccgaaagacagcactggagcga
gccaatgaagagatggcggcgctcaaggcatcaatgcgacggacgatacactcagaagaa
cctgcgaaggaaaagaagaagtctgcgctagaatctatgatccccgaaacatcaatcagg
ggacgaaaacgaaggccaggggctgttaatacttcagcagcggaagacgccaaagcgctt
cgaacgcttaaagccttccagtcaagactggagaaggcacctccagagaaagagactgaa
tcagcggcccgtgaaactaccaaggaaaggggagacg---------------cgcaagct
ggggacgaggaagctgagttgtgtgatctgcactttatcgcaaattgccaaagctgcacg
tcatgggataagcaagagaaggacgagagtgacgacgagggttggatgtcgcatgctctc
agctttgcggcggataagctgggtaaggacctaagcaaccgtagaaaggcggaggaggaa
ctcgttgtgattgatccgcgcgagaaggctcggactctcaaggatgagaagaaggcagcc
agggatgcacgacaaggaaactcgggtcgagcgtgggatcaagcacgagatgcagcaagg
aacgccaagatggcacaagccgcctcgcttgcaggacgcggagcaaaatga
>Fp38
atgtcagcgatctataacctcgaaccgcaacctacagcgtcagtcatcatccacaccacc
cgaggcgaactctcggtcgagttgttcgccaaacaagcgccgttgacatgtcgcaacttc
ttacaactagcccttgatggctactacgataacactatgttccatcgattggtccctggc
ttcattctacaaggaggtgatcccacgggtactggcaacggcggagagtcgatatatgat
ggaggcgcattcagtggcgatctggacccttggcctatggaccagcgcatgggcaagaac
gcaggaccaacaggaatcaatttcaaggatgagttccattcgcgtctcaaattcaatcgc
cgaggtctgctgggttccgcaaacgaatcgcgtccggatacaaacggcagtcagttcttc
ttcactctcgacacagccgaggaattgaatggaaagaacaccatgtttggacgaatcgct
ggcgatacggtctacaatttggcgaaaatgggcgaaggcgaagtggatgaagctacagaa
cgcccaacctacccggtcaagatcgagcgcatagaaatactggttaatcctttcgaagat
atgaagaagcgatctcgagttgctgtcatcgcgccgtccaaaacggccacaaccaaagac
aagaagaaaaagcgaaaaggaggcaaacaactactgagctttggcgacgacgaaggtgac
gatgacatgcctgtgctgaagaagaagaaatttgatcccaggatcgttatggaagctccg
gaggaagctccggagcgagacgaggttcgcagcaaaccagcaaaggccaagaaggaacga
gcatcggaaaagatagtgccaatcgttgaagaagac------aaagataaggattcggat
caggccacccgccgtgagccacccaaggaggttcggcaaaagtctgccccacctgtcaat
atggagatcaaggacgaatcacccgagccggaggccccccgaaagacagcactggagcga
gccaatgaagagatggcggcgctcaaggcatcaatgcgacggacgatacactcagaagaa
cctgcgaaggaaaagaagaagtctgcgctagaatctatgatccccgaaacatcaatcagg
ggacgaaaacgaaggccaggggctgttaatacttcagcagcggaagacgccaaagcgctt
cgaacgcttaaagccttccagtcaagactggagaaggcacctccagagaaagagactgaa
tcagcggcccgtgaaactaccaaggaaaggggagacg---------------cgcaagct
ggggacgaggaagctgagttgtgtgatctgcactttatcgcaaattgccaaagctgcacg
tcatgggataagcaagagaaggacgagagtgacgacgagggttggatgtcgcatgctctc
agctttgcggcggataagctgggtaaggacctaagcaaccgtagaaaggcggaggaggaa
ctcgttgtgattgatccgcgcgagaaggctcggactctcaaggatgagaagaaggcagcc
agggatgcacgacaaggaaactcgggtcgagcgtgggatcaagcacgagatgcagcaagg
aacgccaagatggcacaagccgcctcgcttgcaggacgcggagcaaaatga
>Fp39
atgtcagcgatctataacctcgaaccgcaacctacagcgtcagtcatcatccacaccacc
cgaggcgaactctcggtcgagttgttcgccaaacaagcgccgttgacatgtcgcaacttc
ttacaactagcccttgatggctactacgataacactatgttccatcgattggtccctggc
ttcattctacaaggaggtgatcccacgggtactggcaacggcggagagtcgatatatgat
ggaggcgcattcagtggcgatctggacccttggcctatggaccagcgcatgggcaagaac
gcaggaccaacaggaatcaatttcaaggatgagttccattcgcgtctcaaattcaatcgc
cgaggtctgctgggttccgcaaacgaatcgcgtccggatacaaacggcagtcagttcttc
ttcactctcgacacagccgaggaattgaatggaaagaacaccatgtttggacgaatcgct
ggcgatacggtctacaatttggcgaaaatgggcgaaggcgaagtggatgaagctacagaa
cgcccaacctacccggtcaagatcgagcgcatagaaatactggttaatcctttcgaagat
atgaagaagcgatctcgagttgctgtcatcgcgccgtccaaaacggccacaaccaaagac
aagaagaaaaagcgaaaaggaggcaaacaactactgagctttggcgacgacgaaggtgac
gatgacatgcctgtgctgaagaagaagaaatttgatcccaggatcgttatggaagctccg
gaggaagctccggagcgagacgaggttcgcagcaaaccagcaaaggccaagaaggaacga
gcatcggaaaagatagtgccaatcgttgaagaagac------aaagataaggattcggat
caggccacccgccgtgagccacccaaggaggttcggcaaaagtctgccccacctgtcaat
atggagatcaaggacgaatcacccgagccggaggccccccgaaagacagcactggagcga
gccaatgaagagatggcggcgctcaaggcatcaatgcgacggacgatacactcagaagaa
cctgcgaaggaaaagaagaagtctgcgctagaatctatgatccccgaaacatcaatcagg
ggacgaaaacgaaggccaggggctgttaatacttcagcagcggaagacgccaaagcgctt
cgaacgcttaaagccttccagtcaagactggagaaggcacctccagagaaagagactgaa
tcagcggcccgtgaaactaccaaggaaaggggagacg---------------cgcaagct
ggggacgaggaagctgagttgtgtgatctgcactttatcgcaaattgccaaagctgcacg
tcatgggataagcaagagaaggacgagagtgacgacgagggttggatgtcgcatgctctc
agctttgcggcggataagctgggtaaggacctaagcaaccgtagaaaggcggaggaggaa
ctcgttgtgattgatccgcgcgagaaggctcggactctcaaggatgagaagaaggcagcc
agggatgcacgacaaggaaactcgggtcgagcgtgggatcaagcacgagatgcagcaagg
aacgccaagatggcacaagccgcctcgcttgcaggacgcggagcaaaatga
>Fp42
atgtcagcgatctataacctcgaaccgcaacctacagcgtcagtcatcatccacaccacc
cgaggcgaactctcggtcgagttgttcgccaaacaagcgccgttgacatgtcgcaacttc
ttacaactagcccttgatggctactacgataacactatgttccatcgattggtccctggc
ttcattctacaaggaggtgatcccacgggtactggcaacggcggagagtcgatatatgat
ggaggcgcattcagtggcgatctggacccttggcctatggaccagcgcatgggcaagaac
gcaggaccaacaggaatcaatttcaaggatgagttccattcgcgtctcaaattcaatcgc
cgaggtctgctgggttccgcaaacgaatcgcgtccggatacaaacggcagtcagttcttc
ttcactctcgacacagccgaggaattgaatggaaagaacaccatgtttggacgaatcgct
ggcgatacggtctacaatttggcgaaaatgggcgaaggcgaagtggatgaagctacagaa
cgcccaacctacccggtcaagatcgagcgcatagaaatactggttaatcctttcgaagat
atgaagaagcgatctcgagttgctgtcatcgcgccgtccaaaacggccacaaccaaagac
aagaagaaaaagcgaaaaggaggcaaacaactactgagctttggcgacgacgaaggtgac
gatgacatgcctgtgctgaagaagaagaaatttgatcccaggatcgttatggaagctccg
gaggaagctccggagcgagacgaggttcgcagcaaaccagcaaaggccaagaaggaacga
gcatcggaaaagatagtgccaatcgttgaagaagac------aaagataaggattcggat
caggccacccgccgtgagccacccaaggaggttcggcaaaagtctgccccacctgtcaat
atggagatcaaggacgaatcacccgagccggaggccccccgaaagacagcactggagcga
gccaatgaagagatggcggcgctcaaggcatcaatgcgacggacgatacactcagaagaa
cctgcgaaggaaaagaagaagtctgcgctagaatctatgatccccgaaacatcaatcagg
ggacgaaaacgaaggccaggggctgttaatacttcagcagcggaagacgccaaagcgctt
cgaacgcttaaagccttccagtcaagactggagaaggcacctccagagaaagagactgaa
tcagcggcccgtgaaactaccaaggaaaggggagacg---------------cgcaagct
ggggacgaggaagctgagttgtgtgatctgcactttatcgcaaattgccaaagctgcacg
tcatgggataagcaagagaaggacgagagtgacgacgagggttggatgtcgcatgctctc
agctttgcggcggataagctgggtaaggacctaagcaaccgtagaaaggcggaggaggaa
ctcgttgtgattgatccgcgcgagaaggctcggactctcaaggatgagaagaaggcagcc
agggatgcacgacaaggaaactcgggtcgagcgtgggatcaagcacgagatgcagcaagg
aacgccaagatggcacaagccgcctcgcttgcaggacgcggagcaaaatga
>Fp44
atgtcagcgatctataacctcgaaccgcaacctacagcgtcagtcatcatccacaccacc
cgaggcgaactctcggtcgagttgttcgccaaacaagcgccgttgacatgtcgcaacttc
ttacaactagcccttgatggctactacgataacactatgttccatcgattggtccctggc
ttcattctacaaggaggtgatcccacgggtactggcaacggcggagagtcgatatatgat
ggaggcgcattcagtggcgatctggacccttggcctatggaccagcgcatgggcaagaac
gcaggaccaacaggaatcaatttcaaggatgagttccattcgcgtctcaaattcaatcgc
cgaggtctgctgggttccgcaaacgaatcgcgtccggatacaaacggcagtcagttcttc
ttcactctcgacacagccgaggaattgaatggaaagaacaccatgtttggacgaatcgct
ggcgatacggtctacaatttggcgaaaatgggcgaaggcgaagtggatgaagctacagaa
cgcccaacctacccggtcaagatcgagcgcatagaaatactggttaatcctttcgaagat
atgaagaagcgatctcgagttgctgtcatcgcgccgtccaaaacggccacaaccaaagac
aagaagaaaaagcgaaaaggaggcaaacaactactgagctttggcgacgacgaaggtgac
gatgacatgcctgtgctgaagaagaagaaatttgatcccaggatcgttatggaagctccg
gaggaagctccggagcgagacgaggttcgcagcaaaccagcaaaggccaagaaggaacga
gcatcggaaaagatagtgccaatcgttgaagaagac------aaagataaggattcggat
caggccacccgccgtgagccacccaaggaggttcggcaaaagtctgccccacctgtcaat
atggagatcaaggacgaatcacccgagccggaggccccccgaaagacagcactggagcga
gccaatgaagagatggcggcgctcaaggcatcaatgcgacggacgatacactcagaagaa
cctgcgaaggaaaagaagaagtctgcgctagaatctatgatccccgaaacatcaatcagg
ggacgaaaacgaaggccaggggctgttaatacttcagcagcggaagacgccaaagcgctt
cgaacgcttaaagccttccagtcaagactggagaaggcacctccagagaaagagactgaa
tcagcggcccgtgaaactaccaaggaaaggggagacg---------------cgcaagct
ggggacgaggaagctgagttgtgtgatctgcactttatcgcaaattgccaaagctgcacg
tcatgggataagcaagagaaggacgagagtgacgacgagggttggatgtcgcatgctctc
agctttgcggcggataagctgggtaaggacctaagcaaccgtagaaaggcggaggaggaa
ctcgttgtgattgatccgcgcgagaaggctcggactctcaaggatgagaagaaggcagcc
agggatgcacgacaaggaaactcgggtcgagcgtgggatcaagcacgagatgcagcaagg
aacgccaagatggcacaagccgcctcgcttgcaggacgcggagcaaaatga
>Fp49
atgtcagcgatctataacctcgaaccgcaacctacagcgtcagtcatcatccacaccacc
cgaggcgaactctcggtcgagttgttcgccaaacaagcgccgttgacatgtcgcaacttc
ttacaactagcccttgatggctactacgataacactatgttccatcgattggtccctggc
ttcattctacaaggaggtgatcccacgggtactggcaacggcggagagtcgatatatgat
ggaggcgcattcagtggcgatctggacccttggcctatggaccagcgcatgggcaagaac
gcaggaccaacaggaatcaatttcaaggatgagttccattcgcgtctcaaattcaatcgc
cgaggtctgctgggttccgcaaacgaatcgcgtccggatacaaacggcagtcagttcttc
ttcactctcgacacagccgaggaattgaatggaaagaacaccatgtttggacgaatcgct
ggcgatacggtctacaatttggcgaaaatgggcgaaggcgaagtggatgaagctacagaa
cgcccaacctacccggtcaagatcgagcgcatagaaatactggttaatcctttcgaagat
atgaagaagcgatctcgagttgctgtcatcgcgccgtccaaaacggccacaaccaaagac
aagaagaaaaagcgaaaaggaggcaaacaactactgagctttggcgacgacgaaggtgac
gatgacatgcctgtgctgaagaagaagaaatttgatcccaggatcgttatggaagctccg
gaggaagctccggagcgagacgaggttcgcagcaaaccagcaaaggccaagaaggaacga
gcatcggaaaagatagtgccaatcgttgaagaagac------aaagataaggattcggat
caggccacccgccgtgagccacccaaggaggttcggcaaaagtctgccccacctgtcaat
atggagatcaaggacgaatcacccgagccggaggccccccgaaagacagcactggagcga
gccaatgaagagatggcggcgctcaaggcatcaatgcgacggacgatacactcagaagaa
cctgcgaaggaaaagaagaagtctgcgctagaatctatgatccccgaaacatcaatcagg
ggacgaaaacgaaggccaggggctgttaatacttcagcagcggaagacgccaaagcgctt
cgaacgcttaaagccttccagtcaagactggagaaggcacctccagagaaagagactgaa
tcagcggcccgtgaaactaccaaggaaaggggagacg---------------cgcaagct
ggggacgaggaagctgagttgtgtgatctgcactttatcgcaaattgccaaagctgcacg
tcatgggataagcaagagaaggacgagagtgacgacgagggttggatgtcgcatgctctc
agctttgcggcggataagctgggtaaggacctaagcaaccgtagaaaggcggaggaggaa
ctcgttgtgattgatccgcgcgagaaggctcggactctcaaggatgagaagaaggcagcc
agggatgcacgacaaggaaactcgggtcgagcgtgggatcaagcacgagatgcagcaagg
aacgccaagatggcacaagccgcctcgcttgcaggacgcggagcaaaatga
>Fp50
atgtcagcgatctataacctcgaaccgcaacctacagcgtcagtcatcatccacaccacc
cgaggcgaactctcggtcgagttgttcgccaaacaagcgccgttgacatgtcgcaacttc
ttacaactagcccttgatggctactacgataacactatgttccatcgattggtccctggc
ttcattctacaaggaggtgatcccacgggtactggcaacggcggagagtcgatatatgat
ggaggcgcattcagtggcgatctggacccttggcctatggaccagcgcatgggcaagaac
gcaggaccaacaggaatcaatttcaaggatgagttccattcgcgtctcaaattcaatcgc
cgaggtctgctgggttccgcaaacgaatcgcgtccggatacaaacggcagtcagttcttc
ttcactctcgacacagccgaggaattgaatggaaagaacaccatgtttggacgaatcgct
ggcgatacggtctacaatttggcgaaaatgggcgaaggcgaagtggatgaagctacagaa
cgcccaacctacccggtcaagatcgagcgcatagaaatactggttaatcctttcgaagat
atgaagaagcgatctcgagttgctgtcatcgcgccgtccaaaacggccacaaccaaagac
aagaagaaaaagcgaaaaggaggcaaacaactactgagctttggcgacgacgaaggtgac
gatgacatgcctgtgctgaagaagaagaaatttgatcccaggatcgttatggaagctccg
gaggaagctccggagcgagacgaggttcgcagcaaaccagcaaaggccaagaaggaacga
gcatcggaaaagatagtgccaatcgttgaagaagac------aaagataaggattcggat
caggccacccgccgtgagccacccaaggaggttcggcaaaagtctgccccacctgtcaat
atggagatcaaggacgaatcacccgagccggaggccccccgaaagacagcactggagcga
gccaatgaagagatggcggcgctcaaggcatcaatgcgacggacgatacactcagaagaa
cctgcgaaggaaaagaagaagtctgcgctagaatctatgatccccgaaacatcaatcagg
ggacgaaaacgaaggccaggggctgttaatacttcagcagcggaagacgccaaagcgctt
cgaacgcttaaagccttccagtcaagactggagaaggcacctccagagaaagagactgaa
tcagcggcccgtgaaactaccaaggaaaggggagacg---------------cgcaagct
ggggacgaggaagctgagttgtgtgatctgcactttatcgcaaattgccaaagctgcacg
tcatgggataagcaagagaaggacgagagtgacgacgagggttggatgtcgcatgctctc
agctttgcggcggataagctgggtaaggacctaagcaaccgtagaaaggcggaggaggaa
ctcgttgtgattgatccgcgcgagaaggctcggactctcaaggatgagaagaaggcagcc
agggatgcacgacaaggaaactcgggtcgagcgtgggatcaagcacgagatgcagcaagg
aacgccaagatggcacaagccgcctcgcttgcaggacgcggagcaaaatga
>Fp51
atgtcagcgatctataacctcgaaccgcaacctacagcgtcagtcatcatccacaccacc
cgaggcgaactctcggtcgagttgttcgccaaacaagcgccgttgacatgtcgcaacttc
ttacaactagcccttgatggctactacgataacactatgttccatcgattggtccctggc
ttcattctacaaggaggtgatcccacgggtactggcaacggcggagagtcgatatatgat
ggaggcgcattcagtggcgatctggacccttggcctatggaccagcgcatgggcaagaac
gcaggaccaacaggaatcaatttcaaggatgagttccattcgcgtctcaaattcaatcgc
cgaggtctgctgggttccgcaaacgaatcgcgtccggatacaaacggcagtcagttcttc
ttcactctcgacacagccgaggaattgaatggaaagaacaccatgtttggacgaatcgct
ggcgatacggtctacaatttggcgaaaatgggcgaaggcgaagtggatgaagctacagaa
cgcccaacctacccggtcaagatcgagcgcatagaaatactggttaatcctttcgaagat
atgaagaagcgatctcgagttgctgtcatcgcgccgtccaaaacggccacaaccaaagac
aagaagaaaaagcgaaaaggaggcaaacaactactgagctttggcgacgacgaaggtgac
gatgacatgcctgtgctgaagaagaagaaatttgatcccaggatcgttatggaagctccg
gaggaagctccggagcgagacgaggttcgcagcaaaccagcaaaggccaagaaggaacga
gcatcggaaaagatagtgccaatcgttgaagaagac------aaagataaggattcggat
caggccacccgccgtgagccacccaaggaggttcggcaaaagtctgccccacctgtcaat
atggagatcaaggacgaatcacccgagccggaggccccccgaaagacagcactggagcga
gccaatgaagagatggcggcgctcaaggcatcaatgcgacggacgatacactcagaagaa
cctgcgaaggaaaagaagaagtctgcgctagaatctatgatccccgaaacatcaatcagg
ggacgaaaacgaaggccaggggctgttaatacttcagcagcggaagacgccaaagcgctt
cgaacgcttaaagccttccagtcaagactggagaaggcacctccagagaaagagactgaa
tcagcggcccgtgaaactaccaaggaaaggggagacg---------------cgcaagct
ggggacgaggaagctgagttgtgtgatctgcactttatcgcaaattgccaaagctgcacg
tcatgggataagcaagagaaggacgagagtgacgacgagggttggatgtcgcatgctctc
agctttgcggcggataagctgggtaaggacctaagcaaccgtagaaaggcggaggaggaa
ctcgttgtgattgatccgcgcgagaaggctcggactctcaaggatgagaagaaggcagcc
agggatgc---acaaggaaactcgggtcgagcgtgggatcaagcacgagatgcagcaagg
aacgccaagatggcacaagccgcctcgcttgcaggacgcggagcaaaatga
>Fp59
atgtcagcgatctataacctcgaaccgcaacctacagcgtcagtcatcatccacaccacc
cgaggcgaactctcggtcgagttgttcgccaaacaagcgccgttgacatgtcgcaacttc
ttacaactagcccttgatggctactacgataacactatgttccatcgattggtccctggc
ttcattctacaaggaggtgatcccacgggtactggcaacggcggagagtcgatatatgat
ggaggcgcattcagtggcgatctggacccttggcctatggaccagcgcatgggcaagaac
gcaggaccaacaggaatcaatttcaaggatgagttccattcgcgtctcaaattcaatcgc
cgaggtctgctgggttccgcaaacgaatcgcgtccggatacaaacggcagtcagttcttc
ttcactctcgacacagccgaggaattgaatggaaagaacaccatgtttggacgaatcgct
ggcgatacggtctacaatttggcgaaaatgggcgaaggcgaagtggatgaagctacagaa
cgcccaacctacccggtcaagatcgagcgcatagaaatactggttaatcctttcgaagat
atgaagaagcgatctcgagttgctgtcatcgcgccgtccaaaacggccacaaccaaagac
aagaagaaaaagcgaaaaggaggcaaacaactactgagctttggcgacgacgaaggtgac
gatgacatgcctgtgctgaagaagaagaaatttgatcccaggatcgttatggaagctccg
gaggaagctccggagcgagacgaggttcgcagcaaaccagcaaaggccaagaaggaacga
gcatcggaaaagatagtgccaatcgttgaagaagac------aaagataaggattcggat
caggccacccgccgtgagccacccaaggaggttcggcaaaagtctgccccacctgtcaat
atggagatcaaggacgaatcacccgagccggaggccccccgaaagacagcactggagcga
gccaatgaagagatggcggcgctcaaggcatcaatgcgacggacgatacactcagaagaa
cctgcgaaggaaaagaagaagtctgcgctagaatctatgatccccgaaacatcaatcagg
ggacgaaaacgaaggccaggggctgttaatacttcagcagcggaagacgccaaagcgctt
cgaacgcttaaagccttccagtcaagactggagaaggcacctccagagaaagagactgaa
tcagcggcccgtgaaactaccaaggaaaggggagacg---------------cgcaagct
ggggacgaggaagctgagttgtgtgatctgcactttatcgcaaattgccaaagctgcacg
tcatgggataagcaagagaaggacgagagtgacgacgagggttggatgtcgcatgctctc
agctttgcggcggataagctgggtaaggacctaagcaaccgtagaaaggcggaggaggaa
ctcgttgtgattgatccgcgcgagaaggctcggactctcaaggatgagaagaaggcagcc
agggatgcacgacaaggaaactcgggtcgagcgtgggatcaagcacgagatgcagcaagg
aacgccaagatggcacaagccgcctcgcttgcaggacgcggagcaaaatga
>Fp63
atgtcagcgatctataacctcgaaccgcaacctacagcgtcagtcatcatccacaccacc
cgaggcgaactctcggtcgagttgttcgccaaacaagcgccgttgacatgtcgcaacttc
ttacaactagcccttgatggctactacgataacactatgttccatcgattggtccctggc
ttcattctacaaggaggtgatcccacgggtactggcaacggcggagagtcgatatatgat
ggaggcgcattcagtggcgatctggacccttggcctatggaccagcgcatgggcaagaac
gcaggaccaacaggaatcaatttcaaggatgagttccattcgcgtctcaaattcaatcgc
cgaggtctgctgggttccgcaaacgaatcgcgtccggatacaaacggcagtcagttcttc
ttcactctcgacacagccgaggaattgaatggaaagaacaccatgtttggacgaatcgct
ggcgatacggtctacaatttggcgaaaatgggcgaaggcgaagtggatgaagctacagaa
cgcccaacctacccggtcaagatcgagcgcatagaaatactggttaatcctttcgaagat
atgaagaagcgatctcgagttgctgtcatcgcgccgtccaaaacggccacaaccaaagac
aagaagaaaaagcgaaaaggaggcaaacaactactgagctttggcgacgacgaaggtgac
gatgacatgcctgtgctgaagaagaagaaatttgatcccaggatcgttatggaagctccg
gaggaagctccggagcgagacgaggttcgcagcaaaccagcaaaggccaagaaggaacga
gcatcggaaaagatagtgccaatcgttgaagaagac------aaagataaggattcggat
caggccacccgccgtgagccacccaaggaggttcggcaaaagtctgccccacctgtcaat
atggagatcaaggacgaatcacccgagccggaggccccccgaaagacagcactggagcga
gccaatgaagagatggcggcgctcaaggcatcaatgcgacggacgatacactcagaagaa
cctgcgaaggaaaagaagaagtctgcgctagaatctatgatccccgaaacatcaatcagg
ggacgaaaacgaaggccaggggctgttaatacttcagcagcggaagacgccaaagcgctt
cgaacgcttaaagccttccagtcaagactggagaaggcacctccagagaaagagactgaa
tcagcggcccgtgaaactaccaaggaaaggggagacg---------------cgcaagct
ggggacgaggaagctgagttgtgtgatctgcactttatcgcaaattgccaaagctgcacg
tcatgggataagcaagagaaggacgagagtgacgacgagggttggatgtcgcatgctctc
agctttgcggcggataagctgggtaaggacctaagcaaccgtagaaaggcggaggaggaa
ctcgttgtgattgatccgcgcgagaaggctcggactctcaaggatgagaagaaggcagcc
agggatgcacgacaaggaaactcgggtcgagcgtgggatcaagcacgagatgcagcaagg
aacgccaagatggcacaagccgcctcgcttgcaggacgcggagcaaaatga
>Fp65
atgtcagcgatctataacctcgaaccgcaacctacagcgtcagtcatcatccacaccacc
cgaggcgaactctcggtcgagttgttcgccaaacaagcgccgttgacatgtcgcaacttc
ttacaactagcccttgatggctactacgataacactatgttccatcgattggtccctggc
ttcattctacaaggaggtgatcccacgggtactggcaacggcggagagtcgatatatgat
ggaggcgcattcagtggcgatctggacccttggcctatggaccagcgcatgggcaagaac
gcaggaccaacaggaatcaatttcaaggatgagttccattcgcgtctcaaattcaatcgc
cgaggtctgctgggttccgcaaacgaatcgcgtccggatacaaacggcagtcagttcttc
ttcactctcgacacagccgaggaattgaatggaaagaacaccatgtttggacgaatcgct
ggcgatacggtctacaatttggcgaaaatgggcgaaggcgaagtggatgaagctacagaa
cgcccaacctacccggtcaagatcgagcgcatagaaatactggttaatcctttcgaagat
atgaagaagcgatctcgagttgctgtcatcgcgccgtccaaaacggccacaaccaaagac
aagaagaaaaagcgaaaaggaggcaaacaactactgagctttggcgacgacgaaggtgac
gatgacatgcctgtgctgaagaagaagaaatttgatcccaggatcgttatggaagctccg
gaggaagctccggagcgagacgaggttcgcagcaaaccagcaaaggccaagaaggaacga
gcatcggaaaagatagtgccaatcgttgaagaagac------aaagataaggattcggat
caggccacccgccgtgagccacccaaggaggttcggcaaaagtctgccccacctgtcaat
atggagatcaaggacgaatcacccgagccggaggccccccgaaagacagcactggagcga
gccaatgaagagatggcggcgctcaaggcatcaatgcgacggacgatacactcagaagaa
cctgcgaaggaaaagaagaagtctgcgctagaatctatgatccccgaaacatcaatcagg
ggacgaaaacgaaggccaggggctgttaatacttcagcagcggaagacgccaaagcgctt
cgaacgcttaaagccttccagtcaagactggagaaggcacctccagagaaagagactgaa
tcagcggcccgtgaaactaccaaggaaaggggagacg---------------cgcaagct
ggggacgaggaagctgagttgtgtgatctgcactttatcgcaaattgccaaagctgcacg
tcatgggataagcaagagaaggacgagagtgacgacgagggttggatgtcgcatgctctc
agctttgcggcggataagctgggtaaggacctaagcaaccgtagaaaggcggaggaggaa
ctcgttgtgattgatccgcgcgagaaggctcggactctcaaggatgagaagaaggcagcc
agggatgcacgacaaggaaactcgggtcgagcgtgggatcaagcacgagatgcagcaagg
aacgccaagatggcacaagccgcctcgcttgcaggacgcggagcaaaatga
>Fp66
atgtcagcgatctataacctcgaaccgcaacctacagcgtcagtcatcatccacaccacc
cgaggcgaactctcggtcgagttgttcgccaaacaagcgccgttgacatgtcgcaacttc
ttacaactagcccttgatggctactacgataacactatgttccatcgattggtccctggc
ttcattctacaaggaggtgatcccacgggtactggcaacggcggagagtcgatatatgat
ggaggcgcattcagtggcgatctggacccttggcctatggaccagcgcatgggcaagaac
gcaggaccaacaggaatcaatttcaaggatgagttccattcgcgtctcaaattcaatcgc
cgaggtctgctgggttccgcaaacgaatcgcgtccggatacaaacggcagtcagttcttc
ttcactctcgacacagccgaggaattgaatggaaagaacaccatgtttggacgaatcgct
ggcgatacggtctacaatttggcgaaaatgggcgaaggcgaagtggatgaagctacagaa
cgcccaacctacccggtcaagatcgagcgcatagaaatactggttaatcctttcgaagat
atgaagaagcgatctcgagttgctgtcatcgcgccgtccaaaacggccacaaccaaagac
aagaagaaaaagcgaaaaggaggcaaacaactactgagctttggcgacgacgaaggtgac
gatgacatgcctgtgctgaagaagaagaaatttgatcccaggatcgttatggaagctccg
gaggaagctccggagcgagacgaggttcgcagcaaaccagcaaaggccaagaaggaacga
gcatcggaaaagatagtgccaatcgttgaagaagac------aaagataaggattcggat
caggccacccgccgtgagccacccaaggaggttcggcaaaagtctgccccacctgtcaat
atggagatcaaggacgaatcacccgagccggaggccccccgaaagacagcactggagcga
gccaatgaagagatggcggcgctcaaggcatcaatgcgacggacgatacactcagaagaa
cctgcgaaggaaaagaagaagtctgcgctagaatctatgatccccgaaacatcaatcagg
ggacgaaaacgaaggccaggggctgttaatacttcagcagcggaagacgccaaagcgctt
cgaacgcttaaagccttccagtcaagactggagaaggcacctccagagaaagagactgaa
tcagcggcccgtgaaactaccaaggaaaggggagacg---------------cgcaagct
ggggacgaggaagctgagttgtgtgatctgcactttatcgcaaattgccaaagctgcacg
tcatgggataagcaagagaaggacgagagtgacgacgagggttggatgtcgcatgctctc
agctttgcggcggataagctgggtaaggacctaagcaaccgtagaaaggcggaggaggaa
ctcgttgtgattgatccgcgcgagaaggctcggactctcaaggatgagaagaaggcagcc
agggatgcacgacaaggaaactcgggtcgagcgtgggatcaagcacgagatgcagcaagg
aacgccaagatggcacaagccgcctcgcttgcaggacgcggagcaaaatga
>Fp72
atgtcagcgatctataacctcgaaccgcaacctacagcgtcagtcatcatccacaccacc
cgaggcgaactctcggtcgagttgttcgccaaacaagcgccgttgacatgtcgcaacttc
ttacaactagcccttgatggctactacgataacactatgttccatcgattggtccctggc
ttcattctacaaggaggtgatcccacgggtactggcaacggcggagagtcgatatatgat
ggaggcgcattcagtggcgatctggacccttggcctatggaccagcgcatgggcaagaac
gcaggaccaacaggaatcaatttcaaggatgagttccattcgcgtctcaaattcaatcgc
cgaggtctgctgggttccgcaaacgaatcgcgtccggatacaaacggcagtcagttcttc
ttcactctcgacacagccgaggaattgaatggaaagaacaccatgtttggacgaatcgct
ggcgatacggtctacaatttggcgaaaatgggcgaaggcgaagtggatgaagctacagaa
cgcccaacctacccggtcaagatcgagcgcatagaaatactggttaatcctttcgaagat
atgaagaagcgatctcgagttgctgtcatcgcgccgtccaaaacggccacaaccaaagac
aagaagaaaaagcgaaaaggaggcaaacaactactgagctttggcgacgacgaaggtgac
gatgacatgcctgtgctgaagaagaagaaatttgatcccaggatcgttatggaagctccg
gaggaagctccggagcgagacgaggttcgcagcaaaccagcaaaggccaagaaggaacga
gcatcggaaaagatagtgccaatcgttgaagaagac------aaagataaggattcggat
caggccacccgccgtgagccacccaaggaggttcggcaaaagtctgccccacctgtcaat
atggagatcaaggacgaatcacccgagccggaggccccccgaaagacagcactggagcga
gccaatgaagagatggcggcgctcaaggcatcaatgcgacggacgatacactcagaagaa
cctgcgaaggaaaagaagaagtctgcgctagaatctatgatccccgaaacatcaatcagg
ggacgaaaacgaaggccaggggctgttaatacttcagcagcggaagacgccaaagcgctt
cgaacgcttaaagccttccagtcaagactggagaaggcacctccagagaaagagactgaa
tcagcggcccgtgaaactaccaaggaaaggggagacg---------------cgcaagct
ggggacgaggaagctgagttgtgtgatctgcactttatcgcaaattgccaaagctgcacg
tcatgggataagcaagagaaggacgagagtgacgacgagggttggatgtcgcatgctctc
agctttgcggcggataagctgggtaaggacctaagcaaccgtagaaaggcggaggaggaa
ctcgttgtgattgatccgcgcgagaaggctcggactctcaaggatgagaagaaggcagcc
agggatgcacgacaaggaaactcgggtcgagcgtgggatcaagcacgagatgcagcaagg
aacgccaagatggcacaagccgcctcgcttgcaggacgcggagcaaaatga
>Fp73
atgtcagcgatctataacctcgaaccgcaacctacagcgtcagtcatcatccacaccacc
cgaggcgaactctcggtcgagttgttcgccaaacaagcgccgttgacatgtcgcaacttc
ttacaactagcccttgatggctactacgataacactatgttccatcgattggtccctggc
ttcattctacaaggaggtgatcccacgggtactggcaacggcggagagtcgatatatgat
ggaggcgcattcagtggcgatctggacccttggcctatggaccagcgcatgggcaagaac
gcaggaccaacaggaatcaatttcaaggatgagttccattcgcgtctcaaattcaatcgc
cgaggtctgctgggttccgcaaacgaatcgcgtccggatacaaacggcagtcagttcttc
ttcactctcgacacagccgaggaattgaatggaaagaacaccatgtttggacgaatcgct
ggcgatacggtctacaatttggcgaaaatgggcgaaggcgaagtggatgaagctacagaa
cgcccaacctacccggtcaagatcgagcgcatagaaatactggttaatcctttcgaagat
atgaagaagcgatctcgagttgctgtcatcgcgccgtccaaaacggccacaaccaaagac
aagaagaaaaagcgaaaaggaggcaaacaactactgagctttggcgacgacgaaggtgac
gatgacatgcctgtgctgaagaagaagaaatttgatcccaggatcgttatggaagctccg
gaggaagctccggagcgagacgaggttcgcagcaaaccagcaaaggccaagaaggaacga
gcatcggaaaagatagtgccaatcgttgaagaagac------aaagataaggattcggat
caggccacccgccgtgagccacccaaggaggttcggcaaaagtctgccccacctgtcaat
atggagatcaaggacgaatcacccgagccggaggccccccgaaagacagcactggagcga
gccaatgaagagatggcggcgctcaaggcatcaatgcgacggacgatacactcagaagaa
cctgcgaaggaaaagaagaagtctgcgctagaatctatgatccccgaaacatcaatcagg
ggacgaaaacgaaggccaggggctgttaatacttcagcagcggaagacgccaaagcgctt
cgaacgcttaaagccttccagtcaagactggagaaggcacctccagagaaagagactgaa
tcagcggcccgtgaaactaccaaggaaaggggagacg---------------cgcaagct
ggggacgaggaagctgagttgtgtgatctgcactttatcgcaaattgccaaagctgcacg
tcatgggataagcaagagaaggacgagagtgacgacgagggttggatgtcgcatgctctc
agctttgcggcggataagctgggtaaggacctaagcaaccgtagaaaggcggaggaggaa
ctcgttgtgattgatccgcgcgagaaggctcggactctcaaggatgagaagaaggcagcc
agggatgcacgacaaggaaactcgggtcgagcgtgggatcaagcacgagatgcagcaagg
aacgccaagatggcacaagccgcctcgcttgcaggacgcggagcaaaatga
>Fp76
atgtcagcgatctataacctcgaaccgcaacctacagcgtcagtcatcatccacaccacc
cgaggcgaactctcggtcgagttgttcgccaaacaagcgccgttgacatgtcgcaacttc
ttacaactagcccttgatggctactacgataacactatgttccatcgattggtccctggc
ttcattctacaaggaggtgatcccacgggtactggcaacggcggagagtcgatatatgat
ggaggcgcattcagtggcgatctggacccttggcctatggaccagcgcatgggcaagaac
gcaggaccaacaggaatcaatttcaaggatgagttccattcgcgtctcaaattcaatcgc
cgaggtctgctgggttccgcaaacgaatcgcgtccggatacaaacggcagtcagttcttc
ttcactctcgacacagccgaggaattgaatggaaagaacaccatgtttggacgaatcgct
ggcgatacggtctacaatttggcgaaaatgggcgaaggcgaagtggatgaagctacagaa
cgcccaacctacccggtcaagatcgagcgcatagaaatactggttaatcctttcgaagat
atgaagaagcgatctcgagttgctgtcatcgcgccgtccaaaacggccacaaccaaagac
aagaagaaaaagcgaaaaggaggcaaacaactactgagctttggcgacgacgaaggtgac
gatgacatgcctgtgctgaagaagaagaaatttgatcccaggatcgttatggaagctccg
gaggaagctccggagcgagacgaggttcgcagcaaaccagcaaaggccaagaaggaacga
gcatcggaaaagatagtgccaatcgttgaagaagac------aaagataaggattcggat
caggccacccgccgtgagccacccaaggaggttcggcaaaagtctgccccacctgtcaat
atggagatcaaggacgaatcacccgagccggaggccccccgaaagacagcactggagcga
gccaatgaagagatggcggcgctcaaggcatcaatgcgacggacgatacactcagaagaa
cctgcgaaggaaaagaagaagtctgcgctagaatctatgatccccgaaacatcaatcagg
ggacgaaaacgaaggccaggggctgttaatacttcagcagcggaagacgccaaagcgctt
cgaacgcttaaagccttccagtcaagactggagaaggcacctccagagaaagagactgaa
tcagcggcccgtgaaactaccaaggaaaggggagacg---------------cgcaagct
ggggacgaggaagctgagttgtgtgatctgcactttatcgcaaattgccaaagctgcacg
tcatgggataagcaagagaaggacgagagtgacgacgagggttggatgtcgcatgctctc
agctttgcggcggataagctgggtaaggacctaagcaaccgtagaaaggcggaggaggaa
ctcgttgtgattgatccgcgcgagaaggctcggactctcaaggatgagaagaaggcagcc
agggatgcacgacaaggaaactcgggtcgagcgtgggatcaagcacgagatgcagcaagg
aacgccaagatggcacaagccgcctcgcttgcaggacgcggagcaaaatga
>Fp78
atgtcagcgatctataacctcgaaccgcaacctacagcgtcagtcatcatccacaccacc
cgaggcgaactctcggtcgagttgttcgccaaacaagcgccgttgacatgtcgcaacttc
ttacaactagcccttgatggctactacgataacactatgttccatcgattggtccctggc
ttcattctacaaggaggtgatcccacgggtactggcaacggcggagagtcgatatatgat
ggaggcgcattcagtggcgatctggacccttggcctatggaccagcgcatgggcaagaac
gcaggaccaacaggaatcaatttcaaggatgagttccattcgcgtctcaaattcaatcgc
cgaggtctgctgggttccgcaaacgaatcgcgtccggatacaaacggcagtcagttcttc
ttcactctcgacacagccgaggaattgaatggaaagaacaccatgtttggacgaatcgct
ggcgatacggtctacaatttggcgaaaatgggcgaaggcgaagtggatgaagctacagaa
cgcccaacctacccggtcaagatcgagcgcatagaaatactggttaatcctttcgaagat
atgaagaagcgatctcgagttgctgtcatcgcgccgtccaaaacggccacaaccaaagac
aagaagaaaaagcgaaaaggaggcaaacaactactgagctttggcgacgacgaaggtgac
gatgacatgcctgtgctgaagaagaagaaatttgatcccaggatcgttatggaagctccg
gaggaagctccggagcgagacgaggttcgcagcaaaccagcaaaggccaagaaggaacga
gcatcggaaaagatagtgccaatcgttgaagaagac------aaagataaggattcggat
caggccacccgccgtgagccacccaaggaggttcggcaaaagtctgccccacctgtcaat
atggagatcaaggacgaatcacccgagccggaggccccccgaaagacagcactggagcga
gccaatgaagagatggcggcgctcaaggcatcaatgcgacggacgatacactcagaagaa
cctgcgaaggaaaagaagaagtctgcgctagaatctatgatccccgaaacatcaatcagg
ggacgaaaacgaaggccaggggctgttaatacttcagcagcggaagacgccaaagcgctt
cgaacgcttaaagccttccagtcaagactggagaaggcacctccagagaaagagactgaa
tcagcggcccgtgaaactaccaaggaaaggggagacg---------------cgcaagct
ggggacgaggaagctgagttgtgtgatctgcactttatcgcaaattgccaaagctgcacg
tcatgggataagcaagagaaggacgagagtgacgacgagggttggatgtcgcatgctctc
agctttgcggcggataagctgggtaaggacctaagcaaccgtagaaaggcggaggaggaa
ctcgttgtgattgatccgcgcgagaaggctcggactctcaaggatgagaagaaggcagcc
agggatgcacgacaaggaaactcgggtcgagcgtgggatcaagcacgagatgcagcaagg
aacgccaagatggcacaagccgcctcgcttgcaggacgcggagcaaaatga
>Fp81
atgtcagcgatctataacctcgaaccgcaacctacagcgtcagtcatcatccacaccacc
cgaggcgaactctcggtcgagttgttcgccaaacaagcgccgttgacatgtcgcaacttc
ttacaactagcccttgatggctactacgataacactatgttccatcgattggtccctggc
ttcattctacaaggaggtgatcccacgggtactggcaacggcggagagtcgatatatgat
ggaggcgcattcagtggcgatctggacccttggcctatggaccagcgcatgggcaagaac
gcaggaccaacaggaatcaatttcaaggatgagttccattcgcgtctcaaattcaatcgc
cgaggtctgctgggttccgcaaacgaatcgcgtccggatacaaacggcagtcagttcttc
ttcactctcgacacagccgaggaattgaatggaaagaacaccatgtttggacgaatcgct
ggcgatacggtctacaatttggcgaaaatgggcgaaggcgaagtggatgaagctacagaa
cgcccaacctacccggtcaagatcgagcgcatagaaatactggttaatcctttcgaagat
atgaagaagcgatctcgagttgctgtcatcgcgccgtccaaaacggccacaaccaaagac
aagaagaaaaagcgaaaaggaggcaaacaactactgagctttggcgacgacgaaggtgac
gatgacatgcctgtgctgaagaagaagaaatttgatcccaggatcgttatggaagctccg
gaggaagctccggagcgagacgaggttcgcagcaaaccagcaaaggccaagaaggaacga
gcatcggaaaagatagtgccaatcgttgaagaagac------aaagataaggattcggat
caggccacccgccgtgagccacccaaggaggttcggcaaaagtctgccccacctgtcaat
atggagatcaaggacgaatcacccgagccggaggccccccgaaagacagcactggagcga
gccaatgaagagatggcggcgctcaaggcatcaatgcgacggacgatacactcagaagaa
cctgcgaaggaaaagaagaagtctgcgctagaatctatgatccccgaaacatcaatcagg
ggacgaaaacgaaggccaggggctgttaatacttcagcagcggaagacgccaaagcgctt
cgaacgcttaaagccttccagtcaagactggagaaggcacctccagagaaagagactgaa
tcagcggcccgtgaaactaccaaggaaaggggagacg---------------cgcaagct
ggggacgaggaagctgagttgtgtgatctgcactttatcgcaaattgccaaagctgcacg
tcatgggataagcaagagaaggacgagagtgacgacgagggttggatgtcgcatgctctc
agctttgcggcggataagctgggtaaggacctaagcaaccgtagaaaggcggaggaggaa
ctcgttgtgattgatccgcgcgagaaggctcggactctcaaggatgagaagaaggcagcc
agggatgcacgacaaggaaactcgggtcgagcgtgggatcaagcacgagatgcagcaagg
aacgccaagatggcacaagccgcctcgcttgcaggacgcggagcaaaatga
>Fp84
atgtcagcgatctataacctcgaaccgcaacctacagcgtcagtcatcatccacaccacc
cgaggcgaactctcggtcgagttgttcgccaaacaagcgccgttgacatgtcgcaacttc
ttacaactagcccttgatggctactacgataacactatgttccatcgattggtccctggc
ttcattctacaaggaggtgatcccacgggtactggcaacggcggagagtcgatatatgat
ggaggcgcattcagtggcgatctggacccttggcctatggaccagcgcatgggcaagaac
gcaggaccaacaggaatcaatttcaaggatgagttccattcgcgtctcaaattcaatcgc
cgaggtctgctgggttccgcaaacgaatcgcgtccggatacaaacggcagtcagttcttc
ttcactctcgacacagccgaggaattgaatggaaagaacaccatgtttggacgaatcgct
ggcgatacggtctacaatttggcgaaaatgggcgaaggcgaagtggatgaagctacagaa
cgcccaacctacccggtcaagatcgagcgcatagaaatactggttaatcctttcgaagat
atgaagaagcgatctcgagttgctgtcatcgcgccgtccaaaacggccacaaccaaagac
aagaagaaaaagcgaaaaggaggcaaacaactactgagctttggcgacgacgaaggtgac
gatgacatgcctgtgctgaagaagaagaaatttgatcccaggatcgttatggaagctccg
gaggaagctccggagcgagacgaggttcgcagcaaaccagcaaaggccaagaaggaacga
gcatcggaaaagatagtgccaatcgttgaagaagac------aaagataaggattcggat
caggccacccgccgtgagccacccaaggaggttcggcaaaagtctgccccacctgtcaat
atggagatcaaggacgaatcacccgagccggaggccccccgaaagacagcactggagcga
gccaatgaagagatggcggcgctcaaggcatcaatgcgacggacgatacactcagaagaa
cctgcgaaggaaaagaagaagtctgcgctagaatctatgatccccgaaacatcaatcagg
ggacgaaaacgaaggccaggggctgttaatacttcagcagcggaagacgccaaagcgctt
cgaacgcttaaagccttccagtcaagactggagaaggcacctccagagaaagagactgaa
tcagcggcccgtgaaactaccaaggaaaggggagacg---------------cgcaagct
ggggacgaggaagctgagttgtgtgatctgcactttatcgcaaattgccaaagctgcacg
tcatgggataagcaagagaaggacgagagtgacgacgagggttggatgtcgcatgctctc
agctttgcggcggataagctgggtaaggacctaagcaaccgtagaaaggcggaggaggaa
ctcgttgtgattgatccgcgcgagaaggctcggactctcaaggatgagaagaaggcagcc
agggatgcacgacaaggaaactcgggtcgagcgtgggatcaagcacgagatgcagcaagg
aacgccaagatggcacaagccgcctcgcttgcaggacgcggagcaaaatga
>Fp86
atgtcagcgatctataacctcgaaccgcaacctacagcgtcagtcatcatccacaccacc
cgaggcgaactctcggtcgagttgttcgccaaacaagcgccgttgacatgtcgcaacttc
ttacaactagcccttgatggctactacgataacactatgttccatcgattggtccctggc
ttcattctacaaggaggtgatcccacgggtactggcaacggcggagagtcgatatatgat
ggaggcgcattcagtggcgatctggacccttggcctatggaccagcgcatgggcaagaac
gcaggaccaacaggaatcaatttcaaggatgagttccattcgcgtctcaaattcaatcgc
cgaggtctgctgggttccgcaaacgaatcgcgtccggatacaaacggcagtcagttcttc
ttcactctcgacacagccgaggaattgaatggaaagaacaccatgtttggacgaatcgct
ggcgatacggtctacaatttggcgaaaatgggcgaaggcgaagtggatgaagctacagaa
cgcccaacctacccggtcaagatcgagcgcatagaaatactggttaatcctttcgaagat
atgaagaagcgatctcgagttgctgtcatcgcgccgtccaaaacggccacaaccaaagac
aagaagaaaaagcgaaaaggaggcaaacaactactgagctttggcgacgacgaaggtgac
gatgacatgcctgtgctgaagaagaagaaatttgatcccaggatcgttatggaagctccg
gaggaagctccggagcgagacgaggttcgcagcaaaccagcaaaggccaagaaggaacga
gcatcggaaaagatagtgccaatcgttgaagaagac------aaagataaggattcggat
caggccacccgccgtgagccacccaaggaggttcggcaaaagtctgccccacctgtcaat
atggagatcaaggacgaatcacccgagccggaggccccccgaaagacagcactggagcga
gccaatgaagagatggcggcgctcaaggcatcaatgcgacggacgatacactcagaagaa
cctgcgaaggaaaagaagaagtctgcgctagaatctatgatccccgaaacatcaatcagg
ggacgaaaacgaaggccaggggctgttaatacttcagcagcggaagacgccaaagcgctt
cgaacgcttaaagccttccagtcaagactggagaaggcacctccagagaaagagactgaa
tcagcggcccgtgaaactaccaaggaaaggggagacg---------------cgcaagct
ggggacgaggaagctgagttgtgtgatctgcactttatcgcaaattgccaaagctgcacg
tcatgggataagcaagagaaggacgagagtgacgacgagggttggatgtcgcatgctctc
agctttgcggcggataagctgggtaaggacctaagcaaccgtagaaaggcggaggaggaa
ctcgttgtgattgatccgcgcgagaaggctcggactctcaaggatgagaagaaggcagcc
agggatgcacgacaaggaaactcgggtcgagcgtgggatcaagcacgagatgcagcaagg
aacgccaagatggcacaagccgcctcgcttgcaggacgcggagcaaaatga
>Fvenenatum.busco
atgtcggcgatctataacctcgaaccgcaacccacagcgtcagtcatcatccacaccacc
cggggcgaactctctgtcgagctgttcgccaaacaagcgccgttgacatgtcgcaacttc
ttgcaactagccctcgatggctactacgataatactatattccaccgattggttccgggc
ttcattctacagggaggtgatcccactggtactggcaacggcggagagtcgatatatgat
ggaggcgcattcagtggcgacctggacccttggcccatggaccagcgcatgggcaagaac
gcaggacaaacaggaatcaatttcaaggatgagttccattcgcgtctcaaattcaatcgc
cgaggtctgttgggttccgcgaacgaatcgcgtccggatacaaacggcagtcagttcttc
ttcactctcgacacagctgaggaattgaatggaaagaataccatgtttggacgaattgcc
ggcgatactgtctacaatttggcaaaaatgggcgaaggagaagttgatgaagctacggaa
cgtccaacctacccagtcaagatcgagcgcatagaaatcctggtgaaccctttcgaagat
atgaagaagcgatctcgagtcgctgctattgcgccgtccaaaacagctacaaccaaagac
aagaagaaaaagcgaaaaggagggaaacaactactgagctttggcgacgacgaaggtgac
gataacatgcctgtgctgaagaagaagaaatttgatcccagggtcgttatggaagctccg
gaggaagctccggagcaagacgaggctcgcagcaaaccagcaaaggccaagaaggaacga
gcatcggaaaagagagtgtcaatcgttgaagaagacaaagataaagataaggactccgat
caggccatccgccgtgggccactcaaggaggctcggcaaaagcctgccccacctgtcaag
atggagatcaaggacgaatcacccgagccggaggccccccgaaagacagcattggagcga
gccaatgaagagatggcggcgctcaaggcatcaatgcgacggacgatacactctgaagaa
cctgtgaaggaaaagaacaagtctgcgctagaatctatgatccccgaaacatcaatcagg
ggacgaaaacgaagaccagggactgttaacacttcagcagcggaagacgccaaagcgctt
cgaatgctcaaagcctttcagtcaagactggagaaagcacctccggagaaagaagacgaa
ccagcggcccgtgaaactactaaggaagggggagacgcgcaagccggagacacgcaagct
ggaaacgaggaagctgagttgtgtgatctgcacttcatcgcaaattgccaaagctgcacg
tcatgggacaagcaagagaaggacgagagcgacgacgagggttggatgtcgcatgctctc
agctttgcggcggataaactgggcaaggacctaagtaaccgtaaaaaggcggaggaggag
cttgttgtgattgatccgcgcgagaaggctcggactctcaaggatgagaagaaggcagcc
agggatgcacgacaaggaaactcgggtcgagcgtgggatcaagcacgagatgcagcaagg
aatgccaagatggcacaagccgcctcgcttgcaggacgcggagcaaaatga
