# Supplementary material for: Apicidin biosynthesis is linked to accessory chromosomes in Fusarium poae isolates
Source: BMC Genomics. 2021 Aug 4;22:591. doi: 10.1186/s12864-021-07617-y (PMC8340494; doi:10.1186/s12864-021-07617-y)
Supplement: Supplementary file 17 — Additional file 17. Compressed folder containing alignments for each of the 4141 orthologs used in BUSCO analysis. [file 12864_2021_7617_MOESM17_ESM.zip › Fven2_nt_MAFFT/27323at5125_nt.mafft.fasta]

>Fp105
atgactgttactcttgtgacacagcctgctaccatgcacgctttcaagactgacctcgat
gaggttcattcgctgcacagcgattctagctactaccagccttctatggcctccaatgga
ctcttttctttctctcaaacagaaccatctacggaccttttgacaggttcgtcatgggct
acgacagtagaaggaccacagaactttcaagatttctcagacaacggatccacccactct
ggagaagccgaggagttcattttcacatctggccatgccacaccccgaggaacccgtgta
cactcccaaggaaactggtccgcttccaggactgccgcttcagtaacccaaggtggacaa
gccatgtccagggtcagctcaagcaggtctagcggttcatcgctatcacaatcatcacat
ctgtccaacatggacttcacaggtaatgcttctgctcttcagactggaactcaaaccgga
tccattcatggacttgatacttgcatcctggatcctgtcgatggtatgtcgactcagatg
tactggcccggatactctcttgatgccgcattgaatggcgatgccactttctctctacct
gattcaagccctctacacgttgttccttctcacatgcagcttggccctgatgtttctctt
gccgagaactctccccctagcccttgggactgcttttccagctccatttcccgctcatca
tcccccaacaccattgaggacttgtggttccctaaccagagccccaactcctctcctcag
atccagtgccagtcacccagccttgaccgcaacattccattgatccctgaggatgtcaac
ggaaaggccctttccactcttgatgaatttcccgctgcttctgccttcaccggaccacga
cgacagaacagtgatggtgagtccgcacgggaccacgacctttacaagaaggccgctcct
tttgaggatggactttaccactgcccatgggagggacaacccagctgcagccaccgaccc
gagaagcttaagtgcaactatgacaagtttgttgactctcacctgaagccctaccgctgc
aaggctgagtcatgcgagggcgcccgcttctcttccactgcttgcctgctccgccatgag
cgtgaggctcacggactccacggccatggtgacaagcctttcctttgtgtttatgagggc
tgtgagcgtgctgttcacggaaatggattcccccgccagtggaacctgcgcgaccacatg
aagcgtgttcacaatgaccacggtagctccagtggctcacctacaactggatctgctcaa
cccgccaagggacgtaagcgcaagaccgagacctcggagactcagacttccaacagccgc
aaggcggctgtcaagtccatgcctcctcccccggagcccaaggagaacttgacccagcct
ctcattgaccaatggatggagcaccacaaggctgttcagagcctcatgcgaaatgttgtc
aagcctgaggatgcccagaacctcaagcacctcggaaccatgcagagccgtctgaactcc
atgatcaagctcaccacggacctcaacgccatcaacaaccccggaaacactctggctggt
actggctga
>Fp108
atgactgttactcttgtgacacagcctgctaccatgcacgctttcaagactgacctcgat
gaggttcattcgctgcacagcgattctagctactaccagccttctatggcctccaatgga
ctcttttctttctctcaaacagaaccatctacggaccttttgacaggttcgtcatgggct
acgacagtagaaggaccacagaactttcaagatttctcagacaacggatccacccactct
ggagaagccgaggagttcattttcacatctggccatgccacaccccgaggaacccgtgta
cactcccaaggaaactggtccgcttccaggactgccgcttcagtaacccaaggtggacaa
gccatgtccagggtcagctcaagcaggtctagcggttcatcgctatcacaatcatcacat
ctgtccaacatggacttcacaggtaatgcttctgctcttcagactggaactcaaaccgga
tccattcatggacttgatacttgcatcctggatcctgtcgatggtatgtcgactcagatg
tactggcccggatactctcttgatgccgcattgaatggcgatgccactttctctctacct
gattcaagccctctacacgttgttccttctcacatgcagcttggccctgatgtttctctt
gccgagaactctccccctagcccttgggactgcttttccagctccatttcccgctcatca
tcccccaacaccattgaggacttgtggttccctaaccagagccccaactcctctcctcag
atccagtgccagtcacccagccttgaccgcaacattccattgatccctgaggatgtcaac
ggaaaggccctttccactcttgatgaatttcccgctgcttctgccttcaccggaccacga
cgacagaacagtgatggtgagtccgcacgggaccacgacctttacaagaaggccgctcct
tttgaggatggactttaccactgcccatgggagggacaacccagctgcagccaccgaccc
gagaagcttaagtgcaactatgacaagtttgttgactctcacctgaagccctaccgctgc
aaggctgagtcatgcgagggcgcccgcttctcttccactgcttgcctgctccgccatgag
cgtgaggctcacggactccacggccatggtgacaagcctttcctttgtgtttatgagggc
tgtgagcgtgctgttcacggaaatggattcccccgccagtggaacctgcgcgaccacatg
aagcgtgttcacaatgaccacggtagctccagtggctcacctacaactggatctgctcaa
cccgccaagggacgtaagcgcaagaccgagacctcggagactcagacttccaacagccgc
aaggcggctgtcaagtccatgcctcctcccccggagcccaaggagaacttgacccagcct
ctcattgaccaatggatggagcaccacaaggctgttcagagcctcatgcgaaatgttgtc
aagcctgaggatgcccagaacctcaagcacctcggaaccatgcagagccgtctgaactcc
atgatcaagctcaccacggacctcaacgccatcaacaaccccggaaacactctggctggt
actggctga
>Fp118
atgactgttactcttgtgacacagcctgctaccatgcacgctttcaagactgacctcgat
gaggttcattcgctgcacagcgattctagctactaccagccttctatggcctccaatgga
ctcttttctttctctcaaacagaaccatctacggaccttttgacaggttcgtcatgggct
acgacagtagaaggaccacagaactttcaagatttctcagacaacggatccacccactct
ggagaagccgaggagttcattttcacatctggccatgccacaccccgaggaacccgtgta
cactcccaaggaaactggtccgcttccaggactgccgcttcagtaacccaaggtggacaa
gccatgtccagggtcagctcaagcaggtctagcggttcatcgctatcacaatcatcacat
ctgtccaacatggacttcacaggtaatgcttctgctcttcagactggaactcaaaccgga
tccattcatggacttgatacttgcatcctggatcctgtcgatggtatgtcgactcagatg
tactggcccggatactctcttgatgccgcattgaatggcgatgccactttctctctacct
gattcaagccctctacacgttgttccttctcacatgcagcttggccctgatgtttctctt
gccgagaactctccccctagcccttgggactgcttttccagctccatttcccgctcatca
tcccccaacaccattgaggacttgtggttccctaaccagagccccaactcctctcctcag
atccagtgccagtcacccagccttgaccgcaacattccattgatccctgaggatgtcaac
ggaaaggccctttccactcttgatgaatttcccgctgcttctgccttcaccggaccacga
cgacagaacagtgatggtgagtccgcacgggaccacgacctttacaagaaggccgctcct
tttgaggatggactttaccactgcccatgggagggacaacccagctgcagccaccgaccc
gagaagcttaagtgcaactatgacaagtttgttgactctcacctgaagccctaccgctgc
aaggctgagtcatgcgagggcgcccgcttctcttccactgcttgcctgctccgccatgag
cgtgaggctcacggactccacggccatggtgacaagcctttcctttgtgtttatgagggc
tgtgagcgtgctgttcacggaaatggattcccccgccagtggaacctgcgcgaccacatg
aagcgtgttcacaatgaccacggtagctccagtggctcacctacaactggatctgctcaa
cccgccaagggacgtaagcgcaagaccgagacctcggagactcagacttccaacagccgc
aaggcggctgtcaagtccatgcctcctcccccggagcccaaggagaacttgacccagcct
ctcattgaccaatggatggagcaccacaaggctgttcagagcctcatgcgaaatgttgtc
aagcctgaggatgcccagaacctcaagcacctcggaaccatgcagagccgtctgaactcc
atgatcaagctcaccacggacctcaacgccatcaacaaccccggaaacactctggctggt
actggctga
>Fp122
atgactgttactcttgtgacacagcctgctaccatgcacgctttcaagactgacctcgat
gaggttcattcgctgcacagcgattctagctactaccagccttctatggcctccaatgga
ctcttttctttctctcaaacagaaccatctacggaccttttgacaggttcgtcatgggct
acgacagtagaaggaccacagaactttcaagatttctcagacaacggatccacccactct
ggagaagccgaggagttcattttcacatctggccatgccacaccccgaggaacccgtgta
cactcccaaggaaactggtccgcttccaggactgccgcttcagtaacccaaggtggacaa
gccatgtccagggtcagctcaagcaggtctagcggttcatcgctatcacaatcatcacat
ctgtccaacatggacttcacaggtaatgcttctgctcttcagactggaactcaaaccgga
tccattcatggacttgatacttgcatcctggatcctgtcgatggtatgtcgactcagatg
tactggcccggatactctcttgatgccgcattgaatggcgatgccactttctctctacct
gattcaagccctctacacgttgttccttctcacatgcagcttggccctgatgtttctctt
gccgagaactctccccctagcccttgggactgcttttccagctccatttcccgctcatca
tcccccaacaccattgaggacttgtggttccctaaccagagccccaactcctctcctcag
atccagtgccagtcacccagccttgaccgcaacattccattgatccctgaggatgtcaac
ggaaaggccctttccactcttgatgaatttcccgctgcttctgccttcaccggaccacga
cgacagaacagtgatggtgagtccgcacgggaccacgacctttacaagaaggccgctcct
tttgaggatggactttaccactgcccatgggagggacaacccagctgcagccaccgaccc
gagaagcttaagtgcaactatgacaagtttgttgactctcacctgaagccctaccgctgc
aaggctgagtcatgcgagggcgcccgcttctcttccactgcttgcctgctccgccatgag
cgtgaggctcacggactccacggccatggtgacaagcctttcctttgtgtttatgagggc
tgtgagcgtgctgttcacggaaatggattcccccgccagtggaacctgcgcgaccacatg
aagcgtgttcacaatgaccacggtagctccagtggctcacctacaactggatctgctcaa
cccgccaagggacgtaagcgcaagaccgagacctcggagactcagacttccaacagccgc
aaggcggctgtcaagtccatgcctcctcccccggagcccaaggagaacttgacccagcct
ctcattgaccaatggatggagcaccacaaggctgttcagagcctcatgcgaaatgttgtc
aagcctgaggatgcccagaacctcaagcacctcggaaccatgcagagccgtctgaactcc
atgatcaagctcaccacggacctcaacgccatcaacaaccccggaaacactctggctggt
actggctga
>Fp125
atgactgttactcttgtgacacagcctgctaccatgcacgctttcaagactgacctcgat
gaggttcattcgctgcacagcgattctagctactaccagccttctatggcctccaatgga
ctcttttctttctctcaaacagaaccatctacggaccttttgacaggttcgtcatgggct
acgacagtagaaggaccacagaactttcaagatttctcagacaacggatccacccactct
ggagaagccgaggagttcattttcacatctggccatgccacaccccgaggaacccgtgta
cactcccaaggaaactggtccgcttccaggactgccgcttcagtaacccaaggtggacaa
gccatgtccagggtcagctcaagcaggtctagcggttcatcgctatcacaatcatcacat
ctgtccaacatggacttcacaggtaatgcttctgctcttcagactggaactcaaaccgga
tccattcatggacttgatacttgcatcctggatcctgtcgatggtatgtcgactcagatg
tactggcccggatactctcttgatgccgcattgaatggcgatgccactttctctctacct
gattcaagccctctacacgttgttccttctcacatgcagcttggccctgatgtttctctt
gccgagaactctccccctagcccttgggactgcttttccagctccatttcccgctcatca
tcccccaacaccattgaggacttgtggttccctaaccagagccccaactcctctcctcag
atccagtgccagtcacccagccttgaccgcaacattccattgatccctgaggatgtcaac
ggaaaggccctttccactcttgatgaatttcccgctgcttctgccttcaccggaccacga
cgacagaacagtgatggtgagtccgcacgggaccacgacctttacaagaaggccgctcct
tttgaggatggactttaccactgcccatgggagggacaacccagctgcagccaccgaccc
gagaagcttaagtgcaactatgacaagtttgttgactctcacctgaagccctaccgctgc
aaggctgagtcatgcgagggcgcccgcttctcttccactgcttgcctgctccgccatgag
cgtgaggctcacggactccacggccatggtgacaagcctttcctttgtgtttatgagggc
tgtgagcgtgctgttcacggaaatggattcccccgccagtggaacctgcgcgaccacatg
aagcgtgttcacaatgaccacggtagctccagtggctcacctacaactggatctgctcaa
cccgccaagggacgtaagcgcaagaccgagacctcggagactcagacttccaacagccgc
aaggcggctgtcaagtccatgcctcctcccccggagcccaaggagaacttgacccagcct
ctcattgaccaatggatggagcaccacaaggctgttcagagcctcatgcgaaatgttgtc
aagcctgaggatgcccagaacctcaagcacctcggaaccatgcagagccgtctgaactcc
atgatcaagctcaccacggacctcaacgccatcaacaaccccggaaacactctggctggt
actggctga
>Fp13r
atgactgttactcttgtgacacagcctgctaccatgcacgctttcaagactgacctcgat
gaggttcattcgctgcacagcgattctagctactaccagccttctatggcctccaatgga
ctcttttctttctctcaaacagaaccatctacggaccttttgacaggttcgtcatgggct
acgacagtagaaggaccacagaactttcaagatttctcagacaacggatccacccactct
ggagaagccgaggagttcattttcacatctggccatgccacaccccgaggaacccgtgta
cactcccaaggaaactggtccgcttccaggactgccgcttcagtaacccaaggtggacaa
gccatgtccagggtcagctcaagcaggtctagcggttcatcgctatcacaatcatcacat
ctgtccaacatggacttcacaggtaatgcttctgctcttcagactggaactcaaaccgga
tccattcatggacttgatacttgcatcctggatcctgtcgatggtatgtcgactcagatg
tactggcccggatactctcttgatgccgcattgaatggcgatgccactttctctctacct
gattcaagccctctacacgttgttccttctcacatgcagcttggccctgatgtttctctt
gccgagaactctccccctagcccttgggactgcttttccagctccatttcccgctcatca
tcccccaacaccattgaggacttgtggttccctaaccagagccccaactcctctcctcag
atccagtgccagtcacccagccttgaccgcaacattccattgatccctgaggatgtcaac
ggaaaggccctttccactcttgatgaatttcccgctgcttctgccttcaccggaccacga
cgacagaacagtgatggtgagtccgcacgggaccacgacctttacaagaaggccgctcct
tttgaggatggactttaccactgcccatgggagggacaacccagctgcagccaccgaccc
gagaagcttaagtgcaactatgacaagtttgttgactctcacctgaagccctaccgctgc
aaggctgagtcatgcgagggcgcccgcttctcttccactgcttgcctgctccgccatgag
cgtgaggctcacggactccacggccatggtgacaagcctttcctttgtgtttatgagggc
tgtgagcgtgctgttcacggaaatggattcccccgccagtggaacctgcgcgaccacatg
aagcgtgttcacaatgaccacggtagctccagtggctcacctacaactggatctgctcaa
cccgccaagggacgtaagcgcaagaccgagacctcggagactcagacttccaacagccgc
aaggcggctgtcaagtccatgcctcctcccccggagcccaaggagaacttgacccagcct
ctcattgaccaatggatggagcaccacaaggctgttcagagcctcatgcgaaatgttgtc
aagcctgaggatgcccagaacctcaagcacctcggaaccatgcagagccgtctgaactcc
atgatcaagctcaccacggacctcaacgccatcaacaaccccggaaacactctggctggt
actggctga
>Fp144
atgactgttactcttgtgacacagcctgctaccatgcacgctttcaagactgacctcgat
gaggttcattcgctgcacagcgattctagctactaccagccttctatggcctccaatgga
ctcttttctttctctcaaacagaaccatctacggaccttttgacaggttcgtcatgggct
acgacagtagaaggaccacagaactttcaagatttctcagacaacggatccacccactct
ggagaagccgaggagttcattttcacatctggccatgccacaccccgaggaacccgtgta
cactcccaaggaaactggtccgcttccaggactgccgcttcagtaacccaaggtggacaa
gccatgtccagggtcagctcaagcaggtctagcggttcatcgctatcacaatcatcacat
ctgtccaacatggacttcacaggtaatgcttctgctcttcagactggaactcaaaccgga
tccattcatggacttgatacttgcatcctggatcctgtcgatggtatgtcgactcagatg
tactggcccggatactctcttgatgccgcattgaatggcgatgccactttctctctacct
gattcaagccctctacacgttgttccttctcacatgcagcttggccctgatgtttctctt
gccgagaactctccccctagcccttgggactgcttttccagctccatttcccgctcatca
tcccccaacaccattgaggacttgtggttccctaaccagagccccaactcctctcctcag
atccagtgccagtcacccagccttgaccgcaacattccattgatccctgaggatgtcaac
ggaaaggccctttccactcttgatgaatttcccgctgcttctgccttcaccggaccacga
cgacagaacagtgatggtgagtccgcacgggaccacgacctttacaagaaggccgctcct
tttgaggatggactttaccactgcccatgggagggacaacccagctgcagccaccgaccc
gagaagcttaagtgcaactatgacaagtttgttgactctcacctgaagccctaccgctgc
aaggctgagtcatgcgagggcgcccgcttctcttccactgcttgcctgctccgccatgag
cgtgaggctcacggactccacggccatggtgacaagcctttcctttgtgtttatgagggc
tgtgagcgtgctgttcacggaaatggattcccccgccagtggaacctgcgcgaccacatg
aagcgtgttcacaatgaccacggtagctccagtggctcacctacaactggatctgctcaa
cccgccaagggacgtaagcgcaagaccgagacctcggagactcagacttccaacagccgc
aaggcggctgtcaagtccatgcctcctcccccggagcccaaggagaacttgacccagcct
ctcattgaccaatggatggagcaccacaaggctgttcagagcctcatgcgaaatgttgtc
aagcctgaggatgcccagaacctcaagcacctcggaaccatgcagagccgtctgaactcc
atgatcaagctcaccacggacctcaacgccatcaacaaccccggaaacactctggctggt
actggctga
>Fp146
atgactgttactcttgtgacacagcctgctaccatgcacgctttcaagactgacctcgat
gaggttcattcgctgcacagcgattctagctactaccagccttctatggcctccaatgga
ctcttttctttctctcaaacagaaccatctacggaccttttgacaggttcgtcatgggct
acgacagtagaaggaccacagaactttcaagatttctcagacaacggatccacccactct
ggagaagccgaggagttcattttcacatctggccatgccacaccccgaggaacccgtgta
cactcccaaggaaactggtccgcttccaggactgccgcttcagtaacccaaggtggacaa
gccatgtccagggtcagctcaagcaggtctagcggttcatcgctatcacaatcatcacat
ctgtccaacatggacttcacaggtaatgcttctgctcttcagactggaactcaaaccgga
tccattcatggacttgatacttgcatcctggatcctgtcgatggtatgtcgactcagatg
tactggcccggatactctcttgatgccgcattgaatggcgatgccactttctctctacct
gattcaagccctctacacgttgttccttctcacatgcagcttggccctgatgtttctctt
gccgagaactctccccctagcccttgggactgcttttccagctccatttcccgctcatca
tcccccaacaccattgaggacttgtggttccctaaccagagccccaactcctctcctcag
atccagtgccagtcacccagccttgaccgcaacattccattgatccctgaggatgtcaac
ggaaaggccctttccactcttgatgaatttcccgctgcttctgccttcaccggaccacga
cgacagaacagtgatggtgagtccgcacgggaccacgacctttacaagaaggccgctcct
tttgaggatggactttaccactgcccatgggagggacaacccagctgcagccaccgaccc
gagaagcttaagtgcaactatgacaagtttgttgactctcacctgaagccctaccgctgc
aaggctgagtcatgcgagggcgcccgcttctcttccactgcttgcctgctccgccatgag
cgtgaggctcacggactccacggccatggtgacaagcctttcctttgtgtttatgagggc
tgtgagcgtgctgttcacggaaatggattcccccgccagtggaacctgcgcgaccacatg
aagcgtgttcacaatgaccacggtagctccagtggctcacctacaactggatctgctcaa
cccgccaagggacgtaagcgcaagaccgagacctcggagactcagacttccaacagccgc
aaggcggctgtcaagtccatgcctcctcccccggagcccaaggagaacttgacccagcct
ctcattgaccaatggatggagcaccacaaggctgttcagagcctcatgcgaaatgttgtc
aagcctgaggatgcccagaacctcaagcacctcggaaccatgcagagccgtctgaactcc
atgatcaagctcaccacggacctcaacgccatcaacaaccccggaaacactctggctggt
actggctga
>Fp155
atgactgttactcttgtgacacagcctgctaccatgcacgctttcaagactgacctcgat
gaggttcattcgctgcacagcgattctagctactaccagccttctatggcctccaatgga
ctcttttctttctctcaaacagaaccatctacggaccttttgacaggttcgtcatgggct
acgacagtagaaggaccacagaactttcaagatttctcagacaacggatccacccactct
ggagaagccgaggagttcattttcacatctggccatgccacaccccgaggaacccgtgta
cactcccaaggaaactggtccgcttccaggactgccgcttcagtaacccaaggtggacaa
gccatgtccagggtcagctcaagcaggtctagcggttcatcgctatcacaatcatcacat
ctgtccaacatggacttcacaggtaatgcttctgctcttcagactggaactcaaaccgga
tccattcatggacttgatacttgcatcctggatcctgtcgatggtatgtcgactcagatg
tactggcccggatactctcttgatgccgcattgaatggcgatgccactttctctctacct
gattcaagccctctacacgttgttccttctcacatgcagcttggccctgatgtttctctt
gccgagaactctccccctagcccttgggactgcttttccagctccatttcccgctcatca
tcccccaacaccattgaggacttgtggttccctaaccagagccccaactcctctcctcag
atccagtgccagtcacccagccttgaccgcaacattccattgatccctgaggatgtcaac
ggaaaggccctttccactcttgatgaatttcccgctgcttctgccttcaccggaccacga
cgacagaacagtgatggtgagtccgcacgggaccacgacctttacaagaaggccgctcct
tttgaggatggactttaccactgcccatgggagggacaacccagctgcagccaccgaccc
gagaagcttaagtgcaactatgacaagtttgttgactctcacctgaagccctaccgctgc
aaggctgagtcatgcgagggcgcccgcttctcttccactgcttgcctgctccgccatgag
cgtgaggctcacggactccacggccatggtgacaagcctttcctttgtgtttatgagggc
tgtgagcgtgctgttcacggaaatggattcccccgccagtggaacctgcgcgaccacatg
aagcgtgttcacaatgaccacggtagctccagtggctcacctacaactggatctgctcaa
cccgccaagggacgtaagcgcaagaccgagacctcggagactcagacttccaacagccgc
aaggcggctgtcaagtccatgcctcctcccccggagcccaaggagaacttgacccagcct
ctcattgaccaatggatggagcaccacaaggctgttcagagcctcatgcgaaatgttgtc
aagcctgaggatgcccagaacctcaagcacctcggaaccatgcagagccgtctgaactcc
atgatcaagctcaccacggacctcaacgccatcaacaaccccggaaacactctggctggt
actggctga
>Fp157
atgactgttactcttgtgacacagcctgctaccatgcacgctttcaagactgacctcgat
gaggttcattcgctgcacagcgattctagctactaccagccttctatggcctccaatgga
ctcttttctttctctcaaacagaaccatctacggaccttttgacaggttcgtcatgggct
acgacagtagaaggaccacagaactttcaagatttctcagacaacggatccacccactct
ggagaagccgaggagttcattttcacatctggccatgccacaccccgaggaacccgtgta
cactcccaaggaaactggtccgcttccaggactgccgcttcagtaacccaaggtggacaa
gccatgtccagggtcagctcaagcaggtctagcggttcatcgctatcacaatcatcacat
ctgtccaacatggacttcacaggtaatgcttctgctcttcagactggaactcaaaccgga
tccattcatggacttgatacttgcatcctggatcctgtcgatggtatgtcgactcagatg
tactggcccggatactctcttgatgccgcattgaatggcgatgccactttctctctacct
gattcaagccctctacacgttgttccttctcacatgcagcttggccctgatgtttctctt
gccgagaactctccccctagcccttgggactgcttttccagctccatttcccgctcatca
tcccccaacaccattgaggacttgtggttccctaaccagagccccaactcctctcctcag
atccagtgccagtcacccagccttgaccgcaacattccattgatccctgaggatgtcaac
ggaaaggccctttccactcttgatgaatttcccgctgcttctgccttcaccggaccacga
cgacagaacagtgatggtgagtccgcacgggaccacgacctttacaagaaggccgctcct
tttgaggatggactttaccactgcccatgggagggacaacccagctgcagccaccgaccc
gagaagcttaagtgcaactatgacaagtttgttgactctcacctgaagccctaccgctgc
aaggctgagtcatgcgagggcgcccgcttctcttccactgcttgcctgctccgccatgag
cgtgaggctcacggactccacggccatggtgacaagcctttcctttgtgtttatgagggc
tgtgagcgtgctgttcacggaaatggattcccccgccagtggaacctgcgcgaccacatg
aagcgtgttcacaatgaccacggtagctccagtggctcacctacaactggatctgctcaa
cccgccaagggacgtaagcgcaagaccgagacctcggagactcagacttccaacagccgc
aaggcggctgtcaagtccatgcctcctcccccggagcccaaggagaacttgacccagcct
ctcattgaccaatggatggagcaccacaaggctgttcagagcctcatgcgaaatgttgtc
aagcctgaggatgcccagaacctcaagcacctcggaaccatgcagagccgtctgaactcc
atgatcaagctcaccacggacctcaacgccatcaacaaccccggaaacactctggctggt
actggctga
>Fp16r
atgactgttactcttgtgacacagcctgctaccatgcacgctttcaagactgacctcgat
gaggttcattcgctgcacagcgattctagctactaccagccttctatggcctccaatgga
ctcttttctttctctcaaacagaaccatctacggaccttttgacaggttcgtcatgggct
acgacagtagaaggaccacagaactttcaagatttctcagacaacggatccacccactct
ggagaagccgaggagttcattttcacatctggccatgccacaccccgaggaacccgtgta
cactcccaaggaaactggtccgcttccaggactgccgcttcagtaacccaaggtggacaa
gccatgtccagggtcagctcaagcaggtctagcggttcatcgctatcacaatcatcacat
ctgtccaacatggacttcacaggtaatgcttctgctcttcagactggaactcaaaccgga
tccattcatggacttgatacttgcatcctggatcctgtcgatggtatgtcgactcagatg
tactggcccggatactctcttgatgccgcattgaatggcgatgccactttctctctacct
gattcaagccctctacacgttgttccttctcacatgcagcttggccctgatgtttctctt
gccgagaactctccccctagcccttgggactgcttttccagctccatttcccgctcatca
tcccccaacaccattgaggacttgtggttccctaaccagagccccaactcctctcctcag
atccagtgccagtcacccagccttgaccgcaacattccattgatccctgaggatgtcaac
ggaaaggccctttccactcttgatgaatttcccgctgcttctgccttcaccggaccacga
cgacagaacagtgatggtgagtccgcacgggaccacgacctttacaagaaggccgctcct
tttgaggatggactttaccactgcccatgggagggacaacccagctgcagccaccgaccc
gagaagcttaagtgcaactatgacaagtttgttgactctcacctgaagccctaccgctgc
aaggctgagtcatgcgagggcgcccgcttctcttccactgcttgcctgctccgccatgag
cgtgaggctcacggactccacggccatggtgacaagcctttcctttgtgtttatgagggc
tgtgagcgtgctgttcacggaaatggattcccccgccagtggaacctgcgcgaccacatg
aagcgtgttcacaatgaccacggtagctccagtggctcacctacaactggatctgctcaa
cccgccaagggacgtaagcgcaagaccgagacctcggagactcagacttccaacagccgc
aaggcggctgtcaagtccatgcctcctcccccggagcccaaggagaacttgacccagcct
ctcattgaccaatggatggagcaccacaaggctgttcagagcctcatgcgaaatgttgtc
aagcctgaggatgcccagaacctcaagcacctcggaaccatgcagagccgtctgaactcc
atgatcaagctcaccacggacctcaacgccatcaacaaccccggaaacactctggctggt
actggctga
>Fp1r
atgactgttactcttgtgacacagcctgctaccatgcacgctttcaagactgacctcgat
gaggttcattcgctgcacagcgattctagctactaccagccttctatggcctccaatgga
ctcttttctttctctcaaacagaaccatctacggaccttttgacaggttcgtcatgggct
acgacagtagaaggaccacagaactttcaagatttctcagacaacggatccacccactct
ggagaagccgaggagttcattttcacatctggccatgccacaccccgaggaacccgtgta
cactcccaaggaaactggtccgcttccaggactgccgcttcagtaacccaaggtggacaa
gccatgtccagggtcagctcaagcaggtctagcggttcatcgctatcacaatcatcacat
ctgtccaacatggacttcacaggtaatgcttctgctcttcagactggaactcaaaccgga
tccattcatggacttgatacttgcatcctggatcctgtcgatggtatgtcgactcagatg
tactggcccggatactctcttgatgccgcattgaatggcgatgccactttctctctacct
gattcaagccctctacacgttgttccttctcacatgcagcttggccctgatgtttctctt
gccgagaactctccccctagcccttgggactgcttttccagctccatttcccgctcatca
tcccccaacaccattgaggacttgtggttccctaaccagagccccaactcctctcctcag
atccagtgccagtcacccagccttgaccgcaacattccattgatccctgaggatgtcaac
ggaaaggccctttccactcttgatgaatttcccgctgcttctgccttcaccggaccacga
cgacagaacagtgatggtgagtccgcacgggaccacgacctttacaagaaggccgctcct
tttgaggatggactttaccactgcccatgggagggacaacccagctgcagccaccgaccc
gagaagcttaagtgcaactatgacaagtttgttgactctcacctgaagccctaccgctgc
aaggctgagtcatgcgagggcgcccgcttctcttccactgcttgcctgctccgccatgag
cgtgaggctcacggactccacggccatggtgacaagcctttcctttgtgtttatgagggc
tgtgagcgtgctgttcacggaaatggattcccccgccagtggaacctgcgcgaccacatg
aagcgtgttcacaatgaccacggtagctccagtggctcacctacaactggatctgctcaa
cccgccaagggacgtaagcgcaagaccgagacctcggagactcagacttccaacagccgc
aaggcggctgtcaagtccatgcctcctcccccggagcccaaggagaacttgacccagcct
ctcattgaccaatggatggagcaccacaaggctgttcagagcctcatgcgaaatgttgtc
aagcctgaggatgcccagaacctcaagcacctcggaaccatgcagagccgtctgaactcc
atgatcaagctcaccacggacctcaacgccatcaacaaccccggaaacactctggctggt
actggctga
>Fp21r
atgactgttactcttgtgacacagcctgctaccatgcacgctttcaagactgacctcgat
gaggttcattcgctgcacagcgattctagctactaccagccttctatggcctccaatgga
ctcttttctttctctcaaacagaaccatctacggaccttttgacaggttcgtcatgggct
acgacagtagaaggaccacagaactttcaagatttctcagacaacggatccacccactct
ggagaagccgaggagttcattttcacatctggccatgccacaccccgaggaacccgtgta
cactcccaaggaaactggtccgcttccaggactgccgcttcagtaacccaaggtggacaa
gccatgtccagggtcagctcaagcaggtctagcggttcatcgctatcacaatcatcacat
ctgtccaacatggacttcacaggtaatgcttctgctcttcagactggaactcaaaccgga
tccattcatggacttgatacttgcatcctggatcctgccgatggtatgtcgactcagatg
tactggcccggatactctcttgatgccgcattgaatggcgatgccactttctctctacct
gattcaagccctctacacgttgttccttctcacatgcagcttggccctgatgtttctctt
gccgagaactctccccctagcccttgggactgcttttccagctccatttcccgctcatca
tcccccaacaccattgaggacttgtggttccctaaccagagccccaactcctctcctcag
atccagtgccagtcacccagccttgaccgcaacattccattgatccctgaggatgtcaac
ggaaaggccctttccactcttgatgaatttcccgctgcttctgccttcaccggaccacga
cgacagaacagtgatggtgagtccgcacgggaccacgacctttacaagaaggccgctcct
tttgaggatggactttaccactgcccatgggagggacaacccagctgcagccaccgaccc
gagaagcttaagtgcaactatgacaagtttgttgactctcacctgaagccctaccgctgc
aaggctgagtcatgcgagggcgcccgcttctcttccactgcttgcctgctccgccatgag
cgtgaggctcacggactccacggccatggtgacaagcctttcctttgtgtttatgagggc
tgtgagcgtgctgttcacggaaatggattcccccgccagtggaacctgcgcgaccacatg
aagcgtgttcacaatgaccacggtagctccagtggctcacctacaactggatctgctcaa
cccgccaagggacgtaagcgcaagaccgagacctcggagactcagacttccaacagccgc
aaggcggctgtcaagtccatgcctcctcccccggagcccaaggagaacttgacccagcct
ctcattgaccaatggatggagcaccacaaggctgttcagagcctcatgcgaaatgttgtc
aagcctgaggatgcccagaacctcaagcacctcggaaccatgcagagccgtctgaactcc
atgatcaagctcaccacggacctcaacgccatcaacaaccccggaaacattctggctggt
actggctga
>Fp24r
atgactgttactcttgtgacacagcctgctaccatgcacgctttcaagactgacctcgat
gaggttcattcgctgcacagcgattctagctactaccagccttctatggcctccaatgga
ctcttttctttctctcaaacagaaccatctacggaccttttgacaggttcgtcatgggct
acgacagtagaaggaccacagaactttcaagatttctcagacaacggatccacccactct
ggagaagccgaggagttcattttcacatctggccatgccacaccccgaggaacccgtgta
cactcccaaggaaactggtccgcttccaggactgccgcttcagtaacccaaggtggacaa
gccatgtccagggtcagctcaagcaggtctagcggttcatcgctatcacaatcatcacat
ctgtccaacatggacttcacaggtaatgcttctgctcttcagactggaactcaaaccgga
tccattcatggacttgatacttgcatcctggatcctgtcgatggtatgtcgactcagatg
tactggcccggatactctcttgatgccgcattgaatggcgatgccactttctctctacct
gattcaagccctctacacgttgttccttctcacatgcagcttggccctgatgtttctctt
gccgagaactctccccctagcccttgggactgcttttccagctccatttcccgctcatca
tcccccaacaccattgaggacttgtggttccctaaccagagccccaactcctctcctcag
atccagtgccagtcacccagccttgaccgcaacattccattgatccctgaggatgtcaac
ggaaaggccctttccactcttgatgaatttcccgctgcttctgccttcaccggaccacga
cgacagaacagtgatggtgagtccgcacgggaccacgacctttacaagaaggccgctcct
tttgaggatggactttaccactgcccatgggagggacaacccagctgcagccaccgaccc
gagaagcttaagtgcaactatgacaagtttgttgactctcacctgaagccctaccgctgc
aaggctgagtcatgcgagggcgcccgcttctcttccactgcttgcctgctccgccatgag
cgtgaggctcacggactccacggccatggtgacaagcctttcctttgtgtttatgagggc
tgtgagcgtgctgttcacggaaatggattcccccgccagtggaacctgcgcgaccacatg
aagcgtgttcacaatgaccacggtagctccagtggctcacctacaactggatctgctcaa
cccgccaagggacgtaagcgcaagaccgagacctcggagactcagacttccaacagccgc
aaggcggctgtcaagtccatgcctcctcccccggagcccaaggagaacttgacccagcct
ctcattgaccaatggatggagcaccacaaggctgttcagagcctcatgcgaaatgttgtc
aagcctgaggatgcccagaacctcaagcacctcggaaccatgcagagccgtctgaactcc
atgatcaagctcaccacggacctcaacgccatcaacaaccccggaaacactctggctggt
actggctga
>Fp2516
atgactgttactcttgtgacacagcctgctaccatgcacgctttcaagactgacctcgat
gaggttcattcgctgcacagcgattctagctactaccagccttctatggcctccaatgga
ctcttttctttctctcaaacagaaccatctacggaccttttgacaggttcgtcatgggct
acgacagtagaaggaccacagaactttcaagatttctcagacaacggatccacccactct
ggagaagccgaggagttcattttcacatctggccatgccacaccccgaggaacccgtgta
cactcccaaggaaactggtccgcttccaggactgccgcttcagtaacccaaggtggacaa
gccatgtccagggtcagctcaagcaggtctagcggttcatcgctatcacaatcatcacat
ctgtccaacatggacttcacaggtaatgcttctgctcttcagactggaactcaaaccgga
tccattcatggacttgatacttgcatcctggatcctgtcgatggtatgtcgactcagatg
tactggcccggatactctcttgatgccgcattgaatggcgatgccactttctctctacct
gattcaagccctctacacgttgttccttctcacatgcagcttggccctgatgtttctctt
gccgagaactctccccctagcccttgggactgcttttccagctccatttcccgctcatca
tcccccaacaccattgaggacttgtggttccctaaccagagccccaactcctctcctcag
atccagtgccagtcacccagccttgaccgcaacattccattgatccctgaggatgtcaac
ggaaaggccctttccactcttgatgaatttcccgctgcttctgccttcaccggaccacga
cgacagaacagtgatggtgagtccgcacgggaccacgacctttacaagaaggccgctcct
tttgaggatggactttaccactgcccatgggagggacaacccagctgcagccaccgaccc
gagaagcttaagtgcaactatgacaagtttgttgactctcacctgaagccctaccgctgc
aaggctgagtcatgcgagggcgcccgcttctcttccactgcttgcctgctccgccatgag
cgtgaggctcacggactccacggccatggtgacaagcctttcctttgtgtttatgagggc
tgtgagcgtgctgttcacggaaatggattcccccgccagtggaacctgcgcgaccacatg
aagcgtgttcacaatgaccacggtagctccagtggctcacctacaactggatctgctcaa
cccgccaagggacgtaagcgcaagaccgagacctcggagactcagacttccaacagccgc
aaggcggctgtcaagtccatgcctcctcccccggagcccaaggagaacttgacccagcct
ctcattgaccaatggatggagcaccacaaggctgttcagagcctcatgcgaaatgttgtc
aagcctgaggatgcccagaacctcaagcacctcggaaccatgcagagccgtctgaactcc
atgatcaagctcaccacggacctcaacgccatcaacaaccccggaaacactctggctggt
actggctga
>Fp26r
atgactgttactcttgtgacacagcctgctaccatgcacgctttcaagactgacctcgat
gaggttcattcgctgcacagcgattctagctactaccagccttctatggcctccaatgga
ctcttttctttctctcaaacagaaccatctacggaccttttgacaggttcgtcatgggct
acgacagtagaaggaccacagaactttcaagatttctcagacaacggatccacccactct
ggagaagccgaggagttcattttcacatctggccatgccacaccccgaggaacccgtgta
cactcccaaggaaactggtccgcttccaggactgccgcttcagtaacccaaggtggacaa
gccatgtccagggtcagctcaagcaggtctagcggttcatcgctatcacaatcatcacat
ctgtccaacatggacttcacaggtaatgcttctgctcttcagactggaactcaaaccgga
tccattcatggacttgatacttgcatcctggatcctgtcgatggtatgtcgactcagatg
tactggcccggatactctcttgatgccgcattgaatggcgatgccactttctctctacct
gattcaagccctctacacgttgttccttctcacatgcagcttggccctgatgtttctctt
gccgagaactctccccctagcccttgggactgcttttccagctccatttcccgctcatca
tcccccaacaccattgaggacttgtggttccctaaccagagccccaactcctctcctcag
atccagtgccagtcacccagccttgaccgcaacattccattgatccctgaggatgtcaac
ggaaaggccctttccactcttgatgaatttcccgctgcttctgccttcaccggaccacga
cgacagaacagtgatggtgagtccgcacgggaccacgacctttacaagaaggccgctcct
tttgaggatggactttaccactgcccatgggagggacaacccagctgcagccaccgaccc
gagaagcttaagtgcaactatgacaagtttgttgactctcacctgaagccctaccgctgc
aaggctgagtcatgcgagggcgcccgcttctcttccactgcttgcctgctccgccatgag
cgtgaggctcacggactccacggccatggtgacaagcctttcctttgtgtttatgagggc
tgtgagcgtgctgttcacggaaatggattcccccgccagtggaacctgcgcgaccacatg
aagcgtgttcacaatgaccacggtagctccagtggctcacctacaactggatctgctcaa
cccgccaagggacgtaagcgcaagaccgagacctcggagactcagacttccaacagccgc
aaggcggctgtcaagtccatgcctcctcccccggagcccaaggagaacttgacccagcct
ctcattgaccaatggatggagcaccacaaggctgttcagagcctcatgcgaaatgttgtc
aagcctgaggatgcccagaacctcaagcacctcggaaccatgcagagccgtctgaactcc
atgatcaagctcaccacggacctcaacgccatcaacaaccccggaaacactctggctggt
actggctga
>Fp33
atgactgttactcttgtgacacagcctgctaccatgcacgctttcaagactgacctcgat
gaggttcattcgctgcacagcgattctagctactaccagccttctatggcctccaatgga
ctcttttctttctctcaaacagaaccatctacggaccttttgacaggttcgtcatgggct
acgacagtagaaggaccacagaactttcaagatttctcagacaacggatccacccactct
ggagaagccgaggagttcattttcacatctggccatgccacaccccgaggaacccgtgta
cactcccaaggaaactggtccgcttccaggactgccgcttcagtaacccaaggtggacaa
gccatgtccagggtcagctcaagcaggtctagcggttcatcgctatcacaatcatcacat
ctgtccaacatggacttcacaggtaatgcttctgctcttcagactggaactcaaaccgga
tccattcatggacttgatacttgcatcctggatcctgtcgatggtatgtcgactcagatg
tactggcccggatactctcttgatgccgcattgaatggcgatgccactttctctctacct
gattcaagccctctacacgttgttccttctcacatgcagcttggccctgatgtttctctt
gccgagaactctccccctagcccttgggactgcttttccagctccatttcccgctcatca
tcccccaacaccattgaggacttgtggttccctaaccagagccccaactcctctcctcag
atccagtgccagtcacccagccttgaccgcaacattccattgatccctgaggatgtcaac
ggaaaggccctttccactcttgatgaatttcccgctgcttctgccttcaccggaccacga
cgacagaacagtgatggtgagtccgcacgggaccacgacctttacaagaaggccgctcct
tttgaggatggactttaccactgcccatgggagggacaacccagctgcagccaccgaccc
gagaagcttaagtgcaactatgacaagtttgttgactctcacctgaagccctaccgctgc
aaggctgagtcatgcgagggcgcccgcttctcttccactgcttgcctgctccgccatgag
cgtgaggctcacggactccacggccatggtgacaagcctttcctttgtgtttatgagggc
tgtgagcgtgctgttcacggaaatggattcccccgccagtggaacctgcgcgaccacatg
aagcgtgttcacaatgaccacggtagctccagtggctcacctacaactggatctgctcaa
cccgccaagggacgtaagcgcaagaccgagacctcggagactcagacttccaacagccgc
aaggcggctgtcaagtccatgcctcctcccccggagcccaaggagaacttgacccagcct
ctcattgaccaatggatggagcaccacaaggctgttcagagcctcatgcgaaatgttgtc
aagcctgaggatgcccagaacctcaagcacctcggaaccatgcagagccgtctgaactcc
atgatcaagctcaccacggacctcaacgccatcaacaaccccggaaacactctggctggt
actggctga
>Fp34
atgactgttactcttgtgacacagcctgctaccatgcacgctttcaagactgacctcgat
gaggttcattcgctgcacagcgattctagctactaccagccttctatggcctccaatgga
ctcttttctttctctcaaacagaaccatctacggaccttttgacaggttcgtcatgggct
acgacagtagaaggaccacagaactttcaagatttctcagacaacggatccacccactct
ggagaagccgaggagttcattttcacatctggccatgccacaccccgaggaacccgtgta
cactcccaaggaaactggtccgcttccaggactgccgcttcagtaacccaaggtggacaa
gccatgtccagggtcagctcaagcaggtctagcggttcatcgctatcacaatcatcacat
ctgtccaacatggacttcacaggtaatgcttctgctcttcagactggaactcaaaccgga
tccattcatggacttgatacttgcatcctggatcctgtcgatggtatgtcgactcagatg
tactggcccggatactctcttgatgccgcattgaatggcgatgccactttctctctacct
gattcaagccctctacacgttgttccttctcacatgcagcttggccctgatgtttctctt
gccgagaactctccccctagcccttgggactgcttttccagctccatttcccgctcatca
tcccccaacaccattgaggacttgtggttccctaaccagagccccaactcctctcctcag
atccagtgccagtcacccagccttgaccgcaacattccattgatccctgaggatgtcaac
ggaaaggccctttccactcttgatgaatttcccgctgcttctgccttcaccggaccacga
cgacagaacagtgatggtgagtccgcacgggaccacgacctttacaagaaggccgctcct
tttgaggatggactttaccactgcccatgggagggacaacccagctgcagccaccgaccc
gagaagcttaagtgcaactatgacaagtttgttgactctcacctgaagccctaccgctgc
aaggctgagtcatgcgagggcgcccgcttctcttccactgcttgcctgctccgccatgag
cgtgaggctcacggactccacggccatggtgacaagcctttcctttgtgtttatgagggc
tgtgagcgtgctgttcacggaaatggattcccccgccagtggaacctgcgcgaccacatg
aagcgtgttcacaatgaccacggtagctccagtggctcacctacaactggatctgctcaa
cccgccaagggacgtaagcgcaagaccgagacctcggagactcagacttccaacagccgc
aaggcggctgtcaagtccatgcctcctcccccggagcccaaggagaacttgacccagcct
ctcattgaccaatggatggagcaccacaaggctgttcagagcctcatgcgaaatgttgtc
aagcctgaggatgcccagaacctcaagcacctcggaaccatgcagagccgtctgaactcc
atgatcaagctcaccacggacctcaacgccatcaacaaccccggaaacactctggctggt
actggctga
>Fp35
atgactgttactcttgtgacacagcctgctaccatgcacgctttcaagactgacctcgat
gaggttcattcgctgcacagcgattctagctactaccagccttctatggcctccaatgga
ctcttttctttctctcaaacagaaccatctacggaccttttgacaggttcgtcatgggct
acgacagtagaaggaccacagaactttcaagatttctcagacaacggatccacccactct
ggagaagccgaggagttcattttcacatctggccatgccacaccccgaggaacccgtgta
cactcccaaggaaactggtccgcttccaggactgccgcttcagtaacccaaggtggacaa
gccatgtccagggtcagctcaagcaggtctagcggttcatcgctatcacaatcatcacat
ctgtccaacatggacttcacaggtaatgcttctgctcttcagactggaactcaaaccgga
tccattcatggacttgatacttgcatcctggatcctgtcgatggtatgtcgactcagatg
tactggcccggatactctcttgatgccgcattgaatggcgatgccactttctctctacct
gattcaagccctctacacgttgttccttctcacatgcagcttggccctgatgtttctctt
gccgagaactctccccctagcccttgggactgcttttccagctccatttcccgctcatca
tcccccaacaccattgaggacttgtggttccctaaccagagccccaactcctctcctcag
atccagtgccagtcacccagccttgaccgcaacattccattgatccctgaggatgtcaac
ggaaaggccctttccactcttgatgaatttcccgctgcttctgccttcaccggaccacga
cgacagaacagtgatggtgagtccgcacgggaccacgacctttacaagaaggccgctcct
tttgaggatggactttaccactgcccatgggagggacaacccagctgcagccaccgaccc
gagaagcttaagtgcaactatgacaagtttgttgactctcacctgaagccctaccgctgc
aaggctgagtcatgcgagggcgcccgcttctcttccactgcttgcctgctccgccatgag
cgtgaggctcacggactccacggccatggtgacaagcctttcctttgtgtttatgagggc
tgtgagcgtgctgttcacggaaatggattcccccgccagtggaacctgcgcgaccacatg
aagcgtgttcacaatgaccacggtagctccagtggctcacctacaactggatctgctcaa
cccgccaagggacgtaagcgcaagaccgagacctcggagactcagacttccaacagccgc
aaggcggctgtcaagtccatgcctcctcccccggagcccaaggagaacttgacccagcct
ctcattgaccaatggatggagcaccacaaggctgttcagagcctcatgcgaaatgttgtc
aagcctgaggatgcccagaacctcaagcacctcggaaccatgcagagccgtctgaactcc
atgatcaagctcaccacggacctcaacgccatcaacaaccccggaaacactctggctggt
actggctga
>Fp38
atgactgttactcttgtgacacagcctgctaccatgcacgctttcaagactgacctcgat
gaggttcattcgctgcacagcgattctagctactaccagccttctatggcctccaatgga
ctcttttctttctctcaaacagaaccatctacggaccttttgacaggttcgtcatgggct
acgacagtagaaggaccacagaactttcaagatttctcagacaacggatccacccactct
ggagaagccgaggagttcattttcacatctggccatgccacaccccgaggaacccgtgta
cactcccaaggaaactggtccgcttccaggactgccgcttcagtaacccaaggtggacaa
gccatgtccagggtcagctcaagcaggtctagcggttcatcgctatcacaatcatcacat
ctgtccaacatggacttcacaggtaatgcttctgctcttcagactggaactcaaaccgga
tccattcatggacttgatacttgcatcctggatcctgtcgatggtatgtcgactcagatg
tactggcccggatactctcttgatgccgcattgaatggcgatgccactttctctctacct
gattcaagccctctacacgttgttccttctcacatgcagcttggccctgatgtttctctt
gccgagaactctccccctagcccttgggactgcttttccagctccatttcccgctcatca
tcccccaacaccattgaggacttgtggttccctaaccagagccccaactcctctcctcag
atccagtgccagtcacccagccttgaccgcaacattccattgatccctgaggatgtcaac
ggaaaggccctttccactcttgatgaatttcccgctgcttctgccttcaccggaccacga
cgacagaacagtgatggtgagtccgcacgggaccacgacctttacaagaaggccgctcct
tttgaggatggactttaccactgcccatgggagggacaacccagctgcagccaccgaccc
gagaagcttaagtgcaactatgacaagtttgttgactctcacctgaagccctaccgctgc
aaggctgagtcatgcgagggcgcccgcttctcttccactgcttgcctgctccgccatgag
cgtgaggctcacggactccacggccatggtgacaagcctttcctttgtgtttatgagggc
tgtgagcgtgctgttcacggaaatggattcccccgccagtggaacctgcgcgaccacatg
aagcgtgttcacaatgaccacggtagctccagtggctcacctacaactggatctgctcaa
cccgccaagggacgtaagcgcaagaccgagacctcggagactcagacttccaacagccgc
aaggcggctgtcaagtccatgcctcctcccccggagcccaaggagaacttgacccagcct
ctcattgaccaatggatggagcaccacaaggctgttcagagcctcatgcgaaatgttgtc
aagcctgaggatgcccagaacctcaagcacctcggaaccatgcagagccgtctgaactcc
atgatcaagctcaccacggacctcaacgccatcaacaaccccggaaacactctggctggt
actggctga
>Fp39
atgactgttactcttgtgacacagcctgctaccatgcacgctttcaagactgacctcgat
gaggttcattcgctgcacagcgattctagctactaccagccttctatggcctccaatgga
ctcttttctttctctcaaacagaaccatctacggaccttttgacaggttcgtcatgggct
acgacagtagaaggaccacagaactttcaagatttctcagacaacggatccacccactct
ggagaagccgaggagttcattttcacatctggccatgccacaccccgaggaacccgtgta
cactcccaaggaaactggtccgcttccaggactgccgcttcagtaacccaaggtggacaa
gccatgtccagggtcagctcaagcaggtctagcggttcatcgctatcacaatcatcacat
ctgtccaacatggacttcacaggtaatgcttctgctcttcagactggaactcaaaccgga
tccattcatggacttgatacttgcatcctggatcctgtcgatggtatgtcgactcagatg
tactggcccggatactctcttgatgccgcattgaatggcgatgccactttctctctacct
gattcaagccctctacacgttgttccttctcacatgcagcttggccctgatgtttctctt
gccgagaactctccccctagcccttgggactgcttttccagctccatttcccgctcatca
tcccccaacaccattgaggacttgtggttccctaaccagagccccaactcctctcctcag
atccagtgccagtcacccagccttgaccgcaacattccattgatccctgaggatgtcaac
ggaaaggccctttccactcttgatgaatttcccgctgcttctgccttcaccggaccacga
cgacagaacagtgatggtgagtccgcacgggaccacgacctttacaagaaggccgctcct
tttgaggatggactttaccactgcccatgggagggacaacccagctgcagccaccgaccc
gagaagcttaagtgcaactatgacaagtttgttgactctcacctgaagccctaccgctgc
aaggctgagtcatgcgagggcgcccgcttctcttccactgcttgcctgctccgccatgag
cgtgaggctcacggactccacggccatggtgacaagcctttcctttgtgtttatgagggc
tgtgagcgtgctgttcacggaaatggattcccccgccagtggaacctgcgcgaccacatg
aagcgtgttcacaatgaccacggtagctccagtggctcacctacaactggatctgctcaa
cccgccaagggacgtaagcgcaagaccgagacctcggagactcagacttccaacagccgc
aaggcggctgtcaagtccatgcctcctcccccggagcccaaggagaacttgacccagcct
ctcattgaccaatggatggagcaccacaaggctgttcagagcctcatgcgaaatgttgtc
aagcctgaggatgcccagaacctcaagcacctcggaaccatgcagagccgtctgaactcc
atgatcaagctcaccacggacctcaacgccatcaacaaccccggaaacactctggctggt
actggctga
>Fp42
atgactgttactcttgtgacacagcctgctaccatgcacgctttcaagactgacctcgat
gaggttcattcgctgcacagcgattctagctactaccagccttctatggcctccaatgga
ctcttttctttctctcaaacagaaccatctacggaccttttgacaggttcgtcatgggct
acgacagtagaaggaccacagaactttcaagatttctcagacaacggatccacccactct
ggagaagccgaggagttcattttcacatctggccatgccacaccccgaggaacccgtgta
cactcccaaggaaactggtccgcttccaggactgccgcttcagtaacccaaggtggacaa
gccatgtccagggtcagctcaagcaggtctagcggttcatcgctatcacaatcatcacat
ctgtccaacatggacttcacaggtaatgcttctgctcttcagactggaactcaaaccgga
tccattcatggacttgatacttgcatcctggatcctgccgatggtatgtcgactcagatg
tactggcccggatactctcttgatgccgcattgaatggcgatgccactttctctctacct
gattcaagccctctacacgttgttccttctcacatgcagcttggccctgatgtttctctt
gccgagaactctccccctagcccttgggactgcttttccagctccatttcccgctcatca
tcccccaacaccattgaggacttgtggttccctaaccagagccccaactcctctcctcag
atccagtgccagtcacccagccttgaccgcaacattccattgatccctgaggatgtcaac
ggaaaggccctttccactcttgatgaatttcccgctgcttctgccttcaccggaccacga
cgacagaacagtgatggtgagtccgcacgggaccacgacctttacaagaaggccgctcct
tttgaggatggactttaccactgcccatgggagggacaacccagctgcagccaccgaccc
gagaagcttaagtgcaactatgacaagtttgttgactctcacctgaagccctaccgctgc
aaggctgagtcatgcgagggcgcccgcttctcttccactgcttgcctgctccgccatgag
cgtgaggctcacggactccacggccatggtgacaagcctttcctttgtgtttatgagggc
tgtgagcgtgctgttcacggaaatggattcccccgccagtggaacctgcgcgaccacatg
aagcgtgttcacaatgaccacggtagctccagtggctcacctacaactggatctgctcaa
cccgccaagggacgtaagcgcaagaccgagacctcggagactcagacttccaacagccgc
aaggcggctgtcaagtccatgcctcctcccccggagcccaaggagaacttgacccagcct
ctcattgaccaatggatggagcaccacaaggctgttcagagcctcatgcgaaatgttgtc
aagcctgaggatgcccagaacctcaagcacctcggaaccatgcagagccgtctgaactcc
atgatcaagctcaccacggacctcaacgccatcaacaaccccggaaacattctggctggt
actggctga
>Fp44
atgactgttactcttgtgacacagcctgctaccatgcacgctttcaagactgacctcgat
gaggttcattcgctgcacagcgattctagctactaccagccttctatggcctccaatgga
ctcttttctttctctcaaacagaaccatctacggaccttttgacaggttcgtcatgggct
acgacagtagaaggaccacagaactttcaagatttctcagacaacggatccacccactct
ggagaagccgaggagttcattttcacatctggccatgccacaccccgaggaacccgtgta
cactcccaaggaaactggtccgcttccaggactgccgcttcagtaacccaaggtggacaa
gccatgtccagggtcagctcaagcaggtctagcggttcatcgctatcacaatcatcacat
ctgtccaacatggacttcacaggtaatgcttctgctcttcagactggaactcaaaccgga
tccattcatggacttgatacttgcatcctggatcctgtcgatggtatgtcgactcagatg
tactggcccggatactctcttgatgccgcattgaatggcgatgccactttctctctacct
gattcaagccctctacacgttgttccttctcacatgcagcttggccctgatgtttctctt
gccgagaactctccccctagcccttgggactgcttttccagctccatttcccgctcatca
tcccccaacaccattgaggacttgtggttccctaaccagagccccaactcctctcctcag
atccagtgccagtcacccagccttgaccgcaacattccattgatccctgaggatgtcaac
ggaaaggccctttccactcttgatgaatttcccgctgcttctgccttcaccggaccacga
cgacagaacagtgatggtgagtccgcacgggaccacgacctttacaagaaggccgctcct
tttgaggatggactttaccactgcccatgggagggacaacccagctgcagccaccgaccc
gagaagcttaagtgcaactatgacaagtttgttgactctcacctgaagccctaccgctgc
aaggctgagtcatgcgagggcgcccgcttctcttccactgcttgcctgctccgccatgag
cgtgaggctcacggactccacggccatggtgacaagcctttcctttgtgtttatgagggc
tgtgagcgtgctgttcacggaaatggattcccccgccagtggaacctgcgcgaccacatg
aagcgtgttcacaatgaccacggtagctccagtggctcacctacaactggatctgctcaa
cccgccaagggacgtaagcgcaagaccgagacctcggagactcagacttccaacagccgc
aaggcggctgtcaagtccatgcctcctcccccggagcccaaggagaacttgacccagcct
ctcattgaccaatggatggagcaccacaaggctgttcagagcctcatgcgaaatgttgtc
aagcctgaggatgcccagaacctcaagcacctcggaaccatgcagagccgtctgaactcc
atgatcaagctcaccacggacctcaacgccatcaacaaccccggaaacactctggctggt
actggctga
>Fp49
atgactgttactcttgtgacacagcctgctaccatgcacgctttcaagactgacctcgat
gaggttcattcgctgcacagcgattctagctactaccagccttctatggcctccaatgga
ctcttttctttctctcaaacagaaccatctacggaccttttgacaggttcgtcatgggct
acgacagtagaaggaccacagaactttcaagatttctcagacaacggatccacccactct
ggagaagccgaggagttcattttcacatctggccatgccacaccccgaggaacccgtgta
cactcccaaggaaactggtccgcttccaggactgccgcttcagtaacccaaggtggacaa
gccatgtccagggtcagctcaagcaggtctagcggttcatcgctatcacaatcatcacat
ctgtccaacatggacttcacaggtaatgcttctgctcttcagactggaactcaaaccgga
tccattcatggacttgatacttgcatcctggatcctgccgatggtatgtcgactcagatg
tactggcccggatactctcttgatgccgcattgaatggcgatgccactttctctctacct
gattcaagccctctacacgttgttccttctcacatgcagcttggccctgatgtttctctt
gccgagaactctccccctagcccttgggactgcttttccagctccatttcccgctcatca
tcccccaacaccattgaggacttgtggttccctaaccagagccccaactcctctcctcag
atccagtgccagtcacccagccttgaccgcaacattccattgatccctgaggatgtcaac
ggaaaggccctttccactcttgatgaatttcccgctgcttctgccttcaccggaccacga
cgacagaacagtgatggtgagtccgcacgggaccacgacctttacaagaaggccgctcct
tttgaggatggactttaccactgcccatgggagggacaacccagctgcagccaccgaccc
gagaagcttaagtgcaactatgacaagtttgttgactctcacctgaagccctaccgctgc
aaggctgagtcatgcgagggcgcccgcttctcttccactgcttgcctgctccgccatgag
cgtgaggctcacggactccacggccatggtgacaagcctttcctttgtgtttatgagggc
tgtgagcgtgctgttcacggaaatggattcccccgccagtggaacctgcgcgaccacatg
aagcgtgttcacaatgaccacggtagctccagtggctcacctacaactggatctgctcaa
cccgccaagggacgtaagcgcaagaccgagacctcggagactcagacttccaacagccgc
aaggcggctgtcaagtccatgcctcctcccccggagcccaaggagaacttgacccagcct
ctcattgaccaatggatggagcaccacaaggctgttcagagcctcatgcgaaatgttgtc
aagcctgaggatgcccagaacctcaagcacctcggaaccatgcagagccgtctgaactcc
atgatcaagctcaccacggacctcaacgccatcaacaaccccggaaacattctggctggt
actggctga
>Fp50
atgactgttactcttgtgacacagcctgctaccatgcacgctttcaagactgacctcgat
gaggttcattcgctgcacagcgattctagctactaccagccttctatggcctccaatgga
ctcttttctttctctcaaacagaaccatctacggaccttttgacaggttcgtcatgggct
acgacagtagaaggaccacagaactttcaagatttctcagacaacggatccacccactct
ggagaagccgaggagttcattttcacatctggccatgccacaccccgaggaacccgtgta
cactcccaaggaaactggtccgcttccaggactgccgcttcagtaacccaaggtggacaa
gccatgtccagggtcagctcaagcaggtctagcggttcatcgctatcacaatcatcacat
ctgtccaacatggacttcacaggtaatgcttctgctcttcagactggaactcaaaccgga
tccattcatggacttgatacttgcatcctggatcctgtcgatggtatgtcgactcagatg
tactggcccggatactctcttgatgccgcattgaatggcgatgccactttctctctacct
gattcaagccctctacacgttgttccttctcacatgcagcttggccctgatgtttctctt
gccgagaactctccccctagcccttgggactgcttttccagctccatttcccgctcatca
tcccccaacaccattgaggacttgtggttccctaaccagagccccaactcctctcctcag
atccagtgccagtcacccagccttgaccgcaacattccattgatccctgaggatgtcaac
ggaaaggccctttccactcttgatgaatttcccgctgcttctgccttcaccggaccacga
cgacagaacagtgatggtgagtccgcacgggaccacgacctttacaagaaggccgctcct
tttgaggatggactttaccactgcccatgggagggacaacccagctgcagccaccgaccc
gagaagcttaagtgcaactatgacaagtttgttgactctcacctgaagccctaccgctgc
aaggctgagtcatgcgagggcgcccgcttctcttccactgcttgcctgctccgccatgag
cgtgaggctcacggactccacggccatggtgacaagcctttcctttgtgtttatgagggc
tgtgagcgtgctgttcacggaaatggattcccccgccagtggaacctgcgcgaccacatg
aagcgtgttcacaatgaccacggtagctccagtggctcacctacaactggatctgctcaa
cccgccaagggacgtaagcgcaagaccgagacctcggagactcagacttccaacagccgc
aaggcggctgtcaagtccatgcctcctcccccggagcccaaggagaacttgacccagcct
ctcattgaccaatggatggagcaccacaaggctgttcagagcctcatgcgaaatgttgtc
aagcctgaggatgcccagaacctcaagcacctcggaaccatgcagagccgtctgaactcc
atgatcaagctcaccacggacctcaacgccatcaacaaccccggaaacattctggctggt
actggctga
>Fp51
atgactgttactcttgtgacacagcctgctaccatgcacgctttcaagactgacctcgat
gaggttcattcgctgcacagcgattctagctactaccagccttctatggcctccaatgga
ctcttttctttctctcaaacagaaccatctacggaccttttgacaggttcgtcatgggct
acgacagtagaaggaccacagaactttcaagatttctcagacaacggatccacccactct
ggagaagccgaggagttcattttcacatctggccatgccacaccccgaggaacccgtgta
cactcccaaggaaactggtccgcttccaggactgccgcttcagtaacccaaggtggacaa
gccatgtccagggtcagctcaagcaggtctagcggttcatcgctatcacaatcatcacat
ctgtccaacatggacttcacaggtaatgcttctgctcttcagactggaactcaaaccgga
tccattcatggacttgatacttgcatcctggatcctgtcgatggtatgtcgactcagatg
tactggcccggatactctcttgatgccgcattgaatggcgatgccactttctctctacct
gattcaagccctctacacgttgttccttctcacatgcagcttggccctgatgtttctctt
gccgagaactctccccctagcccttgggactgcttttccagctccatttcccgctcatca
tcccccaacaccattgaggacttgtggttccctaaccagagccccaactcctctcctcag
atccagtgccagtcacccagccttgaccgcaacattccattgatccctgaggatgtcaac
ggaaaggccctttccactcttgatgaatttcccgctgcttctgccttcaccggaccacga
cgacagaacagtgatggtgagtccgcacgggaccacgacctttacaagaaggccgctcct
tttgaggatggactttaccactgcccatgggagggacaacccagctgcagccaccgaccc
gagaagcttaagtgcaactatgacaagtttgttgactctcacctgaagccctaccgctgc
aaggctgagtcatgcgagggcgcccgcttctcttccactgcttgcctgctccgccatgag
cgtgaggctcacggactccacggccatggtgacaagcctttcctttgtgtttatgagggc
tgtgagcgtgctgttcacggaaatggattcccccgccagtggaacctgcgcgaccacatg
aagcgtgttcacaatgaccacggtagctccagtggctcacctacaactggatctgctcaa
cccgccaagggacgtaagcgcaagaccgagacctcggagactcagacttccaacagccgc
aaggcggctgtcaagtccatgcctcctcccccggagcccaaggagaacttgacccagcct
ctcattgaccaatggatggagcaccacaaggctgttcagagcctcatgcgaaatgttgtc
aagcctgaggatgcccagaacctcaagcacctcggaaccatgcagagccgtctgaactcc
atgatcaagctcaccacggacctcaacgccatcaacaaccccggaaacattctggctggt
actggctga
>Fp59
atgactgttactcttgtgacacagcctgctaccatgcacgctttcaagactgacctcgat
gaggttcattcgctgcacagcgattctagctactaccagccttctatggcctccaatgga
ctcttttctttctctcaaacagaaccatctacggaccttttgacaggttcgtcatgggct
acgacagtagaaggaccacagaactttcaagatttctcagacaacggatccacccactct
ggagaagccgaggagttcattttcacatctggccatgccacaccccgaggaacccgtgta
cactcccaaggaaactggtccgcttccaggactgccgcttcagtaacccaaggtggacaa
gccatgtccagggtcagctcaagcaggtctagcggttcatcgctatcacaatcatcacat
ctgtccaacatggacttcacaggtaatgcttctgctcttcagactggaactcaaaccgga
tccattcatggacttgatacttgcatcctggatcctgtcgatggtatgtcgactcagatg
tactggcccggatactctcttgatgccgcattgaatggcgatgccactttctctctacct
gattcaagccctctacacgttgttccttctcacatgcagcttggccctgatgtttctctt
gccgagaactctccccctagcccttgggactgcttttccagctccatttcccgctcatca
tcccccaacaccattgaggacttgtggttccctaaccagagccccaactcctctcctcag
atccagtgccagtcacccagccttgaccgcaacattccattgatccctgaggatgtcaac
ggaaaggccctttccactcttgatgaatttcccgctgcttctgccttcaccggaccacga
cgacagaacagtgatggtgagtccgcacgggaccacgacctttacaagaaggccgctcct
tttgaggatggactttaccactgcccatgggagggacaacccagctgcagccaccgaccc
gagaagcttaagtgcaactatgacaagtttgttgactctcacctgaagccctaccgctgc
aaggctgagtcatgcgagggcgcccgcttctcttccactgcttgcctgctccgccatgag
cgtgaggctcacggactccacggccatggtgacaagcctttcctttgtgtttatgagggc
tgtgagcgtgctgttcacggaaatggattcccccgccagtggaacctgcgcgaccacatg
aagcgtgttcacaatgaccacggtagctccagtggctcacctacaactggatctgctcaa
cccgccaagggacgtaagcgcaagaccgagacctcggagactcagacttccaacagccgc
aaggcggctgtcaagtccatgcctcctcccccggagcccaaggagaacttgacccagcct
ctcattgaccaatggatggagcaccacaaggctgttcagagcctcatgcgaaatgttgtc
aagcctgaggatgcccagaacctcaagcacctcggaaccatgcagagccgtctgaactcc
atgatcaagctcaccacggacctcaacgccatcaacaaccccggaaacactctggctggt
actggctga
>Fp63
atgactgttactcttgtgacacagcctgctaccatgcacgctttcaagactgacctcgat
gaggttcattcgctgcacagcgattctagctactaccagccttctatggcctccaatgga
ctcttttctttctctcaaacagaaccatctacggaccttttgacaggttcgtcatgggct
acgacagtagaaggaccacagaactttcaagatttctcagacaacggatccacccactct
ggagaagccgaggagttcattttcacatctggccatgccacaccccgaggaacccgtgta
cactcccaaggaaactggtccgcttccaggactgccgcttcagtaacccaaggtggacaa
gccatgtccagggtcagctcaagcaggtctagcggttcatcgctatcacaatcatcacat
ctgtccaacatggacttcacaggtaatgcttctgctcttcagactggaactcaaaccgga
tccattcatggacttgatacttgcatcctggatcctgtcgatggtatgtcgactcagatg
tactggcccggatactctcttgatgccgcattgaatggcgatgccactttctctctacct
gattcaagccctctacacgttgttccttctcacatgcagcttggccctgatgtttctctt
gccgagaactctccccctagcccttgggactgcttttccagctccatttcccgctcatca
tcccccaacaccattgaggacttgtggttccctaaccagagccccaactcctctcctcag
atccagtgccagtcacccagccttgaccgcaacattccattgatccctgaggatgtcaac
ggaaaggccctttccactcttgatgaatttcccgctgcttctgccttcaccggaccacga
cgacagaacagtgatggtgagtccgcacgggaccacgacctttacaagaaggccgctcct
tttgaggatggactttaccactgcccatgggagggacaacccagctgcagccaccgaccc
gagaagcttaagtgcaactatgacaagtttgttgactctcacctgaagccctaccgctgc
aaggctgagtcatgcgagggcgcccgcttctcttccactgcttgcctgctccgccatgag
cgtgaggctcacggactccacggccatggtgacaagcctttcctttgtgtttatgagggc
tgtgagcgtgctgttcacggaaatggattcccccgccagtggaacctgcgcgaccacatg
aagcgtgttcacaatgaccacggtagctccagtggctcacctacaactggatctgctcaa
cccgccaagggacgtaagcgcaagaccgagacctcggagactcagacttccaacagccgc
aaggcggctgtcaagtccatgcctcctcccccggagcccaaggagaacttgacccagcct
ctcattgaccaatggatggagcaccacaaggctgttcagagcctcatgcgaaatgttgtc
aagcctgaggatgcccagaacctcaagcacctcggaaccatgcagagccgtctgaactcc
atgatcaagctcaccacggacctcaacgccatcaacaaccccggaaacactctggctggt
actggctga
>Fp65
atgactgttactcttgtgacacagcctgctaccatgcacgctttcaagactgacctcgat
gaggttcattcgctgcacagcgattctagctactaccagccttctatggcctccaatgga
ctcttttctttctctcaaacagaaccatctacggaccttttgacaggttcgtcatgggct
acgacagtagaaggaccacagaactttcaagatttctcagacaacggatccacccactct
ggagaagccgaggagttcattttcacatctggccatgccacaccccgaggaacccgtgta
cactcccaaggaaactggtccgcttccaggactgccgcttcagtaacccaaggtggacaa
gccatgtccagggtcagctcaagcaggtctagcggttcatcgctatcacaatcatcacat
ctgtccaacatggacttcacaggtaatgcttctgctcttcagactggaactcaaaccgga
tccattcatggacttgatacttgcatcctggatcctgtcgatggtatgtcgactcagatg
tactggcccggatactctcttgatgccgcattgaatggcgatgccactttctctctacct
gattcaagccctctacacgttgttccttctcacatgcagcttggccctgatgtttctctt
gccgagaactctccccctagcccttgggactgcttttccagctccatttcccgctcatca
tcccccaacaccattgaggacttgtggttccctaaccagagccccaactcctctcctcag
atccagtgccagtcacccagccttgaccgcaacattccattgatccctgaggatgtcaac
ggaaaggccctttccactcttgatgaatttcccgctgcttctgccttcaccggaccacga
cgacagaacagtgatggtgagtccgcacgggaccacgacctttacaagaaggccgctcct
tttgaggatggactttaccactgcccatgggagggacaacccagctgcagccaccgaccc
gagaagcttaagtgcaactatgacaagtttgttgactctcacctgaagccctaccgctgc
aaggctgagtcatgcgagggcgcccgcttctcttccactgcttgcctgctccgccatgag
cgtgaggctcacggactccacggccatggtgacaagcctttcctttgtgtttatgagggc
tgtgagcgtgctgttcacggaaatggattcccccgccagtggaacctgcgcgaccacatg
aagcgtgttcacaatgaccacggtagctccagtggctcacctacaactggatctgctcaa
cccgccaagggacgtaagcgcaagaccgagacctcggagactcagacttccaacagccgc
aaggcggctgtcaagtccatgcctcctcccccggagcccaaggagaacttgacccagcct
ctcattgaccaatggatggagcaccacaaggctgttcagagcctcatgcgaaatgttgtc
aagcctgaggatgcccagaacctcaagcacctcggaaccatgcagagccgtctgaactcc
atgatcaagctcaccacggacctcaacgccatcaacaaccccggaaacactctggctggt
actggctga
>Fp66
atgactgttactcttgtgacacagcctgctaccatgcacgctttcaagactgacctcgat
gaggttcattcgctgcacagcgattctagctactaccagccttctatggcctccaatgga
ctcttttctttctctcaaacagaaccatctacggaccttttgacaggttcgtcatgggct
acgacagtagaaggaccacagaactttcaagatttctcagacaacggatccacccactct
ggagaagccgaggagttcattttcacatctggccatgccacaccccgaggaacccgtgta
cactcccaaggaaactggtccgcttccaggactgccgcttcagtaacccaaggtggacaa
gccatgtccagggtcagctcaagcaggtctagcggttcatcgctatcacaatcatcacat
ctgtccaacatggacttcacaggtaatgcttctgctcttcagactggaactcaaaccgga
tccattcatggacttgatacttgcatcctggatcctgtcgatggtatgtcgactcagatg
tactggcccggatactctcttgatgccgcattgaatggcgatgccactttctctctacct
gattcaagccctctacacgttgttccttctcacatgcagcttggccctgatgtttctctt
gccgagaactctccccctagcccttgggactgcttttccagctccatttcccgctcatca
tcccccaacaccattgaggacttgtggttccctaaccagagccccaactcctctcctcag
atccagtgccagtcacccagccttgaccgcaacattccattgatccctgaggatgtcaac
ggaaaggccctttccactcttgatgaatttcccgctgcttctgccttcaccggaccacga
cgacagaacagtgatggtgagtccgcacgggaccacgacctttacaagaaggccgctcct
tttgaggatggactttaccactgcccatgggagggacaacccagctgcagccaccgaccc
gagaagcttaagtgcaactatgacaagtttgttgactctcacctgaagccctaccgctgc
aaggctgagtcatgcgagggcgcccgcttctcttccactgcttgcctgctccgccatgag
cgtgaggctcacggactccacggccatggtgacaagcctttcctttgtgtttatgagggc
tgtgagcgtgctgttcacggaaatggattcccccgccagtggaacctgcgcgaccacatg
aagcgtgttcacaatgaccacggtagctccagtggctcacctacaactggatctgctcaa
cccgccaagggacgtaagcgcaagaccgagacctcggagactcagacttccaacagccgc
aaggcggctgtcaagtccatgcctcctcccccggagcccaaggagaacttgacccagcct
ctcattgaccaatggatggagcaccacaaggctgttcagagcctcatgcgaaatgttgtc
aagcctgaggatgcccagaacctcaagcacctcggaaccatgcagagccgtctgaactcc
atgatcaagctcaccacggacctcaacgccatcaacaaccccggaaacactctggctggt
actggctga
>Fp72
atgactgttactcttgtgacacagcctgctaccatgcacgctttcaagactgacctcgat
gaggttcattcgctgcacagcgattctagctactaccagccttctatggcctccaatgga
ctcttttctttctctcaaacagaaccatctacggaccttttgacaggttcgtcatgggct
acgacagtagaaggaccacagaactttcaagatttctcagacaacggatccacccactct
ggagaagccgaggagttcattttcacatctggccatgccacaccccgaggaacccgtgta
cactcccaaggaaactggtccgcttccaggactgccgcttcagtaacccaaggtggacaa
gccatgtccagggtcagctcaagcaggtctagcggttcatcgctatcacaatcatcacat
ctgtccaacatggacttcacaggtaatgcttctgctcttcagactggaactcaaaccgga
tccattcatggacttgatacttgcatcctggatcctgtcgatggtatgtcgactcagatg
tactggcccggatactctcttgatgccgcattgaatggcgatgccactttctctctacct
gattcaagccctctacacgttgttccttctcacatgcagcttggccctgatgtttctctt
gccgagaactctccccctagcccttgggactgcttttccagctccatttcccgctcatca
tcccccaacaccattgaggacttgtggttccctaaccagagccccaactcctctcctcag
atccagtgccagtcacccagccttgaccgcaacattccattgatccctgaggatgtcaac
ggaaaggccctttccactcttgatgaatttcccgctgcttctgccttcaccggaccacga
cgacagaacagtgatggtgagtccgcacgggaccacgacctttacaagaaggccgctcct
tttgaggatggactttaccactgcccatgggagggacaacccagctgcagccaccgaccc
gagaagcttaagtgcaactatgacaagtttgttgactctcacctgaagccctaccgctgc
aaggctgagtcatgcgagggcgcccgcttctcttccactgcttgcctgctccgccatgag
cgtgaggctcacggactccacggccatggtgacaagcctttcctttgtgtttatgagggc
tgtgagcgtgctgttcacggaaatggattcccccgccagtggaacctgcgcgaccacatg
aagcgtgttcacaatgaccacggtagctccagtggctcacctacaactggatctgctcaa
cccgccaagggacgtaagcgcaagaccgagacctcggagactcagacttccaacagccgc
aaggcggctgtcaagtccatgcctcctcccccggagcccaaggagaacttgacccagcct
ctcattgaccaatggatggagcaccacaaggctgttcagagcctcatgcgaaatgttgtc
aagcctgaggatgcccagaacctcaagcacctcggaaccatgcagagccgtctgaactcc
atgatcaagctcaccacggacctcaacgccatcaacaaccccggaaacactctggctggt
actggctga
>Fp73
atgactgttactcttgtgacacagcctgctaccatgcacgctttcaagactgacctcgat
gaggttcattcgctgcacagcgattctagctactaccagccttctatggcctccaatgga
ctcttttctttctctcaaacagaaccatctacggaccttttgacaggttcgtcatgggct
acgacagtagaaggaccacagaactttcaagatttctcagacaacggatccacccactct
ggagaagccgaggagttcattttcacatctggccatgccacaccccgaggaacccgtgta
cactcccaaggaaactggtccgcttccaggactgccgcttcagtaacccaaggtggacaa
gccatgtccagggtcagctcaagcaggtctagcggttcatcgctatcacaatcatcacat
ctgtccaacatggacttcacaggtaatgcttctgctcttcagactggaactcaaaccgga
tccattcatggacttgatacttgcatcctggatcctgtcgatggtatgtcgactcagatg
tactggcccggatactctcttgatgccgcattgaatggcgatgccactttctctctacct
gattcaagccctctacacgttgttccttctcacatgcagcttggccctgatgtttctctt
gccgagaactctccccctagcccttgggactgcttttccagctccatttcccgctcatca
tcccccaacaccattgaggacttgtggttccctaaccagagccccaactcctctcctcag
atccagtgccagtcacccagccttgaccgcaacattccattgatccctgaggatgtcaac
ggaaaggccctttccactcttgatgaatttcccgctgcttctgccttcaccggaccacga
cgacagaacagtgatggtgagtccgcacgggaccacgacctttacaagaaggccgctcct
tttgaggatggactttaccactgcccatgggagggacaacccagctgcagccaccgaccc
gagaagcttaagtgcaactatgacaagtttgttgactctcacctgaagccctaccgctgc
aaggctgagtcatgcgagggcgcccgcttctcttccactgcttgcctgctccgccatgag
cgtgaggctcacggactccacggccatggtgacaagcctttcctttgtgtttatgagggc
tgtgagcgtgctgttcacggaaatggattcccccgccagtggaacctgcgcgaccacatg
aagcgtgttcacaatgaccacggtagctccagtggctcacctacaactggatctgctcaa
cccgccaagggacgtaagcgcaagaccgagacctcggagactcagacttccaacagccgc
aaggcggctgtcaagtccatgcctcctcccccggagcccaaggagaacttgacccagcct
ctcattgaccaatggatggagcaccacaaggctgttcagagcctcatgcgaaatgttgtc
aagcctgaggatgcccagaacctcaagcacctcggaaccatgcagagccgtctgaactcc
atgatcaagctcaccacggacctcaacgccatcaacaaccccggaaacactctggctggt
actggctga
>Fp76
atgactgttactcttgtgacacagcctgctaccatgcacgctttcaagactgacctcgat
gaggttcattcgctgcacagcgattctagctactaccagccttctatggcctccaatgga
ctcttttctttctctcaaacagaaccatctacggaccttttgacaggttcgtcatgggct
acgacagtagaaggaccacagaactttcaagatttctcagacaacggatccacccactct
ggagaagccgaggagttcattttcacatctggccatgccacaccccgaggaacccgtgta
cactcccaaggaaactggtccgcttccaggactgccgcttcagtaacccaaggtggacaa
gccatgtccagggtcagctcaagcaggtctagcggttcatcgctatcacaatcatcacat
ctgtccaacatggacttcacaggtaatgcttctgctcttcagactggaactcaaaccgga
tccattcatggacttgatacttgcatcctggatcctgtcgatggtatgtcgactcagatg
tactggcccggatactctcttgatgccgcattgaatggcgatgccactttctctctacct
gattcaagccctctacacgttgttccttctcacatgcagcttggccctgatgtttctctt
gccgagaactctccccctagcccttgggactgcttttccagctccatttcccgctcatca
tcccccaacaccattgaggacttgtggttccctaaccagagccccaactcctctcctcag
atccagtgccagtcacccagccttgaccgcaacattccattgatccctgaggatgtcaac
ggaaaggccctttccactcttgatgaatttcccgctgcttctgccttcaccggaccacga
cgacagaacagtgatggtgagtccgcacgggaccacgacctttacaagaaggccgctcct
tttgaggatggactttaccactgcccatgggagggacaacccagctgcagccaccgaccc
gagaagcttaagtgcaactatgacaagtttgttgactctcacctgaagccctaccgctgc
aaggctgagtcatgcgagggcgcccgcttctcttccactgcttgcctgctccgccatgag
cgtgaggctcacggactccacggccatggtgacaagcctttcctttgtgtttatgagggc
tgtgagcgtgctgttcacggaaatggattcccccgccagtggaacctgcgcgaccacatg
aagcgtgttcacaatgaccacggtagctccagtggctcacctacaactggatctgctcaa
cccgccaagggacgtaagcgcaagaccgagacctcggagactcagacttccaacagccgc
aaggcggctgtcaagtccatgcctcctcccccggagcccaaggagaacttgacccagcct
ctcattgaccaatggatggagcaccacaaggctgttcagagcctcatgcgaaatgttgtc
aagcctgaggatgcccagaacctcaagcacctcggaaccatgcagagccgtctgaactcc
atgatcaagctcaccacggacctcaacgccatcaacaaccccggaaacactctggctggt
actggctga
>Fp78
atgactgttactcttgtgacacagcctgctaccatgcacgctttcaagactgacctcgat
gaggttcattcgctgcacagcgattctagctactaccagccttctatggcctccaatgga
ctcttttctttctctcaaacagaaccatctacggaccttttgacaggttcgtcatgggct
acgacagtagaaggaccacagaactttcaagatttctcagacaacggatccacccactct
ggagaagccgaggagttcattttcacatctggccatgccacaccccgaggaacccgtgta
cactcccaaggaaactggtccgcttccaggactgccgcttcagtaacccaaggtggacaa
gccatgtccagggtcagctcaagcaggtctagcggttcatcgctatcacaatcatcacat
ctgtccaacatggacttcacaggtaatgcttctgctcttcagactggaactcaaaccgga
tccattcatggacttgatacttgcatcctggatcctgtcgatggtatgtcgactcagatg
tactggcccggatactctcttgatgccgcattgaatggcgatgccactttctctctacct
gattcaagccctctacacgttgttccttctcacatgcagcttggccctgatgtttctctt
gccgagaactctccccctagcccttgggactgcttttccagctccatttcccgctcatca
tcccccaacaccattgaggacttgtggttccctaaccagagccccaactcctctcctcag
atccagtgccagtcacccagccttgaccgcaacattccattgatccctgaggatgtcaac
ggaaaggccctttccactcttgatgaatttcccgctgcttctgccttcaccggaccacga
cgacagaacagtgatggtgagtccgcacgggaccacgacctttacaagaaggccgctcct
tttgaggatggactttaccactgcccatgggagggacaacccagctgcagccaccgaccc
gagaagcttaagtgcaactatgacaagtttgttgactctcacctgaagccctaccgctgc
aaggctgagtcatgcgagggcgcccgcttctcttccactgcttgcctgctccgccatgag
cgtgaggctcacggactccacggccatggtgacaagcctttcctttgtgtttatgagggc
tgtgagcgtgctgttcacggaaatggattcccccgccagtggaacctgcgcgaccacatg
aagcgtgttcacaatgaccacggtagctccagtggctcacctacaactggatctgctcaa
cccgccaagggacgtaagcgcaagaccgagacctcggagactcagacttccaacagccgc
aaggcggctgtcaagtccatgcctcctcccccggagcccaaggagaacttgacccagcct
ctcattgaccaatggatggagcaccacaaggctgttcagagcctcatgcgaaatgttgtc
aagcctgaggatgcccagaacctcaagcacctcggaaccatgcagagccgtctgaactcc
atgatcaagctcaccacggacctcaacgccatcaacaaccccggaaacactctggctggt
actggctga
>Fp81
atgactgttactcttgtgacacagcctgctaccatgcacgctttcaagactgacctcgat
gaggttcattcgctgcacagcgattctagctactaccagccttctatggcctccaatgga
ctcttttctttctctcaaacagaaccatctacggaccttttgacaggttcgtcatgggct
acgacagtagaaggaccacagaactttcaagatttctcagacaacggatccacccactct
ggagaagccgaggagttcattttcacatctggccatgccacaccccgaggaacccgtgta
cactcccaaggaaactggtccgcttccaggactgccgcttcagtaacccaaggtggacaa
gccatgtccagggtcagctcaagcaggtctagcggttcatcgctatcacaatcatcacat
ctgtccaacatggacttcacaggtaatgcttctgctcttcagactggaactcaaaccgga
tccattcatggacttgatacttgcatcctggatcctgtcgatggtatgtcgactcagatg
tactggcccggatactctcttgatgccgcattgaatggcgatgccactttctctctacct
gattcaagccctctacacgttgttccttctcacatgcagcttggccctgatgtttctctt
gccgagaactctccccctagcccttgggactgcttttccagctccatttcccgctcatca
tcccccaacaccattgaggacttgtggttccctaaccagagccccaactcctctcctcag
atccagtgccagtcacccagccttgaccgcaacattccattgatccctgaggatgtcaac
ggaaaggccctttccactcttgatgaatttcccgctgcttctgccttcaccggaccacga
cgacagaacagtgatggtgagtccgcacgggaccacgacctttacaagaaggccgctcct
tttgaggatggactttaccactgcccatgggagggacaacccagctgcagccaccgaccc
gagaagcttaagtgcaactatgacaagtttgttgactctcacctgaagccctaccgctgc
aaggctgagtcatgcgagggcgcccgcttctcttccactgcttgcctgctccgccatgag
cgtgaggctcacggactccacggccatggtgacaagcctttcctttgtgtttatgagggc
tgtgagcgtgctgttcacggaaatggattcccccgccagtggaacctgcgcgaccacatg
aagcgtgttcacaatgaccacggtagctccagtggctcacctacaactggatctgctcaa
cccgccaagggacgtaagcgcaagaccgagacctcggagactcagacttccaacagccgc
aaggcggctgtcaagtccatgcctcctcccccggagcccaaggagaacttgacccagcct
ctcattgaccaatggatggagcaccacaaggctgttcagagcctcatgcgaaatgttgtc
aagcctgaggatgcccagaacctcaagcacctcggaaccatgcagagccgtctgaactcc
atgatcaagctcaccacggacctcaacgccatcaacaaccccggaaacactctggctggt
actggctga
>Fp84
atgactgttactcttgtgacacagcctgctaccatgcacgctttcaagactgacctcgat
gaggttcattcgctgcacagcgattctagctactaccagccttctatggcctccaatgga
ctcttttctttctctcaaacagaaccatctacggaccttttgacaggttcgtcatgggct
acgacagtagaaggaccacagaactttcaagatttctcagacaacggatccacccactct
ggagaagccgaggagttcattttcacatctggccatgccacaccccgaggaacccgtgta
cactcccaaggaaactggtccgcttccaggactgccgcttcagtaacccaaggtggacaa
gccatgtccagggtcagctcaagcaggtctagcggttcatcgctatcacaatcatcacat
ctgtccaacatggacttcacaggtaatgcttctgctcttcagactggaactcaaaccgga
tccattcatggacttgatacttgcatcctggatcctgtcgatggtatgtcgactcagatg
tactggcccggatactctcttgatgccgcattgaatggcgatgccactttctctctacct
gattcaagccctctacacgttgttccttctcacatgcagcttggccctgatgtttctctt
gccgagaactctccccctagcccttgggactgcttttccagctccatttcccgctcatca
tcccccaacaccattgaggacttgtggttccctaaccagagccccaactcctctcctcag
atccagtgccagtcacccagccttgaccgcaacattccattgatccctgaggatgtcaac
ggaaaggccctttccactcttgatgaatttcccgctgcttctgccttcaccggaccacga
cgacagaacagtgatggtgagtccgcacgggaccacgacctttacaagaaggccgctcct
tttgaggatggactttaccactgcccatgggagggacaacccagctgcagccaccgaccc
gagaagcttaagtgcaactatgacaagtttgttgactctcacctgaagccctaccgctgc
aaggctgagtcatgcgagggcgcccgcttctcttccactgcttgcctgctccgccatgag
cgtgaggctcacggactccacggccatggtgacaagcctttcctttgtgtttatgagggc
tgtgagcgtgctgttcacggaaatggattcccccgccagtggaacctgcgcgaccacatg
aagcgtgttcacaatgaccacggtagctccagtggctcacctacaactggatctgctcaa
cccgccaagggacgtaagcgcaagaccgagacctcggagactcagacttccaacagccgc
aaggcggctgtcaagtccatgcctcctcccccggagcccaaggagaacttgacccagcct
ctcattgaccaatggatggagcaccacaaggctgttcagagcctcatgcgaaatgttgtc
aagcctgaggatgcccagaacctcaagcacctcggaaccatgcagagccgtctgaactcc
atgatcaagctcaccacggacctcaacgccatcaacaaccccggaaacactctggctggt
actggctga
>Fp86
atgactgttactcttgtgacacagcctgctaccatgcacgctttcaagactgacctcgat
gaggttcattcgctgcacagcgattctagctactaccagccttctatggcctccaatgga
ctcttttctttctctcaaacagaaccatctacggaccttttgacaggttcgtcatgggct
acgacagtagaaggaccacagaactttcaagatttctcagacaacggatccacccactct
ggagaagccgaggagttcattttcacatctggccatgccacaccccgaggaacccgtgta
cactcccaaggaaactggtccgcttccaggactgccgcttcagtaacccaaggtggacaa
gccatgtccagggtcagctcaagcaggtctagcggttcatcgctatcacaatcatcacat
ctgtccaacatggacttcacaggtaatgcttctgctcttcagactggaactcaaaccgga
tccattcatggacttgatacttgcatcctggatcctgtcgatggtatgtcgactcagatg
tactggcccggatactctcttgatgccgcattgaatggcgatgccactttctctctacct
gattcaagccctctacacgttgttccttctcacatgcagcttggccctgatgtttctctt
gccgagaactctccccctagcccttgggactgcttttccagctccatttcccgctcatca
tcccccaacaccattgaggacttgtggttccctaaccagagccccaactcctctcctcag
atccagtgccagtcacccagccttgaccgcaacattccattgatccctgaggatgtcaac
ggaaaggccctttccactcttgatgaatttcccgctgcttctgccttcaccggaccacga
cgacagaacagtgatggtgagtccgcacgggaccacgacctttacaagaaggccgctcct
tttgaggatggactttaccactgcccatgggagggacaacccagctgcagccaccgaccc
gagaagcttaagtgcaactatgacaagtttgttgactctcacctgaagccctaccgctgc
aaggctgagtcatgcgagggcgcccgcttctcttccactgcttgcctgctccgccatgag
cgtgaggctcacggactccacggccatggtgacaagcctttcctttgtgtttatgagggc
tgtgagcgtgctgttcacggaaatggattcccccgccagtggaacctgcgcgaccacatg
aagcgtgttcacaatgaccacggtagctccagtggctcacctacaactggatctgctcaa
cccgccaagggacgtaagcgcaagaccgagacctcggagactcagacttccaacagccgc
aaggcggctgtcaagtccatgcctcctcccccggagcccaaggagaacttgacccagcct
ctcattgaccaatggatggagcaccacaaggctgttcagagcctcatgcgaaatgttgtc
aagcctgaggatgcccagaacctcaagcacctcggaaccatgcagagccgtctgaactcc
atgatcaagctcaccacggacctcaacgccatcaacaaccccggaaacactctggctggt
actggctga
>Fvenenatum.busco
atgactgttactcttgtgacacagcctgctaccatgcacgctttcaagactgacctcgat
gaggttcattcgctgcacagcgattctagctactatcagccttctatggcctccaatgga
ctcttttctttctctcaaacagaaccatctacggacctattgacaggttcgtcatgggct
acgacagtagaaggaccacagaactttcaagatttctcagacaacggatccacccactct
ggagaagccgaggagttcattttcacatctggccatgccacaccccgaggaacccgtgta
cactcccaaggaaactggtccgcttccaggactgccgcttcagtgacccaaggtggacaa
gccatgtccagggtcagctctagcaggtctagcggttcatcgctatcacaatcatcacat
ctgtccaacatggacttcacaggtaatgcttctgctcttcagactggaactcaaaccgga
tccattcatggacttgatacttgcatcctggaccctgtcgatggtatgtcgactcagatg
tactggcccggatactctcttgatgccgcattgaatggcgatgccactttctctctgcct
gattcaagccctctgcacgttgttccttctcacatgcagcttggccctgatgtttctctt
gccgagaactccccccctagcccctgggactgcttttctagctccatttcccgctcatca
tcccccaacaccattgaggacttgtggtttcctaaccagagccccaactcctctcctcag
atccagtgccagtcacccagccttgaccgcaatattccattgatccctgaggatgtcaac
ggaaaggccctttccactcttgatgaatttcccgctgcttctgccttcaccggaccacga
cgacagaacagtgatggtgagtccgcacgggaccatgacctttacaagaaggccgctcct
tttgaggatggactttaccactgcccatgggagggacaacccagctgcagccaccgacct
gagaagcttaagtgcaactacgacaagtttgttgactctcacctgaagccctaccgctgc
aaggctgagtcatgcgagggcgcccgcttctcttccactgcttgccttcttcgccacgag
cgtgaggctcacggactccacggccacggtgacaagcctttcctttgtgtttatgagggt
tgtgagcgtgctgttcacggaaacggatttccccgccagtggaacctgcgcgaccacatg
aagcgcgttcacaatgaccacggtagctccagtggctcacctacaactggatctgttcag
cccgccaagggacgtaagcgcaagaccgagacctcggagactcagacttccaccagccgc
aaggcggctgtcaagtcgatgcctcctcccccggagcccaaggagaacctgacccagcct
ctcattgaccaatggatggagcaccacaaggctgtccagagcctcatgcgaactgttgtc
aagcctgaggatacccagaaccttaagcacctcggaaccatgcagagccgcctgaactcc
atgatcaagcttaccacggaccttaacgccatcaacaaccccggaaacactctggttggt
actggctga
