# Supplementary material for: Apicidin biosynthesis is linked to accessory chromosomes in Fusarium poae isolates
Source: BMC Genomics. 2021 Aug 4;22:591. doi: 10.1186/s12864-021-07617-y (PMC8340494; doi:10.1186/s12864-021-07617-y)
Supplement: Supplementary file 17 — Additional file 17. Compressed folder containing alignments for each of the 4141 orthologs used in BUSCO analysis. [file 12864_2021_7617_MOESM17_ESM.zip › Fven2_nt_MAFFT/13805at5125_nt.mafft.fasta]

>Fp105
atggctctcatatcgatgatcccgtctccgagacgatgggccgctctactctccttaacc
cttacaccaactcttgtcgcggccgtaaatccagcaacctcaacaaaagctgccgccgcc
gattactatgttcgcgaccttcctggtctgcctgctgatgggcccaaggtcaacatgcat
gctggccatatcgaagtcacccctgaatcgcatggaaatttattcttctggcatttcgag
aaccagcacattgccgataaacagcgaaccgttatttggatcaatggtggaccaggttgc
agttctgaagatggttccatgatggaaatcggcccttatcgacttaaggatcaggacaac
ttggtatacaacaatggctcctggaacgaattcgcaaaccttctcttcgtcgacaacccc
gtcggcacgggttttagctccgttgataccaacagttatattcatgaactcaaggagatg
gccgaccagttcatcatcttcctcgagaagtggttcgctctctttcctcaatacgacacc
gatgacatctacatcgcaggcgagtcctatgctggacagcacattccttacatcgccagg
gctatcctcgaccggaacaagaaggaccccaaaaccgcatggaacctgaaaggactgttg
atcggcaatggctggatttccccagcagagcagtatcccgcttacatcacatacggtatt
gagaagggcatcatcgagaagaactccgacaaccacaagacactccaagccgatctgcgc
agctgcgaaaagatgatggcctcggatgctggtcatgtggattatggagagtgcgagggt
attctctccaacatgctcaagttgaccaagaagggtgacggcgatgacgcatgcatcaac
atgtacgacgtccgactcaaagactcttaccccagctgtggtatgaactggcccccggat
ctggtacacttgaccccctacttgaggaagcccgaggtgaccagcgctcttcatgtcgat
actattaagaaatctgttgggtggactgagtgcaatggtgctgttgggggtgccttcaat
gcaaagaattcgaagccctccgtcgagcttctgcccaatcttctcaaagaagttcctatc
atgctcttttctggagctgaggatctcatctgcaaccacattggaaccgaaaacatgatt
aacaagatggaatggaatggtggaaagggctttgaggtcacacccggcaattgggctccc
cgccgtgattgggatttcgagggtgagacggccggtttctggcaagaggcccgaaacctg
acctacgttctggtctacaactcttcgcacatggttccttttgacctcccgcgccgaagc
cgggatatgctggaccgcttcatgggtgtggatatcagcagtgttggtggtgatcctgct
gacagcctcattgatggcgaaaaggggcccaaaaccactgttggcagtgccaagaacagc
actcagagtgctgctgaagaagaacatcagaagcaactcgatgaagccaagtgggcagct
tattacaagtctggcgagattgtgttggtcattgtcgtcattggcgccatcgcctgggga
tactggatctggcgcgaacgtcgcaagggtgctgcgtactctgttctcgctgaccacgat
ctttcccgccgctctactggacaccgagccaagtcacagcctggcgatctcgagtctgcc
gctttcgatgaaagcgaacttgatgacttgcatgtgacaaccccaggcaccagcacaagt
gcgaggttcccaaggaaccgagatggtagcgagaagttcgtcaccaagtacgccgaatag
>Fp108
atggctctcatatcgatgatcccgtctccgagacgatgggccgctctactctccttaacc
cttacaccaactcttgtcgcggccgtaaatccagcaacctcaacaaaagctgccgccgcc
gattactatgttcgcgaccttcctggtctgcctgctgatgggcccaaggtcaacatgcat
gctggccatatcgaagtcacccctgaatcgcatggaaatttattcttctggcatttcgag
aaccagcacattgccgataaacagcgaaccgttatttggatcaatggtggaccaggttgc
agttctgaagatggttccatgatggaaatcggcccttatcgacttaaggatcaggacaac
ttggtatacaacaatggctcctggaacgaattcgcaaaccttctcttcgtcgacaacccc
gtcggcacgggttttagctccgttgataccaacagttatattcatgaactcaaggagatg
gccgaccagttcatcatcttcctcgagaagtggttcgctctctttcctcaatacgacacc
gatgacatctacatcgcaggcgagtcctatgctggacagcacattccttacatcgccagg
gctatcctcgaccggaacaagaaggaccccaaaaccgcatggaacctgaaaggactgttg
atcggcaatggctggatttccccagcagagcagtatcccgcttacatcacatacggtatt
gagaagggcatcatcgagaagaactccgacaaccacaagacactccaagccgatctgcgc
agctgcgaaaagatgatggcctcggatgctggtcatgtggattatggagagtgcgagggt
attctctccaacatgctcaagttgaccaagaagggtgacggcgatgacgcatgcatcaac
atgtacgacgtccgactcaaagactcttaccccagctgtggtatgaactggcccccggat
ctggtacacttgaccccctacttgaggaagcccgaggtgaccagcgctcttcatgtcgat
actattaagaaatctgttgggtggactgagtgcaatggtgctgttgggggtgccttcaat
gcaaagaattcgaagccctccgtcgagcttctgcccaatcttctcaaagaagttcctatc
atgctcttttctggagctgaggatctcatctgcaaccacattggaaccgaaaacatgatt
aacaagatggaatggaatggtggaaagggctttgaggtcacacccggcaattgggctccc
cgccgtgattgggatttcgagggtgagacggccggtttctggcaagaggcccgaaacctg
acctacgttctggtctacaactcttcgcacatggttccttttgacctcccgcgccgaagc
cgggatatgctggaccgcttcatgggtgtggatatcagcagtgttggtggtgatcctgct
gacagcctcattgatggcgaaaaggggcccaaaaccactgttggcagtgccaagaacagc
actcagagtgctgctgaagaagaacatcagaagcaactcgatgaagccaagtgggcagct
tattacaagtctggcgagattgtgttggtcattgtcgtcattggcgccatcgcctgggga
tactggatctggcgcgaacgtcgcaagggtgctgcgtactctgttctcgctgaccacgat
ctttcccgccgctctactggacaccgagccaagtcacagcctggcgatctcgagtctgcc
gctttcgatgaaagcgaacttgatgacttgcatgtgacaaccccaggcaccagcacaagt
gcgaggttcccaaggaaccgagatggtagcgagaagttcgtcaccaagtacgccgaatag
>Fp118
atggctctcatatcgatgatcccgtctccgagacgatgggccgctctactctccttaacc
cttacaccaactcttgtcgcggccgtaaatccagcaacctcaacaaaagctgccgccgcc
gattactatgttcgcgaccttcctggtctgcctgctgatgggcccaaggtcaacatgcat
gctggccatatcgaagtcacccctgaatcgcatggaaatttattcttctggcatttcgag
aaccagcacattgccgataaacagcgaaccgttatttggatcaatggtggaccaggttgc
agttctgaagatggttccatgatggaaatcggcccttatcgacttaaggatcaggacaac
ttggtatacaacaatggctcctggaacgaattcgcaaaccttctcttcgtcgacaacccc
gtcggcacgggttttagctccgttgataccaacagttatattcatgaactcaaggagatg
gccgaccagttcatcatcttcctcgagaagtggttcgctctctttcctcaatacgacacc
gatgacatctacatcgcaggcgagtcctatgctggacagcacattccttacatcgccagg
gctatcctcgaccggaacaagaaggaccccaaaaccgcatggaacctgaaaggactgttg
atcggcaatggctggatttccccagcagagcagtatcccgcttacatcacatacggtatt
gagaagggcatcatcgagaagaactccgacaaccacaagacactccaagccgatctgcgc
agctgcgaaaagatgatggcctcggatgctggtcatgtggattatggagagtgcgagggt
attctctccaacatgctcaagttgaccaagaagggtgacggcgatgacgcatgcatcaac
atgtacgacgtccgactcaaagactcttaccccagctgtggtatgaactggcccccggat
ctggtacacttgaccccctacttgaggaagcccgaggtgaccagcgctcttcatgtcgat
actattaagaaatctgttgggtggactgagtgcaatggtgctgttgggggtgccttcaat
gcaaagaattcgaagccctccgtcgagcttctgcccaatcttctcaaagaagttcctatc
atgctcttttctggagctgaggatctcatctgcaaccacattggaaccgaaaacatgatt
aacaagatggaatggaatggtggaaagggctttgaggtcacacccggcaattgggctccc
cgccgtgattgggatttcgagggtgagacggccggtttctggcaagaggcccgaaacctg
acctacgttctggtctacaactcttcgcacatggttccttttgacctcccgcgccgaagc
cgggatatgctggaccgcttcatgggtgtggatatcagcagtgttggtggtgatcctgct
gacagcctcattgatggcgaaaaggggcccaaaaccactgttggcagtgccaagaacagc
actcagagtgctgctgaagaagaacatcagaagcaactcgatgaagccaagtgggcagct
tattacaagtctggcgagattgtgttggtcattgtcgtcattggcgccatcgcctgggga
tactggatctggcgcgaacgtcgcaagggtgctgcgtactctgttctcgctgaccacgat
ctttcccgccgctctactggacaccgagccaagtcacagcctggcgatctcgagtctgcc
gctttcgatgaaagcgaacttgatgacttgcatgtgacaaccccaggcaccagcacaagt
gcgaggttcccaaggaaccgagatggtagcgagaagttcgtcaccaagtacgccgaatag
>Fp122
atggctctcatatcgatgatcccgtctccgagacgatgggccgctctactctccttaacc
cttacaccaactcttgtcgcggccgtaaatccagcaacctcaacaaaagctgccgccgcc
gattactatgttcgcgaccttcctggtctgcctgctgatgggcccaaggtcaacatgcat
gctggccatatcgaagtcacccctgaatcgcatggaaatttattcttctggcatttcgag
aaccagcacattgccgataaacagcgaaccgttatttggatcaatggtggaccaggttgc
agttctgaagatggttccatgatggaaatcggcccttatcgacttaaggatcaggacaac
ttggtatacaacaatggctcctggaacgaattcgcaaaccttctcttcgtcgacaacccc
gtcggcacgggttttagctccgttgataccaacagttatattcatgaactcaaggagatg
gccgaccagttcatcatcttcctcgagaagtggttcgctctctttcctcaatacgacacc
gatgacatctacatcgcaggcgagtcctatgctggacagcacattccttacatcgccagg
gctatcctcgaccggaacaagaaggaccccaaaaccgcatggaacctgaaaggactgttg
atcggcaatggctggatttccccagcagagcagtatcccgcttacatcacatacggtatt
gagaagggcatcatcgagaagaactccgacaaccacaagacactccaagccgatctgcgc
agctgcgaaaagatgatggcctcggatgctggtcatgtggattatggagagtgcgagggt
attctctccaacatgctcaagttgaccaagaagggtgacggcgatgacgcatgcatcaac
atgtacgacgtccgactcaaagactcttaccccagctgtggtatgaactggcccccggat
ctggtacacttgaccccctacttgaggaagcccgaggtgaccagcgctcttcatgtcgat
actattaagaaatctgttgggtggactgagtgcaatggtgctgttgggggtgccttcaat
gcaaagaattcgaagccctccgtcgagcttctgcccaatcttctcaaagaagttcctatc
atgctcttttctggagctgaggatctcatctgcaaccacattggaaccgaaaacatgatt
aacaagatggaatggaatggtggaaagggctttgaggtcacacccggcaattgggctccc
cgccgtgattgggatttcgagggtgagacggccggtttctggcaagaggcccgaaacctg
acctacgttctggtctacaactcttcgcacatggttccttttgacctcccgcgccgaagc
cgggatatgctggaccgcttcatgggtgtggatatcagcagtgttggtggtgatcctgct
gacagcctcattgatggcgaaaaggggcccaaaaccactgttggcagtgccaagaacagc
actcagagtgctgctgaagaagaacatcagaagcaactcgatgaagccaagtgggcagct
tattacaagtctggcgagattgtgttggtcattgtcgtcattggcgccatcgcctgggga
tactggatctggcgcgaacgtcgcaagggtgctgcgtactctgttctcgctgaccacgat
ctttcccgccgctctactggacaccgagccaagtcacagcctggcgatctcgagtctgcc
gctttcgatgaaagcgaacttgatgacttgcatgtgacaaccccaggcaccagcacaagt
gcgaggttcccaaggaaccgagatggtagcgagaagttcgtcaccaagtacgccgaatag
>Fp125
atggctctcatatcgatgatcccgtctccgagacgatgggccgctctactctccttaacc
cttacaccaactcttgtcgcggccgtaaatccagcaacctcaacaaaagctgccgccgcc
gattactatgttcgcgaccttcctggtctgcctgctgatgggcccaaggtcaacatgcat
gctggccatatcgaagtcacccctgaatcgcatggaaatttattcttctggcatttcgag
aaccagcacattgccgataaacagcgaaccgttatttggatcaatggtggaccaggttgc
agttctgaagatggttccatgatggaaatcggcccttatcgacttaaggatcaggacaac
ttggtatacaacaatggctcctggaacgaattcgcaaaccttctcttcgtcgacaacccc
gtcggcacgggttttagctccgttgataccaacagttatattcatgaactcaaggagatg
gccgaccagttcatcatcttcctcgagaagtggttcgctctctttcctcaatacgacacc
gatgacatctacatcgcaggcgagtcctatgctggacagcacattccttacatcgccagg
gctatcctcgaccggaacaagaaggaccccaaaaccgcatggaacctgaaaggactgttg
atcggcaatggctggatttccccagcagagcagtatcccgcttacatcacatacggtatt
gagaagggcatcatcgagaagaactccgacaaccacaagacactccaagccgatctgcgc
agctgcgaaaagatgatggcctcggatgctggtcatgtggattatggagagtgcgagggt
attctctccaacatgctcaagttgaccaagaagggtgacggcgatgacgcatgcatcaac
atgtacgacgtccgactcaaagactcttaccccagctgtggtatgaactggcccccggat
ctggtacacttgaccccctacttgaggaagcccgaggtgaccagcgctcttcatgtcgat
actattaagaaatctgttgggtggactgagtgcaatggtgctgttgggggtgccttcaat
gcaaagaattcgaagccctccgtcgagcttctgcccaatcttctcaaagaagttcctatc
atgctcttttctggagctgaggatctcatctgcaaccacattggaaccgaaaacatgatt
aacaagatggaatggaatggtggaaagggctttgaggtcacacccggcaattgggctccc
cgccgtgattgggatttcgagggtgagacggccggtttctggcaagaggcccgaaacctg
acctacgttctggtctacaactcttcgcacatggttccttttgacctcccgcgccgaagc
cgggatatgctggaccgcttcatgggtgtggatatcagcagtgttggtggtgatcctgct
gacagcctcattgatggcgaaaaggggcccaaaaccactgttggcagtgccaagaacagc
actcagagtgctgctgaagaagaacatcagaagcaactcgatgaagccaagtgggcagct
tattacaagtctggcgagattgtgttggtcattgtcgtcattggcgccatcgcctgggga
tactggatctggcgcgaacgtcgcaagggtgctgcgtactctgttctcgctgaccacgat
ctttcccgccgctctactggacaccgagccaagtcacagcctggcgatctcgagtctgcc
gctttcgatgaaagcgaacttgatgacttgcatgtgacaaccccaggcaccagcacaagt
gcgaggttcccaaggaaccgagatggtagcgagaagttcgtcaccaagtacgccgaatag
>Fp13r
atggctctcatatcgatgatcccgtctccgagacgatgggccgctctactctccttaacc
cttacaccaactcttgtcgcggccgtaaatccagcaacctcaacaaaagctgccgccgcc
gattactatgttcgcgaccttcctggtctgcctgctgatgggcccaaggtcaacatgcat
gctggccatatcgaagtcacccctgaatcgcatggaaatttattcttctggcatttcgag
aaccagcacattgccgataaacagcgaaccgttatttggatcaatggtggaccaggttgc
agttctgaagatggttccatgatggaaatcggcccttatcgacttaaggatcaggacaac
ttggtatacaacaatggctcctggaacgaattcgcaaaccttctcttcgtcgacaacccc
gtcggcacgggttttagctccgttgataccaacagttatattcatgaactcaaggagatg
gccgaccagttcatcatcttcctcgagaagtggttcgctctctttcctcaatacgacacc
gatgacatctacatcgcaggcgagtcctatgctggacagcacattccttacatcgccagg
gctatcctcgaccggaacaagaaggaccccaaaaccgcatggaacctgaaaggactgttg
atcggcaatggctggatttccccagcagagcagtatcccgcttacatcacatacggtatt
gagaagggcatcatcgagaagaactccgacaaccacaagacactccaagccgatctgcgc
agctgcgaaaagatgatggcctcggatgctggtcatgtggattatggagagtgcgagggt
attctctccaacatgctcaagttgaccaagaagggtgacggcgatgacgcatgcatcaac
atgtacgacgtccgactcaaagactcttaccccagctgtggtatgaactggcccccggat
ctggtacacttgaccccctacttgaggaagcccgaggtgaccagcgctcttcatgtcgat
actattaagaaatctgttgggtggactgagtgcaatggtgctgttgggggtgccttcaat
gcaaagaattcgaagccctccgtcgagcttctgcccaatcttctcaaagaagttcctatc
atgctcttttctggagctgaggatctcatctgcaaccacattggaaccgaaaacatgatt
aacaagatggaatggaatggtggaaagggctttgaggtcacacccggcaattgggctccc
cgccgtgattgggatttcgagggtgagacggccggtttctggcaagaggcccgaaacctg
acctacgttctggtctacaactcttcgcacatggttccttttgacctcccgcgccgaagc
cgggatatgctggaccgcttcatgggtgtggatatcagcagtgttggtggtgatcctgct
gacagcctcattgatggcgaaaaggggcccaaaaccactgttggcagtgccaagaacagc
actcagagtgctgctgaagaagaacatcagaagcaactcgatgaagccaagtgggcagct
tattacaagtctggcgagattgtgttggtcattgtcgtcattggcgccatcgcctgggga
tactggatctggcgcgaacgtcgcaagggtgctgcgtactctgttctcgctgaccacgat
ctttcccgccgctctactggacaccgagccaagtcacagcctggcgatctcgagtctgcc
gctttcgatgaaagcgaacttgatgacttgcatgtgacaaccccaggcaccagcacaagt
gcgaggttcccaaggaaccgagatggtagcgagaagttcgtcaccaagtacgccgaatag
>Fp144
atggctctcatatcgatgatcccgtctccgagacgatgggccgctctactctccttaacc
cttacaccaactcttgtcgcggccgtaaatccagcaacctcaacaaaagctgccgccgcc
gattactatgttcgcgaccttcctggtctgcctgctgatgggcccaaggtcaacatgcat
gctggccatatcgaagtcacccctgaatcgcatggaaatttattcttctggcatttcgag
aaccagcacattgccgataaacagcgaaccgttatttggatcaatggtggaccaggttgc
agttctgaagatggttccatgatggaaatcggcccttatcgacttaaggatcaggacaac
ttggtatacaacaatggctcctggaacgaattcgcaaaccttctcttcgtcgacaacccc
gtcggcacgggttttagctccgttgataccaacagttatattcatgaactcaaggagatg
gccgaccagttcatcatcttcctcgagaagtggttcgctctctttcctcaatacgacacc
gatgacatctacatcgcaggcgagtcctatgctggacagcacattccttacatcgccagg
gctatcctcgaccggaacaagaaggaccccaaaaccgcatggaacctgaaaggactgttg
atcggcaatggctggatttccccagcagagcagtatcccgcttacatcacatacggtatt
gagaagggcatcatcgagaagaactccgacaaccacaagacactccaagccgatctgcgc
agctgcgaaaagatgatggcctcggatgctggtcatgtggattatggagagtgcgagggt
attctctccaacatgctcaagttgaccaagaagggtgacggcgatgacgcatgcatcaac
atgtacgacgtccgactcaaagactcttaccccagctgtggtatgaactggcccccggat
ctggtacacttgaccccctacttgaggaagcccgaggtgaccagcgctcttcatgtcgat
actattaagaaatctgttgggtggactgagtgcaatggtgctgttgggggtgccttcaat
gcaaagaattcgaagccctccgtcgagcttctgcccaatcttctcaaagaagttcctatc
atgctcttttctggagctgaggatctcatctgcaaccacattggaaccgaaaacatgatt
aacaagatggaatggaatggtggaaagggctttgaggtcacacccggcaattgggctccc
cgccgtgattgggatttcgagggtgagacggccggtttctggcaagaggcccgaaacctg
acctacgttctggtctacaactcttcgcacatggttccttttgacctcccgcgccgaagc
cgggatatgctggaccgcttcatgggtgtggatatcagcagtgttggtggtgatcctgct
gacagcctcattgatggcgaaaaggggcccaaaaccactgttggcagtgccaagaacagc
actcagagtgctgctgaagaagaacatcagaagcaactcgatgaagccaagtgggcagct
tattacaagtctggcgagattgtgttggtcattgtcgtcattggcgccatcgcctgggga
tactggatctggcgcgaacgtcgcaagggtgctgcgtactctgttctcgctgaccacgat
ctttcccgccgctctactggacaccgagccaagtcacagcctggcgatctcgagtctgcc
gctttcgatgaaagcgaacttgatgacttgcatgtgacaaccccaggcaccagcacaagt
gcgaggttcccaaggaaccgagatggtagcgagaagttcgtcaccaagtacgccgaatag
>Fp146
atggctctcatatcgatgatcccgtctccgagacgatgggccgctctactctccttaacc
cttacaccaactcttgtcgcggccgtaaatccagcaacctcaacaaaagctgccgccgcc
gattactatgttcgcgaccttcctggtctgcctgctgatgggcccaaggtcaacatgcat
gctggccatatcgaagtcacccctgaatcgcatggaaatttattcttctggcatttcgag
aaccagcacattgccgataaacagcgaaccgttatttggatcaatggtggaccaggttgc
agttctgaagatggttccatgatggaaatcggcccttatcgacttaaggatcaggacaac
ttggtatacaacaatggctcctggaacgaattcgcaaaccttctcttcgtcgacaacccc
gtcggcacgggttttagctccgttgataccaacagttatattcatgaactcaaggagatg
gccgaccagttcatcatcttcctcgagaagtggttcgctctctttcctcaatacgacacc
gatgacatctacatcgcaggcgagtcctatgctggacagcacattccttacatcgccagg
gctatcctcgaccggaacaagaaggaccccaaaaccgcatggaacctgaaaggactgttg
atcggcaatggctggatttccccagcagagcagtatcccgcttacatcacatacggtatt
gagaagggcatcatcgagaagaactccgacaaccacaagacactccaagccgatctgcgc
agctgcgaaaagatgatggcctcggatgctggtcatgtggattatggagagtgcgagggt
attctctccaacatgctcaagttgaccaagaagggtgacggcgatgacgcatgcatcaac
atgtacgacgtccgactcaaagactcttaccccagctgtggtatgaactggcccccggat
ctggtacacttgaccccctacttgaggaagcccgaggtgaccagcgctcttcatgtcgat
actattaagaaatctgttgggtggactgagtgcaatggtgctgttgggggtgccttcaat
gcaaagaattcgaagccctccgtcgagcttctgcccaatcttctcaaagaagttcctatc
atgctcttttctggagctgaggatctcatctgcaaccacattggaaccgaaaacatgatt
aacaagatggaatggaatggtggaaagggctttgaggtcacacccggcaattgggctccc
cgccgtgattgggatttcgagggtgagacggccggtttctggcaagaggcccgaaacctg
acctacgttctggtctacaactcttcgcacatggttccttttgacctcccgcgccgaagc
cgggatatgctggaccgcttcatgggtgtggatatcagcagtgttggtggtgatcctgct
gacagcctcattgatggcgaaaaggggcccaaaaccactgttggcagtgccaagaacagc
actcagagtgctgctgaagaagaacatcagaagcaactcgatgaagccaagtgggcagct
tattacaagtctggcgagattgtgttggtcattgtcgtcattggcgccatcgcctgggga
tactggatctggcgcgaacgtcgcaagggtgctgcgtactctgttctcgctgaccacgat
ctttcccgccgctctactggacaccgagccaagtcacagcctggcgatctcgagtctgcc
gctttcgatgaaagcgaacttgatgacttgcatgtgacaaccccaggcaccagcacaagt
gcgaggttcccaaggaaccgagatggtagcgagaagttcgtcaccaagtacgccgaatag
>Fp155
atggctctcatatcgatgatcccgtctccgagacgatgggccgctctactctccttaacc
cttacaccaactcttgtcgcggccgtaaatccagcaacctcaacaaaagctgccgccgcc
gattactatgttcgcgaccttcctggtctgcctgctgatgggcccaaggtcaacatgcat
gctggccatatcgaagtcacccctgaatcgcatggaaatttattcttctggcatttcgag
aaccagcacattgccgataaacagcgaaccgttatttggatcaatggtggaccaggttgc
agttctgaagatggttccatgatggaaatcggcccttatcgacttaaggatcaggacaac
ttggtatacaacaatggctcctggaacgaattcgcaaaccttctcttcgtcgacaacccc
gtcggcacgggttttagctccgttgataccaacagttatattcatgaactcaaggagatg
gccgaccagttcatcatcttcctcgagaagtggttcgctctctttcctcaatacgacacc
gatgacatctacatcgcaggcgagtcctatgctggacagcacattccttacatcgccagg
gctatcctcgaccggaacaagaaggaccccaaaaccgcatggaacctgaaaggactgttg
atcggcaatggctggatttccccagcagagcagtatcccgcttacatcacatacggtatt
gagaagggcatcatcgagaagaactccgacaaccacaagacactccaagccgatctgcgc
agctgcgaaaagatgatggcctcggatgctggtcatgtggattatggagagtgcgagggt
attctctccaacatgctcaagttgaccaagaagggtgacggcgatgacgcatgcatcaac
atgtacgacgtccgactcaaagactcttaccccagctgtggtatgaactggcccccggat
ctggtacacttgaccccctacttgaggaagcccgaggtgaccagcgctcttcatgtcgat
actattaagaaatctgttgggtggactgagtgcaatggtgctgttgggggtgccttcaat
gcaaagaattcgaagccctccgtcgagcttctgcccaatcttctcaaagaagttcctatc
atgctcttttctggagctgaggatctcatctgcaaccacattggaaccgaaaacatgatt
aacaagatggaatggaatggtggaaagggctttgaggtcacacccggcaattgggctccc
cgccgtgattgggatttcgagggtgagacggccggtttctggcaagaggcccgaaacctg
acctacgttctggtctacaactcttcgcacatggttccttttgacctcccgcgccgaagc
cgggatatgctggaccgcttcatgggtgtggatatcagcagtgttggtggtgatcctgct
gacagcctcattgatggcgaaaaggggcccaaaaccactgttggcagtgccaagaacagc
actcagagtgctgctgaagaagaacatcagaagcaactcgatgaagccaagtgggcagct
tattacaagtctggcgagattgtgttggtcattgtcgtcattggcgccatcgcctgggga
tactggatctggcgcgaacgtcgcaagggtgctgcgtactctgttctcgctgaccacgat
ctttcccgccgctctactggacaccgagccaagtcacagcctggcgatctcgagtctgcc
gctttcgatgaaagcgaacttgatgacttgcatgtgacaaccccaggcaccagcacaagt
gcgaggttcccaaggaaccgagatggtagcgagaagttcgtcaccaagtacgccgaatag
>Fp157
atggctctcatatcgatgatcccgtctccgagacgatgggccgctctactctccttaacc
cttacaccaactcttgtcgcggccgtaaatccagcaacctcaacaaaagctgccgccgcc
gattactatgttcgcgaccttcctggtctgcctgctgatgggcccaaggtcaacatgcat
gctggccatatcgaagtcacccctgaatcgcatggaaatttattcttctggcatttcgag
aaccagcacattgccgataaacagcgaaccgttatttggatcaatggtggaccaggttgc
agttctgaagatggttccatgatggaaatcggcccttatcgacttaaggatcaggacaac
ttggtatacaacaatggctcctggaacgaattcgcaaaccttctcttcgtcgacaacccc
gtcggcacgggttttagctccgttgataccaacagttatattcatgaactcaaggagatg
gccgaccagttcatcatcttcctcgagaagtggttcgctctctttcctcaatacgacacc
gatgacatctacatcgcaggcgagtcctatgctggacagcacattccttacatcgccagg
gctatcctcgaccggaacaagaaggaccccaaaaccgcatggaacctgaaaggactgttg
atcggcaatggctggatttccccagcagagcagtatcccgcttacatcacatacggtatt
gagaagggcatcatcgagaagaactccgacaaccacaagacactccaagccgatctgcgc
agctgcgaaaagatgatggcctcggatgctggtcatgtggattatggagagtgcgagggt
attctctccaacatgctcaagttgaccaagaagggtgacggcgatgacgcatgcatcaac
atgtacgacgtccgactcaaagactcttaccccagctgtggtatgaactggcccccggat
ctggtacacttgaccccctacttgaggaagcccgaggtgaccagcgctcttcatgtcgat
actattaagaaatctgttgggtggactgagtgcaatggtgctgttgggggtgccttcaat
gcaaagaattcgaagccctccgtcgagcttctgcccaatcttctcaaagaagttcctatc
atgctcttttctggagctgaggatctcatctgcaaccacattggaaccgaaaacatgatt
aacaagatggaatggaatggtggaaagggctttgaggtcacacccggcaattgggctccc
cgccgtgattgggatttcgagggtgagacggccggtttctggcaagaggcccgaaacctg
acctacgttctggtctacaactcttcgcacatggttccttttgacctcccgcgccgaagc
cgggatatgctggaccgcttcatgggtgtggatatcagcagtgttggtggtgatcctgct
gacagcctcattgatggcgaaaaggggcccaaaaccactgttggcagtgccaagaacagc
actcagagtgctgctgaagaagaacatcagaagcaactcgatgaagccaagtgggcagct
tattacaagtctggcgagattgtgttggtcattgtcgtcattggcgccatcgcctgggga
tactggatctggcgcgaacgtcgcaagggtgctgcgtactctgttctcgctgaccacgat
ctttcccgccgctctactggacaccgagccaagtcacagcctggcgatctcgagtctgcc
gctttcgatgaaagcgaacttgatgacttgcatgtgacaaccccaggcaccagcacaagt
gcgaggttcccaaggaaccgagatggtagcgagaagttcgtcaccaagtacgccgaatag
>Fp16r
atggctctcatatcgatgatcccgtctccgagacgatgggccgctctactctccttaacc
cttacaccaactcttgtcgcggccgtaaatccagcaacctcaacaaaagctgccgccgcc
gattactatgttcgcgaccttcctggtctgcctgctgatgggcccaaggtcaacatgcat
gctggccatatcgaagtcacccctgaatcgcatggaaatttattcttctggcatttcgag
aaccagcacattgccgataaacagcgaaccgttatttggatcaatggtggaccaggttgc
agttctgaagatggttccatgatggaaatcggcccttatcgacttaaggatcaggacaac
ttggtatacaacaatggctcctggaacgaattcgcaaaccttctcttcgtcgacaacccc
gtcggcacgggttttagctccgttgataccaacagttatattcatgaactcaaggagatg
gccgaccagttcatcatcttcctcgagaagtggttcgctctctttcctcaatacgacacc
gatgacatctacatcgcaggcgagtcctatgctggacagcacattccttacatcgccagg
gctatcctcgaccggaacaagaaggaccccaaaaccgcatggaacctgaaaggactgttg
atcggcaatggctggatttccccagcagagcagtatcccgcttacatcacatacggtatt
gagaagggcatcatcgagaagaactccgacaaccacaagacactccaagccgatctgcgc
agctgcgaaaagatgatggcctcggatgctggtcatgtggattatggagagtgcgagggt
attctctccaacatgctcaagttgaccaagaagggtgacggcgatgacgcatgcatcaac
atgtacgacgtccgactcaaagactcttaccccagctgtggtatgaactggcccccggat
ctggtacacttgaccccctacttgaggaagcccgaggtgaccagcgctcttcatgtcgat
actattaagaaatctgttgggtggactgagtgcaatggtgctgttgggggtgccttcaat
gcaaagaattcgaagccctccgtcgagcttctgcccaatcttctcaaagaagttcctatc
atgctcttttctggagctgaggatctcatctgcaaccacattggaaccgaaaacatgatt
aacaagatggaatggaatggtggaaagggctttgaggtcacacccggcaattgggctccc
cgccgtgattgggatttcgagggtgagacggccggtttctggcaagaggcccgaaacctg
acctacgttctggtctacaactcttcgcacatggttccttttgacctcccgcgccgaagc
cgggatatgctggaccgcttcatgggtgtggatatcagcagtgttggtggtgatcctgct
gacagcctcattgatggcgaaaaggggcccaaaaccactgttggcagtgccaagaacagc
actcagagtgctgctgaagaagaacatcagaagcaactcgatgaagccaagtgggcagct
tattacaagtctggcgagattgtgttggtcattgtcgtcattggcgccatcgcctgggga
tactggatctggcgcgaacgtcgcaagggtgctgcgtactctgttctcgctgaccacgat
ctttcccgccgctctactggacaccgagccaagtcacagcctggcgatctcgagtctgcc
gctttcgatgaaagcgaacttgatgacttgcatgtgacaaccccaggcaccagcacaagt
gcgaggttcccaaggaaccgagatggtagcgagaagttcgtcaccaagtacgccgaatag
>Fp1r
atggctctcatatcgatgatcccgtctccgagacgatgggccgctctactctccttaacc
cttacaccaactcttgtcgcggccgtaaatccagcaacctcaacaaaagctgccgccgcc
gattactatgttcgcgaccttcctggtctgcctgctgatgggcccaaggtcaacatgcat
gctggccatatcgaagtcacccctgaatcgcatggaaatttattcttctggcatttcgag
aaccagcacattgccgataaacagcgaaccgttatttggatcaatggtggaccaggttgc
agttctgaagatggttccatgatggaaatcggcccttatcgacttaaggatcaggacaac
ttggtatacaacaatggctcctggaacgaattcgcaaaccttctcttcgtcgacaacccc
gtcggcacgggttttagctccgttgataccaacagttatattcatgaactcaaggagatg
gccgaccagttcatcatcttcctcgagaagtggttcgctctctttcctcaatacgacacc
gatgacatctacatcgcaggcgagtcctatgctggacagcacattccttacatcgccagg
gctatcctcgaccggaacaagaaggaccccaaaaccgcatggaacctgaaaggactgttg
atcggcaatggctggatttccccagcagagcagtatcccgcttacatcacatacggtatt
gagaagggcatcatcgagaagaactccgacaaccacaagacactccaagccgatctgcgc
agctgcgaaaagatgatggcctcggatgctggtcatgtggattatggagagtgcgagggt
attctctccaacatgctcaagttgaccaagaagggtgacggcgatgacgcatgcatcaac
atgtacgacgtccgactcaaagactcttaccccagctgtggtatgaactggcccccggat
ctggtacacttgaccccctacttgaggaagcccgaggtgaccagcgctcttcatgtcgat
actattaagaaatctgttgggtggactgagtgcaatggtgctgttgggggtgccttcaat
gcaaagaattcgaagccctccgtcgagcttctgcccaatcttctcaaagaagttcctatc
atgctcttttctggagctgaggatctcatctgcaaccacattggaaccgaaaacatgatt
aacaagatggaatggaatggtggaaagggctttgaggtcacacccggcaattgggctccc
cgccgtgattgggatttcgagggtgagacggccggtttctggcaagaggcccgaaacctg
acctacgttctggtctacaactcttcgcacatggttccttttgacctcccgcgccgaagc
cgggatatgctggaccgcttcatgggtgtggatatcagcagtgttggtggtgatcctgct
gacagcctcattgatggcgaaaaggggcccaaaaccactgttggcagtgccaagaacagc
actcagagtgctgctgaagaagaacatcagaagcaactcgatgaagccaagtgggcagct
tattacaagtctggcgagattgtgttggtcattgtcgtcattggcgccatcgcctgggga
tactggatctggcgcgaacgtcgcaagggtgctgcgtactctgttctcgctgaccacgat
ctttcccgccgctctactggacaccgagccaagtcacagcctggcgatctcgagtctgcc
gctttcgatgaaagcgaacttgatgacttgcatgtgacaaccccaggcaccagcacaagt
gcgaggttcccaaggaaccgagatggtagcgagaagttcgtcaccaagtacgccgaatag
>Fp21r
atggctctcatatcgatgatcccgtctccgagacgatgggccgctctactctccttaacc
cttacaccaactcttgtcgcggccgtaaatccagcaacctcaacaaaagctgccgccgcc
gattactatgttcgcgaccttcctggtctgcctgctgatgggcccaaggtcaacatgcat
gctggccatatcgaagtcacccctgaatcgcatggaaatttattcttctggcatttcgag
aaccagcacattgccgataaacagcgaaccgttatttggatcaatggtggaccaggttgc
agttctgaagatggttccatgatggaaatcggcccttatcgacttaaggatcaggacaac
ttggtatacaacaatggctcctggaacgaattcgcaaaccttctcttcgtcgacaacccc
gtcggcacgggttttagctccgttgataccaacagttatattcatgaactcaaggagatg
gccgaccagttcatcatcttcctcgagaagtggttcgctctctttcctcaatacgacacc
gatgacatctacatcgcaggcgagtcctatgctggacagcacattccttacatcgccagg
gctatcctcgaccggaacaagaaggaccccaaaaccgcatggaacctgaaaggactgttg
atcggcaatggctggatttccccagcagagcagtatcccgcttacatcacatacggtatt
gagaagggcatcatcgagaagaactccgacaaccacaagacactccaagccgatctgcgc
agctgcgaaaagatgatggcctcggatgctggtcatgtggattatggagagtgcgagggt
attctctccaacatgctcaagttgaccaagaagggtgacggcgatgacgcatgcatcaac
atgtacgacgtccgactcaaagactcttaccccagctgtggtatgaactggcccccggat
ctggtacacttgaccccctacttgaggaagcccgaggtgaccagcgctcttcatgtcgat
actattaagaaatctgttgggtggactgagtgcaatggtgctgttgggggtgccttcaat
gcaaagaattcgaagccctccgtcgagcttctgcccaatcttctcaaagaagttcctatc
atgctcttttctggagctgaggatctcatctgcaaccacattggaaccgaaaacatgatt
aacaagatggaatggaatggtggaaagggctttgaggtcacacccggcaattgggctccc
cgccgtgattgggatttcgagggtgagacggccggtttctggcaagaggcccgaaacctg
acctacgttctggtctacaactcttcgcacatggttccttttgacctcccgcgccgaagc
cgggatatgctggaccgcttcatgggtgtggatatcagcagtgttggtggtgatcctgct
gacagcctcattgatggcgaaaaggggcccaaaaccactgttggcagtgccaagaacagc
actcagagtgctgctgaagaagaacatcagaagcaactcgatgaagccaagtgggcagct
tattacaagtctggcgagattgtgttggtcattgtcgtcattggcgccatcgcctgggga
tactggatctggcgcgaacgtcgcaagggtgctgcgtactctgttctcgctgaccacgat
ctttcccgccgctctactggacaccgagccaagtcacagcctggcgatctcgagtctgcc
gctttcgatgaaagcgaacttgatgacttgcatgtgacaaccccaggcaccagcacaagt
gcgaggttcccaaggaaccgagatggtagcgagaagttcgtcaccaagtacgccgaatag
>Fp24r
atggctctcatatcgatgatcccgtctccgagacgatgggccgctctactctccttaacc
cttacaccaactcttgtcgcggccgtaaatccagcaacctcaacaaaagctgccgccgcc
gattactatgttcgcgaccttcctggtctgcctgctgatgggcccaaggtcaacatgcat
gctggccatatcgaagtcacccctgaatcgcatggaaatttattcttctggcatttcgag
aaccagcacattgccgataaacagcgaaccgttatttggatcaatggtggaccaggttgc
agttctgaagatggttccatgatggaaatcggcccttatcgacttaaggatcaggacaac
ttggtatacaacaatggctcctggaacgaattcgcaaaccttctcttcgtcgacaacccc
gtcggcacgggttttagctccgttgataccaacagttatattcatgaactcaaggagatg
gccgaccagttcatcatcttcctcgagaagtggttcgctctctttcctcaatacgacacc
gatgacatctacatcgcaggcgagtcctatgctggacagcacattccttacatcgccagg
gctatcctcgaccggaacaagaaggaccccaaaaccgcatggaacctgaaaggactgttg
atcggcaatggctggatttccccagcagagcagtatcccgcttacatcacatacggtatt
gagaagggcatcatcgagaagaactccgacaaccacaagacactccaagccgatctgcgc
agctgcgaaaagatgatggcctcggatgctggtcatgtggattatggagagtgcgagggt
attctctccaacatgctcaagtttaccaagaagggtgacggcgatgacgcatgcatcaac
atgtacgacgtccgactcaaagactcttaccccagctgtggtatgaactggcccccggat
ctggtacacttgaccccctacttgaggaagcccgaggtgaccagcgctcttcatgtcgat
actattaagaaatctgttgggtggactgagtgcaatggtgctgttgggggtgccttcaat
gcaaagaattcgaagccctccgtcgagcttctgcccaatcttctcaaagaagttcctatc
atgctcttttctggagctgaggatctcatctgcaaccacattggaaccgaaaacatgatt
aacaagatggaatggaatggtggaaagggctttgaggtcacacccggcaattgggctccc
cgccgtgattgggatttcgagggtgagacggccggtttctggcaagaggcccgaaacctg
acctacgttctggtctacaactcttcgcacatggttccttttgacctcccgcgccgaagc
cgggatatgctggaccgcttcatgggtgtggatatcagcagtgttggtggtgatcctgct
gacagcctcattgatggcgaaaaggggcccaaaaccactgttggcagtgccaagaacagc
actcagagtgctgctgaagaagaacatcagaagcaactcgatgaagccaagtgggcagct
tattacaagtctggcgagattgtgttggtcattgtcgtcattggcgccatcgcctgggga
tactggatctggcgcgaacgtcgcaagggtgctgcgtactctgttctcgctgaccacgat
ctttcccgccgctctactggacaccgagccaagtcacagcctggcgatctcgagtctgcc
gctttcgatgaaagcgaacttgatgacttgcatgtgacaaccccaggcaccagcacaagt
gcgaggttcccaaggaaccgagatggtagcgagaagttcgtcaccaagtacgccgaatag
>Fp2516
atggctctcatatcgatgatcccgtctccgagacgatgggccgctctactctccttaacc
cttacaccaactcttgtcgcggccgtaaatccagcaacctcaacaaaagctgccgccgcc
gattactatgttcgcgaccttcctggtctgcctgctgatgggcccaaggtcaacatgcat
gctggccatatcgaagtcacccctgaatcgcatggaaatttattcttctggcatttcgag
aaccagcacattgccgataaacagcgaaccgttatttggatcaatggtggaccaggttgc
agttctgaagatggttccatgatggaaatcggcccttatcgacttaaggatcaggacaac
ttggtatacaacaatggctcctggaacgaattcgcaaaccttctcttcgtcgacaacccc
gtcggcacgggttttagctccgttgataccaacagttatattcatgaactcaaggagatg
gccgaccagttcatcatcttcctcgagaagtggttcgctctctttcctcaatacgacacc
gatgacatctacatcgcaggcgagtcctatgctggacagcacattccttacatcgccagg
gctatcctcgaccggaacaagaaggaccccaaaaccgcatggaacctgaaaggactgttg
atcggcaatggctggatttccccagcagagcagtatcccgcttacatcacatacggtatt
gagaagggcatcatcgagaagaactccgacaaccacaagacactccaagccgatctgcgc
agctgcgaaaagatgatggcctcggatgctggtcatgtggattatggagagtgcgagggt
attctctccaacatgctcaagttgaccaagaagggtgacggcgatgacgcatgcatcaac
atgtacgacgtccgactcaaagactcttaccccagctgtggtatgaactggcccccggat
ctggtacacttgaccccctacttgaggaagcccgaggtgaccagcgctcttcatgtcgat
actattaagaaatctgttgggtggactgagtgcaatggtgctgttgggggtgccttcaat
gcaaagaattcgaagccctccgtcgagcttctgcccaatcttctcaaagaagttcctatc
atgctcttttctggagctgaggatctcatctgcaaccacattggaaccgaaaacatgatt
aacaagatggaatggaatggtggaaagggctttgaggtcacacccggcaattgggctccc
cgccgtgattgggatttcgagggtgagacggccggtttctggcaagaggcccgaaacctg
acctacgttctggtctacaactcttcgcacatggttccttttgacctcccgcgccgaagc
cgggatatgctggaccgcttcatgggtgtggatatcagcagtgttggtggtgatcctgct
gacagcctcattgatggcgaaaaggggcccaaaaccactgttggcagtgccaagaacagc
actcagagtgctgctgaagaagaacatcagaagcaactcgatgaagccaagtgggcagct
tattacaagtctggcgagattgtgttggtcattgtcgtcattggcgccatcgcctgggga
tactggatctggcgcgaacgtcgcaagggtgctgcgtactctgttctcgctgaccacgat
ctttcccgccgctctactggacaccgagccaagtcacagcctggcgatctcgagtctgcc
gctttcgatgaaagcgaacttgatgacttgcatgtgacaaccccaggcaccagcacaagt
gcgaggttcccaaggaaccgagatggtagcgagaagttcgtcaccaagtacgccgaatag
>Fp26r
atggctctcatatcgatgatcccgtctccgagacgatgggccgctctactctccttaacc
cttacaccaactcttgtcgcggccgtaaatccagcaacctcaacaaaagctgccgccgcc
gattactatgttcgcgaccttcctggtctgcctgctgatgggcccaaggtcaacatgcat
gctggccatatcgaagtcacccctgaatcgcatggaaatttattcttctggcatttcgag
aaccagcacattgccgataaacagcgaaccgttatttggatcaatggtggaccaggttgc
agttctgaagatggttccatgatggaaatcggcccttatcgacttaaggatcaggacaac
ttggtatacaacaatggctcctggaacgaattcgcaaaccttctcttcgtcgacaacccc
gtcggcacgggttttagctccgttgataccaacagttatattcatgaactcaaggagatg
gccgaccagttcatcatcttcctcgagaagtggttcgctctctttcctcaatacgacacc
gatgacatctacatcgcaggcgagtcctatgctggacagcacattccttacatcgccagg
gctatcctcgaccggaacaagaaggaccccaaaaccgcatggaacctgaaaggactgttg
atcggcaatggctggatttccccagcagagcagtatcccgcttacatcacatacggtatt
gagaagggcatcatcgagaagaactccgacaaccacaagacactccaagccgatctgcgc
agctgcgaaaagatgatggcctcggatgctggtcatgtggattatggagagtgcgagggt
attctctccaacatgctcaagttgaccaagaagggtgacggcgatgacgcatgcatcaac
atgtacgacgtccgactcaaagactcttaccccagctgtggtatgaactggcccccggat
ctggtacacttgaccccctacttgaggaagcccgaggtgaccagcgctcttcatgtcgat
actattaagaaatctgttgggtggactgagtgcaatggtgctgttgggggtgccttcaat
gcaaagaattcgaagccctccgtcgagcttctgcccaatcttctcaaagaagttcctatc
atgctcttttctggagctgaggatctcatctgcaaccacattggaaccgaaaacatgatt
aacaagatggaatggaatggtggaaagggctttgaggtcacacccggcaattgggctccc
cgccgtgattgggatttcgagggtgagacggccggtttctggcaagaggcccgaaacctg
acctacgttctggtctacaactcttcgcacatggttccttttgacctcccgcgccgaagc
cgggatatgctggaccgcttcatgggtgtggatatcagcagtgttggtggtgatcctgct
gacagcctcattgatggcgaaaaggggcccaaaaccactgttggcagtgccaagaacagc
actcagagtgctgctgaagaagaacatcagaagcaactcgatgaagccaagtgggcagct
tattacaagtctggcgagattgtgttggtcattgtcgtcattggcgccatcgcctgggga
tactggatctggcgcgaacgtcgcaagggtgctgcgtactctgttctcgctgaccacgat
ctttcccgccgctctactggacaccgagccaagtcacagcctggcgatctcgagtctgcc
gctttcgatgaaagcgaacttgatgacttgcatgtgacaaccccaggcaccagcacaagt
gcgaggttcccaaggaaccgagatggtagcgagaagttcgtcaccaagtacgccgaatag
>Fp33
atggctctcatatcgatgatcccgtctccgagacgatgggccgctctactctccttaacc
cttacaccaactcttgtcgcggccgtaaatccagcaacctcaacaaaagctgccgccgcc
gattactatgttcgcgcccttcctggtctgcctgctgatgggcccaaggtcaacatgcat
gctggccatatcgaagtcacccctgaatcgcatggaaatttattcttctggcatttcgag
aaccagcacattgccgataaacagcgaaccgttatttggatcaatggtggaccaggttgc
agttctgaagatggttccatgatggaaatcggcccttatcgacttaaggatcaggacaac
ttggtatacaacaatggctcctggaacgaattcgcaaaccttctcttcgtcgacaacccc
gtcggcacgggttttagctccgttgataccaacagttatattcatgaactcaaggagatg
gccgaccagttcatcatcttcctcgagaagtggttcgctctctttcctcaatacgacacc
gatgacatctacatcgcaggcgagtcctatgctggacagcacattccttacatcgccagg
gctatcctcgaccggaacaagaaggaccccaaaaccgcatggaacctgaaaggactgttg
atcggcaatggctggatttccccagcagagcagtatcccgcttacatcacatacggtatt
gagaagggcatcatcgagaagaactccgacaaccacaagacactccaagccgatctgcgc
agctgcgaaaagatgatggcctcggatgctggtcatgtggattatggagagtgcgagggt
attctctccaacatgctcaagttgaccaagaagggtgacggcgatgacgcatgcatcaac
atgtacgacgtccgactcaaagactcttaccccagctgtggtatgaactggcccccggat
ctggtacacttgaccccctacttgaggaagcccgaggtgaccagcgctcttcatgtcgat
actattaagaaatctgttgggtggactgagtgcaatggtgctgttgggggtgccttcaat
gcaaagaattcgaagccctccgtcgagcttctgcccaatcttctcaaagaagttcctatc
atgctcttttctggagctgaggatctcatctgcaaccacattggaaccgaaaacatgatt
aacaagatggaatggaatggtggaaagggctttgaggtcacacccggcaattgggctccc
cgccgtgattgggatttcgagggtgagacggccggtttctggcaagaggcccgaaacctg
acctacgttctggtctacaactcttcgcacatggttccttttgacctcccgcgccgaagc
cgggatatgctggaccgcttcatgggtgtggatatcagcagtgttggtggtgatcctgct
gacagcctcattgatggcgaaaaggggcccaaaaccactgttggcagtgccaagaacagc
actcagagtgctgctgaagaagaacatcagaagcaactcgatgaagccaagtgggcagct
tattacaagtctggcgagattgtgttggtcattgtcgtcattggcgccatcgcctgggga
tactggatctggcgcgaacgtcgcaagggtgctgcgtactctgttctcgctgaccacgat
ctttcccgccgctctactggacaccgagccaagtcacagcctggcgatctcgagtctgcc
gctttcgatgaaagcgaacttgatgacttgcatgtgacaaccccaggcaccagcacaagt
gcgaggttcccaaggaaccgagatggtagcgagaagttcgtcaccaagtacgccgaatag
>Fp34
atggctctcatatcgatgatcccgtctccgagacgatgggccgctctactctccttaacc
cttacaccaactcttgtcgcggccgtaaatccagcaacctcaacaaaagctgccgccgcc
gattactatgttcgcgaccttcctggtctgcctgctgatgggcccaaggtcaacatgcat
gctggccatatcgaagtcacccctgaatcgcatggaaatttattcttctggcatttcgag
aaccagcacattgccgataaacagcgaaccgttatttggatcaatggtggaccaggttgc
agttctgaagatggttccatgatggaaatcggcccttatcgacttaaggatcaggacaac
ttggtatacaacaatggctcctggaacgaattcgcaaaccttctcttcgtcgacaacccc
gtcggcacgggttttagctccgttgataccaacagttatattcatgaactcaaggagatg
gccgaccagttcatcatcttcctcgagaagtggttcgctctctttcctcaatacgacacc
gatgacatctacatcgcaggcgagtcctatgctggacagcacattccttacatcgccagg
gctatcctcgaccggaacaagaaggaccccaaaaccgcatggaacctgaaaggactgttg
atcggcaatggctggatttccccagcagagcagtatcccgcttacatcacatacggtatt
gagaagggcatcatcgagaagaactccgacaaccacaagacactccaagccgatctgcgc
agctgcgaaaagatgatggcctcggatgctggtcatgtggattatggagagtgcgagggt
attctctccaacatgctcaagttgaccaagaagggtgacggcgatgacgcatgcatcaac
atgtacgacgtccgactcaaagactcttaccccagctgtggtatgaactggcccccggat
ctggtacacttgaccccctacttgaggaagcccgaggtgaccagcgctcttcatgtcgat
actattaagaaatctgttgggtggactgagtgcaatggtgctgttgggggtgccttcaat
gcaaagaattcgaagccctccgtcgagcttctgcccaatcttctcaaagaagttcctatc
atgctcttttctggagctgaggatctcatctgcaaccacattggaaccgaaaacatgatt
aacaagatggaatggaatggtggaaagggctttgaggtcacacccggcaattgggctccc
cgccgtgattgggatttcgagggtgagacggccggtttctggcaagaggcccgaaacctg
acctacgttctggtctacaactcttcgcacatggttccttttgacctcccgcgccgaagc
cgggatatgctggaccgcttcatgggtgtggatatcagcagtgttggtggtgatcctgct
gacagcctcattgatggcgaaaaggggcccaaaaccactgttggcagtgccaagaacagc
actcagagtgctgctgaagaagaacatcagaagcaactcgatgaagccaagtgggcagct
tattacaagtctggcgagattgtgttggtcattgtcgtcattggcgccatcgcctgggga
tactggatctggcgcgaacgtcgcaagggtgctgcgtactctgttctcgctgaccacgat
ctttcccgccgctctactggacaccgagccaagtcacagcctggcgatctcgagtctgcc
gctttcgatgaaagcgaacttgatgacttgcatgtgacaaccccaggcaccagcacaagt
gcgaggttcccaaggaaccgagatggtagcgagaagttcgtcaccaagtacgccgaatag
>Fp35
atggctctcatatcgatgatcccgtctccgagacgatgggccgctctactctccttaacc
cttacaccaactcttgtcgcggccgtaaatccagcaacctcaacaaaagctgccgccgcc
gattactatgttcgcgaccttcctggtctgcctgctgatgggcccaaggtcaacatgcat
gctggccatatcgaagtcacccctgaatcgcatggaaatttattcttctggcatttcgag
aaccagcacattgccgataaacagcgaaccgttatttggatcaatggtggaccaggttgc
agttctgaagatggttccatgatggaaatcggcccttatcgacttaaggatcaggacaac
ttggtatacaacaatggctcctggaacgaattcgcaaaccttctcttcgtcgacaacccc
gtcggcacgggttttagctccgttgataccaacagttatattcatgaactcaaggagatg
gccgaccagttcatcatcttcctcgagaagtggttcgctctctttcctcaatacgacacc
gatgacatctacatcgcaggcgagtcctatgctggacagcacattccttacatcgccagg
gctatcctcgaccggaacaagaaggaccccaaaaccgcatggaacctgaaaggactgttg
atcggcaatggctggatttccccagcagagcagtatcccgcttacatcacatacggtatt
gagaagggcatcatcgagaagaactccgacaaccacaagacactccaagccgatctgcgc
agctgcgaaaagatgatggcctcggatgctggtcatgtggattatggagagtgcgagggt
attctctccaacatgctcaagttgaccaagaagggtgacggcgatgacgcatgcatcaac
atgtacgacgtccgactcaaagactcttaccccagctgtggtatgaactggcccccggat
ctggtacacttgaccccctacttgaggaagcccgaggtgaccagcgctcttcatgtcgat
actattaagaaatctgttgggtggactgagtgcaatggtgctgttgggggtgccttcaat
gcaaagaattcgaagccctccgtcgagcttctgcccaatcttctcaaagaagttcctatc
atgctcttttctggagctgaggatctcatctgcaaccacattggaaccgaaaacatgatt
aacaagatggaatggaatggtggaaagggctttgaggtcacacccggcaattgggctccc
cgccgtgattgggatttcgagggtgagacggccggtttctggcaagaggcccgaaacctg
acctacgttctggtctacaactcttcgcacatggttccttttgacctcccgcgccgaagc
cgggatatgctggaccgcttcatgggtgtggatatcagcagtgttggtggtgatcctgct
gacagcctcattgatggcgaaaaggggcccaaaaccactgttggcagtgccaagaacagc
actcagagtgctgctgaagaagaacatcagaagcaactcgatgaagccaagtgggcagct
tattacaagtctggcgagattgtgttggtcattgtcgtcattggcgccatcgcctgggga
tactggatctggcgcgaacgtcgcaagggtgctgcgtactctgttctcgctgaccacgat
ctttcccgccgctctactggacaccgagccaagtcacagcctggcgatctcgagtctgcc
gctttcgatgaaagcgaacttgatgacttgcatgtgacaaccccaggcaccagcacaagt
gcgaggttcccaaggaaccgagatggtagcgagaagttcgtcaccaagtacgccgaatag
>Fp38
atggctctcatatcgatgatcccgtctccgagacgatgggccgctctactctccttaacc
cttacaccaactcttgtcgcggccgtaaatccagcaacctcaacaaaagctgccgccgcc
gattactatgttcgcgaccttcctggtctgcctgctgatgggcccaaggtcaacatgcat
gctggccatatcgaagtcacccctgaatcgcatggaaatttattcttctggcatttcgag
aaccagcacattgccgataaacagcgaaccgttatttggatcaatggtggaccaggttgc
agttctgaagatggttccatgatggaaatcggcccttatcgacttaaggatcaggacaac
ttggtatacaacaatggctcctggaacgaattcgcaaaccttctcttcgtcgacaacccc
gtcggcacgggttttagctccgttgataccaacagttatattcatgaactcaaggagatg
gccgaccagttcatcatcttcctcgagaagtggttcgctctctttcctcaatacgacacc
gatgacatctacatcgcaggcgagtcctatgctggacagcacattccttacatcgccagg
gctatcctcgaccggaacaagaaggaccccaaaaccgcatggaacctgaaaggactgttg
atcggcaatggctggatttccccagcagagcagtatcccgcttacatcacatacggtatt
gagaagggcatcatcgagaagaactccgacaaccacaagacactccaagccgatctgcgc
agctgcgaaaagatgatggcctcggatgctggtcatgtggattatggagagtgcgagggt
attctctccaacatgctcaagttgaccaagaagggtgacggcgatgacgcatgcatcaac
atgtacgacgtccgactcaaagactcttaccccagctgtggtatgaactggcccccggat
ctggtacacttgaccccctacttgaggaagcccgaggtgaccagcgctcttcatgtcgat
actattaagaaatctgttgggtggactgagtgcaatggtgctgttgggggtgccttcaat
gcaaagaattcgaagccctccgtcgagcttctgcccaatcttctcaaagaagttcctatc
atgctcttttctggagctgaggatctcatctgcaaccacattggaaccgaaaacatgatt
aacaagatggaatggaatggtggaaagggctttgaggtcacacccggcaattgggctccc
cgccgtgattgggatttcgagggtgagacggccggtttctggcaagaggcccgaaacctg
acctacgttctggtctacaactcttcgcacatggttccttttgacctcccgcgccgaagc
cgggatatgctggaccgcttcatgggtgtggatatcagcagtgttggtggtgatcctgct
gacagcctcattgatggcgaaaaggggcccaaaaccactgttggcagtgccaagaacagc
actcagagtgctgctgaagaagaacatcagaagcaactcgatgaagccaagtgggcagct
tattacaagtctggcgagattgtgttggtcattgtcgtcattggcgccatcgcctgggga
tactggatctggcgcgaacgtcgcaagggtgctgcgtactctgttctcgctgaccacgat
ctttcccgccgctctactggacaccgagccaagtcacagcctggcgatctcgagtctgcc
gctttcgatgaaagcgaacttgatgacttgcatgtgacaaccccaggcaccagcacaagt
gcgaggttcccaaggaaccgagatggtagcgagaagttcgtcaccaagtacgccgaatag
>Fp39
atggctctcatatcgatgatcccgtctccgagacgatgggccgctctactctccttaacc
cttacaccaactcttgtcgcggccgtaaatccagcaacctcaacaaaagctgccgccgcc
gattactatgttcgcgaccttcctggtctgcctgctgatgggcccaaggtcaacatgcat
gctggccatatcgaagtcacccctgaatcgcatggaaatttattcttctggcatttcgag
aaccagcacattgccgataaacagcgaaccgttatttggatcaatggtggaccaggttgc
agttctgaagatggttccatgatggaaatcggcccttatcgacttaaggatcaggacaac
ttggtatacaacaatggctcctggaacgaattcgcaaaccttctcttcgtcgacaacccc
gtcggcacgggttttagctccgttgataccaacagttatattcatgaactcaaggagatg
gccgaccagttcatcatcttcctcgagaagtggttcgctctctttcctcaatacgacacc
gatgacatctacatcgcaggcgagtcctatgctggacagcacattccttacatcgccagg
gctatcctcgaccggaacaagaaggaccccaaaaccgcatggaacctgaaaggactgttg
atcggcaatggctggatttccccagcagagcagtatcccgcttacatcacatacggtatt
gagaagggcatcatcgagaagaactccgacaaccacaagacactccaagccgatctgcgc
agctgcgaaaagatgatggcctcggatgctggtcatgtggattatggagagtgcgagggt
attctctccaacatgctcaagttgaccaagaagggtgacggcgatgacgcatgcatcaac
atgtacgacgtccgactcaaagactcttaccccagctgtggtatgaactggcccccggat
ctggtacacttgaccccctacttgaggaagcccgaggtgaccagcgctcttcatgtcgat
actattaagaaatctgttgggtggactgagtgcaatggtgctgttgggggtgccttcaat
gcaaagaattcgaagccctccgtcgagcttctgcccaatcttctcaaagaagttcctatc
atgctcttttctggagctgaggatctcatctgcaaccacattggaaccgaaaacatgatt
aacaagatggaatggaatggtggaaagggctttgaggtcacacccggcaattgggctccc
cgccgtgattgggatttcgagggtgagacggccggtttctggcaagaggcccgaaacctg
acctacgttctggtctacaactcttcgcacatggttccttttgacctcccgcgccgaagc
cgggatatgctggaccgcttcatgggtgtggatatcagcagtgttggtggtgatcctgct
gacagcctcattgatggcgaaaaggggcccaaaaccactgttggcagtgccaagaacagc
actcagagtgctgctgaagaagaacatcagaagcaactcgatgaagccaagtgggcagct
tattacaagtctggcgagattgtgttggtcattgtcgtcattggcgccatcgcctgggga
tactggatctggcgcgaacgtcgcaagggtgctgcgtactctgttctcgctgaccacgat
ctttcccgccgctctactggacaccgagccaagtcacagcctggcgatctcgagtctgcc
gctttcgatgaaagcgaacttgatgacttgcatgtgacaaccccaggcaccagcacaagt
gcgaggttcccaaggaaccgagatggtagcgagaagttcgtcaccaagtacgccgaatag
>Fp42
atggctctcatatcgatgatcccgtctccgagacgatgggccgctctactctccttaacc
cttacaccaactcttgtcgcggccgtaaatccagcaacctcaacaaaagctgccgccgcc
gattactatgttcgcgaccttcctggtctgcctgctgatgggcccaaggtcaacatgcat
gctggccatatcgaagtcacccctgaatcgcatggaaatttattcttctggcatttcgag
aaccagcacattgccgataaacagcgaaccgttatttggatcaatggtggaccaggttgc
agttctgaagatggttccatgatggaaatcggcccttatcgacttaaggatcaggacaac
ttggtatacaacaatggctcctggaacgaattcgcaaaccttctcttcgtcgacaacccc
gtcggcacgggttttagctccgttgataccaacagttatattcatgaactcaaggagatg
gccgaccagttcatcatcttcctcgagaagtggttcgctctctttcctcaatacgacacc
gatgacatctacatcgcaggcgagtcctatgctggacagcacattccttacatcgccagg
gctatcctcgaccggaacaagaaggaccccaaaaccgcatggaacctgaaaggactgttg
atcggcaatggctggatttccccagcagagcagtatcccgcttacatcacatacggtatt
gagaagggcatcatcgagaagaactccgacaaccacaagacactccaagccgatctgcgc
agctgcgaaaagatgatggcctcggatgctggtcatgtggattatggagagtgcgagggt
attctctccaacatgctcaagttgaccaagaagggtgacggcgatgacgcatgcatcaac
atgtacgacgtccgactcaaagactcttaccccagctgtggtatgaactggcccccggat
ctggtacacttgaccccctacttgaggaagcccgaggtgaccagcgctcttcatgtcgat
actattaagaaatctgttgggtggactgagtgcaatggtgctgttgggggtgccttcaat
gcaaagaattcgaagccctccgtcgagcttctgcccaatcttctcaaagaagttcctatc
atgctcttttctggagctgaggatctcatctgcaaccacattggaaccgaaaacatgatt
aacaagatggaatggaatggtggaaagggctttgaggtcacacccggcaattgggctccc
cgccgtgattgggatttcgagggtgagacggccggtttctggcaagaggcccgaaacctg
acctacgttctggtctacaactcttcgcacatggttccttttgacctcccgcgccgaagc
cgggatatgctggaccgcttcatgggtgtggatatcagcagtgttggtggtgatcctgct
gacagcctcattgatggcgaaaaggggcccaaaaccactgttggcagtgccaagaacagc
actcagagtgctgctgaagaagaacatcagaagcaactcgatgaagccaagtgggcagct
tattacaagtctggcgagattgtgttggtcattgtcgtcattggcgccatcgcctgggga
tactggatctggcgcgaacgtcgcaagggtgctgcgtactctgttctcgctgaccacgat
ctttcccgccgctctactggacaccgagccaagtcacagcctggcgatctcgagtctgcc
gctttcgatgaaagcgaacttgatgacttgcatgtgacaaccccaggcaccagcacaagt
gcgaggttcccaaggaaccgagatggtagcgagaagttcgtcaccaagtacgccgaatag
>Fp44
atggctctcatatcgatgatcccgtctccgagacgatgggccgctctactctccttaacc
cttacaccaactcttgtcgcggccgtaaatccagcaacctcaacaaaagctgccgccgcc
gattactatgttcgcgaccttcctggtctgcctgctgatgggcccaaggtcaacatgcat
gctggccatatcgaagtcacccctgaatcgcatggaaatttattcttctggcatttcgag
aaccagcacattgccgataaacagcgaaccgttatttggatcaatggtggaccaggttgc
agttctgaagatggttccatgatggaaatcggcccttatcgacttaaggatcaggacaac
ttggtatacaacaatggctcctggaacgaattcgcaaaccttctcttcgtcgacaacccc
gtcggcacgggttttagctccgttgataccaacagttatattcatgaactcaaggagatg
gccgaccagttcatcatcttcctcgagaagtggttcgctctctttcctcaatacgacacc
gatgacatctacatcgcaggcgagtcctatgctggacagcacattccttacatcgccagg
gctatcctcgaccggaacaagaaggaccccaaaaccgcatggaacctgaaaggactgttg
atcggcaatggctggatttccccagcagagcagtatcccgcttacatcacatacggtatt
gagaagggcatcatcgagaagaactccgacaaccacaagacactccaagccgatctgcgc
agctgcgaaaagatgatggcctcggatgctggtcatgtggattatggagagtgcgagggt
attctctccaacatgctcaagttgaccaagaagggtgacggcgatgacgcatgcatcaac
atgtacgacgtccgactcaaagactcttaccccagctgtggtatgaactggcccccggat
ctggtacacttgaccccctacttgaggaagcccgaggtgaccagcgctcttcatgtcgat
actattaagaaatctgttgggtggactgagtgcaatggtgctgttgggggtgccttcaat
gcaaagaattcgaagccctccgtcgagcttctgcccaatcttctcaaagaagttcctatc
atgctcttttctggagctgaggatctcatctgcaaccacattggaaccgaaaacatgatt
aacaagatggaatggaatggtggaaagggctttgaggtcacacccggcaattgggctccc
cgccgtgattgggatttcgagggtgagacggccggtttctggcaagaggcccgaaacctg
acctacgttctggtctacaactcttcgcacatggttccttttgacctcccgcgccgaagc
cgggatatgctggaccgcttcatgggtgtggatatcagcagtgttggtggtgatcctgct
gacagcctcattgatggcgaaaaggggcccaaaaccactgttggcagtgccaagaacagc
actcagagtgctgctgaagaagaacatcagaagcaactcgatgaagccaagtgggcagct
tattacaagtctggcgagattgtgttggtcattgtcgtcattggcgccatcgcctgggga
tactggatctggcgcgaacgtcgcaagggtgctgcgtactctgttctcgctgaccacgat
ctttcccgccgctctactggacaccgagccaagtcacagcctggcgatctcgagtctgcc
gctttcgatgaaagcgaacttgatgacttgcatgtgacaaccccaggcaccagcacaagt
gcgaggttcccaaggaaccgagatggtagcgagaagttcgtcaccaagtacgccgaatag
>Fp49
atggctctcatatcgatgatcccgtctccgagacgatgggccgctctactctccttaacc
cttacaccaactcttgtcgcggccgtaaatccagcaacctcaacaaaagctgccgccgcc
gattactatgttcgcgaccttcctggtctgcctgctgatgggcccaaggtcaacatgcat
gctggccatatcgaagtcacccctgaatcgcatggaaatttattcttctggcatttcgag
aaccagcacattgccgataaacagcgaaccgttatttggatcaatggtggaccaggttgc
agttctgaagatggttccatgatggaaatcggcccttatcgacttaaggatcaggacaac
ttggtatacaacaatggctcctggaacgaattcgcaaaccttctcttcgtcgacaacccc
gtcggcacgggttttagctccgttgataccaacagttatattcatgaactcaaggagatg
gccgaccagttcatcatcttcctcgagaagtggttcgctctctttcctcaatacgacacc
gatgacatctacatcgcaggcgagtcctatgctggacagcacattccttacatcgccagg
gctatcctcgaccggaacaagaaggaccccaaaaccgcatggaacctgaaaggactgttg
atcggcaatggctggatttccccagcagagcagtatcccgcttacatcacatacggtatt
gagaagggcatcatcgagaagaactccgacaaccacaagacactccaagccgatctgcgc
agctgcgaaaagatgatggcctcggatgctggtcatgtggattatggagagtgcgagggt
attctctccaacatgctcaagttgaccaagaagggtgacggcgatgacgcatgcatcaac
atgtacgacgtccgactcaaagactcttaccccagctgtggtatgaactggcccccggat
ctggtacacttgaccccctacttgaggaagcccgaggtgaccagcgctcttcatgtcgat
actattaagaaatctgttgggtggactgagtgcaatggtgctgttgggggtgccttcaat
gcaaagaattcgaagccctccgtcgagcttctgcccaatcttctcaaagaagttcctatc
atgctcttttctggagctgaggatctcatctgcaaccacattggaaccgaaaacatgatt
aacaagatggaatggaatggtggaaagggctttgaggtcacacccggcaattgggctccc
cgccgtgattgggatttcgagggtgagacggccggtttctggcaagaggcccgaaacctg
acctacgttctggtctacaactcttcgcacatggttccttttgacctcccgcgccgaagc
cgggatatgctggaccgcttcatgggtgtggatatcagcagtgttggtggtgatcctgct
gacagcctcattgatggcgaaaaggggcccaaaaccactgttggcagtgccaagaacagc
actcagagtgctgctgaagaagaacatcagaagcaactcgatgaagccaagtgggcagct
tattacaagtctggcgagattgtgttggtcattgtcgtcattggcgccatcgcctgggga
tactggatctggcgcgaacgtcgcaagggtgctgcgtactctgttctcgctgaccacgat
ctttcccgccgctctactggacaccgagccaagtcacagcctggcgatctcgagtctgcc
gctttcgatgaaagcgaacttgatgacttgcatgtgacaaccccaggcaccagcacaagt
gcgaggttcccaaggaaccgagatggtagcgagaagttcgtcaccaagtacgccgaatag
>Fp50
atggctctcatatcgatgatcccgtctccgagacgatgggccgctctactctccttaacc
cttacaccaactcttgtcgcggccgtaaatccagcaacctcaacaaaagctgccgccgcc
gattactatgttcgcgaccttcctggtctgcctgctgatgggcccaaggtcaacatgcat
gctggccatatcgaagtcacccctgaatcgcatggaaatttattcttctggcatttcgag
aaccagcacattgccgataaacagcgaaccgttatttggatcaatggtggaccaggttgc
agttctgaagatggttccatgatggaaatcggcccttatcgacttaaggatcaggacaac
ttggtatacaacaatggctcctggaacgaattcgcaaaccttctcttcgtcgacaacccc
gtcggcacgggttttagctccgttgataccaacagttatattcatgaactcaaggagatg
gccgaccagttcatcatcttcctcgagaagtggttcgctctctttcctcaatacgacacc
gatgacatctacatcgcaggcgagtcctatgctggacagcacattccttacatcgccagg
gctatcctcgaccggaacaagaaggaccccaaaaccgcatggaacctgaaaggactgttg
atcggcaatggctggatttccccagcagagcagtatcccgcttacatcacatacggtatt
gagaagggcatcatcgagaagaactccgacaaccacaagacactccaagccgatctgcgc
agctgcgaaaagatgatggcctcggatgctggtcatgtggattatggagagtgcgagggt
attctctccaacatgctcaagttgaccaagaagggtgacggcgatgacgcatgcatcaac
atgtacgacgtccgactcaaagactcttaccccagctgtggtatgaactggcccccggat
ctggtacacttgaccccctacttgaggaagcccgaggtgaccagcgctcttcatgtcgat
actattaagaaatctgttgggtggactgagtgcaatggtgctgttgggggtgccttcaat
gcaaagaattcgaagccctccgtcgagcttctgcccaatcttctcaaagaagttcctatc
atgctcttttctggagctgaggatctcatctgcaaccacattggaaccgaaaacatgatt
aacaagatggaatggaatggtggaaagggctttgaggtcacacccggcaattgggctccc
cgccgtgattgggatttcgagggtgagacggccggtttctggcaagaggcccgaaacctg
acctacgttctggtctacaactcttcgcacatggttccttttgacctcccgcgccgaagc
cgggatatgctggaccgcttcatgggtgtggatatcagcagtgttggtggtgatcctgct
gacagcctcattgatggcgaaaaggggcccaaaaccactgttggcagtgccaagaacagc
actcagagtgctgctgaagaagaacatcagaagcaactcgatgaagccaagtgggcagct
tattacaagtctggcgagattgtgttggtcattgtcgtcattggcgccatcgcctgggga
tactggatctggcgcgaacgtcgcaagggtgctgcgtactctgttctcgctgaccacgat
ctttcccgccgctctactggacaccgagccaagtcacagcctggcgatctcgagtctgcc
gctttcgatgaaagcgaacttgatgacttgcatgtgacaaccccaggcaccagcacaagt
gcgaggttcccaaggaaccgagatggtagcgagaagttcgtcaccaagtacgccgaatag
>Fp51
atggctctcatatcgatgatcccgtctccgagacgatgggccgctctactctccttaacc
cttacaccaactcttgtcgcggccgtaaatccagcaacctcaacaaaagctgccgccgcc
gattactatgttcgcgaccttcctggtctgcctgctgatgggcccaaggtcaacatgcat
gctggccatatcgaagtcacccctgaatcgcatggaaatttattcttctggcatttcgag
aaccagcacattgccgataaacagcgaaccgttatttggatcaatggtggaccaggttgc
agttctgaagatggttccatgatggaaatcggcccttatcgacttaaggatcaggacaac
ttggtatacaacaatggctcctggaacgaattcgcaaaccttctcttcgtcgacaacccc
gtcggcacgggttttagctccgttgataccaacagttatattcatgaactcaaggagatg
gccgaccagttcatcatcttcctcgagaagtggttcgctctctttcctcaatacgacacc
gatgacatctacatcgcaggcgagtcctatgctggacagcacattccttacatcgccagg
gctatcctcgaccggaacaagaaggaccccaaaaccgcatggaacctgaaaggactgttg
atcggcaatggctggatttccccagcagagcagtatcccgcttacatcacatacggtatt
gagaagggcatcatcgagaagaactccgacaaccacaagacactccaagccgatctgcgc
agctgcgaaaagatgatggcctcggatgctggtcatgtggattatggagagtgcgagggt
attctctccaacatgctcaagttgaccaagaagggtgacggcgatgacgcatgcatcaac
atgtacgacgtccgactcaaagactcttaccccagctgtggtatgaactggcccccggat
ctggtacacttgaccccctacttgaggaagcccgaggtgaccagcgctcttcatgtcgat
actattaagaaatctgttgggtggactgagtgcaatggtgctgttgggggtgccttcaat
gcaaagaattcgaagccctccgtcgagcttctgcccaatcttctcaaagaagttcctatc
atgctcttttctggagctgaggatctcatctgcaaccacattggaaccgaaaacatgatt
aacaagatggaatggaatggtggaaagggctttgaggtcacacccggcaattgggctccc
cgccgtgattgggatttcgagggtgagacggccggtttctggcaagaggcccgaaacctg
acctacgttctggtctacaactcttcgcacatggttccttttgacctcccgcgccgaagc
cgggatatgctggaccgcttcatgggtgtggatatcagcagtgttggtggtgatcctgct
gacagcctcattgatggcgaaaaggggcccaaaaccactgttggcagtgccaagaacagc
actcagagtgctgctgaagaagaacatcagaagcaactcgatgaagccaagtgggcagct
tattacaagtctggcgagattgtgttggtcattgtcgtcattggcgccatcgcctgggga
tactggatctggcgcgaacgtcgcaagggtgctgcgtactctgttctcgctgaccacgat
ctttcccgccgctctactggacaccgagccaagtcacagcctggcgatctcgagtctgcc
gctttcgatgaaagcgaacttgatgacttgcatgtgacaaccccaggcaccagcacaagt
gcgaggttcccaaggaaccgagatggtagcgagaagttcgtcaccaagtacgccgaatag
>Fp59
atggctctcatatcgatgatcccgtctccgagacgatgggccgctctactctccttaacc
cttacaccaactcttgtcgcggccgtaaatccagcaacctcaacaaaagctgccgccgcc
gattactatgttcgcgaccttcctggtctgcctgctgatgggcccaaggtcaacatgcat
gctggccatatcgaagtcacccctgaatcgcatggaaatttattcttctggcatttcgag
aaccagcacattgccgataaacagcgaaccgttatttggatcaatggtggaccaggttgc
agttctgaagatggttccatgatggaaatcggcccttatcgacttaaggatcaggacaac
ttggtatacaacaatggctcctggaacgaattcgcaaaccttctcttcgtcgacaacccc
gtcggcacgggttttagctccgttgataccaacagttatattcatgaactcaaggagatg
gccgaccagttcatcatcttcctcgagaagtggttcgctctctttcctcaatacgacacc
gatgacatctacatcgcaggcgagtcctatgctggacagcacattccttacatcgccagg
gctatcctcgaccggaacaagaaggaccccaaaaccgcatggaacctgaaaggactgttg
atcggcaatggctggatttccccagcagagcagtatcccgcttacatcacatacggtatt
gagaagggcatcatcgagaagaactccgacaaccacaagacactccaagccgatctgcgc
agctgcgaaaagatgatggcctcggatgctggtcatgtggattatggagagtgcgagggt
attctctccaacatgctcaagttgaccaagaagggtgacggcgatgacgcatgcatcaac
atgtacgacgtccgactcaaagactcttaccccagctgtggtatgaactggcccccggat
ctggtacacttgaccccctacttgaggaagcccgaggtgaccagcgctcttcatgtcgat
actattaagaaatctgttgggtggactgagtgcaatggtgctgttgggggtgccttcaat
gcaaagaattcgaagccctccgtcgagcttctgcccaatcttctcaaagaagttcctatc
atgctcttttctggagctgaggatctcatctgcaaccacattggaaccgaaaacatgatt
aacaagatggaatggaatggtggaaagggctttgaggtcacacccggcaattgggctccc
cgccgtgattgggatttcgagggtgagacggccggtttctggcaagaggcccgaaacctg
acctacgttctggtctacaactcttcgcacatggttccttttgacctcccgcgccgaagc
cgggatatgctggaccgcttcatgggtgtggatatcagcagtgttggtggtgatcctgct
gacagcctcattgatggcgaaaaggggcccaaaaccactgttggcagtgccaagaacagc
actcagagtgctgctgaagaagaacatcagaagcaactcgatgaagccaagtgggcagct
tattacaagtctggcgagattgtgttggtcattgtcgtcattggcgccatcgcctgggga
tactggatctggcgcgaacgtcgcaagggtgctgcgtactctgttctcgctgaccacgat
ctttcccgccgctctactggacaccgagccaagtcacagcctggcgatctcgagtctgcc
gctttcgatgaaagcgaacttgatgacttgcatgtgacaaccccaggcaccagcacaagt
gcgaggttcccaaggaaccgagatggtagcgagaagttcgtcaccaagtacgccgaatag
>Fp63
atggctctcatatcgatgatcccgtctccgagacgatgggccgctctactctccttaacc
cttacaccaactcttgtcgcggccgtaaatccagcaacctcaacaaaagctgccgccgcc
gattactatgttcgcgaccttcctggtctgcctgctgatgggcccaaggtcaacatgcat
gctggccatatcgaagtcacccctgaatcgcatggaaatttattcttctggcatttcgag
aaccagcacattgccgataaacagcgaaccgttatttggatcaatggtggaccaggttgc
agttctgaagatggttccatgatggaaatcggcccttatcgacttaaggatcaggacaac
ttggtatacaacaatggctcctggaacgaattcgcaaaccttctcttcgtcgacaacccc
gtcggcacgggttttagctccgttgataccaacagttatattcatgaactcaaggagatg
gccgaccagttcatcatcttcctcgagaagtggttcgctctctttcctcaatacgacacc
gatgacatctacatcgcaggcgagtcctatgctggacagcacattccttacatcgccagg
gctatcctcgaccggaacaagaaggaccccaaaaccgcatggaacctgaaaggactgttg
atcggcaatggctggatttccccagcagagcagtatcccgcttacatcacatacggtatt
gagaagggcatcatcgagaagaactccgacaaccacaagacactccaagccgatctgcgc
agctgcgaaaagatgatggcctcggatgctggtcatgtggattatggagagtgcgagggt
attctctccaacatgctcaagttgaccaagaagggtgacggcgatgacgcatgcatcaac
atgtacgacgtccgactcaaagactcttaccccagctgtggtatgaactggcccccggat
ctggtacacttgaccccctacttgaggaagcccgaggtgaccagcgctcttcatgtcgat
actattaagaaatctgttgggtggactgagtgcaatggtgctgttgggggtgccttcaat
gcaaagaattcgaagccctccgtcgagcttctgcccaatcttctcaaagaagttcctatc
atgctcttttctggagctgaggatctcatctgcaaccacattggaaccgaaaacatgatt
aacaagatggaatggaatggtggaaagggctttgaggtcacacccggcaattgggctccc
cgccgtgattgggatttcgagggtgagacggccggtttctggcaagaggcccgaaacctg
acctacgttctggtctacaactcttcgcacatggttccttttgacctcccgcgccgaagc
cgggatatgctggaccgcttcatgggtgtggatatcagcagtgttggtggtgatcctgct
gacagcctcattgatggcgaaaaggggcccaaaaccactgttggcagtgccaagaacagc
actcagagtgctgctgaagaagaacatcagaagcaactcgatgaagccaagtgggcagct
tattacaagtctggcgagattgtgttggtcattgtcgtcattggcgccatcgcctgggga
tactggatctggcgcgaacgtcgcaagggtgctgcgtactctgttctcgctgaccacgat
ctttcccgccgctctactggacaccgagccaagtcacagcctggcgatctcgagtctgcc
gctttcgatgaaagcgaacttgatgacttgcatgtgacaaccccaggcaccagcacaagt
gcgaggttcccaaggaaccgagatggtagcgagaagttcgtcaccaagtacgccgaatag
>Fp65
atggctctcatatcgatgatcccgtctccgagacgatgggccgctctactctccttaacc
cttacaccaactcttgtcgcggccgtaaatccagcaacctcaacaaaagctgccgccgcc
gattactatgttcgcgaccttcctggtctgcctgctgatgggcccaaggtcaacatgcat
gctggccatatcgaagtcacccctgaatcgcatggaaatttattcttctggcatttcgag
aaccagcacattgccgataaacagcgaaccgttatttggatcaatggtggaccaggttgc
agttctgaagatggttccatgatggaaatcggcccttatcgacttaaggatcaggacaac
ttggtatacaacaatggctcctggaacgaattcgcaaaccttctcttcgtcgacaacccc
gtcggcacgggttttagctccgttgataccaacagttatattcatgaactcaaggagatg
gccgaccagttcatcatcttcctcgagaagtggttcgctctctttcctcaatacgacacc
gatgacatctacatcgcaggcgagtcctatgctggacagcacattccttacatcgccagg
gctatcctcgaccggaacaagaaggaccccaaaaccgcatggaacctgaaaggactgttg
atcggcaatggctggatttccccagcagagcagtatcccgcttacatcacatacggtatt
gagaagggcatcatcgagaagaactccgacaaccacaagacactccaagccgatctgcgc
agctgcgaaaagatgatggcctcggatgctggtcatgtggattatggagagtgcgagggt
attctctccaacatgctcaagttgaccaagaagggtgacggcgatgacgcatgcatcaac
atgtacgacgtccgactcaaagactcttaccccagctgtggtatgaactggcccccggat
ctggtacacttgaccccctacttgaggaagcccgaggtgaccagcgctcttcatgtcgat
actattaagaaatctgttgggtggactgagtgcaatggtgctgttgggggtgccttcaat
gcaaagaattcgaagccctccgtcgagcttctgcccaatcttctcaaagaagttcctatc
atgctcttttctggagctgaggatctcatctgcaaccacattggaaccgaaaacatgatt
aacaagatggaatggaatggtggaaagggctttgaggtcacacccggcaattgggctccc
cgccgtgattgggatttcgagggtgagacggccggtttctggcaagaggcccgaaacctg
acctacgttctggtctacaactcttcgcacatggttccttttgacctcccgcgccgaagc
cgggatatgctggaccgcttcatgggtgtggatatcagcagtgttggtggtgatcctgct
gacagcctcattgatggcgaaaaggggcccaaaaccactgttggcagtgccaagaacagc
actcagagtgctgctgaagaagaacatcagaagcaactcgatgaagccaagtgggcagct
tattacaagtctggcgagattgtgttggtcattgtcgtcattggcgccatcgcctgggga
tactggatctggcgcgaacgtcgcaagggtgctgcgtactctgttctcgctgaccacgat
ctttcccgccgctctactggacaccgagccaagtcacagcctggcgatctcgagtctgcc
gctttcgatgaaagcgaacttgatgacttgcatgtgacaaccccaggcaccagcacaagt
gcgaggttcccaaggaaccgagatggtagcgagaagttcgtcaccaagtacgccgaatag
>Fp66
atggctctcatatcgatgatcccgtctccgagacgatgggccgctctactctccttaacc
cttacaccaactcttgtcgcggccgtaaatccagcaacctcaacaaaagctgccgccgcc
gattactatgttcgcgaccttcctggtctgcctgctgatgggcccaaggtcaacatgcat
gctggccatatcgaagtcacccctgaatcgcatggaaatttattcttctggcatttcgag
aaccagcacattgccgataaacagcgaaccgttatttggatcaatggtggaccaggttgc
agttctgaagatggttccatgatggaaatcggcccttatcgacttaaggatcaggacaac
ttggtatacaacaatggctcctggaacgaattcgcaaaccttctcttcgtcgacaacccc
gtcggcacgggttttagctccgttgataccaacagttatattcatgaactcaaggagatg
gccgaccagttcatcatcttcctcgagaagtggttcgctctctttcctcaatacgacacc
gatgacatctacatcgcaggcgagtcctatgctggacagcacattccttacatcgccagg
gctatcctcgaccggaacaagaaggaccccaaaaccgcatggaacctgaaaggactgttg
atcggcaatggctggatttccccagcagagcagtatcccgcttacatcacatacggtatt
gagaagggcatcatcgagaagaactccgacaaccacaagacactccaagccgatctgcgc
agctgcgaaaagatgatggcctcggatgctggtcatgtggattatggagagtgcgagggt
attctctccaacatgctcaagttgaccaagaagggtgacggcgatgacgcatgcatcaac
atgtacgacgtccgactcaaagactcttaccccagctgtggtatgaactggcccccggat
ctggtacacttgaccccctacttgaggaagcccgaggtgaccagcgctcttcatgtcgat
actattaagaaatctgttgggtggactgagtgcaatggtgctgttgggggtgccttcaat
gcaaagaattcgaagccctccgtcgagcttctgcccaatcttctcaaagaagttcctatc
atgctcttttctggagctgaggatctcatctgcaaccacattggaaccgaaaacatgatt
aacaagatggaatggaatggtggaaagggctttgaggtcacacccggcaattgggctccc
cgccgtgattgggatttcgagggtgagacggccggtttctggcaagaggcccgaaacctg
acctacgttctggtctacaactcttcgcacatggttccttttgacctcccgcgccgaagc
cgggatatgctggaccgcttcatgggtgtggatatcagcagtgttggtggtgatcctgct
gacagcctcattgatggcgaaaaggggcccaaaaccactgttggcagtgccaagaacagc
actcagagtgctgctgaagaagaacatcagaagcaactcgatgaagccaagtgggcagct
tattacaagtctggcgagattgtgttggtcattgtcgtcattggcgccatcgcctgggga
tactggatctggcgcgaacgtcgcaagggtgctgcgtactctgttctcgctgaccacgat
ctttcccgccgctctactggacaccgagccaagtcacagcctggcgatctcgagtctgcc
gctttcgatgaaagcgaacttgatgacttgcatgtgacaaccccaggcaccagcacaagt
gcgaggttcccaaggaaccgagatggtagcgagaagttcgtcaccaagtacgccgaatag
>Fp72
atggctctcatatcgatgatcccgtctccgagacgatgggccgctctactctccttaacc
cttacaccaactcttgtcgcggccgtaaatccagcaacctcaacaaaagctgccgccgcc
gattactatgttcgcgaccttcctggtctgcctgctgatgggcccaaggtcaacatgcat
gctggccatatcgaagtcacccctgaatcgcatggaaatttattcttctggcatttcgag
aaccagcacattgccgataaacagcgaaccgttatttggatcaatggtggaccaggttgc
agttctgaagatggttccatgatggaaatcggcccttatcgacttaaggatcaggacaac
ttggtatacaacaatggctcctggaacgaattcgcaaaccttctcttcgtcgacaacccc
gtcggcacgggttttagctccgttgataccaacagttatattcatgaactcaaggagatg
gccgaccagttcatcatcttcctcgagaagtggttcgctctctttcctcaatacgacacc
gatgacatctacatcgcaggcgagtcctatgctggacagcacattccttacatcgccagg
gctatcctcgaccggaacaagaaggaccccaaaaccgcatggaacctgaaaggactgttg
atcggcaatggctggatttccccagcagagcagtatcccgcttacatcacatacggtatt
gagaagggcatcatcgagaagaactccgacaaccacaagacactccaagccgatctgcgc
agctgcgaaaagatgatggcctcggatgctggtcatgtggattatggagagtgcgagggt
attctctccaacatgctcaagttgaccaagaagggtgacggcgatgacgcatgcatcaac
atgtacgacgtccgactcaaagactcttaccccagctgtggtatgaactggcccccggat
ctggtacacttgaccccctacttgaggaagcccgaggtgaccagcgctcttcatgtcgat
actattaagaaatctgttgggtggactgagtgcaatggtgctgttgggggtgccttcaat
gcaaagaattcgaagccctccgtcgagcttctgcccaatcttctcaaagaagttcctatc
atgctcttttctggagctgaggatctcatctgcaaccacattggaaccgaaaacatgatt
aacaagatggaatggaatggtggaaagggctttgaggtcacacccggcaattgggctccc
cgccgtgattgggatttcgagggtgagacggccggtttctggcaagaggcccgaaacctg
acctacgttctggtctacaactcttcgcacatggttccttttgacctcccgcgccgaagc
cgggatatgctggaccgcttcatgggtgtggatatcagcagtgttggtggtgatcctgct
gacagcctcattgatggcgaaaaggggcccaaaaccactgttggcagtgccaagaacagc
actcagagtgctgctgaagaagaacatcagaagcaactcgatgaagccaagtgggcagct
tattacaagtctggcgagattgtgttggtcattgtcgtcattggcgccatcgcctgggga
tactggatctggcgcgaacgtcgcaagggtgctgcgtactctgttctcgctgaccacgat
ctttcccgccgctctactggacaccgagccaagtcacagcctggcgatctcgagtctgcc
gctttcgatgaaagcgaacttgatgacttgcatgtgacaaccccaggcaccagcacaagt
gcgaggttcccaaggaaccgagatggtagcgagaagttcgtcaccaagtacgccgaatag
>Fp73
atggctctcatatcgatgatcccgtctccgagacgatgggccgctctactctccttaacc
cttacaccaactcttgtcgcggccgtaaatccagcaacctcaacaaaagctgccgccgcc
gattactatgttcgcgaccttcctggtctgcctgctgatgggcccaaggtcaacatgcat
gctggccatatcgaagtcacccctgaatcgcatggaaatttattcttctggcatttcgag
aaccagcacattgccgataaacagcgaaccgttatttggatcaatggtggaccaggttgc
agttctgaagatggttccatgatggaaatcggcccttatcgacttaaggatcaggacaac
ttggtatacaacaatggctcctggaacgaattcgcaaaccttctcttcgtcgacaacccc
gtcggcacgggttttagctccgttgataccaacagttatattcatgaactcaaggagatg
gccgaccagttcatcatcttcctcgagaagtggttcgctctctttcctcaatacgacacc
gatgacatctacatcgcaggcgagtcctatgctggacagcacattccttacatcgccagg
gctatcctcgaccggaacaagaaggaccccaaaaccgcatggaacctgaaaggactgttg
atcggcaatggctggatttccccagcagagcagtatcccgcttacatcacatacggtatt
gagaagggcatcatcgagaagaactccgacaaccacaagacactccaagccgatctgcgc
agctgcgaaaagatgatggcctcggatgctggtcatgtggattatggagagtgcgagggt
attctctccaacatgctcaagttgaccaagaagggtgacggcgatgacgcatgcatcaac
atgtacgacgtccgactcaaagactcttaccccagctgtggtatgaactggcccccggat
ctggtacacttgaccccctacttgaggaagcccgaggtgaccagcgctcttcatgtcgat
actattaagaaatctgttgggtggactgagtgcaatggtgctgttgggggtgccttcaat
gcaaagaattcgaagccctccgtcgagcttctgcccaatcttctcaaagaagttcctatc
atgctcttttctggagctgaggatctcatctgcaaccacattggaaccgaaaacatgatt
aacaagatggaatggaatggtggaaagggctttgaggtcacacccggcaattgggctccc
cgccgtgattgggatttcgagggtgagacggccggtttctggcaagaggcccgaaacctg
acctacgttctggtctacaactcttcgcacatggttccttttgacctcccgcgccgaagc
cgggatatgctggaccgcttcatgggtgtggatatcagcagtgttggtggtgatcctgct
gacagcctcattgatggcgaaaaggggcccaaaaccactgttggcagtgccaagaacagc
actcagagtgctgctgaagaagaacatcagaagcaactcgatgaagccaagtgggcagct
tattacaagtctggcgagattgtgttggtcattgtcgtcattggcgccatcgcctgggga
tactggatctggcgcgaacgtcgcaagggtgctgcgtactctgttctcgctgaccacgat
ctttcccgccgctctactggacaccgagccaagtcacagcctggcgatctcgagtctgcc
gctttcgatgaaagcgaacttgatgacttgcatgtgacaaccccaggcaccagcacaagt
gcgaggttcccaaggaaccgagatggtagcgagaagttcgtcaccaagtacgccgaatag
>Fp76
atggctctcatatcgatgatcccgtctccgagacgatgggccgctctactctccttaacc
cttacaccaactcttgtcgcggccgtaaatccagcaacctcaacaaaagctgccgccgcc
gattactatgttcgcgaccttcctggtctgcctgctgatgggcccaaggtcaacatgcat
gctggccatatcgaagtcacccctgaatcgcatggaaatttattcttctggcatttcgag
aaccagcacattgccgataaacagcgaaccgttatttggatcaatggtggaccaggttgc
agttctgaagatggttccatgatggaaatcggcccttatcgacttaaggatcaggacaac
ttggtatacaacaatggctcctggaacgaattcgcaaaccttctcttcgtcgacaacccc
gtcggcacgggttttagctccgttgataccaacagttatattcatgaactcaaggagatg
gccgaccagttcatcatcttcctcgagaagtggttcgctctctttcctcaatacgacacc
gatgacatctacatcgcaggcgagtcctatgctggacagcacattccttacatcgccagg
gctatcctcgaccggaacaagaaggaccccaaaaccgcatggaacctgaaaggactgttg
atcggcaatggctggatttccccagcagagcagtatcccgcttacatcacatacggtatt
gagaagggcatcatcgagaagaactccgacaaccacaagacactccaagccgatctgcgc
agctgcgaaaagatgatggcctcggatgctggtcatgtggattatggagagtgcgagggt
attctctccaacatgctcaagttgaccaagaagggtgacggcgatgacgcatgcatcaac
atgtacgacgtccgactcaaagactcttaccccagctgtggtatgaactggcccccggat
ctggtacacttgaccccctacttgaggaagcccgaggtgaccagcgctcttcatgtcgat
actattaagaaatctgttgggtggactgagtgcaatggtgctgttgggggtgccttcaat
gcaaagaattcgaagccctccgtcgagcttctgcccaatcttctcaaagaagttcctatc
atgctcttttctggagctgaggatctcatctgcaaccacattggaaccgaaaacatgatt
aacaagatggaatggaatggtggaaagggctttgaggtcacacccggcaattgggctccc
cgccgtgattgggatttcgagggtgagacggccggtttctggcaagaggcccgaaacctg
acctacgttctggtctacaactcttcgcacatggttccttttgacctcccgcgccgaagc
cgggatatgctggaccgcttcatgggtgtggatatcagcagtgttggtggtgatcctgct
gacagcctcattgatggcgaaaaggggcccaaaaccactgttggcagtgccaagaacagc
actcagagtgctgctgaagaagaacatcagaagcaactcgatgaagccaagtgggcagct
tattacaagtctggcgagattgtgttggtcattgtcgtcattggcgccatcgcctgggga
tactggatctggcgcgaacgtcgcaagggtgctgcgtactctgttctcgctgaccacgat
ctttcccgccgctctactggacaccgagccaagtcacagcctggcgatctcgagtctgcc
gctttcgatgaaagcgaacttgatgacttgcatgtgacaaccccaggcaccagcacaagt
gcgaggttcccaaggaaccgagatggtagcgagaagttcgtcaccaagtacgccgaatag
>Fp78
atggctctcatatcgatgatcccgtctccgagacgatgggccgctctactctccttaacc
cttacaccaactcttgtcgcggccgtaaatccagcaacctcaacaaaagctgccgccgcc
gattactatgttcgcgaccttcctggtctgcctgctgatgggcccaaggtcaacatgcat
gctggccatatcgaagtcacccctgaatcgcatggaaatttattcttctggcatttcgag
aaccagcacattgccgataaacagcgaaccgttatttggatcaatggtggaccaggttgc
agttctgaagatggttccatgatggaaatcggcccttatcgacttaaggatcaggacaac
ttggtatacaacaatggctcctggaacgaattcgcaaaccttctcttcgtcgacaacccc
gtcggcacgggttttagctccgttgataccaacagttatattcatgaactcaaggagatg
gccgaccagttcatcatcttcctcgagaagtggttcgctctctttcctcaatacgacacc
gatgacatctacatcgcaggcgagtcctatgctggacagcacattccttacatcgccagg
gctatcctcgaccggaacaagaaggaccccaaaaccgcatggaacctgaaaggactgttg
atcggcaatggctggatttccccagcagagcagtatcccgcttacatcacatacggtatt
gagaagggcatcatcgagaagaactccgacaaccacaagacactccaagccgatctgcgc
agctgcgaaaagatgatggcctcggatgctggtcatgtggattatggagagtgcgagggt
attctctccaacatgctcaagttgaccaagaagggtgacggcgatgacgcatgcatcaac
atgtacgacgtccgactcaaagactcttaccccagctgtggtatgaactggcccccggat
ctggtacacttgaccccctacttgaggaagcccgaggtgaccagcgctcttcatgtcgat
actattaagaaatctgttgggtggactgagtgcaatggtgctgttgggggtgccttcaat
gcaaagaattcgaagccctccgtcgagcttctgcccaatcttctcaaagaagttcctatc
atgctcttttctggagctgaggatctcatctgcaaccacattggaaccgaaaacatgatt
aacaagatggaatggaatggtggaaagggctttgaggtcacacccggcaattgggctccc
cgccgtgattgggatttcgagggtgagacggccggtttctggcaagaggcccgaaacctg
acctacgttctggtctacaactcttcgcacatggttccttttgacctcccgcgccgaagc
cgggatatgctggaccgcttcatgggtgtggatatcagcagtgttggtggtgatcctgct
gacagcctcattgatggcgaaaaggggcccaaaaccactgttggcagtgccaagaacagc
actcagagtgctgctgaagaagaacatcagaagcaactcgatgaagccaagtgggcagct
tattacaagtctggcgagattgtgttggtcattgtcgtcattggcgccatcgcctgggga
tactggatctggcgcgaacgtcgcaagggtgctgcgtactctgttctcgctgaccacgat
ctttcccgccgctctactggacaccgagccaagtcacagcctggcgatctcgagtctgcc
gctttcgatgaaagcgaacttgatgacttgcatgtgacaaccccaggcaccagcacaagt
gcgaggttcccaaggaaccgagatggtagcgagaagttcgtcaccaagtacgccgaatag
>Fp81
atggctctcatatcgatgatcccgtctccgagacgatgggccgctctactctccttaacc
cttacaccaactcttgtcgcggccgtaaatccagcaacctcaacaaaagctgccgccgcc
gattactatgttcgcgaccttcctggtctgcctgctgatgggcccaaggtcaacatgcat
gctggccatatcgaagtcacccctgaatcgcatggaaatttattcttctggcatttcgag
aaccagcacattgccgataaacagcgaaccgttatttggatcaatggtggaccaggttgc
agttctgaagatggttccatgatggaaatcggcccttatcgacttaaggatcaggacaac
ttggtatacaacaatggctcctggaacgaattcgcaaaccttctcttcgtcgacaacccc
gtcggcacgggttttagctccgttgataccaacagttatattcatgaactcaaggagatg
gccgaccagttcatcatcttcctcgagaagtggttcgctctctttcctcaatacgacacc
gatgacatctacatcgcaggcgagtcctatgctggacagcacattccttacatcgccagg
gctatcctcgaccggaacaagaaggaccccaaaaccgcatggaacctgaaaggactgttg
atcggcaatggctggatttccccagcagagcagtatcccgcttacatcacatacggtatt
gagaagggcatcatcgagaagaactccgacaaccacaagacactccaagccgatctgcgc
agctgcgaaaagatgatggcctcggatgctggtcatgtggattatggagagtgcgagggt
attctctccaacatgctcaagttgaccaagaagggtgacggcgatgacgcatgcatcaac
atgtacgacgtccgactcaaagactcttaccccagctgtggtatgaactggcccccggat
ctggtacacttgaccccctacttgaggaagcccgaggtgaccagcgctcttcatgtcgat
actattaagaaatctgttgggtggactgagtgcaatggtgctgttgggggtgccttcaat
gcaaagaattcgaagccctccgtcgagcttctgcccaatcttctcaaagaagttcctatc
atgctcttttctggagctgaggatctcatctgcaaccacattggaaccgaaaacatgatt
aacaagatggaatggaatggtggaaagggctttgaggtcacacccggcaattgggctccc
cgccgtgattgggatttcgagggtgagacggccggtttctggcaagaggcccgaaacctg
acctacgttctggtctacaactcttcgcacatggttccttttgacctcccgcgccgaagc
cgggatatgctggaccgcttcatgggtgtggatatcagcagtgttggtggtgatcctgct
gacagcctcattgatggcgaaaaggggcccaaaaccactgttggcagtgccaagaacagc
actcagagtgctgctgaagaagaacatcagaagcaactcgatgaagccaagtgggcagct
tattacaagtctggcgagattgtgttggtcattgtcgtcattggcgccatcgcctgggga
tactggatctggcgcgaacgtcgcaagggtgctgcgtactctgttctcgctgaccacgat
ctttcccgccgctctactggacaccgagccaagtcacagcctggcgatctcgagtctgcc
gctttcgatgaaagcgaacttgatgacttgcatgtgacaaccccaggcaccagcacaagt
gcgaggttcccaaggaaccgagatggtagcgagaagttcgtcaccaagtacgccgaatag
>Fp84
atggctctcatatcgatgatcccgtctccgagacgatgggccgctctactctccttaacc
cttacaccaactcttgtcgcggccgtaaatccagcaacctcaacaaaagctgccgccgcc
gattactatgttcgcgaccttcctggtctgcctgctgatgggcccaaggtcaacatgcat
gctggccatatcgaagtcacccctgaatcgcatggaaatttattcttctggcatttcgag
aaccagcacattgccgataaacagcgaaccgttatttggatcaatggtggaccaggttgc
agttctgaagatggttccatgatggaaatcggcccttatcgacttaaggatcaggacaac
ttggtatacaacaatggctcctggaacgaattcgcaaaccttctcttcgtcgacaacccc
gtcggcacgggttttagctccgttgataccaacagttatattcatgaactcaaggagatg
gccgaccagttcatcatcttcctcgagaagtggttcgctctctttcctcaatacgacacc
gatgacatctacatcgcaggcgagtcctatgctggacagcacattccttacatcgccagg
gctatcctcgaccggaacaagaaggaccccaaaaccgcatggaacctgaaaggactgttg
atcggcaatggctggatttccccagcagagcagtatcccgcttacatcacatacggtatt
gagaagggcatcatcgagaagaactccgacaaccacaagacactccaagccgatctgcgc
agctgcgaaaagatgatggcctcggatgctggtcatgtggattatggagagtgcgagggt
attctctccaacatgctcaagttgaccaagaagggtgacggcgatgacgcatgcatcaac
atgtacgacgtccgactcaaagactcttaccccagctgtggtatgaactggcccccggat
ctggtacacttgaccccctacttgaggaagcccgaggtgaccagcgctcttcatgtcgat
actattaagaaatctgttgggtggactgagtgcaatggtgctgttgggggtgccttcaat
gcaaagaattcgaagccctccgtcgagcttctgcccaatcttctcaaagaagttcctatc
atgctcttttctggagctgaggatctcatctgcaaccacattggaaccgaaaacatgatt
aacaagatggaatggaatggtggaaagggctttgaggtcacacccggcaattgggctccc
cgccgtgattgggatttcgagggtgagacggccggtttctggcaagaggcccgaaacctg
acctacgttctggtctacaactcttcgcacatggttccttttgacctcccgcgccgaagc
cgggatatgctggaccgcttcatgggtgtggatatcagcagtgttggtggtgatcctgct
gacagcctcattgatggcgaaaaggggcccaaaaccactgttggcagtgccaagaacagc
actcagagtgctgctgaagaagaacatcagaagcaactcgatgaagccaagtgggcagct
tattacaagtctggcgagattgtgttggtcattgtcgtcattggcgccatcgcctgggga
tactggatctggcgcgaacgtcgcaagggtgctgcgtactctgttctcgctgaccacgat
ctttcccgccgctctactggacaccgagccaagtcacagcctggcgatctcgagtctgcc
gctttcgatgaaagcgaacttgatgacttgcatgtgacaaccccaggcaccagcacaagt
gcgaggttcccaaggaaccgagatggtagcgagaagttcgtcaccaagtacgccgaatag
>Fp86
atggctctcatatcgatgatcccgtctccgagacgatgggccgctctactctccttaacc
cttacaccaactcttgtcgcggccgtaaatccagcaacctcaacaaaagctgccgccgcc
gattactatgttcgcgaccttcctggtctgcctgctgatgggcccaaggtcaacatgcat
gctggccatatcgaagtcacccctgaatcgcatggaaatttattcttctggcatttcgag
aaccagcacattgccgataaacagcgaaccgttatttggatcaatggtggaccaggttgc
agttctgaagatggttccatgatggaaatcggcccttatcgacttaaggatcaggacaac
ttggtatacaacaatggctcctggaacgaattcgcaaaccttctcttcgtcgacaacccc
gtcggcacgggttttagctccgttgataccaacagttatattcatgaactcaaggagatg
gccgaccagttcatcatcttcctcgagaagtggttcgctctctttcctcaatacgacacc
gatgacatctacatcgcaggcgagtcctatgctggacagcacattccttacatcgccagg
gctatcctcgaccggaacaagaaggaccccaaaaccgcatggaacctgaaaggactgttg
atcggcaatggctggatttccccagcagagcagtatcccgcttacatcacatacggtatt
gagaagggcatcatcgagaagaactccgacaaccacaagacactccaagccgatctgcgc
agctgcgaaaagatgatggcctcggatgctggtcatgtggattatggagagtgcgagggt
attctctccaacatgctcaagttgaccaagaagggtgacggcgatgacgcatgcatcaac
atgtacgacgtccgactcaaagactcttaccccagctgtggtatgaactggcccccggat
ctggtacacttgaccccctacttgaggaagcccgaggtgaccagcgctcttcatgtcgat
actattaagaaatctgttgggtggactgagtgcaatggtgctgttgggggtgccttcaat
gcaaagaattcgaagccctccgtcgagcttctgcccaatcttctcaaagaagttcctatc
atgctcttttctggagctgaggatctcatctgcaaccacattggaaccgaaaacatgatt
aacaagatggaatggaatggtggaaagggctttgaggtcacacccggcaattgggctccc
cgccgtgattgggatttcgagggtgagacggccggtttctggcaagaggcccgaaacctg
acctacgttctggtctacaactcttcgcacatggttccttttgacctcccgcgccgaagc
cgggatatgctggaccgcttcatgggtgtggatatcagcagtgttggtggtgatcctgct
gacagcctcattgatggcgaaaaggggcccaaaaccactgttggcagtgccaagaacagc
actcagagtgctgctgaagaagaacatcagaagcaactcgatgaagccaagtgggcagct
tattacaagtctggcgagattgtgttggtcattgtcgtcattggcgccatcgcctgggga
tactggatctggcgcgaacgtcgcaagggtgctgcgtactctgttctcgctgaccacgat
ctttcccgccgctctactggacaccgagccaagtcacagcctggcgatctcgagtctgcc
gctttcgatgaaagcgaacttgatgacttgcatgtgacaaccccaggcaccagcacaagt
gcgaggttcccaaggaaccgagatggtagcgagaagttcgtcaccaagtacgccgaatag
>Fvenenatum.busco
atggctctcatatcgataatcccgtctccgagacgatgggccgctctactctccttaacc
cttgcaccgactctggtcgctgccgtgaatccagcaacctcaacaaaagctgccgccgcc
gactattatgttcgcaaccttcccggcctgcccgctgatgggcccaaggtcaacatgcat
gctggccatatcgaagtcacccctgaatcgcatggaaatttattcttctggcatttcgag
aaccagcacattgccgataaacagcgaaccgtgatttggatcaacggtgggccaggctgc
agttccgaagatggttccatgatggaaatcggtccttatcgacttaaggatcaggacaac
ttggtatataacaatggttcctggaacgaattcgccaaccttcttttcgtcgacaacccc
gtcggcacgggtttcagctccgttgataccaacagttatattcatgaacttaaggagatg
gccgaccaattcgtcatcttcctcgagaagtggtttgccctctttcctcaatacgacacc
gatgacatctacatcgcaggcgagtcctatgctggacagcacatcccttacatcgccagg
gctatcctcgaccggaacaagaaggaccccaaaaccgcatggaacctgaaaggactgttg
atcggcaatggctggatttctccagcagagcagtatcccgcttacatcacatacggcatt
gagaagggcctcatcgagaaaaactccgacgaccacaagaaactccaagccgatctgcgc
agctgcgaaaagatgatggcctcggacgctggtcatgtagattatggagagtgcgaaggc
atcctctccaacatgctcaagttgaccaagaagggtgacggcgacgacgcatgcgtcaac
atgtacgacgtacgactcaaggactcctaccccagctgtggcatgaactggcccccggat
ctggtgcacttgaccccctacttgaggaaacccgaggtgactagcgctcttcacgtcgat
actattaagaaatctgttggatggactgagtgcaatggtgctgttggaggcgccttcaat
gcaaagaattcgaagccctccgtcgagctcctgcccaatcttctcaaggaagttcctatc
atgctcttttctggagctgaggatctcatctgcaaccacattggaaccgaaaacatgatt
aacaagatggaatggaatggtggaaagggctttgaggtcacacccggcaattgggctccc
cgccgtgattgggatttcgagggtgagacggctggtttctggcaagaggcccgaaacctg
acctacgttctggtctacaactcttcacacatggttccttttgacctcccgcgccgaagc
cgggatatgttggaccgcttcatgggtgtggatatcagcagtgttggtggtgatcctgct
gatagcctcattgatggcgaaaaggggcccaaaaccactgttggcagtgctaagaacagc
actcagaacgctgctgaacaagaacatcagaagcaactggatgaagccaagtgggcagct
tattacaagtctggcgagattgttttggtcattgtcgtcattggcgccatcgcctgggga
tactggatctggcgcgaacgtcgcaagggtgctgcgtactctgttctcgctgaccacgat
ctttcccggcgctctactggacaccgagcaaagtcgcagcccggcgatctcgagtctgcc
gctttcgatgaaagcgaacttgatgacttgcatgtgacaacaccaggcaccagcacaagc
gcgaggttcccaaggaaccaagatggtagcgagaagtttgtcaccaagtacgccgaatag
