# Supplementary material for: Apicidin biosynthesis is linked to accessory chromosomes in Fusarium poae isolates
Source: BMC Genomics. 2021 Aug 4;22:591. doi: 10.1186/s12864-021-07617-y (PMC8340494; doi:10.1186/s12864-021-07617-y)
Supplement: Supplementary file 17 — Additional file 17. Compressed folder containing alignments for each of the 4141 orthologs used in BUSCO analysis. [file 12864_2021_7617_MOESM17_ESM.zip › Fven2_nt_MAFFT/34077at5125_nt.mafft.fasta]

>Fp105
atggactcaatctcaacagaaccctccatgaacctgcctgtgatcgaccttgatgtctac
ctcaacaatcctgtcaactcggaggccgtacaagaagaatgtcgcaaagcagccggtgcc
cttatcacctacggagcccttgtacttcacgacagccgcgtctcagaaaaagataactca
actttccttgacattcttgaggattactttgcacagcccgtggaaatcctcaagaaggat
gagaagcctgagctcagctatcagattggcgtcacgctagaaaacaccgaaaagccaaag
tgtgcagttgatgagccttgcttggatgttatccagagacttgacccatcgcagagacca
ctggacatcacagcacactctcctgatccaaaatgcaggttcttttggaggatgggtgag
cagccgcccttcgagactgagttccctggattgaacgccgcaaacgttgtgccagaagcc
tctcacatcaaggaccgttgggagccagccatgaatcagtggggaacatctatgaagagc
gctgtctccaaacttgccgaaatggctgcagttggtcttgacatgccagctcagttcttc
agtgatgctggaaaatatggacctcaccttcttgctcccacagcttcagatttaaccaag
tatggccagaaggataccatactcgctgggttccataccgacctcaactttctcaccatt
catgggcgctcccgctaccccggtcttcacatttgggctcgcaacaccggaaatcggatt
gcagtaaagattccacctgggaactacttattggtccaggcgggcaaacaactcgagcac
atcaccggtgggctcatcaaggctggtttccatgaagtgatcgtcagcgataagactgtc
gagacgatcgagaagaggaagcgcgaattccctgacaggcctcttgtcaggatctcaagc
accctgttctggcatctgggaagtgacgttgacctgacacctatacccaagcttgcggcg
agagcgaaggaagtcagagagcgccagaaggaactgggaagagacgaagggcgggggtct
gagtacccccctatgaaggttggacaccaagtacaggcagaactgaagcacattgccttg
atgacttga
>Fp108
atggactcaatctcaacagaaccctccatgaacctgcctgtgatcgaccttgatgtctac
ctcaacaatcctgtcaactcggaggccgtacaagaagaatgtcgcaaagcagccggtgcc
cttatcacctacggagcccttgtacttcacgacagccgcgtctcagaaaaagataactca
actttccttgacattcttgaggattactttgcacagcccgtggaaatcctcaagaaggat
gagaagcctgagctcagctatcagattggcgtcacgctagaaaacaccgaaaagccaaag
tgtgcagttgatgagccttgcttggatgttatccagagacttgacccatcgcagagacca
ctggacatcacagcacactctcctgatccaaaatgcaggttcttttggaggatgggtgag
cagccgcccttcgagactgagttccctggattgaacgccgcaaacgttgtgccagaagcc
tctcacatcaaggaccgttgggagccagccatgaatcagtggggaacatctatgaagagc
gctgtctccaaacttgccgaaatggctgcagttggtcttgacatgccagctcagttcttc
agtgatgctggaaaatatggacctcaccttcttgctcccacagcttcagatttaaccaag
tatggccagaaggataccatactcgctgggttccataccgacctcaactttctcaccatt
catgggcgctcccgctaccccggtcttcacatttgggctcgcaacaccggaaatcggatt
gcagtaaagattccacctgggaactacttattggtccaggcgggcaaacaactcgagcac
atcaccggtgggctcatcaaggctggtttccatgaagtgatcgtcagcgataagactgtc
gagacgatcgagaagaggaagcgcgaattccctgacaggcctcttgtcaggatctcaagc
accctgttctggcatctgggaagtgacgttgacctgacacctatacccaagcttgcggcg
agagcgaaggaagtcagagagcgccagaaggaactgggaagagacgaagggcgggggtct
gagtacccccctatgaaggttggacaccaagtacaggcagaactgaagcacattgccttg
atgacttga
>Fp118
atggactcaatctcaacagaaccctccatgaacctgcctgtgatcgaccttgatgtctac
ctcaacaatcctgtcaactcggaggccgtacaagaagaatgtcgcaaagcagccggtgcc
cttatcacctacggagcccttgtacttcacgacagccgcgtctcagaaaaagataactca
actttccttgacattcttgaggattactttgcacagcccgtggaaatcctcaagaaggat
gagaagcctgagctcagctatcagattggcgtcacgctagaaaacaccgaaaagccaaag
tgtgcagttgatgagccttgcttggatgttatccagagacttgacccatcgcagagacca
ctggacatcacagcacactctcctgatccaaaatgcaggttcttttggaggatgggtgag
cagccgcccttcgagactgagttccctggattgaacgccgcaaacgttgtgccagaagcc
tctcacatcaaggaccgttgggagccagccatgaatcagtggggaacatctatgaagagc
gctgtctccaaacttgccgaaatggctgcagttggtcttgacatgccagctcagttcttc
agtgatgctggaaaatatggacctcaccttcttgctcccacagcttcagatttaaccaag
tatggccagaaggataccatactcgctgggttccataccgacctcaactttctcaccatt
catgggcgctcccgctaccccggtcttcacatttgggctcgcaacaccggaaatcggatt
gcagtaaagattccacctgggaactacttattggtccaggcgggcaaacaactcgagcac
atcaccggtgggctcatcaaggctggtttccatgaagtgatcgtcagcgataagactgtc
gagacgatcgagaagaggaagcgcgaattccctgacaggcctcttgtcaggatctcaagc
accctgttctggcatctgggaagtgacgttgacctgacacctatacccaagcttgcggcg
agagcgaaggaagtcagagagcgccagaaggaactgggaagagacgaagggcgggggtct
gagtacccccctatgaaggttggacaccaagtacaggcagaactgaagcacattgccttg
atgacttga
>Fp122
atggactcaatctcaacagaaccctccatgaacctgcctgtgatcgaccttgatgtctac
ctcaacaatcctgtcaactcggaggccgtacaagaagaatgtcgcaaagcagccggtgcc
cttatcacctacggagcccttgtacttcacgacagccgcgtctcagaaaaagataactca
actttccttgacattcttgaggattactttgcacagcccgtggaaatcctcaagaaggat
gagaagcctgagctcagctatcagattggcgtcacgctagaaaacaccgaaaagccaaag
tgtgcagttgatgagccttgcttggatgttatccagagacttgacccatcgcagagacca
ctggacatcacagcacactctcctgatccaaaatgcaggttcttttggaggatgggtgag
cagccgcccttcgagactgagttccctggattgaacgccgcaaacgttgtgccagaagcc
tctcacatcaaggaccgttgggagccagccatgaatcagtggggaacatctatgaagagc
gctgtctccaaacttgccgaaatggctgcagttggtcttgacatgccagctcagttcttc
agtgatgctggaaaatatggacctcaccttcttgctcccacagcttcagatttaaccaag
tatggccagaaggataccatactcgctgggttccataccgacctcaactttctcaccatt
catgggcgctcccgctaccccggtcttcacatttgggctcgcaacaccggaaatcggatt
gcagtaaagattccacctgggaactacttattggtccaggcgggcaaacaactcgagcac
atcaccggtgggctcatcaaggctggtttccatgaagtgatcgtcagcgataagactgtc
gagacgatcgagaagaggaagcgcgaattccctgacaggcctcttgtcaggatctcaagc
accctgttctggcatctgggaagtgacgttgacctgacacctatacccaagcttgcggcg
agagcgaaggaagtcagagagcgccagaaggaactgggaagagacgaagggcgggggtct
gagtacccccctatgaaggttggacaccaagtacaggcagaactgaagcacattgccttg
atgacttga
>Fp125
atggactcaatctcaacagaaccctccatgaacctgcctgtgatcgaccttgatgtctac
ctcaacaatcctgtcaactcggaggccgtacaagaagaatgtcgcaaagcagccggtgcc
cttatcacctacggagcccttgtacttcacgacagccgcgtctcagaaaaagataactca
actttccttgacattcttgaggattactttgcacagcccgtggaaatcctcaagaaggat
gagaagcctgagctcagctatcagattggcgtcacgctagaaaacaccgaaaagccaaag
tgtgcagttgatgagccttgcttggatgttatccagagacttgacccatcgcagagacca
ctggacatcacagcacactctcctgatccaaaatgcaggttcttttggaggatgggtgag
cagccgcccttcgagactgagttccctggattgaacgccgcaaacgttgtgccagaagcc
tctcacatcaaggaccgttgggagccagccatgaatcagtggggaacatctatgaagagc
gctgtctccaaacttgccgaaatggctgcagttggtcttgacatgccagctcagttcttc
agtgatgctggaaaatatggacctcaccttcttgctcccacagcttcagatttaaccaag
tatggccagaaggataccatactcgctgggttccataccgacctcaactttctcaccatt
catgggcgctcccgctaccccggtcttcacatttgggctcgcaacaccggaaatcggatt
gcagtaaagattccacctgggaactacttattggtccaggcgggcaaacaactcgagcac
atcaccggtgggctcatcaaggctggtttccatgaagtgatcgtcagcgataagactgtc
gagacgatcgagaagaggaagcgcgaattccctgacaggcctcttgtcaggatctcaagc
accctgttctggcatctgggaagtgacgttgacctgacacctatacccaagcttgcggcg
agagcgaaggaagtcagagagcgccagaaggaactgggaagagacgaagggcgggggtct
gagtacccccctatgaaggttggacaccaagtacaggcagaactgaagcacattgccttg
atgacttga
>Fp13r
atggactcaatctcaacagaaccctccatgaacctgcctgtgatcgaccttgatgtctac
ctcaacaatcctgtcaactcggaggccgtacaagaagaatgtcgcaaagcagccggtgcc
cttatcacctacggagcccttgtacttcacgacagccgcgtctcagaaaaagataactca
actttccttgacattcttgaggattactttgcacagcccgtggaaatcctcaagaaggat
gagaagcctgagctcagctatcagattggcgtcacgctagaaaacaccgaaaagccaaag
tgtgcagttgatgagccttgcttggatgttatccagagacttgacccatcgcagagacca
ctggacatcacagcacactctcctgatccaaaatgcaggttcttttggaggatgggtgag
cagccgcccttcgagactgagttccctggattgaacgccgcaaacgttgtgccagaagcc
tctcacatcaaggaccgttgggagccagccatgaatcagtggggaacatctatgaagagc
gctgtctccaaacttgccgaaatggctgcagttggtcttgacatgccagctcagttcttc
agtgatgctggaaaatatggacctcaccttcttgctcccacagcttcagatttaaccaag
tatggccagaaggataccatactcgctgggttccataccgacctcaactttctcaccatt
catgggcgctcccgctaccccggtcttcacatttgggctcgcaacaccggaaatcggatt
gcagtaaagattccacctgggaactacttattggtccaggcgggcaaacaactcgagcac
atcaccggtgggctcatcaaggctggtttccatgaagtgatcgtcagcgataagactgtc
gagacgatcgagaagaggaagcgcgaattccctgacaggcctcttgtcaggatctcaagc
accctgttctggcatctgggaagtgacgttgacctgacacctatacccaagcttgcggcg
agagcgaaggaagtcagagagcgccagaaggaactgggaagagacgaagggcgggggtct
gagtacccccctatgaaggttggacaccaagtacaggcagaactgaagcacattgccttg
atgacttga
>Fp144
atggactcaatctcaacagaaccctccatgaacctgcctgtgatcgaccttgatgtctac
ctcaacaatcctgtcaactcggaggccgtacaagaagaatgtcgcaaagcagccggtgcc
cttatcacctacggagcccttgtacttcacgacagccgcgtctcagaaaaagataactca
actttccttgacattcttgaggattactttgcacagcccgtggaaatcctcaagaaggat
gagaagcctgagctcagctatcagattggcgtcacgctagaaaacaccgaaaagccaaag
tgtgcagttgatgagccttgcttggatgttatccagagacttgacccatcgcagagacca
ctggacatcacagcacactctcctgatccaaaatgcaggttcttttggaggatgggtgag
cagccgcccttcgagactgagttccctggattgaacgccgcaaacgttgtgccagaagcc
tctcacatcaaggaccgttgggagccagccatgaatcagtggggaacatctatgaagagc
gctgtctccaaacttgccgaaatggctgcagttggtcttgacatgccagctcagttcttc
agtgatgctggaaaatatggacctcaccttcttgctcccacagcttcagatttaaccaag
tatggccagaaggataccatactcgctgggttccataccgacctcaactttctcaccatt
catgggcgctcccgctaccccggtcttcacatttgggctcgcaacaccggaaatcggatt
gcagtaaagattccacctgggaactacttattggtccaggcgggcaaacaactcgagcac
atcaccggtgggctcatcaaggctggtttccatgaagtgatcgtcagcgataagactgtc
gagacgatcgagaagaggaagcgcgaattccctgacaggcctcttgtcaggatctcaagc
accctgttctggcatctgggaagtgacgttgacctgacacctatacccaagcttgcggcg
agagcgaaggaagtcagagagcgccagaaggaactgggaagagacgaagggcgggggtct
gagtacccccctatgaaggttggacaccaagtacaggcagaactgaagcacattgccttg
atgacttga
>Fp146
atggactcaatctcaacagaaccctccatgaacctgcctgtgatcgaccttgatgtctac
ctcaacaatcctgtcaactcggaggccgtacaagaagaatgtcgcaaagcagccggtgcc
cttatcacctacggagcccttgtacttcacgacagccgcgtctcagaaaaagataactca
actttccttgacattcttgaggattactttgcacagcccgtggaaatcctcaagaaggat
gagaagcctgagctcagctatcagattggcgtcacgctagaaaacaccgaaaagccaaag
tgtgcagttgatgagccttgcttggatgttatccagagacttgacccatcgcagagacca
ctggacatcacagcacactctcctgatccaaaatgcaggttcttttggaggatgggtgag
cagccgcccttcgagactgagttccctggattgaacgccgcaaacgttgtgccagaagcc
tctcacatcaaggaccgttgggagccagccatgaatcagtggggaacatctatgaagagc
gctgtctccaaacttgccgaaatggctgcagttggtcttgacatgccagctcagttcttc
agtgatgctggaaaatatggacctcaccttcttgctcccacagcttcagatttaaccaag
tatggccagaaggataccatactcgctgggttccataccgacctcaactttctcaccatt
catgggcgctcccgctaccccggtcttcacatttgggctcgcaacaccggaaatcggatt
gcagtaaagattccacctgggaactacttattggtccaggcgggcaaacaactcgagcac
atcaccggtgggctcatcaaggctggtttccatgaagtgatcgtcagcgataagactgtc
gagacgatcgagaagaggaagcgcgaattccctgacaggcctcttgtcaggatctcaagc
accctgttctggcatctgggaagtgacgttgacctgacacctatacccaagcttgcggcg
agagcgaaggaagtcagagagcgccagaaggaactgggaagagacgaagggcgggggtct
gagtacccccctatgaaggttggacaccaagtacaggcagaactgaagcacattgccttg
atgacttga
>Fp155
atggactcaatctcaacagaaccctccatgaacctgcctgtgatcgaccttgatgtctac
ctcaacaatcctgtcaactcggaggccgtacaagaagaatgtcgcaaagcagccggtgcc
cttatcacctacggagcccttgtacttcacgacagccgcgtctcagaaaaagataactca
actttccttgacattcttgaggattactttgcacagcccgtggaaatcctcaagaaggat
gagaagcctgagctcagctatcagattggcgtcacgctagaaaacaccgaaaagccaaag
tgtgcagttgatgagccttgcttggatgttatccagagacttgacccatcgcagagacca
ctggacatcacagcacactctcctgatccaaaatgcaggttcttttggaggatgggtgag
cagccgcccttcgagactgagttccctggattgaacgccgcaaacgttgtgccagaagcc
tctcacatcaaggaccgttgggagccagccatgaatcagtggggaacatctatgaagagc
gctgtctccaaacttgccgaaatggctgcagttggtcttgacatgccagctcagttcttc
agtgatgctggaaaatatggacctcaccttcttgctcccacagcttcagatttaaccaag
tatggccagaaggataccatactcgctgggttccataccgacctcaactttctcaccatt
catgggcgctcccgctaccccggtcttcacatttgggctcgcaacaccggaaatcggatt
gcagtaaagattccacctgggaactacttattggtccaggcgggcaaacaactcgagcac
atcaccggtgggctcatcaaggctggtttccatgaagtgatcgtcagcgataagactgtc
gagacgatcgagaagaggaagcgcgaattccctgacaggcctcttgtcaggatctcaagc
accctgttctggcatctgggaagtgacgttgacctgacacctatacccaagcttgcggcg
agagcgaaggaagtcagagagcgccagaaggaactgggaagagacgaagggcgggggtct
gagtacccccctatgaaggttggacaccaagtacaggcagaactgaagcacattgccttg
atgacttga
>Fp157
atggactcaatctcaacagaaccctccatgaacctgcctgtgatcgaccttgatgtctac
ctcaacaatcctgtcaactcggaggccgtacaagaagaatgtcgcaaagcagccggtgcc
cttatcacctacggagcccttgtacttcacgacagccgcgtctcagaaaaagataactca
actttccttgacattcttgaggattactttgcacagcccgtggaaatcctcaagaaggat
gagaagcctgagctcagctatcagattggcgtcacgctagaaaacaccgaaaagccaaag
tgtgcagttgatgagccttgcttggatgttatccagagacttgacccatcgcagagacca
ctggacatcacagcacactctcctgatccaaaatgcaggttcttttggaggatgggtgag
cagccgcccttcgagactgagttccctggattgaacgccgcaaacgttgtgccagaagcc
tctcacatcaaggaccgttgggagccagccatgaatcagtggggaacatctatgaagagc
gctgtctccaaacttgccgaaatggctgcagttggtcttgacatgccagctcagttcttc
agtgatgctggaaaatatggacctcaccttcttgctcccacagcttcagatttaaccaag
tatggccagaaggataccatactcgctgggttccataccgacctcaactttctcaccatt
catgggcgctcccgctaccccggtcttcacatttgggctcgcaacaccggaaatcggatt
gcagtaaagattccacctgggaactacttattggtccaggcgggcaaacaactcgagcac
atcaccggtgggctcatcaaggctggtttccatgaagtgatcgtcagcgataagactgtc
gagacgatcgagaagaggaagcgcgaattccctgacaggcctcttgtcaggatctcaagc
accctgttctggcatctgggaagtgacgttgacctgacacctatacccaagcttgcggcg
agagcgaaggaagtcagagagcgccagaaggaactgggaagagacgaagggcgggggtct
gagtacccccctatgaaggttggacaccaagtacaggcagaactgaagcacattgccttg
atgacttga
>Fp16r
atggactcaatctcaacagaaccctccatgaacctgcctgtgatcgaccttgatgtctac
ctcaacaatcctgtcaactcggaggccgtacaagaagaatgtcgcaaagcagccggtgcc
cttatcacctacggagcccttgtacttcacgacagccgcgtctcagaaaaagataactca
actttccttgacattcttgaggattactttgcacagcccgtggaaatcctcaagaaggat
gagaagcctgagctcagctatcagattggcgtcacgctagaaaacaccgaaaagccaaag
tgtgcagttgatgagccttgcttggatgttatccagagacttgacccatcgcagagacca
ctggacatcacagcacactctcctgatccaaaatgcaggttcttttggaggatgggtgag
cagccgcccttcgagactgagttccctggattgaacgccgcaaacgttgtgccagaagcc
tctcacatcaaggaccgttgggagccagccatgaatcagtggggaacatctatgaagagc
gctgtctccaaacttgccgaaatggctgcagttggtcttgacatgccagctcagttcttc
agtgatgctggaaaatatggacctcaccttcttgctcccacagcttcagatttaaccaag
tatggccagaaggataccatactcgctgggttccataccgacctcaactttctcaccatt
catgggcgctcccgctaccccggtcttcacatttgggctcgcaacaccggaaatcggatt
gcagtaaagattccacctgggaactacttattggtccaggcgggcaaacaactcgagcac
atcaccggtgggctcatcaaggctggtttccatgaagtgatcgtcagcgataagactgtc
gagacgatcgagaagaggaagcgcgaattccctgacaggcctcttgtcaggatctcaagc
accctgttctggcatctgggaagtgacgttgacctgacacctatacccaagcttgcggcg
agagcgaaggaagtcagagagcgccagaaggaactgggaagagacgaagggcgggggtct
gagtacccccctatgaaggttggacaccaagtacaggcagaactgaagcacattgccttg
atgacttga
>Fp1r
atggactcaatctcaacagaaccctccatgaacctgcctgtgatcgaccttgatgtctac
ctcaacaatcctgtcaactcggaggccgtacaagaagaatgtcgcaaagcagccggtgcc
cttatcacctacggagcccttgtacttcacgacagccgcgtctcagaaaaagataactca
actttccttgacattcttgaggattactttgcacagcccgtggaaatcctcaagaaggat
gagaagcctgagctcagctatcagattggcgtcacgctagaaaacaccgaaaagccaaag
tgtgcagttgatgagccttgcttggatgttatccagagacttgacccatcgcagagacca
ctggacatcacagcacactctcctgatccaaaatgcaggttcttttggaggatgggtgag
cagccgcccttcgagactgagttccctggattgaacgccgcaaacgttgtgccagaagcc
tctcacatcaaggaccgttgggagccagccatgaatcagtggggaacatctatgaagagc
gctgtctccaaacttgccgaaatggctgcagttggtcttgacatgccagctcagttcttc
agtgatgctggaaaatatggacctcaccttcttgctcccacagcttcagatttaaccaag
tatggccagaaggataccatactcgctgggttccataccgacctcaactttctcaccatt
catgggcgctcccgctaccccggtcttcacatttgggctcgcaacaccggaaatcggatt
gcagtaaagattccacctgggaactacttattggtccaggcgggcaaacaactcgagcac
atcaccggtgggctcatcaaggctggtttccatgaagtgatcgtcagcgataagactgtc
gagacgatcgagaagaggaagcgcgaattccctgacaggcctcttgtcaggatctcaagc
accctgttctggcatctgggaagtgacgttgacctgacacctatacccaagcttgcggcg
agagcgaaggaagtcagagagcgccagaaggaactgggaagagacgaagggcgggggtct
gagtacccccctatgaaggttggacaccaagtacaggcagaactgaagcacattgccttg
atgacttga
>Fp21r
atggactcaatctcaacagaaccctccatgaacctgcctgtgatcgaccttgatgtctac
ctcaacaatcctgtcaactcggaggccgtacaagaagaatgtcgcaaagcagccggtgcc
cttatcacctacggagcccttgtacttcacgacagccgcgtctcagaaaaagataactca
actttccttgacattcttgaggattactttgcacagcccgtggaaatcctcaagaaggat
gagaagcctgagctcagctatcagattggcgtcacgctagaaaacaccgaaaagccaaag
tgtgcagttgatgagccttgcttggatgttatccagagacttgacccatcgcagagacca
ctggacatcacagcacactctcctgatccaaaatgcaggttcttttggaggatgggtgag
cagccgcccttcgagactgagttccctggattgaacgccgcaaacgttgtgccagaagcc
tctcacatcaaggaccgttgggagccagccatgaatcagtggggaacatctatgaagagc
gctgtctccaaacttgccgaaatggctgcagttggtcttgacatgccagctcagttcttc
agtgatgctggaaaatatggacctcaccttcttgctcccacagcttcagatttaaccaag
tatggccagaaggataccatactcgctgggttccataccgacctcaactttctcaccatt
catgggcgctcccgctaccccggtcttcacatttgggctcgcaacaccggaaatcggatt
gcagtaaagattccacctgggaactacttattggtccaggcgggcaaacaactcgagcac
atcaccggtgggctcatcaaggctggtttccatgaagtgatcgtcagcgataagactgtc
gagacgatcgagaagaggaagcgcgaattccctgacaggcctcttgtcaggatctcaagc
accctgttctggcatctgggaagtgacgttgacctgacacctatacccaagcttgcggcg
agagcgaaggaagtcagagagcgccagaaggaactgggaagagacgaagggcgggggtct
gagtacccccctatgaaggttggacaccaagtacaggcagaactgaagcacattgccttg
atgacttga
>Fp24r
atggactcaatctcaacagaaccctccatgaacctgcctgtgatcgaccttgatgtctac
ctcaacaatcctgtcaactcggaggccgtacaagaagaatgtcgcaaagcagccggtgcc
cttatcacctacggagcccttgtacttcacgacagccgcgtctcagaaaaagataactca
actttccttgacattcttgaggattactttgcacagcccgtggaaatcctcaagaaggat
gagaagcctgagctcagctatcagattggcgtcacgctagaaaacaccgaaaagccaaag
tgtgcagttgatgagccttgcttggatgttatccagagacttgacccatcgcagagacca
ctggacatcacagcacactctcctgatccaaaatgcaggttcttttggaggatgggtgag
cagccgcccttcgagactgagttccctggattgaacgccgcaaacgttgtgccagaagcc
tctcacatcaaggaccgttgggagccagccatgaatcagtggggaacatctatgaagagc
gctgtctccaaacttgccgaaatggctgcagttggtcttgacatgccagctcagttcttc
agtgatgctggaaaatatggacctcaccttcttgctcccacagcttcagatttaaccaag
tatggccagaaggataccatactcgctgggttccataccgacctcaactttctcaccatt
catgggcgctcccgctaccccggtcttcacatttgggctcgcaacaccggaaatcggatt
gcagtaaagattccacctgggaactacttattggtccaggcgggcaaacaactcgagcac
atcaccggtgggctcatcaaggctggtttccatgaagtgatcgtcagcgataagactgtc
gagacgatcgagaagaggaagcgcgaattccctgacaggcctcttgtcaggatctcaagc
accctgttctggcatctgggaagtgacgttgacctgacacctatacccaagcttgcggcg
agagcgaaggaagtcagagagcgccagaaggaactgggaagagacgaagggcgggggtct
gagtacccccctatgaaggttggacaccaagtacaggcagaactgaagcacattgccttg
atgacttga
>Fp2516
atggactcaatctcaacagaaccctccatgaacctgcctgtgatcgaccttgatgtctac
ctcaacaatcctgtcaactcggaggccgtacaagaagaatgtcgcaaagcagccggtgcc
cttatcacctacggagcccttgtacttcacgacagccgcgtctcagaaaaagataactca
actttccttgacattcttgaggattactttgcacagcccgtggaaatcctcaagaaggat
gagaagcctgagctcagctatcagattggcgtcacgctagaaaacaccgaaaagccaaag
tgtgcagttgatgagccttgcttggatgttatccagagacttgacccatcgcagagacca
ctggacatcacagcacactctcctgatccaaaatgcaggttcttttggaggatgggtgag
cagccgcccttcgagactgagttccctggattgaacgccgcaaacgttgtgccagaagcc
tctcacatcaaggaccgttgggagccagccatgaatcagtggggaacatctatgaagagc
gctgtctccaaacttgccgaaatggctgcagttggtcttgacatgccagctcagttcttc
agtgatgctggaaaatatggacctcaccttcttgctcccacagcttcagatttaaccaag
tatggccagaaggataccatactcgctgggttccataccgacctcaactttctcaccatt
catgggcgctcccgctaccccggtcttcacatttgggctcgcaacaccggaaatcggatt
gcagtaaagattccacctgggaactacttattggtccaggcgggcaaacaactcgagcac
atcaccggtgggctcatcaaggctggtttccatgaagtgatcgtcagcgataagactgtc
gagacgatcgagaagaggaagcgcgaattccctgacaggcctcttgtcaggatctcaagc
accctgttctggcatctgggaagtgacgttgacctgacacctatacccaagcttgcggcg
agagcgaaggaagtcagagagcgccagaaggaactgggaagagacgaagggcgggggtct
gagtacccccctatgaaggttggacaccaagtacaggcagaactgaagcacattgccttg
atgacttga
>Fp26r
atggactcaatctcaacagaaccctccatgaacctgcctgtgatcgaccttgatgtctac
ctcaacaatcctgtcaactcggaggccgtacaagaagaatgtcgcaaagcagccggtgcc
cttatcacctacggagcccttgtacttcacgacagccgcgtctcagaaaaagataactca
actttccttgacattcttgaggattactttgcacagcccgtggaaatcctcaagaaggat
gagaagcctgagctcagctatcagattggcgtcacgctagaaaacaccgaaaagccaaag
tgtgcagttgatgagccttgcttggatgttatccagagacttgacccatcgcagagacca
ctggacatcacagcacactctcctgatccaaaatgcaggttcttttggaggatgggtgag
cagccgcccttcgagactgagttccctggattgaacgccgcaaacgttgtgccagaagcc
tctcacatcaaggaccgttgggagccagccatgaatcagtggggaacatctatgaagagc
gctgtctccaaacttgccgaaatggctgcagttggtcttgacatgccagctcagttcttc
agtgatgctggaaaatatggacctcaccttcttgctcccacagcttcagatttaaccaag
tatggccagaaggataccatactcgctgggttccataccgacctcaactttctcaccatt
catgggcgctcccgctaccccggtcttcacatttgggctcgcaacaccggaaatcggatt
gcagtaaagattccacctgggaactacttattggtccaggcgggcaaacaactcgagcac
atcaccggtgggctcatcaaggctggtttccatgaagtgatcgtcagcgataagactgtc
gagacgatcgagaagaggaagcgcgaattccctgacaggcctcttgtcaggatctcaagc
accctgttctggcatctgggaagtgacgttgacctgacacctatacccaagcttgcggcg
agagcgaaggaagtcagagagcgccagaaggaactgggaagagacgaagggcgggggtct
gagtacccccctatgaaggttggacaccaagtacaggcagaactgaagcacattgccttg
atgacttga
>Fp33
atggactcaatctcaacagaaccctccatgaacctgcctgtgatcgaccttgatgtctac
ctcaacaatcctgtcaactcggaggccgtacaagaagaatgtcgcaaagcagccggtgcc
cttatcacctacggagcccttgtacttcacgacagccgcgtctcagaaaaagataactca
actttccttgacattcttgaggattactttgcacagcccgtggaaatcctcaagaaggat
gagaagcctgagctcagctatcagattggcgtcacgctagaaaacaccgaaaagccaaag
tgtgcagttgatgagccttgcttggatgttatccagagacttgacccatcgcagagacca
ctggacatcacagcacactctcctgatccaaaatgcaggttcttttggaggatgggtgag
cagccgcccttcgagactgagttccctggattgaacgccgcaaacgttgtgccagaagcc
tctcacatcaaggaccgttgggagccagccatgaatcagtggggaacatctatgaagagc
gctgtctccaaacttgccgaaatggctgcagttggtcttgacatgccagctcagttcttc
agtgatgctggaaaatatggacctcaccttcttgctcccacagcttcagatttaaccaag
tatggccagaaggataccatactcgctgggttccataccgacctcaactttctcaccatt
catgggcgctcccgctaccccggtcttcacatttgggctcgcaacaccggaaatcggatt
gcagtaaagattccacctgggaactacttattggtccaggcgggcaaacaactcgagcac
atcaccggtgggctcatcaaggctggtttccatgaagtgatcgtcagcgataagactgtc
gagacgatcgagaagaggaagcgcgaattccctgacaggcctcttgtcaggatctcaagc
accctgttctggcatctgggaagtgacgttgacctgacacctatacccaagcttgcggcg
agagcgaaggaagtcagagagcgccagaaggaactgggaagagacgaagggcgggggtct
gagtacccccctatgaaggttggacaccaagtacaggcagaactgaagcacattgccttg
atgacttga
>Fp34
atggactcaatctcaacagaaccctccatgaacctgcctgtgatcgaccttgatgtctac
ctcaacaatcctgtcaactcggaggccgtacaagaagaatgtcgcaaagcagccggtgcc
cttatcacctacggagcccttgtacttcacgacagccgcgtctcagaaaaagataactca
actttccttgacattcttgaggattactttgcacagcccgtggaaatcctcaagaaggat
gagaagcctgagctcagctatcagattggcgtcacgctagaaaacaccgaaaagccaaag
tgtgcagttgatgagccttgcttggatgttatccagagacttgacccatcgcagagacca
ctggacatcacagcacactctcctgatccaaaatgcaggttcttttggaggatgggtgag
cagccgcccttcgagactgagttccctggattgaacgccgcaaacgttgtgccagaagcc
tctcacatcaaggaccgttgggagccagccatgaatcagtggggaacatctatgaagagc
gctgtctccaaacttgccgaaatggctgcagttggtcttgacatgccagctcagttcttc
agtgatgctggaaaatatggacctcaccttcttgctcccacagcttcagatttaaccaag
tatggccagaaggataccatactcgctgggttccataccgacctcaactttctcaccatt
catgggcgctcccgctaccccggtcttcacatttgggctcgcaacaccggaaatcggatt
gcagtaaagattccacctgggaactacttattggtccaggcgggcaaacaactcgagcac
atcaccggtgggctcatcaaggctggtttccatgaagtgatcgtcagcgataagactgtc
gagacgatcgagaagaggaagcgcgaattccctgacaggcctcttgtcaggatctcaagc
accctgttctggcatctgggaagtgacgttgacctgacacctatacccaagcttgcggcg
agagcgaaggaagtcagagagcgccagaaggaactgggaagagacgaagggcgggggtct
gagtacccccctatgaaggttggacaccaagtacaggcagaactgaagcacattgccttg
atgacttga
>Fp35
atggactcaatctcaacagaaccctccatgaacctgcctgtgatcgaccttgatgtctac
ctcaacaatcctgtcaactcggaggccgtacaagaagaatgtcgcaaagcagccggtgcc
cttatcacctacggagcccttgtacttcacgacagccgcgtctcagaaaaagataactca
actttccttgacattcttgaggattactttgcacagcccgtggaaatcctcaagaaggat
gagaagcctgagctcagctatcagattggcgtcacgctagaaaacaccgaaaagccaaag
tgtgcagttgatgagccttgcttggatgttatccagagacttgacccatcgcagagacca
ctggacatcacagcacactctcctgatccaaaatgcaggttcttttggaggatgggtgag
cagccgcccttcgagactgagttccctggattgaacgccgcaaacgttgtgccagaagcc
tctcacatcaaggaccgttgggagccagccatgaatcagtggggaacatctatgaagagc
gctgtctccaaacttgccgaaatggctgcagttggtcttgacatgccagctcagttcttc
agtgatgctggaaaatatggacctcaccttcttgctcccacagcttcagatttaaccaag
tatggccagaaggataccatactcgctgggttccataccgacctcaactttctcaccatt
catgggcgctcccgctaccccggtcttcacatttgggctcgcaacaccggaaatcggatt
gcagtaaagattccacctgggaactacttattggtccaggcgggcaaacaactcgagcac
atcaccggtgggctcatcaaggctggtttccatgaagtgatcgtcagcgataagactgtc
gagacgatcgagaagaggaagcgcgaattccctgacaggcctcttgtcaggatctcaagc
accctgttctggcatctgggaagtgacgttgacctgacacctatacccaagcttgcggcg
agagcgaaggaagtcagagagcgccagaaggaactgggaagagacgaagggcgggggtct
gagtacccccctatgaaggttggacaccaagtacaggcagaactgaagcacattgccttg
atgacttga
>Fp38
atggactcaatctcaacagaaccctccatgaacctgcctgtgatcgaccttgatgtctac
ctcaacaatcctgtcaactcggaggccgtacaagaagaatgtcgcaaagcagccggtgcc
cttatcacctacggagcccttgtacttcacgacagccgcgtctcagaaaaagataactca
actttccttgacattcttgaggattactttgcacagcccgtggaaatcctcaagaaggat
gagaagcctgagctcagctatcagattggcgtcacgctagaaaacaccgaaaagccaaag
tgtgcagttgatgagccttgcttggatgttatccagagacttgacccatcgcagagacca
ctggacatcacagcacactctcctgatccaaaatgcaggttcttttggaggatgggtgag
cagccgcccttcgagactgagttccctggattgaacgccgcaaacgttgtgccagaagcc
tctcacatcaaggaccgttgggagccagccatgaatcagtggggaacatctatgaagagc
gctgtctccaaacttgccgaaatggctgcagttggtcttgacatgccagctcagttcttc
agtgatgctggaaaatatggacctcaccttcttgctcccacagcttcagatttaaccaag
tatggccagaaggataccatactcgctgggttccataccgacctcaactttctcaccatt
catgggcgctcccgctaccccggtcttcacatttgggctcgcaacaccggaaatcggatt
gcagtaaagattccacctgggaactacttattggtccaggcgggcaaacaactcgagcac
atcaccggtgggctcatcaaggctggtttccatgaagtgatcgtcagcgataagactgtc
gagacgatcgagaagaggaagcgcgaattccctgacaggcctcttgtcaggatctcaagc
accctgttctggcatctgggaagtgacgttgacctgacacctatacccaagcttgcggcg
agagcgaaggaagtcagagagcgccagaaggaactgggaagagacgaagggcgggggtct
gagtacccccctatgaaggttggacaccaagtacaggcagaactgaagcacattgccttg
atgacttga
>Fp39
atggactcaatctcaacagaaccctccatgaacctgcctgtgatcgaccttgatgtctac
ctcaacaatcctgtcaactcggaggccgtacaagaagaatgtcgcaaagcagccggtgcc
cttatcacctacggagcccttgtacttcacgacagccgcgtctcagaaaaagataactca
actttccttgacattcttgaggattactttgcacagcccgtggaaatcctcaagaaggat
gagaagcctgagctcagctatcagattggcgtcacgctagaaaacaccgaaaagccaaag
tgtgcagttgatgagccttgcttggatgttatccagagacttgacccatcgcagagacca
ctggacatcacagcacactctcctgatccaaaatgcaggttcttttggaggatgggtgag
cagccgcccttcgagactgagttccctggattgaacgccgcaaacgttgtgccagaagcc
tctcacatcaaggaccgttgggagccagccatgaatcagtggggaacatctatgaagagc
gctgtctccaaacttgccgaaatggctgcagttggtcttgacatgccagctcagttcttc
agtgatgctggaaaatatggacctcaccttcttgctcccacagcttcagatttaaccaag
tatggccagaaggataccatactcgctgggttccataccgacctcaactttctcaccatt
catgggcgctcccgctaccccggtcttcacatttgggctcgcaacaccggaaatcggatt
gcagtaaagattccacctgggaactacttattggtccaggcgggcaaacaactcgagcac
atcaccggtgggctcatcaaggctggtttccatgaagtgatcgtcagcgataagactgtc
gagacgatcgagaagaggaagcgcgaattccctgacaggcctcttgtcaggatctcaagc
accctgttctggcatctgggaagtgacgttgacctgacacctatacccaagcttgcggcg
agagcgaaggaagtcagagagcgccagaaggaactgggaagagacgaagggcgggggtct
gagtacccccctatgaaggttggacaccaagtacaggcagaactgaagcacattgccttg
atgacttga
>Fp42
atggactcaatctcaacagaaccctccatgaacctgcctgtgatcgaccttgatgtctac
ctcaacaatcctgtcaactcggaggccgtacaagaagaatgtcgcaaagcagccggtgcc
cttatcacctacggagcccttgtacttcacgacagccgcgtctcagaaaaagataactca
actttccttgacattcttgaggattactttgcacagcccgtggaaatcctcaagaaggat
gagaagcctgagctcagctatcagattggcgtcacgctagaaaacaccgaaaagccaaag
tgtgcagttgatgagccttgcttggatgttatccagagacttgacccatcgcagagacca
ctggacatcacagcacactctcctgatccaaaatgcaggttcttttggaggatgggtgag
cagccgcccttcgagactgagttccctggattgaacgccgcaaacgttgtgccagaagcc
tctcacatcaaggaccgttgggagccagccatgaatcagtggggaacatctatgaagagc
gctgtctccaaacttgccgaaatggctgcagttggtcttgacatgccagctcagttcttc
agtgatgctggaaaatatggacctcaccttcttgctcccacagcttcagatttaaccaag
tatggccagaaggataccatactcgctgggttccataccgacctcaactttctcaccatt
catgggcgctcccgctaccccggtcttcacatttgggctcgcaacaccggaaatcggatt
gcagtaaagattccacctgggaactacttattggtccaggcgggcaaacaactcgagcac
atcaccggtgggctcatcaaggctggtttccatgaagtgatcgtcagcgataagactgtc
gagacgatcgagaagaggaagcgcgaattccctgacaggcctcttgtcaggatctcaagc
accctgttctggcatctgggaagtgacgttgacctgacacctatacccaagcttgcggcg
agagcgaaggaagtcagagagcgccagaaggaactgggaagagacgaagggcgggggtct
gagtacccccctatgaaggttggacaccaagtacaggcagaactgaagcacattgccttg
atgacttga
>Fp44
atggactcaatctcaacagaaccctccatgaacctgcctgtgatcgaccttgatgtctac
ctcaacaatcctgtcaactcggaggccgtacaagaagaatgtcgcaaagcagccggtgcc
cttatcacctacggagcccttgtacttcacgacagccgcgtctcagaaaaagataactca
actttccttgacattcttgaggattactttgcacagcccgtggaaatcctcaagaaggat
gagaagcctgagctcagctatcagattggcgtcacgctagaaaacaccgaaaagccaaag
tgtgcagttgatgagccttgcttggatgttatccagagacttgacccatcgcagagacca
ctggacatcacagcacactctcctgatccaaaatgcaggttcttttggaggatgggtgag
cagccgcccttcgagactgagttccctggattgaacgccgcaaacgttgtgccagaagcc
tctcacatcaaggaccgttgggagccagccatgaatcagtggggaacatctatgaagagc
gctgtctccaaacttgccgaaatggctgcagttggtcttgacatgccagctcagttcttc
agtgatgctggaaaatatggacctcaccttcttgctcccacagcttcagatttaaccaag
tatggccagaaggataccatactcgctgggttccataccgacctcaactttctcaccatt
catgggcgctcccgctaccccggtcttcacatttgggctcgcaacaccggaaatcggatt
gcagtaaagattccacctgggaactacttattggtccaggcgggcaaacaactcgagcac
atcaccggtgggctcatcaaggctggtttccatgaagtgatcgtcagcgataagactgtc
gagacgatcgagaagaggaagcgcgaattccctgacaggcctcttgtcaggatctcaagc
accctgttctggcatctgggaagtgacgttgacctgacacctatacccaagcttgcggcg
agagcgaaggaagtcagagagcgccagaaggaactgggaagagacgaagggcgggggtct
gagtacccccctatgaaggttggacaccaagtacaggcagaactgaagcacattgccttg
atgacttga
>Fp49
atggactcaatctcaacagaaccctccatgaacctgcctgtgatcgaccttgatgtctac
ctcaacaatcctgtcaactcggaggccgtacaagaagaatgtcgcaaagcagccggtgcc
cttatcacctacggagcccttgtacttcacgacagccgcgtctcagaaaaagataactca
actttccttgacattcttgaggattactttgcacagcccgtggaaatcctcaagaaggat
gagaagcctgagctcagctatcagattggcgtcacgctagaaaacaccgaaaagccaaag
tgtgcagttgatgagccttgcttggatgttatccagagacttgacccatcgcagagacca
ctggacatcacagcacactctcctgatccaaaatgcaggttcttttggaggatgggtgag
cagccgcccttcgagactgagttccctggattgaacgccgcaaacgttgtgccagaagcc
tctcacatcaaggaccgttgggagccagccatgaatcagtggggaacatctatgaagagc
gctgtctccaaacttgccgaaatggctgcagttggtcttgacatgccagctcagttcttc
agtgatgctggaaaatatggacctcaccttcttgctcccacagcttcagatttaaccaag
tatggccagaaggataccatactcgctgggttccataccgacctcaactttctcaccatt
catgggcgctcccgctaccccggtcttcacatttgggctcgcaacaccggaaatcggatt
gcagtaaagattccacctgggaactacttattggtccaggcgggcaaacaactcgagcac
atcaccggtgggctcatcaaggctggtttccatgaagtgatcgtcagcgataagactgtc
gagacgatcgagaagaggaagcgcgaattccctgacaggcctcttgtcaggatctcaagc
accctgttctggcatctgggaagtgacgttgacctgacacctatacccaagcttgcggcg
agagcgaaggaagtcagagagcgccagaaggaactgggaagagacgaagggcgggggtct
gagtacccccctatgaaggttggacaccaagtacaggcagaactgaagcacattgccttg
atgacttga
>Fp50
atggactcaatctcaacagaaccctccatgaacctgcctgtgatcgaccttgatgtctac
ctcaacaatcctgtcaactcggaggccgtacaagaagaatgtcgcaaagcagccggtgcc
cttatcacctacggagcccttgtacttcacgacagccgcgtctcagaaaaagataactca
actttccttgacattcttgaggattactttgcacagcccgtggaaatcctcaagaaggat
gagaagcctgagctcagctatcagattggcgtcacgctagaaaacaccgaaaagccaaag
tgtgcagttgatgagccttgcttggatgttatccagagacttgacccatcgcagagacca
ctggacatcacagcacactctcctgatccaaaatgcaggttcttttggaggatgggtgag
cagccgcccttcgagactgagttccctggattgaacgccgcaaacgttgtgccagaagcc
tctcacatcaaggaccgttgggagccagccatgaatcagtggggaacatctatgaagagc
gctgtctccaaacttgccgaaatggctgcagttggtcttgacatgccagctcagttcttc
agtgatgctggaaaatatggacctcaccttcttgctcccacagcttcagatttaaccaag
tatggccagaaggataccatactcgctgggttccataccgacctcaactttctcaccatt
catgggcgctcccgctaccccggtcttcacatttgggctcgcaacaccggaaatcggatt
gcagtaaagattccacctgggaactacttattggtccaggcgggcaaacaactcgagcac
atcaccggtgggctcatcaaggctggtttccatgaagtgatcgtcagcgataagactgtc
gagacgatcgagaagaggaagcgcgaattccctgacaggcctcttgtcaggatctcaagc
accctgttctggcatctgggaagtgacgttgacctgacacctatacccaagcttgcggcg
agagcgaaggaagtcagagagcgccagaaggaactgggaagagacgaagggcgggggtct
gagtacccccctatgaaggttggacaccaagtacaggcagaactgaagcacattgccttg
atgacttga
>Fp51
atggactcaatctcaacagaaccctccatgaacctgcctgtgatcgaccttgatgtctac
ctcaacaatcctgtcaactcggaggccgtacaagaagaatgtcgcaaagcagccggtgcc
cttatcacctacggagcccttgtacttcacgacagccgcgtctcagaaaaagataactca
actttccttgacattcttgaggattactttgcacagcccgtggaaatcctcaagaaggat
gagaagcctgagctcagctatcagattggcgtcacgctagaaaacaccgaaaagccaaag
tgtgcagttgatgagccttgcttggatgttatccagagacttgacccatcgcagagacca
ctggacatcacagcacactctcctgatccaaaatgcaggttcttttggaggatgggtgag
cagccgcccttcgagactgagttccctggattgaacgccgcaaacgttgtgccagaagcc
tctcacatcaaggaccgttgggagccagccatgaatcagtggggaacatctatgaagagc
gctgtctccaaacttgccgaaatggctgcagttggtcttgacatgccagctcagttcttc
agtgatgctggaaaatatggacctcaccttcttgctcccacagcttcagatttaaccaag
tatggccagaaggataccatactcgctgggttccataccgacctcaactttctcaccatt
catgggcgctcccgctaccccggtcttcacatttgggctcgcaacaccggaaatcggatt
gcagtaaagattccacctgggaactacttattggtccaggcgggcaaacaactcgagcac
atcaccggtgggctcatcaaggctggtttccatgaagtgatcgtcagcgataagactgtc
gagacgatcgagaagaggaagcgcgaattccctgacaggcctcttgtcaggatctcaagc
accctgttctggcatctgggaagtgacgttgacctgacacctatacccaagcttgcggcg
agagcgaaggaagtcagagagcgccagaaggaactgggaagagacgaagggcgggggtct
gagtacccccctatgaaggttggacaccaagtacaggcagaactgaagcacattgccttg
atgacttga
>Fp59
atggactcaatctcaacagaaccctccatgaacctgcctgtgatcgaccttgatgtctac
ctcaacaatcctgtcaactcggaggccgtacaagaagaatgtcgcaaagcagccggtgcc
cttatcacctacggagcccttgtacttcacgacagccgcgtctcagaaaaagataactca
actttccttgacattcttgaggattactttgcacagcccgtggaaatcctcaagaaggat
gagaagcctgagctcagctatcagattggcgtcacgctagaaaacaccgaaaagccaaag
tgtgcagttgatgagccttgcttggatgttatccagagacttgacccatcgcagagacca
ctggacatcacagcacactctcctgatccaaaatgcaggttcttttggaggatgggtgag
cagccgcccttcgagactgagttccctggattgaacgccgcaaacgttgtgccagaagcc
tctcacatcaaggaccgttgggagccagccatgaatcagtggggaacatctatgaagagc
gctgtctccaaacttgccgaaatggctgcagttggtcttgacatgccagctcagttcttc
agtgatgctggaaaatatggacctcaccttcttgctcccacagcttcagatttaaccaag
tatggccagaaggataccatactcgctgggttccataccgccctcaactttctcaccatt
catgggcgctcccgctaccccggtcttcacatttgggctcgcaacaccggaaatcggatt
gcagtaaagattccacctgggaactacttattggtccaggcgggcaaacaactcgagcac
atcaccggtgggctcatcaaggctggtttccatgaagtgatcgtcagcgataagactgtc
gagacgatcgagaagaggaagcgcgaattccctgacaggcctcttgtcaggatctcaagc
accctgttctggcatctgggaagtgacgttgacctgacacctatacccaagcttgcggcg
agagcgaaggaagtcagagagcgccagaaggaactgggaagagacgaagggcgggggtct
gagtacccccctatgaaggttggacaccaagtacaggcagaactgaagcacattgccttg
atgacttga
>Fp63
atggactcaatctcaacagaaccctccatgaacctgcctgtgatcgaccttgatgtctac
ctcaacaatcctgtcaactcggaggccgtacaagaagaatgtcgcaaagcagccggtgcc
cttatcacctacggagcccttgtacttcacgacagccgcgtctcagaaaaagataactca
actttccttgacattcttgaggattactttgcacagcccgtggaaatcctcaagaaggat
gagaagcctgagctcagctatcagattggcgtcacgctagaaaacaccgaaaagccaaag
tgtgcagttgatgagccttgcttggatgttatccagagacttgacccatcgcagagacca
ctggacatcacagcacactctcctgatccaaaatgcaggttcttttggaggatgggtgag
cagccgcccttcgagactgagttccctggattgaacgccgcaaacgttgtgccagaagcc
tctcacatcaaggaccgttgggagccagccatgaatcagtggggaacatctatgaagagc
gctgtctccaaacttgccgaaatggctgcagttggtcttgacatgccagctcagttcttc
agtgatgctggaaaatatggacctcaccttcttgctcccacagcttcagatttaaccaag
tatggccagaaggataccatactcgctgggttccataccgacctcaactttctcaccatt
catgggcgctcccgctaccccggtcttcacatttgggctcgcaacaccggaaatcggatt
gcagtaaagattccacctgggaactacttattggtccaggcgggcaaacaactcgagcac
atcaccggtgggctcatcaaggctggtttccatgaagtgatcgtcagcgataagactgtc
gagacgatcgagaagaggaagcgcgaattccctgacaggcctcttgtcaggatctcaagc
accctgttctggcatctgggaagtgacgttgacctgacacctatacccaagcttgcggcg
agagcgaaggaagtcagagagcgccagaaggaactgggaagagacgaagggcgggggtct
gagtacccccctatgaaggttggacaccaagtacaggcagaactgaagcacattgccttg
atgacttga
>Fp65
atggactcaatctcaacagaaccctccatgaacctgcctgtgatcgaccttgatgtctac
ctcaacaatcctgtcaactcggaggccgtacaagaagaatgtcgcaaagcagccggtgcc
cttatcacctacggagcccttgtacttcacgacagccgcgtctcagaaaaagataactca
actttccttgacattcttgaggattactttgcacagcccgtggaaatcctcaagaaggat
gagaagcctgagctcagctatcagattggcgtcacgctagaaaacaccgaaaagccaaag
tgtgcagttgatgagccttgcttggatgttatccagagacttgacccatcgcagagacca
ctggacatcacagcacactctcctgatccaaaatgcaggttcttttggaggatgggtgag
cagccgcccttcgagactgagttccctggattgaacgccgcaaacgttgtgccagaagcc
tctcacatcaaggaccgttgggagccagccatgaatcagtggggaacatctatgaagagc
gctgtctccaaacttgccgaaatggctgcagttggtcttgacatgccagctcagttcttc
agtgatgctggaaaatatggacctcaccttcttgctcccacagcttcagatttaaccaag
tatggccagaaggataccatactcgctgggttccataccgacctcaactttctcaccatt
catgggcgctcccgctaccccggtcttcacatttgggctcgcaacaccggaaatcggatt
gcagtaaagattccacctgggaactacttattggtccaggcgggcaaacaactcgagcac
atcaccggtgggctcatcaaggctggtttccatgaagtgatcgtcagcgataagactgtc
gagacgatcgagaagaggaagcgcgaattccctgacaggcctcttgtcaggatctcaagc
accctgttctggcatctgggaagtgacgttgacctgacacctatacccaagcttgcggcg
agagcgaaggaagtcagagagcgccagaaggaactgggaagagacgaagggcgggggtct
gagtacccccctatgaaggttggacaccaagtacaggcagaactgaagcacattgccttg
atgacttga
>Fp66
atggactcaatctcaacagaaccctccatgaacctgcctgtgatcgaccttgatgtctac
ctcaacaatcctgtcaactcggaggccgtacaagaagaatgtcgcaaagcagccggtgcc
cttatcacctacggagcccttgtacttcacgacagccgcgtctcagaaaaagataactca
actttccttgacattcttgaggattactttgcacagcccgtggaaatcctcaagaaggat
gagaagcctgagctcagctatcagattggcgtcacgctagaaaacaccgaaaagccaaag
tgtgcagttgatgagccttgcttggatgttatccagagacttgacccatcgcagagacca
ctggacatcacagcacactctcctgatccaaaatgcaggttcttttggaggatgggtgag
cagccgcccttcgagactgagttccctggattgaacgccgcaaacgttgtgccagaagcc
tctcacatcaaggaccgttgggagccagccatgaatcagtggggaacatctatgaagagc
gctgtctccaaacttgccgaaatggctgcagttggtcttgacatgccagctcagttcttc
agtgatgctggaaaatatggacctcaccttcttgctcccacagcttcagatttaaccaag
tatggccagaaggataccatactcgctgggttccataccgacctcaactttctcaccatt
catgggcgctcccgctaccccggtcttcacatttgggctcgcaacaccggaaatcggatt
gcagtaaagattccacctgggaactacttattggtccaggcgggcaaacaactcgagcac
atcaccggtgggctcatcaaggctggtttccatgaagtgatcgtcagcgataagactgtc
gagacgatcgagaagaggaagcgcgaattccctgacaggcctcttgtcaggatctcaagc
accctgttctggcatctgggaagtgacgttgacctgacacctatacccaagcttgcggcg
agagcgaaggaagtcagagagcgccagaaggaactgggaagagacgaagggcgggggtct
gagtacccccctatgaaggttggacaccaagtacaggcagaactgaagcacattgccttg
atgacttga
>Fp72
atggactcaatctcaacagaaccctccatgaacctgcctgtgatcgaccttgatgtctac
ctcaacaatcctgtcaactcggaggccgtacaagaagaatgtcgcaaagcagccggtgcc
cttatcacctacggagcccttgtacttcacgacagccgcgtctcagaaaaagataactca
actttccttgacattcttgaggattactttgcacagcccgtggaaatcctcaagaaggat
gagaagcctgagctcagctatcagattggcgtcacgctagaaaacaccgaaaagccaaag
tgtgcagttgatgagccttgcttggatgttatccagagacttgacccatcgcagagacca
ctggacatcacagcacactctcctgatccaaaatgcaggttcttttggaggatgggtgag
cagccgcccttcgagactgagttccctggattgaacgccgcaaacgttgtgccagaagcc
tctcacatcaaggaccgttgggagccagccatgaatcagtggggaacatctatgaagagc
gctgtctccaaacttgccgaaatggctgcagttggtcttgacatgccagctcagttcttc
agtgatgctggaaaatatggacctcaccttcttgctcccacagcttcagatttaaccaag
tatggccagaaggataccatactcgctgggttccataccgacctcaactttctcaccatt
catgggcgctcccgctaccccggtcttcacatttgggctcgcaacaccggaaatcggatt
gcagtaaagattccacctgggaactacttattggtccaggcgggcaaacaactcgagcac
atcaccggtgggctcatcaaggctggtttccatgaagtgatcgtcagcgataagactgtc
gagacgatcgagaagaggaagcgcgaattccctgacaggcctcttgtcaggatctcaagc
accctgttctggcatctgggaagtgacgttgacctgacacctatacccaagcttgcggcg
agagcgaaggaagtcagagagcgccagaaggaactgggaagagacgaagggcgggggtct
gagtacccccctatgaaggttggacaccaagtacaggcagaactgaagcacattgccttg
atgacttga
>Fp73
atggactcaatctcaacagaaccctccatgaacctgcctgtgatcgaccttgatgtctac
ctcaacaatcctgtcaactcggaggccgtacaagaagaatgtcgcaaagcagccggtgcc
cttatcacctacggagcccttgtacttcacgacagccgcgtctcagaaaaagataactca
actttccttgacattcttgaggattactttgcacagcccgtggaaatcctcaagaaggat
gagaagcctgagctcagctatcagattggcgtcacgctagaaaacaccgaaaagccaaag
tgtgcagttgatgagccttgcttggatgttatccagagacttgacccatcgcagagacca
ctggacatcacagcacactctcctgatccaaaatgcaggttcttttggaggatgggtgag
cagccgcccttcgagactgagttccctggattgaacgccgcaaacgttgtgccagaagcc
tctcacatcaaggaccgttgggagccagccatgaatcagtggggaacatctatgaagagc
gctgtctccaaacttgccgaaatggctgcagttggtcttgacatgccagctcagttcttc
agtgatgctggaaaatatggacctcaccttcttgctcccacagcttcagatttaaccaag
tatggccagaaggataccatactcgctgggttccataccgacctcaactttctcaccatt
catgggcgctcccgctaccccggtcttcacatttgggctcgcaacaccggaaatcggatt
gcagtaaagattccacctgggaactacttattggtccaggcgggcaaacaactcgagcac
atcaccggtgggctcatcaaggctggtttccatgaagtgatcgtcagcgataagactgtc
gagacgatcgagaagaggaagcgcgaattccctgacaggcctcttgtcaggatctcaagc
accctgttctggcatctgggaagtgacgttgacctgacacctatacccaagcttgcggcg
agagcgaaggaagtcagagagcgccagaaggaactgggaagagacgaagggcgggggtct
gagtacccccctatgaaggttggacaccaagtacaggcagaactgaagcacattgccttg
atgacttga
>Fp76
atggactcaatctcaacagaaccctccatgaacctgcctgtgatcgaccttgatgtctac
ctcaacaatcctgtcaactcggaggccgtacaagaagaatgtcgcaaagcagccggtgcc
cttatcacctacggagcccttgtacttcacgacagccgcgtctcagaaaaagataactca
actttccttgacattcttgaggattactttgcacagcccgtggaaatcctcaagaaggat
gagaagcctgagctcagctatcagattggcgtcacgctagaaaacaccgaaaagccaaag
tgtgcagttgatgagccttgcttggatgttatccagagacttgacccatcgcagagacca
ctggacatcacagcacactctcctgatccaaaatgcaggttcttttggaggatgggtgag
cagccgcccttcgagactgagttccctggattgaacgccgcaaacgttgtgccagaagcc
tctcacatcaaggaccgttgggagccagccatgaatcagtggggaacatctatgaagagc
gctgtctccaaacttgccgaaatggctgcagttggtcttgacatgccagctcagttcttc
agtgatgctggaaaatatggacctcaccttcttgctcccacagcttcagatttaaccaag
tatggccagaaggataccatactcgctgggttccataccgacctcaactttctcaccatt
catgggcgctcccgctaccccggtcttcacatttgggctcgcaacaccggaaatcggatt
gcagtaaagattccacctgggaactacttattggtccaggcgggcaaacaactcgagcac
atcaccggtgggctcatcaaggctggtttccatgaagtgatcgtcagcgataagactgtc
gagacgatcgagaagaggaagcgcgaattccctgacaggcctcttgtcaggatctcaagc
accctgttctggcatctgggaagtgacgttgacctgacacctatacccaagcttgcggcg
agagcgaaggaagtcagagagcgccagaaggaactgggaagagacgaagggcgggggtct
gagtacccccctatgaaggttggacaccaagtacaggcagaactgaagcacattgccttg
atgacttga
>Fp78
atggactcaatctcaacagaaccctccatgaacctgcctgtgatcgaccttgatgtctac
ctcaacaatcctgtcaactcggaggccgtacaagaagaatgtcgcaaagcagccggtgcc
cttatcacctacggagcccttgtacttcacgacagccgcgtctcagaaaaagataactca
actttccttgacattcttgaggattactttgcacagcccgtggaaatcctcaagaaggat
gagaagcctgagctcagctatcagattggcgtcacgctagaaaacaccgaaaagccaaag
tgtgcagttgatgagccttgcttggatgttatccagagacttgacccatcgcagagacca
ctggacatcacagcacactctcctgatccaaaatgcaggttcttttggaggatgggtgag
cagccgcccttcgagactgagttccctggattgaacgccgcaaacgttgtgccagaagcc
tctcacatcaaggaccgttgggagccagccatgaatcagtggggaacatctatgaagagc
gctgtctccaaacttgccgaaatggctgcagttggtcttgacatgccagctcagttcttc
agtgatgctggaaaatatggacctcaccttcttgctcccacagcttcagatttaaccaag
tatggccagaaggataccatactcgctgggttccataccgacctcaactttctcaccatt
catgggcgctcccgctaccccggtcttcacatttgggctcgcaacaccggaaatcggatt
gcagtaaagattccacctgggaactacttattggtccaggcgggcaaacaactcgagcac
atcaccggtgggctcatcaaggctggtttccatgaagtgatcgtcagcgataagactgtc
gagacgatcgagaagaggaagcgcgaattccctgacaggcctcttgtcaggatctcaagc
accctgttctggcatctgggaagtgacgttgacctgacacctatacccaagcttgcggcg
agagcgaaggaagtcagagagcgccagaaggaactgggaagagacgaagggcgggggtct
gagtacccccctatgaaggttggacaccaagtacaggcagaactgaagcacattgccttg
atgacttga
>Fp81
atggactcaatctcaacagaaccctccatgaacctgcctgtgatcgaccttgatgtctac
ctcaacaatcctgtcaactcggaggccgtacaagaagaatgtcgcaaagcagccggtgcc
cttatcacctacggagcccttgtacttcacgacagccgcgtctcagaaaaagataactca
actttccttgacattcttgaggattactttgcacagcccgtggaaatcctcaagaaggat
gagaagcctgagctcagctatcagattggcgtcacgctagaaaacaccgaaaagccaaag
tgtgcagttgatgagccttgcttggatgttatccagagacttgacccatcgcagagacca
ctggacatcacagcacactctcctgatccaaaatgcaggttcttttggaggatgggtgag
cagccgcccttcgagactgagttccctggattgaacgccgcaaacgttgtgccagaagcc
tctcacatcaaggaccgttgggagccagccatgaatcagtggggaacatctatgaagagc
gctgtctccaaacttgccgaaatggctgcagttggtcttgacatgccagctcagttcttc
agtgatgctggaaaatatggacctcaccttcttgctcccacagcttcagatttaaccaag
tatggccagaaggataccatactcgctgggttccataccgacctcaactttctcaccatt
catgggcgctcccgctaccccggtcttcacatttgggctcgcaacaccggaaatcggatt
gcagtaaagattccacctgggaactacttattggtccaggcgggcaaacaactcgagcac
atcaccggtgggctcatcaaggctggtttccatgaagtgatcgtcagcgataagactgtc
gagacgatcgagaagaggaagcgcgaattccctgacaggcctcttgtcaggatctcaagc
accctgttctggcatctgggaagtgacgttgacctgacacctatacccaagcttgcggcg
agagcgaaggaagtcagagagcgccagaaggaactgggaagagacgaagggcgggggtct
gagtacccccctatgaaggttggacaccaagtacaggcagaactgaagcacattgccttg
atgacttga
>Fp84
atggactcaatctcaacagaaccctccatgaacctgcctgtgatcgaccttgatgtctac
ctcaacaatcctgtcaactcggaggccgtacaagaagaatgtcgcaaagcagccggtgcc
cttatcacctacggagcccttgtacttcacgacagccgcgtctcagaaaaagataactca
actttccttgacattcttgaggattactttgcacagcccgtggaaatcctcaagaaggat
gagaagcctgagctcagctatcagattggcgtcacgctagaaaacaccgaaaagccaaag
tgtgcagttgatgagccttgcttggatgttatccagagacttgacccatcgcagagacca
ctggacatcacagcacactctcctgatccaaaatgcaggttcttttggaggatgggtgag
cagccgcccttcgagactgagttccctggattgaacgccgcaaacgttgtgccagaagcc
tctcacatcaaggaccgttgggagccagccatgaatcagtggggaacatctatgaagagc
gctgtctccaaacttgccgaaatggctgcagttggtcttgacatgccagctcagttcttc
agtgatgctggaaaatatggacctcaccttcttgctcccacagcttcagatttaaccaag
tatggccagaaggataccatactcgctgggttccataccgacctcaactttctcaccatt
catgggcgctcccgctaccccggtcttcacatttgggctcgcaacaccggaaatcggatt
gcagtaaagattccacctgggaactacttattggtccaggcgggcaaacaactcgagcac
atcaccggtgggctcatcaaggctggtttccatgaagtgatcgtcagcgataagactgtc
gagacgatcgagaagaggaagcgcgaattccctgacaggcctcttgtcaggatctcaagc
accctgttctggcatctgggaagtgacgttgacctgacacctatacccaagcttgcggcg
agagcgaaggaagtcagagagcgccagaaggaactgggaagagacgaagggcgggggtct
gagtacccccctatgaaggttggacaccaagtacaggcagaactgaagcacattgccttg
atgacttga
>Fp86
atggactcaatctcaacagaaccctccatgaacctgcctgtgatcgaccttgatgtctac
ctcaacaatcctgtcaactcggaggccgtacaagaagaatgtcgcaaagcagccggtgcc
cttatcacctacggagcccttgtacttcacgacagccgcgtctcagaaaaagataactca
actttccttgacattcttgaggattactttgcacagcccgtggaaatcctcaagaaggat
gagaagcctgagctcagctatcagattggcgtcacgctagaaaacaccgaaaagccaaag
tgtgcagttgatgagccttgcttggatgttatccagagacttgacccatcgcagagacca
ctggacatcacagcacactctcctgatccaaaatgcaggttcttttggaggatgggtgag
cagccgcccttcgagactgagttccctggattgaacgccgcaaacgttgtgccagaagcc
tctcacatcaaggaccgttgggagccagccatgaatcagtggggaacatctatgaagagc
gctgtctccaaacttgccgaaatggctgcagttggtcttgacatgccagctcagttcttc
agtgatgctggaaaatatggacctcaccttcttgctcccacagcttcagatttaaccaag
tatggccagaaggataccatactcgctgggttccataccgacctcaactttctcaccatt
catgggcgctcccgctaccccggtcttcacatttgggctcgcaacaccggaaatcggatt
gcagtaaagattccacctgggaactacttattggtccaggcgggcaaacaactcgagcac
atcaccggtgggctcatcaaggctggtttccatgaagtgatcgtcagcgataagactgtc
gagacgatcgagaagaggaagcgcgaattccctgacaggcctcttgtcaggatctcaagc
accctgttctggcatctgggaagtgacgttgacctgacacctatacccaagcttgcggcg
agagcgaaggaagtcagagagcgccagaaggaactgggaagagacgaagggcgggggtct
gagtacccccctatgaaggttggacaccaagtacaggcagaactgaagcacattgccttg
atgacttga
>Fvenenatum.busco
atggattcaatctcagcagaaccctcgatgaacttgcctgtgatcgacctcgatgtctac
ctcaacaatcctgtcgactcggaggccgtacaggaagaatgtcgcaaagcagccagtgcc
cttatcacctacggagcccttgtacttcacgacagccgcgtctcagaaaaagataactca
actttcctcgacattcttgaagattactttgcacagcccgtggaaattctcaagaaggat
gagaagcctgagctaagctatcagattggtgtcaccctagaaaacaccgaaaagccaaag
tgtgcagtcgatgagccttgcttggatgtcatccagagacttgacccatcgcaaagaccc
ctggacatcacagcacactctcctgatccaaaatgcaggttcttttggaggatgggggag
cagccgcctttcgagactgaattccctggattgaacgccgcaaacgttgtgcctgaagcc
tctcacatcaaggaccgttgggaaccggccatgaaccaatggggaacatctatgaagagc
tctgtctccaaacttgcagaaatgactgctgttggccttgacttgccggctcagttcttc
agtgatgctggaaaatatggacctcacctgcttgctcccacagcttcagatttaaccaag
tatggccagaaggataccatcctcgctgggttccataccgacctcaactttctcaccatt
catgggcgctcccgctaccccggtcttcacatttgggctcgcaacactggaaatcggatt
gcagtaaagatcccgcccgggaactacttattagtccaggcgggcaaacagctcgagcac
ataaccggcgggctcatcaaggctggtttccatgaagtaatcgtcaacgataagactatc
gagacaatcgagaggaggaagcgcgaattccctgacaggcctcttgtcaggatttcaagt
accctgttctggcacctgggaagtgacgttgacctgacacctgtacctaagcttgcggcg
agagcgaaggaagtcagggagcgccagaaggaactgggaagtgacgaagggcgggaggct
gagtacccccctatgaaggttggacaccaagtacaggcagaactgaagcacattgcgttg
atgacttga
