# Supplementary material for: Apicidin biosynthesis is linked to accessory chromosomes in Fusarium poae isolates
Source: BMC Genomics. 2021 Aug 4;22:591. doi: 10.1186/s12864-021-07617-y (PMC8340494; doi:10.1186/s12864-021-07617-y)
Supplement: Supplementary file 17 — Additional file 17. Compressed folder containing alignments for each of the 4141 orthologs used in BUSCO analysis. [file 12864_2021_7617_MOESM17_ESM.zip › Fven2_nt_MAFFT/31443at5125_nt.mafft.fasta]

>Fp105
atgtcttccaacggtttcgctcccaacggcctcgccatgcccactggcggcctagctgct
cgacgcggcagccaaaaccccaagcctctcgcggttgatgtcaatagccaacccaaggac
agggactctggtgttcccacccctcgcactagccgctcccaccttctcgctggtcttagg
accgcccccaagtccgctactgctgcttcgttcggccctcagtctcctacgactggccct
cagcagcagtacgcccggaactccatggctggaaatgcctatggcatgggccaggacaag
acttacaacgctcctaagacggcttacccccagtacggttctcaaaacaactacaaccag
tcggtaggtcagcagtacactgttgatcagatcctgtcgcctcctgagctcttggaagag
caggacccaagcttgtacaatcagcttgtggctaccaatctctacctggctcagcagcag
cagcatctccaacagcagctcttgagcgtgcagaatgcgacccagcagttccgacaactc
aacctcagcaaccctcagctcattcaacagcagcatgccctgtacgagcagcagcagcaa
ctacaaaatatgcaacagcagatccagctccgcgctgccctaagccaacagcagcaacag
cagcaacagcaagctcagcaacagcagcagcagcagatctactacttcaaccccatgacc
aacgagtacttcatccctacccaccagcagcaacagcaggtccaagccgcacagctttac
aacgagcagccctccacccccggtttcagtgggtttcagcaacatctccagcaacaccac
cagagcacaccctcggtgcaggtttcgcctcctgctgaatcacagcccttctctttccgc
agcaactcaccacccaagcggtacgagtctcctgtggaggtgactcctcttcctcctccc
tcagccaatgccttccgacgtggtcataagaaggcctcttctctggctcccgttaacagc
gctatcgctgctgccatgtcgtccgacgctgctcctaggtctgctggtcccaagacctcc
actttccccatgacccccatgactggtggatatggacctggtcaggctcgtgctggagag
catcctattcgccaacctcgtggtcctccttctcttgacgagctcaagcagaagcccacc
tcgaagtatgagggaagcaagaacttttccgcccgcactcgtcgttctgctgtctccaac
ctcgtccgtgccggtctagagcgtcgcaagggcactggcagctcttgtggtagcatgagc
ccagtttccgagactgctgaggagtcatcaactcctattactgataacgagtctgactct
ggccgcagcggatccggcagcctcgcaggtgacatggaatgccctagctcacgcacatct
gccagtggaagctggggtgctattggctctgaccgtcccagctcacgccagaagacgcgc
aagagtgtcgacagcatggagagtgtcagctccaacggcgagagtgagagcaactctttc
gctgatgtgtttaagaacggcgctctgcgagctgccaaggcacaagattcg---gacaac
cagcgcaaggcacacaggcgggttttcaccaagagcactccttctgcttaa
>Fp108
atgtcttccaacggtttcgctcccaacggcctcgccatgcccactggcggcctagctgct
cgacgcggcagccaaaaccccaagcctctcgcggttgatgtcaatagccaacccaaggac
agggactctggtgttcccacccctcgcactagccgctcccaccttctcgctggtcttagg
accgcccccaagtccgctactgctgcttcgttcggccctcagtctcctacgactggccct
cagcagcagtacgcccggaactccatggctggaaatgcctatggcatgggccaggacaag
acttacaacgctcctaagacggcttacccccagtacggttctcaaaacaactacaaccag
tcggtaggtcagcagtacactgttgatcagatcctgtcgcctcctgagctcttggaagag
caggacccaagcttgtacaatcagcttgtggctaccaatctctacctggctcagcagcag
cagcatctccaacagcagctcttgagcgtgcagaatgcgacccagcagttccgacaactc
aacctcagcaaccctcagctcattcaacagcagcatgccctgtacgagcagcagcagcaa
ctacaaaatatgcaacagcagatccagctccgcgctgccctaagccaacagcagcaacag
cagcaacagcaagctcagcaacagcagcagcagcagatctactacttcaaccccatgacc
aacgagtacttcatccctacccaccagcagcaacagcaggtccaagccgcacagctttac
aacgagcagccctccacccccggtttcagtgggtttcagcaacatctccagcaacaccac
cagagcacaccctcggtgcaggtttcgcctcctgctgaatcacagcccttctctttccgc
agcaactcaccacccaagcggtacgagtctcctgtggaggtgactcctcttcctcctccc
tcagccaatgccttccgacgtggtcataagaaggcctcttctctggctcccgttaacagc
gctatcgctgctgccatgtcgtccgacgctgctcctaggtctgctggtcccaagacctcc
actttccccatgacccccatgactggtggatatggacctggtcaggctcgtgctggagag
catcctattcgccaacctcgtggtcctccttctcttgacgagctcaagcagaagcccacc
tcgaagtatgagggaagcaagaacttttccgcccgcactcgtcgttctgctgtctccaac
ctcgtccgtgccggtctagagcgtcgcaagggcactggcagctcttgtggtagcatgagc
ccagtttccgagactgctgaggagtcatcaactcctattactgataacgagtctgactct
ggccgcagcggatccggcagcctcgcaggtgacatggaatgccctagctcacgcacatct
gccagtggaagctggggtgctattggctctgaccgtcccagctcacgccagaagacgcgc
aagagtgtcgacagcatggagagtgtcagctccaacggcgagagtgagagcaactctttc
gctgatgtgtttaagaacggcgctctgcgagctgccaaggcacaagattcg---gacaac
cagcgcaaggcacacaggcgggttttcaccaagagcactccttctgcttaa
>Fp118
atgtcttccaacggtttcgctcccaacggcctcgccatgcccactggcggcctagctgct
cgacgcggcagccaaaaccccaagcctctcgcggttgatgtcaatagccaacccaaggac
agggactctggtgttcccacccctcgcactagccgctcccaccttctcgctggtcttagg
accgcccccaagtccgctactgctgcttcgttcggccctcagtctcctacgactggccct
cagcagcagtacgcccggaactccatggctggaaatgcctatggcatgggccaggacaag
acttacaacgctcctaagacggcttacccccagtacggttctcaaaacaactacaaccag
tcggtaggtcagcagtacactgttgatcagatcctgtcgcctcctgagctcttggaagag
caggacccaagcttgtacaatcagcttgtggctaccaatctctacctggctcagcagcag
cagcatctccaacagcagctcttgagcgtgcagaatgcgacccagcagttccgacaactc
aacctcagcaaccctcagctcattcaacagcagcatgccctgtacgagcagcagcagcaa
ctacaaaatatgcaacagcagatccagctccgcgctgccctaagccaacagcagcaacag
cagcaacagcaagctcagcaacagcagcagcagcagatctactacttcaaccccatgacc
aacgagtacttcatccctacccaccagcagcaacagcaggtccaagccgcacagctttac
aacgagcagccctccacccccggtttcagtgggtttcagcaacatctccagcaacaccac
cagagcacaccctcggtgcaggtttcgcctcctgctgaatcacagcccttctctttccgc
agcaactcaccacccaagcggtacgagtctcctgtggaggtgactcctcttcctcctccc
tcagccaatgccttccgacgtggtcataagaaggcctcttctctggctcccgttaacagc
gctatcgctgctgccatgtcgtccgacgctgctcctaggtctgctggtcccaagacctcc
actttccccatgacccccatgactggtggatatggacctggtcaggctcgtgctggagag
catcctattcgccaacctcgtggtcctccttctcttgacgagctcaagcagaagcccacc
tcgaagtatgagggaagcaagaacttttccgcccgcactcgtcgttctgctgtctccaac
ctcgtccgtgccggtctagagcgtcgcaagggcactggcagctcttgtggtagcatgagc
ccagtttccgagactgctgaggagtcatcaactcctattactgataacgagtctgactct
ggccgcagcggatccggcagcctcgcaggtgacatggaatgccctagctcacgcacatct
gccagtggaagctggggtgctattggctctgaccgtcccagctcacgccagaagacgcgc
aagagtgtcgacagcatggagagtgtcagctccaacggcgagagtgagagcaactctttc
gctgatgtgtttaagaacggcgctctgcgagctgccaaggcacaagattcg---gacaac
cagcgcaaggcacacaggcgggttttcaccaagagcactccttctgcttaa
>Fp122
atgtcttccaacggtttcgctcccaacggcctcgccatgcccactggcggcctagctgct
cgacgcggcagccaaaaccccaagcctctcgcggttgatgtcaatagccaacccaaggac
agggactctggtgttcccacccctcgcactagccgctcccaccttctcgctggtcttagg
accgcccccaagtccgctactgctgcttcgttcggccctcagtctcctacgactggccct
cagcagcagtacgcccggaactccatggctggaaatgcctatggcatgggccaggacaag
acttacaacgctcctaagacggcttacccccagtacggttctcaaaacaactacaaccag
tcggtaggtcagcagtacactgttgatcagatcctgtcgcctcctgagctcttggaagag
caggacccaagcttgtacaatcagcttgtggctaccaatctctacctggctcagcagcag
cagcatctccaacagcagctcttgagcgtgcagaatgcgacccagcagttccgacaactc
aacctcagcaaccctcagctcattcaacagcagcatgccctgtacgagcagcagcagcaa
ctacaaaatatgcaacagcagatccagctccgcgctgccctaagc---------caacag
cagcaacagcaagctcagcaacagcagcagcagcagatctactacttcaaccccatgacc
aacgagtacttcatccctacccaccagcagcaacagcaggtccaagccgcacagctttac
aacgagcagccctccacccccggtttcagtgggtttcagcaacatctccagcaacaccac
cagagcacaccctcggtgcaggtttcgcctcctgctgaatcacagcccttctctttccgc
agcaactcaccacccaagcggtacgagtctcctgtggaggtgactcctcttcctcctccc
tcagccaatgccttccgccgtggtcataagaaggcctcttctctggctcccgttaacagc
gctatcgctgctgccatgtcgtccgacgctgctcctaggtctgctggtcccaagacctcc
actttccccatgacccccatgactggtggatatggacctggtcaggctcgtgctggagag
catcctattcgccaacctcgtggtcctccttctcttgacgagctcaagcagaagcccacc
tcgaagtatgagggaagcaagaacttttccgcccgcactcgtcgttctgctgtctccaac
ctcgtccgtgccggtctagagcgtcgtaagggcactggcagctcttgtggtagcatgagc
ccagtttccgagactgctgaggagtcatcaactcctattactgataacgagtctgactct
ggccgcagcggatccggcagcctcgcaggtgacatggaatgccctagctcacgcacatct
gccagtggaagctggggtgctatcggctctgaccgtcccagctcacgccagaagacgcgc
aagagtgtcgacagcattgagagtgtcagttccaacggcgagagtgagagcaactctttc
gctgatgtgtttaagaacggcgctctgcgagctgccaaggcacaagattcg---gacaac
cagcgcaaggcacacaggcgggttttcaccaagagcactccttctgcttaa
>Fp125
atgtcttccaacggtttcgctcccaacggcctcgccatgcccactggcggcctagctgct
cgacgcggcagccaaaaccccaagcctctcgcggttgatgtcaatagccaacccaaggac
agggactctggtgttcccacccctcgcactagccgctcccaccttctcgctggtcttagg
accgcccccaagtccgctactgctgcttcgttcggccctcagtctcctacgactggccct
cagcagcagtacgcccggaactccatggctggaaatgcctatggcatgggccaggacaag
acttacaacgctcctaagacggcttacccccagtacggttctcaaaacaactacaaccag
tcggtaggtcagcagtacactgttgatcagatcctgtcgcctcctgagctcttggaagag
caggacccaagcttgtacaatcagcttgtggctaccaatctctacctggctcagcagcag
cagcatctccaacagcagctcttgagcgtgcagaatgcgacccagcagttccgacaactc
aacctcagcaaccctcagctcattcaacagcagcatgccctgtacgagcagcagcagcaa
ctacaaaatatgcaacagcagatccagctccgcgctgccctaagc---------caacag
cagcaacagcaagctcagcaacagcagcagcagcagatctactacttcaaccccatgacc
aacgagtacttcatccctacccaccagcagcaacagcaggtccaagccgcacagctttac
aacgagcagccctccacccccggtttcagtgggtttcagcaacatctccagcaacaccac
cagagcacaccctcggtgcaggtttcgcctcctgctgaatcacagcccttctctttccgc
agcaactcaccacccaagcggtacgagtctcctgtggaggtgactcctcttcctcctccc
tcagccaatgccttccgccgtggtcataagaaggcctcttctctggctcccgttaacagc
gctatcgctgctgccatgtcgtccgacgctgctcctaggtctgctggtcccaagacctcc
actttccccatgacccccatgactggtggatatggacctggtcaggctcgtgctggagag
catcctattcgccaacctcgtggtcctccttctcttgacgagctcaagcagaagcccacc
tcgaagtatgagggaagcaagaacttttccgcccgcactcgtcgttctgctgtctccaac
ctcgtccgtgccggtctagagcgtcgtaagggcactggcagctcttgtggtagcatgagc
ccagtttccgagactgctgaggagtcatcaactcctattactgataacgagtctgactct
ggccgcagcggatccggcagcctcgcaggtgacatggaatgccctagctcacgcacatct
gccagtggaagctggggtgctatcggctctgaccgtcccagctcacgccagaagacgcgc
aagagtgtcgacagcattgagagtgtcagttccaacggcgagagtgagagcaactctttc
gctgatgtgtttaagaacggcgctctgcgagctgccaaggcacaagattcg---gacaac
cagcgcaaggcacacaggcgggttttcaccaagagcactccttctgcttaa
>Fp13r
atgtcttccaacggtttcgctcccaacggcctcgccatgcccactggcggcctagctgct
cgacgcggcagccaaaaccccaagcctctcgcggttgatgtcaatagccaacccaaggac
agggactctggtgttcccacccctcgcactagccgctcccaccttctcgctggtcttagg
accgcccccaagtccgctactgctgcttcgttcggccctcagtctcctacgactggccct
cagcagcagtacgcccggaactccatggctggaaatgcctatggcatgggccaggacaag
acttacaacgctcctaagacggcttacccccagtacggttctcaaaacaactacaaccag
tcggtaggtcagcagtacactgttgatcagatcctgtcgcctcctgagctcttggaagag
caggacccaagcttgtacaatcagcttgtggctaccaatctctacctggctcagcagcag
cagcatctccaacagcagctcttgagcgtgcagaatgcgacccagcagttccgacaactc
aacctcagcaaccctcagctcattcaacagcagcatgccctgtacgagcagcagcagcaa
ctacaaaatatgcaacagcagatccagctccgcgctgccctaagc---------caacag
cagcaacagcaagctcagcaacagcagcagcagcagatctactacttcaaccccatgacc
aacgagtacttcatccctacccaccagcagcaacagcaggtccaagccgcacagctttac
aacgagcagccctccacccccggtttcagtgggtttcagcaacatctccagcaacaccac
cagagcacaccctcggtgcaggtttcgcctcctgctgaatcacagcccttctctttccgc
agcaactcaccacccaagcggtacgagtctcctgtggaggtgactcctcttcctcctccc
tcagccaatgccttccgccgtggtcataagaaggtctcttctctggctcccgttaacagc
gctatcgctgctgccatgtcgtccgacgctgctcctaggtctgctggtcccaagacctcc
actttccccatgacccccatgactggtggatatggacctggtcaggctcgtgctggagag
catcctattcgccaacctcgtggtcctccttctcttgacgagctcaagcagaagcccacc
tcgaagtatgagggaagcaagaacttttccgcccgcactcgtcgttctgctgtctccaac
ctcgtccgtgccggtctagagcgtcgtaagggcactggcagctcttgtggtagcatgagc
ccagtttccgagactgctgaggagtcatcaactcctattactgataacgagtctgactct
ggccgcagcggatccggcagcctcgcaggtgacatggaatgccctagctcacgcacatct
gccagtggaagctggggtgctatcggctctgaccgtcccagctcacgccagaagacgcgc
aagagtgtcgacagcattgagagtgtcagttccaacggcgagagtgagagcaactctttc
gctgatgtgtttaagaacggcgctctgcgagctgccaaggcacaagattcg---gacaac
cagcgcaaggcacacaggcgggttttcaccaagagcactccttctgcttaa
>Fp144
atgtcttccaacggtttcgctcccaacggcctcgccatgcccactggcggcctagctgct
cgacgcggcagccaaaaccccaagcctctcgcggttgatgtcaatagccaacccaaggac
agggactctggtgttcccacccctcgcactagccgctcccaccttctcgctggtcttagg
accgcccccaagtccgctactgctgcttcgttcggccctcagtctcctacgactggccct
cagcagcagtacgcccggaactccatggctggaaatgcctatggcatgggccaggacaag
acttacaacgctcctaagacggcttacccccagtacggttctcaaaacaactacaaccag
tcggtaggtcagcagtacactgttgatcagatcctgtcgcctcctgagctcttggaagag
caggacccaagcttgtacaatcagcttgtggctaccaatctctacctggctcagcagcag
cagcatctccaacagcagctcttgagcgtgcagaatgcgacccagcagttccgacaactc
aacctcagcaaccctcagctcattcaacagcagcatgccctgtacgagcagcagcagcaa
ctacaaaatatgcaacagcagatccagctccgcgctgccctaagc---------caacag
cagcaacagcaagctcagcaacagcagcagcagcagatctactacttcaaccccatgacc
aacgagtacttcatccctacccaccagcagcaacagcaggtccaagccgcacagctttac
aacgagcagccctccacccccggtttcagtgggtttcagcaacatctccagcaacaccac
cagagcacaccctcggtgcaggtttcgcctcctgctgaatcacagcccttctctttccgc
agcaactcaccacccaagcggtacgagtctcctgtggaggtgactcctcttcctcctccc
tcagccaatgccttccgccgtggtcataagaaggcctcttctctggctcccgttaacagc
gctatcgctgctgccatgtcgtccgacgctgctcctaggtctgctggtcccaagacctcc
actttccccatgacccccatgactggtggatatggacctggtcaggctcgtgctggagag
catcctattcgccaacctcgtggtcctccttctcttgacgagctcaagcagaagcccacc
tcgaagtatgagggaagcaagaacttttccgcccgcactcgtcgttctgctgtctccaac
ctcgtccgtgccggtctagagcgtcgtaagggcactggcagctcttgtggtagcatgagc
ccagtttccgagactgctgaggagtcatcaactcctattactgataacgagtctgactct
ggccgcagcggatccggcagcctcgcaggtgacatggaatgccctagctcacgcacatct
gccagtggaagctggggtgctatcggctctgaccgtcccagctcacgccagaagacgcgc
aagagtgtcgacagcattgagagtgtcagttccaacggcgagagtgagagcaactctttc
gctgatgtgtttaagaacggcgctctgcgagctgccaaggcacaagattcg---gacaac
cagcgcaaggcacacaggcgggttttcaccaagagcactccttctgcttaa
>Fp146
atgtcttccaacggtttcgctcccaacggcctcgccatgcccactggcggcctagctgct
cgacgcggcagccaaaaccccaagcctctcgcggttgatgtcaatagccaacccaaggac
agggactctggtgttcccacccctcgcactagccgctcccaccttctcgctggtcttagg
accgcccccaagtccgctactgctgcttcgttcggccctcagtctcctacgactggccct
cagcagcagtacgcccggaactccatggctggaaatgcctatggcatgggccaggacaag
acttacaacgctcctaagacggcttacccccagtacggttctcaaaacaactacaaccag
tcggtaggtcagcagtacactgttgatcagatcctgtcgcctcctgagctcttggaagag
caggacccaagcttgtacaatcagcttgtggctaccaatctctacctggctcagcagcag
cagcatctccaacagcagctcttgagcgtgcagaatgcgacccagcagttccgacaactc
aacctcagcaaccctcagctcattcaacagcagcatgccctgtacgagcagcagcagcaa
ctacaaaatatgcaacagcagatccagctccgcgctgccctaagc---------caacag
cagcaacagcaagctcagcaacagcagcagcagcagatctactacttcaaccccatgacc
aacgagtacttcatccctacccaccagcagcaacagcaggtccaagccgcacagctttac
aacgagcagccctccacccccggtttcagtgggtttcagcaacatctccagcaacaccac
cagagcacaccctcggtgcaggtttcgcctcctgctgaatcacagcccttctctttccgc
agcaactcaccacccaagcggtacgagtctcctgtggaggtgactcctcttcctcctccc
tcagccaatgccttccgccgtggtcataagaaggtctcttctctggctcccgttaacagc
gctatcgctgctgccatgtcgtccgacgctgctcctaggtctgctggtcccaagacctcc
actttccccatgacccccatgactggtggatatggacctggtcaggctcgtgctggagag
catcctattcgccaacctcgtggtcctccttctcttgacgagctcaagcagaagcccacc
tcgaagtatgagggaagcaagaacttttccgcccgcactcgtcgttctgctgtctccaac
ctcgtccgtgccggtctagagcgtcgtaagggcactggcagctcttgtggtagcatgagc
ccagtttccgagactgctgaggagtcatcaactcctattactgataacgagtctgactct
ggccgcagcggatccggcagcctcgcaggtgacatggaatgccctagctcacgcacatct
gccagtggaagctggggtgctatcggctctgaccgtcccagctcacgccagaagacgcgc
aagagtgtcgacagcattgagagtgtcagttccaacggcgagagtgagagcaactctttc
gctgatgtgtttaagaacggcgctctgcgagctgccaaggcacaagattcg---gacaac
cagcgcaaggcacacaggcgggttttcaccaagagcactccttctgcttaa
>Fp155
atgtcttccaacggtttcgctcccaacggcctcgccatgcccactggcggcctagctgct
cgacgcggcagccaaaaccccaagcctctcgcggttgatgtcaatagccaacccaaggac
agggactctggtgttcccacccctcgcactagccgctcccaccttctcgctggtcttagg
accgcccccaagtccgctactgctgcttcgttcggccctcagtctcctacgactggccct
cagcagcagtacgcccggaactccatggctggaaatgcctatggcatgggccaggacaag
acttacaacgctcctaagacggcttacccccagtacggttctcaaaacaactacaaccag
tcggtaggtcagcagtacactgttgatcagatcctgtcgcctcctgagctcttggaagag
caggacccaagcttgtacaatcagcttgtggctaccaatctctacctggctcagcagcag
cagcatctccaacagcagctcttgagcgtgcagaatgcgacccagcagttccgacaactc
aacctcagcaaccctcagctcattcaacagcagcatgccctgtacgagcagcagcagcaa
ctacaaaatatgcaacagcagatccagctccgcgctgccctaagccaacagcagcaacag
cagcaacagcaagctcagcaacagcagcagcagcagatctactacttcaaccccatgacc
aacgagtacttcatccctacccaccagcagcaacagcaggtccaagccgcacagctttac
aacgagcagccctccacccccggtttcagtgggtttcagcaacatctccagcaacaccac
cagagcacaccctcggtgcaggtttcgcctcctgctgaatcacagcccttctctttccgc
agcaactcaccacccaagcggtacgagtctcctgtggaggtgactcctcttcctcctccc
tcagccaatgccttccgacgtggtcataagaaggcctcttctctggctcccgttaacagc
gctatcgctgctgccatgtcgtccgacgctgctcctaggtctgctggtcccaagacctcc
actttccccatgacccccatgactggtggatatggacctggtcaggctcgtgctggagag
catcctattcgccaacctcgtggtcctccttctcttgacgagctcaagcagaagcccacc
tcgaagtatgagggaagcaagaacttttccgcccgcactcgtcgttctgctgtctccaac
ctcgtccgtgccggtctagagcgtcgcaagggcactggcagctcttgtggtagcatgagc
ccagtttccgagactgctgaggagtcatcaactcctattactgataacgagtctgactct
ggccgcagcggatccggcagcctcgcaggtgacatggaatgccctagctcacgcacatct
gccagtggaagctggggtgctattggctctgaccgtcccagctcacgccagaagacgcgc
aagagtgtcgacagcatggagagtgtcagctccaacggcgagagtgagagcaactctttc
gctgatgtgtttaagaacggcgctctgcgagctgccaaggcacaagattcg---gacaac
cagcgcaaggcacacaggcgggttttcaccaagagcactccttctgcttaa
>Fp157
atgtcttccaacggtttcgctcccaacggcctcgccatgcccactggcggcctagctgct
cgacgcggcagccaaaaccccaagcctctcgcggttgatgtcaatagccaacccaaggac
agggactctggtgttcccacccctcgcactagccgctcccaccttctcgctggtcttagg
accgcccccaagtccgctactgctgcttcgttcggccctcagtctcctacgactggccct
cagcagcagtacgcccggaactccatggctggaaatgcctatggcatgggccaggacaag
acttacaacgctcctaagacggcttacccccagtacggttctcaaaacaactacaaccag
tcggtaggtcagcagtacactgttgatcagatcctgtcgcctcctgagctcttggaagag
caggacccaagcttgtacaatcagcttgtggctaccaatctctacctggctcagcagcag
cagcatctccaacagcagctcttgagcgtgcagaatgcgacccagcagttccgacaactc
aacctcagcaaccctcagctcattcaacagcagcatgccctgtacgagcagcagcagcaa
ctacaaaatatgcaacagcagatccagctccgcgctgccctaagc---------caacag
cagcaacagcaagctcagcaacagcagcagcagcagatctactacttcaaccccatgacc
aacgagtacttcatccctacccaccagcagcaacagcaggtccaagccgcacagctttac
aacgagcagccctccacccccggtttcagtgggtttcagcaacatctccagcaacaccac
cagagcacaccctcggtgcaggtttcgcctcctgctgaatcacagcccttctctttccgc
agcaactcaccacccaagcggtacgagtctcctgtggaggtgactcctcttcctcctccc
tcagccaatgccttccgccgtggtcataagaaggtctcttctctggctcccgttaacagc
gctatcgctgctgccatgtcgtccgacgctgctcctaggtctgctggtcccaagacctcc
actttccccatgacccccatgactggtggatatggacctggtcaggctcgtgctggagag
catcctattcgccaacctcgtggtcctccttctcttgacgagctcaagcagaagcccacc
tcgaagtatgagggaagcaagaacttttccgcccgcactcgtcgttctgctgtctccaac
ctcgtccgtgccggtctagagcgtcgtaagggcactggcagctcttgtggtagcatgagc
ccagtttccgagactgctgaggagtcatcaactcctattactgataacgagtctgactct
ggccgcagcggatccggcagcctcgcaggtgacatggaatgccctagctcacgcacatct
gccagtggaagctggggtgctatcggctctgaccgtcccagctcacgccagaagacgcgc
aagagtgtcgacagcattgagagtgtcagttccaacggcgagagtgagagcaactctttc
gctgatgtgtttaagaacggcgctctgcgagctgccaaggcacaagattcg---gacaac
cagcgcaaggcacacaggcgggttttcaccaagagcactccttctgcttaa
>Fp16r
atgtcttccaacggtttcgctcccaacggcctcgccatgcccactggcggcctagctgct
cgacgcggcagccaaaaccccaagcctctcgcggttgatgtcaatagccaacccaaggac
agggactctggtgttcccacccctcgcactagccgctcccaccttctcgctggtcttagg
accgcccccaagtccgctactgctgcttcgttcggccctcagtctcctacgactggccct
cagcagcagtacgcccggaactccatggctggaaatgcctatggcatgggccaggacaag
acttacaacgctcctaagacggcttacccccagtacggttctcaaaacaactacaaccag
tcggtaggtcagcagtacactgttgatcagatcctgtcgcctcctgagctcttggaagag
caggacccaagcttgtacaatcagcttgtggctaccaatctctacctggctcagcagcag
cagcatctccaacagcagctcttgagcgtgcagaatgcgacccagcagttccgacaactc
aacctcagcaaccctcagctcattcaacagcagcatgccctgtacgagcagcagcagcaa
ctacaaaatatgcaacagcagatccagctccgcgctgccctaagc---------caacag
cagcaacagcaagctcagcaacagcagcagcagcagatctactacttcaaccccatgacc
aacgagtacttcatccctacccaccagcagcaacagcaggtccaagccgcacagctttac
aacgagcagccctccacccccggtttcagtgggtttcagcaacatctccagcaacaccac
cagagcacaccctcggtgcaggtttcgcctcctgctgaatcacagcccttctctttccgc
agcaactcaccacccaagcggtacgagtctcctgtggaggtgactcctcttcctcctccc
tcagccaatgccttccgccgtggtcataagaaggcctcttctctggctcccgttaacagc
gctatcgctgctgccatgtcgtccgacgctgctcctaggtctgctggtcccaagacctcc
actttccccatgacccccatgactggtggatatggacctggtcaggctcgtgctggagag
catcctattcgccaacctcgtggtcctccttctcttgacgagctcaagcagaagcccacc
tcgaagtatgagggaagcaagaacttttccgcccgcactcgtcgttctgctgtctccaac
ctcgtccgtgccggtctagagcgtcgtaagggcactggcagctcttgtggtagcatgagc
ccagtttccgagactgctgaggagtcatcaactcctattactgataacgagtctgactct
ggccgcagcggatccggcagcctcgcaggtgacatggaatgccctagctcacgcacatct
gccagtggaagctggggtgctatcggctctgaccgtcccagctcacgccagaagacgcgc
aagagtgtcgacagcattgagagtgtcagttccaacggcgagagtgagagcaactctttc
gctgatgtgtttaagaacggcgctctgcgagctgccaaggcacaagattcg---gacaac
cagcgcaaggcacacaggcgggttttcaccaagagcactccttctgcttaa
>Fp1r
atgtcttccaacggtttcgctcccaacggcctcgccatgcccactggcggcctagctgct
cgacgcggcagccaaaaccccaagcctctcgcggttgatgtcaatagccaacccaaggac
agggactctggtgttcccacccctcgcactagccgctcccaccttctcgctggtcttagg
accgcccccaagtccgctactgctgcttcgttcggccctcagtctcctacgactggccct
cagcagcagtacgcccggaactccatggctggaaatgcctatggcatgggccaggacaag
acttacaacgctcctaagacggcttacccccagtacggttctcaaaacaactacaaccag
tcggtaggtcagcagtacactgttgatcagatcctgtcgcctcctgagctcttggaagag
caggacccaagcttgtacaatcagcttgtggctaccaatctctacctggctcagcagcag
cagcatctccaacagcagctcttgagcgtgcagaatgcgacccagcagttccgacaactc
aacctcagcaaccctcagctcattcaacagcagcatgccctgtacgagcagcagcagcaa
ctacaaaatatgcaacagcagatccagctccgcgctgccctaagc---------caacag
cagcaacagcaagctcagcaacagcagcagcagcagatctactacttcaaccccatgacc
aacgagtacttcatccctacccaccagcagcaacagcaggtccaagccgcacagctttac
aacgagcagccctccacccccggtttcagtgggtttcagcaacatctccagcaacaccac
cagagcacaccctcggtgcaggtttcgcctcctgctgaatcacagcccttctctttccgc
agcaactcaccacccaagcggtacgagtctcctgtggaggtgactcctcttcctcctccc
tcagccaatgccttccgccgtggtcataagaaggtctcttctctggctcccgttaacagc
gctatcgctgctgccatgtcgtccgacgctgctcctaggtctgctggtcccaagacctcc
actttccccatgacccccatgactggtggatatggacctggtcaggctcgtgctggagag
catcctattcgccaacctcgtggtcctccttctcttgacgagctcaagcagaagcccacc
tcgaagtatgagggaagcaagaacttttccgcccgcactcgtcgttctgctgtctccaac
ctcgtccgtgccggtctagagcgtcgtaagggcactggcagctcttgtggtagcatgagc
ccagtttccgagactgctgaggagtcatcaactcctattactgataacgagtctgactct
ggccgcagcggatccggcagcctcgcaggtgacatggaatgccctagctcacgcacatct
gccagtggaagctggggtgctatcggctctgaccgtcccagctcacgccagaagacgcgc
aagagtgtcgacagcattgagagtgtcagttccaacggcgagagtgagagcaactctttc
gctgatgtgtttaagaacggcgctctgcgagctgccaaggcacaagattcg---gacaac
cagcgcaaggcacacaggcgggttttcaccaagagcactccttctgcttaa
>Fp21r
atgtcttccaacggtttcgctcccaacggcctcgccatgcccactggcggcctagctgct
cgacgcggcagccaaaaccccaagcctctcgcggttgatgtcaatagccaacccaaggac
agggactctggtgttcccacccctcgcactagccgctcccaccttctcgctggtcttagg
accgcccccaagtccgctactgctgcttcgttcggccctcagtctcctacgactggccct
cagcagcagtacgcccggaactccatggctggaaatgcctatggcatgggccaggacaag
acttacaacgctcctaagacggcttacccccagtacggttctcaaaacaactacaaccag
tcggtaggtcagcagtacactgttgatcagatcctgtcgcctcctgagctcttggaagag
caggacccaagcttgtacaatcagcttgtggctaccaatctctacctggctcagcagcag
cagcatctccaacagcagctcttgagcgtgcagaatgcgacccagcagttccgacaactc
aacctcagcaaccctcagctcattcaacagcagcatgccctgtacgagcagcagcagcaa
ctacaaaatatgcaacagcagatccagctccgcgctgccctaagc---------caacag
cagcaacagcaagctcagcaacagcagcagcagcagatctactacttcaaccccatgacc
aacgagtacttcatccctacccaccagcagcaacagcaggtccaagccgcacagctttac
aacgagcagccctccacccccggtttcagtgggtttcagcaacatctccagcaacaccac
cagagcacaccctcggtgcaggtttcgcctcctgctgaatcacagcccttctctttccgc
agcaactcaccacccaagcggtacgagtctcctgtggaggtgactcctcttcctcctccc
tcagccaatgccttccgccgtggtcataagaaggtctcttctctggctcccgttaacagc
gctatcgctgctgccatgtcgtccgacgctgctcctaggtctgctggtcccaagacctcc
actttccccatgacccccatgactggtggatatggacctggtcaggctcgtgctggagag
catcctattcgccaacctcgtggtcctccttctcttgacgagctcaagcagaagcccacc
tcgaagtatgagggaagcaagaacttttccgcccgcactcgtcgttctgctgtctccaac
ctcgtccgtgccggtctagagcgtcgtaagggcactggcagctcttgtggtagcatgagc
ccagtttccgagactgctgaggagtcatcaactcctattactgataacgagtctgactct
ggccgcagcggatccggcagcctcgcaggtgacatggaatgccctagctcacgcacatct
gccagtggaagctggggtgctatcggctctgaccgtcccagctcacgccagaagacgcgc
aagagtgtcgacagcattgagagtgtcagttccaacggcgagagtgagagcaactctttc
gctgatgtgtttaagaacggcgctctgcgagctgccaaggcacaagattcg---gacaac
cagcgcaaggcacacaggcgggttttcaccaagagcactccttctgcttaa
>Fp24r
atgtcttccaacggtttcgctcccaacggcctcgccatgcccactggcggcctagctgct
cgacgcggcagccaaaaccccaagcctctcgcggttgatgtcaatagccaacccaaggac
agggactctggtgttcccacccctcgcactagccgctcccaccttctcgctggtcttagg
accgcccccaagtccgctactgctgcttcgttcggccctcagtctcctacgactggccct
cagcagcagtacgcccggaactccatggctggaaatgcctatggcatgggccaggacaag
acttacaacgctcctaagacggcttacccccagtacggttctcaaaacaactacaaccag
tcggtaggtcagcagtacactgttgatcagatcctgtcgcctcctgagctcttggaagag
caggacccaagcttgtacaatcagcttgtggctaccaatctctacctggctcagcagcag
cagcatctccaacagcagctcttgagcgtgcagaatgcgacccagcagttccgacaactc
aacctcagcaaccctcagctcattcaacagcagcatgccctgtacgagcagcagcagcaa
ctacaaaatatgcaacagcagatccagctccgcgctgccctaagc---------caacag
cagcaacagcaagctcagcaacagcagcagcagcagatctactacttcaaccccatgacc
aacgagtacttcatccctacccaccagcagcaacagcaggtccaagccgcacagctttac
aacgagcagccctccacccccggtttcagtgggtttcagcaacatctccagcaacaccac
cagagcacaccctcggtgcaggtttcgcctcctgctgaatcacagcccttctctttccgc
agcaactcaccacccaagcggtacgagtctcctgtggaggtgactcctcttcctcctccc
tcagccaatgccttccgccgtggtcataagaaggcctcttctctggctcccgttaacagc
gctatcgctgctgccatgtcgtccgacgctgctcctaggtctgctggtcccaagacctcc
actttccccatgacccccatgactggtggatatggacctggtcaggctcgtgctggagag
catcctattcgccaacctcgtggtcctccttctcttgacgagctcaagcagaagcccacc
tcgaagtatgagggaagcaagaacttttccgcccgcactcgtcgttctgctgtctccaac
ctcgtccgtgccggtctagagcgtcgtaagggcactggcagctcttgtggtagcatgagc
ccagtttccgagactgctgaggagtcatcaactcctattactgataacgagtctgactct
ggccgcagcggatccggcagcctcgcaggtgacatggaatgccctagctcacgcacatct
gccagtggaagctggggtgctatcggctctgaccgtcccagctcacgccagaagacgcgc
aagagtgtcgacagcattgagagtgtcagttccaacggcgagagtgagagcaactctttc
gctgatgtgtttaagaacggcgctctgcgagctgccaaggcacaagattcg---gacaac
cagcgcaaggcacacaggcgggttttcaccaagagcactccttctgcttaa
>Fp2516
atgtcttccaacggtttcgctcccaacggcctcgccatgcccactggcggcctagctgct
cgacgcggcagccaaaaccccaagcctctcgcggttgatgtcaatagccaacccaaggac
agggactctggtgttcccacccctcgcactagccgctcccaccttctcgctggtcttagg
accgcccccaagtccgctactgctgcttcgttcggccctcagtctcctacgactggccct
cagcagcagtacgcccggaactccatggctggaaatgcctatggcatgggccaggacaag
acttacaacgctcctaagacggcttacccccagtacggttctcaaaacaactacaaccag
tcggtaggtcagcagtacactgttgatcagatcctgtcgcctcctgagctcttggaagag
caggacccaagcttgtacaatcagcttgtggctaccaatctctacctggctcagcagcag
cagcatctccaacagcagctcttgagcgtgcagaatgcgacccagcagttccgacaactc
aacctcagcaaccctcagctcattcaacagcagcatgccctgtacgagcagcagcagcaa
ctacaaaatatgcaacagcagatccagctccgcgctgccctaagc---------caacag
cagcaacagcaagctcagcaacagcagcaacagcagatctactacttcaaccccatgacc
aacgagtacttcatccctacccaccagcagcaacagcaggtccaagccgcacagctttac
aacgagcagccctccacccccggtttcagtgggtttcagcaacatctccagcaacaccac
cagagcacaccctcggtgcaggtttcgcctcctgctgaatcacagcccttctctttccgc
agcaactcaccacccaagcggtacgagtctcctgtggaggtgactcctcttcctcctccc
tcagccaatgccttccgccgtggtcataagaaggcctcttctctggctcccgttaacagc
gctatcgctgctgccatgtcgtccgacgctgctcctaggtctgctggtcccaagacctcc
actttccccatgacccccatgactggtggatatggacctggtcaggctcgtgctggagag
catcctattcgccaacctcgtggtcctccttctcttgacgagctcaagcagaagcccacc
tcgaagtatgagggaagcaagaacttttccgcccgcactcgtcgttctgctgtctccaac
ctcgtccgtgccggtctagagcgtcgtaagggcactggcagctcttgtggtagcatgagc
ccagtttccgagactgctgaggagtcatcaactcctattactgataacgagtctgactct
ggccgcagcggatccggcagcctcgcaggtgacatggaatgccctagctcacgcacatct
gccagtggaagctggggtgctatcggctctgaccgtcccagctcacgccagaagacgcgc
aagagtgtcgacagcattgagagtgtcagttccaacggcgagagtgagagcaactctttc
gctgatgtgtttaagaacggcgctctgcgagctgccaaggcacaagattcg---gacaac
cagcgcaaggcacacaggcgggttttcaccaagagcactccttctgcttaa
>Fp26r
atgtcttccaacggtttcgctcccaacggcctcgccatgcccactggcggcctagctgct
cgacgcggcagccaaaaccccaagcctctcgcggttgatgtcaatagccaacccaaggac
agggactctggtgttcccacccctcgcactagccgctcccaccttctcgctggtcttagg
accgcccccaagtccgctactgctgcttcgttcggccctcagtctcctacgactggccct
cagcagcagtacgcccggaactccatggctggaaatgcctatggcatgggccaggacaag
acttacaacgctcctaagacggcttacccccagtacggttctcaaaacaactacaaccag
tcggtaggtcagcagtacactgttgatcagatcctgtcgcctcctgagctcttggaagag
caggacccaagcttgtacaatcagcttgtggctaccaatctctacctggctcagcagcag
cagcatctccaacagcagctcttgagcgtgcagaatgcgacccagcagttccgacaactc
aacctcagcaaccctcagctcattcaacagcagcatgccctgtacgagcagcagcagcaa
ctacaaaatatgcaacagcagatccagctccgcgctgccctaagc---------caacag
cagcaacagcaagctcagcaacagcagcagcagcagatctactacttcaaccccatgacc
aacgagtacttcatccctacccaccagcagcaacagcaggtccaagccgcacagctttac
aacgagcagccctccacccccggtttcagtgggtttcagcaacatctccagcaacaccac
cagagcacaccctcggtgcaggtttcgcctcctgctgaatcacagcccttctctttccgc
agcaactcaccacccaagcggtacgagtctcctgtggaggtgactcctcttcctcctccc
tcagccaatgccttccgccgtggtcataagaaggtctcttctctggctcccgttaacagc
gctatcgctgctgccatgtcgtccgacgctgctcctaggtctgctggtcccaagacctcc
actttccccatgacccccatgactggtggatatggacctggtcaggctcgtgctggagag
catcctattcgccaacctcgtggtcctccttctcttgacgagctcaagcagaagcccacc
tcgaagtatgagggaagcaagaacttttccgcccgcactcgtcgttctgctgtctccaac
ctcgtccgtgccggtctagagcgtcgtaagggcactggcagctcttgtggtagcatgagc
ccagtttccgagactgctgaggagtcatcaactcctattactgataacgagtctgactct
ggccgcagcggatccggcagcctcgcaggtgacatggaatgccctagctcacgcacatct
gccagtggaagctggggtgctatcggctctgaccgtcccagctcacgccagaagacgcgc
aagagtgtcgacagcattgagagtgtcagttccaacggcgagagtgagagcaactctttc
gctgatgtgtttaagaacggcgctctgcgagctgccaaggcacaagattcg---gacaac
cagcgcaaggcacacaggcgggttttcaccaagagcactccttctgcttaa
>Fp33
atgtcttccaacggtttcgctcccaacggcctcgccatgcccactggcggcctagctgct
cgacgcggcagccaaaaccccaagcctctcgcggttgatgtcaatagccaacccaaggac
agggactctggtgttcccacccctcgcactagccgctcccaccttctcgctggtcttagg
accgcccccaagtccgctactgctgcttcgttcggccctcagtctcctacgactggccct
cagcagcagtacgcccggaactccatggctggaaatgcctatggcatgggccaggacaag
acttacaacgctcctaagacggcttacccccagtacggttctcaaaacaactacaaccag
tcggtaggtcagcagtacactgttgatcagatcctgtcgcctcctgagctcttggaagag
caggacccaagcttgtacaatcagcttgtggctaccaatctctacctggctcagcagcag
cagcatctccaacagcagctcttgagcgtgcagaatgcgacccagcagttccgacaactc
aacctcagcaaccctcagctcattcaacagcagcatgccctgtacgagcagcagcagcaa
ctacaaaatatgcaacagcagatccagctccgcgctgccctaagc---------caacag
cagcaacagcaagctcagcaacagcagcagcagcagatctactacttcaaccccatgacc
aacgagtacttcatccctacccaccagcagcaacagcaggtccaagccgcacagctttac
aacgagcagccctccacccccggtttcagtgggtttcagcaacatctccagcaacaccac
cagagcacaccctcggtgcaggtttcgcctcctgctgaatcacagcccttctctttccgc
agcaactcaccacccaagcggtacgagtctcctgtggaggtgactcctcttcctcctccc
tcagccaatgccttccgccgtggtcataagaaggcctcttctctggctcccgttaacagc
gctatcgctgctgccatgtcgtccgacgctgctcctaggtctgctggtcccaagacctcc
actttccccatgacccccatgactggtggatatggacctggtcaggctcgtgctggagag
catcctattcgccaacctcgtggtcctccttctcttgacgagctcaagcagaagcccacc
tcgaagtatgagggaagcaagaacttttccgcccgcactcgtcgttctgctgtctccaac
ctcgtccgtgccggtctagagcgtcgtaagggcactggcagctcttgtggtagcatgagc
ccagtttccgagactgctgaggagtcatcaactcctattactgataacgagtctgactct
ggccgcagcggatccggcagcctcgcaggtgacatggaatgccctagctcacgcacatct
gccagtggaagctggggtgctatcggctctgaccgtcccagctcacgccagaagacgcgc
aagagtgtcgacagcattgagagtgtcagttccaacggcgagagtgagagcaactctttc
gctgatgtgtttaagaacggcgctctgcgagctgccaaggcacaagattcg---gacaac
cagcgcaaggcacacaggcgggttttcaccaagagcactccttctgcttaa
>Fp34
atgtcttccaacggtttcgctcccaacggcctcgccatgcccactggcggcctagctgct
cgacgcggcagccaaaaccccaagcctctcgcggttgatgtcaatagccaacccaaggac
agggactctggtgttcccacccctcgcactagccgctcccaccttctcgctggtcttagg
accgcccccaagtccgctactgctgcttcgttcggccctcagtctcctacgactggccct
cagcagcagtacgcccggaactccatggctggaaatgcctatggcatgggccaggacaag
acttacaacgctcctaagacggcttacccccagtacggttctcaaaacaactacaaccag
tcggtaggtcagcagtacactgttgatcagatcctgtcgcctcctgagctcttggaagag
caggacccaagcttgtacaatcagcttgtggctaccaatctctacctggctcagcagcag
cagcatctccaacagcagctcttgagcgtgcagaatgcgacccagcagttccgacaactc
aacctcagcaaccctcagctcattcaacagcagcatgccctgtacgagcagcagcagcaa
ctacaaaatatgcaacagcagatccagctccgcgctgccctaagc---------caacag
cagcaacagcaagctcagcaacagcagcagcagcagatctactacttcaaccccatgacc
aacgagtacttcatccctacccaccagcagcaacagcaggtccaagccgcacagctttac
aacgagcagccctccacccccggtttcagtgggtttcagcaacatctccagcaacaccac
cagagcacaccctcggtgcaggtttcgcctcctgctgaatcacagcccttctctttccgc
agcaactcaccacccaagcggtacgagtctcctgtggaggtgactcctcttcctcctccc
tcagccaatgccttccgccgtggtcataagaaggcctcttctctggctcccgttaacagc
gctatcgctgctgccatgtcgtccgacgctgctcctaggtctgctggtcccaagacctcc
actttccccatgacccccatgactggtggatatggacctggtcaggctcgtgctggagag
catcctattcgccaacctcgtggtcctccttctcttgacgagctcaagcagaagcccacc
tcgaagtatgagggaagcaagaacttttccgcccgcactcgtcgttctgctgtctccaac
ctcgtccgtgccggtctagagcgtcgtaagggcactggcagctcttgtggtagcatgagc
ccagtttccgagactgctgaggagtcatcaactcctattactgataacgagtctgactct
ggccgcagcggatccggcagcctcgcaggtgacatggaatgccctagctcacgcacatct
gccagtggaagctggggtgctatcggctctgaccgtcccagctcacgccagaagacgcgc
aagagtgtcgacagcattgagagtgtcagttccaacggcgagagtgagagcaactctttc
gctgatgtgtttaagaacggcgctctgcgagctgccaaggcacaagattcg---gacaac
cagcgcaaggcacacaggcgggttttcaccaagagcactccttctgcttaa
>Fp35
atgtcttccaacggtttcgctcccaacggcctcgccatgcccactggcggcctagctgct
cgacgcggcagccaaaaccccaagcctctcgcggttgatgtcaatagccaacccaaggac
agggactctggtgttcccacccctcgcactagccgctcccaccttctcgctggtcttagg
accgcccccaagtccgctactgctgcttcgttcggccctcagtctcctacgactggccct
cagcagcagtacgcccggaactccatggctggaaatgcctatggcatgggccaggacaag
acttacaacgctcctaagacggcttacccccagtacggttctcaaaacaactacaaccag
tcggtaggtcagcagtacactgttgatcagatcctgtcgcctcctgagctcttggaagag
caggacccaagcttgtacaatcagcttgtggctaccaatctctacctggctcagcagcag
cagcatctccaacagcagctcttgagcgtgcagaatgcgacccagcagttccgacaactc
aacctcagcaaccctcagctcattcaacagcagcatgccctgtacgagcagcagcagcaa
ctacaaaatatgcaacagcagatccagctccgcgctgccctaagc---------caacag
cagcaacagcaagctcagcaacagcagcagcagcagatctactacttcaaccccatgacc
aacgagtacttcatccctacccaccagcagcaacagcaggtccaagccgcacagctttac
aacgagcagccctccacccccggtttcagtgggtttcagcaacatctccagcaacaccac
cagagcacaccctcggtgcaggtttcgcctcctgctgaatcacagcccttctctttccgc
agcaactcaccacccaagcggtacgagtctcctgtggaggtgactcctcttcctcctccc
tcagccaatgccttccgccgtggtcataagaaggcctcttctctggctcccgttaacagc
gctatcgctgctgccatgtcgtccgacgctgctcctaggtctgctggtcccaagacctcc
actttccccatgacccccatgactggtggatatggacctggtcaggctcgtgctggagag
catcctattcgccaacctcgtggtcctccttctcttgacgagctcaagcagaagcccacc
tcgaagtatgagggaagcaagaacttttccgcccgcactcgtcgttctgctgtctccaac
ctcgtccgtgccggtctagagcgtcgtaagggcactggcagctcttgtggtagcatgagc
ccagtttccgagactgctgaggagtcatcaactcctattactgataacgagtctgactct
ggccgcagcggatccggcagcctcgcaggtgacatggaatgccctagctcacgcacatct
gccagtggaagctggggtgctatcggctctgaccgtcccagctcacgccagaagacgcgc
aagagtgtcgacagcattgagagtgtcagttccaacggcgagagtgagagcaactctttc
gctgatgtgtttaagaacggcgctctgcgagctgccaaggcacaagattcg---gacaac
cagcgcaaggcacacaggcgggttttcaccaagagcactccttctgcttaa
>Fp38
atgtcttccaacggtttcgctcccaacggcctcgccatgcccactggcggcctagctgct
cgacgcggcagccaaaaccccaagcctctcgcggttgatgtcaatagccaacccaaggac
agggactctggtgttcccacccctcgcactagccgctcccaccttctcgctggtcttagg
accgcccccaagtccgctactgctgcttcgttcggccctcagtctcctacgactggccct
cagcagcagtacgcccggaactccatggctggaaatgcctatggcatgggccaggacaag
acttacaacgctcctaagacggcttacccccagtacggttctcaaaacaactacaaccag
tcggtaggtcagcagtacactgttgatcagatcctgtcgcctcctgagctcttggaagag
caggacccaagcttgtacaatcagcttgtggctaccaatctctacctggctcagcagcag
cagcatctccaacagcagctcttgagcgtgcagaatgcgacccagcagttccgacaactc
aacctcagcaaccctcagctcattcaacagcagcatgccctgtacgagcagcagcagcaa
ctacaaaatatgcaacagcagatccagctccgcgctgccctaagc---------caacag
cagcaacagcaagctcagcaacagcagcagcagcagatctactacttcaaccccatgacc
aacgagtacttcatccctacccaccagcagcaacagcaggtccaagccgcacagctttac
aacgagcagccctccacccccggtttcagtgggtttcagcaacatctccagcaacaccac
cagagcacaccctcggtgcaggtttcgcctcctgctgaatcacagcccttctctttccgc
agcaactcaccacccaagcggtacgagtctcctgtggaggtgactcctcttcctcctccc
tcagccaatgccttccgccgtggtcataagaaggcctcttctctggctcccgttaacagc
gctatcgctgctgccatgtcgtccgacgctgctcctaggtctgctggtcccaagacctcc
actttccccatgacccccatgactggtggatatggacctggtcaggctcgtgctggagag
catcctattcgccaacctcgtggtcctccttctcttgacgagctcaagcagaagcccacc
tcgaagtatgagggaagcaagaacttttccgcccgcactcgtcgttctgctgtctccaac
ctcgtccgtgccggtctagagcgtcgtaagggcactggcagctcttgtggtagcatgagc
ccagtttccgagactgctgaggagtcatcaactcctattactgataacgagtctgactct
ggccgcagcggatccggcagcctcgcaggtgacatggaatgccctagctcacgcacatct
gccagtggaagctggggtgctatcggctctgaccgtcccagctcacgccagaagacgcgc
aagagtgtcgacagcattgagagtgtcagttccaacggcgagagtgagagcaactctttc
gctgatgtgtttaagaacggcgctctgcgagctgccaaggcacaagattcg---gacaac
cagcgcaaggcacacaggcgggttttcaccaagagcactccttctgcttaa
>Fp39
atgtcttccaacggtttcgctcccaacggcctcgccatgcccactggcggcctagctgct
cgacgcggcagccaaaaccccaagcctctcgcggttgatgtcaatagccaacccaaggac
agggactctggtgttcccacccctcgcactagccgctcccaccttctcgctggtcttagg
accgcccccaagtccgctactgctgcttcgttcggccctcagtctcctacgactggccct
cagcagcagtacgcccggaactccatggctggaaatgcctatggcatgggccaggacaag
acttacaacgctcctaagacggcttacccccagtacggttctcaaaacaactacaaccag
tcggtaggtcagcagtacactgttgatcagatcctgtcgcctcctgagctcttggaagag
caggacccaagcttgtacaatcagcttgtggctaccaatctctacctggctcagcagcag
cagcatctccaacagcagctcttgagcgtgcagaatgcgacccagcagttccgacaactc
aacctcagcaaccctcagctcattcaacagcagcatgccctgtacgagcagcagcagcaa
ctacaaaatatgcaacagcagatccagctccgcgctgccctaagc---------caacag
cagcaacagcaagctcagcaacagcagcagcagcagatctactacttcaaccccatgacc
aacgagtacttcatccctacccaccagcagcaacagcaggtccaagccgcacagctttac
aacgagcagccctccacccccggtttcagtgggtttcagcaacatctccagcaacaccac
cagagcacaccctcggtgcaggtttcgcctcctgctgaatcacagcccttctctttccgc
agcaactcaccacccaagcggtacgagtctcctgtggaggtgactcctcttcctcctccc
tcagccaatgccttccgccgtggtcataagaaggcctcttctctggctcccgttaacagc
gctatcgctgctgccatgtcgtccgacgctgctcctaggtctgctggtcccaagacctcc
actttccccatgacccccatgactggtggatatggacctggtcaggctcgtgctggagag
catcctattcgccaacctcgtggtcctccttctcttgacgagctcaagcagaagcccacc
tcgaagtatgagggaagcaagaacttttccgcccgcactcgtcgttctgctgtctccaac
ctcgtccgtgccggtctagagcgtcgtaagggcactggcagctcttgtggtagcatgagc
ccagtttccgagactgctgaagagtcatcaactcctattactgataacgagtctgactct
ggccgcagcggatccggcagcctcgcaggtgacatggaatgccctagctcacgcacatct
gccagtggaagctggggtgctatcggctctgaccgtcccagctcacgccagaagacgcgc
aagagtgtcgacagcattgagagtgtcagttccaacggcgagagtgagagcaactctttc
gctgatgtgtttaagaacggcgctctgcgagctgccaaggcacaagattcg---gacaac
cagcgcaaggcacacaggcgggttttcaccaagagcactccttctgcttaa
>Fp42
atgtcttccaacggtttcgctcccaacggcctcgccatgcccactggcggcctagctgct
cgacgcggcagccaaaaccccaagcctctcgcggttgatgtcaatagccaacccaaggac
agggactctggtgttcccacccctcgcactagccgctcccaccttctcgctggtcttagg
accgcccccaagtccgctactgctgcttcgttcggccctcagtctcctacgactggccct
cagcagcagtacgcccggaactccatggctggaaatgcctatggcatgggccaggacaag
acttacaacgctcctaagacggcttacccccagtacggttctcaaaacaactacaaccag
tcggtaggtcagcagtacactgttgatcagatcctgtcgcctcctgagctcttggaagag
caggacccaagcttgtacaatcagcttgtggctaccaatctctacctggctcagcagcag
cagcatctccaacagcagctcttgagcgtgcagaatgcgacccagcagttccgacaactc
aacctcagcaaccctcagctcattcaacagcagcatgccctgtacgagcagcagcagcaa
ctacaaaatatgcaacagcagatccagctccgcgctgccctaagc---------caacag
cagcaacagcaagctcagcaacagcagcagcagcagatctactacttcaaccccatgacc
aacgagtacttcatccctacccaccagcagcaacagcaggtccaagccgcacagctttac
aacgagcagccctccacccccggtttcagtgggtttcagcaacatctccagcaacaccac
cagagcacaccctcggtgcaggtttcgcctcctgctgaatcacagcccttctctttccgc
agcaactcaccacccaagcggtacgagtctcctgtggaggtgactcctcttcctcctccc
tcagccaatgccttccgccgtggtcataagaaggtctcttctctggctcccgttaacagc
gctatcgctgctgccatgtcgtccgacgctgctcctaggtctgctggtcccaagacctcc
actttccccatgacccccatgactggtggatatggacctggtcaggctcgtgctggagag
catcctattcgccaacctcgtggtcctccttctcttgacgagctcaagcagaagcccacc
tcgaagtatgagggaagcaagaacttttccgcccgcactcgtcgttctgctgtctccaac
ctcgtccgtgccggtctagagcgtcgtaagggcactggcagctcttgtggtagcatgagc
ccagtttccgagactgctgaggagtcatcaactcctattactgataacgagtctgactct
ggccgcagcggatccggcagcctcgcaggtgacatggaatgccctagctcacgcacatct
gccagtggaagctggggtgctatcggctctgaccgtcccagctcacgccagaagacgcgc
aagagtgtcgacagcattgagagtgtcagttccaacggcgagagtgagagcaactctttc
gctgatgtgtttaagaacggcgctctgcgagctgccaaggcacaagattcg---gacaac
cagcgcaaggcacacaggcgggttttcaccaagagcactccttctgcttaa
>Fp44
atgtcttccaacggtttcgctcccaacggcctcgccatgcccactggcggcctagctgct
cgacgcggcagccaaaaccccaagcctctcgcggttgatgtcaatagccaacccaaggac
agggactctggtgttcccacccctcgcactagccgctcccaccttctcgctggtcttagg
accgcccccaagtccgctactgctgcttcgttcggccctcagtctcctacgactggccct
cagcagcagtacgcccggaactccatggctggaaatgcctatggcatgggccaggacaag
acttacaacgctcctaagacggcttacccccagtacggttctcaaaacaactacaaccag
tcggtaggtcagcagtacactgttgatcagatcctgtcgcctcctgagctcttggaagag
caggacccaagcttgtacaatcagcttgtggctaccaatctctacctggctcagcagcag
cagcatctccaacagcagctcttgagcgtgcagaatgcgacccagcagttccgacaactc
aacctcagcaaccctcagctcattcaacagcagcatgccctgtacgagcagcagcagcaa
ctacaaaatatgcaacagcagatccagctccgcgctgccctaagccaacagcagcaacag
cagcaacagcaagctcagcaacagcagcagcagcagatctactacttcaaccccatgacc
aacgagtacttcatccctacccaccagcagcaacagcaggtccaagccgcacagctttac
aacgagcagccctccacccccggtttcagtgggtttcagcaacatctccagcaacaccac
cagagcacaccctcggtgcaggtttcgcctcctgctgaatcacagcccttctctttccgc
agcaactcaccacccaagcggtacgagtctcctgtggaggtgactcctcttcctcctccc
tcagccaatgccttccgacgtggtcataagaaggcctcttctctggctcccgttaacagc
gctatcgctgctgccatgtcgtccgacgctgctcctaggtctgctggtcccaagacctcc
actttccccatgacccccatgactggtggatatggacctggtcaggctcgtgctggagag
catcctattcgccaacctcgtggtcctccttctcttgacgagctcaagcagaagcccacc
tcgaagtatgagggaagcaagaacttttccgcccgcactcgtcgttctgctgtctccaac
ctcgtccgtgccggtctagagcgtcgcaagggcactggcagctcttgtggtagcatgagc
ccagtttccgagactgctgaggagtcatcaactcctattactgataacgagtctgactct
ggccgcagcggatccggcagcctcgcaggtgacatggaatgccctagctcacgcacatct
gccagtggaagctggggtgctattggctctgaccgtcccagctcacgccagaagacgcgc
aagagtgtcgacagcatggagagtgtcagctccaacggcgagagtgagagcaactctttc
gctgatgtgtttaagaacggcgctctgcgagctgccaaggcacaagattcg---gacaac
cagcgcaaggcacacaggcgggttttcaccaagagcactccttctgcttaa
>Fp49
atgtcttccaacggtttcgctcccaacggcctcgccatgcccactggcggcctagctgct
cgacgcggcagccaaaaccccaagcctctcgcggttgatgtcaatagccaacccaaggac
agggactctggtgttcccacccctcgcactagccgctcccaccttctcgctggtcttagg
accgcccccaagtccgctactgctgcttcgttcggccctcagtctcctacgactggccct
cagcagcagtacgcccggaactccatggctggaaatgcctatggcatgggccaggacaag
acttacaacgctcctaagacggcttacccccagtacggttctcaaaacaactacaaccag
tcggtaggtcagcagtacactgttgatcagatcctgtcgcctcctgagctcttggaagag
caggacccaagcttgtacaatcagcttgtggctaccaatctctacctggctcagcagcag
cagcatctccaacagcagctcttgagcgtgcagaatgcgacccagcagttccgacaactc
aacctcagcaaccctcagctcattcaacagcagcatgccctgtacgagcagcagcagcaa
ctacaaaatatgcaacagcagatccagctccgcgctgccctaagc---------caacag
cagcaacagcaagctcagcaacagcagcagcagcagatctactacttcaaccccatgacc
aacgagtacttcatccctacccaccagcagcaacagcaggtccaagccgcacagctttac
aacgagcagccctccacccccggtttcagtgggtttcagcaacatctccagcaacaccac
cagagcacaccctcggtgcaggtttcgcctcctgctgaatcacagcccttctctttccgc
agcaactcaccacccaagcggtacgagtctcctgtggaggtgactcctcttcctcctccc
tcagccaatgccttccgccgtggtcataagaaggtctcttctctggctcccgttaacagc
gctatcgctgctgccatgtcgtccgacgctgctcctaggtctgctggtcccaagacctcc
actttccccatgacccccatgactggtggatatggacctggtcaggctcgtgctggagag
catcctattcgccaacctcgtggtcctccttctcttgacgagctcaagcagaagcccacc
tcgaagtatgagggaagcaagaacttttccgcccgcactcgtcgttctgctgtctccaac
ctcgtccgtgccggtctagagcgtcgtaagggcactggcagctcttgtggtagcatgagc
ccagtttccgagactgctgaggagtcatcaactcctattactgataacgagtctgactct
ggccgcagcggatccggcagcctcgcaggtgacatggaatgccctagctcacgcacatct
gccagtggaagctggggtgctatcggctctgaccgtcccagctcacgccagaagacgcgc
aagagtgtcgacagcattgagagtgtcagttccaacggcgagagtgagagcaactctttc
gctgatgtgtttaagaacggcgctctgcgagctgccaaggcacaagattcg---gacaac
cagcgcaaggcacacaggcgggttttcaccaagagcactccttctgcttaa
>Fp50
atgtcttccaacggtttcgctcccaacggcctcgccatgcccactggcggcctagctgct
cgacgcggcagccaaaaccccaagcctctcgcggttgatgtcaatagccaacccaaggac
agggactctggtgttcccacccctcgcactagccgctcccaccttctcgctggtcttagg
accgcccccaagtccgctactgctgcttcgttcggccctcagtctcctacgactggccct
cagcagcagtacgcccggaactccatggctggaaatgcctatggcatgggccaggacaag
acttacaacgctcctaagacggcttacccccagtacggttctcaaaacaactacaaccag
tcggtaggtcagcagtacactgttgatcagatcctgtcgcctcctgagctcttggaagag
caggacccaagcttgtacaatcagcttgtggctaccaatctctacctggctcagcagcag
cagcatctccaacagcagctcttgagcgtgcagaatgcgacccagcagttccgacaactc
aacctcagcaaccctcagctcattcaacagcagcatgccctgtacgagcagcagcagcaa
ctacaaaatatgcaacagcagatccagctccgcgctgccctaagc---------caacag
cagcaacagcaagctcagcaacagcagcagcagcagatctactacttcaaccccatgacc
aacgagtacttcatccctacccaccagcagcaacagcaggtccaagccgcacagctttac
aacgagcagccctccacccccggtttcagtgggtttcagcaacatctccagcaacaccac
cagagcacaccctcggtgcaggtttcgcctcctgctgaatcacagcccttctctttccgc
agcaactcaccacccaagcggtacgagtctcctgtggaggtgactcctcttcctcctccc
tcagccaatgccttccgccgtggtcataagaaggtctcttctctggctcccgttaacagc
gctatcgctgctgccatgtcgtccgacgctgctcctaggtctgctggtcccaagacctcc
actttccccatgacccccatgactggtggatatggacctggtcaggctcgtgctggagag
catcctattcgccaacctcgtggtcctccttctcttgacgagctcaagcagaagcccacc
tcgaagtatgagggaagcaagaacttttccgcccgcactcgtcgttctgctgtctccaac
ctcgtccgtgccggtctagagcgtcgtaagggcactggcagctcttgtggtagcatgagc
ccagtttccgagactgctgaggagtcatcaactcctattactgataacgagtctgactct
ggccgcagcggatccggcagcctcgcaggtgacatggaatgccctagctcacgcacatct
gccagtggaagctggggtgctatcggctctgaccgtcccagctcacgccagaagacgcgc
aagagtgtcgacagcattgagagtgtcagttccaacggcgagagtgagagcaactctttc
gctgatgtgtttaagaacggcgctctgcgagctgccaaggcacaagattcg---gacaac
cagcgcaaggcacacaggcgggttttcaccaagagcactccttctgcttaa
>Fp51
atgtcttccaacggtttcgctcccaacggcctcgccatgcccactggcggcctagctgct
cgacgcggcagccaaaaccccaagcctctcgcggttgatgtcaatagccaacccaaggac
agggactctggtgttcccacccctcgcactagccgctcccaccttctcgctggtcttagg
accgcccccaagtccgctactgctgcttcgttcggccctcagtctcctacgactggccct
cagcagcagtacgcccggaactccatggctggaaatgcctatggcatgggccaggacaag
acttacaacgctcctaagacggcttacccccagtacggttctcaaaacaactacaaccag
tcggtaggtcagcagtacactgttgatcagatcctgtcgcctcctgagctcttggaagag
caggacccaagcttgtacaatcagcttgtggctaccaatctctacctggctcagcagcag
cagcatctccaacagcagctcttgagcgtgcagaatgcgacccagcagttccgacaactc
aacctcagcaaccctcagctcattcaacagcagcatgccctgtacgagcagcagcagcaa
ctacaaaatatgcaacagcagatccagctccgcgctgccctaagc---------caacag
cagcaacagcaagctcagcaacagcagcagcagcagatctactacttcaaccccatgacc
aacgagtacttcatccctacccaccagcagcaacagcaggtccaagccgcacagctttac
aacgagcagccctccacccccggtttcagtgggtttcagcaacatctccagcaacaccac
cagagcacaccctcggtgcaggtttcgcctcctgctgaatcacagcccttctctttccgc
agcaactcaccacccaagcggtacgagtctcctgtggaggtgactcctcttcctcctccc
tcagccaatgccttccgccgtggtcataagaaggtctcttctctggctcccgttaacagc
gctatcgctgctgccatgtcgtccgacgctgctcctaggtctgctggtcccaagacctcc
actttccccatgacccccatgactggtggatatggacctggtcaggctcgtgctggagag
catcctattcgccaacctcgtggtcctccttctcttgacgagctcaagcagaagcccacc
tcgaagtatgagggaagcaagaacttttccgcccgcactcgtcgttctgctgtctccaac
ctcgtccgtgccggtctagagcgtcgtaagggcactggcagctcttgtggtagcatgagc
ccagtttccgagactgctgaggagtcatcaactcctattactgataacgagtctgactct
ggccgcagcggatccggcagcctcgcaggtgacatggaatgccctagctcacgcacatct
gccagtggaagctggggtgctatcggctctgaccgtcccagctcacgccagaagacgcgc
aagagtgtcgacagcattgagagtgtcagttccaacggcgagagtgagagcaactctttc
gctgatgtgtttaagaacggcgctctgcgagctgccaaggcacaagattcg---gacaac
cagcgcaaggcacacaggcgggttttcaccaagagcactccttctgcttaa
>Fp59
atgtcttccaacggtttcgctcccaacggcctcgccatgcccactggcggcctagctgct
cgacgcggcagccaaaaccccaagcctctcgcggttgatgtcaatagccaacccaaggac
agggactctggtgttcccacccctcgcactagccgctcccaccttctcgctggtcttagg
accgcccccaagtccgctactgctgcttcgttcggccctcagtctcctacgactggccct
cagcagcagtacgcccggaactccatggctggaaatgcctatggcatgggccaggacaag
acttacaacgctcctaagacggcttacccccagtacggttctcaaaacaactacaaccag
tcggtaggtcagcagtacactgttgatcagatcctgtcgcctcctgagctcttggaagag
caggacccaagcttgtacaatcagcttgtggctaccaatctctacctggctcagcagcag
cagcatctccaacagcagctcttgagcgtgcagaatgcgacccagcagttccgacaactc
aacctcagcaaccctcagctcattcaacagcagcatgccctgtacgagcagcagcagcaa
ctacaaaatatgcaacagcagatccagctccgcgctgccctaagc---------caacag
cagcaacagcaagctcagcaacagcagcagcagcagatctactacttcaaccccatgacc
aacgagtacttcatccctacccaccagcagcaacagcaggtccaagccgcacagctttac
aacgagcagccctccacccccggtttcagtgggtttcagcaacatctccagcaacaccac
cagagcacaccctcggtgcaggtttcgcctcctgctgaatcacagcccttctctttccgc
agcaactcaccacccaagcggtacgagtctcctgtggaggtgactcctcttcctcctccc
tcagccaatgccttccgccgtggtcataagaaggcctcttctctggctcccgttaacagc
gctatcgctgctgccatgtcgtccgacgctgctcctaggtctgctggtcccaagacctcc
actttccccatgacccccatgactggtggatatggacctggtcaggctcgtgctggagag
catcctattcgccaacctcgtggtcctccttctcttgacgagctcaagcagaagcccacc
tcgaagtatgagggaagcaagaacttttccgcccgcactcgtcgttctgctgtctccaac
ctcgtccgtgccggtctagagcgtcgtaagggcactggcagctcttgtggtagcatgagc
ccagtttccgagactgctgaggagtcatcaactcctattactgataacgagtctgactct
ggccgcagcggatccggcagcctcgcaggtgacatggaatgccctagctcacgcacatct
gccagtggaagctggggtgctatcggctctgaccgtcccagctcacgccagaagacgcgc
aagagtgtcgacagcattgagagtgtcagttccaacggcgagagtgagagcaactctttc
gctgatgtgtttaagaacggcgctctgcgagctgccaaggcacaagattcg---gacaac
cagcgcaaggcacacaggcgggttttcaccaagagcactccttctgcttaa
>Fp63
atgtcttccaacggtttcgctcccaacggcctcgccatgcccactggcggcctagctgct
cgacgcggcagccaaaaccccaagcctctcgcggttgatgtcaatagccaacccaaggac
agggactctggtgttcccacccctcgcactagccgctcccaccttctcgctggtcttagg
accgcccccaagtccgctactgctgcttcgttcggccctcagtctcctacgactggccct
cagcagcagtacgcccggaactccatggctggaaatgcctatggcatgggccaggacaag
acttacaacgctcctaagacggcttacccccagtacggttctcaaaacaactacaaccag
tcggtaggtcagcagtacactgttgatcagatcctgtcgcctcctgagctcttggaagag
caggacccaagcttgtacaatcagcttgtggctaccaatctctacctggctcagcagcag
cagcatctccaacagcagctcttgagcgtgcagaatgcgacccagcagttccgacaactc
aacctcagcaaccctcagctcattcaacagcagcatgccctgtacgagcagcagcagcaa
ctacaaaatatgcaacagcagatccagctccgcgctgccctaagc---------caacag
cagcaacagcaagctcagcaacagcagcagcagcagatctactacttcaaccccatgacc
aacgagtacttcatccctacccaccagcagcaacagcaggtccaagccgcacagctttac
aacgagcagccctccacccccggtttcagtgggtttcagcaacatctccagcaacaccac
cagagcacaccctcggtgcaggtttcgcctcctgctgaatcacagcccttctctttccgc
agcaactcaccacccaagcggtacgagtctcctgtggaggtgactcctcttcctcctccc
tcagccaatgccttccgccgtggtcataagaaggcctcttctctggctcccgttaacagc
gctatcgctgctgccatgtcgtccgacgctgctcctaggtctgctggtcccaagacctcc
actttccccatgacccccatgactggtggatatggacctggtcaggctcgtgctggagag
catcctattcgccaacctcgtggtcctccttctcttgacgagctcaagcagaagcccacc
tcgaagtatgagggaagcaagaacttttccgcccgcactcgtcgttctgctgtctccaac
ctcgtccgtgccggtctagagcgtcgtaagggcactggcagctcttgtggtagcatgagc
ccagtttccgagactgctgaggagtcatcaactcctattactgataacgagtctgactct
ggccgcagcggatccggcagcctcgcaggtgacatggaatgccctagctcacgcacatct
gccagtggaagctggggtgctatcggctctgaccgtcccagctcacgccagaagacgcgc
aagagtgtcgacagcattgagagtgtcagttccaacggcgagagtgagagcaactctttc
gctgatgtgtttaagaacggcgctctgcgagctgccaaggcacaagattcg---gacaac
cagcgcaaggcacacaggcgggttttcaccaagagcactccttctgcttaa
>Fp65
atgtcttccaacggtttcgctcccaacggcctcgccatgcccactggcggcctagctgct
cgacgcggcagccaaaaccccaagcctctcgcggttgatgtcaatagccaacccaaggac
agggactctggtgttcccacccctcgcactagccgctcccaccttctcgctggtcttagg
accgcccccaagtccgctactgctgcttcgttcggccctcagtctcctacgactggccct
cagcagcagtacgcccggaactccatggctggaaatgcctatggcatgggccaggacaag
acttacaacgctcctaagacggcttacccccagtacggttctcaaaacaactacaaccag
tcggtaggtcagcagtacactgttgatcagatcctgtcgcctcctgagctcttggaagag
caggacccaagcttgtacaatcagcttgtggctaccaatctctacctggctcagcagcag
cagcatctccaacagcagctcttgagcgtgcagaatgcgacccagcagttccgacaactc
aacctcagcaaccctcagctcattcaacagcagcatgccctgtacgagcagcagcagcaa
ctacaaaatatgcaacagcagatccagctccgcgctgccctaagccaacagcagcaacag
cagcaacagcaagctcagcaacagcagcagcagcagatctactacttcaaccccatgacc
aacgagtacttcatccctacccaccagcagcaacagcaggtccaagccgcacagctttac
aacgagcagccctccacccccggtttcagtgggtttcagcaacatctccagcaacaccac
cagagcacaccctcggtgcaggtttcgcctcctgctgaatcacagcccttctctttccgc
agcaactcaccacccaagcggtacgagtctcctgtggaggtgactcctcttcctcctccc
tcagccaatgccttccgacgtggtcataagaaggcctcttctctggctcccgttaacagc
gctatcgctgctgccatgtcgtccgacgctgctcctaggtctgctggtcccaagacctcc
actttccccatgacccccatgactggtggatatggacctggtcaggctcgtgctggagag
catcctattcgccaacctcgtggtcctccttctcttgacgagctcaagcagaagcccacc
tcgaagtatgagggaagcaagaacttttccgcccgcactcgtcgttctgctgtctccaac
ctcgtccgtgccggtctagagcgtcgcaagggcactggcagctcttgtggtagcatgagc
ccagtttccgagactgctgaggagtcatcaactcctattactgataacgagtctgactct
ggccgcagcggatccggcagcctcgcaggtgacatggaatgccctagctcacgcacatct
gccagtggaagctggggtgctattggctctgaccgtcccagctcacgccagaagacgcgc
aagagtgtcgacagcatggagagtgtcagctccaacggcgagagtgagagcaactctttc
gctgatgtgtttaagaacggcgctctgcgagctgccaaggcacaagattcg---gacaac
cagcgcaaggcacacaggcgggttttcaccaagagcactccttctgcttaa
>Fp66
atgtcttccaacggtttcgctcccaacggcctcgccatgcccactggcggcctagctgct
cgacgcggcagccaaaaccccaagcctctcgcggttgatgtcaatagccaacccaaggac
agggactctggtgttcccacccctcgcactagccgctcccaccttctcgctggtcttagg
accgcccccaagtccgctactgctgcttcgttcggccctcagtctcctacgactggccct
cagcagcagtacgcccggaactccatggctggaaatgcctatggcatgggccaggacaag
acttacaacgctcctaagacggcttacccccagtacggttctcaaaacaactacaaccag
tcggtaggtcagcagtacactgttgatcagatcctgtcgcctcctgagctcttggaagag
caggacccaagcttgtacaatcagcttgtggctaccaatctctacctggctcagcagcag
cagcatctccaacagcagctcttgagcgtgcagaatgcgacccagcagttccgacaactc
aacctcagcaaccctcagctcattcaacagcagcatgccctgtacgagcagcagcagcaa
ctacaaaatatgcaacagcagatccagctccgcgctgccctaagc---------caacag
cagcaacagcaagctcagcaacagcagcagcagcagatctactacttcaaccccatgacc
aacgagtacttcatccctacccaccagcagcaacagcaggtccaagccgcacagctttac
aacgagcagccctccacccccggtttcagtgggtttcagcaacatctccagcaacaccac
cagagcacaccctcggtgcaggtttcgcctcctgctgaatcacagcccttctctttccgc
agcaactcaccacccaagcggtacgagtctcctgtggaggtgactcctcttcctcctccc
tcagccaatgccttccgccgtggtcataagaaggcctcttctctggctcccgttaacagc
gctatcgctgctgccatgtcgtccgacgctgctcctaggtctgctggtcccaagacctcc
actttccccatgacccccatgactggtggatatggacctggtcaggctcgtgctggagag
catcctattcgccaacctcgtggtcctccttctcttgacgagctcaagcagaagcccacc
tcgaagtatgagggaagcaagaacttttccgcccgcactcgtcgttctgctgtctccaac
ctcgtccgtgccggtctagagcgtcgtaagggcactggcagctcttgtggtagcatgagc
ccagtttccgagactgctgaggagtcatcaactcctattactgataacgagtctgactct
ggccgcagcggatccggcagcctcgcaggtgacatggaatgccctagctcacgcacatct
gccagtggaagctggggtgctatcggctctgaccgtcccagctcacgccagaagacgcgc
aagagtgtcgacagcattgagagtgtcagttccaacggcgagagtgagagcaactctttc
gctgatgtgtttaagaacggcgctctgcgagctgccaaggcacaagattcg---gacaac
cagcgcaaggcacacaggcgggttttcaccaagagcactccttctgcttaa
>Fp72
atgtcttccaacggtttcgctcccaacggcctcgccatgcccactggcggcctagctgct
cgacgcggcagccaaaaccccaagcctctcgcggttgatgtcaatagccaacccaaggac
agggactctggtgttcccacccctcgcactagccgctcccaccttctcgctggtcttagg
accgcccccaagtccgctactgctgcttcgttcggccctcagtctcctacgactggccct
cagcagcagtacgcccggaactccatggctggaaatgcctatggcatgggccaggacaag
acttacaacgctcctaagacggcttacccccagtacggttctcaaaacaactacaaccag
tcggtaggtcagcagtacactgttgatcagatcctgtcgcctcctgagctcttggaagag
caggacccaagcttgtacaatcagcttgtggctaccaatctctacctggctcagcagcag
cagcatctccaacagcagctcttgagcgtgcagaatgcgacccagcagttccgacaactc
aacctcagcaaccctcagctcattcaacagcagcatgccctgtacgagcagcagcagcaa
ctacaaaatatgcaacagcagatccagctccgcgctgccctaagc---------caacag
cagcaacagcaagctcagcaacagcagcagcagcagatctactacttcaaccccatgacc
aacgagtacttcatccctacccaccagcagcaacagcaggtccaagccgcacagctttac
aacgagcagccctccacccccggtttcagtgggtttcagcaacatctccagcaacaccac
cagagcacaccctcggtgcaggtttcgcctcctgctgaatcacagcccttctctttccgc
agcaactcaccacccaagcggtacgagtctcctgtggaggtgactcctcttcctcctccc
tcagccaatgccttccgccgtggtcataagaaggcctcttctctggctcccgttaacagc
gctatcgctgctgccatgtcgtccgacgctgctcctaggtctgctggtcccaagacctcc
actttccccatgacccccatgactggtggatatggacctggtcaggctcgtgctggagag
catcctattcgccaacctcgtggtcctccttctcttgacgagctcaagcagaagcccacc
tcgaagtatgagggaagcaagaacttttccgcccgcactcgtcgttctgctgtctccaac
ctcgtccgtgccggtctagagcgtcgtaagggcactggcagctcttgtggtagcatgagc
ccagtttccgagactgctgaggagtcatcaactcctattactgataacgagtctgactct
ggccgcagcggatccggcagcctcgcaggtgacatggaatgccctagctcacgcacatct
gccagtggaagctggggtgctatcggctctgaccgtcccagctcacgccagaagacgcgc
aagagtgtcgacagcattgagagtgtcagttccaacggcgagagtgagagcaactctttc
gctgatgtgtttaagaacggcgctctgcgagctgccaaggcacaagattcg---gacaac
cagcgcaaggcacacaggcgggttttcaccaagagcactccttctgcttaa
>Fp73
atgtcttccaacggtttcgctcccaacggcctcgccatgcccactggcggcctagctgct
cgacgcggcagccaaaaccccaagcctctcgcggttgatgtcaatagccaacccaaggac
agggactctggtgttcccacccctcgcactagccgctcccaccttctcgctggtcttagg
accgcccccaagtccgctactgctgcttcgttcggccctcagtctcctacgactggccct
cagcagcagtacgcccggaactccatggctggaaatgcctatggcatgggccaggacaag
acttacaacgctcctaagacggcttacccccagtacggttctcaaaacaactacaaccag
tcggtaggtcagcagtacactgttgatcagatcctgtcgcctcctgagctcttggaagag
caggacccaagcttgtacaatcagcttgtggctaccaatctctacctggctcagcagcag
cagcatctccaacagcagctcttgagcgtgcagaatgcgacccagcagttccgacaactc
aacctcagcaaccctcagctcattcaacagcagcatgccctgtacgagcagcagcagcaa
ctacaaaatatgcaacagcagatccagctccgcgctgccctaagc---------caacag
cagcaacagcaagctcagcaacagcagcagcagcagatctactacttcaaccccatgacc
aacgagtacttcatccctacccaccagcagcaacagcaggtccaagccgcacagctttac
aacgagcagccctccacccccggtttcagtgggtttcagcaacatctccagcaacaccac
cagagcacaccctcggtgcaggtttcgcctcctgctgaatcacagcccttctctttccgc
agcaactcaccacccaagcggtacgagtctcctgtggaggtgactcctcttcctcctccc
tcagccaatgccttccgccgtggtcataagaaggcctcttctctggctcccgttaacagc
gctatcgctgctgccatgtcgtccgacgctgctcctaggtctgctggtcccaagacctcc
actttccccatgacccccatgactggtggatatggacctggtcaggctcgtgctggagag
catcctattcgccaacctcgtggtcctccttctcttgacgagctcaagcagaagcccacc
tcgaagtatgagggaagcaagaacttttccgcccgcactcgtcgttctgctgtctccaac
ctcgtccgtgccggtctagagcgtcgtaagggcactggcagctcttgtggtagcatgagc
ccagtttccgagactgctgaggagtcatcaactcctattactgataacgagtctgactct
ggccgcagcggatccggcagcctcgcaggtgacatggaatgccctagctcacgcacatct
gccagtggaagctggggtgctatcggctctgaccgtcccagctcacgccagaagacgcgc
aagagtgtcgacagcattgagagtgtcagttccaacggcgagagtgagagcaactctttc
gctgatgtgtttaagaacggcgctctgcgagctgccaaggcacaagattcg---gacaac
cagcgcaaggcacacaggcgggttttcaccaagagcactccttctgcttaa
>Fp76
atgtcttccaacggtttcgctcccaacggcctcgccatgcccactggcggcctagctgct
cgacgcggcagccaaaaccccaagcctctcgcggttgatgtcaatagccaacccaaggac
agggactctggtgttcccacccctcgcactagccgctcccaccttctcgctggtcttagg
accgcccccaagtccgctactgctgcttcgttcggccctcagtctcctacgactggccct
cagcagcagtacgcccggaactccatggctggaaatgcctatggcatgggccaggacaag
acttacaacgctcctaagacggcttacccccagtacggttctcaaaacaactacaaccag
tcggtaggtcagcagtacactgttgatcagatcctgtcgcctcctgagctcttggaagag
caggacccaagcttgtacaatcagcttgtggctaccaatctctacctggctcagcagcag
cagcatctccaacagcagctcttgagcgtgcagaatgcgacccagcagttccgacaactc
aacctcagcaaccctcagctcattcaacagcagcatgccctgtacgagcagcagcagcaa
ctacaaaatatgcaacagcagatccagctccgcgctgccctaagc---------caacag
cagcaacagcaagctcagcaacagcagcagcagcagatctactacttcaaccccatgacc
aacgagtacttcatccctacccaccagcagcaacagcaggtccaagccgcacagctttac
aacgagcagccctccacccccggtttcagtgggtttcagcaacatctccagcaacaccac
cagagcacaccctcggtgcaggtttcgcctcctgctgaatcacagcccttctctttccgc
agcaactcaccacccaagcggtacgagtctcctgtggaggtgactcctcttcctcctccc
tcagccaatgccttccgccgtggtcataagaaggcctcttctctggctcccgttaacagc
gctatcgctgctgccatgtcgtccgacgctgctcctaggtctgctggtcccaagacctcc
actttccccatgacccccatgactggtggatatggacctggtcaggctcgtgctggagag
catcctattcgccaacctcgtggtcctccttctcttgacgagctcaagcagaagcccacc
tcgaagtatgagggaagcaagaacttttccgcccgcactcgtcgttctgctgtctccaac
ctcgtccgtgccggtctagagcgtcgtaagggcactggcagctcttgtggtagcatgagc
ccagtttccgagactgctgaggagtcatcaactcctattactgataacgagtctgactct
ggccgcagcggatccggcagcctcgcaggtgacatggaatgccctagctcacgcacatct
gccagtggaagctggggtgctatcggctctgaccgtcccagctcacgccagaagacgcgc
aagagtgtcgacagcattgagagtgtcagttccaacggcgagagtgagagcaactctttc
gctgatgtgtttaagaacggcgctctgcgagctgccaaggcacaagattcg---gacaac
cagcgcaaggcacacaggcgggttttcaccaagagcactccttctgcttaa
>Fp78
atgtcttccaacggtttcgctcccaacggcctcgccatgcccactggcggcctagctgct
cgacgcggcagccaaaaccccaagcctctcgcggttgatgtcaatagccaacccaaggac
agggactctggtgttcccacccctcgcactagccgctcccaccttctcgctggtcttagg
accgcccccaagtccgctactgctgcttcgttcggccctcagtctcctacgactggccct
cagcagcagtacgcccggaactccatggctggaaatgcctatggcatgggccaggacaag
acttacaacgctcctaagacggcttacccccagtacggttctcaaaacaactacaaccag
tcggtaggtcagcagtacactgttgatcagatcctgtcgcctcctgagctcttggaagag
caggacccaagcttgtacaatcagcttgtggctaccaatctctacctggctcagcagcag
cagcatctccaacagcagctcttgagcgtgcagaatgcgacccagcagttccgacaactc
aacctcagcaaccctcagctcattcaacagcagcatgccctgtacgagcagcagcagcaa
ctacaaaatatgcaacagcagatccagctccgcgctgccctaagc---------caacag
cagcaacagcaagctcagcaacagcagcagcagcagatctactacttcaaccccatgacc
aacgagtacttcatccctacccaccagcagcaacagcaggtccaagccgcacagctttac
aacgagcagccctccacccccggtttcagtgggtttcagcaacatctccagcaacaccac
cagagcacaccctcggtgcaggtttcgcctcctgctgaatcacagcccttctctttccgc
agcaactcaccacccaagcggtacgagtctcctgtggaggtgactcctcttcctcctccc
tcagccaatgccttccgccgtggtcataagaaggcctcttctctggctcccgttaacagc
gctatcgctgctgccatgtcgtccgacgctgctcctaggtctgctggtcccaagacctcc
actttccccatgacccccatgactggtggatatggacctggtcaggctcgtgctggagag
catcctattcgccaacctcgtggtcctccttctcttgacgagctcaagcagaagcccacc
tcgaagtatgagggaagcaagaacttttccgcccgcactcgtcgttctgctgtctccaac
ctcgtccgtgccggtctagagcgtcgtaagggcactggcagctcttgtggtagcatgagc
ccagtttccgagactgctgaggagtcatcaactcctattactgataacgagtctgactct
ggccgcagcggatccggcagcctcgcaggtgacatggaatgccctagctcacgcacatct
gccagtggaagctggggtgctatcggctctgaccgtcccagctcacgccagaagacgcgc
aagagtgtcgacagcattgagagtgtcagttccaacggcgagagtgagagcaactctttc
gctgatgtgtttaagaacggcgctctgcgagctgccaaggcacaagattcg---gacaac
cagcgcaaggcacacaggcgggttttcaccaagagcactccttctgcttaa
>Fp81
atgtcttccaacggtttcgctcccaacggcctcgccatgcccactggcggcctagctgct
cgacgcggcagccaaaaccccaagcctctcgcggttgatgtcaatagccaacccaaggac
agggactctggtgttcccacccctcgcactagccgctcccaccttctcgctggtcttagg
accgcccccaagtccgctactgctgcttcgttcggccctcagtctcctacgactggccct
cagcagcagtacgcccggaactccatggctggaaatgcctatggcatgggccaggacaag
acttacaacgctcctaagacggcttacccccagtacggttctcaaaacaactacaaccag
tcggtaggtcagcagtacactgttgatcagatcctgtcgcctcctgagctcttggaagag
caggacccaagcttgtacaatcagcttgtggctaccaatctctacctggctcagcagcag
cagcatctccaacagcagctcttgagcgtgcagaatgcgacccagcagttccgacaactc
aacctcagcaaccctcagctcattcaacagcagcatgccctgtacgagcagcagcagcaa
ctacaaaatatgcaacagcagatccagctccgcgctgccctaagccaacagcagcaacag
cagcaacagcaagctcagcaacagcagcagcagcagatctactacttcaaccccatgacc
aacgagtacttcatccctacccaccagcagcaacagcaggtccaagccgcacagctttac
aacgagcagccctccacccccggtttcagtgggtttcagcaacatctccagcaacaccac
cagagcacaccctcggtgcaggtttcgcctcctgctgaatcacagcccttctctttccgc
agcaactcaccacccaagcggtacgagtctcctgtggaggtgactcctcttcctcctccc
tcagccaatgccttccgacgtggtcataagaaggcctcttctctggctcccgttaacagc
gctatcgctgctgccatgtcgtccgacgctgctcctaggtctgctggtcccaagacctcc
actttccccatgacccccatgactggtggatatggacctggtcaggctcgtgctggagag
catcctattcgccaacctcgtggtcctccttctcttgacgagctcaagcagaagcccacc
tcgaagtatgagggaagcaagaacttttccgcccgcactcgtcgttctgctgtctccaac
ctcgtccgtgccggtctagagcgtcgcaagggcactggcagctcttgtggtagcatgagc
ccagtttccgagactgctgaggagtcatcaactcctattactgataacgagtctgactct
ggccgcagcggatccggcagcctcgcaggtgacatggaatgccctagctcacgcacatct
gccagtggaagctggggtgctattggctctgaccgtcccagctcacgccagaagacgcgc
aagagtgtcgacagcatggagagtgtcagctccaacggcgagagtgagagcaactctttc
gctgatgtgtttaagaacggcgctctgcgagctgccaaggcacaagattcg---gacaac
cagcgcaaggcacacaggcgggttttcaccaagagcactccttctgcttaa
>Fp84
atgtcttccaacggtttcgctcccaacggcctcgccatgcccactggcggcctagctgct
cgacgcggcagccaaaaccccaagcctctcgcggttgatgtcaatagccaacccaaggac
agggactctggtgttcccacccctcgcactagccgctcccaccttctcgctggtcttagg
accgcccccaagtccgctactgctgcttcgttcggccctcagtctcctacgactggccct
cagcagcagtacgcccggaactccatggctggaaatgcctatggcatgggccaggacaag
acttacaacgctcctaagacggcttacccccagtacggttctcaaaacaactacaaccag
tcggtaggtcagcagtacactgttgatcagatcctgtcgcctcctgagctcttggaagag
caggacccaagcttgtacaatcagcttgtggctaccaatctctacctggctcagcagcag
cagcatctccaacagcagctcttgagcgtgcagaatgcgacccagcagttccgacaactc
aacctcagcaaccctcagctcattcaacagcagcatgccctgtacgagcagcagcagcaa
ctacaaaatatgcaacagcagatccagctccgcgctgccctaagc---------caacag
cagcaacagcaagctcagcaacagcagcagcagcagatctactacttcaaccccatgacc
aacgagtacttcatccctacccaccagcagcaacagcaggtccaagccgcacagctttac
aacgagcagccctccacccccggtttcagtgggtttcagcaacatctccagcaacaccac
cagagcacaccctcggtgcaggtttcgcctcctgctgaatcacagcccttctctttccgc
agcaactcaccacccaagcggtacgagtctcctgtggaggtgactcctcttcctcctccc
tcagccaatgccttccgccgtggtcataagaaggcctcttctctggctcccgttaacagc
gctatcgctgctgccatgtcgtccgacgctgctcctaggtctgctggtcccaagacctcc
actttccccatgacccccatgactggtggatatggacctggtcaggctcgtgctggagag
catcctattcgccaacctcgtggtcctccttctcttgacgagctcaagcagaagcccacc
tcgaagtatgagggaagcaagaacttttccgcccgcactcgtcgttctgctgtctccaac
ctcgtccgtgccggtctagagcgtcgtaagggcactggcagctcttgtggtagcatgagc
ccagtttccgagactgctgaggagtcatcaactcctattactgataacgagtctgactct
ggccgcagcggatccggcagcctcgcaggtgacatggaatgccctagctcacgcacatct
gccagtggaagctggggtgctatcggctctgaccgtcccagctcacgccagaagacgcgc
aagagtgtcgacagcattgagagtgtcagttccaacggcgagagtgagagcaactctttc
gctgatgtgtttaagaacggcgctctgcgagctgccaaggcacaagattcg---gacaac
cagcgcaaggcacacaggcgggttttcaccaagagcactccttctgcttaa
>Fp86
atgtcttccaacggtttcgctcccaacggcctcgccatgcccactggcggcctagctgct
cgacgcggcagccaaaaccccaagcctctcgcggttgatgtcaatagccaacccaaggac
agggactctggtgttcccacccctcgcactagccgctcccaccttctcgctggtcttagg
accgcccccaagtccgctactgctgcttcgttcggccctcagtctcctacgactggccct
cagcagcagtacgcccggaactccatggctggaaatgcctatggcatgggccaggacaag
acttacaacgctcctaagacggcttacccccagtacggttctcaaaacaactacaaccag
tcggtaggtcagcagtacactgttgatcagatcctgtcgcctcctgagctcttggaagag
caggacccaagcttgtacaatcagcttgtggctaccaatctctacctggctcagcagcag
cagcatctccaacagcagctcttgagcgtgcagaatgcgacccagcagttccgacaactc
aacctcagcaaccctcagctcattcaacagcagcatgccctgtacgagcagcagcagcaa
ctacaaaatatgcaacagcagatccagctccgcgctgccctaagc---------caacag
cagcaacagcaagctcagcaacagcagcagcagcagatctactacttcaaccccatgacc
aacgagtacttcatccctacccaccagcagcaacagcaggtccaagccgcacagctttac
aacgagcagccctccacccccggtttcagtgggtttcagcaacatctccagcaacaccac
cagagcacaccctcggtgcaggtttcgcctcctgctgaatcacagcccttctctttccgc
agcaactcaccacccaagcggtacgagtctcctgtggaggtgactcctcttcctcctccc
tcagccaatgccttccgccgtggtcataagaaggcctcttctctggctcccgttaacagc
gctatcgctgctgccatgtcgtccgacgctgctcctaggtctgctggtcccaagacctcc
actttccccatgacccccatgactggtggatatggacctggtcaggctcgtgctggagag
catcctattcgccaacctcgtggtcctccttctcttgacgagctcaagcagaagcccacc
tcgaagtatgagggaagcaagaacttttccgcccgcactcgtcgttctgctgtctccaac
ctcgtccgtgccggtctagagcgtcgtaagggcactggcagctcttgtggtagcatgagc
ccagtttccgagactgctgaggagtcatcaactcctattactgataacgagtctgactct
ggccgcagcggatccggcagcctcgcaggtgacatggaatgccctagctcacgcacatct
gccagtggaagctggggtgctatcggctctgaccgtcccagctcacgccagaagacgcgc
aagagtgtcgacagcattgagagtgtcagttccaacggcgagagtgagagcaactctttc
gctgatgtgtttaagaacggcgctctgcgagctgccaaggcacaagattcg---gacaac
cagcgcaaggcacacaggcgggttttcaccaagagcactccttctgcttaa
>Fvenenatum.busco
atgtcttccaacgctttcgctcccaacggcctcgccatgcccactggcggcctagctgct
cgacgtggcagccaaaaccccaagcctctggcggttgatgtcaacagccaacctaaggac
agggactctggtgttcccacccctcgcaccagccgctcccaccttctcgctggtcttagg
accgcccccaagtccgctactgctgcctcgttcggccctcagtctcctacgaccggtcct
cagcagcagtacgcccggaactccatggctggaaatgcctatggcatgggccaggacaag
acttacaacgctcctaagacggcttatccccagtacggttctcaaaacaactacaaccag
tcggtaggccagcagtacactgttgatcagatcctgtcgcctcctgagctcttggaagag
caggacccaagcttgtacaaccagcttgtggccaccaatctctacctggctcagcaacag
cagcgtcttcaacagcagcttttgaccgtgcagaatgcggctcagcagttccagcaactc
aacctcaacaacccccagctcattcaacagcagcatgctctgtacgagcagcaacagcaa
ctccaaaacatgcaacagcaggtccagctccgggctgctctcagc---------caacag
caagctcaacagcagcagcagcagcagcagcagcagatctactacttcaaccccatgacc
aacgagtacttcatccctacccaccagcagcaacagcaggttcaggccgcacagctttac
aacgagcagccctccacccccggcttcagcggtttccagcaacatctccagcaacaccac
cagggcacaccctcggtacaggtttcgcctcctgctgaatcgcagcccttctcgttccgc
agcaactcacctcccaagcgctacgaatctcctgtggaggtgatccctcttcctcctccc
tcagccaatgctttccgccgtggacacaagaaggcctcttctcttgctcccgttaacagc
gctattgctgctgccatgtcgtccgacgccgctcccaggtctgctggacctaagacctcc
actttccccatgacccctatgactggtggatatggacctggtcaagctcgtgctggagag
catcctattcgtcaacctcgcggtcctccttctcttgacgagctcaagcagaagcccacc
tcgaagtacgagggaagcaagaacttttctgctcgcactcgtcgttctgctgtttccaac
cttgtccgtgccggcctagagcgccgtaagggcactggcagctcttgtggcagcatgagc
ccagtttctgagactgccgaggagtcatcgactcctattactgataacgagtctgactct
ggccgcagcggatctggcagcctcgccggtgatctggaatgccctagctcacgcacatct
gctagtggaagctggggtgctattggctctgaccgtcctagctcgcgccagaagacacgc
aagagcgtcgacagcatcgagagtgtcagctccaacggcgagagtgagagcaactctttt
gctgatgtgtttaagaacggcgctctgcgagctgccaaggcacacgactcgaccgacaac
cagcgcaaggcacacaggcgggttttcaccaagagcactccttctgcttaa
