# Supplementary material for: Apicidin biosynthesis is linked to accessory chromosomes in Fusarium poae isolates
Source: BMC Genomics. 2021 Aug 4;22:591. doi: 10.1186/s12864-021-07617-y (PMC8340494; doi:10.1186/s12864-021-07617-y)
Supplement: Supplementary file 17 — Additional file 17. Compressed folder containing alignments for each of the 4141 orthologs used in BUSCO analysis. [file 12864_2021_7617_MOESM17_ESM.zip › Fven2_nt_MAFFT/17900at5125_nt.mafft.fasta]

>Fp105
atgatacccaatgcatctataccacgactgccgataccaagaaaaacctacatacttacc
ctagcgctgagtctattgctctgcgcttttggaaatgctgatgcatcggagctgttgcac
gacgctatattcgacaccgaagcacttatcgagcgaagcgatgcatccaatctcatatac
gaacctgacttcggtgtattcgatcgtagtattctcggccgtgcgacagtagagcagtcg
cttctgacaaataacggcccggatagtcgaaaattgagtcccggcgcaactgtctgctac
gtcgtggataagaagacgttgttcggcaaggataagagggacgacaatgcccacagaacg
gggagcatcaaggaagattctggccataaaaattctcgtcgagcagagtctaagacggtt
tacatatctgtaaatacctgttcgagaccaagcttgaaatccaaggataaggacaacaat
cccgaaacagcaccacaactcagtctctacacttcaacctctagcaagatcaagtgtcca
gactcctctaactacaacgagacaaactctgctctgcaaaggataccgtttgatgagggc
gcggccatggttactgtcaatgctactgatgccatctacattagtgtcgctgcccccaac
atcacaaaaaagcacgatggggactgggaatatcaggtcgccatatcctttgacgagtat
taccataactatgacgctcagaacggtaccgctcgactactaatgatggatttcgactca
acatcagcacttcttgtcactagcaatctgactgaggactcaagtgagacccagcaaatc
atgaagaggccgcccccttaccaactattcgttggcgacgaaaaactgagatccattgat
ggtctgcgacattcagcttgtggccttgcacggagcgccgaaatttgggcaaatgggaat
aagacagggagacacaatgatctcgttaccaccggtgtcacaacacgaggaccaggccaa
ctacccaaacagcaattcttgattgcaggtcttaatcacagttcctcatactcgggcatc
cttgtcaagatgccagaagggaatagcaagagggccgaaacaacaggtggtgggggtaca
gtctaccgcgccacctcatttcaaacatcatccagctcgaattgcaagatggtcactaac
cttgacttttgcaatgagactcaatacgctgtcccaggcaacgacaagaagttcaacaac
acggccctggcaaagcactacgatgactacgccagaaagatgtatgccaactttgaaaaa
gttctgatgcagatgccctgcgaaacaccccctgagtcgcgctactcgcttgtgcgggat
tgtgatcagtgtcgcgaagcctacaagcgttggctctgcactgttagcatccctcgctgt
gaagatgttatgggcggtagcaggttcagcgtcgtccgtaacgctttccaagctttcccc
aacgggactacactacctgataattttcgcaaaggactcaggtcatctgcaaacaactct
tcacgtaacgcctggatcgatgaaacggtcaagcccggcccttacaaggaattattgcca
tgtgaagacatttgttacgacgtcgttcaatcctgcccctcggccatggggttcacctgc
ccgcagcctggattcccaagtttcagcgtaagctatggagaaaggaattccgatacttct
agtatcacatgcaactacccgggcgaggcaagaacaaagattagcccggcgagggttgtt
cgtcctggtatgtttatgcttagtgcagtgtcattgatgatgtggttggtgctgtga
>Fp108
atgatacccaatgcatctataccacgactgccgataccaagaaaaacctacatacttacc
ctagcgctgagtctattgctctgcgcttttggaaatgctgatgcatcggagctgttgcac
gacgctatattcgacaccgaagcacttatcgagcgaagcgatgcatccaatctcatatac
gaacctgacttcggtgtattcgatcgtagtattctcggccgtgcgacagtagagcagtcg
cttctgacaaataacggcccggatagtcgaaaattgagtcccggcgcaactgtctgctac
gtcgtggataagaagacgttgttcggcaaggataagagggacgacaatgcccacagaacg
gggagcatcaaggaagattctggccataaaaattctcgtcgagcagagtctaagacggtt
tacatatctgtaaatacctgttcgagaccaagcttgaaatccaaggataaggacaacaat
cccgaaacagcaccacaactcagtctctacacttcaacctctagcaagatcaagtgtcca
gactcctctaactacaacgagacaaactctgctctgcaaaggataccgtttgatgagggc
gcggccatggttactgtcaatgctactgatgccatctacattagtgtcgctgcccccaac
atcacaaaaaagcacgatggggactgggaatatcaggtcgccatatcctttgacgagtat
taccataactatgacgctcagaacggtaccgctcgactactaatgatggatttcgactca
acatcagcacttcttgtcactagcaatctgactgaggactcaagtgagacccagcaaatc
atgaagaggccgcccccttaccaactattcgttggcgacgaaaaactgagatccattgat
ggtctgcgacattcagcttgtggccttgcacggagcgccgaaatttgggcaaatgggaat
aagacagggagacacaatgatctcgttaccaccggtgtcacaacacgaggaccaggccaa
ctacccaaacagcaattcttgattgcaggtcttaatcacagttcctcatactcgggcatc
cttgtcaagatgccagaagggaatagcaagagggccgaaacaacaggtggtgggggtaca
gtctaccgcgccacctcatttcaaacatcatccagctcgaattgcaagatggtcactaac
cttgacttttgcaatgagactcaatacgctgtcccaggcaacgacaagaagttcaacaac
acggccctggcaaagcactacgatgactacgccagaaagatgtatgccaactttgaaaaa
gttctgatgcagatgccctgcgaaacaccccctgagtcgcgctactcgcttgtgcgggat
tgtgatcagtgtcgcgaagcctacaagcgttggctctgcactgttagcatccctcgctgt
gaagatgttatgggcggtagcaggttcagcgtcgtccgtaacgctttccaagctttcccc
aacgggactacactacctgataattttcgcaaaggactcaggtcatctgcaaacaactct
tcacgtaacgcctggatcgatgaaacggtcaagcccggcccttacaaggaattattgcca
tgtgaagacatttgttacgacgtcgttcaatcctgcccctcggccatggggttcacctgc
ccgcagcctggattcccaagtttcagcgtaagctatggagaaaggaattccgatacttct
agtatcacatgcaactacccgggcgaggcaagaacaaagattagcccggcgagggttgtt
cgtcctggtatgtttatgcttagtgcagtgtcattgatgatgtggttggtgctgtga
>Fp118
atgatacccaatgcatctataccacgactgccgataccaagaaaaacctacatacttacc
ctagcgctgagtctattgctctgcgcttttggaaatgctgatgcatcggagctgttgcac
gacgctatattcgacaccgaagcacttatcgagcgaagcgatgcatccaatctcatatac
gaacctgacttcggtgtattcgatcgtagtattctcggccgtgcgacagtagagcagtcg
cttctgacaaataacggcccggatagtcgaaaattgagtcccggcgcaactgtctgctac
gtcgtggataagaagacgttgttcggcaaggataagagggacgacattgcccacggaacg
gggagcatcaaggaagattctggccataaaaattctcgtcgagcagagtctaagacggtt
tacatatctgtaaatacctgttcgagaccaagcttgaaatccaaggataaggacaacaat
cccgaaacagcaccacaactcagtctctacacttcaacctctagcaagatcaagtgtcca
gactcctctaactacaacgagacaaactctgctctgcaaaggataccgtttgatgagggc
gcggccatggttactgttaatgctactgatgccatctacattagtgtcgctgcccccaac
atcacaaaaaagcacgatggggactgggaatatcaggtcgccatatcctttgacgagtat
taccataactatgacgctcagaacggtaccgctcgactactactgatggatttcgactca
acatcagcacttcttgtcactagcaatctgactgaggactcaagtgagacccagcaaatc
atgaagaggccgcccccttaccaactattcgttggcgacgaaaaactgagatccattgat
ggtctgcgacattcagcttgtggccttgcacggagcgccgaaatttgggcaaatgggaat
aagacagggagacacaatgatctcgttaccaccggtgtcacaacacgaggaccaggccaa
ctacccaaacagcaattcttgattgcaggtcttaatcacagttcctcatactcgggcatc
cttgtcaagatgccagaagggaatagcaagagggccgaaacaacaggtggtgggggtaca
gtctaccgcgccacctcatttcaaacatcatccagctcgaattgcaagatggtcactaac
cttgacttttgcaatgagactcaatacgctgtcccaggcaacgacaagaagttcaacaac
acggccctggcaaagcactacgatgactacgccagaaagatgtatgccaactttgaaaaa
gttctgatgcagatgccctgcgaaacaccccctgagtcgcgctactcgcttgtgcgggat
tgtgatcagtgtcgcgaagcctacaagcgttggctctgcactgttagcatccctcgctgt
gaagatgttatgggcggtagcaggttcagcgtcgtccgtaacgctttccaagctttcccc
aacgggactacactacctgataattttcgcaaaggactcaggtcatctgcaaacaactct
tcacgtaacgcctggatcgatgaaacggtcaagcccggcccttacaaggaattattgcca
tgtgaagacatttgttacgacgtcgttcaatcctgcccctcggccatggggttcacctgc
ccgcagcctggattcccaagtttcagcgtaagctatggagaaaggaattccgatacttct
agtatcacatgcaactacccgggcgaggcaagaacaaagattagcgcggcgagggttgtt
cgtcctggtatgtttatgcttagtgcagtgtcattgatgatgtggttggtgctgtga
>Fp122
atgatacccaatgcatctataccacgactgccgataccaagaaaaacctacatacttacc
ctagcgctgagtctattgctctgcgcttttggaaatgctgatgcatcggagctgttgcac
gacgctatattcgacaccgaagcacttatcgagcgaagcgatgcatccaatctcatatac
gaacctgacttcggtgtattcgatcgtagtattctcggccgtgcgacagtagagcagtcg
cttctgacaaataacggcccggatagtcgaaaattgagtcccggcgcaactgtctgctac
gtcgtggataagaagacgttgttcggcaaggataagagggacgacattgcccacggaacg
gggagcatcaaggaagattctggccataaaaattctcgtcgagcagagtctaagacggtt
tacatatctgtaaatacctgttcgagaccaagcttgaaatccaaggataaggacaacaat
cccgaaacagcaccacaactcagtctctacacttcaacctctagcaagatcaagtgtcca
gactcctctaactacaacgagacaaactctgctctgcaaaggataccgtttgatgagggc
gcggccatggttactgttaatgctactgatgccatctacattagtgtcgctgcccccaac
atcacaaaaaagcacgatggggactgggaatatcaggtcgccatatcctttgacgagtat
taccataactatgacgctcagaacggtaccgctcgactactactgatggatttcgactca
acatcagcacttcttgtcactagcaatctgactgaggactcaagtgagacccagcaaatc
atgaagaggccgcccccttaccaactattcgttggcgacgaaaaactgagatccattgat
ggtctgcgacattcagcttgtggccttgcacggagcgccgaaatttgggcaaatgggaat
aagacagggagacacaatgatctcgttaccaccggtgtcacaacacgaggaccaggccaa
ctacccaaacagcaatttttgattgcaggtcttaatcacagttcctcatactcgggcatc
cttgtcaagatgccagaagggaatagcaagagggccgaaacaacaggtggtgggggtaca
gtctaccgcgccacctcatttcaaacatcatccagctcgaattgcaagatggtcactaac
cttgacttttgcaatgagactcaatacgctgtcccaggcaacgacaagaagttcaacaac
acggccctggcaaagcactacgatgactacgccagaaagatgtatgccaactttgaaaaa
gttctgatgcagatgccctgcgaaacaccccctgagtcgcgctactcgcttgtgcgggat
tgtgatcagtgtcgcgaagcctacaagcgttggctctgcactgttagcatccctcgctgt
gaagatgttatgggcggtagcaggttcagcgtcgtccgtaacgctttccaagctttcccc
aacgggactacactacctgataattttcgcaaaggactcaggtcatctgcaaacaactct
tcacgtaacgcctggatcgatgaaacggtcaagcccggcccttacaaggaattattgcca
tgtgaagacatttgttacgacgtcgttcaatcctgcccctcggccatggggttcacctgc
ccgcagcctggattcccaagtttcagcgtaagctatggagaaaggaattccgatacttct
agtatcacatgcaactacccgggcgaggcaagaacaaagattagcgcggcgagggttgtt
cgtcctggtatgtttatgcttagtgcagtgtcattgatgatgtggttggtgctgtga
>Fp125
atgatacccaatgcatctataccacgactgccgataccaagaaaaacctacatacttacc
ctagcgctgagtctattgctctgcgcttttggaaatgctgatgcatcggagctgttgcac
gacgctatattcgacaccgaagcacttatcgagcgaagcgatgcatccaatctcatatac
gaacctgacttcggtgtattcgatcgtagtattctcggccgtgcgacagtagagcagtcg
cttctgacaaataacggcccggatagtcgaaaattgagtcccggcgcaactgtctgctac
gtcgtggataagaagacgttgttcggcaaggataagagggacgacattgcccacggaacg
gggagcatcaaggaagattctggccataaaaattctcgtcgagcagagtctaagacggtt
tacatatctgtaaatacctgttcgagaccaagcttgaaatccaaggataaggacaacaat
cccgaaacagcaccacaactcagtctctacacttcaacctctagcaagatcaagtgtcca
gactcctctaactacaacgagacaaactctgctctgcaaaggataccgtttgatgagggc
gcggccatggttactgttaatgctactgatgccatctacattagtgtcgctgcccccaac
atcacaaaaaagcacgatggggactgggaatatcaggtcgccatatcctttgacgagtat
taccataactatgacgctcagaacggtaccgctcgactactactgatggatttcgactca
acatcagcacttcttgtcactagcaatctgactgaggactcaagtgagacccagcaaatc
atgaagaggccgcccccttaccaactattcgttggcgacgaaaaactgagatccattgat
ggtctgcgacattcagcttgtggccttgcacggagcgccgaaatttgggcaaatgggaat
aagacagggagacacaatgatctcgttaccaccggtgtcacaacacgaggaccaggccaa
ctacccaaacagcaatttttgattgcaggtcttaatcacagttcctcatactcgggcatc
cttgtcaagatgccagaagggaatagcaagagggccgaaacaacaggtggtgggggtaca
gtctaccgcgccacctcatttcaaacatcatccagctcgaattgcaagatggtcactaac
cttgacttttgcaatgagactcaatacgctgtcccaggcaacgacaagaagttcaacaac
acggccctggcaaagcactacgatgactacgccagaaagatgtatgccaactttgcaaaa
gttctgatgcagatgccctgcgaaacaccccctgagtcgcgctactcgcttgtgcgggat
tgtgatcagtgtcgcgaagcctacaagcgttggctctgcactgttagcatccctcgctgt
gaagatgttatgggcggtagcaggttcagcgtcgtccgtaacgctttccaagctttcccc
aacgggactacactacctgataattttcgcaaaggactcaggtcatctgcaaacaactct
tcacgtaacgcctggatcgatgaaacggtcaagcccggcccttacaaggaattattgcca
tgtgaagacatttgttacgacgtcgttcaatcctgcccctcggccatggggttcacctgc
ccgcagcctggattcccaagtttcagcgtaagctatggagaaaggaattccgatacttct
agtatcacatgcaactacccgggcgaggcaagaacaaagattagcgcggcgagagttgtt
cgtcctggtatgtttatgcttagtgcagtgtcattgatgatgtggttggtgctgtga
>Fp13r
atgatacccaatgcatctataccacgactgccgataccaagaaaaacctacatacttacc
ctagcgctgagtctattgctctgcgcttttggaaatgctgatgcatcggagctgttgcac
gacgctatattcgacaccgaagcacttatcgagcgaagcgatgcatccaatctcatatac
gaacctgacttcggtgtattcgatcgtagtattctcggccgtgcgacagtagagcagtcg
cttctgacaaataacggcccggatagtcgaaaattgagtcccggcgcaactgtctgctac
gtcgtggataagaagacgttgttcggcaaggataagagggacgacattgcccacggaacg
gggagcatcaaggaagattctggccataaaaattctcgtcgagcagagtctaagacggtt
tacatatctgtaaatacctgttcgagaccaagcttgaaatccaaggataaggacaacaat
cccgaaacagcaccacaactcagtctctacacttcaacctctagcaagatcaagtgtcca
gactcctctaactacaacgagacaaactctgctctgcaaaggataccgtttgatgagggc
gcggccatggttactgttaatgctactgatgccatctacattagtgtcgctgcccccaac
atcacaaaaaagcacgatggggactgggaatatcaggtcgccatatcctttgacgagtat
taccataactatgacgctcagaacggtaccgctcgactactactgatggatttcgactca
acatcagcacttcttgtcactagcaatctgactgaggactcaagtgagacccagcaaatc
atgaagaggccgcccccttaccaactattcgttggcgacgaaaaactgagatccattgat
ggtctgcgacattcagcttgtggccttgcacggagcgccgaaatttgggcaaatgggaat
aagacagggagacacaatgatctcgttaccaccggtgtcacaacacgaggaccaggccaa
ctacccaaacagcaatttttgattgcaggtcttaatcacagttcctcatactcgggcatc
cttgtcaagatgccagaagggaatagcaagagggccgaaacaacaggtggtgggggtaca
gtctaccgcgccacctcatttcaaacatcatccagctcgaattgcaagatggtcactaac
cttgacttttgcaatgagactcaatacgctgtcccaggcaacgacaagaagttcaacaac
acggccctggcaaagcactacgatgactacgccagaaagatgtatgccaactttgaaaaa
gttctgatgcagatgccctgcgaaacaccccctgagtcgcgctactcgcttgtgcgggat
tgtgatcagtgtcgcgaagcctacaagcgttggctctgcactgttagcatccctcgctgt
gaagatgttatgggcggtagcaggttcagcgtcgtccgtaacgctttccaagctttcccc
aacgggactacactacctgataattttcgcaaaggactcaggtcatctgcaaacaactct
tcacgtaacgcctggatcgatgaaacggtcaagcccggcccttacaaggaattattgcca
tgtgaagacatttgttacgacgtcgttcaatcctgcccctcggccatggggttcacctgc
ccgcagcctggattcccaagtttcagcgtaagctatggagaaaggaattccgatacttct
agtatcacatgcaactacccgggcgaggcaagaacaaagattagcgcggcgagagttgtt
cgtcctggtatgtttatgcttagtgcagtgtcattgatgatgtggttggtgctgtga
>Fp144
atgatacccaatgcatctataccacgactgccgataccaagaaaaacctacatacttacc
ctagcgctgagtctattgctctgcgcttttggaaatgctgatgcatcggagctgttgcac
gacgctatattcgacaccgaagcacttatcgagcgaagcgatgcatccaatctcatatac
gaacctgacttcggtgtattcgatcgtagtattctcggccgtgcgacagtagagcagtcg
cttctgacaaataacggcccggatagtcgaaaattgagtcccggcgcaactgtctgctac
gtcgtggataagaagacgttgttcggcaaggataagagggacgacattgcccacggaacg
gggagcatcaaggaagattctggccataaaaattctcgtcgagcagagtctaagacggtt
tacatatctgtaaatacctgttcgagaccaagcttgaaatccaaggataaggacaacaat
cccgaaacagcaccacaactcagtctctacacttcaacctctagcaagatcaagtgtcca
gactcctctaactacaacgagacaaactctgctctgcaaaggataccgtttgatgagggc
gcggccatggttactgttaatgctactgatgccatctacattagtgtcgctgcccccaac
atcacaaaaaagcacgatggggactgggaatatcaggtcgccatatcctttgacgagtat
taccataactatgacgctcagaacggtaccgctcgactactactgatggatttcgactca
acatcagcacttcttgtcactagcaatctgactgaggactcaagtgagacccagcaaatc
atgaagaggccgcccccttaccaactattcgttggcgacgaaaaactgagatccattgat
ggtctgcgacattcagcttgtggccttgcacggagcgccgaaatttgggcaaatgggaat
aagacagggagacacaatgatctcgttaccaccggtgtcacaacacgaggaccaggccaa
ctacccaaacagcaatttttgattgcaggtcttaatcacagttcctcatactcgggcatc
cttgtcaagatgccagaagggaatagcaagagggccgaaacaacaggtggtgggggtaca
gtctaccgcgccacctcatttcaaacatcatccagctcgaattgcaagatggtcactaac
cttgacttttgcaatgagactcaatacgctgtcccaggcaacgacaagaagttcaacaac
acggccctggcaaagcactacgatgactacgccagaaagatgtatgccaactttgaaaaa
gttctgatgcagatgccctgcgaaacaccccctgagtcgcgctactcgcttgtgcgggat
tgtgatcagtgtcgcgaagcctacaagcgttggctctgcactgttagcatccctcgctgt
gaagatgttatgggcggtagcaggttcagcgtcgtccgtaacgctttccaagctttcccc
aacgggactacactacctgataattttcgcaaaggactcaggtcatctgcaaacaactct
tcacgtaacgcctggatcgatgaaacggtcaagcccggcccttacaaggaattattgcca
tgtgaagacatttgttacgacgtcgttcaatcctgcccctcggccatggggttcacctgc
ccgcagcctggattcccaagtttcagcgtaagctatggagaaaggaattccgatacttct
agtatcacatgcaactacccgggcgaggcaagaacaaagattagcgcggcgagggttgtt
cgtcctggtatgtttatgcttagtgcagtgtcattgatgatgtggttggtgctgtga
>Fp146
atgatacccaatgcatctataccacgactgccgataccaagaaaaacctacatacttacc
ctagcgctgagtctattgctctgcgcttttggaaatgctgatgcatcggagctgttgcac
gacgctatattcgacaccgaagcacttatcgagcgaagcgatgcatccaatctcatatac
gaacctgacttcggtgtattcgatcgtagtattctcggccgtgcgacagtagagcagtcg
cttctgacaaataacggcccggatagtcgaaaattgagtcccggcgcaactgtctgctac
gtcgtggataagaagacgttgttcggcaaggataagagggacgacattgcccacggaacg
gggagcatcaaggaagattctggccataaaaattctcgtcgagcagagtctaagacggtt
tacatatctgtaaatacctgttcgagaccaagcttgaaatccaaggataaggacaacaat
cccgaaacagcaccacaactcagtctctacacttcaacctctagcaagatcaagtgtcca
gactcctctaactacaacgagacaaactctgctctgcaaaggataccgtttgatgagggc
gcggccatggttactgttaatgctactgatgccatctacattagtgtcgctgcccccaac
atcacaaaaaagcacgatggggactgggaatatcaggtcgccatatcctttgacgagtat
taccataactatgacgctcagaacggtaccgctcgactactactgatggatttcgactca
acatcagcacttcttgtcactagcaatctgactgaggactcaagtgagacccagcaaatc
atgaagaggccgcccccttaccaactattcgttggcgacgaaaaactgagatccattgat
ggtctgcgacattcagcttgtggccttgcacggagcgccgaaatttgggcaaatgggaat
aagacagggagacacaatgatctcgttaccaccggtgtcacaacacgaggaccaggccaa
ctacccaaacagcaatttttgattgcaggtcttaatcacagttcctcatactcgggcatc
cttgtcaagatgccagaagggaatagcaagagggccgaaacaacaggtggtgggggtaca
gtctaccgcgccacctcatttcaaacatcatccagctcgaattgcaagatggtcactaac
cttgacttttgcaatgagactcaatacgctgtcccaggcaacgacaagaagttcaacaac
acggccctggcaaagcactacgatgactacgccagaaagatgtatgccaactttgaaaaa
gttctgatgcagatgccctgcgaaacaccccctgagtcgcgctactcgcttgtgcgggat
tgtgatcagtgtcgcgaagcctacaagcgttggctctgcactgttagcatccctcgctgt
gaagatgttatgggcggtagcaggttcagcgtcgtccgtaacgctttccaagctttcccc
aacgggactacactacctgataattttcgcaaaggactcaggtcatctgcaaacaactct
tcacgtaacgcctggatcgatgaaacggtcaagcccggcccttacaaggaattattgcca
tgtgaagacatttgttacgacgtcgttcaatcctgcccctcggccatggggttcacctgc
ccgcagcctggattcccaagtttcagcgtaagctatggagaaaggaattccgatacttct
agtatcacatgcaactacccgggcgaggcaagaacaaagattagcgcggcgagagttgtt
cgtcctggtatgtttatgcttagtgcagtgtcattgatgatgtggttggtgctgtga
>Fp155
atgatacccaatgcatctataccacgactgccgataccaagaaaaacctacatacttacc
ctagcgctgagtctattgctctgcgcttttggaaatgctgatgcatcggagctgttgcac
gacgctatattcgacaccgaagcacttatcgagcgaagcgatgcatccaatctcatatac
gaacctgacttcggtgtattcgatcgtagtattctcggccgtgcgacagtagagcagtcg
cttctgacaaataacggcccggatagtcgaaaattgagtcccggcgcaactgtctgctac
gtcgtggataagaagacgttgttcggcaaggataagagggacgacattgcccacggaacg
gggagcatcaaggaagattctggccataaaaattctcgtcgagcagagtctaagacggtt
tacatatctgtaaatacctgttcgagaccaagcttgaaatccaaggataaggacaacaat
cccgaaacagcaccacaactcagtctctacacttcaacctctagcaagatcaagtgtcca
gactcctctaactacaacgagacaaactctgctctgcaaaggataccgtttgatgagggc
gcggccatggttactgttaatgctactgatgccatctacattagtgtcgctgcccccaac
atcacaaaaaagcacgatggggactgggaatatcaggtcgccatatcctttgacgagtat
taccataactatgacgctcagaacggtaccgctcgactactactgatggatttcgactca
acatcagcacttcttgtcactagcaatctgactgaggactcaagtgagacccagcaaatc
atgaagaggccgcccccttaccaactattcgttggcgacgaaaaactgagatccattgat
ggtctgcgacattcagcttgtggccttgcacggagcgccgaaatttgggcaaatgggaat
aagacagggagacacaatgatctcgttaccaccggtgtcacaacacgaggaccaggccaa
ctacccaaacagcaattcttgattgcaggtcttaatcacagttcctcatactcgggcatc
cttgtcaagatgccagaagggaatagcaagagggccgaaacaacaggtggtgggggtaca
gtctaccgcgccacctcatttcaaacatcatccagctcgaattgcaagatggtcactaac
cttgacttttgcaatgagactcaatacgctgtcccaggcaacgacaagaagttcaacaac
acggccctggcaaagcactacgatgactacgccagaaagatgtatgccaactttgaaaaa
gttctgatgcagatgccctgcgaaacaccccctgagtcgcgctactcgcttgtgcgggat
tgtgatcagtgtcgcgaagcctacaagcgttggctctgcactgttagcatccctcgctgt
gaagatgttatgggcggtagcaggttcagcgtcgtccgtaacgctttccaagctttcccc
aacgggactacactacctgataattttcgcaaaggactcaggtcatctgcaaacaactct
tcacgtaacgcctggatcgatgaaacggtcaagcccggcccttacaaggaattattgcca
tgtgaagacatttgttacgacgtcgttcaatcctgcccctcggccatggggttcacctgc
ccgcagcctggattcccaagtttcagcgtaagctatggagaaaggaattccgatacttct
agtatcacatgcaactacccgggcgaggcaagaacaaagattagcgcggcgagggttgtt
cgtcctggtatgtttatgcttagtgcagtgtcattgatgatgtggttggtgctgtga
>Fp157
atgatacccaatgcatctataccacgactgccgataccaagaaaaacctacatacttacc
ctagcgctgagtctattgctctgcgcttttggaaatgctgatgcatcggagctgttgcac
gacgctatattcgacaccgaagcacttatcgagcgaagcgatgcatccaatctcatatac
gaacctgacttcggtgtattcgatcgtagtattctcggccgtgcgacagtagagcagtcg
cttctgacaaataacggcccggatagtcgaaaattgagtcccggcgcaactgtctgctac
gtcgtggataagaagacgttgttcggcaaggataagagggacgacattgcccacggaacg
gggagcatcaaggaagattctggccataaaaattctcgtcgagcagagtctaagacggtt
tacatatctgtaaatacctgttcgagaccaagcttgaaatccaaggataaggacaacaat
cccgaaacagcaccacaactcagtctctacacttcaacctctagcaagatcaagtgtcca
gactcctctaactacaacgagacaaactctgctctgcaaaggataccgtttgatgagggc
gcggccatggttactgttaatgctactgatgccatctacattagtgtcgctgcccccaac
atcacaaaaaagcacgatggggactgggaatatcaggtcgccatatcctttgacgagtat
taccataactatgacgctcagaacggtaccgctcgactactactgatggatttcgactca
acatcagcacttcttgtcactagcaatctgactgaggactcaagtgagacccagcaaatc
atgaagaggccgcccccttaccaactattcgttggcgacgaaaaactgagatccattgat
ggtctgcgacattcagcttgtggccttgcacggagcgccgaaatttgggcaaatgggaat
aagacagggagacacaatgatctcgttaccaccggtgtcacaacacgaggaccaggccaa
ctacccaaacagcaatttttgattgcaggtcttaatcacagttcctcatactcgggcatc
cttgtcaagatgccagaagggaatagcaagagggccgaaacaacaggtggtgggggtaca
gtctaccgcgccacctcatttcaaacatcatccagctcgaattgcaagatggtcactaac
cttgacttttgcaatgagactcaatacgctgtcccaggcaacgacaagaagttcaacaac
acggccctggcaaagcactacgatgactacgccagaaagatgtatgccaactttgaaaaa
gttctgatgcagatgccctgcgaaacaccccctgagtcgcgctactcgcttgtgcgggat
tgtgatcagtgtcgcgaagcctacaagcgttggctctgcactgttagcatccctcgctgt
gaagatgttatgggcggtagcaggttcagcgtcgtccgtaacgctttccaagctttcccc
aacgggactacactacctgataattttcgcaaaggactcaggtcatctgcaaacaactct
tcacgtaacgcctggatcgatgaaacggtcaagcccggcccttacaaggaattattgcca
tgtgaagacatttgttacgacgtcgttcaatcctgcccctcggccatggggttcacctgc
ccgcagcctggattcccaagtttcagcgtaagctatggagaaaggaattccgatacttct
agtatcacatgcaactacccgggcgaggcaagaacaaagattagcgcggcgagagttgtt
cgtcctggtatgtttatgcttagtgcagtgtcattgatgatgtggttggtgctgtga
>Fp16r
atgatacccaatgcatctataccacgactgccgataccaagaaaaacctacatacttacc
ctagcgctgagtctattgctctgcgcttttggaaatgctgatgcatcggagctgttgcac
gacgctatattcgacaccgaagcacttatcgagcgaagcgatgcatccaatctcatatac
gaacctgacttcggtgtattcgatcgtagtattctcggccgtgcgacagtagagcagtcg
cttctgacaaataacggcccggatagtcgaaaattgagtcccggcgcaactgtctgctac
gtcgtggataagaagacgttgttcggcaaggataagagggacgacattgcccacggaacg
gggagcatcaaggaagattctggccataaaaattctcgtcgagcagagtctaagacggtt
tacatatctgtaaatacctgttcgagaccaagcttgaaatccaaggataaggacaacaat
cccgaaacagcaccacaactcagtctctacacttcaacctctagcaagatcaagtgtcca
gactcctctaactacaacgagacaaactctgctctgcaaaggataccgtttgatgagggc
gcggccatggttactgttaatgctactgatgccatctacattagtgtcgctgcccccaac
atcacaaaaaagcacgatggggactgggaatatcaggtcgccatatcctttgacgagtat
taccataactatgacgctcagaacggtaccgctcgactactactgatggatttcgactca
acatcagcacttcttgtcactagcaatctgactgaggactcaagtgagacccagcaaatc
atgaagaggccgcccccttaccaactattcgttggcgacgaaaaactgagatccattgat
ggtctgcgacattcagcttgtggccttgcacggagcgccgaaatttgggcaaatgggaat
aagacagggagacacaatgatctcgttaccaccggtgtcacaacacgaggaccaggccaa
ctacccaaacagcaatttttgattgcaggtcttaatcacagttcctcatactcgggcatc
cttgtcaagatgccagaagggaatagcaagagggccgaaacaacaggtggtgggggtaca
gtctaccgcgccacctcatttcaaacatcatccagctcgaattgcaagatggtcactaac
cttgacttttgcaatgagactcaatacgctgtcccaggcaacgacaagaagttcaacaac
acggccctggcaaagcactacgatgactacgccagaaagatgtatgccaactttgcaaaa
gttctgatgcagatgccctgcgaaacaccccctgagtcgcgctactcgcttgtgcgggat
tgtgatcagtgtcgcgaagcctacaagcgttggctctgcactgttagcatccctcgctgt
gaagatgttatgggcggtagcaggttcagcgtcgtccgtaacgctttccaagctttcccc
aacgggactacactacctgataattttcgcaaaggactcaggtcatctgcaaacaactct
tcacgtaacgcctggatcgatgaaacggtcaagcccggcccttacaaggaattattgcca
tgtgaagacatttgttacgacgtcgttcaatcctgcccctcggccatggggttcacctgc
ccgcagcctggattcccaagtttcagcgtaagctatggagaaaggaattccgatacttct
agtatcacatgcaactacccgggcgaggcaagaacaaagattagcgcggcgagagttgtt
cgtcctggtatgtttatgcttagtgcagtgtcattgatgatgtggttggtgctgtga
>Fp1r
atgatacccaatgcatctataccacgactgccgataccaagaaaaacctacatacttacc
ctagcgctgagtctattgctctgcgcttttggaaatgctgatgcatcggagctgttgcac
gacgctatattcgacaccgaagcacttatcgagcgaagcgatgcatccaatctcatatac
gaacctgacttcggtgtattcgatcgtagtattctcggccgtgcgacagtagagcagtcg
cttctgacaaataacggcccggatagtcgaaaattgagtcccggcgcaactgtctgctac
gtcgtggataagaagacgttgttcggcaaggataagagggacgacattgcccacggaacg
gggagcatcaaggaagattctggccataaaaattctcgtcgagcagagtctaagacggtt
tacatatctgtaaatacctgttcgagaccaagcttgaaatccaaggataaggacaacaat
cccgaaacagcaccacaactcagtctctacacttcaacctctagcaagatcaagtgtcca
gactcctctaactacaacgagacaaactctgctctgcaaaggataccgtttgatgagggc
gcggccatggttactgttaatgctactgatgccatctacattagtgtcgctgcccccaac
atcacaaaaaagcacgatggggactgggaatatcaggtcgccatatcctttgacgagtat
taccataactatgacgctcagaacggtaccgctcgactactactgatggatttcgactca
acatcagcacttcttgtcactagcaatctgactgaggactcaagtgagacccagcaaatc
atgaagaggccgcccccttaccaactattcgttggcgacgaaaaactgagatccattgat
ggtctgcgacattcagcttgtggccttgcacggagcgccgaaatttgggcaaatgggaat
aagacagggagacacaatgatctcgttaccaccggtgtcacaacacgaggaccaggccaa
ctacccaaacagcaatttttgattgcaggtcttaatcacagttcctcatactcgggcatc
cttgtcaagatgccagaagggaatagcaagagggccgaaacaacaggtggtgggggtaca
gtctaccgcgccacctcatttcaaacatcatccagctcgaattgcaagatggtcactaac
cttgacttttgcaatgagactcaatacgctgtcccaggcaacgacaagaagttcaacaac
acggccctggcaaagcactacgatgactacgccagaaagatgtatgccaactttgaaaaa
gttctgatgcagatgccctgcgaaacaccccctgagtcgcgctactcgcttgtgcgggat
tgtgatcagtgtcgcgaagcctacaagcgttggctctgcactgttagcatccctcgctgt
gaagatgttatgggcggtagcaggttcagcgtcgtccgtaacgctttccaagctttcccc
aacgggactacactacctgataattttcgcaaaggactcaggtcatctgcaaacaactct
tcacgtaacgcctggatcgatgaaacggtcaagcccggcccttacaaggaattattgcca
tgtgaagacatttgttacgacgtcgttcaatcctgcccctcggccatggggttcacctgc
ccgcagcctggattcccaagtttcagcgtaagctatggagaaaggaattccgatacttct
agtatcacatgcaactacccgggcgaggcaagaacaaagattagcgcggcgagagttgtt
cgtcctggtatgtttatgcttagtgcagtgtcattgatgatgtggttggtgctgtga
>Fp21r
atgatacccaatgcatctataccacgactgccgataccaagaaaaacctacatacttacc
ctagcgctgagtctattgctctgcgcttttggaaatgctgatgcatcggagctgttgcac
gacgctatattcgacaccgaagcacttatcgagcgaagcgatgcatccaatctcatatac
gaacctgacttcggtgtattcgatcgtagtattctcggccgtgcgacagtagagcagtcg
cttctgacaaataacggcccggatagtcgaaaattgagtcccggcgcaactgtctgctac
gtcgtggataagaagacgttgttcggcaaggataagagggacgacattgcccacggaacg
gggagcatcaaggaagattctggccataaaaattctcgtcgagcagagtctaagacggtt
tacatatctgtaaatacctgttcgagaccaagcttgaaatccaaggataaggacaacaat
cccgaaacagcaccacaactcagtctctacacttcaacctctagcaagatcaagtgtcca
gactcctctaactacaacgagacaaactctgctctgcaaaggataccgtttgatgagggc
gcggccatggttactgttaatgctactgatgccatctacattagtgtcgctgcccccaac
atcacaaaaaagcacgatggggactgggaatatcaggtcgccatatcctttgacgagtat
taccataactatgacgctcagaacggtaccgctcgactactactgatggatttcgactca
acatcagcacttcttgtcactagcaatctgactgaggactcaagtgagacccagcaaatc
atgaagaggccgcccccttaccaactattcgttggcgacgaaaaactgagatccattgat
ggtctgcgacattcagcttgtggccttgcacggagcgccgaaatttgggcaaatgggaat
aagacagggagacacaatgatctcgttaccaccggtgtcacaacacgaggaccaggccaa
ctacccaaacagcaatttttgattgcaggtcttaatcacagttcctcatactcgggcatc
cttgtcaagatgccagaagggaatagcaagagggccgaaacaacaggtggtgggggtaca
gtctaccgcgccacctcatttcaaacatcatccagctcgaattgcaagatggtcactaac
cttgacttttgcaatgagactcaatacgctgtcccaggcaacgacaagaagttcaacaac
acggccctggcaaagcactacgatgactacgccagaaagatgtatgccaactttgaaaaa
gttctgatgcagatgccctgcgaaacaccccctgagtcgcgctactcgcttgtgcgggat
tgtgatcagtgtcgcgaagcctacaagcgttggctctgcactgttagcatccctcgctgt
gaagatgttatgggcggtagcaggttcagcgtcgtccgtaacgctttccaagctttcccc
aacgggactacactacctgataattttcgcaaaggactcaggtcatctgcaaacaactct
tcacgtaacgcctggatcgatgaaacggtcaagcccggcccttacaaggaattattgcca
tgtgaagacatttgttacgacgtcgttcaatcctgcccctcggccatggggttcacctgc
ccgcagcctggattcccaagtttcagcgtaagctatggagaaaggaattccgatacttct
agtatcacatgcaactacccgggcgaggcaagaacaaagattagcgcggcgagagttgtt
cgtcctggtatgtttatgcttagtgcagtgtcattgatgatgtggttggtgctgtga
>Fp24r
atgatacccaatgcatctataccacgactgccgataccaagaaaaacctacatacttacc
ctagcgctgagtctattgctctgcgcttttggaaatgctgatgcatcggagctgttgcac
gacgctatattcgacaccgaagcacttatcgagcgaagcgatgcatccaatctcatatac
gaacctgacttcggtgtattcgatcgtagtattctcggccgtgcgacagtagagcagtcg
cttctgacaaataacggcccggatagtcgaaaattgagtcccggcgcaactgtctgctac
gtcgtggataagaagacgttgttcggcaaggataagagggacgacattgcccacggaacg
gggagcatcaaggaagattctggccataaaaattctcgtcgagcagagtctaagacggtt
tacatatctgtaaatacctgttcgagaccaagcttgaaatccaaggataaggacaacaat
cccgaaacagcaccacaactcagtctctacacttcaacctctagcaagatcaagtgtcca
gactcctctaactacaacgagacaaactctgctctgcaaaggataccgtttgatgagggc
gcggccatggttactgttaatgctactgatgccatctacattagtgtcgctgcccccaac
atcacaaaaaagcacgatggggactgggaatatcaggtcgccatatcctttgacgagtat
taccataactatgacgctcagaacggtaccgctcgactactactgatggatttcgactca
acatcagcacttcttgtcactagcaatctgactgaggactcaagtgagacccagcaaatc
atgaagaggccgcccccttaccaactattcgttggcgacgaaaaactgagatccattgat
ggtctgcgacattcagcttgtggccttgcacggagcgccgaaatttgggcaaatgggaat
aagacagggagacacaatgatctcgttaccaccggtgtcacaacacgaggaccaggccaa
ctacccaaacagcaatttttgattgcaggtcttaatcacagttcctcatactcgggcatc
cttgtcaagatgccagaagggaatagcaagagggccgaaacaacaggtggtgggggtaca
gtctaccgcgccacctcatttcaaacatcatccagctcgaattgcaagatggtcactaac
cttgacttttgcaatgagactcaatacgctgtcccaggcaacgacaagaagttcaacaac
acggccctggcaaagcactacgatgactacgccagaaagatgtatgccaactttgaaaaa
gttctgatgcagatgccctgcgaaacaccccctgagtcgcgctactcgcttgtgcgggat
tgtgatcagtgtcgcgaagcctacaagcgttggctctgcactgttagcatccctcgctgt
gaagatgttatgggcggtagcaggttcagcgtcgtccgtaacgctttccaagctttcccc
aacgggactacactacctgataattttcgcaaaggactcaggtcatctgcaaacaactct
tcacgtaacgcctggatcgatgaaacggtcaagcccggcccttacaaggaattattgcca
tgtgaagacatttgttacgacgtcgttcaatcctgcccctcggccatggggttcacctgc
ccgcagcctggattcccaagtttcagcgtaagctatggagaaaggaattccgatacttct
agtatcacatgcaactacccgggcgaggcaagaacaaagattagcgcggcgagagttgtt
cgtcctggtatgtttatgcttagtgcagtgtcattgatgatgtggttggtgctgtga
>Fp2516
atgatacccaatgcatctataccacgactgccgataccaagaaaaacctacatacttacc
ctagcgctgagtctattgctctgcgcttttggaaatgctgatgcatcggagctgttgcac
gacgctatattcgacaccgaagcacttatcgagcgaagcgatgcatccaatctcatatac
gaacctgacttcggtgtattcgatcgtagtattctcggccgtgcgacagtagagcagtcg
cttctgacaaataacggcccggatagtcgaaaattgagtcccggcgcaactgtctgctac
gtcgtggataagaagacgttgttcggcaaggataagagggacgacattgcccacggaacg
gggagcatcaaggaagattctggccataaaaattctcgtcgagcagagtctaagacggtt
tacatatctgtaaatacctgttcgagaccaagcttgaaatccaaggataaggacaacaat
cccgaaacagcaccacaactcagtctctacacttcaacctctagcaagatcaagtgtcca
gactcctctaactacaacgagacaaactctgctctgcaaaggataccgtttgatgagggc
gcggccatggttactgttaatgctactgatgccatctacattagtgtcgctgcccccaac
atcacaaaaaagcacgatggggactgggaatatcaggtcgccatatcctttgacgagtat
taccataactatgacgctcagaacggtaccgctcgactactactgatggatttcgactca
acatcagcacttcttgtcactagcaatctgactgaggactcaagtgagacccagcaaatc
atgaagaggccgcccccttaccaactattcgttggcgacgaaaaactgagatccattgat
ggtctgcgacattcagcttgtggccttgcacggagcgccgaaatttgggcaaatgggaat
aagacagggagacacaatgatctcgttaccaccggtgtcacaacacgaggaccaggccaa
ctacccaaacagcaatttttgattgcaggtcttaatcacagttcctcatactcgggcatc
cttgtcaagatgccagaagggaatagcaagagggccgaaacaacaggtggtgggggtaca
gtctaccgcgccacctcatttcaaacatcatccagctcgaattgcaagatggtcactaac
cttgacttttgcaatgagactcaatacgctgtcccaggcaacgacaagaagttcaacaac
acggccctggcaaagcactacgatgactacgccagaaagatgtatgccaactttgaaaaa
gttctgatgcagatgccctgcgaaacaccccctgagtcgcgctactcgcttgtgcgggat
tgtgatcagtgtcgcgaagcctacaagcgttggctctgcactgttagcatccctcgctgt
gaagatgttatgggcggtagcaggttcagcgtcgtccgtaacgctttccaagctttcccc
aacgggactacactacctgataattttcgcaaaggactcaggtcatctgcaaacaactct
tcacgtaacgcctggatcgatgaaacggtcaagcccggcccttacaaggaattattgcca
tgtgaagacatttgttacgacgtcgttcaatcctgcccctcggccatggggttcacctgc
ccgcagcctggattcccaagtttcagcgtaagctatggagaaaggaattccgatacttct
agtatcacatgcaactacccgggcgaggcaagaacaaagattagcgcggcgagggttgtt
cgtcctggtatgtttatgcttagtgcagtgtcattgatgatgtggttggtgctgtga
>Fp26r
atgatacccaatgcatctataccacgactgccgataccaagaaaaacctacatacttacc
ctagcgctgagtctattgctctgcgcttttggaaatgctgatgcatcggagctgttgcac
gacgctatattcgacaccgaagcacttatcgagcgaagcgatgcatccaatctcatatac
gaacctgacttcggtgtattcgatcgtagtattctcggccgtgcgacagtagagcagtcg
cttctgacaaataacggcccggatagtcgaaaattgagtcccggcgcaactgtctgctac
gtcgtggataagaagacgttgttcggcaaggataagagggacgacattgcccacggaacg
gggagcatcaaggaagattctggccataaaaattctcgtcgagcagagtctaagacggtt
tacatatctgtaaatacctgttcgagaccaagcttgaaatccaaggataaggacaacaat
cccgaaacagcaccacaactcagtctctacacttcaacctctagcaagatcaagtgtcca
gactcctctaactacaacgagacaaactctgctctgcaaaggataccgtttgatgagggc
gcggccatggttactgttaatgctactgatgccatctacattagtgtcgctgcccccaac
atcacaaaaaagcacgatggggactgggaatatcaggtcgccatatcctttgacgagtat
taccataactatgacgctcagaacggtaccgctcgactactactgatggatttcgactca
acatcagcacttcttgtcactagcaatctgactgaggactcaagtgagacccagcaaatc
atgaagaggccgcccccttaccaactattcgttggcgacgaaaaactgagatccattgat
ggtctgcgacattcagcttgtggccttgcacggagcgccgaaatttgggcaaatgggaat
aagacagggagacacaatgatctcgttaccaccggtgtcacaacacgaggaccaggccaa
ctacccaaacagcaatttttgattgcaggtcttaatcacagttcctcatactcgggcatc
cttgtcaagatgccagaagggaatagcaagagggccgaaacaacaggtggtgggggtaca
gtctaccgcgccacctcatttcaaacatcatccagctcgaattgcaagatggtcactaac
cttgacttttgcaatgagactcaatacgctgtcccaggcaacgacaagaagttcaacaac
acggccctggcaaagcactacgatgactacgccagaaagatgtatgccaactttgaaaaa
gttctgatgcagatgccctgcgaaacaccccctgagtcgcgctactcgcttgtgcgggat
tgtgatcagtgtcgcgaagcctacaagcgttggctctgcactgttagcatccctcgctgt
gaagatgttatgggcggtagcaggttcagcgtcgtccgtaacgctttccaagctttcccc
aacgggactacactacctgataattttcgcaaaggactcaggtcatctgcaaacaactct
tcacgtaacgcctggatcgatgaaacggtcaagcccggcccttacaaggaattattgcca
tgtgaagacatttgttacgacgtcgttcaatcctgcccctcggccatggggttcacctgc
ccgcagcctggattcccaagtttcagcgtaagctatggagaaaggaattccgatacttct
agtatcacatgcaactacccgggcgaggcaagaacaaagattagcgcggcgagagttgtt
cgtcctggtatgtttatgcttagtgcagtgtcattgatgatgtggttggtgctgtga
>Fp33
atgatacccaatgcatctataccacgactgccgataccaagaaaaacctacatacttacc
ctagcgctgagtctattgctctgcgcttttggaaatgctgatgcatcggagctgttgcac
gacgctatattcgacaccgaagcacttatcgagcgaagcgatgcatccaatctcatatac
gaacctgacttcggtgtattcgatcgtagtattctcggccgtgcgacagtagagcagtcg
cttctgacaaataacggcccggatagtcgaaaattgagtcccggcgcaactgtctgctac
gtcgtggataagaagacgttgttcggcaaggataagagggacgacattgcccacggaacg
gggagcatcaaggaagattctggccataaaaattctcgtcgagcagagtctaagacggtt
tacatatctgtaaatacctgttcgagaccaagcttgaaatccaaggataaggacaacaat
cccgaaacagcaccacaactcagtctctacacttcaacctctagcaagatcaagtgtcca
gactcctctaactacaacgagacaaactctgctctgcaaaggataccgtttgatgagggc
gcggccatggttactgttaatgctactgatgccatctacattagtgtcgctgcccccaac
atcacaaaaaagcacgatggggactgggaatatcaggtcgccatatcctttgacgagtat
taccataactatgacgctcagaacggtaccgctcgactactactgatggatttcgactca
acatcagcacttcttgtcactagcaatctgactgaggactcaagtgagacccagcaaatc
atgaagaggccgcccccttaccaactattcgttggcgacgaaaaactgagatccattgat
ggtctgcgacattcagcttgtggccttgcacggagcgccgaaatttgggcaaatgggaat
aagacagggagacacaatgatctcgttaccaccggtgtcacaacacgaggaccaggccaa
ctacccaaacagcaatttttgattgcaggtcttaatcacagttcctcatactcgggcatc
cttgtcaagatgccagaagggaatagcaagagggccgaaacaacaggtggtgggggtaca
gtctaccgcgccacctcatttcaaacatcatccagctcgaattgcaagatggtcactaac
cttgacttttgcaatgagactcaatacgctgtcccaggcaacgacaagaagttcaacaac
acggccctggcaaagcactacgatgactacgccagaaagatgtatgccaactttgcaaaa
gttctgatgcagatgccctgcgaaacaccccctgagtcgcgctactcgcttgtgcgggat
tgtgatcagtgtcgcgaagcctacaagcgttggctctgcactgttagcatccctcgctgt
gaagatgttatgggcggtagcaggttcagcgtcgtccgtaacgctttccaagctttcccc
aacgggactacactacctgataattttcgcaaaggactcaggtcatctgcaaacaactct
tcacgtaacgcctggatcgatgaaacggtcaagcccggcccttacaaggaattattgcca
tgtgaagacatttgttacgacgtcgttcaatcctgcccctcggccatggggttcacctgc
ccgcagcctggattcccaagtttcagcgtaagctatggagaaaggaattccgatacttct
agtatcacatgcaactacccgggcgaggcaagaacaaagattagcgcggcgagagttgtt
cgtcctggtatgtttatgcttagtgcagtgtcattgatgatgtggttggtgctgtga
>Fp34
atgatacccaatgcatctataccacgactgccgataccaagaaaaacctacatacttacc
ctagcgctgagtctattgctctgcgcttttggaaatgctgatgcatcggagctgttgcac
gacgctatattcgacaccgaagcacttatcgagcgaagcgatgcatccaatctcatatac
gaacctgacttcggtgtattcgatcgtagtattctcggccgtgcgacagtagagcagtcg
cttctgacaaataacggcccggatagtcgaaaattgagtcccggcgcaactgtctgctac
gtcgtggataagaagacgttgttcggcaaggataagagggacgacattgcccacggaacg
gggagcatcaaggaagattctggccataaaaattctcgtcgagcagagtctaagacggtt
tacatatctgtaaatacctgttcgagaccaagcttgaaatccaaggataaggacaacaat
cccgaaacagcaccacaactcagtctctacacttcaacctctagcaagatcaagtgtcca
gactcctctaactacaacgagacaaactctgctctgcaaaggataccgtttgatgagggc
gcggccatggttactgttaatgctactgatgccatctacattagtgtcgctgcccccaac
atcacaaaaaagcacgatggggactgggaatatcaggtcgccatatcctttgacgagtat
taccataactatgacgctcagaacggtaccgctcgactactactgatggatttcgactca
acatcagcacttcttgtcactagcaatctgactgaggactcaagtgagacccagcaaatc
atgaagaggccgcccccttaccaactattcgttggcgacgaaaaactgagatccattgat
ggtctgcgacattcagcttgtggccttgcacggagcgccgaaatttgggcaaatgggaat
aagacagggagacacaatgatctcgttaccaccggtgtcacaacacgaggaccaggccaa
ctacccaaacagcaatttttgattgcaggtcttaatcacagttcctcatactcgggcatc
cttgtcaagatgccagaagggaatagcaagagggccgaaacaacaggtggtgggggtaca
gtctaccgcgccacctcatttcaaacatcatccagctcgaattgcaagatggtcactaac
cttgacttttgcaatgagactcaatacgctgtcccaggcaacgacaagaagttcaacaac
acggccctggcaaagcactacgatgactacgccagaaagatgtatgccaactttgaaaaa
gttctgatgcagatgccctgcgaaacaccccctgagtcgcgctactcgcttgtgcgggat
tgtgatcagtgtcgcgaagcctacaagcgttggctctgcactgttagcatccctcgctgt
gaagatgttatgggcggtagcaggttcagcgtcgtccgtaacgctttccaagctttcccc
aacgggactacactacctgataattttcgcaaaggactcaggtcatctgcaaacaactct
tcacgtaacgcctggatcgatgaaacggtcaagcccggcccttacaaggaattattgcca
tgtgaagacatttgttacgacgtcgttcaatcctgcccctcggccatggggttcacctgc
ccgcagcctggattcccaagtttcagcgtaagctatggagaaaggaattccgatacttct
agtatcacatgcaactacccgggcgaggcaagaacaaagattagcgcggcgagggttgtt
cgtcctggtatgtttatgcttagtgcagtgtcattgatgatgtggttggtgctgtga
>Fp35
atgatacccaatgcatctataccacgactgccgataccaagaaaaacctacatacttacc
ctagcgctgagtctattgctctgcgcttttggaaatgctgatgcatcggagctgttgcac
gacgctatattcgacaccgaagcacttatcgagcgaagcgatgcatccaatctcatatac
gaacctgacttcggtgtattcgatcgtagtattctcggccgtgcgacagtagagcagtcg
cttctgacaaataacggcccggatagtcgaaaattgagtcccggcgcaactgtctgctac
gtcgtggataagaagacgttgttcggcaaggataagagggacgacattgcccacggaacg
gggagcatcaaggaagattctggccataaaaattctcgtcgagcagagtctaagacggtt
tacatatctgtaaatacctgttcgagaccaagcttgaaatccaaggataaggacaacaat
cccgaaacagcaccacaactcagtctctacacttcaacctctagcaagatcaagtgtcca
gactcctctaactacaacgagacaaactctgctctgcaaaggataccgtttgatgagggc
gcggccatggttactgttaatgctactgatgccatctacattagtgtcgctgcccccaac
atcacaaaaaagcacgatggggactgggaatatcaggtcgccatatcctttgacgagtat
taccataactatgacgctcagaacggtaccgctcgactactactgatggatttcgactca
acatcagcacttcttgtcactagcaatctgactgaggactcaagtgagacccagcaaatc
atgaagaggccgcccccttaccaactattcgttggcgacgaaaaactgagatccattgat
ggtctgcgacattcagcttgtggccttgcacggagcgccgaaatttgggcaaatgggaat
aagacagggagacacaatgatctcgttaccaccggtgtcacaacacgaggaccaggccaa
ctacccaaacagcaatttttgattgcaggtcttaatcacagttcctcatactcgggcatc
cttgtcaagatgccagaagggaatagcaagagggccgaaacaacaggtggtgggggtaca
gtctaccgcgccacctcatttcaaacatcatccagctcgaattgcaagatggtcactaac
cttgacttttgcaatgagactcaatacgctgtcccaggcaacgacaagaagttcaacaac
acggccctggcaaagcactacgatgactacgccagaaagatgtatgccaactttgaaaaa
gttctgatgcagatgccctgcgaaacaccccctgagtcgcgctactcgcttgtgcgggat
tgtgatcagtgtcgcgaagcctacaagcgttggctctgcactgttagcatccctcgctgt
gaagatgttatgggcggtagcaggttcagcgtcgtccgtaacgctttccaagctttcccc
aacgggactacactacctgataattttcgcaaaggactcaggtcatctgcaaacaactct
tcacgtaacgcctggatcgatgaaacggtcaagcccggcccttacaaggaattattgcca
tgtgaagacatttgttacgacgtcgttcaatcctgcccctcggccatggggttcacctgc
ccgcagcctggattcccaagtttcagcgtaagctatggagaaaggaattccgatacttct
agtatcacatgcaactacccgggcgaggcaagaacaaagattagcgcggcgagggttgtt
cgtcctggtatgtttatgcttagtgcagtgtcattgatgatgtggttggtgctgtga
>Fp38
atgatacccaatgcatctataccacgactgccgataccaagaaaaacctacatacttacc
ctagcgctgagtctattgctctgcgcttttggaaatgctgatgcatcggagctgttgcac
gacgctatattcgacaccgaagcacttatcgagcgaagcgatgcatccaatctcatatac
gaacctgacttcggtgtattcgatcgtagtattctcggccgtgcgacagtagagcagtcg
cttctgacaaataacggcccggatagtcgaaaattgagtcccggcgcaactgtctgctac
gtcgtggataagaagacgttgttcggcaaggataagagggacgacattgcccacggaacg
gggagcatcaaggaagattctggccataaaaattctcgtcgagcagagtctaagacggtt
tacatatctgtaaatacctgttcgagaccaagcttgaaatccaaggataaggacaacaat
cccgaaacagcaccacaactcagtctctacacttcaacctctagcaagatcaagtgtcca
gactcctctaactacaacgagacaaactctgctctgcaaaggataccgtttgatgagggc
gcggccatggttactgttaatgctactgatgccatctacattagtgtcgctgcccccaac
atcacaaaaaagcacgatggggactgggaatatcaggtcgccatatcctttgacgagtat
taccataactatgacgctcagaacggtaccgctcgactactactgatggatttcgactca
acatcagcacttcttgtcactagcaatctgactgaggactcaagtgagacccagcaaatc
atgaagaggccgcccccttaccaactattcgttggcgacgaaaaactgagatccattgat
ggtctgcgacattcagcttgtggccttgcacggagcgccgaaatttgggcaaatgggaat
aagacagggagacacaatgatctcgttaccaccggtgtcacaacacgaggaccaggccaa
ctacccaaacagcaatttttgattgcaggtcttaatcacagttcctcatactcgggcatc
cttgtcaagatgccagaagggaatagcaagagggccgaaacaacaggtggtgggggtaca
gtctaccgcgccacctcatttcaaacatcatccagctcgaattgcaagatggtcactaac
cttgacttttgcaatgagactcaatacgctgtcccaggcaacgacaagaagttcaacaac
acggccctggcaaagcactacgatgactacgccagaaagatgtatgccaactttgaaaaa
gttctgatgcagatgccctgcgaaacaccccctgagtcgcgctactcgcttgtgcgggat
tgtgatcagtgtcgcgaagcctacaagcgttggctctgcactgttagcatccctcgctgt
gaagatgttatgggcggtagcaggttcagcgtcgtccgtaacgctttccaagctttcccc
aacgggactacactacctgataattttcgcaaaggactcaggtcatctgcaaacaactct
tcacgtaacgcctggatcgatgaaacggtcaagcccggcccttacaaggaattattgcca
tgtgaagacatttgttacgacgtcgttcaatcctgcccctcggccatggggttcacctgc
ccgcagcctggattcccaagtttcagcgtaagctatggagaaaggaattccgatacttct
agtatcacatgcaactacccgggcgaggcaagaacaaagattagcgcggcgagggttgtt
cgtcctggtatgtttatgcttagtgcagtgtcattgatgatgtggttggtgctgtga
>Fp39
atgatacccaatgcatctataccacgactgccgataccaagaaaaacctacatacttacc
ctagcgctgagtctattgctctgcgcttttggaaatgctgatgcatcggagctgttgcac
gacgctatattcgacaccgaagcacttatcgagcgaagcgatgcatccaatctcatatac
gaacctgacttcggtgtattcgatcgtagtattctcggccgtgcgacagtagagcagtcg
cttctgacaaataacggcccggatagtcgaaaattgagtcccggcgcaactgtctgctac
gtcgtggataagaagacgttgttcggcaaggataagagggacgacattgcccacggaacg
gggagcatcaaggaagattctggccataaaaattctcgtcgagcagagtctaagacggtt
tacatatctgtaaatacctgttcgagaccaagcttgaaatccaaggataaggacaacaat
cccgaaacagcaccacaactcagtctctacacttcaacctctagcaagatcaagtgtcca
gactcctctaactacaacgagacaaactctgctctgcaaaggataccgtttgatgagggc
gcggccatggttactgttaatgctactgatgccatctacattagtgtcgctgcccccaac
atcacaaaaaagcacgatggggactgggaatatcaggtcgccatatcctttgacgagtat
taccataactatgacgctcagaacggtaccgctcgactactactgatggatttcgactca
acatcagcacttcttgtcactagcaatctgactgaggactcaagtgagacccagcaaatc
atgaagaggccgcccccttaccaactattcgttggcgacgaaaaactgagatccattgat
ggtctgcgacattcagcttgtggccttgcacggagcgccgaaatttgggcaaatgggaat
aagacagggagacacaatgatctcgttaccaccggtgtcacaacacgaggaccaggccaa
ctacccaaacagcaatttttgattgcaggtcttaatcacagttcctcatactcgggcatc
cttgtcaagatgccagaagggaatagcaagagggccgaaacaacaggtggtgggggtaca
gtctaccgcgccacctcatttcaaacatcatccagctcgaattgcaagatggtcactaac
cttgacttttgcaatgagactcaatacgctgtcccaggcaacgacaagaagttcaacaac
acggccctggcaaagcactacgatgactacgccagaaagatgtatgccaactttgaaaaa
gttctgatgcagatgccctgcgaaacaccccctgagtcgcgctactcgcttgtgcgggat
tgtgatcagtgtcgcgaagcctacaagcgttggctctgcactgttagcatccctcgctgt
gaagatgttatgggcggtagcaggttcagcgtcgtccgtaacgctttccaagctttcccc
aacgggactacactacctgataattttcgcaaaggactcaggtcatctgcaaacaactct
tcacgtaacgcctggatcgatgaaacggtcaagcccggcccttacaaggaattattgcca
tgtgaagacatttgttacgacgtcgttcaatcctgcccctcggccatggggttcacctgc
ccgcagcctggattcccaagtttcagcgtaagctatggagaaaggaattccgatacttct
agtatcacatgcaactacccgggcgaggcaagaacaaagattagcgcggcgagagttgtt
cgtcctggtatgtttatgcttagtgcagtgtcattgatgatgtggttggtgctgtga
>Fp42
atgatacccaatgcatctataccacgactgccgataccaagaaaaacctacatacttacc
ctagcgctgagtctattgctctgcgcttttggaaatgctgatgcatcggagctgttgcac
gacgctatattcgacaccgaagcacttatcgagcgaagcgatgcatccaatctcatatac
gaacctgacttcggtgtattcgatcgtagtattctcggccgtgcgacagtagagcagtcg
cttctgacaaataacggcccggatagtcgaaaattgagtcccggcgcaactgtctgctac
gtcgtggataagaagacgttgttcggcaaggataagagggacgacattgcccacggaacg
gggagcatcaaggaagattctggccataaaaattctcgtcgagcagagtctaagacggtt
tacatatctgtaaatacctgttcgagaccaagcttgaaatccaaggataaggacaacaat
cccgaaacagcaccacaactcagtctctacacttcaacctctagcaagatcaagtgtcca
gactcctctaactacaacgagacaaactctgctctgcaaaggataccgtttgatgagggc
gcggccatggttactgttaatgctactgatgccatctacattagtgtcgctgcccccaac
atcacaaaaaagcacgatggggactgggaatatcaggtcgccatatcctttgacgagtat
taccataactatgacgctcagaacggtaccgctcgactactactgatggatttcgactca
acatcagcacttcttgtcactagcaatctgactgaggactcaagtgagacccagcaaatc
atgaagaggccgcccccttaccaactattcgttggcgacgaaaaactgagatccattgat
ggtctgcgacattcagcttgtggccttgcacggagcgccgaaatttgggcaaatgggaat
aagacagggagacacaatgatctcgttaccaccggtgtcacaacacgaggaccaggccaa
ctacccaaacagcaatttttgattgcaggtcttaatcacagttcctcatactcgggcatc
cttgtcaagatgccagaagggaatagcaagagggccgaaacaacaggtggtgggggtaca
gtctaccgcgccacctcatttcaaacatcatccagctcgaattgcaagatggtcactaac
cttgacttttgcaatgagactcaatacgctgtcccaggcaacgacaagaagttcaacaac
acggccctggcaaagcactacgatgactacgccagaaagatgtatgccaactttgaaaaa
gttctgatgcagatgccctgcgaaacaccccctgagtcgcgctactcgcttgtgcgggat
tgtgatcagtgtcgcgaagcctacaagcgttggctctgcactgttagcatccctcgctgt
gaagatgttatgggcggtagcaggttcagcgtcgtccgtaacgctttccaagctttcccc
aacgggactacactacctgataattttcgcaaaggactcaggtcatctgcaaacaactct
tcacgtaacgcctggatcgatgaaacggtcaagcccggcccttacaaggaattattgcca
tgtgaagacatttgttacgacgtcgttcaatcctgcccctcggccatggggttcacctgc
ccgcagcctggattcccaagtttcagcgtaagctatggagaaaggaattccgatacttct
agtatcacatgcaactacccgggcgaggcaagaacaaagattagcgcggcgagagttgtt
cgtcctggtatgtttatgcttagtgcagtgtcattgatgatgtggttggtgctgtga
>Fp44
atgatacccaatgcatctataccacgactgccgataccaagaaaaacctacatacttacc
ctagcgctgagtctattgctctgcgcttttggaaatgctgatgcatcggagctgttgcac
gacgctatattcgacaccgaagcacttatcgagcgaagcgatgcatccaatctcatatac
gaacctgacttcggtgtattcgatcgtagtattctcggccgtgcgacagtagagcagtcg
cttctgacaaataacggcccggatagtcgaaaattgagtcccggcgcaactgtctgctac
gtcgtggataagaagacgttgttcggcaaggataagagggacgacattgcccacggaacg
gggagcatcaaggaagattctggccataaaaattctcgtcgagcagagtctaagacggtt
tacatatctgtaaatacctgttcgagaccaagcttgaaatccaaggataaggacaacaat
cccgaaacagcaccacaactcagtctctacacttcaacctctagcaagatcaagtgtcca
gactcctctaactacaacgagacaaactctgctctgcaaaggataccgtttgatgagggc
gcggccatggttactgttaatgctactgatgccatctacattagtgtcgctgcccccaac
atcacaaaaaagcacgatggggactgggaatatcaggtcgccatatcctttgacgagtat
taccataactatgacgctcagaacggtaccgctcgactactactgatggatttcgactca
acatcagcacttcttgtcactagcaatctgactgaggactcaagtgagacccagcaaatc
atgaagaggccgcccccttaccaactattcgttggcgacgaaaaactgagatccattgat
ggtctgcgacattcagcttgtggccttgcacggagcgccgaaatttgggcaaatgggaat
aagacagggagacacaatgatctcgttaccaccggtgtcacaacacgaggaccaggccaa
ctacccaaacagcaatttttgattgcaggtcttaatcacagttcctcatactcgggcatc
cttgtcaagatgccagaagggaatagcaagagggccgaaacaacaggtggtgggggtaca
gtctaccgcgccacctcatttcaaacatcatccagctcgaattgcaagatggtcactaac
cttgacttttgcaatgagactcaatacgctgtcccaggcaacgacaagaagttcaacaac
acggccctggcaaagcactacgatgactacgccagaaagatgtatgccaactttgaaaaa
gttctgatgcagatgccctgcgaaacaccccctgagtcgcgctactcgcttgtgcgggat
tgtgatcagtgtcgcgaagcctacaagcgttggctctgcactgttagcatccctcgctgt
gaagatgttatgggcggtagcaggttcagcgtcgtccgtaacgctttccaagctttcccc
aacgggactacactacctgataattttcgcaaaggactcaggtcatctgcaaacaactct
tcacgtaacgcctggatcgatgaaacggtcaagcccggcccttacaaggaattattgcca
tgtgaagacatttgttacgacgtcgttcaatcctgcccctcggccatggggttcacctgc
ccgcagcctggattcccaagtttcagcgtaagctatggagaaaggaattccgatacttct
agtatcacatgcaactacccgggcgaggcaagaacaaagattagcgcggcgagggttgtt
cgtcctggtatgtttatgcttagtgcagtgtcattgatgatgtggttggtgctgtga
>Fp49
atgatacccaatgcatctataccacgactgccgataccaagaaaaacctacatacttacc
ctagcgctgagtctattgctctgcgcttttggaaatgctgatgcatcggagctgttgcac
gacgctatattcgacaccgaagcacttatcgagcgaagcgatgcatccaatctcatatac
gaacctgacttcggtgtattcgatcgtagtattctcggccgtgcgacagtagagcagtcg
cttctgacaaataacggcccggatagtcgaaaattgagtcccggcgcaactgtctgctac
gtcgtggataagaagacgttgttcggcaaggataagagggacgacattgcccacggaacg
gggagcatcaaggaagattctggccataaaaattctcgtcgagcagagtctaagacggtt
tacatatctgtaaatacctgttcgagaccaagcttgaaatccaaggataaggacaacaat
cccgaaacagcaccacaactcagtctctacacttcaacctctagcaagatcaagtgtcca
gactcctctaactacaacgagacaaactctgctctgcaaaggataccgtttgatgagggc
gcggccatggttactgttaatgctactgatgccatctacattagtgtcgctgcccccaac
atcacaaaaaagcacgatggggactgggaatatcaggtcgccatatcctttgacgagtat
taccataactatgacgctcagaacggtaccgctcgactactactgatggatttcgactca
acatcagcacttcttgtcactagcaatctgactgaggactcaagtgagacccagcaaatc
atgaagaggccgcccccttaccaactattcgttggcgacgaaaaactgagatccattgat
ggtctgcgacattcagcttgtggccttgcacggagcgccgaaatttgggcaaatgggaat
aagacagggagacacaatgatctcgttaccaccggtgtcacaacacgaggaccaggccaa
ctacccaaacagcaatttttgattgcaggtcttaatcacagttcctcatactcgggcatc
cttgtcaagatgccagaagggaatagcaagagggccgaaacaacaggtggtgggggtaca
gtctaccgcgccacctcatttcaaacatcatccagctcgaattgcaagatggtcactaac
cttgacttttgcaatgagactcaatacgctgtcccaggcaacgacaagaagttcaacaac
acggccctggcaaagcactacgatgactacgccagaaagatgtatgccaactttgaaaaa
gttctgatgcagatgccctgcgaaacaccccctgagtcgcgctactcgcttgtgcgggat
tgtgatcagtgtcgcgaagcctacaagcgttggctctgcactgttagcatccctcgctgt
gaagatgttatgggcggtagcaggttcagcgtcgtccgtaacgctttccaagctttcccc
aacgggactacactacctgataattttcgcaaaggactcaggtcatctgcaaacaactct
tcacgtaacgcctggatcgatgaaacggtcaagcccggcccttacaaggaattattgcca
tgtgaagacatttgttacgacgtcgttcaatcctgcccctcggccatggggttcacctgc
ccgcagcctggattcccaagtttcagcgtaagctatggagaaaggaattccgatacttct
agtatcacatgcaactacccgggcgaggcaagaacaaagattagcgcggcgagagttgtt
cgtcctggtatgtttatgcttagtgcagtgtcattgatgatgtggttggtgctgtga
>Fp50
atgatacccaatgcatctataccacgactgccgataccaagaaaaacctacatacttacc
ctagcgctgagtctattgctctgcgcttttggaaatgctgatgcatcggagctgttgcac
gacgctatattcgacaccgaagcacttatcgagcgaagcgatgcatccaatctcatatac
gaacctgacttcggtgtattcgatcgtagtattctcggccgtgcgacagtagagcagtcg
cttctgacaaataacggcccggatagtcgaaaattgagtcccggcgcaactgtctgctac
gtcgtggataagaagacgttgttcggcaaggataagagggacgacattgcccacggaacg
gggagcatcaaggaagattctggccataaaaattctcgtcgagcagagtctaagacggtt
tacatatctgtaaatacctgttcgagaccaagcttgaaatccaaggataaggacaacaat
cccgaaacagcaccacaactcagtctctacacttcaacctctagcaagatcaagtgtcca
gactcctctaactacaacgagacaaactctgctctgcaaaggataccgtttgatgagggc
gcggccatggttactgttaatgctactgatgccatctacattagtgtcgctgcccccaac
atcacaaaaaagcacgatggggactgggaatatcaggtcgccatatcctttgacgagtat
taccataactatgacgctcagaacggtaccgctcgactactactgatggatttcgactca
acatcagcacttcttgtcactagcaatctgactgaggactcaagtgagacccagcaaatc
atgaagaggccgcccccttaccaactattcgttggcgacgaaaaactgagatccattgat
ggtctgcgacattcagcttgtggccttgcacggagcgccgaaatttgggcaaatgggaat
aagacagggagacacaatgatctcgttaccaccggtgtcacaacacgaggaccaggccaa
ctacccaaacagcaatttttgattgcaggtcttaatcacagttcctcatactcgggcatc
cttgtcaagatgccagaagggaatagcaagagggccgaaacaacaggtggtgggggtaca
gtctaccgcgccacctcatttcaaacatcatccagctcgaattgcaagatggtcactaac
cttgacttttgcaatgagactcaatacgctgtcccaggcaacgacaagaagttcaacaac
acggccctggcaaagcactacgatgactacgccagaaagatgtatgccaactttgaaaaa
gttctgatgcagatgccctgcgaaacaccccctgagtcgcgctactcgcttgtgcgggat
tgtgatcagtgtcgcgaagcctacaagcgttggctctgcactgttagcatccctcgctgt
gaagatgttatgggcggtagcaggttcagcgtcgtccgtaacgctttccaagctttcccc
aacgggactacactacctgataattttcgcaaaggactcaggtcatctgcaaacaactct
tcacgtaacgcctggatcgatgaaacggtcaagcccggcccttacaaggaattattgcca
tgtgaagacatttgttacgacgtcgttcaatcctgcccctcggccatggggttcacctgc
ccgcagcctggattcccaagtttcagcgtaagctatggagaaaggaattccgatacttct
agtatcacatgcaactacccgggcgaggcaagaacaaagattagcgcggcgagagttgtt
cgtcctggtatgtttatgcttagtgcagtgtcattgatgatgtggttggtgctgtga
>Fp51
atgatacccaatgcatctataccacgactgccgataccaagaaaaacctacatacttacc
ctagcgctgagtctattgctctgcgcttttggaaatgctgatgcatcggagctgttgcac
gacgctatattcgacaccgaagcacttatcgagcgaagcgatgcatccaatctcatatac
gaacctgacttcggtgtattcgatcgtagtattctcggccgtgcgacagtagagcagtcg
cttctgacaaataacggcccggatagtcgaaaattgagtcccggcgcaactgtctgctac
gtcgtggataagaagacgttgttcggcaaggataagagggacgacattgcccacggaacg
gggagcatcaaggaagattctggccataaaaattctcgtcgagcagagtctaagacggtt
tacatatctgtaaatacctgttcgagaccaagcttgaaatccaaggataaggacaacaat
cccgaaacagcaccacaactcagtctctacacttcaacctctagcaagatcaagtgtcca
gactcctctaactacaacgagacaaactctgctctgcaaaggataccgtttgatgagggc
gcggccatggttactgttaatgctactgatgccatctacattagtgtcgctgcccccaac
atcacaaaaaagcacgatggggactgggaatatcaggtcgccatatcctttgacgagtat
taccataactatgacgctcagaacggtaccgctcgactactactgatggatttcgactca
acatcagcacttcttgtcactagcaatctgactgaggactcaagtgagacccagcaaatc
atgaagaggccgcccccttaccaactattcgttggcgacgaaaaactgagatccattgat
ggtctgcgacattcagcttgtggccttgcacggagcgccgaaatttgggcaaatgggaat
aagacagggagacacaatgatctcgttaccaccggtgtcacaacacgaggaccaggccaa
ctacccaaacagcaatttttgattgcaggtcttaatcacagttcctcatactcgggcatc
cttgtcaagatgccagaagggaatagcaagagggccgaaacaacaggtggtgggggtaca
gtctaccgcgccacctcatttcaaacatcatccagctcgaattgcaagatggtcactaac
cttgacttttgcaatgagactcaatacgctgtcccaggcaacgacaagaagttcaacaac
acggccctggcaaagcactacgatgactacgccagaaagatgtatgccaactttgaaaaa
gttctgatgcagatgccctgcgaaacaccccctgagtcgcgctactcgcttgtgcgggat
tgtgatcagtgtcgcgaagcctacaagcgttggctctgcactgttagcatccctcgctgt
gaagatgttatgggcggtagcaggttcagcgtcgtccgtaacgctttccaagctttcccc
aacgggactacactacctgataattttcgcaaaggactcaggtcatctgcaaacaactct
tcacgtaacgcctggatcgatgaaacggtcaagcccggcccttacaaggaattattgcca
tgtgaagacatttgttacgacgtcgttcaatcctgcccctcggccatggggttcacctgc
ccgcagcctggattcccaagtttcagcgtaagctatggagaaaggaattccgatacttct
agtatcacatgcaactacccgggcgaggcaagaacaaagattagcgcggcgagagttgtt
cgtcctggtatgtttatgcttagtgcagtgtcattgatgatgtggttggtgctgtga
>Fp59
atgatacccaatgcatctataccacgactgccgataccaagaaaaacctacatacttacc
ctagcgctgagtctattgctctgcgcttttggaaatgctgatgcatcggagctgttgcac
gacgctatattcgacaccgaagcacttatcgagcgaagcgatgcatccaatctcatatac
gaacctgacttcggtgtattcgatcgtagtattctcggccgtgcgacagtagagcagtcg
cttctgacaaataacggcccggatagtcgaaaattgagtcccggcgcaactgtctgctac
gtcgtggataagaagacgttgttcggcaaggataagagggacgacattgcccacggaacg
gggagcatcaaggaagattctggccataaaaattctcgtcgagcagagtctaagacggtt
tacatatctgtaaatacctgttcgagaccaagcttgaaatccaaggataaggacaacaat
cccgaaacagcaccacaactcagtctctacacttcaacctctagcaagatcaagtgtcca
gactcctctaactacaacgagacaaactctgctctgcaaaggataccgtttgatgagggc
gcggccatggttactgttaatgctactgatgccatctacattagtgtcgctgcccccaac
atcacaaaaaagcacgatggggactgggaatatcaggtcgccatatcctttgacgagtat
taccataactatgacgctcagaacggtaccgctcgactactactgatggatttcgactca
acatcagcacttcttgtcactagcaatctgactgaggactcaagtgagacccagcaaatc
atgaagaggccgcccccttaccaactattcgttggcgacgaaaaactgagatccattgat
ggtctgcgacattcagcttgtggccttgcacggagcgccgaaatttgggcaaatgggaat
aagacagggagacacaatgatctcgttaccaccggtgtcacaacacgaggaccaggccaa
ctacccaaacagcaatttttgattgcaggtcttaatcacagttcctcatactcgggcatc
cttgtcaagatgccagaagggaatagcaagagggccgaaacaacaggtggtgggggtaca
gtctaccgcgccacctcatttcaaacatcatccagctcgaattgcaagatggtcactaac
cttgacttttgcaatgagactcaatacgctgtcccaggcaacgacaagaagttcaacaac
acggccctggcaaagcactacgatgactacgccagaaagatgtatgccaactttgcaaaa
gttctgatgcagatgccctgcgaaacaccccctgagtcgcgctactcgcttgtgcgggat
tgtgatcagtgtcgcgaagcctacaagcgttggctctgcactgttagcatccctcgctgt
gaagatgttatgggcggtagcaggttcagcgtcgtccgtaacgctttccaagctttcccc
aacgggactacactacctgataattttcgcaaaggactcaggtcatctgcaaacaactct
tcacgtaacgcctggatcgatgaaacggtcaagcccggcccttacaaggaattattgcca
tgtgaagacatttgttacgacgtcgttcaatcctgcccctcggccatggggttcacctgc
ccgcagcctggattcccaagtttcagcgtaagctatggagaaaggaattccgatacttct
agtatcacatgcaactacccgggcgaggcaagaacaaagattagcgcggcgagagttgtt
cgtcctggtatgtttatgcttagtgcagtgtcattgatgatgtggttggtgctgtga
>Fp63
atgatacccaatgcatctataccacgactgccgataccaagaaaaacctacatacttacc
ctagcgctgagtctattgctctgcgcttttggaaatgctgatgcatcggagctgttgcac
gacgctatattcgacaccgaagcacttatcgagcgaagcgatgcatccaatctcatatac
gaacctgacttcggtgtattcgatcgtagtattctcggccgtgcgacagtagagcagtcg
cttctgacaaataacggcccggatagtcgaaaattgagtcccggcgcaactgtctgctac
gtcgtggataagaagacgttgttcggcaaggataagagggacgacaatgcccacagaacg
gggagcatcaaggaagattctggccataaaaattctcgtcgagcagagtctaagacggtt
tacatatctgtaaatacctgttcgagaccaagcttgaaatccaaggataaggacaacaat
cccgaaacagcaccacaactcagtctctacacttcaacctctagcaagatcaagtgtcca
gactcctctaactacaacgagacaaactctgctctgcaaaggataccgtttgatgagggc
gcggccatggttactgtcaatgctactgatgccatctacattagtgtcgctgcccccaac
atcacaaaaaagcacgatggggactgggaatatcaggtcgccatatcctttgacgagtat
taccataactatgacgctcagaacggtaccgctcgactactaatgatggatttcgactca
acatcagcacttcttgtcactagcaatctgactgaggactcaagtgagacccagcaaatc
atgaagaggccgcccccttaccaactattcgttggcgacgaaaaactgagatccattgat
ggtctgcgacattcagcttgtggccttgcacggagcgccgaaatttgggcaaatgggaat
aagacagggagacacaatgatctcgttaccaccggtgtcacaacacgaggaccaggccaa
ctacccaaacagcaattcttgattgcaggtcttaatcacagttcctcatactcgggcatc
cttgtcaagatgccagaagggaatagcaagagggccgaaacaacaggtggtgggggtaca
gtctaccgcgccacctcatttcaaacatcatccagctcgaattgcaagatggtcactaac
cttgacttttgcaatgagactcaatacgctgtcccaggcaacgacaagaagttcaacaac
acggccctggcaaagcactacgatgactacgccagaaagatgtatgccaactttgaaaaa
gttctgatgcagatgccctgcgaaacaccccctgagtcgcgctactcgcttgtgcgggat
tgtgatcagtgtcgcgaagcctacaagcgttggctctgcactgttagcatccctcgctgt
gaagatgttatgggcggtagcaggttcagcgtcgtccgtaacgctttccaagctttcccc
aacgggactacactacctgataattttcgcaaaggactcaggtcatctgcaaacaactct
tcacgtaacgcctggatcgatgaaacggtcaagcccggcccttacaaggaattattgcca
tgtgaagacatttgttacgacgtcgttcaatcctgcccctcggccatggggttcacctgc
ccgcagcctggattcccaagtttcagcgtaagctatggagaaaggaattccgatacttct
agtatcacatgcaactacccgggcgaggcaagaacaaagattagcccggcgagggttgtt
cgtcctggtatgtttatgcttagtgcagtgtcattgatgatgtggttggtgctgtga
>Fp65
atgatacccaatgcatctataccacgactgccgataccaagaaaaacctacatacttacc
ctagcgctgagtctattgctctgcgcttttggaaatgctgatgcatcggagctgttgcac
gacgctatattcgacaccgaagcacttatcgagcgaagcgatgcatccaatctcatatac
gaacctgacttcggtgtattcgatcgtagtattctcggccgtgcgacagtagagcagtcg
cttctgacaaataacggcccggatagtcgaaaattgagtcccggcgcaactgtctgctac
gtcgtggataagaagacgttgttcggcaaggataagagggacgacaatgcccacagaacg
gggagcatcaaggaagattctggccataaaaattctcgtcgagcagagtctaagacggtt
tacatatctgtaaatacctgttcgagaccaagcttgaaatccaaggataaggacaacaat
cccgaaacagcaccacaactcagtctctacacttcaacctctagcaagatcaagtgtcca
gactcctctaactacaacgagacaaactctgctctgcaaaggataccgtttgatgagggc
gcggccatggttactgtcaatgctactgatgccatctacattagtgtcgctgcccccaac
atcacaaaaaagcacgatggggactgggaatatcaggtcgccatatcctttgacgagtat
taccataactatgacgctcagaacggtaccgctcgactactaatgatggatttcgactca
acatcagcacttcttgtcactagcaatctgactgaggactcaagtgagacccagcaaatc
atgaagaggccgcccccttaccaactattcgttggcgacgaaaaactgagatccattgat
ggtctgcgacattcagcttgtggccttgcacggagcgccgaaatttgggcaaatgggaat
aagacagggagacacaatgatctcgttaccaccggtgtcacaacacgaggaccaggccaa
ctacccaaacagcaattcttgattgcaggtcttaatcacagttcctcatactcgggcatc
cttgtcaagatgccagaagggaatagcaagagggccgaaacaacaggtggtgggggtaca
gtctaccgcgccacctcatttcaaacatcatccagctcgaattgcaagatggtcactaac
cttgacttttgcaatgagactcaatacgctgtcccaggcaacgacaagaagttcaacaac
acggccctggcaaagcactacgatgactacgccagaaagatgtatgccaactttgaaaaa
gttctgatgcagatgccctgcgaaacaccccctgagtcgcgctactcgcttgtgcgggat
tgtgatcagtgtcgcgaagcctacaagcgttggctctgcactgttagcatccctcgctgt
gaagatgttatgggcggtagcaggttcagcgtcgtccgtaacgctttccaagctttcccc
aacgggactacactacctgataattttcgcaaaggactcaggtcatctgcaaacaactct
tcacgtaacgcctggatcgatgaaacggtcaagcccggcccttacaaggaattattgcca
tgtgaagacatttgttacgacgtcgttcaatcctgcccctcggccatggggttcacctgc
ccgcagcctggattcccaagtttcagcgtaagctatggagaaaggaattccgatacttct
agtatcacatgcaactacccgggcgaggcaagaacaaagattagcccggcgagggttgtt
cgtcctggtatgtttatgcttagtgcagtgtcattgatgatgtggttggtgctgtga
>Fp66
atgatacccaatgcatctataccacgactgccgataccaagaaaaacctacatacttacc
ctagcgctgagtctattgctctgcgcttttggaaatgctgatgcatcggagctgttgcac
gacgctatattcgacaccgaagcacttatcgagcgaagcgatgcatccaatctcatatac
gaacctgacttcggtgtattcgatcgtagtattctcggccgtgcgacagtagagcagtcg
cttctgacaaataacggcccggatagtcgaaaattgagtcccggcgcaactgtctgctac
gtcgtggataagaagacgttgttcggcaaggataagagggacgacattgcccacggaacg
gggagcatcaaggaagattctggccataaaaattctcgtcgagcagagtctaagacggtt
tacatatctgtaaatacctgttcgagaccaagcttgaaatccaaggataaggacaacaat
cccgaaacagcaccacaactcagtctctacacttcaacctctagcaagatcaagtgtcca
gactcctctaactacaacgagacaaactctgctctgcaaaggataccgtttgatgagggc
gcggccatggttactgttaatgctactgatgccatctacattagtgtcgctgcccccaac
atcacaaaaaagcacgatggggactgggaatatcaggtcgccatatcctttgacgagtat
taccataactatgacgctcagaacggtaccgctcgactactactgatggatttcgactca
acatcagcacttcttgtcactagcaatctgactgaggactcaagtgagacccagcaaatc
atgaagaggccgcccccttaccaactattcgttggcgacgaaaaactgagatccattgat
ggtctgcgacattcagcttgtggccttgcacggagcgccgaaatttgggcaaatgggaat
aagacagggagacacaatgatctcgttaccaccggtgtcacaacacgaggaccaggccaa
ctacccaaacagcaatttttgattgcaggtcttaatcacagttcctcatactcgggcatc
cttgtcaagatgccagaagggaatagcaagagggccgaaacaacaggtggtgggggtaca
gtctaccgcgccacctcatttcaaacatcatccagctcgaattgcaagatggtcactaac
cttgacttttgcaatgagactcaatacgctgtcccaggcaacgacaagaagttcaacaac
acggccctggcaaagcactacgatgactacgccagaaagatgtatgccaactttgaaaaa
gttctgatgcagatgccctgcgaaacaccccctgagtcgcgctactcgcttgtgcgggat
tgtgatcagtgtcgcgaagcctacaagcgttggctctgcactgttagcatccctcgctgt
gaagatgttatgggcggtagcaggttcagcgtcgtccgtaacgctttccaagctttcccc
aacgggactacactacctgataattttcgcaaaggactcaggtcatctgcaaacaactct
tcacgtaacgcctggatcgatgaaacggtcaagcccggcccttacaaggaattattgcca
tgtgaagacatttgttacgacgtcgttcaatcctgcccctcggccatggggttcacctgc
ccgcagcctggattcccaagtttcagcgtaagctatggagaaaggaattccgatacttct
agtatcacatgcaactacccgggcgaggcaagaacaaagattagcgcggcgagggttgtt
cgtcctggtatgtttatgcttagtgcagtgtcattgatgatgtggttggtgctgtga
>Fp72
atgatacccaatgcatctataccacgactgccgataccaagaaaaacctacatacttacc
ctagcgctgagtctattgctctgcgcttttggaaatgctgatgcatcggagctgttgcac
gacgctatattcgacaccgaagcacttatcgagcgaagcgatgcatccaatctcatatac
gaacctgacttcggtgtattcgatcgtagtattctcggccgtgcgacagtagagcagtcg
cttctgacaaataacggcccggatagtcgaaaattgagtcccggcgcaactgtctgctac
gtcgtggataagaagacgttgttcggcaaggataagagggacgacattgcccacggaacg
gggagcatcaaggaagattctggccataaaaattctcgtcgagcagagtctaagacggtt
tacatatctgtaaatacctgttcgagaccaagcttgaaatccaaggataaggacaacaat
cccgaaacagcaccacaactcagtctctacacttcaacctctagcaagatcaagtgtcca
gactcctctaactacaacgagacaaactctgctctgcaaaggataccgtttgatgagggc
gcggccatggttactgttaatgctactgatgccatctacattagtgtcgctgcccccaac
atcacaaaaaagcacgatggggactgggaatatcaggtcgccatatcctttgacgagtat
taccataactatgacgctcagaacggtaccgctcgactactactgatggatttcgactca
acatcagcacttcttgtcactagcaatctgactgaggactcaagtgagacccagcaaatc
atgaagaggccgcccccttaccaactattcgttggcgacgaaaaactgagatccattgat
ggtctgcgacattcagcttgtggccttgcacggagcgccgaaatttgggcaaatgggaat
aagacagggagacacaatgatctcgttaccaccggtgtcacaacacgaggaccaggccaa
ctacccaaacagcaatttttgattgcaggtcttaatcacagttcctcatactcgggcatc
cttgtcaagatgccagaagggaatagcaagagggccgaaacaacaggtggtgggggtaca
gtctaccgcgccacctcatttcaaacatcatccagctcgaattgcaagatggtcactaac
cttgacttttgcaatgagactcaatacgctgtcccaggcaacgacaagaagttcaacaac
acggccctggcaaagcactacgatgactacgccagaaagatgtatgccaactttgaaaaa
gttctgatgcagatgccctgcgaaacaccccctgagtcgcgctactcgcttgtgcgggat
tgtgatcagtgtcgcgaagcctacaagcgttggctctgcactgttagcatccctcgctgt
gaagatgttatgggcggtagcaggttcagcgtcgtccgtaacgctttccaagctttcccc
aacgggactacactacctgataattttcgcaaaggactcaggtcatctgcaaacaactct
tcacgtaacgcctggatcgatgaaacggtcaagcccggcccttacaaggaattattgcca
tgtgaagacatttgttacgacgtcgttcaatcctgcccctcggccatggggttcacctgc
ccgcagcctggattcccaagtttcagcgtaagctatggagaaaggaattccgatacttct
agtatcacatgcaactacccgggcgaggcaagaacaaagattagcgcggcgagggttgtt
cgtcctggtatgtttatgcttagtgcagtgtcattgatgatgtggttggtgctgtga
>Fp73
atgatacccaatgcatctataccacgactgccgataccaagaaaaacctacatacttacc
ctagcgctgagtctattgctctgcgcttttggaaatgctgatgcatcggagctgttgcac
gacgctatattcgacaccgaagcacttatcgagcgaagcgatgcatccaatctcatatac
gaacctgacttcggtgtattcgatcgtagtattctcggccgtgcgacagtagagcagtcg
cttctgacaaataacggcccggatagtcgaaaattgagtcccggcgcaactgtctgctac
gtcgtggataagaagacgttgttcggcaaggataagagggacgacattgcccacggaacg
gggagcatcaaggaagattctggccataaaaattctcgtcgagcagagtctaagacggtt
tacatatctgtaaatacctgttcgagaccaagcttgaaatccaaggataaggacaacaat
cccgaaacagcaccacaactcagtctctacacttcaacctctagcaagatcaagtgtcca
gactcctctaactacaacgagacaaactctgctctgcaaaggataccgtttgatgagggc
gcggccatggttactgttaatgctactgatgccatctacattagtgtcgctgcccccaac
atcacaaaaaagcacgatggggactgggaatatcaggtcgccatatcctttgacgagtat
taccataactatgacgctcagaacggtaccgctcgactactactgatggatttcgactca
acatcagcacttcttgtcactagcaatctgactgaggactcaagtgagacccagcaaatc
atgaagaggccgcccccttaccaactattcgttggcgacgaaaaactgagatccattgat
ggtctgcgacattcagcttgtggccttgcacggagcgccgaaatttgggcaaatgggaat
aagacagggagacacaatgatctcgttaccaccggtgtcacaacacgaggaccaggccaa
ctacccaaacagcaatttttgattgcaggtcttaatcacagttcctcatactcgggcatc
cttgtcaagatgccagaagggaatagcaagagggccgaaacaacaggtggtgggggtaca
gtctaccgcgccacctcatttcaaacatcatccagctcgaattgcaagatggtcactaac
cttgacttttgcaatgagactcaatacgctgtcccaggcaacgacaagaagttcaacaac
acggccctggcaaagcactacgatgactacgccagaaagatgtatgccaactttgaaaaa
gttctgatgcagatgccctgcgaaacaccccctgagtcgcgctactcgcttgtgcgggat
tgtgatcagtgtcgcgaagcctacaagcgttggctctgcactgttagcatccctcgctgt
gaagatgttatgggcggtagcaggttcagcgtcgtccgtaacgctttccaagctttcccc
aacgggactacactacctgataattttcgcaaaggactcaggtcatctgcaaacaactct
tcacgtaacgcctggatcgatgaaacggtcaagcccggcccttacaaggaattattgcca
tgtgaagacatttgttacgacgtcgttcaatcctgcccctcggccatggggttcacctgc
ccgcagcctggattcccaagtttcagcgtaagctatggagaaaggaattccgatacttct
agtatcacatgcaactacccgggcgaggcaagaacaaagattagcgcggcgagggttgtt
cgtcctggtatgtttatgcttagtgcagtgtcattgatgatgtggttggtgctgtga
>Fp76
atgatacccaatgcatctataccacgactgccgataccaagaaaaacctacatacttacc
ctagcgctgagtctattgctctgcgcttttggaaatgctgatgcatcggagctgttgcac
gacgctatattcgacaccgaagcacttatcgagcgaagcgatgcatccaatctcatatac
gaacctgacttcggtgtattcgatcgtagtattctcggccgtgcgacagtagagcagtcg
cttctgacaaataacggcccggatagtcgaaaattgagtcccggcgcaactgtctgctac
gtcgtggataagaagacgttgttcggcaaggataagagggacgacattgcccacggaacg
gggagcatcaaggaagattctggccataaaaattctcgtcgagcagagtctaagacggtt
tacatatctgtaaatacctgttcgagaccaagcttgaaatccaaggataaggacaacaat
cccgaaacagcaccacaactcagtctctacacttcaacctctagcaagatcaagtgtcca
gactcctctaactacaacgagacaaactctgctctgcaaaggataccgtttgatgagggc
gcggccatggttactgttaatgctactgatgccatctacattagtgtcgctgcccccaac
atcacaaaaaagcacgatggggactgggaatatcaggtcgccatatcctttgacgagtat
taccataactatgacgctcagaacggtaccgctcgactactactgatggatttcgactca
acatcagcacttcttgtcactagcaatctgactgaggactcaagtgagacccagcaaatc
atgaagaggccgcccccttaccaactattcgttggcgacgaaaaactgagatccattgat
ggtctgcgacattcagcttgtggccttgcacggagcgccgaaatttgggcaaatgggaat
aagacagggagacacaatgatctcgttaccaccggtgtcacaacacgaggaccaggccaa
ctacccaaacagcaatttttgattgcaggtcttaatcacagttcctcatactcgggcatc
cttgtcaagatgccagaagggaatagcaagagggccgaaacaacaggtggtgggggtaca
gtctaccgcgccacctcatttcaaacatcatccagctcgaattgcaagatggtcactaac
cttgacttttgcaatgagactcaatacgctgtcccaggcaacgacaagaagttcaacaac
acggccctggcaaagcactacgatgactacgccagaaagatgtatgccaactttgaaaaa
gttctgatgcagatgccctgcgaaacaccccctgagtcgcgctactcgcttgtgcgggat
tgtgatcagtgtcgcgaagcctacaagcgttggctctgcactgttagcatccctcgctgt
gaagatgttatgggcggtagcaggttcagcgtcgtccgtaacgctttccaagctttcccc
aacgggactacactacctgataattttcgcaaaggactcaggtcatctgcaaacaactct
tcacgtaacgcctggatcgatgaaacggtcaagcccggcccttacaaggaattattgcca
tgtgaagacatttgttacgacgtcgttcaatcctgcccctcggccatggggttcacctgc
ccgcagcctggattcccaagtttcagcgtaagctatggagaaaggaattccgatacttct
agtatcacatgcaactacccgggcgaggcaagaacaaagattagcgcggcgagggttgtt
cgtcctggtatgtttatgcttagtgcagtgtcattgatgatgtggttggtgctgtga
>Fp78
atgatacccaatgcatctataccacgactgccgataccaagaaaaacctacatacttacc
ctagcgctgagtctattgctctgcgcttttggaaatgctgatgcatcggagctgttgcac
gacgctatattcgacaccgaagcacttatcgagcgaagcgatgcatccaatctcatatac
gaacctgacttcggtgtattcgatcgtagtattctcggccgtgcgacagtagagcagtcg
cttctgacaaataacggcccggatagtcgaaaattgagtcccggcgcaactgtctgctac
gtcgtggataagaagacgttgttcggcaaggataagagggacgacattgcccacggaacg
gggagcatcaaggaagattctggccataaaaattctcgtcgagcagagtctaagacggtt
tacatatctgtaaatacctgttcgagaccaagcttgaaatccaaggataaggacaacaat
cccgaaacagcaccacaactcagtctctacacttcaacctctagcaagatcaagtgtcca
gactcctctaactacaacgagacaaactctgctctgcaaaggataccgtttgatgagggc
gcggccatggttactgttaatgctactgatgccatctacattagtgtcgctgcccccaac
atcacaaaaaagcacgatggggactgggaatatcaggtcgccatatcctttgacgagtat
taccataactatgacgctcagaacggtaccgctcgactactactgatggatttcgactca
acatcagcacttcttgtcactagcaatctgactgaggactcaagtgagacccagcaaatc
atgaagaggccgcccccttaccaactattcgttggcgacgaaaaactgagatccattgat
ggtctgcgacattcagcttgtggccttgcacggagcgccgaaatttgggcaaatgggaat
aagacagggagacacaatgatctcgttaccaccggtgtcacaacacgaggaccaggccaa
ctacccaaacagcaatttttgattgcaggtcttaatcacagttcctcatactcgggcatc
cttgtcaagatgccagaagggaatagcaagagggccgaaacaacaggtggtgggggtaca
gtctaccgcgccacctcatttcaaacatcatccagctcgaattgcaagatggtcactaac
cttgacttttgcaatgagactcaatacgctgtcccaggcaacgacaagaagttcaacaac
acggccctggcaaagcactacgatgactacgccagaaagatgtatgccaactttgcaaaa
gttctgatgcagatgccctgcgaaacaccccctgagtcgcgctactcgcttgtgcgggat
tgtgatcagtgtcgcgaagcctacaagcgttggctctgcactgttagcatccctcgctgt
gaagatgttatgggcggtagcaggttcagcgtcgtccgtaacgctttccaagctttcccc
aacgggactacactacctgataattttcgcaaaggactcaggtcatctgcaaacaactct
tcacgtaacgcctggatcgatgaaacggtcaagcccggcccttacaaggaattattgcca
tgtgaagacatttgttacgacgtcgttcaatcctgcccctcggccatggggttcacctgc
ccgcagcctggattcccaagtttcagcgtaagctatggagaaaggaattccgatacttct
agtatcacatgcaactacccgggcgaggcaagaacaaagattagcgcggcgagagttgtt
cgtcctggtatgtttatgcttagtgcagtgtcattgatgatgtggttggtgctgtga
>Fp81
atgatacccaatgcatctataccacgactgccgataccaagaaaaacctacatacttacc
ctagcgctgagtctattgctctgcgcttttggaaatgctgatgcatcggagctgttgcac
gacgctatattcgacaccgaagcacttatcgagcgaagcgatgcatccaatctcatatac
gaacctgacttcggtgtattcgatcgtagtattctcggccgtgcgacagtagagcagtcg
cttctgacaaataacggcccggatagtcgaaaattgagtcccggcgcaactgtctgctac
gtcgtggataagaagacgttgttcggcaaggataagagggacgacattgcccacggaacg
gggagcatcaaggaagattctggccataaaaattctcgtcgagcagagtctaagacggtt
tacatatctgtaaatacctgttcgagaccaagcttgaaatccaaggataaggacaacaat
cccgaaacagcaccacaactcagtctctacacttcaacctctagcaagatcaagtgtcca
gactcctctaactacaacgagacaaactctgctctgcaaaggataccgtttgatgagggc
gcggccatggttactgttaatgctactgatgccatctacattagtgtcgctgcccccaac
atcacaaaaaagcacgatggggactgggaatatcaggtcgccatatcctttgacgagtat
taccataactatgacgctcagaacggtaccgctcgactactactgatggatttcgactca
acatcagcacttcttgtcactagcaatctgactgaggactcaagtgagacccagcaaatc
atgaagaggccgcccccttaccaactattcgttggcgacgaaaaactgagatccattgat
ggtctgcgacattcagcttgtggccttgcacggagcgccgaaatttgggcaaatgggaat
aagacagggagacacaatgatctcgttaccaccggtgtcacaacacgaggaccaggccaa
ctacccaaacagcaatttttgattgcaggtcttaatcacagttcctcatactcgggcatc
cttgtcaagatgccagaagggaatagcaagagggccgaaacaacaggtggtgggggtaca
gtctaccgcgccacctcatttcaaacatcatccagctcgaattgcaagatggtcactaac
cttgacttttgcaatgagactcaatacgctgtcccaggcaacgacaagaagttcaacaac
acggccctggcaaagcactacgatgactacgccagaaagatgtatgccaactttgaaaaa
gttctgatgcagatgccctgcgaaacaccccctgagtcgcgctactcgcttgtgcgggat
tgtgatcagtgtcgcgaagcctacaagcgttggctctgcactgttagcatccctcgctgt
gaagatgttatgggcggtagcaggttcagcgtcgtccgtaacgctttccaagctttcccc
aacgggactacactacctgataattttcgcaaaggactcaggtcatctgcaaacaactct
tcacgtaacgcctggatcgatgaaacggtcaagcccggcccttacaaggaattattgcca
tgtgaagacatttgttacgacgtcgttcaatcctgcccctcggccatggggttcacctgc
ccgcagcctggattcccaagtttcagcgtaagctatggagaaaggaattccgatacttct
agtatcacatgcaactacccgggcgaggcaagaacaaagattagcgcggcgagggttgtt
cgtcctggtatgtttatgcttagtgcagtgtcattgatgatgtggttggtgctgtga
>Fp84
atgatacccaatgcatctataccacgactgccgataccaagaaaaacctacatacttacc
ctagcgctgagtctattgctctgcgcttttggaaatgctgatgcatcggagctgttgcac
gacgctatattcgacaccgaagcacttatcgagcgaagcgatgcatccaatctcatatac
gaacctgacttcggtgtattcgatcgtagtattctcggccgtgcgacagtagagcagtcg
cttctgacaaataacggcccggatagtcgaaaattgagtcccggcgcaactgtctgctac
gtcgtggataagaagacgttgttcggcaaggataagagggacgacattgcccacggaacg
gggagcatcaaggaagattctggccataaaaattctcgtcgagcagagtctaagacggtt
tacatatctgtaaatacctgttcgagaccaagcttgaaatccaaggataaggacaacaat
cccgaaacagcaccacaactcagtctctacacttcaacctctagcaagatcaagtgtcca
gactcctctaactacaacgagacaaactctgctctgcaaaggataccgtttgatgagggc
gcggccatggttactgttaatgctactgatgccatctacattagtgtcgctgcccccaac
atcacaaaaaagcacgatggggactgggaatatcaggtcgccatatcctttgacgagtat
taccataactatgacgctcagaacggtaccgctcgactactactgatggatttcgactca
acatcagcacttcttgtcactagcaatctgactgaggactcaagtgagacccagcaaatc
atgaagaggccgcccccttaccaactattcgttggcgacgaaaaactgagatccattgat
ggtctgcgacattcagcttgtggccttgcacggagcgccgaaatttgggcaaatgggaat
aagacagggagacacaatgatctcgttaccaccggtgtcacaacacgaggaccaggccaa
ctacccaaacagcaatttttgattgcaggtcttaatcacagttcctcatactcgggcatc
cttgtcaagatgccagaagggaatagcaagagggccgaaacaacaggtggtgggggtaca
gtctaccgcgccacctcatttcaaacatcatccagctcgaattgcaagatggtcactaac
cttgacttttgcaatgagactcaatacgctgtcccaggcaacgacaagaagttcaacaac
acggccctggcaaagcactacgatgactacgccagaaagatgtatgccaactttgaaaaa
gttctgatgcagatgccctgcgaaacaccccctgagtcgcgctactcgcttgtgcgggat
tgtgatcagtgtcgcgaagcctacaagcgttggctctgcactgttagcatccctcgctgt
gaagatgttatgggcggtagcaggttcagcgtcgtccgtaacgctttccaagctttcccc
aacgggactacactacctgataattttcgcaaaggactcaggtcatctgcaaacaactct
tcacgtaacgcctggatcgatgaaacggtcaagcccggcccttacaaggaattattgcca
tgtgaagacatttgttacgacgtcgttcaatcctgcccctcggccatggggttcacctgc
ccgcagcctggattcccaagtttcagcgtaagctatggagaaaggaattccgatacttct
agtatcacatgcaactacccgggcgaggcaagaacaaagattagcgcggcgagggttgtt
cgtcctggtatgtttatgcttagtgcagtgtcattgatgatgtggttggtgctgtga
>Fp86
atgatacccaatgcatctataccacgactgccgataccaagaaaaacctacatacttacc
ctagcgctgagtctattgctctgcgcttttggaaatgctgatgcatcggagctgttgcac
gacgctatattcgacaccgaagcacttatcgagcgaagcgatgcatccaatctcatatac
gaacctgacttcggtgtattcgatcgtagtattctcggccgtgcgacagtagagcagtcg
cttctgacaaataacggcccggatagtcgaaaattgagtcccggcgcaactgtctgctac
gtcgtggataagaagacgttgttcggcaaggataagagggacgacattgcccacggaacg
gggagcatcaaggaagattctggccataaaaattctcgtcgagcagagtctaagacggtt
tacatatctgtaaatacctgttcgagaccaagcttgaaatccaaggataaggacaacaat
cccgaaacagcaccacaactcagtctctacacttcaacctctagcaagatcaagtgtcca
gactcctctaactacaacgagacaaactctgctctgcaaaggataccgtttgatgagggc
gcggccatggttactgttaatgctactgatgccatctacattagtgtcgctgcccccaac
atcacaaaaaagcacgatggggactgggaatatcaggtcgccatatcctttgacgagtat
taccataactatgacgctcagaacggtaccgctcgactactactgatggatttcgactca
acatcagcacttcttgtcactagcaatctgactgaggactcaagtgagacccagcaaatc
atgaagaggccgcccccttaccaactattcgttggcgacgaaaaactgagatccattgat
ggtctgcgacattcagcttgtggccttgcacggagcgccgaaatttgggcaaatgggaat
aagacagggagacacaatgatctcgttaccaccggtgtcacaacacgaggaccaggccaa
ctacccaaacagcaatttttgattgcaggtcttaatcacagttcctcatactcgggcatc
cttgtcaagatgccagaagggaatagcaagagggccgaaacaacaggtggtgggggtaca
gtctaccgcgccacctcatttcaaacatcatccagctcgaattgcaagatggtcactaac
cttgacttttgcaatgagactcaatacgctgtcccaggcaacgacaagaagttcaacaac
acggccctggcaaagcactacgatgactacgccagaaagatgtatgccaactttgcaaaa
gttctgatgcagatgccctgcgaaacaccccctgagtcgcgctactcgcttgtgcgggat
tgtgatcagtgtcgcgaagcctacaagcgttggctctgcactgttagcatccctcgctgt
gaagatgttatgggcggtagcaggttcagcgtcgtccgtaacgctttccaagctttcccc
aacgggactacactacctgataattttcgcaaaggactcaggtcatctgcaaacaactct
tcacgtaacgcctggatcgatgaaacggtcaagcccggcccttacaaggaattattgcca
tgtgaagacatttgttacgacgtcgttcaatcctgcccctcggccatggggttcacctgc
ccgcagcctggattcccaagtttcagcgtaagctatggagaaaggaattccgatacttct
agtatcacatgcaactacccgggcgaggcaagaacaaagattagcgcggcgagagttgtt
cgtcctggtatgtttatgcttagtgcagtgtcattgatgatgtggttggtgctgtga
>Fvenenatum.busco
atgatacccaatgcatccataccacgactaccgataccaagaacaacgtacatacttacc
ctagcgctgagtctattactctgtgcttttggaaatgccgatgcatcagagctgttgcac
gactctatattcgacaccgaagcacttgtcgagcgaagcgatgcatccattctcatatac
gaacctgacttcggcgtattcgatcgtagtatactcggtcgtgcaacagcagaacagtcg
cttttgaccaacaacggcccggatagtcgaaaattgagtcccggcgcaactgtttgctac
gtcgtggataagaagacattgttcggcaaggataagagggacgacgatacccatgaaccg
aggagcaccgaggacgattctggccatcaaaatcctcgtcgagctgagtctaaaacggtt
tacatatctgtaaatacctgttcgaggccaagcttgaaatccaaggataaggacaacaat
cctgaaacagcaccacaactcagtctctacacttcaacctctagcaagatcaagtgccca
gactcatctaactacaacaagacaaactctgacctgcaaaggataccgttcgatgagggc
gcggccacggttactgttaatgctaccgatgccatatacattagtgttgctgctcctaac
atcacaaaaaagcacgatggggactgggaatatcagatcgcgatatcttttgacgagtac
tatcataactatgacgctcagaacggtaccgctcgactactgctgatggatttcgactca
acatcagcacttcttgtcactagcaatctgactgaggattcaagtgagacccagcaaatc
atgaagaggccgcccccttaccaattattcgttggcgacgaaaaacttagatccattgac
ggtctgcgacactcagcttgtggccttgcacggagcgccgaaatttgggcaaatggcaat
aagtcggggcgacacaatgatctcgttaccaccggtgttacaacacgaggaccaggccaa
ctacccaagcagcaattcttgattgcaggtcttaatcacagttcctcatactcgggcatc
cttgtcaagatgccagaagggaacagcaagagggccgaaacaacaggtggtgggggtaca
gtctaccgggccacctcatttcaaacatcatccagctcaaattgcaagatggtcactaac
cttgaattttgtaatgagactcaatatgctgtcccaggcaatgacaagaagttcaacaac
acggccctggcaaagcactacgatgactacgctagaaagatgtatgccaactttgaaaag
gtcatgatgcagatgccctgcgaaacaccccctgagtcccgctactcgcttgtgcggagt
tgtgatcagtgccgcgaagcctacaagcgttggctctgcactgttagtatccctcgctgt
gaagatgttatgggcggtagcaggttcagcgtcgtccgcaacgctttccaagctttcccc
aacgggaccacgctccctgataattttcgcaaaggactcaggtcatctgcaaacaactct
tcgcgtaacgcctggatcgacgaaacggtcaagcccggcccttacaaggaattattgcca
tgtgaagacatttgctacgacgtcgtccaatcctgtccctcggccatggggttcacctgc
ccgcaacctggattcccaagttttagcgtaagctatggagaacggaattccgatacttcc
agtatcacatgcaactacccgggcgaggcaagaacaaagatcagcgcagcgttggttgtt
cgtcctgatacgtttatgctcagtgcggtgtcattgatgatgtggt---tgctgtga
