# Supplementary material for: Apicidin biosynthesis is linked to accessory chromosomes in Fusarium poae isolates
Source: BMC Genomics. 2021 Aug 4;22:591. doi: 10.1186/s12864-021-07617-y (PMC8340494; doi:10.1186/s12864-021-07617-y)
Supplement: Supplementary file 17 — Additional file 17. Compressed folder containing alignments for each of the 4141 orthologs used in BUSCO analysis. [file 12864_2021_7617_MOESM17_ESM.zip › Fven2_nt_MAFFT/56735at5125_nt.mafft.fasta]

>Fp105
------------------atgcctcct---cgacaccaaacactccctgcagcgcagact
gcggctgcgcgggaagcgcaaaagtctttctactgccagctgtgctctaaaggctattcg
aggatgaatgactatgaagctcatctcggcagttatgaccatagtcacaaacagcgcctc
aaggatatgaaagccatggttcgtgaccctaatgctggctcacgtgcgcgtaaggcagag
gccaaagcggatggtctcattagcatcaagctccccggccaggaagctgctgtgagtaca
ggaggtggaggcggagggttcaagaaaggtggtttcaagaagagtggcttcaagagtgct
ttcaccaaagtcgaaagcagcggatcaggatcaacgccatcaatcactgaaaatctcaag
ccgaccaacgcgtttgagcctgctcctatcaaccctggtctccagaaaaacctctcgtca
gagagcgacaccgaagatgagggctacgaggtttacaatccgcgatttcctaccaactag
>Fp108
------------------atgcctcct---cgacaccaaacactccctgcagcgcagact
gcggctgcgcgggaagcgcaaaagtctttctactgccagctgtgctctaaaggctattcg
aggatgaatgactatgaagctcatctcggcagttatgaccatagtcacaaacagcgcctc
aaggatatgaaagccatggttcgtgaccctaatgctggctcacgtgcgcgtaaggcagag
gccaaagcggatggtctcattagcatcaagctccccggccaggaagctgctgtgagtaca
ggaggtggaggcggagggttcaagaaaggtggtttcaagaagagtggcttcaagagtgct
ttcaccaaagtcgaaagcagcggatcaggatcaacgccatcaatcactgaaaatctcaag
ccgaccaacgcgtttgagcctgctcctatcaaccctggtctccagaaaaacctctcgtca
gagagcgacaccgaagatgagggctacgaggtttacaatccgcgatttcctaccaactag
>Fp118
------------------atgcctcct---cgacaccaaacactccctgcagcgcagact
gcggctgcgcgggaagcgcaaaagtctttctactgccagctgtgctctaaaggctattcg
aggatgaatgactatgaagctcatctcggcagttatgaccatagtcacaaacagcgcctc
aaggatatgaaagccatggttcgtgaccctaatgctggctcacgtgcgcgtaaggcagag
gccaaagcggatggtctcattagcatcaagctccccggccaggaagctgctgtgagtaca
ggaggtggaggcggagggttcaagaaaggtggtttcaagaagagtggcttcaagagtgct
ttcaccaaagtcgaaagcagcggatcaggatcaacgccatcaatcactgaaaatctcaag
ccgaccaacgcgtttgagcctgctcctatcaaccctggtctccagaaaaacctctcgtca
gagagcgacaccgaagatgagggctacgaggtttacaatccgcgatttcctaccaactag
>Fp122
------------------atgcctcct---cgacaccaaacactccctgcagcgcagact
gcggctgcgcgggaagcgcaaaagtctttctactgccagctgtgctctaaaggctattcg
aggatgaatgactatgaagctcatctcggcagttatgaccatagtcacaaacagcgcctc
aaggatatgaaagccatggttcgtgaccctaatgctggctcacgtgcgcgtaaggcagag
gccaaagcggatggtctcattagcatcaagctccccggccaggaagctgctgtgagtaca
ggaggtggaggcggagggttcaagaaaggtggtttcaagaagagtggcttcaagagtgct
ttcaccaaagtcgaaagcagcggatcaggatcaacgccatcaatcactgaaaatctcaag
ccgaccaacgcgtttgagcctgctcctatcaaccctggtctccagaaaaacctctcgtca
gagagcgacaccgaagatgagggctacgaggtttacaatccgcgatttcctaccaactag
>Fp125
------------------atgcctcct---cgacaccaaacactccctgcagcgcagact
gcggctgcgcgggaagcgcaaaagtctttctactgccagctgtgctctaaaggctattcg
aggatgaatgactatgaagctcatctcggcagttatgaccatagtcacaaacagcgcctc
aaggatatgaaagccatggttcgtgaccctaatgctggctcacgtgcgcgtaaggcagag
gccaaagcggatggtctcattagcatcaagctccccggccaggaagctgctgtgagtaca
ggaggtggaggcggagggttcaagaaaggtggtttcaagaagagtggcttcaagagtgct
ttcaccaaagtcgaaagcagcggatcaggatcaacgccatcaatcactgaaaatctcaag
ccgaccaacgcgtttgagcctgctcctatcaaccctggtctccagaaaaacctctcgtca
gatagcgacaccgaagatgagggctacgaggtttacaatccgcgatttcctaccaactag
>Fp13r
------------------atgcctcct---cgacaccaaacactccctgcagcgcagact
gcggctgcgcgggaagcgcaaaagtctttctactgccagctgtgctctaaaggctattcg
aggatgaatgactatgaagctcatctcggcagttatgaccatagtcacaaacagcgcctc
aaggatatgaaagccatggttcgtgaccctaatgctggctcacgtgcgcgtaaggcagag
gccaaagcggatggtctcattagcatcaagctccccggccaggaagctgctgtgagtaca
ggaggtggaggcggagggttcaagaaaggtggtttcaagaagagtggcttcaagagtgct
ttcaccaaagtcgaaagcagcggatcaggatcaacgccatcaatcactgaaaatctcaag
ccgaccaacgcgtttgagcctgctcctatcaaccctggtctccagaaaaacctctcgtca
gagagcgacaccgaagatgagggctacgaggtttacaatccgcgatttcctaccaactag
>Fp144
------------------atgcctcct---cgacaccaaacactccctgcagcgcagact
gcggctgcgcgggaagcgcaaaagtctttctactgccagctgtgctctaaaggctattcg
aggatgaatgactatgaagctcatctcggcagttatgaccatagtcacaaacagcgcctc
aaggatatgaaagccatggttcgtgaccctaatgctggctcacgtgcgcgtaaggcagag
gccaaagcggatggtctcattagcatcaagctccccggccaggaagctgctgtgagtaca
ggaggtggaggcggagggttcaagaaaggtggtttcaagaagagtggcttcaagagtgct
ttcaccaaagtcgaaagcagcggatcaggatcaacgccatcaatcactgaaaatctcaag
ccgaccaacgcgtttgagcctgctcctatcaaccctggtctccagaaaaacctctcgtca
gagagcgacaccgaagatgagggctacgaggtttacaatccgcgatttcctaccaactag
>Fp146
------------------atgcctcct---cgacaccaaacactccctgcagcgcagact
gcggctgcgcgggaagcgcaaaagtctttctactgccagctgtgctctaaaggctattcg
aggatgaatgactatgaagctcatctcggcagttatgaccatagtcacaaacagcgcctc
aaggatatgaaagccatggttcgtgaccctaatgctggctcacgtgcgcgtaaggcagag
gccaaagcggatggtctcattagcatcaagctccccggccaggaagctgctgtgagtaca
ggaggtggaggcggagggttcaagaaaggtggtttcaagaagagtggcttcaagagtgct
ttcaccaaagtcgaaagcagcggatcaggatcaacgccatcaatcactgaaaatctcaag
ccgaccaacgcgtttgagcctgctcctatcaaccctggtctccagaaaaacctctcgtca
gagagcgacaccgaagatgagggctacgaggtttacaatccgcgatttcctaccaactag
>Fp155
------------------atgcctcct---cgacaccaaacactccctgcagcgcagact
gcggctgcgcgggaagcgcaaaagtctttctactgccagctgtgctctaaaggctattcg
aggatgaatgactatgaagctcatctcggcagttatgaccatagtcacaaacagcgcctc
aaggatatgaaagccatggttcgtgaccctaatgctggctcacgtgcgcgtaaggcagag
gccaaagcggatggtctcattagcatcaagctccccggccaggaagctgctgtgagtaca
ggaggtggaggcggagggttcaagaaaggtggtttcaagaagagtggcttcaagagtgct
ttcaccaaagtcgaaagcagcggatcaggatcaacgccatcaatcactgaaaatctcaag
ccgaccaacgcgtttgagcctgctcctatcaaccctggtctccagaaaaacctctcgtca
gagagcgacaccgaagatgagggctacgaggtttacaatccgcgatttcctaccaactag
>Fp157
------------------atgcctcct---cgacaccaaacactccctgcagcgcagact
gcggctgcgcgggaagcgcaaaagtctttctactgccagctgtgctctaaaggctattcg
aggatgaatgactatgaagctcatctcggcagttatgaccatagtcacaaacagcgcctc
aaggatatgaaagccatggttcgtgaccctaatgctggctcacgtgcgcgtaaggcagag
gccaaagcggatggtctcattagcatcaagctccccggccaggaagctgctgtgagtaca
ggaggtggaggcggagggttcaagaaaggtggtttcaagaagagtggcttcaagagtgct
ttcaccaaagtcgaaagcagcggatcaggatcaacgccatcaatcactgaaaatctcaag
ccgaccaacgcgtttgagcctgctcctatcaaccctggtctccagaaaaacctctcgtca
gagagcgacaccgaagatgagggctacgaggtttacaatccgcgatttcctaccaactag
>Fp16r
------------------atgcctcct---cgacaccaaacactccctgcagcgcagact
gcggctgcgcgggaagcgcaaaagtctttctactgccagctgtgctctaaaggctattcg
aggatgaatgactatgaagctcatctcggcagttatgaccatagtcacaaacagcgcctc
aaggatatgaaagccatggttcgtgaccctaatgctggctcacgtgcgcgtaaggcagag
gccaaagcggatggtctcattagcatcaagctccccggccaggaagctgctgtgagtaca
ggaggtggaggcggagggttcaagaaaggtggtttcaagaagagtggcttcaagagtgct
ttcaccaaagtcgaaagcagcggatcaggatcaacgccatcaatcactgaaaatctcaag
ccgaccaacgcgtttgagcctgctcctatcaaccctggtctccagaaaaacctctcgtca
gatagcgacaccgaagatgagggctacgaggtttacaatccgcgatttcctaccaactag
>Fp1r
------------------atgcctcct---cgacaccaaacactccctgcagcgcagact
gcggctgcgcgggaagcgcaaaagtctttctactgccagctgtgctctaaaggctattcg
aggatgaatgactatgaagctcatctcggcagttatgaccatagtcacaaacagcgcctc
aaggatatgaaagccatggttcgtgaccctaatgctggctcacgtgcgcgtaaggcagag
gccaaagcggatggtctcattagcatcaagctccccggccaggaagctgctgtgagtaca
ggaggtggaggcggagggttcaagaaaggtggtttcaagaagagtggcttcaagagtgct
ttcaccaaagtcgaaagcagcggatcaggatcaacgccatcaatcactgaaaatctcaag
ccgaccaacgcgtttgagcctgctcctatcaaccctggtctccagaaaaacctctcgtca
gagagcgacaccgaagatgagggctacgaggtttacaatccgcgatttcctaccaactag
>Fp21r
------------------atgcctcct---cgacaccaaacactccctgcagcgcagact
gcggctgcgcgggaagcgcaaaagtctttctactgccagctgtgctctaaaggctattcg
aggatgaatgactatgaagctcatctcggcagttatgaccatagtcacaaacagcgcctc
aaggatatgaaagccatggttcgtgaccctaatgctggctcacgtgcgcgtaaggcagag
gccaaagcggatggtctcattagcatcaagctccccggccaggaagctgctgtgagtaca
ggaggtggaggcggagggttcaagaaaggtggtttcaagaagagtggcttcaagagtgct
ttcaccaaagtcgaaagcagcggatcaggatcaacgccatcaatcactgaaaatctcaag
ccgaccaacgcgtttgagcctgctcctatcaaccctggtctccagaaaaacctctcgtca
gagagcgacaccgaagatgagggctacgaggtttacaatccgcgatttcctacgaactag
>Fp24r
------------------atgcctcct---cgacaccaaacactccctgcagcgcagact
gcggctgcgcgggaagcgcaaaagtctttctactgccagctgtgctctaaaggctattcg
aggatgaatgactatgaagctcatctcggcagttatgaccatagtcacaaacagcgcctc
aaggatatgaaagccatggttcgtgaccctaatgctggctcacgtgcgcgtaaggcagag
gccaaagcggatggtctcattagcatcaagctccccggccaggaagctgctgtgagtaca
ggaggtggaggcggagggttcaagaaaggtggtttcaagaagagtggcttcaagagtgct
ttcaccaaagtcgaaagcagcggatcaggatcaacgccatcaatcactgaaaatctcaag
ccgaccaacgcgtttgagcctgctcctatcaaccctggtctccagaaaaacctctcgtca
gagagcgacaccgaagatgagggctacgaggtttacaatccgcgatttcctaccaactag
>Fp2516
------------------atgcctcct---cgacaccaaacactccctgcagcgcagact
gcggctgcgcgggaagcgcaaaagtctttctactgccagctgtgctctaaaggctattcg
aggatgaatgactatgaagctcatctcggcagttatgaccatagtcacaaacagcgcctc
aaggatatgaaagccatggttcgtgaccctaatgctggctcacgtgcgcgtaaggcagag
gccaaagcggatggtctcattagcatcaagctccccggccaggaagctgctgtgagtaca
ggaggtggaggcggagggttcaagaaaggtggtttcaagaagagtggcttcaagagtgct
ttcaccaaagtcgaaagcagcggatcaggatcaacgccatcaatcactgaaaatctcaag
ccgaccaacgcgtttgagcctgctcctatcaaccctggtctccagaaaaacctctcgtca
gagagcgacaccgaagatgagggctacgaggtttacaatccgcgatttcctaccaactag
>Fp26r
------------------atgcctcct---cgacaccaaacactccctgcagcgcagact
gcggctgcgcgggaagcgcaaaagtctttctactgccagctgtgctctaaaggctattcg
aggatgaatgactatgaagctcatctcggcagttatgaccatagtcacaaacagcgcctc
aaggatatgaaagccatggttcgtgaccctaatgctggctcacgtgcgcgtaaggcagag
gccaaagcggatggtctcattagcatcaagctccccggccaggaagctgctgtgagtaca
ggaggtggaggcggagggttcaagaaaggtggtttcaagaagagtggcttcaagagtgct
ttcaccaaagtcgaaagcagcggatcaggatcaacgccatcaatcactgaaaatctcaag
ccgaccaacgcgtttgagcctgctcctatcaaccctggtctccagaaaaacctctcgtca
gagagcgacaccgaagatgagggctacgaggtttacaatccgcgatttcctaccaactag
>Fp33
------------------atgcctcct---cgacaccaaacactccctgcagcgcagact
gcggctgcgcgggaagcgcaaaagtctttctactgccagctgtgctctaaaggctattcg
aggatgaatgactatgaagctcatctcggcagttatgaccatagtcacaaacagcgcctc
aaggatatgaaagccatggttcgtgaccctaatgctggctcacgtgcgcgtaaggcagag
gccaaagcggatggtctcattagcatcaagctccccggccaggaagctgctgtgagtaca
ggaggtggaggcggagggttcaagaaaggtggtttcaagaagagtggcttcaagagtgct
ttcaccaaagtcgaaagcagcggatcaggatcaacgccatcaatcactgaaaatctcaag
ccgaccaacgcgtttgagcctgctcctatcaaccctggtctccagaaaaacctctcgtca
gatagcgacaccgaagatgagggctacgaggtttacaatccgcgatttcctaccaactag
>Fp34
------------------atgcctcct---cgacaccaaacactccctgcagcgcagact
gcggctgcgcgggaagcgcaaaagtctttctactgccagctgtgctctaaaggctattcg
aggatgaatgactatgaagctcatctcggcagttatgaccatagtcacaaacagcgcctc
aaggatatgaaagccatggttcgtgaccctaatgctggctcacgtgcgcgtaaggcagag
gccaaagcggatggtctcattagcatcaagctccccggccaggaagctgctgtgagtaca
ggaggtggaggcggagggttcaagaaaggtggtttcaagaagagtggcttcaagagtgct
ttcaccaaagtcgaaagcagcggatcaggatcaacgccatcaatcactgaaaatctcaag
ccgaccaacgcgtttgagcctgctcctatcaaccctggtctccagaaaaacctctcgtca
gagagcgacaccgaagatgagggctacgaggtttacaatccgcgatttcctaccaactag
>Fp35
------------------atgcctcct---cgacaccaaacactccctgcagcgcagact
gcggctgcgcgggaagcgcaaaagtctttctactgccagctgtgctctaaaggctattcg
aggatgaatgactatgaagctcatctcggcagttatgaccatagtcacaaacagcgcctc
aaggatatgaaagccatggttcgtgaccctaatgctggctcacgtgcgcgtaaggcagag
gccaaagcggatggtctcattagcatcaagctccccggccaggaagctgctgtgagtaca
ggaggtggaggcggagggttcaagaaaggtggtttcaagaagagtggcttcaagagtgct
ttcaccaaagtcgaaagcagcggatcaggatcaacgccatcaatcactgaaaatctcaag
ccgaccaacgcgtttgagcctgctcctatcaaccctggtctccagaaaaacctctcgtca
gagagcgacaccgaagatgagggctacgaggtttacaatccgcgatttcctaccaactag
>Fp38
------------------atgcctcct---cgacaccaaacactccctgcagcgcagact
gcggctgcgcgggaagcgcaaaagtctttctactgccagctgtgctctaaaggctattcg
aggatgaatgactatgaagctcatctcggcagttatgaccatagtcacaaacagcgcctc
aaggatatgaaagccatggttcgtgaccctaatgctggctcacgtgcgcgtaaggcagag
gccaaagcggatggtctcattagcatcaagctccccggccaggaagctgctgtgagtaca
ggaggtggaggcggagggttcaagaaaggtggtttcaagaagagtggcttcaagagtgct
ttcaccaaagtcgaaagcagcggatcaggatcaacgccatcaatcactgaaaatctcaag
ccgaccaacgcgtttgagcctgctcctatcaaccctggtctccagaaaaacctctcgtca
gagagcgacaccgaagatgagggctacgaggtttacaatccgcgatttcctaccaactag
>Fp39
------------------atgcctcct---cgacaccaaacactccctgcagcgcagact
gcggctgcgcgggaagcgcaaaagtctttctactgccagctgtgctctaaaggctattcg
aggatgaatgactatgaagctcatctcggcagttatgaccatagtcacaaacagcgcctc
aaggatatgaaagccatggttcgtgaccctaatgctggctcacgtgcgcgtaaggcagag
gccaaagcggatggtctcattagcatcaagctccccggccaggaagctgctgtgagtaca
ggaggtggaggcggagggttcaagaaaggtggtttcaagaagagtggcttcaagagtgct
ttcaccaaagtcgaaagcagcggatcaggatcaacgccatcaatcactgaaaatctcaag
ccgaccaacgcgtttgagcctgctcctatcaaccctggtctccagaaaaacctctcgtca
gagagcgacaccgaagatgagggctacgaggtttacaatccgcgatttcctacgaactag
>Fp42
------------------atgcctcct---cgacaccaaacactccctgcagcgcagact
gcggctgcgcgggaagcgcaaaagtctttctactgccagctgtgctctaaaggctattcg
aggatgaatgactatgaagctcatctcggcagttatgaccatagtcacaaacagcgcctc
aaggatatgaaagccatggttcgtgaccctaatgctggctcacgtgcgcgtaaggcagag
gccaaagcggatggtctcattagcatcaagctccccggccaggaagctgctgtgagtaca
ggaggtggaggcggagggttcaagaaaggtggtttcaagaagagtggcttcaagagtgct
ttcaccaaagtcgaaagcagcggatcaggatcaacgccatcaatcactgaaaatctcaag
ccgaccaacgcgtttgagcctgctcctatcaaccctggtctccagaaaaacctctcgtca
gagagcgacaccgaagatgagggctacgaggtttacaatccgcgatttcctacgaactag
>Fp44
------------------atgcctcct---cgacaccaaacactccctgcagcgcagact
gcggctgcgcgggaagcgcaaaagtctttctactgccagctgtgctctaaaggctattcg
aggatgaatgactatgaagctcatctcggcagttatgaccatagtcacaaacagcgcctc
aaggatatgaaagccatggttcgtgaccctaatgctggctcacgtgcgcgtaaggcagag
gccaaagcggatggtctcattagcatcaagctccccggccaggaagctgctgtgagtaca
ggaggtggaggcggagggttcaagaaaggtggtttcaagaagagtggcttcaagagtgct
ttcaccaaagtcgaaagcagcggatcaggatcaacgccatcaatcactgaaaatctcaag
ccgaccaacgcgtttgagcctgctcctatcaaccctggtctccagaaaaacctctcgtca
gagagcgacaccgaagatgagggctacgaggtttacaatccgcgatttcctaccaactag
>Fp49
------------------atgcctcct---cgacaccaaacactccctgcagcgcagact
gcggctgcgcgggaagcgcaaaagtctttctactgccagctgtgctctaaaggctattcg
aggatgaatgactatgaagctcatctcggcagttatgaccatagtcacaaacagcgcctc
aaggatatgaaagccatggttcgtgaccctaatgctggctcacgtgcgcgtaaggcagag
gccaaagcggatggtctcattagcatcaagctccccggccaggaagctgctgtgagtaca
ggaggtggaggcggagggttcaagaaaggtggtttcaagaagagtggcttcaagagtgct
ttcaccaaagtcgaaagcagcggatcaggatcaacgccatcaatcactgaaaatctcaag
ccgaccaacgcgtttgagcctgctcctatcaaccctggtctccagaaaaacctctcgtca
gagagcgacaccgaagatgagggctacgaggtttacaatccgcgatttcctacgaactag
>Fp50
------------------atgcctcct---cgacaccaaacactccctgcagcgcagact
gcggctgcgcgggaagcgcaaaagtctttctactgccagctgtgctctaaaggctattcg
aggatgaatgactatgaagctcatctcggcagttatgaccatagtcacaaacagcgcctc
aaggatatgaaagccatggttcgtgaccctaatgctggctcacgtgcgcgtaaggcagag
gccaaagcggatggtctcattagcatcaagctccccggccaggaagctgctgtgagtaca
ggaggtggaggcggagggttcaagaaaggtggtttcaagaagagtggcttcaagagtgct
ttcaccaaagtcgaaagcagcggatcaggatcaacgccatcaatcactgaaaatctcaag
ccgaccaacgcgtttgagcctgctcctatcaaccctggtctccagaaaaacctctcgtca
gagagcgacaccgaagatgagggctacgaggtttacaatccgcgatttcctaccaactag
>Fp51
------------------atgcctcct---cgacaccaaacactccctgcagcgcagact
gcggctgcgcgggaagcgcaaaagtctttctactgccagctgtgctctaaaggctattcg
aggatgaatgactatgaagctcatctcggcagttatgaccatagtcacaaacagcgcctc
aaggatatgaaagccatggttcgtgaccctaatgctggctcacgtgcgcgtaaggcagag
gccaaagcggatggtctcattagcatcaagctccccggccaggaagctgctgtgagtaca
ggaggtggaggcggagggttcaagaaaggtggtttcaagaagagtggcttcaagagtgct
ttcaccaaagtcgaaagcagcggatcaggatcaacgccatcaatcactgaaaatctcaag
ccgaccaacgcgtttgagcctgctcctatcaaccctggtctccagaaaaacctctcgtca
gagagcgacaccgaagatgagggctacgaggtttacaatccgcgatttcctaccaactag
>Fp59
------------------atgcctcct---cgacaccaaacactccctgcagcgcagact
gcggctgcgcgggaagcgcaaaagtctttctactgccagctgtgctctaaaggctattcg
aggatgaatgactatgaagctcatctcggcagttatgaccatagtcacaaacagcgcctc
aaggatatgaaagccatggttcgtgaccctaatgctggctcacgtgcgcgtaaggcagag
gccaaagcggatggtctcattagcatcaagctccccggccaggaagctgctgtgagtaca
ggaggtggaggcggagggttcaagaaaggtggtttcaagaagagtggcttcaagagtgct
ttcaccaaagtcgaaagcagcggatcaggatcaacgccatcaatcactgaaaatctcaag
ccgaccaacgcgtttgagcctgctcctatcaaccctggtctccagaaaaacctctcgtca
gatagcgacaccgaagatgagggctacgaggtttacaatccgcgatttcctaccaactag
>Fp63
------------------atgcctcct---cgacaccaaacactccctgcagcgcagact
gcggctgcgcgggaagcgcaaaagtctttctactgccagctgtgctctaaaggctattcg
aggatgaatgactatgaagctcatctcggcagttatgaccatagtcacaaacagcgcctc
aaggatatgaaagccatggttcgtgaccctaatgctggctcacgtgcgcgtaaggcagag
gccaaagcggatggtctcattagcatcaagctccccggccaggaagctgctgtgagtaca
ggaggtggaggcggagggttcaagaaaggtggtttcaagaagagtggcttcaagagtgct
ttcaccaaagtcgaaagcagcggatcaggatcaacgccatcaatcactgaaaatctcaag
ccgaccaacgcgtttgagcctgctcctatcaaccctggtctccagaaaaacctctcgtca
gagagcgacaccgaagatgagggctacgaggtttacaatccgcgatttcctaccaactag
>Fp65
------------------atgcctcct---cgacaccaaacactccctgcagcgcagact
gcggctgcgcgggaagcgcaaaagtctttctactgccagctgtgctctaaaggctattcg
aggatgaatgactatgaagctcatctcggcagttatgaccatagtcacaaacagcgcctc
aaggatatgaaagccatggttcgtgaccctaatgctggctcacgtgcgcgtaaggcagag
gccaaagcggatggtctcattagcatcaagctccccggccaggaagctgctgtgagtaca
ggaggtggaggcggagggttcaagaaaggtggtttcaagaagagtggcttcaagagtgct
ttcaccaaagtcgaaagcagcggatcaggatcaacgccatcaatcactgaaaatctcaag
ccgaccaacgcgtttgagcctgctcctatcaaccctggtctccagaaaaacctctcgtca
gagagcgacaccgaagatgagggctacgaggtttacaatccgcgatttcctaccaactag
>Fp66
------------------atgcctcct---cgacaccaaacactccctgcagcgcagact
gcggctgcgcgggaagcgcaaaagtctttctactgccagctgtgctctaaaggctattcg
aggatgaatgactatgaagctcatctcggcagttatgaccatagtcacaaacagcgcctc
aaggatatgaaagccatggttcgtgaccctaatgctggctcacgtgcgcgtaaggcagag
gccaaagcggatggtctcattagcatcaagctccccggccaggaagctgctgtgagtaca
ggaggtggaggcggagggttcaagaaaggtggtttcaagaagagtggcttcaagagtgct
ttcaccaaagtcgaaagcagcggatcaggatcaacgccatcaatcactgaaaatctcaag
ccgaccaacgcgtttgagcctgctcctatcaaccctggtctccagaaaaacctctcgtca
gagagcgacaccgaagatgagggctacgaggtttacaatccgcgatttcctaccaactag
>Fp72
------------------atgcctcct---cgacaccaaacactccctgcagcgcagact
gcggctgcgcgggaagcgcaaaagtctttctactgccagctgtgctctaaaggctattcg
aggatgaatgactatgaagctcatctcggcagttatgaccatagtcacaaacagcgcctc
aaggatatgaaagccatggttcgtgaccctaatgctggctcacgtgcgcgtaaggcagag
gccaaagcggatggtctcattagcatcaagctccccggccaggaagctgctgtgagtaca
ggaggtggaggcggagggttcaagaaaggtggtttcaagaagagtggcttcaagagtgct
ttcaccaaagtcgaaagcagcggatcaggatcaacgccatcaatcactgaaaatctcaag
ccgaccaacgcgtttgagcctgctcctatcaaccctggtctccagaaaaacctctcgtca
gagagcgacaccgaagatgagggctacgaggtttacaatccgcgatttcctaccaactag
>Fp73
------------------atgcctcct---cgacaccaaacactccctgcagcgcagact
gcggctgcgcgggaagcgcaaaagtctttctactgccagctgtgctctaaaggctattcg
aggatgaatgactatgaagctcatctcggcagttatgaccatagtcacaaacagcgcctc
aaggatatgaaagccatggttcgtgaccctaatgctggctcacgtgcgcgtaaggcagag
gccaaagcggatggtctcattagcatcaagctccccggccaggaagctgctgtgagtaca
ggaggtggaggcggagggttcaagaaaggtggtttcaagaagagtggcttcaagagtgct
ttcaccaaagtcgaaagcagcggatcaggatcaacgccatcaatcactgaaaatctcaag
ccgaccaacgcgtttgagcctgctcctatcaaccctggtctccagaaaaacctctcgtca
gagagcgacaccgaagatgagggctacgaggtttacaatccgcgatttcctaccaactag
>Fp76
------------------atgcctcct---cgacaccaaacactccctgcagcgcagact
gcggctgcgcgggaagcgcaaaagtctttctactgccagctgtgctctaaaggctattcg
aggatgaatgactatgaagctcatctcggcagttatgaccatagtcacaaacagcgcctc
aaggatatgaaagccatggttcgtgaccctaatgctggctcacgtgcgcgtaaggcagag
gccaaagcggatggtctcattagcatcaagctccccggccaggaagctgctgtgagtaca
ggaggtggaggcggagggttcaagaaaggtggtttcaagaagagtggcttcaagagtgct
ttcaccaaagtcgaaagcagcggatcaggatcaacgccatcaatcactgaaaatctcaag
ccgaccaacgcgtttgagcctgctcctatcaaccctggtctccagaaaaacctctcgtca
gagagcgacaccgaagatgagggctacgaggtttacaatccgcgatttcctaccaactag
>Fp78
------------------atgcctcct---cgacaccaaacactccctgcagcgcagact
gcggctgcgcgggaagcgcaaaagtctttctactgccagctgtgctctaaaggctattcg
aggatgaatgactatgaagctcatctcggcagttatgaccatagtcacaaacagcgcctc
aaggatatgaaagccatggttcgtgaccctaatgctggctcacgtgcgcgtaaggcagag
gccaaagcggatggtctcattagcatcaagctccccggccaggaagctgctgtgagtaca
ggaggtggaggcggagggttcaagaaaggtggtttcaagaagagtggcttcaagagtgct
ttcaccaaagtcgaaagcagcggatcaggatcaacgccatcaatcactgaaaatctcaag
ccgaccaacgcgtttgagcctgctcctatcaaccctggtctccagaaaaacctctcgtca
gatagcgacaccgaagatgagggctacgaggtttacaatccgcgatttcctaccaactag
>Fp81
------------------atgcctcct---cgacaccaaacactccctgcagcgcagact
gcggctgcgcgggaagcgcaaaagtctttctactgccagctgtgctctaaaggctattcg
aggatgaatgactatgaagctcatctcggcagttatgaccatagtcacaaacagcgcctc
aaggatatgaaagccatggttcgtgaccctaatgctggctcacgtgcgcgtaaggcagag
gccaaagcggatggtctcattagcatcaagctccccggccaggaagctgctgtgagtaca
ggaggtggaggcggagggttcaagaaaggtggtttcaagaagagtggcttcaagagtgct
ttcaccaaagtcgaaagcagcggatcaggatcaacgccatcaatcactgaaaatctcaag
ccgaccaacgcgtttgagcctgctcctatcaaccctggtctccagaaaaacctctcgtca
gagagcgacaccgaagatgagggctacgaggtttacaatccgcgatttcctaccaactag
>Fp84
------------------atgcctcct---cgacaccaaacactccctgcagcgcagact
gcggctgcgcgggaagcgcaaaagtctttctactgccagctgtgctctaaaggctattcg
aggatgaatgactatgaagctcatctcggcagttatgaccatagtcacaaacagcgcctc
aaggatatgaaagccatggttcgtgaccctaatgctggctcacgtgcgcgtaaggcagag
gccaaagcggatggtctcattagcatcaagctccccggccaggaagctgctgtgagtaca
ggaggtggaggcggagggttcaagaaaggtggtttcaagaagagtggcttcaagagtgct
ttcaccaaagtcgaaagcagcggatcaggatcaacgccatcaatcactgaaaatctcaag
ccgaccaacgcgtttgagcctgctcctatcaaccctggtctccagaaaaacctctcgtca
gagagcgacaccgaagatgagggctacgaggtttacaatccgcgatttcctacgaactag
>Fp86
------------------atgcctcct---cgacaccaaacactccctgcagcgcagact
gcggctgcgcgggaagcgcaaaagtctttctactgccagctgtgctctaaaggctattcg
aggatgaatgactatgaagctcatctcggcagttatgaccatagtcacaaacagcgcctc
aaggatatgaaagccatggttcgtgaccctaatgctggctcacgtgcgcgtaaggcagag
gccaaagcggatggtctcattagcatcaagctccccggccaggaagctgctgtgagtaca
ggaggtggaggcggagggttcaagaaaggtggtttcaagaagagtggcttcaagagtgct
ttcaccaaagtcgaaagcagcggatcaggatcaacgccatcaatcactgaaaatctcaag
ccgaccaacgcgtttgagcctgctcctatcaaccctggtctccagaaaaacctctcgtca
gatagcgacaccgaagatgagggctacgaggtttacaatccgcgatttcctaccaactag
>Fvenenatum.busco
atgatcgccctcttactaacgcgtcttcagcgacaccaaacacttccagcagcacagact
gcggctgcgcgggaagcgcaaaagtctttctactgtcagctctgctccaaaggctattcg
aggatgaacgactatgaagctcatctcggcagttatgaccatagtcacaaacagcgcctt
aaggatatgaaagccatggttcgtgaccccaatgctggctcacgtgcgcgtaaggcagag
gccaaagcggatggtctcattagcatcaagctccccggccaggaagctgctgcgagtaca
ggagccggagccggagggttcaagaaaggcggttttaagaagagtggcttcaagagtgct
ttcaccaaagtcgaaagtagcggatcgggatcaacaccatcaatcattgagaaccccaag
ccgaccaacgcgtttgagcctgctcctatcaaccctggtctccagaaaaacctctcgcca
gaaagcgacactgaagacgaaggctatgaggtttacaatccgcggtttcctacgaactag
