# Supplementary material for: Apicidin biosynthesis is linked to accessory chromosomes in Fusarium poae isolates
Source: BMC Genomics. 2021 Aug 4;22:591. doi: 10.1186/s12864-021-07617-y (PMC8340494; doi:10.1186/s12864-021-07617-y)
Supplement: Supplementary file 17 — Additional file 17. Compressed folder containing alignments for each of the 4141 orthologs used in BUSCO analysis. [file 12864_2021_7617_MOESM17_ESM.zip › Fven2_nt_MAFFT/29489at5125_nt.mafft.fasta]

>Fp105
atggcgtctgccgccgatctcgatggcctcgttctccttcgccaatccatctcctctggc
gcgcctttcattccatgcgcatcaactgacgcatccgcgaccgaagttcctctctcacag
gccacgtatttgcgcttccccaatcaagatatcgcagtccccatcgatggcccgacgcgc
ttcgtgtcgcacgacaagccagtcgacctccgcagcatctattttgcctggttaaaccgc
gaggtcgccattcccgaatacaatgcttcggcaactaagcttaacgatgaactggcagct
gctggaagctctggcaaggctcagaacttgggtttcattgagcgactggatctgattacc
tggcttgaaggtgccagcgaggagagcgagtatatcaagccgctggccaatgataaggat
gctacaactatcgatgctgcgataacggcgaagacgggcgttgtgaattcggcctcgcag
gctcgatccggtcggggtaccatggaccccagactagtgggcatttacaatggcgaacga
aagatgggtgatcgcaacacggtcctaaggggtgccaagcctacggacttttctcatgtt
cgtaaacttgcagcaccattcattcagaagaaatcccaatccagttctgccagcatccct
accaacccatcactcgcacttaatcagaaggttcccacgaggcgaccggatcctatcatt
ctcctgtcaccttcggcatcttctctgattcgcttgtcgaacgtgaggtcctttctcgag
gatggcaagttcgtacccaccgatgcaagcggcactacagccactatgcttcatgtgcag
cgtcttgtcccatccattgaccctaatcgacctatgcgctttattctagtcgagggttcc
gaggcattcaagcctgagtactggaacagaattgtggcagtcctcaccactggacaaact
tggcagttcaaaaactacaagtggagcgaccccaacgagctctttaagcacaccttgggc
atttacgttggttggcgaggcgagacagccccggataacatccgcggttggggtcaccga
gttctatcaaccggcattgaccgctggcgcggagagggccatgatacatcgcgcttccgc
gacaaggagatcgtagagcaaatttggcgagccattgaggaaaacatgcggtacaggggc
tggaagaaggacagagcaccttcttcgatataa
>Fp108
atggcgtctgccgccgatctcgatggcctcgttctccttcgccaatccatctcctctggc
gcgcctttcattccatgcgcatcaactgacgcatccgcgaccgaagttcctctctcacag
gccacgtatttgcgcttccccaatcaagatatcgcagtccccatcgatggcccgacgcgc
ttcgtgtcgcacgacaagccagtcgacctccgcagcatctattttgcctggttaaaccgc
gaggtcgccattcccgaatacaatgcttcggcaactaagcttaacgatgaactggcagct
gctggaagctctggcaaggctcagaacttgggtttcattgagcgactggatctgattacc
tggcttgaaggtgccagcgaggagagcgagtatatcaagccgctggccaatgataaggat
gctacaactatcgatgctgcgataacggcgaagacgggcgttgtgaattcggcctcgcag
gctcgatccggtcggggtaccatggaccccagactagtgggcatttacaatggcgaacga
aagatgggtgatcgcaacacggtcctaaggggtgccaagcctacggacttttctcatgtt
cgtaaacttgcagcaccattcattcagaagaaatcccaatccagttctgccagcatccct
accaacccatcactcgcacttaatcagaaggttcccacgaggcgaccggatcctatcatt
ctcctgtcaccttcggcatcttctctgattcgcttgtcgaacgtgaggtcctttctcgag
gatggcaagttcgtacccaccgatgcaagcggcactacagccactatgcttcatgtgcag
cgtcttgtcccatccattgaccctaatcgacctatgcgctttattctagtcgagggttcc
gaggcattcaagcctgagtactggaacagaattgtggcagtcctcaccactggacaaact
tggcagttcaaaaactacaagtggagcgaccccaacgagctctttaagcacaccttgggc
atttacgttggttggcgaggcgagacagccccggataacatccgcggttggggtcaccga
gttctatcaaccggcattgaccgctggcgcggagagggccatgatacatcgcgcttccgc
gacaaggagatcgtagagcaaatttggcgagccattgaggaaaacatgcggtacaggggc
tggaagaaggacagagcaccttcttcgatataa
>Fp118
atggcgtctgccgccgatctcgatggcctcgttctccttcgccaatccatctcctctggc
gcgcctttcattccatgcgcatcaactgacgcatccgcgaccgaagttcctctctcacag
gccacgtatttgcgcttccccaatcaagatatcgcagtccccatcgatggcccgacgcgc
ttcgtgtcgcacgacaagccagtcgacctccgcagcatctattttgcctggttaaaccgc
gaggtcgccattcccgaatacaatgcttcggcaactaagcttaacgatgaactggcagct
gctggaagctctggcaaggctcagaacttgggtttcattgagcgactggatctgattacc
tggcttgaaggtgccagcgaggagagcgagtatatcaagccgctggccaatgataaggat
gctacaactatcgatgctgcgataacggcgaagacgggcgttgtgaattcggcctcgcag
gctcgatccggtcggggtaccatggaccccagactagtgggcatttacaatggcgaacga
aagatgggtgatcgcaacacggtcctaaggggtgccaagcctacggacttttctcatgtt
cgtaaacttgcagcaccattcattcagaagaaatcccaatccagttctgccagcatccct
accaacccatcactcgcacttaatcagaaggttcccacgaggcgaccggatcctatcatt
ctcctgtcaccttcggcatcttctctgattcgcttgtcgaacgtgaggtcctttctcgag
gatggcaagttcgtacccaccgatgcaagcggcactacagccactatgcttcatgtgcag
cgtcttgtcccatccattgaccctaatcgacctatgcgctttattctagtcgagggttcc
gaggcattcaagcctgagtactggaacagaattgtggcagtcctcaccactggacaaact
tggcagttcaaaaactacaagtggagcgaccccaacgagctctttaagcacaccttgggc
atttacgttggttggcgaggcgagacagccccggataacatccgcggttggggtcaccga
gttctatcaaccggcattgaccgctggcgcggagagggccatgatacatcgcgcttccgc
gacaaggagatcgtagagcaaatttggcgagccattgaggaaaacatgcggtacaggggc
tggaagaaggacagagcaccttcttcgatataa
>Fp122
atggcgtctgccgccgatctcgatggcctcgttctccttcgccaatccatctcctctggc
gcgcctttcattccatgcgcatcaactgacgcatccgcgaccgaagttcctctctcacag
gccacgtatttgcgcttccccaatcaagatatcgcagtccccatcgatggcccgacgcgc
ttcgtgtcgcacgacaagccagtcgacctccgcagcatctattttgcctggttaaaccgc
gaggtcgccattcccgaatacaatgcttcggcaactaagcttaacgatgaactggcagct
gctggaagctctggcaaggctcagaacttgggtttcattgagcgactggatctgattacc
tggcttgaaggtgccagcgaggagagcgagtatatcaagccgctggccaatgataaggat
gctacaactatcgatgctgcgataacggcgaagacgggcgttgtgaattcggcctcgcag
gctcgatccggtcggggtaccatggaccccagactagtgggcatttacaatggcgaacga
aagatgggtgatcgcaacacggtcctaaggggtgccaagcctacggacttttctcatgtt
cgtaaacttgcagcaccattcattcagaagaaatcccaatccagttctgccagcatccct
accaacccatcactcgcacttaatcagaaggttcccacgaggcgaccggatcctatcatt
ctcctgtcaccttcggcatcttctctgattcgcttgtcgaacgtgaggtcctttctcgag
gatggcaagttcgtacccaccgatgcaagcggcactacagccactatgcttcatgtgcag
cgtcttgtcccatccattgaccctaatcgacctatgcgctttattctagtcgagggttcc
gaggcattcaagcctgagtactggaacagaattgtggcagtcctcaccactggacaaact
tggcagttcaaaaactacaagtggagcgaccccaacgagctctttaagcacaccttgggc
atttacgttggttggcgaggcgagacagccccggataacatccgcggttggggtcaccga
gttctatcaaccggcattgaccgctggcgcggagagggccatgatacatcgcgcttccgc
gacaaggagatcgtagagcaaatttggcgagccattgaggaaaacatgcggtacaggggc
tggaagaaggacagagcaccttcttcgatataa
>Fp125
atggcgtctgccgccgatctcgatggcctcgttctccttcgccaatccatctcctctggc
gcgcctttcattccatgcgcatcaactgacgcatccgcgaccgaagttcctctctcacag
gccacgtatttgcgcttccccaatcaagatatcgcagtccccatcgatggcccgacgcgc
ttcgtgtcgcacgacaagccagtcgacctccgcagcatctattttgcctggttaaaccgc
gaggtcgccattcccgaatacaatgcttcggcaactaagcttaacgatgaactggcagct
gctggaagctctggcaaggctcagaacttgggtttcattgagcgactggatctgattacc
tggcttgaaggtgccagcgaggagagcgagtatatcaagccgctggccaatgataaggat
gctataactatcgatgctgcgataacggcgaagacgggcgttgtgaattcggcctcgcag
gctcgatccggtcggggtaccatggaccccagactagtgggcatttacaatggcgaacga
aagatgggtgatcgcaacacggtcctaaggggtgccaagcctacggacttttctcatgtt
cgtaaacttgcagcaccattcattcagaagaaatcccaatccagttctgccagcatccct
accaacccatcactcgcacttaatcagaaggttcccacgaggcgaccggatcctatcatt
ctcctgtcaccttcggcatcttctctgattcgcttgtcgaacgtgaggtcctttctcgag
gatggcaagttcgtacccaccgatgcaagcggcactacagccactatgcttcatgtgcag
cgtcttgtcccatccattgaccctaatcgacctatgcgctttattctagtcgagggttcc
gaggcattcaagcctgagtactggaacagaattgtggcagtcctcaccactggacaaact
tggcagttcaaaaactacaagtggagcgaccccaacgagctctttaagcacaccttgggc
atttacgttggttggcgaggcgagacagccccggataacatccgcggttggggtcaccga
gttctatcaaccggcattgaccgctggcgcggagagggccatgatacatcgcgcttccgc
gacaaggagatcgtagagcaaatttggcgagccattgaggaaaacatgcggtacaggggc
tggaagaaggacagagcaccttcttcgatataa
>Fp13r
atggcgtctgccgccgatctcgatggcctcgttctccttcgccaatccatctcctctggc
gcgcctttcattccatgcgcatcaactgacgcatccgcgaccgaagttcctctctcacag
gccacgtatttgcgcttccccaatcaagatatcgcagtccccatcgatggcccgacgcgc
ttcgtgtcgcacgacaagccagtcgacctccgcagcatctattttgcctggttaaaccgc
gaggtcgccattcccgaatacaatgcttcggcaactaagcttaacgatgaactggcagct
gctggaagctctggcaaggctcagaacttgggtttcattgagcgactggatctgattacc
tggcttgaaggtgccagcgaggagagcgagtatatcaagccgctggccaatgataaggat
gctacaactatcgatgctgcgataacggcgaagacgggcgttgtgaattcggcctcgcag
gctcgatccggtcggggtaccatggaccccagactagtgggcatttacaatggcgaacga
aagatgggtgatcgcaacacggtcctaaggggtgccaagcctacggacttttctcatgtt
cgtaaacttgcagcaccattcattcagaagaaatcccaatccagttctgccagcatccct
accaacccatcactcgcacttaatcagaaggttcccacgaggcgaccggatcctatcatt
ctcctgtcaccttcggcatcttctctgattcgcttgtcgaacgtgaggtcctttctcgag
gatggcaagttcgtacccaccgatgcaagcggcactacagccactatgcttcatgtgcag
cgtcttgtcccatccattgaccctaatcgacctatgcgctttattctagtcgagggttcc
gaggcattcaagcctgagtactggaacagaattgtggcagtcctcaccactggacaaact
tggcagttcaaaaactacaagtggagcgaccccaacgagctctttaagcacaccttgggc
atttacgttggttggcgaggcgagacagccccggataacatccgcggttggggtcaccga
gttctatcaaccggcattgaccgctggcgcggagagggccatgatacatcgcgcttccgc
gacaaggagatcgtagagcaaatttggcgagccattgaggaaaacatgcggtacaggggc
tggaagaaggacagagcaccttcttcgatataa
>Fp144
atggcgtctgccgccgatctcgatggcctcgttctccttcgccaatccatctcctctggc
gcgcctttcattccatgcgcatcaactgacgcatccgcgaccgaagttcctctctcacag
gccacgtatttgcgcttccccaatcaagatatcgcagtccccatcgatggcccgacgcgc
ttcgtgtcgcacgacaagccagtcgacctccgcagcatctattttgcctggttaaaccgc
gaggtcgccattcccgaatacaatgcttcggcaactaagcttaacgatgaactggcagct
gctggaagctctggcaaggctcagaacttgggtttcattgagcgactggatctgattacc
tggcttgaaggtgccagcgaggagagcgagtatatcaagccgctggccaatgataaggat
gctacaactatcgatgctgcgataacggcgaagacgggcgttgtgaattcggcctcgcag
gctcgatccggtcggggtaccatggaccccagactagtgggcatttacaatggcgaacga
aagatgggtgatcgcaacacggtcctaaggggtgccaagcctacggacttttctcatgtt
cgtaaacttgcagcaccattcattcagaagaaatcccaatccagttctgccagcatccct
accaacccatcactcgcacttaatcagaaggttcccacgaggcgaccggatcctatcatt
ctcctgtcaccttcggcatcttctctgattcgcttgtcgaacgtgaggtcctttctcgag
gatggcaagttcgtacccaccgatgcaagcggcactacagccactatgcttcatgtgcag
cgtcttgtcccatccattgaccctaatcgacctatgcgctttattctagtcgagggttcc
gaggcattcaagcctgagtactggaacagaattgtggcagtcctcaccactggacaaact
tggcagttcaaaaactacaagtggagcgaccccaacgagctctttaagcacaccttgggc
atttacgttggttggcgaggcgagacagccccggataacatccgcggttggggtcaccga
gttctatcaaccggcattgaccgctggcgcggagagggccatgatacatcgcgcttccgc
gacaaggagatcgtagagcaaatttggcgagccattgaggaaaacatgcggtacaggggc
tggaagaaggacagagcaccttcttcgatataa
>Fp146
atggcgtctgccgccgatctcgatggcctcgttctccttcgccaatccatctcctctggc
gcgcctttcattccatgcgcatcaactgacgcatccgcgaccgaagttcctctctcacag
gccacgtatttgcgcttccccaatcaagatatcgcagtccccatcgatggcccgacgcgc
ttcgtgtcgcacgacaagccagtcgacctccgcagcatctattttgcctggttaaaccgc
gaggtcgccattcccgaatacaatgcttcggcaactaagcttaacgatgaactggcagct
gctggaagctctggcaaggctcagaacttgggtttcattgagcgactggatctgattacc
tggcttgaaggtgccagcgaggagagcgagtatatcaagccgctggccaatgataaggat
gctacaactatcgatgctgcgataacggcgaagacgggcgttgtgaattcggcctcgcag
gctcgatccggtcggggtaccatggaccccagactagtgggcatttacaatggcgaacga
aagatgggtgatcgcaacacggtcctaaggggtgccaagcctacggacttttctcatgtt
cgtaaacttgcagcaccattcattcagaagaaatcccaatccagttctgccagcatccct
accaacccatcactcgcacttaatcagaaggttcccacgaggcgaccggatcctatcatt
ctcctgtcaccttcggcatcttctctgattcgcttgtcgaacgtgaggtcctttctcgag
gatggcaagttcgtacccaccgatgcaagcggcactacagccactatgcttcatgtgcag
cgtcttgtcccatccattgaccctaatcgacctatgcgctttattctagtcgagggttcc
gaggcattcaagcctgagtactggaacagaattgtggcagtcctcaccactggacaaact
tggcagttcaaaaactacaagtggagcgaccccaacgagctctttaagcacaccttgggc
atttacgttggttggcgaggcgagacagccccggataacatccgcggttggggtcaccga
gttctatcaaccggcattgaccgctggcgcggagagggccatgatacatcgcgcttccgc
gacaaggagatcgtagagcaaatttggcgagccattgaggaaaacatgcggtacaggggc
tggaagaaggacagagcaccttcttcgatataa
>Fp155
atggcgtctgccgccgatctcgatggcctcgttctccttcgccaatccatctcctctggc
gcgcctttcattccatgcgcatcaactgacgcatccgcgaccgaagttcctctctcacag
gccacgtatttgcgcttccccaatcaagatatcgcagtccccatcgatggcccgacgcgc
ttcgtgtcgcacgacaagccagtcgacctccgcagcatctattttgcctggttaaaccgc
gaggtcgccattcccgaatacaatgcttcggcaactaagcttaacgatgaactggcagct
gctggaagctctggcaaggctcagaacttgggtttcattgagcgactggatctgattacc
tggcttgaaggtgccagcgaggagagcgagtatatcaagccgctggccaatgataaggat
gctacaactatcgatgctgcgataacggcgaagacgggcgttgtgaattcggcctcgcag
gctcgatccggtcggggtaccatggaccccagactagtgggcatttacaatggcgaacga
aagatgggtgatcgcaacacggtcctaaggggtgccaagcctacggacttttctcatgtt
cgtaaacttgcagcaccattcattcagaagaaatcccaatccagttctgccagcatccct
accaacccatcactcgcacttaatcagaaggttcccacgaggcgaccggatcctatcatt
ctcctgtcaccttcggcatcttctctgattcgcttgtcgaacgtgaggtcctttctcgag
gatggcaagttcgtacccaccgatgcaagcggcactacagccactatgcttcatgtgcag
cgtcttgtcccatccattgaccctaatcgacctatgcgctttattctagtcgagggttcc
gaggcattcaagcctgagtactggaacagaattgtggcagtcctcaccactggacaaact
tggcagttcaaaaactacaagtggagcgaccccaacgagctctttaagcacaccttgggc
atttacgttggttggcgaggcgagacagccccggataacatccgcggttggggtcaccga
gttctatcaaccggcattgaccgctggcgcggagagggccatgatacatcgcgcttccgc
gacaaggagatcgtagagcaaatttggcgagccattgaggaaaacatgcggtacaggggc
tggaagaaggacagagcaccttcttcgatataa
>Fp157
atggcgtctgccgccgatctcgatggcctcgttctccttcgccaatccatctcctctggc
gcgcctttcattccatgcgcatcaactgacgcatccgcgaccgaagttcctctctcacag
gccacgtatttgcgcttccccaatcaagatatcgcagtccccatcgatggcccgacgcgc
ttcgtgtcgcacgacaagccagtcgacctccgcagcatctattttgcctggttaaaccgc
gaggtcgccattcccgaatacaatgcttcggcaactaagcttaacgatgaactggcagct
gctggaagctctggcaaggctcagaacttgggtttcattgagcgactggatctgattacc
tggcttgaaggtgccagcgaggagagcgagtatatcaagccgctggccaatgataaggat
gctacaactatcgatgctgcgataacggcgaagacgggcgttgtgaattcggcctcgcag
gctcgatccggtcggggtaccatggaccccagactagtgggcatttacaatggcgaacga
aagatgggtgatcgcaacacggtcctaaggggtgccaagcctacggacttttctcatgtt
cgtaaacttgcagcaccattcattcagaagaaatcccaatccagttctgccagcatccct
accaacccatcactcgcacttaatcagaaggttcccacgaggcgaccggatcctatcatt
ctcctgtcaccttcggcatcttctctgattcgcttgtcgaacgtgaggtcctttctcgag
gatggcaagttcgtacccaccgatgcaagcggcactacagccactatgcttcatgtgcag
cgtcttgtcccatccattgaccctaatcgacctatgcgctttattctagtcgagggttcc
gaggcattcaagcctgagtactggaacagaattgtggcagtcctcaccactggacaaact
tggcagttcaaaaactacaagtggagcgaccccaacgagctctttaagcacaccttgggc
atttacgttggttggcgaggcgagacagccccggataacatccgcggttggggtcaccga
gttctatcaaccggcattgaccgctggcgcggagagggccatgatacatcgcgcttccgc
gacaaggagatcgtagagcaaatttggcgagccattgaggaaaacatgcggtacaggggc
tggaagaaggacagagcaccttcttcgatataa
>Fp16r
atggcgtctgccgccgatctcgatggcctcgttctccttcgccaatccatctcctctggc
gcgcctttcattccatgcgcatcaactgacgcatccgcgaccgaagttcctctctcacag
gccacgtatttgcgcttccccaatcaagatatcgcagtccccatcgatggcccgacgcgc
ttcgtgtcgcacgacaagccagtcgacctccgcagcatctattttgcctggttaaaccgc
gaggtcgccattcccgaatacaatgcttcggcaactaagcttaacgatgaactggcagct
gctggaagctctggcaaggctcagaacttgggtttcattgagcgactggatctgattacc
tggcttgaaggtgccagcgaggagagcgagtatatcaagccgctggccaatgataaggat
gctataactatcgatgctgcgataacggcgaagacgggcgttgtgaattcggcctcgcag
gctcgatccggtcggggtaccatggaccccagactagtgggcatttacaatggcgaacga
aagatgggtgatcgcaacacggtcctaaggggtgccaagcctacggacttttctcatgtt
cgtaaacttgcagcaccattcattcagaagaaatcccaatccagttctgccagcatccct
accaacccatcactcgcacttaatcagaaggttcccacgaggcgaccggatcctatcatt
ctcctgtcaccttcggcatcttctctgattcgcttgtcgaacgtgaggtcctttctcgag
gatggcaagttcgtacccaccgatgcaagcggcactacagccactatgcttcatgtgcag
cgtcttgtcccatccattgaccctaatcgacctatgcgctttattctagtcgagggttcc
gaggcattcaagcctgagtactggaacagaattgtggcagtcctcaccactggacaaact
tggcagttcaaaaactacaagtggagcgaccccaacgagctctttaagcacaccttgggc
atttacgttggttggcgaggcgagacagccccggataacatccgcggttggggtcaccga
gttctatcaaccggcattgaccgctggcgcggagagggccatgatacatcgcgcttccgc
gacaaggagatcgtagagcaaatttggcgagccattgaggaaaacatgcggtacaggggc
tggaagaaggacagagcaccttcttcgatataa
>Fp1r
atggcgtctgccgccgatctcgatggcctcgttctccttcgccaatccatctcctctggc
gcgcctttcattccatgcgcatcaactgacgcatccgcgaccgaagttcctctctcacag
gccacgtatttgcgcttccccaatcaagatatcgcagtccccatcgatggcccgacgcgc
ttcgtgtcgcacgacaagccagtcgacctccgcagcatctattttgcctggttaaaccgc
gaggtcgccattcccgaatacaatgcttcggcaactaagcttaacgatgaactggcagct
gctggaagctctggcaaggctcagaacttgggtttcattgagcgactggatctgattacc
tggcttgaaggtgccagcgaggagagcgagtatatcaagccgctggccaatgataaggat
gctacaactatcgatgctgcgataacggcgaagacgggcgttgtgaattcggcctcgcag
gctcgatccggtcggggtaccatggaccccagactagtgggcatttacaatggcgaacga
aagatgggtgatcgcaacacggtcctaaggggtgccaagcctacggacttttctcatgtt
cgtaaacttgcagcaccattcattcagaagaaatcccaatccagttctgccagcatccct
accaacccatcactcgcacttaatcagaaggttcccacgaggcgaccggatcctatcatt
ctcctgtcaccttcggcatcttctctgattcgcttgtcgaacgtgaggtcctttctcgag
gatggcaagttcgtacccaccgatgcaagcggcactacagccactatgcttcatgtgcag
cgtcttgtcccatccattgaccctaatcgacctatgcgctttattctagtcgagggttcc
gaggcattcaagcctgagtactggaacagaattgtggcagtcctcaccactggacaaact
tggcagttcaaaaactacaagtggagcgaccccaacgagctctttaagcacaccttgggc
atttacgttggttggcgaggcgagacagccccggataacatccgcggttggggtcaccga
gttctatcaaccggcattgaccgctggcgcggagagggccatgatacatcgcgcttccgc
gacaaggagatcgtagagcaaatttggcgagccattgaggaaaacatgcggtacaggggc
tggaagaaggacagagcaccttcttcgatataa
>Fp21r
atggcgtctgccgccgatctcgatggcctcgttctccttcgccaatccatctcctctggc
gcgcctttcattccatgcgcatcaactgacgcatccgcgaccgaagttcctctctcacag
gccacgtatttgcgcttccccaatcaagatatcgcagtccccatcgatggcccgacgcgc
ttcgtgtcgcacgacaagccagtcgacctccgcagcatctattttgcctggttaaaccgc
gaggtcgccattcccgaatacaatgcttcggcaactaagcttaacgatgaactggcagct
gctggaagctctggcaaggctcagaacttgggtttcattgagcgactggatctgattacc
tggcttgaaggtgccagcgaggagagcgagtatatcaagccgctggccaatgataaggat
gctacaactatcgatgctgcgataacggcgaagacgggcgttgtgaattcggcctcgcag
gctcgatccggtcggggtaccatggaccccagactagtgggcatttacaatggcgaacga
aagatgggtgatcgcaacacggtcctaaggggtgccaagcctacggacttttctcatgtt
cgtaaacttgcagcaccattcattcagaagaaatcccaatccagttctgccagcatccct
accaacccatcactcgcacttaatcagaaggttcccacgaggcgaccggatcctatcatt
ctcctgtcaccttcggcatcttctctgattcgcttgtcgaacgtgaggtcctttctcgag
gatggcaagttcgtacccaccgatgcaagcggcactacagccactatgcttcatgtgcag
cgtcttgtcccatccattgaccctaatcgacctatgcgctttattctagtcgagggttcc
gaggcattcaagcctgagtactggaacagaattgtggcagtcctcaccactggacaaact
tggcagttcaaaaactacaagtggagcgaccccaacgagctctttaagcacaccttgggc
atttacgttggttggcgaggcgagacagccccggataacatccgcggttggggtcaccga
gttctatcaaccggcattgaccgctggcgcggagagggccatgatacatcgcgcttccgc
gacaaggagatcgtagagcaaatttggcgagccattgaggaaaacatgcggtacaggggc
tggaagaaggacagagcaccttcttcgatataa
>Fp24r
atggcgtctgccgccgatctcgatggcctcgttctccttcgccaatccatctcctctggc
gcgcctttcattccatgcgcatcaactgacgcatccgcgaccgaagttcctctctcacag
gccacgtatttgcgcttccccaatcaagatatcgcagtccccatcgatggcccgacgcgc
ttcgtgtcgcacgacaagccagtcgacctccgcagcatctattttgcctggttaaaccgc
gaggtcgccattcccgaatacaatgcttcggcaactaagcttaacgatgaactggcagct
gctggaagctctggcaaggctcagaacttgggtttcattgagcgactggatctgattacc
tggcttgaaggtgccagcgaggagagcgagtatatcaagccgctggccaatgataaggat
gctacaactatcgatgctgcgataacggcgaagacgggcgttgtgaattcggcctcgcag
gctcgatccggtcggggtaccatggaccccagactagtgggcatttacaatggcgaacga
aagatgggtgatcgcaacacggtcctaaggggtgccaagcctacggacttttctcatgtt
cgtaaacttgcagcaccattcattcagaagaaatcccaatccagttctgccagcatccct
accaacccatcactcgcacttaatcagaaggttcccacgaggcgaccggatcctatcatt
ctcctgtcaccttcggcatcttctctgattcgcttgtcgaacgtgaggtcctttctcgag
gatggcaagttcgtacccaccgatgcaagcggcactacagccactatgcttcatgtgcag
cgtcttgtcccatccattgaccctaatcgacctatgcgctttattctagtcgagggttcc
gaggcattcaagcctgagtactggaacagaattgtggcagtcctcaccactggacaaact
tggcagttcaaaaactacaagtggagcgaccccaacgagctctttaagcacaccttgggc
atttacgttggttggcgaggcgagacagccccggataacatccgcggttggggtcaccga
gttctatcaaccggcattgaccgctggcgcggagagggccatgatacatcgcgcttccgc
gacaaggagatcgtagagcaaatttggcgagccattgaggaaaacatgcggtacaggggc
tggaagaaggacagagcaccttcttcgatataa
>Fp2516
atggcgtctgccgccgatctcgatggcctcgttctccttcgccaatccatctcctctggc
gcgcctttcattccatgcgcatcaactgacgcatccgcgaccgaagttcctctctcacag
gccacgtatttgcgcttccccaatcaagatatcgcagtccccatcgatggcccgacgcgc
ttcgtgtcgcacgacaagccagtcgacctccgcagcatctattttgcctggttaaaccgc
gaggtcgccattcccgaatacaatgcttcggcaactaagcttaacgatgaactggcagct
gctggaagctctggcaaggctcagaacttgggtttcattgagcgactggatctgattacc
tggcttgaaggtgccagcgaggagagcgagtatatcaagccgctggccaatgataaggat
gctacaactatcgatgttgcgataacggcgaagacgggcgttgtgaattcggcctcgcag
gctcgatccggtcggggtaccatggaccccagactagtgggcatttacaatggcgaacga
aagatgggtgatcgcaacacggtcctaaggggtgccaagcctacggacttttctcatgtt
cgtaaacttgcagcaccattcattcagaagaaatcccaatccagttctgccagcatccct
accaacccatcactcgcacttaatcagaaggttcccacgaggcgaccggatcctatcatt
ctcctgtcaccttcggcatcttctctgattcgcttgtcgaacgtgaggtcctttctcgag
gatggcaagttcgtacccaccgatgcaagcggcactacagccactatgcttcatgtgcag
cgtcttgtcccatccattgaccctaatcgacctatgcgctttattctagtcgagggttcc
gaggcattcaagcctgagtactggaacagaattgtggcagtcctcaccactggacaaact
tggcagttcaaaaactacaagtggagcgaccccaacgagctctttaagcacaccttgggc
atttacgttggttggcgaggcgagacagccccggataacatccgcggttggggtcaccga
gttctatcaaccggcattgaccgctggcgcggagagggccatgatacatcgcgcttccgc
gacaaggagatcgtagagcaaatttggcgagccattgaggaaaacatgcggtacaggggc
tggaagaaggacagagcaccttcttcgatataa
>Fp26r
atggcgtctgccgccgatctcgatggcctcgttctccttcgccaatccatctcctctggc
gcgcctttcattccatgcgcatcaactgacgcatccgcgaccgaagttcctctctcacag
gccacgtatttgcgcttccccaatcaagatatcgcagtccccatcgatggcccgacgcgc
ttcgtgtcgcacgacaagccagtcgacctccgcagcatctattttgcctggttaaaccgc
gaggtcgccattcccgaatacaatgcttcggcaactaagcttaacgatgaactggcagct
gctggaagctctggcaaggctcagaacttgggtttcattgagcgactggatctgattacc
tggcttgaaggtgccagcgaggagagcgagtatatcaagccgctggccaatgataaggat
gctacaactatcgatgctgcgataacggcgaagacgggcgttgtgaattcggcctcgcag
gctcgatccggtcggggtaccatggaccccagactagtgggcatttacaatggcgaacga
aagatgggtgatcgcaacacggtcctaaggggtgccaagcctacggacttttctcatgtt
cgtaaacttgcagcaccattcattcagaagaaatcccaatccagttctgccagcatccct
accaacccatcactcgcacttaatcagaaggttcccacgaggcgaccggatcctatcatt
ctcctgtcaccttcggcatcttctctgattcgcttgtcgaacgtgaggtcctttctcgag
gatggcaagttcgtacccaccgatgcaagcggcactacagccactatgcttcatgtgcag
cgtcttgtcccatccattgaccctaatcgacctatgcgctttattctagtcgagggttcc
gaggcattcaagcctgagtactggaacagaattgtggcagtcctcaccactggacaaact
tggcagttcaaaaactacaagtggagcgaccccaacgagctctttaagcacaccttgggc
atttacgttggttggcgaggcgagacagccccggataacatccgcggttggggtcaccga
gttctatcaaccggcattgaccgctggcgcggagagggccatgatacatcgcgcttccgc
gacaaggagatcgtagagcaaatttggcgagccattgaggaaaacatgcggtacaggggc
tggaagaaggacagagcaccttcttcgatataa
>Fp33
atggcgtctgccgccgatctcgatggcctcgttctccttcgccaatccatctcctctggc
gcgcctttcattccatgcgcatcaactgacgcatccgcgaccgaagttcctctctcacag
gccacgtatttgcgcttccccaatcaagatatcgcagtccccatcgatggcccgacgcgc
ttcgtgtcgcacgacaagccagtcgacctccgcagcatctattttgcctggttaaaccgc
gaggtcgccattcccgaatacaatgcttcggcaactaagcttaacgatgaactggcagct
gctggaagctctggcaaggctcagaacttgggtttcattgagcgactggatctgattacc
tggcttgaaggtgccagcgaggagagcgagtatatcaagccgctggccaatgataaggat
gctataactatcgatgctgcgataacggcgaagacgggcgttgtgaattcggcctcgcag
gctcgatccggtcggggtaccatggaccccagactagtgggcatttacaatggcgaacga
aagatgggtgatcgcaacacggtcctaaggggtgccaagcctacggacttttctcatgtt
cgtaaacttgcagcaccattcattcagaagaaatcccaatccagttctgccagcatccct
accaacccatcactcgcacttaatcagaaggttcccacgaggcgaccggatcctatcatt
ctcctgtcaccttcggcatcttctctgattcgcttgtcgaacgtgaggtcctttctcgag
gatggcaagttcgtacccaccgatgcaagcggcactacagccactatgcttcatgtgcag
cgtcttgtcccatccattgaccctaatcgacctatgcgctttattctagtcgagggttcc
gaggcattcaagcctgagtactggaacagaattgtggcagtcctcaccactggacaaact
tggcagttcaaaaactacaagtggagcgaccccaacgagctctttaagcacaccttgggc
atttacgttggttggcgaggcgagacagccccggataacatccgcggttggggtcaccga
gttctatcaaccggcattgaccgctggcgcggagagggccatgatacatcgcgcttccgc
gacaaggagatcgtagagcaaatttggcgagccattgaggaaaacatgcggtacaggggc
tggaagaaggacagagcaccttcttcgatataa
>Fp34
atggcgtctgccgccgatctcgatggcctcgttctccttcgccaatccatctcctctggc
gcgcctttcattccatgcgcatcaactgacgcatccgcgaccgaagttcctctctcacag
gccacgtatttgcgcttccccaatcaagatatcgcagtccccatcgatggcccgacgcgc
ttcgtgtcgcacgacaagccagtcgacctccgcagcatctattttgcctggttaaaccgc
gaggtcgccattcccgaatacaatgcttcggcaactaagcttaacgatgaactggcagct
gctggaagctctggcaaggctcagaacttgggtttcattgagcgactggatctgattacc
tggcttgaaggtgccagcgaggagagcgagtatatcaagccgctggccaatgataaggat
gctacaactatcgatgctgcgataacggcgaagacgggcgttgtgaattcggcctcgcag
gctcgatccggtcggggtaccatggaccccagactagtgggcatttacaatggcgaacga
aagatgggtgatcgcaacacggtcctaaggggtgccaagcctacggacttttctcatgtt
cgtaaacttgcagcaccattcattcagaagaaatcccaatccagttctgccagcatccct
accaacccatcactcgcacttaatcagaaggttcccacgaggcgaccggatcctatcatt
ctcctgtcaccttcggcatcttctctgattcgcttgtcgaacgtgaggtcctttctcgag
gatggcaagttcgtacccaccgatgcaagcggcactacagccactatgcttcatgtgcag
cgtcttgtcccatccattgaccctaatcgacctatgcgctttattctagtcgagggttcc
gaggcattcaagcctgagtactggaacagaattgtggcagtcctcaccactggacaaact
tggcagttcaaaaactacaagtggagcgaccccaacgagctctttaagcacaccttgggc
atttacgttggttggcgaggcgagacagccccggataacatccgcggttggggtcaccga
gttctatcaaccggcattgaccgctggcgcggagagggccatgatacatcgcgcttccgc
gacaaggagatcgtagagcaaatttggcgagccattgaggaaaacatgcggtacaggggc
tggaagaaggacagagcaccttcttcgatataa
>Fp35
atggcgtctgccgccgatctcgatggcctcgttctccttcgccaatccatctcctctggc
gcgcctttcattccatgcgcatcaactgacgcatccgcgaccgaagttcctctctcacag
gccacgtatttgcgcttccccaatcaagatatcgcagtccccatcgatggcccgacgcgc
ttcgtgtcgcacgacaagccagtcgacctccgcagcatctattttgcctggttaaaccgc
gaggtcgccattcccgaatacaatgcttcggcaactaagcttaacgatgaactggcagct
gctggaagctctggcaaggctcagaacttgggtttcattgagcgactggatctgattacc
tggcttgaaggtgccagcgaggagagcgagtatatcaagccgctggccaatgataaggat
gctacaactatcgatgctgcgataacggcgaagacgggcgttgtgaattcggcctcgcag
gctcgatccggtcggggtaccatggaccccagactagtgggcatttacaatggcgaacga
aagatgggtgatcgcaacacggtcctaaggggtgccaagcctacggacttttctcatgtt
cgtaaacttgcagcaccattcattcagaagaaatcccaatccagttctgccagcatccct
accaacccatcactcgcacttaatcagaaggttcccacgaggcgaccggatcctatcatt
ctcctgtcaccttcggcatcttctctgattcgcttgtcgaacgtgaggtcctttctcgag
gatggcaagttcgtacccaccgatgcaagcggcactacagccactatgcttcatgtgcag
cgtcttgtcccatccattgaccctaatcgacctatgcgctttattctagtcgagggttcc
gaggcattcaagcctgagtactggaacagaattgtggcagtcctcaccactggacaaact
tggcagttcaaaaactacaagtggagcgaccccaacgagctctttaagcacaccttgggc
atttacgttggttggcgaggcgagacagccccggataacatccgcggttggggtcaccga
gttctatcaaccggcattgaccgctggcgcggagagggccatgatacatcgcgcttccgc
gacaaggagatcgtagagcaaatttggcgagccattgaggaaaacatgcggtacaggggc
tggaagaaggacagagcaccttcttcgatataa
>Fp38
atggcgtctgccgccgatctcgatggcctcgttctccttcgccaatccatctcctctggc
gcgcctttcattccatgcgcatcaactgacgcatccgcgaccgaagttcctctctcacag
gccacgtatttgcgcttccccaatcaagatatcgcagtccccatcgatggcccgacgcgc
ttcgtgtcgcacgacaagccagtcgacctccgcagcatctattttgcctggttaaaccgc
gaggtcgccattcccgaatacaatgcttcggcaactaagcttaacgatgaactggcagct
gctggaagctctggcaaggctcagaacttgggtttcattgagcgactggatctgattacc
tggcttgaaggtgccagcgaggagagcgagtatatcaagccgctggccaatgataaggat
gctacaactatcgatgctgcgataacggcgaagacgggcgttgtgaattcggcctcgcag
gctcgatccggtcggggtaccatggaccccagactagtgggcatttacaatggcgaacga
aagatgggtgatcgcaacacggtcctaaggggtgccaagcctacggacttttctcatgtt
cgtaaacttgcagcaccattcattcagaagaaatcccaatccagttctgccagcatccct
accaacccatcactcgcacttaatcagaaggttcccacgaggcgaccggatcctatcatt
ctcctgtcaccttcggcatcttctctgattcgcttgtcgaacgtgaggtcctttctcgag
gatggcaagttcgtacccaccgatgcaagcggcactacagccactatgcttcatgtgcag
cgtcttgtcccatccattgaccctaatcgacctatgcgctttattctagtcgagggttcc
gaggcattcaagcctgagtactggaacagaattgtggcagtcctcaccactggacaaact
tggcagttcaaaaactacaagtggagcgaccccaacgagctctttaagcacaccttgggc
atttacgttggttggcgaggcgagacagccccggataacatccgcggttggggtcaccga
gttctatcaaccggcattgaccgctggcgcggagagggccatgatacatcgcgcttccgc
gacaaggagatcgtagagcaaatttggcgagccattgaggaaaacatgcggtacaggggc
tggaagaaggacagagcaccttcttcgatataa
>Fp39
atggcgtctgccgccgatctcgatggcctcgttctccttcgccaatccatctcctctggc
gcgcctttcattccatgcgcatcaactgacgcatccgcgaccgaagttcctctctcacag
gccacgtatttgcgcttccccaatcaagatatcgcagtccccatcgatggcccgacgcgc
ttcgtgtcgcacgacaagccagtcgacctccgcagcatctattttgcctggttaaaccgc
gaggtcgccattcccgaatacaatgcttcggcaactaagcttaacgatgaactggcagct
gctggaagctctggcaaggctcagaacttgggtttcattgagcgactggatctgattacc
tggcttgaaggtgccagcgaggagagcgagtatatcaagccgctggccaatgataaggat
gctacaactatcgatgctgcgataacggcgaagacgggcgttgtgaattcggcctcgcag
gctcgatccggtcggggtaccatggaccccagactagtgggcatttacaatggcgaacga
aagatgggtgatcgcaacacggtcctaaggggtgccaagcctacggacttttctcatgtt
cgtaaacttgcagcaccattcattcagaagaaatcccaatccagttctgccagcatccct
accaacccatcactcgcacttaatcagaaggttcccacgaggcgaccggatcctatcatt
ctcctgtcaccttcggcatcttctctgattcgcttgtcgaacgtgaggtcctttctcgag
gatggcaagttcgtacccaccgatgcaagcggcactacagccactatgcttcatgtgcag
cgtcttgtcccatccattgaccctaatcgacctatgcgctttattctagtcgagggttcc
gaggcattcaagcctgagtactggaacagaattgtggcagtcctcaccactggacaaact
tggcagttcaaaaactacaagtggagcgaccccaacgagctctttaagcacaccttgggc
atttacgttggttggcgaggcgagacagccccggataacatccgcggttggggtcaccga
gttctatcaaccggcattgaccgctggcgcggagagggccatgatacatcgcgcttccgc
gacaaggagatcgtagagcaaatttggcgagccattgaggaaaacatgcggtacaggggc
tggaagaaggacagagcaccttcttcgatataa
>Fp42
atggcgtctgccgccgatctcgatggcctcgttctccttcgccaatccatctcctctggc
gcgcctttcattccatgcgcatcaactgacgcatccgcgaccgaagttcctctctcacag
gccacgtatttgcgcttccccaatcaagatatcgcagtccccatcgatggcccgacgcgc
ttcgtgtcgcacgacaagccagtcgacctccgcagcatctattttgcctggttaaaccgc
gaggtcgccattcccgaatacaatgcttcggcaactaagcttaacgatgaactggcagct
gctggaagctctggcaaggctcagaacttgggtttcattgagcgactggatctgattacc
tggcttgaaggtgccagcgaggagagcgagtatatcaagccgctggccaatgataaggat
gctacaactatcgatgctgcgataacggcgaagacgggcgttgtgaattcggcctcgcag
gctcgatccggtcggggtaccatggaccccagactagtgggcatttacaatggcgaacga
aagatgggtgatcgcaacacggtcctaaggggtgccaagcctacggacttttctcatgtt
cgtaaacttgcagcaccattcattcagaagaaatcccaatccagttctgccagcatccct
accaacccatcactcgcacttaatcagaaggttcccacgaggcgaccggatcctatcatt
ctcctgtcaccttcggcatcttctctgattcgcttgtcgaacgtgaggtcctttctcgag
gatggcaagttcgtacccaccgatgcaagcggcactacagccactatgcttcatgtgcag
cgtcttgtcccatccattgaccctaatcgacctatgcgctttattctagtcgagggttcc
gaggcattcaagcctgagtactggaacagaattgtggcagtcctcaccactggacaaact
tggcagttcaaaaactacaagtggagcgaccccaacgagctctttaagcacaccttgggc
atttacgttggttggcgaggcgagacagccccggataacatccgcggttggggtcaccga
gttctatcaaccggcattgaccgctggcgcggagagggccatgatacatcgcgcttccgc
gacaaggagatcgtagagcaaatttggcgagccattgaggaaaacatgcggtacaggggc
tggaagaaggacagagcaccttcttcgatataa
>Fp44
atggcgtctgccgccgatctcgatggcctcgttctccttcgccaatccatctcctctggc
gcgcctttcattccatgcgcatcaactgacgcatccgcgaccgaagttcctctctcacag
gccacgtatttgcgcttccccaatcaagatatcgcagtccccatcgatggcccgacgcgc
ttcgtgtcgcacgacaagccagtcgacctccgcagcatctattttgcctggttaaaccgc
gaggtcgccattcccgaatacaatgcttcggcaactaagcttaacgatgaactggcagct
gctggaagctctggcaaggctcagaacttgggtttcattgagcgactggatctgattacc
tggcttgaaggtgccagcgaggagagcgagtatatcaagccgctggccaatgataaggat
gctacaactatcgatgctgcgataacggcgaagacgggcgttgtgaattcggcctcgcag
gctcgatccggtcggggtaccatggaccccagactagtgggcatttacaatggcgaacga
aagatgggtgatcgcaacacggtcctaaggggtgccaagcctacggacttttctcatgtt
cgtaaacttgcagcaccattcattcagaagaaatcccaatccagttctgccagcatccct
accaacccatcactcgcacttaatcagaaggttcccacgaggcgaccggatcctatcatt
ctcctgtcaccttcggcatcttctctgattcgcttgtcgaacgtgaggtcctttctcgag
gatggcaagttcgtacccaccgatgcaagcggcactacagccactatgcttcatgtgcag
cgtcttgtcccatccattgaccctaatcgacctatgcgctttattctagtcgagggttcc
gaggcattcaagcctgagtactggaacagaattgtggcagtcctcaccactggacaaact
tggcagttcaaaaactacaagtggagcgaccccaacgagctctttaagcacaccttgggc
atttacgttggttggcgaggcgagacagccccggataacatccgcggttggggtcaccga
gttctatcaaccggcattgaccgctggcgcggagagggccatgatacatcgcgcttccgc
gacaaggagatcgtagagcaaatttggcgagccattgaggaaaacatgcggtacaggggc
tggaagaaggacagagcaccttcttcgatataa
>Fp49
atggcgtctgccgccgatctcgatggcctcgttctccttcgccaatccatctcctctggc
gcgcctttcattccatgcgcatcaactgacgcatccgcgaccgaagttcctctctcacag
gccacgtatttgcgcttccccaatcaagatatcgcagtccccatcgatggcccgacgcgc
ttcgtgtcgcacgacaagccagtcgacctccgcagcatctattttgcctggttaaaccgc
gaggtcgccattcccgaatacaatgcttcggcaactaagcttaacgatgaactggcagct
gctggaagctctggcaaggctcagaacttgggtttcattgagcgactggatctgattacc
tggcttgaaggtgccagcgaggagagcgagtatatcaagccgctggccaatgataaggat
gctacaactatcgatgctgcgataacggcgaagacgggcgttgtgaattcggcctcgcag
gctcgatccggtcggggtaccatggaccccagactagtgggcatttacaatggcgaacga
aagatgggtgatcgcaacacggtcctaaggggtgccaagcctacggacttttctcatgtt
cgtaaacttgcagcaccattcattcagaagaaatcccaatccagttctgccagcatccct
accaacccatcactcgcacttaatcagaaggttcccacgaggcgaccggatcctatcatt
ctcctgtcaccttcggcatcttctctgattcgcttgtcgaacgtgaggtcctttctcgag
gatggcaagttcgtacccaccgatgcaagcggcactacagccactatgcttcatgtgcag
cgtcttgtcccatccattgaccctaatcgacctatgcgctttattctagtcgagggttcc
gaggcattcaagcctgagtactggaacagaattgtggcagtcctcaccactggacaaact
tggcagttcaaaaactacaagtggagcgaccccaacgagctctttaagcacaccttgggc
atttacgttggttggcgaggcgagacagccccggataacatccgcggttggggtcaccga
gttctatcaaccggcattgaccgctggcgcggagagggccatgatacatcgcgcttccgc
gacaaggagatcgtagagcaaatttggcgagccattgaggaaaacatgcggtacaggggc
tggaagaaggacagagcaccttcttcgatataa
>Fp50
atggcgtctgccgccgatctcgatggcctcgttctccttcgccaatccatctcctctggc
gcgcctttcattccatgcgcatcaactgacgcatccgcgaccgaagttcctctctcacag
gccacgtatttgcgcttccccaatcaagatatcgcagtccccatcgatggcccgacgcgc
ttcgtgtcgcacgacaagccagtcgacctccgcagcatctattttgcctggttaaaccgc
gaggtcgccattcccgaatacaatgcttcggcaactaagcttaacgatgaactggcagct
gctggaagctctggcaaggctcagaacttgggtttcattgagcgactggatctgattacc
tggcttgaaggtgccagcgaggagagcgagtatatcaagccgctggccaatgataaggat
gctacaactatcgatgctgcgataacggcgaagacgggcgttgtgaattcggcctcgcag
gctcgatccggtcggggtaccatggaccccagactagtgggcatttacaatggcgaacga
aagatgggtgatcgcaacacggtcctaaggggtgccaagcctacggacttttctcatgtt
cgtaaacttgcagcaccattcattcagaagaaatcccaatccagttctgccagcatccct
accaacccatcactcgcacttaatcagaaggttcccacgaggcgaccggatcctatcatt
ctcctgtcaccttcggcatcttctctgattcgcttgtcgaacgtgaggtcctttctcgag
gatggcaagttcgtacccaccgatgcaagcggcactacagccactatgcttcatgtgcag
cgtcttgtcccatccattgaccctaatcgacctatgcgctttattctagtcgagggttcc
gaggcattcaagcctgagtactggaacagaattgtggcagtcctcaccactggacaaact
tggcagttcaaaaactacaagtggagcgaccccaacgagctctttaagcacaccttgggc
atttacgttggttggcgaggcgagacagccccggataacatccgcggttggggtcaccga
gttctatcaaccggcattgaccgctggcgcggagagggccatgatacatcgcgcttccgc
gacaaggagatcgtagagcaaatttggcgagccattgaggaaaacatgcggtacaggggc
tggaagaaggacagagcaccttcttcgatataa
>Fp51
atggcgtctgccgccgatctcgatggcctcgttctccttcgccaatccatctcctctggc
gcgcctttcattccatgcgcatcaactgacgcatccgcgaccgaagttcctctctcacag
gccacgtatttgcgcttccccaatcaagatatcgcagtccccatcgatggcccgacgcgc
ttcgtgtcgcacgacaagccagtcgacctccgcagcatctattttgcctggttaaaccgc
gaggtcgccattcccgaatacaatgcttcggcaactaagcttaacgatgaactggcagct
gctggaagctctggcaaggctcagaacttgggtttcattgagcgactggatctgattacc
tggcttgaaggtgccagcgaggagagcgagtatatcaagccgctggccaatgataaggat
gctacaactatcgatgctgcgataacggcgaagacgggcgttgtgaattcggcctcgcag
gctcgatccggtcggggtaccatggaccccagactagtgggcatttacaatggcgaacga
aagatgggtgatcgcaacacggtcctaaggggtgccaagcctacggacttttctcatgtt
cgtaaacttgcagcaccattcattcagaagaaatcccaatccagttctgccagcatccct
accaacccatcactcgcacttaatcagaaggttcccacgaggcgaccggatcctatcatt
ctcctgtcaccttcggcatcttctctgattcgcttgtcgaacgtgaggtcctttctcgag
gatggcaagttcgtacccaccgatgcaagcggcactacagccactatgcttcatgtgcag
cgtcttgtcccatccattgaccctaatcgacctatgcgctttattctagtcgagggttcc
gaggcattcaagcctgagtactggaacagaattgtggcagtcctcaccactggacaaact
tggcagttcaaaaactacaagtggagcgaccccaacgagctctttaagcacaccttgggc
atttacgttggttggcgaggcgagacagccccggataacatccgcggttggggtcaccga
gttctatcaaccggcattgaccgctggcgcggagagggccatgatacatcgcgcttccgc
gacaaggagatcgtagagcaaatttggcgagccattgaggaaaacatgcggtacaggggc
tggaagaaggacagagcaccttcttcgatataa
>Fp59
atggcgtctgccgccgatctcgatggcctcgttctccttcgccaatccatctcctctggc
gcgcctttcattccatgcgcatcaactgacgcatccgcgaccgaagttcctctctcacag
gccacgtatttgcgcttccccaatcaagatatcgcagtccccatcgatggcccgacgcgc
ttcgtgtcgcacgacaagccagtcgacctccgcagcatctattttgcctggttaaaccgc
gaggtcgccattcccgaatacaatgcttcggcaactaagcttaacgatgaactggcagct
gctggaagctctggcaaggctcagaacttgggtttcattgagcgactggatctgattacc
tggcttgaaggtgccagcgaggagagcgagtatatcaagccgctggccaatgataaggat
gctataactatcgatgctgcgataacggcgaagacgggcgttgtgaattcggcctcgcag
gctcgatccggtcggggtaccatggaccccagactagtgggcatttacaatggcgaacga
aagatgggtgatcgcaacacggtcctaaggggtgccaagcctacggacttttctcatgtt
cgtaaacttgcagcaccattcattcagaagaaatcccaatccagttctgccagcatccct
accaacccatcactcgcacttaatcagaaggttcccacgaggcgaccggatcctatcatt
ctcctgtcaccttcggcatcttctctgattcgcttgtcgaacgtgaggtcctttctcgag
gatggcaagttcgtacccaccgatgcaagcggcactacagccactatgcttcatgtgcag
cgtcttgtcccatccattgaccctaatcgacctatgcgctttattctagtcgagggttcc
gaggcattcaagcctgagtactggaacagaattgtggcagtcctcaccactggacaaact
tggcagttcaaaaactacaagtggagcgaccccaacgagctctttaagcacaccttgggc
atttacgttggttggcgaggcgagacagccccggataacatccgcggttggggtcaccga
gttctatcaaccggcattgaccgctggcgcggagagggccatgatacatcgcgcttccgc
gacaaggagatcgtagagcaaatttggcgagccattgaggaaaacatgcggtacaggggc
tggaagaaggacagagcaccttcttcgatataa
>Fp63
atggcgtctgccgccgatctcgatggcctcgttctccttcgccaatccatctcctctggc
gcgcctttcattccatgcgcatcaactgacgcatccgcgaccgaagttcctctctcacag
gccacgtatttgcgcttccccaatcaagatatcgcagtccccatcgatggcccgacgcgc
ttcgtgtcgcacgacaagccagtcgacctccgcagcatctattttgcctggttaaaccgc
gaggtcgccattcccgaatacaatgcttcggcaactaagcttaacgatgaactggcagct
gctggaagctctggcaaggctcagaacttgggtttcattgagcgactggatctgattacc
tggcttgaaggtgccagcgaggagagcgagtatatcaagccgctggccaatgataaggat
gctacaactatcgatgctgcgataacggcgaagacgggcgttgtgaattcggcctcgcag
gctcgatccggtcggggtaccatggaccccagactagtgggcatttacaatggcgaacga
aagatgggtgatcgcaacacggtcctaaggggtgccaagcctacggacttttctcatgtt
cgtaaacttgcagcaccattcattcagaagaaatcccaatccagttctgccagcatccct
accaacccatcactcgcacttaatcagaaggttcccacgaggcgaccggatcctatcatt
ctcctgtcaccttcggcatcttctctgattcgcttgtcgaacgtgaggtcctttctcgag
gatggcaagttcgtacccaccgatgcaagcggcactacagccactatgcttcatgtgcag
cgtcttgtcccatccattgaccctaatcgacctatgcgctttattctagtcgagggttcc
gaggcattcaagcctgagtactggaacagaattgtggcagtcctcaccactggacaaact
tggcagttcaaaaactacaagtggagcgaccccaacgagctctttaagcacaccttgggc
atttacgttggttggcgaggcgagacagccccggataacatccgcggttggggtcaccga
gttctatcaaccggcattgaccgctggcgcggagagggccatgatacatcgcgcttccgc
gacaaggagatcgtagagcaaatttggcgagccattgaggaaaacatgcggtacaggggc
tggaagaaggacagagcaccttcttcgatataa
>Fp65
atggcgtctgccgccgatctcgatggcctcgttctccttcgccaatccatctcctctggc
gcgcctttcattccatgcgcatcaactgacgcatccgcgaccgaagttcctctctcacag
gccacgtatttgcgcttccccaatcaagatatcgcagtccccatcgatggcccgacgcgc
ttcgtgtcgcacgacaagccagtcgacctccgcagcatctattttgcctggttaaaccgc
gaggtcgccattcccgaatacaatgcttcggcaactaagcttaacgatgaactggcagct
gctggaagctctggcaaggctcagaacttgggtttcattgagcgactggatctgattacc
tggcttgaaggtgccagcgaggagagcgagtatatcaagccgctggccaatgataaggat
gctacaactatcgatgctgcgataacggcgaagacgggcgttgtgaattcggcctcgcag
gctcgatccggtcggggtaccatggaccccagactagtgggcatttacaatggcgaacga
aagatgggtgatcgcaacacggtcctaaggggtgccaagcctacggacttttctcatgtt
cgtaaacttgcagcaccattcattcagaagaaatcccaatccagttctgccagcatccct
accaacccatcactcgcacttaatcagaaggttcccacgaggcgaccggatcctatcatt
ctcctgtcaccttcggcatcttctctgattcgcttgtcgaacgtgaggtcctttctcgag
gatggcaagttcgtacccaccgatgcaagcggcactacagccactatgcttcatgtgcag
cgtcttgtcccatccattgaccctaatcgacctatgcgctttattctagtcgagggttcc
gaggcattcaagcctgagtactggaacagaattgtggcagtcctcaccactggacaaact
tggcagttcaaaaactacaagtggagcgaccccaacgagctctttaagcacaccttgggc
atttacgttggttggcgaggcgagacagccccggataacatccgcggttggggtcaccga
gttctatcaaccggcattgaccgctggcgcggagagggccatgatacatcgcgcttccgc
gacaaggagatcgtagagcaaatttggcgagccattgaggaaaacatgcggtacaggggc
tggaagaaggacagagcaccttcttcgatataa
>Fp66
atggcgtctgccgccgatctcgatggcctcgttctccttcgccaatccatctcctctggc
gcgcctttcattccatgcgcatcaactgacgcatccgcgaccgaagttcctctctcacag
gccacgtatttgcgcttccccaatcaagatatcgcagtccccatcgatggcccgacgcgc
ttcgtgtcgcacgacaagccagtcgacctccgcagcatctattttgcctggttaaaccgc
gaggtcgccattcccgaatacaatgcttcggcaactaagcttaacgatgaactggcagct
gctggaagctctggcaaggctcagaacttgggtttcattgagcgactggatctgattacc
tggcttgaaggtgccagcgaggagagcgagtatatcaagccgctggccaatgataaggat
gctacaactatcgatgctgcgataacggcgaagacgggcgttgtgaattcggcctcgcag
gctcgatccggtcggggtaccatggaccccagactagtgggcatttacaatggcgaacga
aagatgggtgatcgcaacacggtcctaaggggtgccaagcctacggacttttctcatgtt
cgtaaacttgcagcaccattcattcagaagaaatcccaatccagttctgccagcatccct
accaacccatcactcgcacttaatcagaaggttcccacgaggcgaccggatcctatcatt
ctcctgtcaccttcggcatcttctctgattcgcttgtcgaacgtgaggtcctttctcgag
gatggcaagttcgtacccaccgatgcaagcggcactacagccactatgcttcatgtgcag
cgtcttgtcccatccattgaccctaatcgacctatgcgctttattctagtcgagggttcc
gaggcattcaagcctgagtactggaacagaattgtggcagtcctcaccactggacaaact
tggcagttcaaaaactacaagtggagcgaccccaacgagctctttaagcacaccttgggc
atttacgttggttggcgaggcgagacagccccggataacatccgcggttggggtcaccga
gttctatcaaccggcattgaccgctggcgcggagagggccatgatacatcgcgcttccgc
gacaaggagatcgtagagcaaatttggcgagccattgaggaaaacatgcggtacaggggc
tggaagaaggacagagcaccttcttcgatataa
>Fp72
atggcgtctgccgccgatctcgatggcctcgttctccttcgccaatccatctcctctggc
gcgcctttcattccatgcgcatcaactgacgcatccgcgaccgaagttcctctctcacag
gccacgtatttgcgcttccccaatcaagatatcgcagtccccatcgatggcccgacgcgc
ttcgtgtcgcacgacaagccagtcgacctccgcagcatctattttgcctggttaaaccgc
gaggtcgccattcccgaatacaatgcttcggcaactaagcttaacgatgaactggcagct
gctggaagctctggcaaggctcagaacttgggtttcattgagcgactggatctgattacc
tggcttgaaggtgccagcgaggagagcgagtatatcaagccgctggccaatgataaggat
gctacaactatcgatgctgcgataacggcgaagacgggcgttgtgaattcggcctcgcag
gctcgatccggtcggggtaccatggaccccagactagtgggcatttacaatggcgaacga
aagatgggtgatcgcaacacggtcctaaggggtgccaagcctacggacttttctcatgtt
cgtaaacttgcagcaccattcattcagaagaaatcccaatccagttctgccagcatccct
accaacccatcactcgcacttaatcagaaggttcccacgaggcgaccggatcctatcatt
ctcctgtcaccttcggcatcttctctgattcgcttgtcgaacgtgaggtcctttctcgag
gatggcaagttcgtacccaccgatgcaagcggcactacagccactatgcttcatgtgcag
cgtcttgtcccatccattgaccctaatcgacctatgcgctttattctagtcgagggttcc
gaggcattcaagcctgagtactggaacagaattgtggcagtcctcaccactggacaaact
tggcagttcaaaaactacaagtggagcgaccccaacgagctctttaagcacaccttgggc
atttacgttggttggcgaggcgagacagccccggataacatccgcggttggggtcaccga
gttctatcaaccggcattgaccgctggcgcggagagggccatgatacatcgcgcttccgc
gacaaggagatcgtagagcaaatttggcgagccattgaggaaaacatgcggtacaggggc
tggaagaaggacagagcaccttcttcgatataa
>Fp73
atggcgtctgccgccgatctcgatggcctcgttctccttcgccaatccatctcctctggc
gcgcctttcattccatgcgcatcaactgacgcatccgcgaccgaagttcctctctcacag
gccacgtatttgcgcttccccaatcaagatatcgcagtccccatcgatggcccgacgcgc
ttcgtgtcgcacgacaagccagtcgacctccgcagcatctattttgcctggttaaaccgc
gaggtcgccattcccgaatacaatgcttcggcaactaagcttaacgatgaactggcagct
gctggaagctctggcaaggctcagaacttgggtttcattgagcgactggatctgattacc
tggcttgaaggtgccagcgaggagagcgagtatatcaagccgctggccaatgataaggat
gctacaactatcgatgctgcgataacggcgaagacgggcgttgtgaattcggcctcgcag
gctcgatccggtcggggtaccatggaccccagactagtgggcatttacaatggcgaacga
aagatgggtgatcgcaacacggtcctaaggggtgccaagcctacggacttttctcatgtt
cgtaaacttgcagcaccattcattcagaagaaatcccaatccagttctgccagcatccct
accaacccatcactcgcacttaatcagaaggttcccacgaggcgaccggatcctatcatt
ctcctgtcaccttcggcatcttctctgattcgcttgtcgaacgtgaggtcctttctcgag
gatggcaagttcgtacccaccgatgcaagcggcactacagccactatgcttcatgtgcag
cgtcttgtcccatccattgaccctaatcgacctatgcgctttattctagtcgagggttcc
gaggcattcaagcctgagtactggaacagaattgtggcagtcctcaccactggacaaact
tggcagttcaaaaactacaagtggagcgaccccaacgagctctttaagcacaccttgggc
atttacgttggttggcgaggcgagacagccccggataacatccgcggttggggtcaccga
gttctatcaaccggcattgaccgctggcgcggagagggccatgatacatcgcgcttccgc
gacaaggagatcgtagagcaaatttggcgagccattgaggaaaacatgcggtacaggggc
tggaagaaggacagagcaccttcttcgatataa
>Fp76
atggcgtctgccgccgatctcgatggcctcgttctccttcgccaatccatctcctctggc
gcgcctttcattccatgcgcatcaactgacgcatccgcgaccgaagttcctctctcacag
gccacgtatttgcgcttccccaatcaagatatcgcagtccccatcgatggcccgacgcgc
ttcgtgtcgcacgacaagccagtcgacctccgcagcatctattttgcctggttaaaccgc
gaggtcgccattcccgaatacaatgcttcggcaactaagcttaacgatgaactggcagct
gctggaagctctggcaaggctcagaacttgggtttcattgagcgactggatctgattacc
tggcttgaaggtgccagcgaggagagcgagtatatcaagccgctggccaatgataaggat
gctacaactatcgatgctgcgataacggcgaagacgggcgttgtgaattcggcctcgcag
gctcgatccggtcggggtaccatggaccccagactagtgggcatttacaatggcgaacga
aagatgggtgatcgcaacacggtcctaaggggtgccaagcctacggacttttctcatgtt
cgtaaacttgcagcaccattcattcagaagaaatcccaatccagttctgccagcatccct
accaacccatcactcgcacttaatcagaaggttcccacgaggcgaccggatcctatcatt
ctcctgtcaccttcggcatcttctctgattcgcttgtcgaacgtgaggtcctttctcgag
gatggcaagttcgtacccaccgatgcaagcggcactacagccactatgcttcatgtgcag
cgtcttgtcccatccattgaccctaatcgacctatgcgctttattctagtcgagggttcc
gaggcattcaagcctgagtactggaacagaattgtggcagtcctcaccactggacaaact
tggcagttcaaaaactacaagtggagcgaccccaacgagctctttaagcacaccttgggc
atttacgttggttggcgaggcgagacagccccggataacatccgcggttggggtcaccga
gttctatcaaccggcattgaccgctggcgcggagagggccatgatacatcgcgcttccgc
gacaaggagatcgtagagcaaatttggcgagccattgaggaaaacatgcggtacaggggc
tggaagaaggacagagcaccttcttcgatataa
>Fp78
atggcgtctgccgccgatctcgatggcctcgttctccttcgccaatccatctcctctggc
gcgcctttcattccatgcgcatcaactgacgcatccgcgaccgaagttcctctctcacag
gccacgtatttgcgcttccccaatcaagatatcgcagtccccatcgatggcccgacgcgc
ttcgtgtcgcacgacaagccagtcgacctccgcagcatctattttgcctggttaaaccgc
gaggtcgccattcccgaatacaatgcttcggcaactaagcttaacgatgaactggcagct
gctggaagctctggcaaggctcagaacttgggtttcattgagcgactggatctgattacc
tggcttgaaggtgccagcgaggagagcgagtatatcaagccgctggccaatgataaggat
gctataactatcgatgctgcgataacggcgaagacgggcgttgtgaattcggcctcgcag
gctcgatccggtcggggtaccatggaccccagactagtgggcatttacaatggcgaacga
aagatgggtgatcgcaacacggtcctaaggggtgccaagcctacggacttttctcatgtt
cgtaaacttgcagcaccattcattcagaagaaatcccaatccagttctgccagcatccct
accaacccatcactcgcacttaatcagaaggttcccacgaggcgaccggatcctatcatt
ctcctgtcaccttcggcatcttctctgattcgcttgtcgaacgtgaggtcctttctcgag
gatggcaagttcgtacccaccgatgcaagcggcactacagccactatgcttcatgtgcag
cgtcttgtcccatccattgaccctaatcgacctatgcgctttattctagtcgagggttcc
gaggcattcaagcctgagtactggaacagaattgtggcagtcctcaccactggacaaact
tggcagttcaaaaactacaagtggagcgaccccaacgagctctttaagcacaccttgggc
atttacgttggttggcgaggcgagacagccccggataacatccgcggttggggtcaccga
gttctatcaaccggcattgaccgctggcgcggagagggccatgatacatcgcgcttccgc
gacaaggagatcgtagagcaaatttggcgagccattgaggaaaacatgcggtacaggggc
tggaagaaggacagagcaccttcttcgatataa
>Fp81
atggcgtctgccgccgatctcgatggcctcgttctccttcgccaatccatctcctctggc
gcgcctttcattccatgcgcatcaactgacgcatccgcgaccgaagttcctctctcacag
gccacgtatttgcgcttccccaatcaagatatcgcagtccccatcgatggcccgacgcgc
ttcgtgtcgcacgacaagccagtcgacctccgcagcatctattttgcctggttaaaccgc
gaggtcgccattcccgaatacaatgcttcggcaactaagcttaacgatgaactggcagct
gctggaagctctggcaaggctcagaacttgggtttcattgagcgactggatctgattacc
tggcttgaaggtgccagcgaggagagcgagtatatcaagccgctggccaatgataaggat
gctacaactatcgatgctgcgataacggcgaagacgggcgttgtgaattcggcctcgcag
gctcgatccggtcggggtaccatggaccccagactagtgggcatttacaatggcgaacga
aagatgggtgatcgcaacacggtcctaaggggtgccaagcctacggacttttctcatgtt
cgtaaacttgcagcaccattcattcagaagaaatcccaatccagttctgccagcatccct
accaacccatcactcgcacttaatcagaaggttcccacgaggcgaccggatcctatcatt
ctcctgtcaccttcggcatcttctctgattcgcttgtcgaacgtgaggtcctttctcgag
gatggcaagttcgtacccaccgatgcaagcggcactacagccactatgcttcatgtgcag
cgtcttgtcccatccattgaccctaatcgacctatgcgctttattctagtcgagggttcc
gaggcattcaagcctgagtactggaacagaattgtggcagtcctcaccactggacaaact
tggcagttcaaaaactacaagtggagcgaccccaacgagctctttaagcacaccttgggc
atttacgttggttggcgaggcgagacagccccggataacatccgcggttggggtcaccga
gttctatcaaccggcattgaccgctggcgcggagagggccatgatacatcgcgcttccgc
gacaaggagatcgtagagcaaatttggcgagccattgaggaaaacatgcggtacaggggc
tggaagaaggacagagcaccttcttcgatataa
>Fp84
atggcgtctgccgccgatctcgatggcctcgttctccttcgccaatccatctcctctggc
gcgcctttcattccatgcgcatcaactgacgcatccgcgaccgaagttcctctctcacag
gccacgtatttgcgcttccccaatcaagatatcgcagtccccatcgatggcccgacgcgc
ttcgtgtcgcacgacaagccagtcgacctccgcagcatctattttgcctggttaaaccgc
gaggtcgccattcccgaatacaatgcttcggcaactaagcttaacgatgaactggcagct
gctggaagctctggcaaggctcagaacttgggtttcattgagcgactggatctgattacc
tggcttgaaggtgccagcgaggagagcgagtatatcaagccgctggccaatgataaggat
gctacaactatcgatgctgcgataacggcgaagacgggcgttgtgaattcggcctcgcag
gctcgatccggtcggggtaccatggaccccagactagtgggcatttacaatggcgaacga
aagatgggtgatcgcaacacggtcctaaggggtgccaagcctacggacttttctcatgtt
cgtaaacttgcagcaccattcattcagaagaaatcccaatccagttctgccagcatccct
accaacccatcactcgcacttaatcagaaggttcccacgaggcgaccggatcctatcatt
ctcctgtcaccttcggcatcttctctgattcgcttgtcgaacgtgaggtcctttctcgag
gatggcaagttcgtacccaccgatgcaagcggcactacagccactatgcttcatgtgcag
cgtcttgtcccatccattgaccctaatcgacctatgcgctttattctagtcgagggttcc
gaggcattcaagcctgagtactggaacagaattgtggcagtcctcaccactggacaaact
tggcagttcaaaaactacaagtggagcgaccccaacgagctctttaagcacaccttgggc
atttacgttggttggcgaggcgagacagccccggataacatccgcggttggggtcaccga
gttctatcaaccggcattgaccgctggcgcggagagggccatgatacatcgcgcttccgc
gacaaggagatcgtagagcaaatttggcgagccattgaggaaaacatgcggtacaggggc
tggaagaaggacagagcaccttcttcgatataa
>Fp86
atggcgtctgccgccgatctcgatggcctcgttctccttcgccaatccatctcctctggc
gcgcctttcattccatgcgcatcaactgacgcatccgcgaccgaagttcctctctcacag
gccacgtatttgcgcttccccaatcaagatatcgcagtccccatcgatggcccgacgcgc
ttcgtgtcgcacgacaagccagtcgacctccgcagcatctattttgcctggttaaaccgc
gaggtcgccattcccgaatacaatgcttcggcaactaagcttaacgatgaactggcagct
gctggaagctctggcaaggctcagaacttgggtttcattgagcgactggatctgattacc
tggcttgaaggtgccagcgaggagagcgagtatatcaagccgctggccaatgataaggat
gctataactatcgatgctgcgataacggcgaagacgggcgttgtgaattcggcctcgcag
gctcgatccggtcggggtaccatggaccccagactagtgggcatttacaatggcgaacga
aagatgggtgatcgcaacacggtcctaaggggtgccaagcctacggacttttctcatgtt
cgtaaacttgcagcaccattcattcagaagaaatcccaatccagttctgccagcatccct
accaacccatcactcgcacttaatcagaaggttcccacgaggcgaccggatcctatcatt
ctcctgtcaccttcggcatcttctctgattcgcttgtcgaacgtgaggtcctttctcgag
gatggcaagttcgtacccaccgatgcaagcggcactacagccactatgcttcatgtgcag
cgtcttgtcccatccattgaccctaatcgacctatgcgctttattctagtcgagggttcc
gaggcattcaagcctgagtactggaacagaattgtggcagtcctcaccactggacaaact
tggcagttcaaaaactacaagtggagcgaccccaacgagctctttaagcacaccttgggc
atttacgttggttggcgaggcgagacagccccggataacatccgcggttggggtcaccga
gttctatcaaccggcattgaccgctggcgcggagagggccatgatacatcgcgcttccgc
gacaaggagatcgtagagcaaatttggcgagccattgaggaaaacatgcggtacaggggc
tggaagaaggacagagcaccttcttcgatataa
>Fvenenatum.busco
atggcgtctgccgccgatctcgatggcctcgttctccttcgccaatccatctcctctggc
gcgcctttcgttccatgcgcatcagctgacgcatccgcgaccgaagtacctctctcacag
gccacgtatttgcgcttccccaaccaagatatcgcagtccccatcgatggcccgacgcgc
ttcgtgtcgcacgacaagccagtcgacctccgcagcatctactttgcctggctaaaccgc
gaggtcgccattcccgaatacaacgcttcggcaacaaagcttaacgatgagctggcggct
gctggcagctctggcaaggcccagaacttgggtttcattgagcgtctggatctgattacc
tggcttgaaggtgccagcgaggagagcgagtatatcaagccgctggccaatgataaggat
gctgcaactaccgatgctgcgataacggcgaagacgggcgttgtgaattcggcttctcaa
gctcgatccggtcggggtaccatggaccccagactagtgggcatttacaatggcgaacga
aagatgggtgatcgcaacacggtcctaaggggtgctaagcctacggacttttcccatgtt
cgtaaacttgcagcaccattcattcagaagaaatctcaatccagctctaccagcatccct
accaacccatcactcgcacttaatcagaaggttcccacgaggcgaccggatcctatcatt
ctcctgtcaccttcggcatcttctttgattcgcttgtcgaacgtgaggtcctttctcgag
gatggcaagtttgtgcccaccgatgcaagcggcactacggccacgatgcttcatgtgcag
cgtcttgtaccatctattgaccctaaccgtcctatgcgctttattctagtcgagggttcc
gaagcattcaagcctgagtactggaacagaatcgtggcagtcctcaccactggacagact
tggcagtttaagaattacaagtggagcgaccccaacgagctctttaagcatactttgggc
gtttacgttggttggcgaggtgagacagccccggataacatccgcggatggggtcaccga
gttctatcaactggtattgaccgctggcgcggagagggccacgatacctcgcgcttccgc
gacaaggagatcgtggagcagatttggcgagccattgaggaaaacatgcgatacaggggc
tggaagaaggacagagcaccttcttcgatataa
