# Supplementary material for: Apicidin biosynthesis is linked to accessory chromosomes in Fusarium poae isolates
Source: BMC Genomics. 2021 Aug 4;22:591. doi: 10.1186/s12864-021-07617-y (PMC8340494; doi:10.1186/s12864-021-07617-y)
Supplement: Supplementary file 17 — Additional file 17. Compressed folder containing alignments for each of the 4141 orthologs used in BUSCO analysis. [file 12864_2021_7617_MOESM17_ESM.zip › Fven2_nt_MAFFT/48527at5125_nt.mafft.fasta]

>Fp105
atgccgaatacaccacctccagcgctgttacccccaccagaagggatattcaggaccttc
gatgatttgatggcatccgtacagcgcgtagcaaaagatcagggctatggtattgtcaag
ctgcgcgcttcaaactaccgcgacggaaagcccacccgctacgaccttgtttgcgatcgc
ggtggtgttaagtataacagcactgcgaagaagcgcaatccctctacgcgcaagattgat
tgtccctttcgtgccaaagctgtttgcgaagtccagctcgggaaccaatggcgctttgct
attcaagagggacgtcacaaccatgaaccgcgagttcctgctggtactcctggccaagag
aacgcgccactcgctacatctatccgatcattcacaaacaagatcgaccgtttgagccac
gatatgaatcagggtctaatgcgcattgaacagcgcctcgataatatcgaaaagcgaatg
gagaacctggaagcgagagctggtggttacgaaccgcggttccaggctattgagcaaagg
ctccaaggaatggaaggccctcgcatggatggtatgggtatggacgatgtggaacagcgc
cttctggcctcgacagtcatgtag
>Fp108
atgccgaatacaccacctccagcgctgttacccccaccagaagggatattcaggaccttc
gatgatttgatggcatccgtacagcgcgtagcaaaagatcagggctatggtattgtcaag
ctgcgcgcttcaaactaccgcgacggaaagcccacccgctacgaccttgtttgcgatcgc
ggtggtgttaagtataacagcactgcgaagaagcgcaatccctctacgcgcaagattgat
tgtccctttcgtgccaaagctgtttgcgaagtccagctcgggaaccaatggcgctttgct
attcaagagggacgtcacaaccatgaaccgcgagttcctgctggtactcctggccaagag
aacgcgccactcgctacatctatccgatcattcacaaacaagatcgaccgtttgagccac
gatatgaatcagggtctaatgcgcattgaacagcgcctcgataatatcgaaaagcgaatg
gagaacctggaagcgagagctggtggttacgaaccgcggttccaggctattgagcaaagg
ctccaaggaatggaaggccctcgcatggatggtatgggtatggacgatgtggaacagcgc
cttctggcctcgacagtcatgtag
>Fp118
atgccgaatacaccacctccagcgctgttacccccaccagaagggatattcaggaccttc
gatgatttgatggcatccgtacagcgcgtagcaaaagatcagggctatggtattgtcaag
ctgcgcgcttcaaactaccgcgacggaaagcccacccgctacgaccttgtttgcgatcgc
ggtggtgttaagtataacagcactgcgaagaagcgcaatccctctacgcgcaagattgat
tgtccctttcgtgccaaagctgtttgcgaagtccagctcgggaaccaatggcgctttgct
attcaagagggacgtcacaaccatgaaccgcgagttcctgctggtactcctggccaagag
aacgcgccactcgctacatctatccgatcattcacaaacaagatcgaccgtttgagccac
gatatgaatcagggtctaatgcgcattgaacagcgcctcgataatatcgaaaagcgaatg
gagaacctggaagcgagagctggtggttacgaaccgcggttccaggctattgagcaaagg
ctccaaggaatggaaggccctcgcatggatggtatgggtatggacgatgtggaacagcgc
cttctggcctcgacagtcatgtag
>Fp122
atgccgaatacaccacctccagcgctgttacccccaccagaagggatattcaggaccttc
gatgatttgatggcatccgtacagcgcgtagcaaaagatcagggctatggtattgtcaag
ctgcgcgcttcaaactaccgcgacggaaagcccacccgctacgaccttgtttgcgatcgc
ggtggtgttaagtataacagcactgcgaagaagcgcaatccctctacgcgcaagattgat
tgtccctttcgtgccaaagctgtttgcgaagtccagctcgggaaccaatggcgctttgct
attcaagagggacgtcacaaccatgaaccgcgagttcctgctggtactcctggccaagag
aacgcgccactcgctacatctatccgatcattcacaaacaagatcgaccgtttgagccac
gatatgaatcagggtctaatgcgcattgaacagcgcctcgataatatcgaaaagcgaatg
gagaacctggaagcgagagctggtggttacgaaccgcggttccaggctattgagcaaagg
ctccaaggaatggaaggccctcgcatggatggtatgggtatggacgatgtggaacagcgc
cttctggcctcgacagtcatgtag
>Fp125
atgccgaatacaccacctccagcgctgttacccccaccagaagggatattcaggaccttc
gatgatttgatggcatccgtacagcgcgtagcaaaagatcagggctatggtattgtcaag
ctgcgcgcttcaaactaccgcgacggaaagcccacccgctacgaccttgtttgcgatcgc
ggtggtgttaagtataacagcactgcgaagaagcgcaatccctctacgcgcaagattgat
tgtccctttcgtgccaaagctgtttgcgaagtccagctcgggaaccaatggcgctttgct
attcaagagggacgtcacaaccatgaaccgcgagttcctgctggtactcctggccaagag
aacgcgccactcgctacatctatccgatcattcacaaacaagatcgaccgtttgagccac
gatatgaatcagggtctaatgcgcattgaacagcgcctcgataatatcgaaaagcgaatg
gagaacctggaagcgagagctggtggttacgaaccgcggttccaggcgattgagcaaagg
ctccaaggaatggaaggccctcgcatggatggtatgggtatggacgatgtggaacagcgc
cttctggcctcgacagtcatgtag
>Fp13r
atgccgaatacaccacctccagcgctgttacccccaccagaagggatattcaggaccttc
gatgatttgatggcatccgtacagcgcgtagcaaaagatcagggctatggtattgtcaag
ctgcgcgcttcaaactaccgcgacggaaagcccacccgctacgaccttgtttgcgatcgc
ggtggtgttaagtataacagcactgcgaagaagcgcaatccctctacgcgcaagattgat
tgtccctttcgtgccaaagctgtttgcgaagtccagctcgggaaccaatggcgctttgct
attcaagagggacgtcacaaccatgaaccgcgagttcctgctggtactcctggccaagag
aacgcgccactcgctacatctatccgatcattcacaaacaagatcgaccgtttgagccac
gatatgaatcagggtctaatgcgcattgaacagcgcctcgataatatcgaaaagcgaatg
gagaacctggaagcgagagctggtggttacgaaccgcggttccaggcgattgagcaaagg
ctccaaggaatggaaggccctcgcatggatggtatgggtatggacgatgtggaacagcgc
cttctggcctcgacagtcatgtag
>Fp144
atgccgaatacaccacctccagcgctgttacccccaccagaagggatattcaggaccttc
gatgatttgatggcatccgtacagcgcgtagcaaaagatcagggctatggtattgtcaag
ctgcgcgcttcaaactaccgcgacggaaagcccacccgctacgaccttgtttgcgatcgc
ggtggtgttaagtataacagcactgcgaagaagcgcaatccctctacgcgcaagattgat
tgtccctttcgtgccaaagctgtttgcgaagtccagctcgggaaccaatggcgctttgct
attcaagagggacgtcacaaccatgaaccgcgagttcctgctggtactcctggccaagag
aacgcgccactcgctacatctatccgatcattcacaaacaagatcgaccgtttgagccac
gatatgaatcagggtctaatgcgcattgaacagcgcctcgataatatcgaaaagcgaatg
gagaacctggaagcgagagctggtggttacgaaccgcggttccaggctattgagcaaagg
ctccaaggaatggaaggccctcgcatggatggtatgggtatggacgatgtggaacagcgc
cttctggcctcgacagtcatgtag
>Fp146
atgccgaatacaccacctccagcgctgttacccccaccagaagggatattcaggaccttc
gatgatttgatggcatccgtacagcgcgtagcaaaagatcagggctatggtattgtcaag
ctgcgcgcttcaaactaccgcgacggaaagcccacccgctacgaccttgtttgcgatcgc
ggtggtgttaagtataacagcactgcgaagaagcgcaatccctctacgcgcaagattgat
tgtccctttcgtgccaaagctgtttgcgaagtccagctcgggaaccaatggcgctttgct
attcaagagggacgtcacaaccatgaaccgcgagttcctgctggtactcctggccaagag
aacgcgccactcgctacatctatccgatcattcacaaacaagatcgaccgtttgagccac
gatatgaatcagggtctaatgcgcattgaacagcgcctcgataatatcgaaaagcgaatg
gagaacctggaagcgagagctggtggttacgaaccgcggttccaggcgattgagcaaagg
ctccaaggaatggaaggccctcgcatggatggtatgggtatggacgatgtggaacagcgc
cttctggcctcgacagtcatgtag
>Fp155
atgccgaatacaccacctccagcgctgttacccccaccagaagggatattcaggaccttc
gatgatttgatggcatccgtacagcgcgtagcaaaagatcagggctatggtattgtcaag
ctgcgcgcttcaaactaccgcgacggaaagcccacccgctacgaccttgtttgcgatcgc
ggtggtgttaagtataacagcactgcgaagaagcgcaatccctctacgcgcaagattgat
tgtccctttcgtgccaaagctgtttgcgaagtccagctcgggaaccaatggcgctttgct
attcaagagggacgtcacaaccatgaaccgcgagttcctgctggtactcctggccaagag
aacgcgccactcgctacatctatccgatcattcacaaacaagatcgaccgtttgagccac
gatatgaatcagggtctaatgcgcattgaacagcgcctcgataatatcgaaaagcgaatg
gagaacctggaagcgagagctggtggttacgaaccgcggttccaggctattgagcaaagg
ctccaaggaatggaaggccctcgcatggatggtatgggtatggacgatgtggaacagcgc
cttctggcctcgacagtcatgtag
>Fp157
atgccgaatacaccacctccagcgctgttacccccaccagaagggatattcaggaccttc
gatgatttgatggcatccgtacagcgcgtagcaaaagatcagggctatggtattgtcaag
ctgcgcgcttcaaactaccgcgacggaaagcccacccgctacgaccttgtttgcgatcgc
ggtggtgttaagtataacagcactgcgaagaagcgcaatccctctacgcgcaagattgat
tgtccctttcgtgccaaagctgtttgcgaagtccagctcgggaaccaatggcgctttgct
attcaagagggacgtcacaaccatgaaccgcgagttcctgctggtactcctggccaagag
aacgcgccactcgctacatctatccgatcattcacaaacaagatcgaccgtttgagccac
gatatgaatcagggtctaatgcgcattgaacagcgcctcgataatatcgaaaagcgaatg
gagaacctggaagcgagagctggtggttacgaaccgcggttccaggcgattgagcaaagg
ctccaaggaatggaaggccctcgcatggatggtatgggtatggacgatgtggaacagcgc
cttctggcctcgacagtcatgtag
>Fp16r
atgccgaatacaccacctccagcgctgttacccccaccagaagggatattcaggaccttc
gatgatttgatggcatccgtacagcgcgtagcaaaagatcagggctatggtattgtcaag
ctgcgcgcttcaaactaccgcgacggaaagcccacccgctacgaccttgtttgcgatcgc
ggtggtgttaagtataacagcactgcgaagaagcgcaatccctctacgcgcaagattgat
tgtccctttcgtgccaaagctgtttgcgaagtccagctcgggaaccaatggcgctttgct
attcaagagggacgtcacaaccatgaaccgcgagttcctgctggtactcctggccaagag
aacgcgccactcgctacatctatccgatcattcacaaacaagatcgaccgtttgagccac
gatatgaatcagggtctaatgcgcattgaacagcgcctcgataatatcgaaaagcgaatg
gagaacctggaagcgagagctggtggttacgaaccgcggttccaggcgattgagcaaagg
ctccaaggaatggaaggccctcgcatggatggtatgggtatggacgatgtggaacagcgc
cttctggcctcgacagtcatgtag
>Fp1r
atgccgaatacaccacctccagcgctgttacccccaccagaagggatattcaggaccttc
gatgatttgatggcatccgtacagcgcgtagcaaaagatcagggctatggtattgtcaag
ctgcgcgcttcaaactaccgcgacggaaagcccacccgctacgaccttgtttgcgatcgc
ggtggtgttaagtataacagcactgcgaagaagcgcaatccctctacgcgcaagattgat
tgtccctttcgtgccaaagctgtttgcgaagtccagctcgggaaccaatggcgctttgct
attcaagagggacgtcacaaccatgaaccgcgagttcctgctggtactcctggccaagag
aacgcgccactcgctacatctatccgatcattcacaaacaagatcgaccgtttgagccac
gatatgaatcagggtctaatgcgcattgaacagcgcctcgataatatcgaaaagcgaatg
gagaacctggaagcgagagctggtggttacgaaccgcggttccaggcgattgagcaaagg
ctccaaggaatggaaggccctcgcatggatggtatgggtatggacgatgtggaacagcgc
cttctggcctcgacagtcatgtag
>Fp21r
atgccgaatacaccacctccagcgctgttacccccaccagaagggatattcaggaccttc
gatgatttgatggcatccgtacagcgcgtagcaaaagatcagggctatggtattgtcaag
ctgcgcgcttcaaactaccgcgacggaaagcccacccgctacgaccttgtttgcgatcgc
ggtggtgttaagtataacagcactgcgaagaagcgcaatccctctacgcgcaagattgat
tgtccctttcgtgccaaagctgtttgcgaagtccagctcgggaaccaatggcgctttgct
attcaagagggacgtcacaaccatgaaccgcgagttcctgctggtactcctggccaagag
aacgcgccactcgctacatctatccgatcattcacaaacaagatcgaccgtttgagccac
gatatgaatcagggtctaatgcgcattgaacagcgcctcgataatatcgaaaagcgaatg
gagaacctggaagcgagagctggtggttacgaaccgcggttccaggcgattgagcaaagg
ctccaaggaatggaaggccctcgcatggatggtatgggtatggacgatgtggaacagcgc
cttctggcctcgacagtcatgtag
>Fp24r
atgccgaatacaccacctccagcgctgttacccccaccagaagggatattcaggaccttc
gatgatttgatggcatccgtacagcgcgtagcaaaagatcagggctatggtattgtcaag
ctgcgcgcttcaaactaccgcgacggaaagcccacccgctacgaccttgtttgcgatcgc
ggtggtgttaagtataacagcactgcgaagaagcgcaatccctctacgcgcaagattgat
tgtccctttcgtgccaaagctgtttgcgaagtccagctcgggaaccaatggcgctttgct
attcaagagggacgtcacaaccatgaaccgcgagttcctgctggtactcctggccaagag
aacgcgccactcgctacatctatccgatcattcacaaacaagatcgaccgtttgagccac
gatatgaatcagggtctaatgcgcattgaacagcgcctcgataatatcgaaaagcgaatg
gagaacctggaagcgagagctggtggttacgaaccgcggttccaggcgattgagcaaagg
ctccaaggaatggaaggccctcgcatggatggtatgggtatggacgatgtggaacagcgc
cttctggcctcgacagtcatgtag
>Fp2516
atgccgaatacaccacctccagcgctgttacccccaccagaagggatattcaggaccttc
gatgatttgatggcatccgtacagcgcgtagcaaaagatcagggctatggtattgtcaag
ctgcgcgcttcaaactaccgcgacggaaagcccacccgctacgaccttgtttgcgatcgc
ggtggtgttaagtataacagcactgcgaagaagcgcaatccctctacgcgcaagattgat
tgtccctttcgtgccaaagctgtttgcgaagtccagctcgggaaccaatggcgctttgct
attcaagagggacgtcacaaccatgaaccgcgagttcctgctggtactcctggccaagag
aacgcgccactcgctacatctatccgatcattcacaaacaagatcgaccgtttgagccac
gatatgaatcagggtctaatgcgcattgaacagcgcctcgataatatcgaaaagcgaatg
gagaacctggaagcgagagctggtggttacgaaccgcggttccaggcgattgagcaaagg
ctccaaggaatggaaggccctcgcatggatggtatgggtatggacgatgtggaacagcgc
cttctggcctcgacagtcatgtag
>Fp26r
atgccgaatacaccacctccagcgctgttacccccaccagaagggatattcaggaccttc
gatgatttgatggcatccgtacagcgcgtagcaaaagatcagggctatggtattgtcaag
ctgcgcgcttcaaactaccgggacggaaagcccacccgctacgaccttgtttgcgatcgc
ggtggtgttaagtataacagcactgcgaagaagcgcaatccctctacgcgcaagattgat
tgtccctttcgtgccaaagctgtttgcgaagtccagctcgggaaccaatggcgctttgct
attcaagagggacgtcacaaccatgaaccgcgagttcctgctggtactcctggccaagag
aacgcgccactcgctacatctatccgatcattcacaaacaagatcgaccgtttgagccac
gatatgaatcagggtctaatgcgcattgaacagcgcctcgataatatcgaaaagcgaatg
gagaacctggaagcgagagctggtggttacgaaccgcggttccaggcgattgagcaaagg
ctccaaggaatggaaggccctcgcatggatggtatgggtatggacgatgtggaacagcgc
cttctggcctcgacagtcatgtag
>Fp33
atgccgaatacaccacctccagcgctgttacccccaccagaagggatattcaggaccttc
gatgatttgatggcatccgtacagcgcgtagcaaaagatcagggctatggtattgtcaag
ctgcgcgcttcaaactaccgcgacggaaagcccacccgctacgaccttgtttgcgatcgc
ggtggtgttaagtataacagcactgcgaagaagcgcaatccctctacgcgcaagattgat
tgtccctttcgtgccaaagctgtttgcgaagtccagctcgggaaccaatggcgctttgct
attcaagagggacgtcacaaccatgaaccgcgagttcctgctggtactcctggccaagag
aacgcgccactcgctacatctatccgatcattcacaaacaagatcgaccgtttgagccac
gatatgaatcagggtctaatgcgcattgaacagcgcctcgataatatcgaaaagcgaatg
gagaacctggaagcgagagctggtggttacgaaccgcggttccaggcgattgagcaaagg
ctccaaggaatggaaggccctcgcatggatggtatgggtatggacgatgtggaacagcgc
cttctggcctcgacagtcatgtag
>Fp34
atgccgaatacaccacctccagcgctgttacccccaccagaagggatattcaggaccttc
gatgatttgatggcatccgtacagcgcgtagcaaaagatcagggctatggtattgtcaag
ctgcgcgcttcaaactaccgcgacggaaagcccacccgctacgaccttgtttgcgatcgc
ggtggtgttaagtataacagcactgcgaagaagcgcaatccctctacgcgcaagattgat
tgtccctttcgtgccaaagctgtttgcgaagtccagctcgggaaccaatggcgctttgct
attcaagagggacgtcacaaccatgaaccgcgagttcctgctggtactcctggccaagag
aacgcgccactcgctacatctatccgatcattcacaaacaagatcgaccgtttgagccac
gatatgaatcagggtctaatgcgcattgaacagcgcctcgataatatcgaaaagcgaatg
gagaacctggaagcgagagctggtggttacgaaccgcggttccaggctattgagcaaagg
ctccaaggaatggaaggccctcgcatggatggtatgggtatggacgatgtggaacagcgc
cttctggcctcgacagtcatgtag
>Fp35
atgccgaatacaccacctccagcgctgttacccccaccagaagggatattcaggaccttc
gatgatttgatggcatccgtacagcgcgtagcaaaagatcagggctatggtattgtcaag
ctgcgcgcttcaaactaccgcgacggaaagcccacccgctacgaccttgtttgcgatcgc
ggtggtgttaagtataacagcactgcgaagaagcgcaatccctctacgcgcaagattgat
tgtccctttcgtgccaaagctgtttgcgaagtccagctcgggaaccaatggcgctttgct
attcaagagggacgtcacaaccatgaaccgcgagttcctgctggtactcctggccaagag
aacgcgccactcgctacatctatccgatcattcacaaacaagatcgaccgtttgagccac
gatatgaatcagggtctaatgcgcattgaacagcgcctcgataatatcgaaaagcgaatg
gagaacctggaagcgagagctggtggttacgaaccgcggttccaggctattgagcaaagg
ctccaaggaatggaaggccctcgcatggatggtatgggtatggacgatgtggaacagcgc
cttctggcctcgacagtcatgtag
>Fp38
atgccgaatacaccacctccagcgctgttacccccaccagaagggatattcaggaccttc
gatgatttgatggcatccgtacagcgcgtagcaaaagatcagggctatggtattgtcaag
ctgcgcgcttcaaactaccgcgacggaaagcccacccgctacgaccttgtttgcgatcgc
ggtggtgttaagtataacagcactgcgaagaagcgcaatccctctacgcgcaagattgat
tgtccctttcgtgccaaagctgtttgcgaagtccagctcgggaaccaatggcgctttgct
attcaagagggacgtcacaaccatgaaccgcgagttcctgctggtactcctggccaagag
aacgcgccactcgctacatctatccgatcattcacaaacaagatcgaccgtttgagccac
gatatgaatcagggtctaatgcgcattgaacagcgcctcgataatatcgaaaagcgaatg
gagaacctggaagcgagagctggtggttacgaaccgcggttccaggctattgagcaaagg
ctccaaggaatggaaggccctcgcatggatggtatgggtatggacgatgtggaacagcgc
cttctggcctcgacagtcatgtag
>Fp39
atgccgaatacaccacctccagcgctgttacccccaccagaagggatattcaggaccttc
gatgatttgatggcatccgtacagcgcgtagcaaaagatcagggctatggtattgtcaag
ctgcgcgcttcaaactaccgcgacggaaagcccacccgctacgaccttgtttgcgatcgc
ggtggtgttaagtataacagcactgcgaagaagcgcaatccctctacgcgcaagattgat
tgtccctttcgtgccaaagctgtttgcgaagtccagctcgggaaccaatggcgctttgct
attcaagagggacgtcacaaccatgaaccgcgagttcctgctggtactcctggccaagag
aacgcgccactcgctacatctatccgatcattcacaaacaagatcgaccgtttgagccac
gatatgaatcagggtctaatgcgcattgaacagcgcctcgataatatcgaaaagcgaatg
gagaacctggaagcgagagctggtggttacgaaccgcggttccaggcgattgagcaaagg
ctccaaggaatggaaggccctcgcatggatggtatgggtatggacgatgtggaacagcgc
cttctggcctcgacagtcatgtag
>Fp42
atgccgaatacaccacctccagcgctgttacccccaccagaagggatattcaggaccttc
gatgatttgatggcatccgtacagcgcgtagcaaaagatcagggctatggtattgtcaag
ctgcgcgcttcaaactaccgcgacggaaagcccacccgctacgaccttgtttgcgatcgc
ggtggtgttaagtataacagcactgcgaagaagcgcaatccctctacgcgcaagattgat
tgtccctttcgtgccaaagctgtttgcgaagtccagctcgggaaccaatggcgctttgct
attcaagagggacgtcacaaccatgaaccgcgagttcctgctggtactcctggccaagag
aacgcgccactcgctacatctatccgatcattcacaaacaagatcgaccgtttgagccac
gatatgaatcagggtctaatgcgcattgaacagcgcctcgataatatcgaaaagcgaatg
gagaacctggaagcgagagctggtggttacgaaccgcggttccaggcgattgagcaaagg
ctccaaggaatggaaggccctcgcatggatggtatgggtatggacgatgtggaacagcgc
cttctggcctcgacagtcatgtag
>Fp44
atgccgaatacaccacctccagcgctgttacccccaccagaagggatattcaggaccttc
gatgatttgatggcatccgtacagcgcgtagcaaaagatcagggctatggtattgtcaag
ctgcgcgcttcaaactaccgcgacggaaagcccacccgctacgaccttgtttgcgatcgc
ggtggtgttaagtataacagcactgcgaagaagcgcaatccctctacgcgcaagattgat
tgtccctttcgtgccaaagctgtttgcgaagtccagctcgggaaccaatggcgctttgct
attcaagagggacgtcacaaccatgaaccgcgagttcctgctggtactcctggccaagag
aacgcgccactcgctacatctatccgatcattcacaaacaagatcgaccgtttgagccac
gatatgaatcagggtctaatgcgcattgaacagcgcctcgataatatcgaaaagcgaatg
gagaacctggaagcgagagctggtggttacgaaccgcggttccaggctattgagcaaagg
ctccaaggaatggaaggccctcgcatggatggtatgggtatggacgatgtggaacagcgc
cttctggcctcgacagtcatgtag
>Fp49
atgccgaatacaccacctccagcgctgttacccccaccagaagggatattcaggaccttc
gatgatttgatggcatccgtacagcgcgtagcaaaagatcagggctatggtattgtcaag
ctgcgcgcttcaaactaccgcgacggaaagcccacccgctacgaccttgtttgcgatcgc
ggtggtgttaagtataacagcactgcgaagaagcgcaatccctctacgcgcaagattgat
tgtccctttcgtgccaaagctgtttgcgaagtccagctcgggaaccaatggcgctttgct
attcaagagggacgtcacaaccatgaaccgcgagttcctgctggtactcctggccaagag
aacgcgccactcgctacatctatccgatcattcacaaacaagatcgaccgtttgagccac
gatatgaatcagggtctaatgcgcattgaacagcgcctcgataatatcgaaaagcgaatg
gagaacctggaagcgagagctggtggttacgaaccgcggttccaggcgattgagcaaagg
ctccaaggaatggaaggccctcgcatggatggtatgggtatggacgatgtggaacagcgc
cttctggcctcgacagtcatgtag
>Fp50
atgccgaatacaccacctccagcgctgttacccccaccagaagggatattcaggaccttc
gatgatttgatggcatccgtacagcgcgtagcaaaagatcagggctatggtattgtcaag
ctgcgcgcttcaaactaccgcgacggaaagcccacccgctacgaccttgtttgcgatcgc
ggtggtgttaagtataacagcactgcgaagaagcgcaatccctctacgcgcaagattgat
tgtccctttcgtgccaaagctgtttgcgaagtccagctcgggaaccaatggcgctttgct
attcaagagggacgtcacaaccatgaaccgcgagttcctgctggtactcctggccaagag
aacgcgccactcgctacatctatccgatcattcacaaacaagatcgaccgtttgagccac
gatatgaatcagggtctaatgcgcattgaacagcgcctcgataatatcgaaaagcgaatg
gagaacctggaagcgagagctggtggttacgaaccgcggttccaggcgattgagcaaagg
ctccaaggaatggaaggccctcgcatggatggtatgggtatggacgatgtggaacagcgc
cttctggcctcgacagtcatgtag
>Fp51
atgccgaatacaccacctccagcgctgttacccccaccagaagggatattcaggaccttc
gatgatttgatggcatccgtacagcgcgtagcaaaagatcagggctatggtattgtcaag
ctgcgcgcttcaaactaccgcgacggaaagcccacccgctacgaccttgtttgcgatcgc
ggtggtgttaagtataacagcactgcgaagaagcgcaatccctctacgcgcaagattgat
tgtccctttcgtgccaaagctgtttgcgaagtccagctcgggaaccaatggcgctttgct
attcaagagggacgtcacaaccatgaaccgcgagttcctgctggtactcctggccaagag
aacgcgccactcgctacatctatccgatcattcacaaacaagatcgaccgtttgagccac
gatatgaatcagggtctaatgcgcattgaacagcgcctcgataatatcgaaaagcgaatg
gagaacctggaagcgagagctggtggttacgaaccgcggttccaggcgattgagcaaagg
ctccaaggaatggaaggccctcgcatggatggtatgggtatggacgatgtggaacagcgc
cttctggcctcgacagtcatgtag
>Fp59
atgccgaatacaccacctccagcgctgttacccccaccagaagggatattcaggaccttc
gatgatttgatggcatccgtacagcgcgtagcaaaagatcagggctatggtattgtcaag
ctgcgcgcttcaaactaccgcgacggaaagcccacccgctacgaccttgtttgcgatcgc
ggtggtgttaagtataacagcactgcgaagaagcgcaatccctctacgcgcaagattgat
tgtccctttcgtgccaaagctgtttgcgaagtccagctcgggaaccaatggcgctttgct
attcaagagggacgtcacaaccatgaaccgcgagttcctgctggtactcctggccaagag
aacgcgccactcgctacatctatccgatcattcacaaacaagatcgaccgtttgagccac
gatatgaatcagggtctaatgcgcattgaacagcgcctcgataatatcgaaaagcgaatg
gagaacctggaagcgagagctggtggttacgaaccgcggttccaggcgattgagcaaagg
ctccaaggaatggaaggccctcgcatggatggtatgggtatggacgatgtggaacagcgc
cttctggcctcgacagtcatgtag
>Fp63
atgccgaatacaccacctccagcgctgttacccccaccagaagggatattcaggaccttc
gatgatttgatggcatccgtacagcgcgtagcaaaagatcagggctatggtattgtcaag
ctgcgcgcttcaaactaccgcgacggaaagcccacccgctacgaccttgtttgcgatcgc
ggtggtgttaagtataacagcactgcgaagaagcgcaatccctctacgcgcaagattgat
tgtccctttcgtgccaaagctgtttgcgaagtccagctcgggaaccaatggcgctttgct
attcaagagggacgtcacaaccatgaaccgcgagttcctgctggtactcctggccaagag
aacgcgccactcgctacatctatccgatcattcacaaacaagatcgaccgtttgagccac
gatatgaatcagggtctaatgcgcattgaacagcgcctcgataatatcgaaaagcgaatg
gagaacctggaagcgagagctggtggttacgaaccgcggttccaggctattgagcaaagg
ctccaaggaatggaaggccctcgcatggatggtatgggtatggacgatgtggaacagcgc
cttctggcctcgacagtcatgtag
>Fp65
atgccgaatacaccacctccagcgctgttacccccaccagaagggatattcaggaccttc
gatgatttgatggcatccgtacagcgcgtagcaaaagatcagggctatggtattgtcaag
ctgcgcgcttcaaactaccgcgacggaaagcccacccgctacgaccttgtttgcgatcgc
ggtggtgttaagtataacagcactgcgaagaagcgcaatccctctacgcgcaagattgat
tgtccctttcgtgccaaagctgtttgcgaagtccagctcgggaaccaatggcgctttgct
attcaagagggacgtcacaaccatgaaccgcgagttcctgctggtactcctggccaagag
aacgcgccactcgctacatctatccgatcattcacaaacaagatcgaccgtttgagccac
gatatgaatcagggtctaatgcgcattgaacagcgcctcgataatatcgaaaagcgaatg
gagaacctggaagcgagagctggtggttacgaaccgcggttccaggctattgagcaaagg
ctccaaggaatggaaggccctcgcatggatggtatgggtatggacgatgtggaacagcgc
cttctggcctcgacagtcatgtag
>Fp66
atgccgaatacaccacctccagcgctgttacccccaccagaagggatattcaggaccttc
gatgatttgatggcatccgtacagcgcgtagcaaaagatcagggctatggtattgtcaag
ctgcgcgcttcaaactaccgcgacggaaagcccacccgctacgaccttgtttgcgatcgc
ggtggtgttaagtataacagcactgcgaagaagcgcaatccctctacgcgcaagattgat
tgtccctttcgtgccaaagctgtttgcgaagtccagctcgggaaccaatggcgctttgct
attcaagagggacgtcacaaccatgaaccgcgagttcctgctggtactcctggccaagag
aacgcgccactcgctacatctatccgatcattcacaaacaagatcgaccgtttgagccac
gatatgaatcagggtctaatgcgcattgaacagcgcctcgataatatcgaaaagcgaatg
gagaacctggaagcgagagctggtggttacgaaccgcggttccaggctattgagcaaagg
ctccaaggaatggaaggccctcgcatggatggtatgggtatggacgatgtggaacagcgc
cttctggcctcgacagtcatgtag
>Fp72
atgccgaatacaccacctccagcgctgttacccccaccagaagggatattcaggaccttc
gatgatttgatggcatccgtacagcgcgtagcaaaagatcagggctatggtattgtcaag
ctgcgcgcttcaaactaccgcgacggaaagcccacccgctacgaccttgtttgcgatcgc
ggtggtgttaagtataacagcactgcgaagaagcgcaatccctctacgcgcaagattgat
tgtccctttcgtgccaaagctgtttgcgaagtccagctcgggaaccaatggcgctttgct
attcaagagggacgtcacaaccatgaaccgcgagttcctgctggtactcctggccaagag
aacgcgccactcgctacatctatccgatcattcacaaacaagatcgaccgtttgagccac
gatatgaatcagggtctaatgcgcattgaacagcgcctcgataatatcgaaaagcgaatg
gagaacctggaagcgagagctggtggttacgaaccgcggttccaggctattgagcaaagg
ctccaaggaatggaaggccctcgcatggatggtatgggtatggacgatgtggaacagcgc
cttctggcctcgacagtcatgtag
>Fp73
atgccgaatacaccacctccagcgctgttacccccaccagaagggatattcaggaccttc
gatgatttgatggcatccgtacagcgcgtagcaaaagatcagggctatggtattgtcaag
ctgcgcgcttcaaactaccgcgacggaaagcccacccgctacgaccttgtttgcgatcgc
ggtggtgttaagtataacagcactgcgaagaagcgcaatccctctacgcgcaagattgat
tgtccctttcgtgccaaagctgtttgcgaagtccagctcgggaaccaatggcgctttgct
attcaagagggacgtcacaaccatgaaccgcgagttcctgctggtactcctggccaagag
aacgcgccactcgctacatctatccgatcattcacaaacaagatcgaccgtttgagccac
gatatgaatcagggtctaatgcgcattgaacagcgcctcgataatatcgaaaagcgaatg
gagaacctggaagcgagagctggtggttacgaaccgcggttccaggctattgagcaaagg
ctccaaggaatggaaggccctcgcatggatggtatgggtatggacgatgtggaacagcgc
cttctggcctcgacagtcatgtag
>Fp76
atgccgaatacaccacctccagcgctgttacccccaccagaagggatattcaggaccttc
gatgatttgatggcatccgtacagcgcgtagcaaaagatcagggctatggtattgtcaag
ctgcgcgcttcaaactaccgcgacggaaagcccacccgctacgaccttgtttgcgatcgc
ggtggtgttaagtataacagcactgcgaagaagcgcaatccctctacgcgcaagattgat
tgtccctttcgtgccaaagctgtttgcgaagtccagctcgggaaccaatggcgctttgct
attcaagagggacgtcacaaccatgaaccgcgagttcctgctggtactcctggccaagag
aacgcgccactcgctacatctatccgatcattcacaaacaagatcgaccgtttgagccac
gatatgaatcagggtctaatgcgcattgaacagcgcctcgataatatcgaaaagcgaatg
gagaacctggaagcgagagctggtggttacgaaccgcggttccaggctattgagcaaagg
ctccaaggaatggaaggccctcgcatggatggtatgggtatggacgatgtggaacagcgc
cttctggcctcgacagtcatgtag
>Fp78
atgccgaatacaccacctccagcgctgttacccccaccagaagggatattcaggaccttc
gatgatttgatggcatccgtacagcgcgtagcaaaagatcagggctatggtattgtcaag
ctgcgcgcttcaaactaccgcgacggaaagcccacccgctacgaccttgtttgcgatcgc
ggtggtgttaagtataacagcactgcgaagaagcgcaatccctctacgcgcaagattgat
tgtccctttcgtgccaaagctgtttgcgaagtccagctcgggaaccaatggcgctttgct
attcaagagggacgtcacaaccatgaaccgcgagttcctgctggtactcctggccaagag
aacgcgccactcgctacatctatccgatcattcacaaacaagatcgaccgtttgagccac
gatatgaatcagggtctaatgcgcattgaacagcgcctcgataatatcgaaaagcgaatg
gagaacctggaagcgagagctggtggttacgaaccgcggttccaggcgattgagcaaagg
ctccaaggaatggaaggccctcgcatggatggtatgggtatggacgatgtggaacagcgc
cttctggcctcgacagtcatgtag
>Fp81
atgccgaatacaccacctccagcgctgttacccccaccagaagggatattcaggaccttc
gatgatttgatggcatccgtacagcgcgtagcaaaagatcagggctatggtattgtcaag
ctgcgcgcttcaaactaccgcgacggaaagcccacccgctacgaccttgtttgcgatcgc
ggtggtgttaagtataacagcactgcgaagaagcgcaatccctctacgcgcaagattgat
tgtccctttcgtgccaaagctgtttgcgaagtccagctcgggaaccaatggcgctttgct
attcaagagggacgtcacaaccatgaaccgcgagttcctgctggtactcctggccaagag
aacgcgccactcgctacatctatccgatcattcacaaacaagatcgaccgtttgagccac
gatatgaatcagggtctaatgcgcattgaacagcgcctcgataatatcgaaaagcgaatg
gagaacctggaagcgagagctggtggttacgaaccgcggttccaggctattgagcaaagg
ctccaaggaatggaaggccctcgcatggatggtatgggtatggacgatgtggaacagcgc
cttctggcctcgacagtcatgtag
>Fp84
atgccgaatacaccacctccagcgctgttacccccaccagaagggatattcaggaccttc
gatgatttgatggcatccgtacagcgcgtagcaaaagatcagggctatggtattgtcaag
ctgcgcgcttcaaactaccgcgacggaaagcccacccgctacgaccttgtttgcgatcgc
ggtggtgttaagtataacagcactgcgaagaagcgcaatccctctacgcgcaagattgat
tgtccctttcgtgccaaagctgtttgcgaagtccagctcgggaaccaatggcgctttgct
attcaagagggacgtcacaaccatgaaccgcgagttcctgctggtactcctggccaagag
aacgcgccactcgctacatctatccgatcattcacaaacaagatcgaccgtttgagccac
gatatgaatcagggtctaatgcgcattgaacagcgcctcgataatatcgaaaagcgaatg
gagaacctggaagcgagagctggtggttacgaaccgcggttccaggcgattgagcaaagg
ctccaaggaatggaaggccctcgcatggatggtatgggtatggacgatgtggaacagcgc
cttctggcctcgacagtcatgtag
>Fp86
atgccgaatacaccacctccagcgctgttacccccaccagaagggatattcaggaccttc
gatgatttgatggcatccgtacagcgcgtagcaaaagatcagggctatggtattgtcaag
ctgcgcgcttcaaactaccgcgacggaaagcccacccgctacgaccttgtttgcgatcgc
ggtggtgttaagtataacagcactgcgaagaagcgcaatccctctacgcgcaagattgat
tgtccctttcgtgccaaagctgtttgcgaagtccagctcgggaaccaatggcgctttgct
attcaagagggacgtcacaaccatgaaccgcgagttcctgctggtactcctggccaagag
aacgcgccactcgctacatctatccgatcattcacaaacaagatcgaccgtttgagccac
gatatgaatcagggtctaatgcgcattgaacagcgcctcgataatatcgaaaagcgaatg
gagaacctggaagcgagagctggtggttacgaaccgcggttccaggcgattgagcaaagg
ctccaaggaatggaaggccctcgcatggatggtatgggtatggacgatgtggaacagcgc
cttctggcctcgacagtcatgtag
>Fvenenatum.busco
atgccgaatacaccacctccagcgctattacccccgccagaagggatattcaggaccttc
gatgatttgatggcgtccgtacagcgcgtagctaaggaccagggctatggtattgtcaag
ctgcgcgcttcaaactaccgtgacggaaagcccacccgctacgaccttgtttgcgatcgc
ggtggtgttaagtataacagcactgcaaagaagcgcaatccctctacgcgcaagattgat
tgtccctttcgcgccaaagctgtttgcgaagtccagctcgggaaccaatggcgctttgct
attcaagagggacgtcacaaccatgaaccgcgagttcctgctggtacgcctggccaagag
aacgcgccgctcgctacatctatccgatcattcacaaacaagatcgatcgtctaagccac
gacatgaatcagggtctaatgcgcatcgaacagcgcctcgacaacatcgaaaagcggatg
gagaacctggaagcgagagctggtggttacgaaccgcggttccaggcgattgagcaaagg
ctccaaggaatggaaggccctcgcatggacggtatgggtatggacgatgtggaacagcgc
cttctggcctcgacagtcatgtag
