# Supplementary material for: Apicidin biosynthesis is linked to accessory chromosomes in Fusarium poae isolates
Source: BMC Genomics. 2021 Aug 4;22:591. doi: 10.1186/s12864-021-07617-y (PMC8340494; doi:10.1186/s12864-021-07617-y)
Supplement: Supplementary file 17 — Additional file 17. Compressed folder containing alignments for each of the 4141 orthologs used in BUSCO analysis. [file 12864_2021_7617_MOESM17_ESM.zip › Fven2_nt_MAFFT/42466at5125_nt.mafft.fasta]

>Fp105
atggatcaccgtccacaagcttggggccgtcccagagacgatgtttacggcgcctacgat
gcctcattcatgagtgacaatggccccaagcaaaacacacagcagcccatcgttactggt
acctctgtcatcgcagtcaagttcaaggatggtgttgtcattgctgctgataacctggct
tcatatggctctctcgctcgtttcacagatgtcaagcgactccgtccctttgccaactca
tcggttgtaggctttagcggcgacatctctgacatgcagtatctcgaccgccacctcatt
gagctttctctcgatgaggcctacacatcccccgatgccccgcgtctcaacgccgcaaac
ctccatcgctatctcgcaaagcttctctaccgccgccgttccaaattcgaccccctgtgg
aaccatctccttgttgctggtctcgacgatgacgacaagcctttcctcgctgccgccgac
ctcctcggcagcacctacagtgcacccagtctggccaccggtttcggttccatgctggcc
caacctatcatgcgtcgccatgttcccgatgaggaggcctcgcagaaccttgacaaggag
ggtgctatcgacattatcaaggagtgtatgaaggtcctgtactaccgtgacgctcgcagt
ctggattcctactcaatggctgtcgttaccaaggagggtgtggaaatcaacgacggtctg
cagttggaggctcaaagctgggctttcgcagagaggatccggggatacggcacccaaact
gtctaa
>Fp108
atggatcaccgtccacaagcttggggccgtcccagagacgatgtttacggcgcctacgat
gcctcattcatgagtgacaatggccccaagcaaaacacacagcagcccatcgttactggt
acctctgtcatcgcagtcaagttcaaggatggtgttgtcattgctgctgataacctggct
tcatatggctctctcgctcgtttcacagatgtcaagcgactccgtccctttgccaactca
tcggttgtaggctttagcggcgacatctctgacatgcagtatctcgaccgccacctcatt
gagctttctctcgatgaggcctacacatcccccgatgccccgcgtctcaacgccgcaaac
ctccatcgctatctcgcaaagcttctctaccgccgccgttccaaattcgaccccctgtgg
aaccatctccttgttgctggtctcgacgatgacgacaagcctttcctcgctgccgccgac
ctcctcggcagcacctacagtgcacccagtctggccaccggtttcggttccatgctggcc
caacctatcatgcgtcgccatgttcccgatgaggaggcctcgcagaaccttgacaaggag
ggtgctatcgacattatcaaggagtgtatgaaggtcctgtactaccgtgacgctcgcagt
ctggattcctactcaatggctgtcgttaccaaggagggtgtggaaatcaacgacggtctg
cagttggaggctcaaagctgggctttcgcagagaggatccggggatacggcacccaaact
gtctaa
>Fp118
atggatcaccgtccacaagcttggggccgtcccagagacgatgtttacggcgcctacgat
gcctcattcatgagtgacaatggccccaagcaaaacacacagcagcccatcgttactggt
acctctgtcatcgcagtcaagttcaaggatggtgttgtcattgctgctgataacctggct
tcatatggctctctcgctcgtttcacagatgtcaagcgactccgtccctttgccaactca
tcggttgtaggctttagcggcgacatctctgacatgcagtatctcgaccgccacctcatt
gagctttctctcgatgaggcctacacatcccccgatgccccgcgtctcaacgccgcaaac
ctccatcgctatctcgcaaagcttctctaccgccgccgttccaaattcgaccccctgtgg
aaccatctccttgttgctggtctcgacgatgacgacaagcctttcctcgctgccgccgac
ctcctcggcagcacctacagtgcacccagtctggccaccggtttcggttccatgctggcc
caacctatcatgcgtcgccatgttcccgatgaggaggcctcgcagaaccttgacaaggag
ggtgctatcgacattatcaaggagtgtatgaaggtcctgtactaccgtgacgctcgcagt
ctggattcctactcaatggctgtcgttaccaaggagggtgtggaaatcaacgacggtctg
cagttggaggctcaaagctgggctttcgcagagaggatccggggatacggcacccaaact
gtctaa
>Fp122
atggatcaccgtccacaagcttggggccgtcccagagacgatgtttacggcgcctacgat
gcctcattcatgagtgacaatggccccaagcaaaacacacagcagcccatcgttactggt
acctctgtcatcgcagtcaagttcaaggatggtgttgtcattgctgctgataacctggct
tcatatggctctctcgctcgtttcacagatgtcaagcgactccgtccctttgccaactca
tcggttgtaggctttagcggcgacatctctgacatgcagtatctcgaccgccacctcatt
gagctttctctcgatgaggcctacacatcccccgatgccccgcgtctcaacgccgcaaac
ctccatcgctatctcgcaaagcttctctaccgccgccgttccaaattcgaccccctgtgg
aaccatctccttgttgctggtctcgacgatgacgacaagcctttcctcgctgccgccgac
ctcctcggcagcacctacagtgcacccagtctggccaccggtttcggttccatgctggcc
caacctatcatgcgtcgccatgttcccgatgaggaggcctcgcagaaccttgacaaggag
ggtgctatcgacattatcaaggagtgtatgaaggtcctgtactaccgtgacgctcgcagt
ctggattcctactcaatggctgtcgttaccaaggagggtgtggaaatcaacgacggtctg
cagttggaggctcaaagctgggctttcgcagagaggatccggggatacggcacccaaact
gtctaa
>Fp125
atggatcaccgtccacaagcttggggccgtcccagagacgatgtttacggcgcctacgat
gcctcattcatgagtgacaatggccccaagcaaaacacacagcagcccatcgttactggt
acctctgtcatcgcagtcaagttcaaggatggtgttgtcattgctgctgataacctggct
tcatatggctctctcgctcgtttcacagatgtcaagcgactccgtccctttgccaactca
tcggttgtaggctttagcggcgacatctctgacatgcagtatctcgaccgccacctcatt
gagctttctctcgatgaggcctacacatcccccgatgccccgcgtctcaacgccgcaaac
ctccatcgctatctcgcaaagcttctctaccgccgccgttccaaattcgaccccctgtgg
aaccatctccttgttgctggtctcgacgatgacgacaagcctttcctcgctgccgccgac
ctcctcggcagcacctacagtgcacccagtctggccaccggtttcggttccatgctggcc
caacctatcatgcgtcgccatgttcccgatgaggaggcctcgcagaaccttgacaaggag
ggtgctatcgacattatcaaggagtgtatgaaggtcctgtactaccgtgacgctcgcagt
ctggattcctactcaatggctgtcgttaccaaggagggtgtggaaatcaacgacggtctg
cagttggaggctcaaagctgggctttcgcagagaggatccggggatacggcacccaaact
gtctaa
>Fp13r
atggatcaccgtccacaagcttggggccgtcccagagacgatgtttacggcgcctacgat
gcctcattcatgagtgacaatggccccaagcaaaacacacagcagcccatcgttactggt
acctctgtcatcgcagtcaagttcaaggatggtgttgtcattgctgctgataacctggct
tcatatggctctctcgctcgtttcacagatgtcaagcgactccgtccctttgccaactca
tcggttgtaggctttagcggcgacatctctgacatgcagtatctcgaccgccacctcatt
gagctttctctcgatgaggcctacacatcccccgatgccccgcgtctcaacgccgcaaac
ctccatcgctatctcgcaaagcttctctaccgccgccgttccaaattcgaccccctgtgg
aaccatctccttgttgctggtctcgacgatgacgacaagcctttcctcgctgccgccgac
ctcctcggcagcacctacagtgcacccagtctggccaccggtttcggttccatgctggcc
caacctatcatgcgtcgccatgttcccgatgaggaggcctcgcagaaccttgacaaggag
ggtgctatcgacattatcaaggagtgtatgaaggtcctgtactaccgtgacgctcgcagt
ctggattcctactcaatggctgtcgttaccaaggagggtgtggaaatcaacgacggtctg
cagttggaggctcaaagctgggctttcgcagagaggatccggggatacggcacccaaact
gtctaa
>Fp144
atggatcaccgtccacaagcttggggccgtcccagagacgatgtttacggcgcctacgat
gcctcattcatgagtgacaatggccccaagcaaaacacacagcagcccatcgttactggt
acctctgtcatcgcagtcaagttcaaggatggtgttgtcattgctgctgataacctggct
tcatatggctctctcgctcgtttcacagatgtcaagcgactccgtccctttgccaactca
tcggttgtaggctttagcggcgacatctctgacatgcagtatctcgaccgccacctcatt
gagctttctctcgatgaggcctacacatcccccgatgccccgcgtctcaacgccgcaaac
ctccatcgctatctcgcaaagcttctctaccgccgccgttccaaattcgaccccctgtgg
aaccatctccttgttgctggtctcgacgatgacgacaagcctttcctcgctgccgccgac
ctcctcggcagcacctacagtgcacccagtctggccaccggtttcggttccatgctggcc
caacctatcatgcgtcgccatgttcccgatgaggaggcctcgcagaaccttgacaaggag
ggtgctatcgacattatcaaggagtgtatgaaggtcctgtactaccgtgacgctcgcagt
ctggattcctactcaatggctgtcgttaccaaggagggtgtggaaatcaacgacggtctg
cagttggaggctcaaagctgggctttcgcagagaggatccggggatacggcacccaaact
gtctaa
>Fp146
atggatcaccgtccacaagcttggggccgtcccagagacgatgtttacggcgcctacgat
gcctcattcatgagtgacaatggccccaagcaaaacacacagcagcccatcgttactggt
acctctgtcatcgcagtcaagttcaaggatggtgttgtcattgctgctgataacctggct
tcatatggctctctcgctcgtttcacagatgtcaagcgactccgtccctttgccaactca
tcggttgtaggctttagcggcgacatctctgacatgcagtatctcgaccgccacctcatt
gagctttctctcgatgaggcctacacatcccccgatgccccgcgtctcaacgccgcaaac
ctccatcgctatctcgcaaagcttctctaccgccgccgttccaaattcgaccccctgtgg
aaccatctccttgttgctggtctcgacgatgacgacaagcctttcctcgctgccgccgac
ctcctcggcagcacctacagtgcacccagtctggccaccggtttcggttccatgctggcc
caacctatcatgcgtcgccatgttcccgatgaggaggcctcgcagaaccttgacaaggag
ggtgctatcgacattatcaaggagtgtatgaaggtcctgtactaccgtgacgctcgcagt
ctggattcctactcaatggctgtcgttaccaaggagggtgtggaaatcaacgacggtctg
cagttggaggctcaaagctgggctttcgcagagaggatccggggatacggcacccaaact
gtctaa
>Fp155
atggatcaccgtccacaagcttggggccgtcccagagacgatgtttacggcgcctacgat
gcctcattcatgagtgacaatggccccaagcaaaacacacagcagcccatcgttactggt
acctctgtcatcgcagtcaagttcaaggatggtgttgtcattgctgctgataacctggct
tcatatggctctctcgctcgtttcacagatgtcaagcgactccgtccctttgccaactca
tcggttgtaggctttagcggcgacatctctgacatgcagtatctcgaccgccacctcatt
gagctttctctcgatgaggcctacacatcccccgatgccccgcgtctcaacgccgcaaac
ctccatcgctatctcgcaaagcttctctaccgccgccgttccaaattcgaccccctgtgg
aaccatctccttgttgctggtctcgacgatgacgacaagcctttcctcgctgccgccgac
ctcctcggcagcacctacagtgcacccagtctggccaccggtttcggttccatgctggcc
caacctatcatgcgtcgccatgttcccgatgaggaggcctcgcagaaccttgacaaggag
ggtgctatcgacattatcaaggagtgtatgaaggtcctgtactaccgtgacgctcgcagt
ctggattcctactcaatggctgtcgttaccaaggagggtgtggaaatcaacgacggtctg
cagttggaggctcaaagctgggctttcgcagagaggatccggggatacggcacccaaact
gtctaa
>Fp157
atggatcaccgtccacaagcttggggccgtcccagagacgatgtttacggcgcctacgat
gcctcattcatgagtgacaatggccccaagcaaaacacacagcagcccatcgttactggt
acctctgtcatcgcagtcaagttcaaggatggtgttgtcattgctgctgataacctggct
tcatatggctctctcgctcgtttcacagatgtcaagcgactccgtccctttgccaactca
tcggttgtaggctttagcggcgacatctctgacatgcagtatctcgaccgccacctcatt
gagctttctctcgatgaggcctacacatcccccgatgccccgcgtctcaacgccgcaaac
ctccatcgctatctcgcaaagcttctctaccgccgccgttccaaattcgaccccctgtgg
aaccatctccttgttgctggtctcgacgatgacgacaagcctttcctcgctgccgccgac
ctcctcggcagcacctacagtgcacccagtctggccaccggtttcggttccatgctggcc
caacctatcatgcgtcgccatgttcccgatgaggaggcctcgcagaaccttgacaaggag
ggtgctatcgacattatcaaggagtgtatgaaggtcctgtactaccgtgacgctcgcagt
ctggattcctactcaatggctgtcgttaccaaggagggtgtggaaatcaacgacggtctg
cagttggaggctcaaagctgggctttcgcagagaggatccggggatacggcacccaaact
gtctaa
>Fp16r
atggatcaccgtccacaagcttggggccgtcccagagacgatgtttacggcgcctacgat
gcctcattcatgagtgacaatggccccaagcaaaacacacagcagcccatcgttactggt
acctctgtcatcgcagtcaagttcaaggatggtgttgtcattgctgctgataacctggct
tcatatggctctctcgctcgtttcacagatgtcaagcgactccgtccctttgccaactca
tcggttgtaggctttagcggcgacatctctgacatgcagtatctcgaccgccacctcatt
gagctttctctcgatgaggcctacacatcccccgatgccccgcgtctcaacgccgcaaac
ctccatcgctatctcgcaaagcttctctaccgccgccgttccaaattcgaccccctgtgg
aaccatctccttgttgctggtctcgacgatgacgacaagcctttcctcgctgccgccgac
ctcctcggcagcacctacagtgcacccagtctggccaccggtttcggttccatgctggcc
caacctatcatgcgtcgccatgttcccgatgaggaggcctcgcagaaccttgacaaggag
ggtgctatcgacattatcaaggagtgtatgaaggtcctgtactaccgtgacgctcgcagt
ctggattcctactcaatggctgtcgttaccaaggagggtgtggaaatcaacgacggtctg
cagttggaggctcaaagctgggctttcgcagagaggatccggggatacggcacccaaact
gtctaa
>Fp1r
atggatcaccgtccacaagcttggggccgtcccagagacgatgtttacggcgcctacgat
gcctcattcatgagtgacaatggccccaagcaaaacacacagcagcccatcgttactggt
acctctgtcatcgcagtcaagttcaaggatggtgttgtcattgctgctgataacctggct
tcatatggctctctcgctcgtttcacagatgtcaagcgactccgtccctttgccaactca
tcggttgtaggctttagcggcgacatctctgacatgcagtatctcgaccgccacctcatt
gagctttctctcgatgaggcctacacatcccccgatgccccgcgtctcaacgccgcaaac
ctccatcgctatctcgcaaagcttctctaccgccgccgttccaaattcgaccccctgtgg
aaccatctccttgttgctggtctcgacgatgacgacaagcctttcctcgctgccgccgac
ctcctcggcagcacctacagtgcacccagtctggccaccggtttcggttccatgctggcc
caacctatcatgcgtcgccatgttcccgatgaggaggcctcgcagaaccttgacaaggag
ggtgctatcgacattatcaaggagtgtatgaaggtcctgtactaccgtgacgctcgcagt
ctggattcctactcaatggctgtcgttaccaaggagggtgtggaaatcaacgacggtctg
cagttggaggctcaaagctgggctttcgcagagaggatccggggatacggcacccaaact
gtctaa
>Fp21r
atggatcaccgtccacaagcttggggccgtcccagagacgatgtttacggcgcctacgat
gcctcattcatgagtgacaatggccccaagcaaaacacacagcagcccatcgttactggt
acctctgtcatcgcagtcaagttcaaggatggtgttgtcattgctgctgataacctggct
tcatatggctctctcgctcgtttcacagatgtcaagcgactccgtccctttgccaactca
tcggttgtaggctttagcggcgacatctctgacatgcagtatctcgaccgccacctcatt
gagctttctctcgatgaggcctacacatcccccgatgccccgcgtctcaacgccgcaaac
ctccatcgctatctcgcaaagcttctctaccgccgccgttccaaattcgaccccctgtgg
aaccatctccttgttgctggtctcgacgatgacgacaagcctttcctcgctgccgccgac
ctcctcggcagcacctacagtgcacccagtctggccaccggtttcggttccatgctggcc
caacctatcatgcgtcgccatgttcccgatgaggaggcctcgcagaaccttgacaaggag
ggtgctatcgacattatcaaggagtgtatgaaggtcctgtactaccgtgacgctcgcagt
ctggattcctactcaatggctgtcgttaccaaggagggtgtggaaatcaacgacggtctg
cagttggaggctcaaagctgggctttcgcagagaggatccggggatacggcacccaaact
gtctaa
>Fp24r
atggatcaccgtccacaagcttggggccgtcccagagacgatgtttacggcgcctacgat
gcctcattcatgagtgacaatggccccaagcaaaacacacagcagcccatcgttactggt
acctctgtcatcgcagtcaagttcaaggatggtgttgtcattgctgctgataacctggct
tcatatggctctctcgctcgtttcacagatgtcaagcgactccgtccctttgccaactca
tcggttgtaggctttagcggcgacatctctgacatgcagtatctcgaccgccacctcatt
gagctttctctcgatgaggcctacacatcccccgatgccccgcgtctcaacgccgcaaac
ctccatcgctatctcgcaaagcttctctaccgccgccgttccaaattcgaccccctgtgg
aaccatctccttgttgctggtctcgacgatgacgacaagcctttcctcgctgccgccgac
ctcctcggcagcacctacagtgcacccagtctggccaccggtttcggttccatgctggcc
caacctatcatgcgtcgccatgttcccgatgaggaggcctcgcagaaccttgacaaggag
ggtgctatcgacattatcaaggagtgtatgaaggtcctgtactaccgtgacgctcgcagt
ctggattcctactcaatggctgtcgttaccaaggagggtgtggaaatcaacgacggtctg
cagttggaggctcaaagctgggctttcgcagagaggatccggggatacggcacccaaact
gtctaa
>Fp2516
atggatcaccgtccacaagcttggggccgtcccagagacgatgtttacggcgcctacgat
gcctcattcatgagtgacaatggccccaagcaaaacacacagcagcccatcgttactggt
acctctgtcatcgcagtcaagttcaaggatggtgttgtcattgctgctgataacctggct
tcatatggctctctcgctcgtttcacagatgtcaagcgactccgtccctttgccaactca
tcggttgtaggctttagcggcgacatctctgacatgcagtatctcgaccgccacctcatt
gagctttctctcgatgaggcctacacatcccccgatgccccgcgtctcaacgccgcaaac
ctccatcgctatctcgcaaagcttctctaccgccgccgttccaaattcgaccccctgtgg
aaccatctccttgttgctggtctcgacgatgacgacaagcctttcctcgctgccgccgac
ctcctcggcagcacctacagtgcacccagtctggccaccggtttcggttccatgctggcc
caacctatcatgcgtcgccatgttcccgatgaggaggcctcgcagaaccttgacaaggag
ggtgctatcgacattatcaaggagtgtatgaaggtcctgtactaccgtgacgctcgcagt
ctggattcctactcaatggctgtcgttaccaaggagggtgtggaaatcaacgacggtctg
cagttggaggctcaaagctgggctttcgcagagaggatccggggatacggcacccaaact
gtctaa
>Fp26r
atggatcaccgtccacaagcttggggccgtcccagagacgatgtttacggcgcctacgat
gcctcattcatgagtgacaatggccccaagcaaaacacacagcagcccatcgttactggt
acctctgtcatcgcagtcaagttcaaggatggtgttgtcattgctgctgataacctggct
tcatatggctctctcgctcgtttcacagatgtcaagcgactccgtccctttgccaactca
tcggttgtaggctttagcggcgacatctctgacatgcagtatctcgaccgccacctcatt
gagctttctctcgatgaggcctacacatcccccgatgccccgcgtctcaacgccgcaaac
ctccatcgctatctcgcaaagcttctctaccgccgccgttccaaattcgaccccctgtgg
aaccatctccttgttgctggtctcgacgatgacgacaagcctttcctcgctgccgccgac
ctcctcggcagcacctacagtgcacccagtctggccaccggtttcggttccatgctggcc
caacctatcatgcgtcgccatgttcccgatgaggaggcctcgcagaaccttgacaaggag
ggtgctatcgacattatcaaggagtgtatgaaggtcctgtactaccgtgacgctcgcagt
ctggattcctactcaatggctgtcgttaccaaggagggtgtggaaatcaacgacggtctg
cagttggaggctcaaagctgggctttcgcagagaggatccggggatacggcacccaaact
gtctaa
>Fp33
atggatcaccgtccacaagcttggggccgtcccagagacgatgtttacggcgcctacgat
gcctcattcatgagtgacaatggccccaagcaaaacacacagcagcccatcgttactggt
acctctgtcatcgcagtcaagttcaaggatggtgttgtcattgctgctgataacctggct
tcatatggctctctcgctcgtttcacagatgtcaagcgactccgtccctttgccaactca
tcggttgtaggctttagcggcgacatctctgacatgcagtatctcgaccgccacctcatt
gagctttctctcgatgaggcctacacatcccccgatgccccgcgtctcaacgccgcaaac
ctccatcgctatctcgcaaagcttctctaccgccgccgttccaaattcgaccccctgtgg
aaccatctccttgttgctggtctcgacgatgacgacaagcctttcctcgctgccgccgac
ctcctcggcagcacctacagtgcacccagtctggccaccggtttcggttccatgctggcc
caacctatcatgcgtcgccatgttcccgatgaggaggcctcgcagaaccttgacaaggag
ggtgctatcgacattatcaaggagtgtatgaaggtcctgtactaccgtgacgctcgcagt
ctggattcctactcaatggctgtcgttaccaaggagggtgtggaaatcaacgacggtctg
cagttggaggctcaaagctgggctttcgcagagaggatccggggatacggcacccaaact
gtctaa
>Fp34
atggatcaccgtccacaagcttggggccgtcccagagacgatgtttacggcgcctacgat
gcctcattcatgagtgacaatggccccaagcaaaacacacagcagcccatcgttactggt
acctctgtcatcgcagtcaagttcaaggatggtgttgtcattgctgctgataacctggct
tcatatggctctctcgctcgtttcacagatgtcaagcgactccgtccctttgccaactca
tcggttgtaggctttagcggcgacatctctgacatgcagtatctcgaccgccacctcatt
gagctttctctcgatgaggcctacacatcccccgatgccccgcgtctcaacgccgcaaac
ctccatcgctatctcgcaaagcttctctaccgccgccgttccaaattcgaccccctgtgg
aaccatctccttgttgctggtctcgacgatgacgacaagcctttcctcgctgccgccgac
ctcctcggcagcacctacagtgcacccagtctggccaccggtttcggttccatgctggcc
caacctatcatgcgtcgccatgttcccgatgaggaggcctcgcagaaccttgacaaggag
ggtgctatcgacattatcaaggagtgtatgaaggtcctgtactaccgtgacgctcgcagt
ctggattcctactcaatggctgtcgttaccaaggagggtgtggaaatcaacgacggtctg
cagttggaggctcaaagctgggctttcgcagagaggatccggggatacggcacccaaact
gtctaa
>Fp35
atggatcaccgtccacaagcttggggccgtcccagagacgatgtttacggcgcctacgat
gcctcattcatgagtgacaatggccccaagcaaaacacacagcagcccatcgttactggt
acctctgtcatcgcagtcaagttcaaggatggtgttgtcattgctgctgataacctggct
tcatatggctctctcgctcgtttcacagatgtcaagcgactccgtccctttgccaactca
tcggttgtaggctttagcggcgacatctctgacatgcagtatctcgaccgccacctcatt
gagctttctctcgatgaggcctacacatcccccgatgccccgcgtctcaacgccgcaaac
ctccatcgctatctcgcaaagcttctctaccgccgccgttccaaattcgaccccctgtgg
aaccatctccttgttgctggtctcgacgatgacgacaagcctttcctcgctgccgccgac
ctcctcggcagcacctacagtgcacccagtctggccaccggtttcggttccatgctggcc
caacctatcatgcgtcgccatgttcccgatgaggaggcctcgcagaaccttgacaaggag
ggtgctatcgacattatcaaggagtgtatgaaggtcctgtactaccgtgacgctcgcagt
ctggattcctactcaatggctgtcgttaccaaggagggtgtggaaatcaacgacggtctg
cagttggaggctcaaagctgggctttcgcagagaggatccggggatacggcacccaaact
gtctaa
>Fp38
atggatcaccgtccacaagcttggggccgtcccagagacgatgtttacggcgcctacgat
gcctcattcatgagtgacaatggccccaagcaaaacacacagcagcccatcgttactggt
acctctgtcatcgcagtcaagttcaaggatggtgttgtcattgctgctgataacctggct
tcatatggctctctcgctcgtttcacagatgtcaagcgactccgtccctttgccaactca
tcggttgtaggctttagcggcgacatctctgacatgcagtatctcgaccgccacctcatt
gagctttctctcgatgaggcctacacatcccccgatgccccgcgtctcaacgccgcaaac
ctccatcgctatctcgcaaagcttctctaccgccgccgttccaaattcgaccccctgtgg
aaccatctccttgttgctggtctcgacgatgacgacaagcctttcctcgctgccgccgac
ctcctcggcagcacctacagtgcacccagtctggccaccggtttcggttccatgctggcc
caacctatcatgcgtcgccatgttcccgatgaggaggcctcgcagaaccttgacaaggag
ggtgctatcgacattatcaaggagtgtatgaaggtcctgtactaccgtgacgctcgcagt
ctggattcctactcaatggctgtcgttaccaaggagggtgtggaaatcaacgacggtctg
cagttggaggctcaaagctgggctttcgcagagaggatccggggatacggcacccaaact
gtctaa
>Fp39
atggatcaccgtccacaagcttggggccgtcccagagacgatgtttacggcgcctacgat
gcctcattcatgagtgacaatggccccaagcaaaacacacagcagcccatcgttactggt
acctctgtcatcgcagtcaagttcaaggatggtgttgtcattgctgctgataacctggct
tcatatggctctctcgctcgtttcacagatgtcaagcgactccgtccctttgccaactca
tcggttgtaggctttagcggcgacatctctgacatgcagtatctcgaccgccacctcatt
gagctttctctcgatgaggcctacacatcccccgatgccccgcgtctcaacgccgcaaac
ctccatcgctatctcgcaaagcttctctaccgccgccgttccaaattcgaccccctgtgg
aaccatctccttgttgctggtctcgacgatgacgacaagcctttcctcgctgccgccgac
ctcctcggcagcacctacagtgcacccagtctggccaccggtttcggttccatgctggcc
caacctatcatgcgtcgccatgttcccgatgaggaggcctcgcagaaccttgacaaggag
ggtgctatcgacattatcaaggagtgtatgaaggtcctgtactaccgtgacgctcgcagt
ctggattcctactcaatggctgtcgttaccaaggagggtgtggaaatcaacgacggtctg
cagttggaggctcaaagctgggctttcgcagagaggatccggggatacggcacccaaact
gtctaa
>Fp42
atggatcaccgtccacaagcttggggccgtcccagagacgatgtttacggcgcctacgat
gcctcattcatgagtgacaatggccccaagcaaaacacacagcagcccatcgttactggt
acctctgtcatcgcagtcaagttcaaggatggtgttgtcattgctgctgataacctggct
tcatatggctctctcgctcgtttcacagatgtcaagcgactccgtccctttgccaactca
tcggttgtaggctttagcggcgacatctctgacatgcagtatctcgaccgccacctcatt
gagctttctctcgatgaggcctacacatcccccgatgccccgcgtctcaacgccgcaaac
ctccatcgctatctcgcaaagcttctctaccgccgccgttccaaattcgaccccctgtgg
aaccatctccttgttgctggtctcgacgatgacgacaagcctttcctcgctgccgccgac
ctcctcggcagcacctacagtgcacccagtctggccaccggtttcggttccatgctggcc
caacctatcatgcgtcgccatgttcccgatgaggaggcctcgcagaaccttgacaaggag
ggtgctatcgacattatcaaggagtgtatgaaggtcctgtactaccgtgacgctcgcagt
ctggattcctactcaatggctgtcgttaccaaggagggtgtggaaatcaacgacggtctg
cagttggaggctcaaagctgggctttcgcagagaggatccggggatacggcacccaaact
gtctaa
>Fp44
atggatcaccgtccacaagcttggggccgtcccagagacgatgtttacggcgcctacgat
gcctcattcatgagtgacaatggccccaagcaaaacacacagcagcccatcgttactggt
acctctgtcatcgcagtcaagttcaaggatggtgttgtcattgctgctgataacctggct
tcatatggctctctcgctcgtttcacagatgtcaagcgactccgtccctttgccaactca
tcggttgtaggctttagcggcgacatctctgacatgcagtatctcgaccgccacctcatt
gagctttctctcgatgaggcctacacatcccccgatgccccgcgtctcaacgccgcaaac
ctccatcgctatctcgcaaagcttctctaccgccgccgttccaaattcgaccccctgtgg
aaccatctccttgttgctggtctcgacgatgacgacaagcctttcctcgctgccgccgac
ctcctcggcagcacctacagtgcacccagtctggccaccggtttcggttccatgctggcc
caacctatcatgcgtcgccatgttcccgatgaggaggcctcgcagaaccttgacaaggag
ggtgctatcgacattatcaaggagtgtatgaaggtcctgtactaccgtgacgctcgcagt
ctggattcctactcaatggctgtcgttaccaaggagggtgtggaaatcaacgacggtctg
cagttggaggctcaaagctgggctttcgcagagaggatccggggatacggcacccaaact
gtctaa
>Fp49
atggatcaccgtccacaagcttggggccgtcccagagacgatgtttacggcgcctacgat
gcctcattcatgagtgacaatggccccaagcaaaacacacagcagcccatcgttactggt
acctctgtcatcgcagtcaagttcaaggatggtgttgtcattgctgctgataacctggct
tcatatggctctctcgctcgtttcacagatgtcaagcgactccgtccctttgccaactca
tcggttgtaggctttagcggcgacatctctgacatgcagtatctcgaccgccacctcatt
gagctttctctcgatgaggcctacacatcccccgatgccccgcgtctcaacgccgcaaac
ctccatcgctatctcgcaaagcttctctaccgccgccgttccaaattcgaccccctgtgg
aaccatctccttgttgctggtctcgacgatgacgacaagcctttcctcgctgccgccgac
ctcctcggcagcacctacagtgcacccagtctggccaccggtttcggttccatgctggcc
caacctatcatgcgtcgccatgttcccgatgaggaggcctcgcagaaccttgacaaggag
ggtgctatcgacattatcaaggagtgtatgaaggtcctgtactaccgtgacgctcgcagt
ctggattcctactcaatggctgtcgttaccaaggagggtgtggaaatcaacgacggtctg
cagttggaggctcaaagctgggctttcgcagagaggatccggggatacggcacccaaact
gtctaa
>Fp50
atggatcaccgtccacaagcttggggccgtcccagagacgatgtttacggcgcctacgat
gcctcattcatgagtgacaatggccccaagcaaaacacacagcagcccatcgttactggt
acctctgtcatcgcagtcaagttcaaggatggtgttgtcattgctgctgataacctggct
tcatatggctctctcgctcgtttcacagatgtcaagcgactccgtccctttgccaactca
tcggttgtaggctttagcggcgacatctctgacatgcagtatctcgaccgccacctcatt
gagctttctctcgatgaggcctacacatcccccgatgccccgcgtctcaacgccgcaaac
ctccatcgctatctcgcaaagcttctctaccgccgccgttccaaattcgaccccctgtgg
aaccatctccttgttgctggtctcgacgatgacgacaagcctttcctcgctgccgccgac
ctcctcggcagcacctacagtgcacccagtctggccaccggtttcggttccatgctggcc
caacctatcatgcgtcgccatgttcccgatgaggaggcctcgcagaaccttgacaaggag
ggtgctatcgacattatcaaggagtgtatgaaggtcctgtactaccgtgacgctcgcagt
ctggattcctactcaatggctgtcgttaccaaggagggtgtggaaatcaacgacggtctg
cagttggaggctcaaagctgggctttcgcagagaggatccggggatacggcacccaaact
gtctaa
>Fp51
atggatcaccgtccacaagcttggggccgtcccagagacgatgtttacggcgcctacgat
gcctcattcatgagtgacaatggccccaagcaaaacacacagcagcccatcgttactggt
acctctgtcatcgcagtcaagttcaaggatggtgttgtcattgctgctgataacctggct
tcatatggctctctcgctcgtttcacagatgtcaagcgactccgtccctttgccaactca
tcggttgtaggctttagcggcgacatctctgacatgcagtatctcgaccgccacctcatt
gagctttctctcgatgaggcctacacatcccccgatgccccgcgtctcaacgccgcaaac
ctccatcgctatctcgcaaagcttctctaccgccgccgttccaaattcgaccccctgtgg
aaccatctccttgttgctggtctcgacgatgacgacaagcctttcctcgctgccgccgac
ctcctcggcagcacctacagtgcacccagtctggccaccggtttcggttccatgctggcc
caacctatcatgcgtcgccatgttcccgatgaggaggcctcgcagaaccttgacaaggag
ggtgctatcgacattatcaaggagtgtatgaaggtcctgtactaccgtgacgctcgcagt
ctggattcctactcaatggctgtcgttaccaaggagggtgtggaaatcaacgacggtctg
cagttggaggctcaaagctgggctttcgcagagaggatccggggatacggcacccaaact
gtctaa
>Fp59
atggatcaccgtccacaagcttggggccgtcccagagacgatgtttacggcgcctacgat
gcctcattcatgagtgacaatggccccaagcaaaacacacagcagcccatcgttactggt
acctctgtcatcgcagtcaagttcaaggatggtgttgtcattgctgctgataacctggct
tcatatggctctctcgctcgtttcacagatgtcaagcgactccgtccctttgccaactca
tcggttgtaggctttagcggcgacatctctgacatgcagtatctcgaccgccacctcatt
gagctttctctcgatgaggcctacacatcccccgatgccccgcgtctcaacgccgcaaac
ctccatcgctatctcgcaaagcttctctaccgccgccgttccaaattcgaccccctgtgg
aaccatctccttgttgctggtctcgacgatgacgacaagcctttcctcgctgccgccgac
ctcctcggcagcacctacagtgcacccagtctggccaccggtttcggttccatgctggcc
caacctatcatgcgtcgccatgttcccgatgaggaggcctcgcagaaccttgacaaggag
ggtgctatcgacattatcaaggagtgtatgaaggtcctgtactaccgtgacgctcgcagt
ctggattcctactcaatggctgtcgttaccaaggagggtgtggaaatcaacgacggtctg
cagttggaggctcaaagctgggctttcgcagagaggatccggggatacggcacccaaact
gtctaa
>Fp63
atggatcaccgtccacaagcttggggccgtcccagagacgatgtttacggcgcctacgat
gcctcattcatgagtgacaatggccccaagcaaaacacacagcagcccatcgttactggt
acctctgtcatcgcagtcaagttcaaggatggtgttgtcattgctgctgataacctggct
tcatatggctctctcgctcgtttcacagatgtcaagcgactccgtccctttgccaactca
tcggttgtaggctttagcggcgacatctctgacatgcagtatctcgaccgccacctcatt
gagctttctctcgatgaggcctacacatcccccgatgccccgcgtctcaacgccgcaaac
ctccatcgctatctcgcaaagcttctctaccgccgccgttccaaattcgaccccctgtgg
aaccatctccttgttgctggtctcgacgatgacgacaagcctttcctcgctgccgccgac
ctcctcggcagcacctacagtgcacccagtctggccaccggtttcggttccatgctggcc
caacctatcatgcgtcgccatgttcccgatgaggaggcctcgcagaaccttgacaaggag
ggtgctatcgacattatcaaggagtgtatgaaggtcctgtactaccgtgacgctcgcagt
ctggattcctactcaatggctgtcgttaccaaggagggtgtggaaatcaacgacggtctg
cagttggaggctcaaagctgggctttcgcagagaggatccggggatacggcacccaaact
gtctaa
>Fp65
atggatcaccgtccacaagcttggggccgtcccagagacgatgtttacggcgcctacgat
gcctcattcatgagtgacaatggccccaagcaaaacacacagcagcccatcgttactggt
acctctgtcatcgcagtcaagttcaaggatggtgttgtcattgctgctgataacctggct
tcatatggctctctcgctcgtttcacagatgtcaagcgactccgtccctttgccaactca
tcggttgtaggctttagcggcgacatctctgacatgcagtatctcgaccgccacctcatt
gagctttctctcgatgaggcctacacatcccccgatgccccgcgtctcaacgccgcaaac
ctccatcgctatctcgcaaagcttctctaccgccgccgttccaaattcgaccccctgtgg
aaccatctccttgttgctggtctcgacgatgacgacaagcctttcctcgctgccgccgac
ctcctcggcagcacctacagtgcacccagtctggccaccggtttcggttccatgctggcc
caacctatcatgcgtcgccatgttcccgatgaggaggcctcgcagaaccttgacaaggag
ggtgctatcgacattatcaaggagtgtatgaaggtcctgtactaccgtgacgctcgcagt
ctggattcctactcaatggctgtcgttaccaaggagggtgtggaaatcaacgacggtctg
cagttggaggctcaaagctgggctttcgcagagaggatccggggatacggcacccaaact
gtctaa
>Fp66
atggatcaccgtccacaagcttggggccgtcccagagacgatgtttacggcgcctacgat
gcctcattcatgagtgacaatggccccaagcaaaacacacagcagcccatcgttactggt
acctctgtcatcgcagtcaagttcaaggatggtgttgtcattgctgctgataacctggct
tcatatggctctctcgctcgtttcacagatgtcaagcgactccgtccctttgccaactca
tcggttgtaggctttagcggcgacatctctgacatgcagtatctcgaccgccacctcatt
gagctttctctcgatgaggcctacacatcccccgatgccccgcgtctcaacgccgcaaac
ctccatcgctatctcgcaaagcttctctaccgccgccgttccaaattcgaccccctgtgg
aaccatctccttgttgctggtctcgacgatgacgacaagcctttcctcgctgccgccgac
ctcctcggcagcacctacagtgcacccagtctggccaccggtttcggttccatgctggcc
caacctatcatgcgtcgccatgttcccgatgaggaggcctcgcagaaccttgacaaggag
ggtgctatcgacattatcaaggagtgtatgaaggtcctgtactaccgtgacgctcgcagt
ctggattcctactcaatggctgtcgttaccaaggagggtgtggaaatcaacgacggtctg
cagttggaggctcaaagctgggctttcgcagagaggatccggggatacggcacccaaact
gtctaa
>Fp72
atggatcaccgtccacaagcttggggccgtcccagagacgatgtttacggcgcctacgat
gcctcattcatgagtgacaatggccccaagcaaaacacacagcagcccatcgttactggt
acctctgtcatcgcagtcaagttcaaggatggtgttgtcattgctgctgataacctggct
tcatatggctctctcgctcgtttcacagatgtcaagcgactccgtccctttgccaactca
tcggttgtaggctttagcggcgacatctctgacatgcagtatctcgaccgccacctcatt
gagctttctctcgatgaggcctacacatcccccgatgccccgcgtctcaacgccgcaaac
ctccatcgctatctcgcaaagcttctctaccgccgccgttccaaattcgaccccctgtgg
aaccatctccttgttgctggtctcgacgatgacgacaagcctttcctcgctgccgccgac
ctcctcggcagcacctacagtgcacccagtctggccaccggtttcggttccatgctggcc
caacctatcatgcgtcgccatgttcccgatgaggaggcctcgcagaaccttgacaaggag
ggtgctatcgacattatcaaggagtgtatgaaggtcctgtactaccgtgacgctcgcagt
ctggattcctactcaatggctgtcgttaccaaggagggtgtggaaatcaacgacggtctg
cagttggaggctcaaagctgggctttcgcagagaggatccggggatacggcacccaaact
gtctaa
>Fp73
atggatcaccgtccacaagcttggggccgtcccagagacgatgtttacggcgcctacgat
gcctcattcatgagtgacaatggccccaagcaaaacacacagcagcccatcgttactggt
acctctgtcatcgcagtcaagttcaaggatggtgttgtcattgctgctgataacctggct
tcatatggctctctcgctcgtttcacagatgtcaagcgactccgtccctttgccaactca
tcggttgtaggctttagcggcgacatctctgacatgcagtatctcgaccgccacctcatt
gagctttctctcgatgaggcctacacatcccccgatgccccgcgtctcaacgccgcaaac
ctccatcgctatctcgcaaagcttctctaccgccgccgttccaaattcgaccccctgtgg
aaccatctccttgttgctggtctcgacgatgacgacaagcctttcctcgctgccgccgac
ctcctcggcagcacctacagtgcacccagtctggccaccggtttcggttccatgctggcc
caacctatcatgcgtcgccatgttcccgatgaggaggcctcgcagaaccttgacaaggag
ggtgctatcgacattatcaaggagtgtatgaaggtcctgtactaccgtgacgctcgcagt
ctggattcctactcaatggctgtcgttaccaaggagggtgtggaaatcaacgacggtctg
cagttggaggctcaaagctgggctttcgcagagaggatccggggatacggcacccaaact
gtctaa
>Fp76
atggatcaccgtccacaagcttggggccgtcccagagacgatgtttacggcgcctacgat
gcctcattcatgagtgacaatggccccaagcaaaacacacagcagcccatcgttactggt
acctctgtcatcgcagtcaagttcaaggatggtgttgtcattgctgctgataacctggct
tcatatggctctctcgctcgtttcacagatgtcaagcgactccgtccctttgccaactca
tcggttgtaggctttagcggcgacatctctgacatgcagtatctcgaccgccacctcatt
gagctttctctcgatgaggcctacacatcccccgatgccccgcgtctcaacgccgcaaac
ctccatcgctatctcgcaaagcttctctaccgccgccgttccaaattcgaccccctgtgg
aaccatctccttgttgctggtctcgacgatgacgacaagcctttcctcgctgccgccgac
ctcctcggcagcacctacagtgcacccagtctggccaccggtttcggttccatgctggcc
caacctatcatgcgtcgccatgttcccgatgaggaggcctcgcagaaccttgacaaggag
ggtgctatcgacattatcaaggagtgtatgaaggtcctgtactaccgtgacgctcgcagt
ctggattcctactcaatggctgtcgttaccaaggagggtgtggaaatcaacgacggtctg
cagttggaggctcaaagctgggctttcgcagagaggatccggggatacggcacccaaact
gtctaa
>Fp78
atggatcaccgtccacaagcttggggccgtcccagagacgatgtttacggcgcctacgat
gcctcattcatgagtgacaatggccccaagcaaaacacacagcagcccatcgttactggt
acctctgtcatcgcagtcaagttcaaggatggtgttgtcattgctgctgataacctggct
tcatatggctctctcgctcgtttcacagatgtcaagcgactccgtccctttgccaactca
tcggttgtaggctttagcggcgacatctctgacatgcagtatctcgaccgccacctcatt
gagctttctctcgatgaggcctacacatcccccgatgccccgcgtctcaacgccgcaaac
ctccatcgctatctcgcaaagcttctctaccgccgccgttccaaattcgaccccctgtgg
aaccatctccttgttgctggtctcgacgatgacgacaagcctttcctcgctgccgccgac
ctcctcggcagcacctacagtgcacccagtctggccaccggtttcggttccatgctggcc
caacctatcatgcgtcgccatgttcccgatgaggaggcctcgcagaaccttgacaaggag
ggtgctatcgacattatcaaggagtgtatgaaggtcctgtactaccgtgacgctcgcagt
ctggattcctactcaatggctgtcgttaccaaggagggtgtggaaatcaacgacggtctg
cagttggaggctcaaagctgggctttcgcagagaggatccggggatacggcacccaaact
gtctaa
>Fp81
atggatcaccgtccacaagcttggggccgtcccagagacgatgtttacggcgcctacgat
gcctcattcatgagtgacaatggccccaagcaaaacacacagcagcccatcgttactggt
acctctgtcatcgcagtcaagttcaaggatggtgttgtcattgctgctgataacctggct
tcatatggctctctcgctcgtttcacagatgtcaagcgactccgtccctttgccaactca
tcggttgtaggctttagcggcgacatctctgacatgcagtatctcgaccgccacctcatt
gagctttctctcgatgaggcctacacatcccccgatgccccgcgtctcaacgccgcaaac
ctccatcgctatctcgcaaagcttctctaccgccgccgttccaaattcgaccccctgtgg
aaccatctccttgttgctggtctcgacgatgacgacaagcctttcctcgctgccgccgac
ctcctcggcagcacctacagtgcacccagtctggccaccggtttcggttccatgctggcc
caacctatcatgcgtcgccatgttcccgatgaggaggcctcgcagaaccttgacaaggag
ggtgctatcgacattatcaaggagtgtatgaaggtcctgtactaccgtgacgctcgcagt
ctggattcctactcaatggctgtcgttaccaaggagggtgtggaaatcaacgacggtctg
cagttggaggctcaaagctgggctttcgcagagaggatccggggatacggcacccaaact
gtctaa
>Fp84
atggatcaccgtccacaagcttggggccgtcccagagacgatgtttacggcgcctacgat
gcctcattcatgagtgacaatggccccaagcaaaacacacagcagcccatcgttactggt
acctctgtcatcgcagtcaagttcaaggatggtgttgtcattgctgctgataacctggct
tcatatggctctctcgctcgtttcacagatgtcaagcgactccgtccctttgccaactca
tcggttgtaggctttagcggcgacatctctgacatgcagtatctcgaccgccacctcatt
gagctttctctcgatgaggcctacacatcccccgatgccccgcgtctcaacgccgcaaac
ctccatcgctatctcgcaaagcttctctaccgccgccgttccaaattcgaccccctgtgg
aaccatctccttgttgctggtctcgacgatgacgacaagcctttcctcgctgccgccgac
ctcctcggcagcacctacagtgcacccagtctggccaccggtttcggttccatgctggcc
caacctatcatgcgtcgccatgttcccgatgaggaggcctcgcagaaccttgacaaggag
ggtgctatcgacattatcaaggagtgtatgaaggtcctgtactaccgtgacgctcgcagt
ctggattcctactcaatggctgtcgttaccaaggagggtgtggaaatcaacgacggtctg
cagttggaggctcaaagctgggctttcgcagagaggatccggggatacggcacccaaact
gtctaa
>Fp86
atggatcaccgtccacaagcttggggccgtcccagagacgatgtttacggcgcctacgat
gcctcattcatgagtgacaatggccccaagcaaaacacacagcagcccatcgttactggt
acctctgtcatcgcagtcaagttcaaggatggtgttgtcattgctgctgataacctggct
tcatatggctctctcgctcgtttcacagatgtcaagcgactccgtccctttgccaactca
tcggttgtaggctttagcggcgacatctctgacatgcagtatctcgaccgccacctcatt
gagctttctctcgatgaggcctacacatcccccgatgccccgcgtctcaacgccgcaaac
ctccatcgctatctcgcaaagcttctctaccgccgccgttccaaattcgaccccctgtgg
aaccatctccttgttgctggtctcgacgatgacgacaagcctttcctcgctgccgccgac
ctcctcggcagcacctacagtgcacccagtctggccaccggtttcggttccatgctggcc
caacctatcatgcgtcgccatgttcccgatgaggaggcctcgcagaaccttgacaaggag
ggtgctatcgacattatcaaggagtgtatgaaggtcctgtactaccgtgacgctcgcagt
ctggattcctactcaatggctgtcgttaccaaggagggtgtggaaatcaacgacggtctg
cagttggaggctcaaagctgggctttcgcagagaggatccggggatacggcacccaaact
gtctaa
>Fvenenatum.busco
atggatcaccgtccacaagcttggggccgtcccagagacgatgtttacggcgcctatgat
gcctcattcatgaacgataatggccccaagcaaaacacccagcagcccatcgttactggt
acctccgtcatcgccgtcaagttcaaggatggtgttgtcattgctgctgataacctggct
tcatatggctctctcgctcgttttacagatgtcaagcgactccgtcccttcgccaactca
tcggttgtaggcttcagcggcgacatctccgacatgcagtatctcgaccgccacctcatt
gagctttctctcgacgaggcttacacctcccccgatgccccgcgtctcaacgccgcaaac
ctccatcgctatctcgccaagcttctctaccgccgccgttccaaattcgaccccttgtgg
aaccatctccttgttgctggtctcgacgatgacgacaagcccttcctcgctgccgccgac
ctcctcggcagcacctacagtgcccccagtctggccaccggttttggttccatgctggcc
cagcctatcatgcgtcgccatgtccccgatgaggaggcctcgcaaaaccttgacaaggag
ggcgctatcaacattatcaaggagtgtatgaaggtcctatactaccgtgacgctcgcagt
ctggattcctactcaatggctgttgttaccaaggagggtgtggaaatcaacgaaggtctg
cagttggaagctcagagctgggctttcgcagagaggatccggggatacggcacccaaact
gtctaa
