# Supplementary material for: Apicidin biosynthesis is linked to accessory chromosomes in Fusarium poae isolates
Source: BMC Genomics. 2021 Aug 4;22:591. doi: 10.1186/s12864-021-07617-y (PMC8340494; doi:10.1186/s12864-021-07617-y)
Supplement: Supplementary file 17 — Additional file 17. Compressed folder containing alignments for each of the 4141 orthologs used in BUSCO analysis. [file 12864_2021_7617_MOESM17_ESM.zip › Fven2_nt_MAFFT/2778at5125_nt.mafft.fasta]

>Fp105
atgtcggacagaggtcgctcacccgctccgggggggccctcgggctcgggaagacgacct
tcccagtccccagcgcgatccgcaactggctctgctggtggacctgctggcggctatccc
aaaccacttggtttcgatcctgccaggc---ttgtaaagcaggaggaccaaggcaacacc
cgcatggagttgcctccagatgcctacatctctgagaccaagaaggacatgttcactctc
cgagaaggtcgcttcaacaatgagggcaggtcggagtttatcgaggtcaatcaataccga
atgaccaagtttgatttcaacaagaagatctaccagtacgatgtcgttctgtctcccagc
cctgacaagattggaccggtcatgaagaagatctgggctcatcccgtcactcaaaagacc
atgcagccgtacaaactcgaaatgtggctcttcgacgggaagaagctggcatggagcccg
gcacttgtcgatcgcggtgaaattcgtttctctgtcgatctggacgaaggccaacgccct
cctggtgccaagccccgcgaaggcggcaagttcttggtcactattcgaaagaccactgag
attcaagtcgctgcacttcagggctatttgtctcacaagatatcgttcaacaacagtgtt
caagaggcactgaacttcattgaccatcttgttcgacagttcccatcaaagaacctgctc
gccatcaagcgaaacttctaccagactggcaggcctggagctccccttcaagatggagct
atcgttgaggtccacaagggaacctacgcttcggtccgaatgagtgacaacttgaagaac
ggtggtgtcggacttggctacaacattgatgtggccaacacctgtttctggatcggcaac
cagccattggacaagatggcctgcaatttcctcgctactagcgaccctagcaagtaccga
ggacatactcctggtacactcaatgagatcctcaagcctgtccggggcaagaccgcatgg
gagtcatccgacgccttcaagcagcttcgcaagttgcgacgtctcaagttcaaggtcaag
cacaagggccgaaagaacgaagacaaactctacaccatccaggacttcgcattcgacccc
aagtttggtgaagctggccacacggcccgcactcatacattcgagaaggatgggcaacaa
atctcagtctatgactactacaagaagatgtacaatgtcactctgcgactttcccatctc
cctctcatcaatgctggtaagggtggctacattcccatggagcttgctttcgtcgagagc
atgcaacgctatcctttcaagttaaatcctgatcagaccgctgcaatgatcaagatcgct
gtcacccggcccgccgttcgcaaatccgacatccaaaagggagctgccgctcttcagatc
ggccaagatccttatctgaaggagtatggcgtcaatttcgaagcccaatttgcgaagacc
gaggctcgtattttgcctccccctactgtcaggtttggccagggttcagcggaacccaag
tttgctggtcgctgggacttgcgaggtaagaagttcttcaagcagaactccgcccccctc
atgaactggggcttcgttgcctgtgaagcacctgtaccccaggctgttctttcggcattt
gccacgactttcaagacccccttcatcggccacggtggaaaagttactggcgagccgcaa
ctcttgaacgcacctagcaacttgcgtttcgaacccggaaagctcgtcgaatgggcgcac
gaggagatcacccgccgacagggttacactcaactcctgttcatcgtcgtgtccaagaag
aacagtggtacctacgaacgcctcaagaagtctgccgattgcagatacggcatcctcagc
caagttgtccttggtagccatgtgcaaaagaacaatggtcaataccactccaacgtttgc
atgaaggtgaacgccaagcttggtggtgctactgcctgtaggccccctctgtggaagtct
cccacattcttcccccccaaccgcccgactatgattataggctgcgatgtctcccatgcc
gctcctggtggtgcgactgcttcagttgcttccatgacaatgtctgtggatcccaacgct
actcgatacgctgcagtcgccgagacgaacggttatcgcgtcgagatgctcactccctcc
aatatccgcttcatgtttggagagctcattcccaagtggaaacaaaaccacccaggacag
atgcctgcgcacctaatctatttccgcgatggcgttagtgaaggccagttcgcgcatgta
ttggagcaggaggtatctgagatcaagaagcacctcggaagcatccttcctcccggcaag
gtgcccaaattcacggtcatcattgccacaaagcgtcaccacgtccgcttcttccctcag
aagggagacaagaacggcaaccctctgcctggtactcttgttgagaaggaagtcactcac
ccattcatgtttgacttttacctcaactctcatgttgctattcagggaaccgcacgacct
gtccactactctgtgattctggatgagatgagaatgcctgtcaatgatcttcaaaagatg
atctaccagcagtgctactcgtatgcccgatccactacccctgtctccctccaccctgct
gtttactacgcgcatctcgctagcaaccgagctcgcgcccacgaaaacatcgccaccagt
gacggattcagaactggtgccaagggacatgagattgctcgagagaagcaagctcacgga
atcacttcatcagctcctaacagggccgctgatgcgccccctctgatccgtctgggaggc
ccttgcagacagactcctgctgatggcgagcagcgacaacgcgacttcttccgcagtacc
atgtggttcatctaa
>Fp108
atgtcggacagaggtcgctcacccgctccgggggggccctcgggctcgggaagacgacct
tcccagtccccagcgcgatccgcaactggctctgctggtggacctgctggcggctatccc
aaaccacttggtttcgatcctgccaggc---ttgtaaagcaggaggaccaaggcaacacc
cgcatggagttgcctccagatgcctacatctctgagaccaagaaggacatgttcactctc
cgagaaggtcgcttcaacaatgagggcaggtcggagtttatcgaggtcaatcaataccga
atgaccaagtttgatttcaacaagaagatctaccagtacgatgtcgttctgtctcccagc
cctgacaagattggaccggtcatgaagaagatctgggctcatcccgtcactcaaaagacc
atgcagccgtacaaactcgaaatgtggctcttcgacgggaagaagctggcatggagcccg
gcacttgtcgatcgcggtgaaattcgtttctctgtcgatctggacgaaggccaacgccct
cctggtgccaagccccgcgaaggcggcaagttcttggtcactattcgaaagaccactgag
attcaagtcgctgcacttcagggctatttgtctcacaagatatcgttcaacaacagtgtt
caagaggcactgaacttcattgaccatcttgttcgacagttcccatcaaagaacctgctc
gccatcaagcgaaacttctaccagactggcaggcctggagctccccttcaagatggagct
atcgttgaggtccacaagggaacctacgcttcggtccgaatgagtgacaacttgaagaac
ggtggtgtcggacttggctacaacattgatgtggccaacacctgtttctggatcggcaac
cagccattggacaagatggcctgcaatttcctcgctactagcgaccctagcaagtaccga
ggacatactcctggtacactcaatgagatcctcaagcctgtccggggcaagaccgcatgg
gagtcatccgacgccttcaagcagcttcgcaagttgcgacgtctcaagttcaaggtcaag
cacaagggccgaaagaacgaagacaaactctacaccatccaggacttcgcattcgacccc
aagtttggtgaagctggccacacggcccgcactcatacattcgagaaggatgggcaacaa
atctcagtctatgactactacaagaagatgtacaatgtcactctgcgactttcccatctc
cctctcatcaatgctggtaagggtggctacattcccatggagcttgctttcgtcgagagc
atgcaacgctatcctttcaagttaaatcctgatcagaccgctgcaatgatcaagatcgct
gtcacccggcccgccgttcgcaaatccgacatccaaaagggagctgccgctcttcagatc
ggccaagatccttatctgaaggagtatggcgtcaatttcgaagcccaatttgcgaagacc
gaggctcgtattttgcctccccctactgtcaggtttggccagggttcagcggaacccaag
tttgctggtcgctgggacttgcgaggtaagaagttcttcaagcagaactccgcccccctc
atgaactggggcttcgttgcctgtgaagcacctgtaccccaggctgttctttcggcattt
gccacgactttcaagaccaccttcatcggccacggtggaaaagttactggcgagccgcaa
ctcttgaacgcacctagcaacttgcgtttcgaacccggaaagctcgtcgaatgggcgcac
gaggagatcacccgccgacagggttacactcaactcctgttcatcgtcgtgtccaagaag
aacagtggtacctacgaacgcctcaagaagtctgccgattgcagatacggcatcctcagc
caagttgtccttggtagccatgtgcaaaagaacaatggtcaataccactccaacgtttgc
atgaaggtgaacgccaagcttggtggtgctactgcctgtacgccccctctgtggaagtct
cccacattcttcccccccaaccgcccgactatgattataggctgcgatgtctcccatgcc
gctcctggtggtgcgactgcttcagttgcttccatgacaatgtctgtggatcccaacgct
actcgatacgctgcagtcgccgagacgaacggttatcgcgtcgagatgctcactccctcc
aatatccgcttcatgtttggagagctcattcccaagtggaaacaaaaccacccaggacag
atgcctgcgcacctaatctatttccgcgatggcgttagtgaaggccagttcgcgcatgta
ttggagcaggaggtatctgagatcaagaagcacctcggaagcatccttcctcccggcaag
gtgcccaaattcacggtcatcattgccacaaagcgtcaccacgtccgcttcttccctcag
aagggagacaagaacggcaaccctctgcctggtactcttgttgagaaggaagtcactcac
ccattcatgtttgacttttacctcaactctcatgttgctattcagggaaccgcacgacct
gtccactactctgtgattctggatgagatgagaatgcctgtcaatgatcttcaaaagatg
atctaccagcagtgctactcgtatgcccgatccactacccctgtctccctccaccctgct
gtttactacgcgcatctcgctagcaaccgagctcgcgcccacgaaaacatcgccaccagt
gacggattcagaactggtgccaagggacatgagattgctcgagagaagcaagctcacgga
atcacttcatcagctcctaacagggccgctgatgcgccccctctgatccgtctgggaggc
ccttgcagacagactcctgctgatggcgagcagcgacaacgcgacttcttccgcagtacc
atgtggttcatctaa
>Fp118
atgtcggacagaggtcgctcacccgctccgggggggccctcgggctcgggaagacgacct
tcccagtccccagcgcgatccgcaactggctctgctggtggacctgctggcggctatccc
aaaccacttggtttcgatcctgccaggc---ttgtaaagcaggaggaccaaggcaacacc
cgcatggagttgcctccagatgcctacatctctgagaccaagaaggacatgttcactctc
cgagaaggtcgcttcaacaatgagggcaggtcggagtttatcgaggtcaatcaataccga
atgaccaagtttgatttcaacaagaagatctaccagtacgatgtcgttctgtctcccagc
cctgacaagattggaccggtcatgaagaagatctgggctcatcccgtcactcaaaagacc
atgcagccgtacaaactcgaaatgtggctcttcgacgggaagaagctggcatggagcccg
gcacttgtcgatcgcggtgaaattcgtttctctgtcgatctggacgaaggccaacgccct
cctggtgccaagccccgcgaaggcggcaagttcttggtcactattcgaaagaccactgag
attcaagtcgctgcacttcagggctatttgtctcacaagatatcgttcaacaacagtgtt
caagaggcactgaacttcattgaccatcttgttcgacagttcccatcaaagaacctgctc
gccatcaagcgaaacttctaccagactggcaggcctggagctccccttcaagatggagct
atcgttgaggtccacaagggaacctacgcttcggtccgaatgagtgacaacttgaagaac
ggtggtgtcggacttggctacaacattgatgtggccaacacctgtttctggatcggcaac
cagccattggacaagatggcctgcaatttcctcgctactagcgaccctagcaagtaccga
ggacatactcctggtacactcaatgagatcctcaagcctgtccggggcaagaccgcatgg
gagtcatccgacgccttcaagcagcttcgcaagttgcgacgtctcaagttcaaggtcaag
cacaagggccgaaagaacgaagacaaactctacaccatccaggacttcgcattcgacccc
aagtttggtgaagctggccacacggcccgcactcatacattcgagaaggatgggcaacaa
atctcagtctatgactactacaagaagatgtacaatgtcactctgcgactttcccatctc
cctctcatcaatgctggtaagggtggctacattcccatggagcttgctttcgtcgagagc
atgcaacgctatcctttcaagttaaatcctgatcagaccgctgcaatgatcaagatcgct
gtcacccggcccgccgttcgcaaatccgacatccaaaagggagctgccgctcttcagatc
ggccaagatccttatctgaaggagtatggcgtcaatttcgaagcccaatttgcgaagacc
gaggctcgtattttgcctccccctactgtcaggtttggccagggttcagcggaacccaag
tttgctggtcgctgggacttgcgaggtaagaagttcttcaagcagaactccgcccccctc
atgaactggggcttcgttgcctgtgaagcacctgtaccccaggctgttctttcggcattt
gccacgactttcaagaccaccttcatcggccacggtggaaaagttactggcgagccgcaa
ctcttgaacgcacctagcaacttgcgtttcgaacccggaaagctcgtcgaatgggcgcac
gaggagatcacccgccgacagggttacactcaactcctgttcatcgtcgtgtccaagaag
aacagtggtacctacgaacgcctcaagaagtctgccgattgcagatacggcatcctcagc
caagttgtccttggtagccatgtgcaaaagaacaatggtcaataccactccaacgtttgc
atgaaggtgaacgccaagcttggtggtgctactgcctgtacgccccctctgtggaagtct
cccacattcttcccccccaaccgcccgactatgattataggctgcgatgtctcccatgcc
gctcctggtggtgcgactgcttcagttgcttccatgacaatgtctgtggatcccaacgct
actcgatacgctgcagtcgccgagacgaacggttatcgcgtcgagatgctcactccctcc
aatatccgcttcatgtttggagagctcattcccaagtggaaacaaaaccacccaggacag
atgcctgcgcacctaatctatttccgcgatggcgttagtgaaggccagttcgcgcatgta
ttggagcaggaggtatctgagatcaagaagcacctcggaagcatccttcctcccggcaag
gtgcccaaattcacggtcatcattgccacaaagcgtcaccacgtccgcttcttccctcag
aagggagacaagaacggcaaccctctgcctggtactcttgttgagaaggaagtcactcac
ccattcatgtttgacttttacctcaactctcatgttgctattcagggaaccgcacgacct
gtccactactctgtgattctggatgagatgagaatgcctgtcaatgatcttcaaaagatg
atctaccagcagtgctactcgtatgcccgatccactacccctgtctccctccaccctgct
gtttactacgcgcatctcgctagcaaccgagctcgcgcccacgaaaacatcgccaccagt
gacggattcagaactggtgccaagggacatgagattgctcgagagaagcaagctcacgga
atcacttcatcagctcctaacagggccgctgatgcgccccctctgatccgtctgggaggc
ccttgcagacagactcctgctgatggcgagcagcgacaacgcgacttcttccgcagtacc
atgtggttcatctaa
>Fp122
atgtcggacagaggtcgctcacccgctccgggggggccctcgggctcgggaagacgacct
tcccagtccccagcgcgatccgcaactggctctgctggtggacctgctggcggctatccc
aaaccacttggtttcgatcctgccaggc---ttgtaaagcaggaggaccaaggcaacacc
cgcatggagttgcctccagatgcctacatctctgagaccaagaaggacatgttcactctc
cgagaaggtcgcttcaacaatgagggcaggtcggagtttatcgaggtcaatcaataccga
atgaccaagtttgatttcaacaagaagatctaccagtacgatgtcgttctgtctcccagc
cctgacaagattggaccggtcatgaagaagatctgggctcatcccgtcactcaaaagacc
atgcagccgtacaaactcgaaatgtggctcttcgacgggaagaagctggcatggagcccg
gcacttgtcgatcgcggtgaaattcgtttctctgtcgatctggacgaaggccaacgccct
cctggtgccaagccccgcgaaggcggcaagttcttggtcactattcgaaagaccactgag
attcaagtcgctgcacttcagggctatttgtctcacaagatatcgttcaacaacagtgtt
caagaggcactgaacttcattgaccatcttgttcgacagttcccatcaaagaacctgctc
gccatcaagcgaaacttctaccagactggcaggcctggagctccccttcaagatggagct
atcgttgaggtccacaagggaacctacgcttcggtccgaatgagtgacaacttgaagaac
ggtggtgtcggacttggctacaacattgatgtggccaacacctgtttctggatcggcaac
cagccattggacaagatggcctgcaatttcctcgctactagcgaccctagcaagtaccga
ggacatactcctggtacactcaatgagatcctcaagcctgtccggggcaagaccgcatgg
gagtcatccgacgccttcaagcagcttcgcaagttgcgacgtctcaagttcaaggtcaag
cacaagggccgaaagaacgaagacaaactctacaccatccaggacttcgcattcgacccc
aagtttggtgaagctggccacacggcccgcactcatacattcgagaaggatgggcaacaa
atctcagtctatgactactacaagaagatgtacaatgtcactctgcgactttcccatctc
cctctcatcaatgctggtaagggtggctacattcccatggagcttgctttcgtcgagagc
atgcaacgctatcctttcaagttaaatcctgatcagaccgctgcaatgatcaagatcgct
gtcacccggcccgccgttcgcaaatccgacatccaaaagggagctgccgctcttcagatc
ggccaagatccttatctgaaggagtatggcgtcaatttcgaagcccaatttgcgaagacc
gaggctcgtattttgcctccccctactgtcaggtttggccagggttcagcggaacccaag
tttgctggtcgctgggacttgcgaggtaagaagttcttcaagcagaactccgcccccctc
atgaactggggcttcgttgcctgtgaagcacctgtaccccaggctgttctttcggcattt
gccacgactttcaagaccaccttcatcggccacggtggaaaagttactggcgagccgcaa
ctcttgaacgcacctagcaacttgcgtttcgaacccggaaagctcgtcgaatgggcgcac
gaggagatcacccgccgacagggttacactcaactcctgttcatcgtcgtgtccaagaag
aacagtggtacctacgaacgcctcaagaagtctgccgattgcagatacggcatcctcagc
caagttgtccttggtagccatgtgcaaaagaacaatggtcaataccactccaacgtttgc
atgaaggtgaacgccaagcttggtggtgctactgcctgtacgccccctctgtggaagtct
cccacattcttcccccccaaccgcccgactatgattataggctgcgatgtctcccatgcc
gctcctggtggtgcgactgcttcagttgcttccatgacaatgtctgtggatcccaacgct
actcgatacgctgcagtcgccgagacgaacggttatcgcgtcgagatgctcactccctcc
aatatccgcttcatgtttggagagctcattcccaagtggaaacaaaaccacccaggacag
atgcctgcgcacctaatctatttccgcgatggcgttagtgaaggccagttcgcgcatgta
ttggagcaggaggtatctgagatcaagaagcacctcggaagcatccttcctcccggcaag
gtgcccaaattcacggtcatcattgccacaaagcgtcaccacgtccgcttcttccctcag
aagggagacaagaacggcaaccctctgcctggtactcttgttgagaaggaagtcactcac
ccattcatgtttgacttttacctcaactctcatgttgctattcagggaaccgcacgacct
gtccactactctgtgattctggatgagatgagaatgcctgtcaatgatcttcaaaagatg
atctaccagcagtgctactcgtatgcccgatccactacccctgtctccctccaccctgct
gtttactacgcgcatctcgctagcaaccgagctcgcgcccacgaaaacatcgccaccagt
gacggattcagaactggtgccaagggacatgagattgctcgagagaagcaagctcacgga
atcacttcatcagctcctaacagggccgctgatgcgccccctctgatccgtctgggaggc
ccttgcagacagactcctgctgatggcgagcagcgacaacgcgacttcttccgcagtacc
atgtggttcatctaa
>Fp125
atgtcggacagaggtcgctcacccgctccgggggggccctcgggctcgggaagacgacct
tcccagtccccagcgcgatccgcaactggctctgctggtggacctgctggcggctatccc
aaaccacttggtttcgatcctgccaggc---ttgtaaagcaggaggaccaaggcaacacc
cgcatggagttgcctccagatgcctacatctctgagaccaagaaggacatgttcactctc
cgagaaggtcgcttcaacaatgagggcaggtcggagtttatcgaggtcaatcaataccga
atgaccaagtttgatttcaacaagaagatctaccagtacgatgtcgttctgtctcccagc
cctgacaagattggaccggtcatgaagaagatctgggctcatcccgtcactcaaaagacc
atgcagccgtacaaactcgaaatgtggctcttcgacgggaagaagctggcatggagcccg
gcacttgtcgatcgcggtgaaattcgtttctctgtcgatctggacgaaggccaacgccct
cctggtgccaagccccgcgaaggcggcaagttcttggtcactattcgaaagaccactgag
attcaagtcgctgcacttcagggctatttgtctcacaagatatcgttcaacaacagtgtt
caagaggcactgaacttcattgaccatcttgttcgacagttcccatcaaagaacctgctc
gccatcaagcgaaacttctaccagactggcaggcctggagctccccttcaagatggagct
atcgttgaggtccacaagggaacctacgcttcggtccgaatgagtgacaacttgaagaac
ggtggtgtcggacttggctacaacattgatgtggccaacacctgtttctggatcggcaac
cagccattggacaagatggcctgcaatttcctcgctactagcgaccctagcaagtaccga
ggacatactcctggtacactcaatgagatcctcaagcctgtccggggcaagaccgcatgg
gagtcatccgacgccttcaagcagcttcgcaagttgcgacgtctcaagttcaaggtcaag
cacaagggccgaaagaacgaagacaaactctacaccatccaggacttcgcattcgacccc
aagtttggtgaagctggccacacggcccgcactcatacattcgagaaggatgggcaacaa
atctcagtctatgactactacaagaagatgtacaatgtcactctgcgactttcccatctc
cctctcatcaatgctggtaagggtggctacattcccatggagcttgctttcgtcgagagc
atgcaacgctatcctttcaagttaaatcctgatcagaccgctgcaatgatcaagatcgct
gtcacccggcccgccgttcgcaaatccgacatccaaaagggagctgccgctcttcagatc
ggccaagatccttatctgaaggagtatggcgtcaatttcgaagcccaatttgcgaagacc
gaggctcgtattttgcctccccctactgtcaggtttggccagggttcagcggaacccaag
tttgctggtcgctgggacttgcgaggtaagaagttcttcaagcagaactccgcccccctc
atgaactggggcttcgttgcctgtgaagcacctgtaccccaggctgttctttcggcattt
gccacgactttcaagaccaccttcatcggccacggtggaaaagttactggcgagccgcaa
ctcttgaacgcacctagcaacttgcgtttcgaacccggaaagctcgtcgaatgggcgcac
gaggagatcacccgccgacagggttacactcaactcctgttcatcgtcgtgtccaagaag
aacagtggtacctacgaacgcctcaagaagtctgccgattgcagatacggcatcctcagc
caagttgtccttggtagccatgtgcaaaagaacaatggtcaataccactccaacgtttgc
atgaaggtgaacgccaagcttggtggtgctactgcctgtaggccccctctgtggaagtct
cccacattcttcccccccaaccgcccgactatgattataggctgcgatgtctcccatgcc
gctcctggtggtgcgactgcttcagttgcttccatgacaatgtctgtggatcccaacgct
actcgatacgctgcagtcgccgagacgaacggttatcgcgtcgagatgctcactccctcc
aatatccgcttcatgtttggagagctcattcccaagtggaaacaaaaccacccaggacag
atgcctgcgcacctaatctatttccgcgatggcgttagtgaaggccagttcgcgcatgta
ttggagcaggaggtatctgagatcaagaagcacctcggaagcatccttcctcccggcaag
gtgcccaaattcacggtcatcattgccacaaagcgtcaccacgtccgcttcttccctcag
aagggagacaagaacggcaaccctctgcctggtactcttgttgagaaggaagtcactcac
ccattcatgtttgacttttacctcaactctcatgttgctattcagggaaccgcacgacct
gtccactactctgtgattctggatgagatgagaatgcctgtcaatgatcttcaaaagatg
atctaccagcagtgctactcgtatgcccgatccactacccctgtctccctccaccctgct
gtttactacgcgcatctcgctagcaaccgagctcgcgcccacgaaaacatcgccaccagt
gacggattcagaactggtgccaagggacatgagattgctcgagagaagcaagctcacgga
atcacttcatcagctcctaacagggccgctgatgcgccccctctgatccgtctgggaggc
ccttgcagacagactcctgctgatggcgagcagcgacaacgcgacttcttccgcagtacc
atgtggttcatctaa
>Fp13r
atgtcggacagaggtcgctcacccgctccgggggggccctcgggctcgggaagacgacct
tcccagtccccagcgcgatccgcaactggctctgctggtggacctgctggcggctatccc
aaaccacttggtttcgatcctgccaggc---ttgtaaagcaggaggaccaaggcaacacc
cgcatggagttgcctccagatgcctacatctctgagaccaagaaggacatgttcactctc
cgagaaggtcgcttcaacaatgagggcaggtcggagtttatcgaggtcaatcaataccga
atgaccaagtttgatttcaacaagaagatctaccagtacgatgtcgttctgtctcccagc
cctgacaagattggaccggtcatgaagaagatctgggctcatcccgtcactcaaaagacc
atgcagccgtacaaactcgaaatgtggctcttcgacgggaagaagctggcatggagcccg
gcacttgtcgatcgcggtgaaattcgtttctctgtcgatctggacgaaggccaacgccct
cctggtgccaagccccgcgaaggcggcaagttcttggtcactattcgaaagaccactgag
attcaagtcgctgcacttcagggctatttgtctcacaagatatcgttcaacaacagtgtt
caagaggcactgaacttcattgaccatcttgttcgacagttcccatcaaagaacctgctc
gccatcaagcgaaacttctaccagactggcaggcctggagctccccttcaagatggagct
atcgttgaggtccacaagggaacctacgcttcggtccgaatgagtgacaacttgaagaac
ggtggtgtcggacttggctacaacattgatgtggccaacacctgtttctggatcggcaac
cagccattggacaagatggcctgcaatttcctcgctactagcgaccctagcaagtaccga
ggacatactcctggtacactcaatgagatcctcaagcctgtccggggcaagaccgcatgg
gagtcatccgacgccttcaagcagcttcgcaagttgcgacgtctcaagttcaaggtcaag
cacaagggccgaaagaacgaagacaaactctacaccatccaggacttcgcattcgacccc
aagtttggtgaagctggccacacggcccgcactcatacattcgagaaggatgggcaacaa
atctcagtctatgactactacaagaagatgtacaatgtcactctgcgactttcccatctc
cctctcatcaatgctggtaagggtggctacattcccatggagcttgctttcgtcgagagc
atgcaacgctatcctttcaagttaaatcctgatcagaccgctgcaatgatcaagatcgct
gtcacccggcccgccgttcgcaaatccgacatccaaaagggagctgccgctcttcagatc
ggccaagatccttatctgaaggagtatggcgtcaatttcgaagcccaatttgcgaagacc
gaggctcgtattttgcctccccctactgtcaggtttggccagggttcagcggaacccaag
tttgctggtcgctgggacttgcgaggtaagaagttcttcaagcagaactccgcccccctc
atgaactggggcttcgttgcctgtgaagcacctgtaccccaggctgttctttcggcattt
gccacgactttcaagaccaccttcatcggccacggtggaaaagttactggcgagccgcaa
ctcttgaacgcacctagcaacttgcgtttcgaacccggaaagctcgtcgaatgggcgcac
gaggagatcacccgccgacagggttacactcaactcctgttcatcgtcgtgtccaagaag
aacagtggtacctacgaacgcctcaagaagtctgccgattgcagatacggcatcctcagc
caagttgtccttggtagccatgtgcaaaagaacaatggtcaataccactccaacgtttgc
atgaaggtgaacgccaagcttggtggtgctactgcctgtacgccccctctgtggaagtct
cccacattcttcccccccaaccgcccgactatgattataggctgcgatgtctcccatgcc
gctcctggtggtgcgactgcttcagttgcttccatgacaatgtctgtggatcccaacgct
actcgatacgctgcagtcgccgagacgaacggttatcgcgtcgagatgctcactccctcc
aatatccgcttcatgtttggagagctcattcccaagtggaaacaaaaccacccaggacag
atgcctgcgcacctaatctatttccgcgatggcgttagtgaaggccagttcgcgcatgta
ttggagcaggaggtatctgagatcaagaagcacctcggaagcatccttcctcccggcaag
gtgcccaaattcacggtcatcattgccacaaagcgtcaccacgtccgcttcttccctcag
aagggagacaagaacggcaaccctctgcctggtactcttgttgagaaggaagtcactcac
ccattcatgtttgacttttacctcaactctcatgttgctattcagggaaccgcacgacct
gtccactactctgtgattctggatgagatgagaatgcctgtcaatgatcttcaaaagatg
atctaccagcagtgctactcgtatgcccgatccactacccctgtctccctccaccctgct
gtttactacgcgcatctcgctagcaaccgagctcgcgcccacgaaaacatcgccaccagt
gacggattcagaactggtgccaagggacatgagattgctcgagagaagcaagctcacgga
atcacttcatcagctcctaacagggccgctgatgcgccccctctgatccgtctgggaggc
ccttgcagacagactcctgctgatggcgagcagcgacaacgcgacttcttccgcagtacc
atgtggttcatctaa
>Fp144
atgtcggacagaggtcgctcacccgctccgggggggccctcgggctcgggaagacgacct
tcccagtccccagcgcgatccgcaactggctctgctggtggacctgctggcggctatccc
aaaccacttggtttcgatcctgccaggc---ttgtaaagcaggaggaccaaggcaacacc
cgcatggagttgcctccagatgcctacatctctgagaccaagaaggacatgttcactctc
cgagaaggtcgcttcaacaatgagggcaggtcggagtttatcgaggtcaatcaataccga
atgaccaagtttgatttcaacaagaagatctaccagtacgatgtcgttctgtctcccagc
cctgacaagattggaccggtcatgaagaagatctgggctcatcccgtcactcaaaagacc
atgcagccgtacaaactcgaaatgtggctcttcgacgggaagaagctggcatggagcccg
gcacttgtcgatcgcggtgaaattcgtttctctgtcgatctggacgaaggccaacgccct
cctggtgccaagccccgcgaaggcggcaagttcttggtcactattcgaaagaccactgag
attcaagtcgctgcacttcagggctatttgtctcacaagatatcgttcaacaacagtgtt
caagaggcactgaacttcattgaccatcttgttcgacagttcccatcaaagaacctgctc
gccatcaagcgaaacttctaccagactggcaggcctggagctccccttcaagatggagct
atcgttgaggtccacaagggaacctacgcttcggtccgaatgagtgacaacttgaagaac
ggtggtgtcggacttggctacaacattgatgtggccaacacctgtttctggatcggcaac
cagccattggacaagatggcctgcaatttcctcgctactagcgaccctagcaagtaccga
ggacatactcctggtacactcaatgagatcctcaagcctgtccggggcaagaccgcatgg
gagtcatccgacgccttcaagcagcttcgcaagttgcgacgtctcaagttcaaggtcaag
cacaagggccgaaagaacgaagacaaactctacaccatccaggacttcgcattcgacccc
aagtttggtgaagctggccacacggcccgcactcatacattcgagaaggatgggcaacaa
atctcagtctatgactactacaagaagatgtacaatgtcactctgcgactttcccatctc
cctctcatcaatgctggtaagggtggctacattcccatggagcttgctttcgtcgagagc
atgcaacgctatcctttcaagttaaatcctgatcagaccgctgcaatgatcaagatcgct
gtcacccggcccgccgttcgcaaatccgacatccaaaagggagctgccgctcttcagatc
ggccaagatccttatctgaaggagtatggcgtcaatttcgaagcccaatttgcgaagacc
gaggctcgtattttgcctccccctactgtcaggtttggccagggttcagcggaacccaag
tttgctggtcgctgggacttgcgaggtaagaagttcttcaagcagaactccgcccccctc
atgaactggggcttcgttgcctgtgaagcacctgtaccccaggctgttctttcggcattt
gccacgactttcaagaccaccttcatcggccacggtggaaaagttactggcgagccgcaa
ctcttgaacgcacctagcaacttgcgtttcgaacccggaaagctcgtcgaatgggcgcac
gaggagatcacccgccgacagggttacactcaactcctgttcatcgtcgtgtccaagaag
aacagtggtacctacgaacgcctcaagaagtctgccgattgcagatacggcatcctcagc
caagttgtccttggtagccatgtgcaaaagaacaatggtcaataccactccaacgtttgc
atgaaggtgaacgccaagcttggtggtgctactgcctgtacgccccctctgtggaagtct
cccacattcttcccccccaaccgcccgactatgattataggctgcgatgtctcccatgcc
gctcctggtggtgcgactgcttcagttgcttccatgacaatgtctgtggatcccaacgct
actcgatacgctgcagtcgccgagacgaacggttatcgcgtcgagatgctcactccctcc
aatatccgcttcatgtttggagagctcattcccaagtggaaacaaaaccacccaggacag
atgcctgcgcacctaatctatttccgcgatggcgttagtgaaggccagttcgcgcatgta
ttggagcaggaggtatctgagatcaagaagcacctcggaagcatccttcctcccggcaag
gtgcccaaattcacggtcatcattgccacaaagcgtcaccacgtccgcttcttccctcag
aagggagacaagaacggcaaccctctgcctggtactcttgttgagaaggaagtcactcac
ccattcatgtttgacttttacctcaactctcatgttgctattcagggaaccgcacgacct
gtccactactctgtgattctggatgagatgagaatgcctgtcaatgatcttcaaaagatg
atctaccagcagtgctactcgtatgcccgatccactacccctgtctccctccaccctgct
gtttactacgcgcatctcgctagcaaccgagctcgcgcccacgaaaacatcgccaccagt
gacggattcagaactggtgccaagggacatgagattgctcgagagaagcaagctcacgga
atcacttcatcagctcctaacagggccgctgatgcgccccctctgatccgtctgggaggc
ccttgcagacagactcctgctgatggcgagcagcgacaacgcgacttcttccgcagtacc
atgtggttcatctaa
>Fp146
atgtcggacagaggtcgctcacccgctccgggggggccctcgggctcgggaagacgacct
tcccagtccccagcgcgatccgcaactggctctgctggtggacctgctggcggctatccc
aaaccacttggtttcgatcctgccaggc---ttgtaaagcaggaggaccaaggcaacacc
cgcatggagttgcctccagatgcctacatctctgagaccaagaaggacatgttcactctc
cgagaaggtcgcttcaacaatgagggcaggtcggagtttatcgaggtcaatcaataccga
atgaccaagtttgatttcaacaagaagatctaccagtacgatgtcgttctgtctcccagc
cctgacaagattggaccggtcatgaagaagatctgggctcatcccgtcactcaaaagacc
atgcagccgtacaaactcgaaatgtggctcttcgacgggaagaagctggcatggagcccg
gcacttgtcgatcgcggtgaaattcgtttctctgtcgatctggacgaaggccaacgccct
cctggtgccaagccccgcgaaggcggcaagttcttggtcactattcgaaagaccactgag
attcaagtcgctgcacttcagggctatttgtctcacaagatatcgttcaacaacagtgtt
caagaggcactgaacttcattgaccatcttgttcgacagttcccatcaaagaacctgctc
gccatcaagcgaaacttctaccagactggcaggcctggagctccccttcaagatggagct
atcgttgaggtccacaagggaacctacgcttcggtccgaatgagtgacaacttgaagaac
ggtggtgtcggacttggctacaacattgatgtggccaacacctgtttctggatcggcaac
cagccattggacaagatggcctgcaatttcctcgctactagcgaccctagcaagtaccga
ggacatactcctggtacactcaatgagatcctcaagcctgtccggggcaagaccgcatgg
gagtcatccgacgccttcaagcagcttcgcaagttgcgacgtctcaagttcaaggtcaag
cacaagggccgaaagaacgaagacaaactctacaccatccaggacttcgcattcgacccc
aagtttggtgaagctggccacacggcccgcactcatacattcgagaaggatgggcaacaa
atctcagtctatgactactacaagaagatgtacaatgtcactctgcgactttcccatctc
cctctcatcaatgctggtaagggtggctacattcccatggagcttgctttcgtcgagagc
atgcaacgctatcctttcaagttaaatcctgatcagaccgctgcaatgatcaagatcgct
gtcacccggcccgccgttcgcaaatccgacatccaaaagggagctgccgctcttcagatc
ggccaagatccttatctgaaggagtatggcgtcaatttcgaagcccaatttgcgaagacc
gaggctcgtattttgcctccccctactgtcaggtttggccagggttcagcggaacccaag
tttgctggtcgctgggacttgcgaggtaagaagttcttcaagcagaactccgcccccctc
atgaactggggcttcgttgcctgtgaagcacctgtaccccaggctgttctttcggcattt
gccacgactttcaagaccaccttcatcggccacggtggaaaagttactggcgagccgcaa
ctcttgaacgcacctagcaacttgcgtttcgaacccggaaagctcgtcgaatgggcgcac
gaggagatcacccgccgacagggttacactcaactcctgttcatcgtcgtgtccaagaag
aacagtggtacctacgaacgcctcaagaagtctgccgattgcagatacggcatcctcagc
caagttgtccttggtagccatgtgcaaaagaacaatggtcaataccactccaacgtttgc
atgaaggtgaacgccaagcttggtggtgctactgcctgtacgccccctctgtggaagtct
cccacattcttcccccccaaccgcccgactatgattataggctgcgatgtctcccatgcc
gctcctggtggtgcgactgcttcagttgcttccatgacaatgtctgtggatcccaacgct
actcgatacgctgcagtcgccgagacgaacggttatcgcgtcgagatgctcactccctcc
aatatccgcttcatgtttggagagctcattcccaagtggaaacaaaaccacccaggacag
atgcctgcgcacctaatctatttccgcgatggcgttagtgaaggccagttcgcgcatgta
ttggagcaggaggtatctgagatcaagaagcacctcggaagcatccttcctcccggcaag
gtgcccaaattcacggtcatcattgccacaaagcgtcaccacgtccgcttcttccctcag
aagggagacaagaacggcaaccctctgcctggtactcttgttgagaaggaagtcactcac
ccattcatgtttgacttttacctcaactctcatgttgctattcagggaaccgcacgacct
gtccactactctgtgattctggatgagatgagaatgcctgtcaatgatcttcaaaagatg
atctaccagcagtgctactcgtatgcccgatccactacccctgtctccctccaccctgct
gtttactacgcgcatctcgctagcaaccgagctcgcgcccacgaaaacatcgccaccagt
gacggattcagaactggtgccaagggacatgagattgctcgagagaagcaagctcacgga
atcacttcatcagctcctaacagggccgctgatgcgccccctctgatccgtctgggaggc
ccttgcagacagactcctgctgatggcgagcagcgacaacgcgacttcttccgcagtacc
atgtggttcatctaa
>Fp155
atgtcggacagaggtcgctcacccgctccgggggggccctcgggctcgggaagacgacct
tcccagtccccagcgcgatccgcaactggctctgctggtggacctgctggcggctatccc
aaaccacttggtttcgatcctgccaggc---ttgtaaagcaggaggaccaaggcaacacc
cgcatggagttgcctccagatgcctacatctctgagaccaagaaggacatgttcactctc
cgagaaggtcgcttcaacaatgagggcaggtcggagtttatcgaggtcaatcaataccga
atgaccaagtttgatttcaacaagaagatctaccagtacgatgtcgttctgtctcccagc
cctgacaagattggaccggtcatgaagaagatctgggctcatcccgtcactcaaaagacc
atgcagccgtacaaactcgaaatgtggctcttcgacgggaagaagctggcatggagcccg
gcacttgtcgatcgcggtgaaattcgtttctctgtcgatctggacgaaggccaacgccct
cctggtgccaagccccgcgaaggcggcaagttcttggtcactattcgaaagaccactgag
attcaagtcgctgcacttcagggctatttgtctcacaagatatcgttcaacaacagtgtt
caagaggcactgaacttcattgaccatcttgttcgacagttcccatcaaagaacctgctc
gccatcaagcgaaacttctaccagactggcaggcctggagctccccttcaagatggagct
atcgttgaggtccacaagggaacctacgcttcggtccgaatgagtgacaacttgaagaac
ggtggtgtcggacttggctacaacattgatgtggccaacacctgtttctggatcggcaac
cagccattggacaagatggcctgcaatttcctcgctactagcgaccctagcaagtaccga
ggacatactcctggtacactcaatgagatcctcaagcctgtccggggcaagaccgcatgg
gagtcatccgacgccttcaagcagcttcgcaagttgcgacgtctcaagttcaaggtcaag
cacaagggccgaaagaacgaagacaaactctacaccatccaggacttcgcattcgacccc
aagtttggtgaagctggccacacggcccgcactcatacattcgagaaggatgggcaacaa
atctcagtctatgactactacaagaagatgtacaatgtcactctgcgactttcccatctc
cctctcatcaatgctggtaagggtggctacattcccatggagcttgctttcgtcgagagc
atgcaacgctatcctttcaagttaaatcctgatcagaccgctgcaatgatcaagatcgct
gtcacccggcccgccgttcgcaaatccgacatccaaaagggagctgccgctcttcagatc
ggccaagatccttatctgaaggagtatggcgtcaatttcgaagcccaatttgcgaagacc
gaggctcgtattttgcctccccctactgtcaggtttggccagggttcagcggaacccaag
tttgctggtcgctgggacttgcgaggtaagaagttcttcaagcagaactccgcccccctc
atgaactggggcttcgttgcctgtgaagcacctgtaccccaggctgttctttcggcattt
gccacgactttcaagaccaccttcatcggccacggtggaaaagttactggcgagccgcaa
ctcttgaacgcacctagcaacttgcgtttcgaacccggaaagctcgtcgaatgggcgcac
gaggagatcacccgccgacagggttacactcaactcctgttcatcgtcgtgtccaagaag
aacagtggtacctacgaacgcctcaagaagtctgccgattgcagatacggcatcctcagc
caagttgtccttggtagccatgtgcaaaagaacaatggtcaataccactccaacgtttgc
atgaaggtgaacgccaagcttggtggtgctactgcctgtacgccccctctgtggaagtct
cccacattcttcccccccaaccgcccgactatgattataggctgcgatgtctcccatgcc
gctcctggtggtgcgactgcttcagttgcttccatgacaatgtctgtggatcccaacgct
actcgatacgctgcagtcgccgagacgaacggttatcgcgtcgagatgctcactccctcc
aatatccgcttcatgtttggagagctcattcccaagtggaaacaaaaccacccaggacag
atgcctgcgcacctaatctatttccgcgatggcgttagtgaaggccagttcgcgcatgta
ttggagcaggaggtatctgagatcaagaagcacctcggaagcatccttcctcccggcaag
gtgcccaaattcacggtcatcattgccacaaagcgtcaccacgtccgcttcttccctcag
aagggagacaagaacggcaaccctctgcctggtactcttgttgagaaggaagtcactcac
ccattcatgtttgacttttacctcaactctcatgttgctattcagggaaccgcacgacct
gtccactactctgtgattctggatgagatgagaatgcctgtcaatgatcttcaaaagatg
atctaccagcagtgctactcgtatgcccgatccactacccctgtctccctccaccctgct
gtttactacgcgcatctcgctagcaaccgagctcgcgcccacgaaaacatcgccaccagt
gacggattcagaactggtgccaagggacatgagattgctcgagagaagcaagctcacgga
atcacttcatcagctcctaacagggccgctgatgcgccccctctgatccgtctgggaggc
ccttgcagacagactcctgctgatggcgagcagcgacaacgcgacttcttccgcagtacc
atgtggttcatctaa
>Fp157
atgtcggacagaggtcgctcacccgctccgggggggccctcgggctcgggaagacgacct
tcccagtccccagcgcgatccgcaactggctctgctggtggacctgctggcggctatccc
aaaccacttggtttcgatcctgccaggc---ttgtaaagcaggaggaccaaggcaacacc
cgcatggagttgcctccagatgcctacatctctgagaccaagaaggacatgttcactctc
cgagaaggtcgcttcaacaatgagggcaggtcggagtttatcgaggtcaatcaataccga
atgaccaagtttgatttcaacaagaagatctaccagtacgatgtcgttctgtctcccagc
cctgacaagattggaccggtcatgaagaagatctgggctcatcccgtcactcaaaagacc
atgcagccgtacaaactcgaaatgtggctcttcgacgggaagaagctggcatggagcccg
gcacttgtcgatcgcggtgaaattcgtttctctgtcgatctggacgaaggccaacgccct
cctggtgccaagccccgcgaaggcggcaagttcttggtcactattcgaaagaccactgag
attcaagtcgctgcacttcagggctatttgtctcacaagatatcgttcaacaacagtgtt
caagaggcactgaacttcattgaccatcttgttcgacagttcccatcaaagaacctgctc
gccatcaagcgaaacttctaccagactggcaggcctggagctccccttcaagatggagct
atcgttgaggtccacaagggaacctacgcttcggtccgaatgagtgacaacttgaagaac
ggtggtgtcggacttggctacaacattgatgtggccaacacctgtttctggatcggcaac
cagccattggacaagatggcctgcaatttcctcgctactagcgaccctagcaagtaccga
ggacatactcctggtacactcaatgagatcctcaagcctgtccggggcaagaccgcatgg
gagtcatccgacgccttcaagcagcttcgcaagttgcgacgtctcaagttcaaggtcaag
cacaagggccgaaagaacgaagacaaactctacaccatccaggacttcgcattcgacccc
aagtttggtgaagctggccacacggcccgcactcatacattcgagaaggatgggcaacaa
atctcagtctatgactactacaagaagatgtacaatgtcactctgcgactttcccatctc
cctctcatcaatgctggtaagggtggctacattcccatggagcttgctttcgtcgagagc
atgcaacgctatcctttcaagttaaatcctgatcagaccgctgcaatgatcaagatcgct
gtcacccggcccgccgttcgcaaatccgacatccaaaagggagctgccgctcttcagatc
ggccaagatccttatctgaaggagtatggcgtcaatttcgaagcccaatttgcgaagacc
gaggctcgtattttgcctccccctactgtcaggtttggccagggttcagcggaacccaag
tttgctggtcgctgggacttgcgaggtaagaagttcttcaagcagaactccgcccccctc
atgaactggggcttcgttgcctgtgaagcacctgtaccccaggctgttctttcggcattt
gccacgactttcaagaccaccttcatcggccacggtggaaaagttactggcgagccgcaa
ctcttgaacgcacctagcaacttgcgtttcgaacccggaaagctcgtcgaatgggcgcac
gaggagatcacccgccgacagggttacactcaactcctgttcatcgtcgtgtccaagaag
aacagtggtacctacgaacgcctcaagaagtctgccgattgcagatacggcatcctcagc
caagttgtccttggtagccatgtgcaaaagaacaatggtcaataccactccaacgtttgc
atgaaggtgaacgccaagcttggtggtgctactgcctgtacgccccctctgtggaagtct
cccacattcttcccccccaaccgcccgactatgattataggctgcgatgtctcccatgcc
gctcctggtggtgcgactgcttcagttgcttccatgacaatgtctgtggatcccaacgct
actcgatacgctgcagtcgccgagacgaacggttatcgcgtcgagatgctcactccctcc
aatatccgcttcatgtttggagagctcattcccaagtggaaacaaaaccacccaggacag
atgcctgcgcacctaatctatttccgcgatggcgttagtgaaggccagttcgcgcatgta
ttggagcaggaggtatctgagatcaagaagcacctcggaagcatccttcctcccggcaag
gtgcccaaattcacggtcatcattgccacaaagcgtcaccacgtccgcttcttccctcag
aagggagacaagaacggcaaccctctgcctggtactcttgttgagaaggaagtcactcac
ccattcatgtttgacttttacctcaactctcatgttgctattcagggaaccgcacgacct
gtccactactctgtgattctggatgagatgagaatgcctgtcaatgatcttcaaaagatg
atctaccagcagtgctactcgtatgcccgatccactacccctgtctccctccaccctgct
gtttactacgcgcatctcgctagcaaccgagctcgcgcccacgaaaacatcgccaccagt
gacggattcagaactggtgccaagggacatgagattgctcgagagaagcaagctcacgga
atcacttcatcagctcctaacagggccgctgatgcgccccctctgatccgtctgggaggc
ccttgcagacagactcctgctgatggcgagcagcgacaacgcgacttcttccgcagtacc
atgtggttcatctaa
>Fp16r
atgtcggacagaggtcgctcacccgctccgggggggccctcgggctcgggaagacgacct
tcccagtccccagcgcgatccgcaactggctctgctggtggacctgctggcggctatccc
aaaccacttggtttcgatcctgccaggc---ttgtaaagcaggaggaccaaggcaacacc
cgcatggagttgcctccagatgcctacatctctgagaccaagaaggacatgttcactctc
cgagaaggtcgcttcaacaatgagggcaggtcggagtttatcgaggtcaatcaataccga
atgaccaagtttgatttcaacaagaagatctaccagtacgatgtcgttctgtctcccagc
cctgacaagattggaccggtcatgaagaagatctgggctcatcccgtcactcaaaagacc
atgcagccgtacaaactcgaaatgtggctcttcgacgggaagaagctggcatggagcccg
gcacttgtcgatcgcggtgaaattcgtttctctgtcgatctggacgaaggccaacgccct
cctggtgccaagccccgcgaaggcggcaagttcttggtcactattcgaaagaccactgag
attcaagtcgctgcacttcagggctatttgtctcacaagatatcgttcaacaacagtgtt
caagaggcactgaacttcattgaccatcttgttcgacagttcccatcaaagaacctgctc
gccatcaagcgaaacttctaccagactggcaggcctggagctccccttcaagatggagct
atcgttgaggtccacaagggaacctacgcttcggtccgaatgagtgacaacttgaagaac
ggtggtgtcggacttggctacaacattgatgtggccaacacctgtttctggatcggcaac
cagccattggacaagatggcctgcaatttcctcgctactagcgaccctagcaagtaccga
ggacatactcctggtacactcaatgagatcctcaagcctgtccggggcaagaccgcatgg
gagtcatccgacgccttcaagcagcttcgcaagttgcgacgtctcaagttcaaggtcaag
cacaagggccgaaagaacgaagacaaactctacaccatccaggacttcgcattcgacccc
aagtttggtgaagctggccacacggcccgcactcatacattcgagaaggatgggcaacaa
atctcagtctatgactactacaagaagatgtacaatgtcactctgcgactttcccatctc
cctctcatcaatgctggtaagggtggctacattcccatggagcttgctttcgtcgagagc
atgcaacgctatcctttcaagttaaatcctgatcagaccgctgcaatgatcaagatcgct
gtcacccggcccgccgttcgcaaatccgacatccaaaagggagctgccgctcttcagatc
ggccaagatccttatctgaaggagtatggcgtcaatttcgaagcccaatttgcgaagacc
gaggctcgtattttgcctccccctactgtcaggtttggccagggttcagcggaacccaag
tttgctggtcgctgggacttgcgaggtaagaagttcttcaagcagaactccgcccccctc
atgaactggggcttcgttgcctgtgaagcacctgtaccccaggctgttctttcggcattt
gccacgactttcaagaccaccttcatcggccacggtggaaaagttactggcgagccgcaa
ctcttgaacgcacctagcaacttgcgtttcgaacccggaaagctcgtcgaatgggcgcac
gaggagatcacccgccgacagggttacactcaactcctgttcatcgtcgtgtccaagaag
aacagtggtacctacgaacgcctcaagaagtctgccgattgcagatacggcatcctcagc
caagttgtccttggtagccatgtgcaaaagaacaatggtcaataccactccaacgtttgc
atgaaggtgaacgccaagcttggtggtgctactgcctgtacgccccctctgtggaagtct
cccacattcttcccccccaaccgcccgactatgattataggctgcgatgtctcccatgcc
gctcctggtggtgcgactgcttcagttgcttccatgacaatgtctgtggatcccaacgct
actcgatacgctgcagtcgccgagacgaacggttatcgcgtcgagatgctcactccctcc
aatatccgcttcatgtttggagagctcattcccaagtggaaacaaaaccacccaggacag
atgcctgcgcacctaatctatttccgcgatggcgttagtgaaggccagttcgcgcatgta
ttggagcaggaggtatctgagatcaagaagcacctcggaagcatccttcctcccggcaag
gtgcccaaattcacggtcatcattgccacaaagcgtcaccacgtccgcttcttccctcag
aagggagacaagaacggcaaccctctgcctggtactcttgttgagaaggaagtcactcac
ccattcatgtttgacttttacctcaactctcatgttgctattcagggaaccgcacgacct
gtccactactctgtgattctggatgagatgagaatgcctgtcaatgatcttcaaaagatg
atctaccagcagtgctactcgtatgcccgatccactacccctgtctccctccaccctgct
gtttactacgcgcatctcgctagcaaccgagctcgcgcccacgaaaacatcgccaccagt
gacggattcagaactggtgccaagggacatgagattgctcgagagaagcaagctcacgga
atcacttcatcagctcctaacagggccgctgatgcgccccctctgatccgtctgggaggc
ccttgcagacagactcctgctgatggcgagcagcgacaacgcgacttcttccgcagtacc
atgtggttcatctaa
>Fp1r
atgtcggacagaggtcgctcacccgctccgggggggccctcgggctcgggaagacgacct
tcccagtccccagcgcgatccgcaactggctctgctggtggacctgctggcggctatccc
aaaccacttggtttcgatcctgccaggc---ttgtaaagcaggaggaccaaggcaacacc
cgcatggagttgcctccagatgcctacatctctgagaccaagaaggacatgttcactctc
cgagaaggtcgcttcaacaatgagggcaggtcggagtttatcgaggtcaatcaataccga
atgaccaagtttgatttcaacaagaagatctaccagtacgatgtcgttctgtctcccagc
cctgacaagattggaccggtcatgaagaagatctgggctcatcccgtcactcaaaagacc
atgcagccgtacaaactcgaaatgtggctcttcgacgggaagaagctggcatggagcccg
gcacttgtcgatcgcggtgaaattcgtttctctgtcgatctggacgaaggccaacgccct
cctggtgccaagccccgcgaaggcggcaagttcttggtcactattcgaaagaccactgag
attcaagtcgctgcacttcagggctatttgtctcacaagatatcgttcaacaacagtgtt
caagaggcactgaacttcattgaccatcttgttcgacagttcccatcaaagaacctgctc
gccatcaagcgaaacttctaccagactggcaggcctggagctccccttcaagatggagct
atcgttgaggtccacaagggaacctacgcttcggtccgaatgagtgacaacttgaagaac
ggtggtgtcggacttggctacaacattgatgtggccaacacctgtttctggatcggcaac
cagccattggacaagatggcctgcaatttcctcgctactagcgaccctagcaagtaccga
ggacatactcctggtacactcaatgagatcctcaagcctgtccggggcaagaccgcatgg
gagtcatccgacgccttcaagcagcttcgcaagttgcgacgtctcaagttcaaggtcaag
cacaagggccgaaagaacgaagacaaactctacaccatccaggacttcgcattcgacccc
aagtttggtgaagctggccacacggcccgcactcatacattcgagaagggtgggcaacaa
atctcagtctatgactactacaagaagatgtacaatgtcactctgcgactttcccatctc
cctctcatcaatgctggtaagggtggctacattcccatggagcttgctttcgtcgagagc
atgcaacgctatcctttcaagttaaatcctgatcagaccgctgcaatgatcaagatcgct
gtcacccggcccgccgttcgcaaatccgacatccaaaagggagctgccgctcttcagatc
ggccaagatccttatctgaaggagtatggcgtcaatttcgaagcccaatttgcgaagacc
gaggctcgtattttgcctccccctactgtcaggtttggccagggttcagcggaacccaag
tttgctggtcgctgggacttgcgaggtaagaagttcttcaagcagaactccgcccccctc
atgaactggggcttcgttgcctgtgaagcacctgtaccccaggctgttctttcggcattt
gccacgactttcaagaccaccttcatcggccacggtggaaaagttactggcgagccgcaa
ctcttgaacgcacctagcaacttgcgtttcgaacccggaaagctcgtcgaatgggcgcac
gaggagatcacccgccgacagggttacactcaactcctgttcatcgtcgtgtccaagaag
aacagtggtacctacgaacgcctcaagaagtctgccgattgcagatacggcatcctcagc
caagttgtccttggtagccatgtgcaaaagaacaatggtcaataccactccaacgtttgc
atgaaggtgaacgccaagcttggtggtgctactgcctgtacgccccctctgtggaagtct
cccacattcttcccccccaaccgcccgactatgattataggctgcgatgtctcccatgcc
gctcctggtggtgcgactgcttcagttgcttccatgacaatgtctgtggatcccaacgct
actcgatacgctgcagtcgccgagacgaacggttatcgcgtcgagatgctcactccctcc
aatatccgcttcatgtttggagagctcattcccaagtggaaacaaaaccacccaggacag
atgcctgcgcacctaatctatttccgcgatggcgttagtgaaggccagttcgcgcatgta
ttggagcaggaggtatctgagatcaagaagcacctcggaagcatccttcctcccggcaag
gtgcccaaattcacggtcatcattgccacaaagcgtcaccacgtccgcttcttccctcag
aagggagacaagaacggcaaccctctgcctggtactcttgttgagaaggaagtcactcac
ccattcatgtttgacttttacctcaactctcatgttgctattcagggaaccgcacgacct
gtccactactctgtgattctggatgagatgagaatgcctgtcaatgatcttcaaaagatg
atctaccagcagtgctactcgtatgcccgatccactacccctgtctccctccaccctgct
gtttactacgcgcatctcgctagcaaccgagctcgcgcccacgaaaacatcgccaccagt
gacggattcagaactggtgccaagggacatgagattgctcgagagaagcaagctcacgga
atcacttcatcagctcctaacagggccgctgatgcgccccctctgatccgtctgggaggc
ccttgcagacagactcctgctgatggcgagcagcgacaacgcgacttcttccgcagtacc
atgtggttcatctaa
>Fp21r
atgtcggacagaggtcgctcacccgctccgggggggccctcgggctcgggaagacgacct
tcccagtccccagcgcgatccgcaactggctctgctggtggacctgctggcggctatccc
aaaccacttggtttcgatcctgccaggc---ttgtaaagcaggaggaccaaggcaacacc
cgcatggagttgcctccagatgcctacatctctgagaccaagaaggacatgttcactctc
cgagaaggtcgcttcaacaatgagggcaggtcggagtttatcgaggtcaatcaataccga
atgaccaagtttgatttcaacaagaagatctaccagtacgatgtcgttctgtctcccagc
cctgacaagattggaccggtcatgaagaagatctgggctcatcccgtcactcaaaagacc
atgcagccgtacaaactcgaaatgtggctcttcgacgggaagaagctggcatggagcccg
gcacttgtcgatcgcggtgaaattcgtttctctgtcgatctggacgaaggccaacgccct
cctggtgccaagccccgcgaaggcggcaagttcttggtcactattcgaaagaccactgag
attcaagtcgctgcacttcagggctatttgtctcacaagatatcgttcaacaacagtgtt
caagaggcactgaacttcattgaccatcttgttcgacagttcccatcaaagaacctgctc
gccatcaagcgaaacttctaccagactggcaggcctggagctccccttcaagatggagct
atcgttgaggtccacaagggaacctacgcttcggtccgaatgagtgacaacttgaagaac
ggtggtgtcggacttggctacaacattgatgtggccaacacctgtttctggatcggcaac
cagccattggacaagatggcctgcaatttcctcgctactagcgaccctagcaagtaccga
ggacatactcctggtacactcaatgagatcctcaagcctgtccggggcaagaccgcatgg
gagtcatccgacgccttcaagcagcttcgcaagttgcgacgtctcaagttcaaggtcaag
cacaagggccgaaagaacgaagacaaactctacaccatccaggacttcgcattcgacccc
aagtttggtgaagctggccacacggcccgcactcatacattcgagaaggatgggcaacaa
atctcagtctatgactactacaagaagatgtacaatgtcactctgcgactttcccatctc
cctctcatcaatgctggtaagggtggctacattcccatggagcttgctttcgtcgagagc
atgcaacgctatcctttcaagttaaatcctgatcagaccgctgcaatgatcaagatcgct
gtcacccggcccgccgttcgcaaatccgacatccaaaagggagctgccgctcttcagatc
ggccaagatccttatctgaaggagtatggcgtcaatttcgaagcccaatttgcgaagacc
gaggctcgtattttgcctccccctactgtcaggtttggccagggttcagcggaacccaag
tttgctggtcgctgggacttgcgaggtaagaagttcttcaagcagaactccgcccccctc
atgaactggggcttcgttgcctgtgaagcacctgtaccccaggctgttctttcggcattt
gccacgactttcaagaccaccttcatcggccacggtggaaaagttactggcgagccgcaa
ctcttgaacgcacctagcaacttgcgtttcgaacccggaaagctcgtcgaatgggcgcac
gaggagatcacccgccgacagggttacactcaactcctgttcatcgtcgtgtccaagaag
aacagtggtacctacgaacgcctcaagaagtctgccgattgcagatacggcatcctcagc
caagttgtccttggtagccatgtgcaaaagaacaatggtcaataccactccaacgtttgc
atgaaggtgaacgccaagcttggtggtgctactgcctgtacgccccctctgtggaagtct
cccacattcttcccccccaaccgcccgactatgattataggctgcgatgtctcccatgcc
gctcctggtggtgcgactgcttcagttgcttccatgacaatgtctgtggatcccaacgct
actcgatacgctgcagtcgccgagacgaacggttatcgcgtcgagatgctcactccctcc
aatatccgcttcatgtttggagagctcattcccaagtggaaacaaaaccacccaggacag
atgcctgcgcacctaatctatttccgcgatggcgttagtgaaggccagttcgcgcatgta
ttggagcaggaggtatctgagatcaagaagcacctcggaagcatccttcctcccggcaag
gtgcccaaattcacggtcatcattgccacaaagcgtcaccacgtccgcttcttccctcag
aagggagacaagaacggcaaccctctgcctggtactcttgttgagaaggaagtcactcac
ccattcatgtttgacttttacctcaactctcatgttgctattcagggaaccgcacgacct
gtccactactctgtgattctggatgagatgagaatgcctgtcaatgatcttcaaaagatg
atctaccagcagtgctactcgtatgcccgatccactacccctgtctccctccaccctgct
gtttactacgcgcatctcgctagcaaccgagctcgcgcccacgaaaacatcgccaccagt
gacggattcagaactggtgccaagggacatgagattgctcgagagaagcaagctcacgga
atcacttcatcagctcctaacagggccgctgatgcgccccctctgatccgtctgggaggc
ccttgcagacagactcctgctgatggcgagcagcgacaacgcgacttcttccgcagtacc
atgtggttcatctaa
>Fp24r
atgtcggacagaggtcgctcacccgctccgggggggccctcgggctcgggaagacgacct
tcccagtccccagcgcgatccgcaactggctctgctggtggacctgctggcggctatccc
aaaccacttggtttcgatcctgccaggc---ttgtaaagcaggaggaccaaggcaacacc
cgcatggagttgcctccagatgcctacatctctgagaccaagaaggacatgttcactctc
cgagaaggtcgcttcaacaatgagggcaggtcggagtttatcgaggtcaatcaataccga
atgaccaagtttgatttcaacaagaagatctaccagtacgatgtcgttctgtctcccagc
cctgacaagattggaccggtcatgaagaagatctgggctcatcccgtcactcaaaagacc
atgcagccgtacaaactcgaaatgtggctcttcgacgggaagaagctggcatggagcccg
gcacttgtcgatcgcggtgaaattcgtttctctgtcgatctggacgaaggccaacgccct
cctggtgccaagccccgcgaaggcggcaagttcttggtcactattcgaaagaccactgag
attcaagtcgctgcacttcagggctatttgtctcacaagatatcgttcaacaacagtgtt
caagaggcactgaacttcattgaccatcttgttcgacagttcccatcaaagaacctgctc
gccatcaagcgaaacttctaccagactggcaggcctggagctccccttcaagatggagct
atcgttgaggtccacaagggaacctacgcttcggtccgaatgagtgacaacttgaagaac
ggtggtgtcggacttggctacaacattgatgtggccaacacctgtttctggatcggcaac
cagccattggacaagatggcctgcaatttcctcgctactagcgaccctagcaagtaccga
ggacatactcctggtacactcaatgagatcctcaagcctgtccggggcaagaccgcatgg
gagtcatccgacgccttcaagcagcttcgcaagttgcgacgtctcaagttcaaggtcaag
cacaagggccgaaagaacgaagacaaactctacaccatccaggacttcgcattcgacccc
aagtttggtgaagctggccacacggcccgcactcatacattcgagaaggatgggcaacaa
atctcagtctatgactactacaagaagatgtacaatgtcactctgcgactttcccatctc
cctctcatcaatgctggtaagggtggctacattcccatggagcttgctttcgtcgagagc
atgcaacgctatcctttcaagttaaatcctgatcagaccgctgcaatgatcaagatcgct
gtcacccggcccgccgttcgcaaatccgacatccaaaagggagctgccgctcttcagatc
ggccaagatccttatctgaaggagtatggcgtcaatttcgaagcccaatttgcgaagacc
gaggctcgtattttgcctccccctactgtcaggtttggccagggttcagcggaacccaag
tttgctggtcgctgggacttgcgaggtaagaagttcttcaagcagaactccgcccccctc
atgaactggggcttcgttgcctgtgaagcacctgtaccccaggctgttctttcggcattt
gccacgactttcaagaccaccttcatcggccacggtggaaaagttactggcgagccgcaa
ctcttgaacgcacctagcaacttgcgtttcgaacccggaaagctcgtcgaatgggcgcac
gaggagatcacccgccgacagggttacactcaactcctgttcatcgtcgtgtccaagaag
aacagtggtacctacgaacgcctcaagaagtctgccgattgcagatacggcatcctcagc
caagttgtccttggtagccatgtgcaaaagaacaatggtcaataccactccaacgtttgc
atgaaggtgaacgccaagcttggtggtgctactgcctgtacgccccctctgtggaagtct
cccacattcttcccccccaaccgcccgactatgattataggctgcgatgtctcccatgcc
gctcctggtggtgcgactgcttcagttgcttccatgacaatgtctgtggatcccaacgct
actcgatacgctgcagtcgccgagacgaacggttatcgcgtcgagatgctcactccctcc
aatatccgcttcatgtttggagagctcattcccaagtggaaacaaaaccacccaggacag
atgcctgcgcacctaatctatttccgcgatggcgttagtgaaggccagttcgcgcatgta
ttggagcaggaggtatctgagatcaagaagcacctcggaagcatccttcctcccggcaag
gtgcccaaattcacggtcatcattgccacaaagcgtcaccacgtccgcttcttccctcag
aagggagacaagaacggcaaccctctgcctggtactcttgttgagaaggaagtcactcac
ccattcatgtttgacttttacctcaactctcatgttgctattcagggaaccgcacgacct
gtccactactctgtgattctggatgagatgagaatgcctgtcaatgatcttcaaaagatg
atctaccagcagtgctactcgtatgcccgatccactacccctgtctccctccaccctgct
gtttactacgcgcatctcgctagcaaccgagctcgcgcccacgaaaacatcgccaccagt
gacggattcagaactggtgccaagggacatgagattgctcgagagaagcaagctcacgga
atcacttcatcagctcctaacagggccgctgatgcgccccctctgatccgtctgggaggc
ccttgcagacagactcctgctgatggcgagcagcgacaacgcgacttcttccgcagtacc
atgtggttcatctaa
>Fp2516
atgtcggacagaggtcgctcacccgctccgggggggccctcgggctcgggaagacgacct
tcccagtccccagcgcgatccgcaactggctctgctggtggacctgctggcggctatccc
aaaccacttggtttcgatcctgccaggc---ttgtaaagcaggaggaccaaggcaacacc
cgcatggagttgcctccagatgcctacatctctgagaccaagaaggacatgttcactctc
cgagaaggtcgcttcaacaatgagggcaggtcggagtttatcgaggtcaatcaataccga
atgaccaagtttgatttcaacaagaagatctaccagtacgatgtcgttctgtctcccagc
cctgacaagattggaccggtcatgaagaagatctgggctcatcccgtcactcaaaagacc
atgcagccgtacaaactcgaaatgtggctcttcgacgggaagaagctggcatggagcccg
gcacttgtcgatcgcggtgaaattcgtttctctgtcgatctggacgaaggccaacgccct
cctggtgccaagccccgcgaaggcggcaagttcttggtcactattcgaaagaccactgag
attcaagtcgctgcacttcagggctatttgtctcacaagatatcgttcaacaacagtgtt
caagaggcactgaacttcattgaccatcttgttcgacagttcccatcaaagaacctgctc
gccatcaagcgaaacttctaccagactggcaggcctggagctccccttcaagatggagct
atcgttgaggtccacaagggaacctacgcttcggtccgaatgagtgacaacttgaagaac
ggtggtgtcggacttggctacaacattgatgtggccaacacctgtttctggatcggcaac
cagccattggacaagatggcctgcaatttcctcgctactagcgaccctagcaagtaccga
ggacatactcctggtacactcaatgagatcctcaagcctgtccggggcaagaccgcatgg
gagtcatccgacgccttcaagcagcttcgcaagttgcgacgtctcaagttcaaggtcaag
cacaagggccgaaagaacgaagacaaactctacaccatccaggacttcgcattcgacccc
aagtttggtgaagctggccacacggcccgcactcatacattcgagaaggatgggcaacaa
atctcagtctatgactactacaagaagatgtacaatgtcactctgcgactttcccatctc
cctctcatcaatgctggtaagggtggctacattcccatggagcttgctttcgtcgagagc
atgcaacgctatcctttcaagttaaatcctgatcagaccgctgcaatgatcaagatcgct
gtcacccggcccgccgttcgcaaatccgacatccaaaagggagctgccgctcttcagatc
ggccaagatccttatctgaaggagtatggcgtcaatttcgaagcccaatttgcgaagacc
gaggctcgtattttgcctccccctactgtcaggtttggccagggttcagcggaacccaag
tttgctggtcgctgggacttgcgaggtaagaagttcttcaagcagaactccgcccccctc
atgaactggggcttcgttgcctgtgaagcacctgtaccccaggctgttctttcggcattt
gccacgactttcaagaccaccttcatcggccacggtggaaaagttactggcgagccgcaa
ctcttgaacgcacctagcaacttgcgtttcgaacccggaaagctcgtcgaatgggcgcac
gaggagatcacccgccgacagggttacactcaactcctgttcatcgtcgtgtccaagaag
aacagtggtacctacgaacgcctcaagaagtctgccgattgcagatacggcatcctcagc
caagttgtccttggtagccatgtgcaaaagaacaatggtcaataccactccaacgtttgc
atgaaggtgaacgccaagcttggtggtgctactgcctgtacgccccctctgtggaagtct
cccacattcttcccccccaaccgcccgactatgattataggctgcgatgtctcccatgcc
gctcctggtggtgcgactgcttcagttgcttccatgacaatgtctgtggatcccaacgct
actcgatacgctgcagtcgccgagacgaacggttatcgcgtcgagatgctcactccctcc
aatatccgcttcatgtttggagagctcattcccaagtggaaacaaaaccacccaggacag
atgcctgcgcacctaatctatttccgcgatggcgttagtgaaggccagttcgcgcatgta
ttggagcaggaggtatctgagatcaagaagcacctcggaagcatccttcctcccggcaag
gtgcccaaattcacggtcatcattgccacaaagcgtcaccacgtccgcttcttccctcag
aagggagacaagaacggcaaccctctgcctggtactcttgttgagaaggaagtcactcac
ccattcatgtttgacttttacctcaactctcatgttgctattcagggaaccgcacgacct
gtccactactctgtgattctggatgagatgagaatgcctgtcaatgatcttcaaaagatg
atctaccagcagtgctactcgtatgcccgatccactacccctgtctccctccaccctgct
gtttactacgcgcatctcgctagcaaccgagctcgcgcccacgaaaacatcgccaccagt
gacggattcagaactggtgccaagggacatgagattgctcgagagaagcaagctcacgga
atcacttcatcagctcctaacagggccgctgatgcgccccctctgatccgtctgggaggc
ccttgcagacagactcctgctgatggcgagcagcgacaacgcgacttcttccgcagtacc
atgtggttcatctaa
>Fp26r
atgtcggacagaggtcgctcacccgctccgggggggccctcgggctcgggaagacgacct
tcccagtccccagcgcgatccgcaactggctctgctggtggacctgctggcggctatccc
aaaccacttggtttcgatcctgccaggc---ttgtaaagcaggaggaccaaggcaacacc
cgcatggagttgcctccagatgcctacatctctgagaccaagaaggacatgttcactctc
cgagaaggtcgcttcaacaatgagggcaggtcggagtttatcgaggtcaatcaataccga
atgaccaagtttgatttcaacaagaagatctaccagtacgatgtcgttctgtctcccagc
cctgacaagattggaccggtcatgaagaagatctgggctcatcccgtcactcaaaagacc
atgcagccgtacaaactcgaaatgtggctcttcgacgggaagaagctggcatggagcccg
gcacttgtcgatcgcggtgaaattcgtttctctgtcgatctggacgaaggccaacgccct
cctggtgccaagccccgcgaaggcggcaagttcttggtcactattcgaaagaccactgag
attcaagtcgctgcacttcagggctatttgtctcacaagatatcgttcaacaacagtgtt
caagaggcactgaacttcattgaccatcttgttcgacagttcccatcaaagaacctgctc
gccatcaagcgaaacttctaccagactggcaggcctggagctccccttcaagatggagct
atcgttgaggtccacaagggaacctacgcttcggtccgaatgagtgacaacttgaagaac
ggtggtgtcggacttggctacaacattgatgtggccaacacctgtttctggatcggcaac
cagccattggacaagatggcctgcaatttcctcgctactagcgaccctagcaagtaccga
ggacatactcctggtacactcaatgagatcctcaagcctgtccggggcaagaccgcatgg
gagtcatccgacgccttcaagcagcttcgcaagttgcgacgtctcaagttcaaggtcaag
cacaagggccgaaagaacgaagacaaactctacaccatccaggacttcgcattcgacccc
aagtttggtgaagctggccacacggcccgcactcatacattcgagaagggtgggcaacaa
atctcagtctatgactactacaagaagatgtacaatgtcactctgcgactttcccatctc
cctctcatcaatgctggtaagggtggctacattcccatggagcttgctttcgtcgagagc
atgcaacgctatcctttcaagttaaatcctgatcagaccgctgcaatgatcaagatcgct
gtcacccggcccgccgttcgcaaatccgacatccaaaagggagctgccgctcttcagatc
ggccaagatccttatctgaaggagtatggcgtcaatttcgaagcccaatttgcgaagacc
gaggctcgtattttgcctccccctactgtcaggtttggccagggttcagcggaacccaag
tttgctggtcgctgggacttgcgaggtaagaagttcttcaagcagaactccgcccccctc
atgaactggggcttcgttgcctgtgaagcacctgtaccccaggctgttctttcggcattt
gccacgactttcaagaccaccttcatcggccacggtggaaaagttactggcgagccgcaa
ctcttgaacgcacctagcaacttgcgtttcgaacccggaaagctcgtcgaatgggcgcac
gaggagatcacccgccgacagggttacactcaactcctgttcatcgtcgtgtccaagaag
aacagtggtacctacgaacgcctcaagaagtctgccgattgcagatacggcatcctcagc
caagttgtccttggtagccatgtgcaaaagaacaatggtcaataccactccaacgtttgc
atgaaggtgaacgccaagcttggtggtgctactgcctgtacgccccctctgtggaagtct
cccacattcttcccccccaaccgcccgactatgattataggctgcgatgtctcccatgcc
gctcctggtggtgcgactgcttcagttgcttccatgacaatgtctgtggatcccaacgct
actcgatacgctgcagtcgccgagacgaacggttatcgcgtcgagatgctcactccctcc
aatatccgcttcatgtttggagagctcattcccaagtggaaacaaaaccacccaggacag
atgcctgcgcacctaatctatttccgcgatggcgttagtgaaggccagttcgcgcatgta
ttggagcaggaggtatctgagatcaagaagcacctcggaagcatccttcctcccggcaag
gtgcccaaattcacggtcatcattgccacaaagcgtcaccacgtccgcttcttccctcag
aagggagacaagaacggcaaccctctgcctggtactcttgttgagaaggaagtcactcac
ccattcatgtttgacttttacctcaactctcatgttgctattcagggaaccgcacgacct
gtccactactctgtgattctggatgagatgagaatgcctgtcaatgatcttcaaaagatg
atctaccagcagtgctactcgtatgcccgatccactacccctgtctccctccaccctgct
gtttactacgcgcatctcgctagcaaccgagctcgcgcccacgaaaacatcgccaccagt
gacggattcagaactggtgccaagggacatgagattgctcgagagaagcaagctcacgga
atcacttcatcagctcctaacagggccgctgatgcgccccctctgatccgtctgggaggc
ccttgcagacagactcctgctgatggcgagcagcgacaacgcgacttcttccgcagtacc
atgtggttcatctaa
>Fp33
atgtcggacagaggtcgctcacccgctccgggggggccctcgggctcgggaagacgacct
tcccagtccccagcgcgatccgcaactggctctgctggtggacctgctggcggctatccc
aaaccacttggtttcgatcctgccaggc---ttgtaaagcaggaggaccaaggcaacacc
cgcatggagttgcctccagatgcctacatctctgagaccaagaaggacatgttcactctc
cgagaaggtcgcttcaacaatgagggcaggtcggagtttatcgaggtcaatcaataccga
atgaccaagtttgatttcaacaagaagatctaccagtacgatgtcgttctgtctcccagc
cctgacaagattggaccggtcatgaagaagatctgggctcatcccgtcactcaaaagacc
atgcagccgtacaaactcgaaatgtggctcttcgacgggaagaagctggcatggagcccg
gcacttgtcgatcgcggtgaaattcgtttctctgtcgatctggacgaaggccaacgccct
cctggtgccaagccccgcgaaggcggcaagttcttggtcactattcgaaagaccactgag
attcaagtcgctgcacttcagggctatttgtctcacaagatatcgttcaacaacagtgtt
caagaggcactgaacttcattgaccatcttgttcgacagttcccatcaaagaacctgctc
gccatcaagcgaaacttctaccagactggcaggcctggagctccccttcaagatggagct
atcgttgaggtccacaagggaacctacgcttcggtccgaatgagtgacaacttgaagaac
ggtggtgtcggacttggctacaacattgatgtggccaacacctgtttctggatcggcaac
cagccattggacaagatggcctgcaatttcctcgctactagcgaccctagcaagtaccga
ggacatactcctggtacactcaatgagatcctcaagcctgtccggggcaagaccgcatgg
gagtcatccgacgccttcaagcagcttcgcaagttgcgacgtctcaagttcaaggtcaag
cacaagggccgaaagaacgaagacaaactctacaccatccaggacttcgcattcgacccc
aagtttggtgaagctggccacacggcccgcactcatacattcgagaaggatgggcaacaa
atctcagtctatgactactacaagaagatgtacaatgtcactctgcgactttcccatctc
cctctcatcaatgctggtaagggtggctacattcccatggagcttgctttcgtcgagagc
atgcaacgctatcctttcaagttaaatcctgatcagaccgctgcaatgatcaagatcgct
gtcacccggcccgccgttcgcaaatccgacatccaaaagggagctgccgctcttcagatc
ggccaagatccttatctgaaggagtatggcgtcaatttcgaagcccaatttgcgaagacc
gaggctcgtattttgcctccccctactgtcaggtttggccagggttcagcggaacccaag
tttgctggtcgctgggacttgcgaggtaagaagttcttcaagcagaactccgcccccctc
atgaactggggcttcgttgcctgtgaagcacctgtaccccaggctgttctttcggcattt
gccacgactttcaagaccaccttcatcggccacggtggaaaagttactggcgagccgcaa
ctcttgaacgcacctagcaacttgcgtttcgaacccggaaagctcgtcgaatgggcgcac
gaggagatcacccgccgacagggttacactcaactcctgttcatcgtcgtgtccaagaag
aacagtggtacctacgaacgcctcaagaagtctgccgattgcagatacggcatcctcagc
caagttgtccttggtagccatgtgcaaaagaacaatggtcaataccactccaacgtttgc
atgaaggtgaacgccaagcttggtggtgctactgcctgtacgccccctctgtggaagtct
cccacattcttcccccccaaccgcccgactatgattataggctgcgatgtctcccatgcc
gctcctggtggtgcgactgcttcagttgcttccatgacaatgtctgtggatcccaacgct
actcgatacgctgcagtcgccgagacgaacggttatcgcgtcgagatgctcactccctcc
aatatccgcttcatgtttggagagctcattcccaagtggaaacaaaaccacccaggacag
atgcctgcgcacctaatctatttccgcgatggcgttagtgaaggccagttcgcgcatgta
ttggagcaggaggtatctgagatcaagaagcacctcggaagcatccttcctcccggcaag
gtgcccaaattcacggtcatcattgccacaaagcgtcaccacgtccgcttcttccctcag
aagggagacaagaacggcaaccctctgcctggtactcttgttgagaaggaagtcactcac
ccattcatgtttgacttttacctcaactctcatgttgctattcagggaaccgcacgacct
gtccactactctgtgattctggatgagatgagaatgcctgtcaatgatcttcaaaagatg
atctaccagcagtgctactcgtatgcccgatccactacccctgtctccctccaccctgct
gtttactacgcgcatctcgctagcaaccgagctcgcgcccacgaaaacatcgccaccagt
gacggattcagaactggtgccaagggacatgagattgctcgagagaagcaagctcacgga
atcacttcatcagctcctaacagggccgctgatgcgccccctctgatccgtctgggaggc
ccttgcagacagactcctgctgatggcgagcagcgacaacgcgacttcttccgcagtacc
atgtggttcatctaa
>Fp34
atgtcggacagaggtcgctcacccgctccgggggggccctcgggctcgggaagacgacct
tcccagtccccagcgcgatccgcaactggctctgctggtggacctgctggcggctatccc
aaaccacttggtttcgatcctgccaggc---ttgtaaagcaggaggaccaaggcaacacc
cgcatggagttgcctccagatgcctacatctctgagaccaagaaggacatgttcactctc
cgagaaggtcgcttcaacaatgagggcaggtcggagtttatcgaggtcaatcaataccga
atgaccaagtttgatttcaacaagaagatctaccagtacgatgtcgttctgtctcccagc
cctgacaagattggaccggtcatgaagaagatctgggctcatcccgtcactcaaaagacc
atgcagccgtacaaactcgaaatgtggctcttcgacgggaagaagctggcatggagcccg
gcacttgtcgatcgcggtgaaattcgtttctctgtcgatctggacgaaggccaacgccct
cctggtgccaagccccgcgaaggcggcaagttcttggtcactattcgaaagaccactgag
attcaagtcgctgcacttcagggctatttgtctcacaagatatcgttcaacaacagtgtt
caagaggcactgaacttcattgaccatcttgttcgacagttcccatcaaagaacctgctc
gccatcaagcgaaacttctaccagactggcaggcctggagctccccttcaagatggagct
atcgttgaggtccacaagggaacctacgcttcggtccgaatgagtgacaacttgaagaac
ggtggtgtcggacttggctacaacattgatgtggccaacacctgtttctggatcggcaac
cagccattggacaagatggcctgcaatttcctcgctactagcgaccctagcaagtaccga
ggacatactcctggtacactcaatgagatcctcaagcctgtccggggcaagaccgcatgg
gagtcatccgacgccttcaagcagcttcgcaagttgcgacgtctcaagttcaaggtcaag
cacaagggccgaaagaacgaagacaaactctacaccatccaggacttcgcattcgacccc
aagtttggtgaagctggccacacggcccgcactcatacattcgagaaggatgggcaacaa
atctcagtctatgactactacaagaagatgtacaatgtcactctgcgactttcccatctc
cctctcatcaatgctggtaagggtggctacattcccatggagcttgctttcgtcgagagc
atgcaacgctatcctttcaagttaaatcctgatcagaccgctgcaatgatcaagatcgct
gtcacccggcccgccgttcgcaaatccgacatccaaaagggagctgccgctcttcagatc
ggccaagatccttatctgaaggagtatggcgtcaatttcgaagcccaatttgcgaagacc
gaggctcgtattttgcctccccctactgtcaggtttggccagggttcagcggaacccaag
tttgctggtcgctgggacttgcgaggtaagaagttcttcaagcagaactccgcccccctc
atgaactggggcttcgttgcctgtgaagcacctgtaccccaggctgttctttcggcattt
gccacgactttcaagaccaccttcatcggccacggtggaaaagttactggcgagccgcaa
ctcttgaacgcacctagcaacttgcgtttcgaacccggaaagctcgtcgaatgggcgcac
gaggagatcacccgccgacagggttacactcaactcctgttcatcgtcgtgtccaagaag
aacagtggtacctacgaacgcctcaagaagtctgccgattgcagatacggcatcctcagc
caagttgtccttggtagccatgtgcaaaagaacaatggtcaataccactccaacgtttgc
atgaaggtgaacgccaagcttggtggtgctactgcctgtacgccccctctgtggaagtct
cccacattcttcccccccaaccgcccgactatgattataggctgcgatgtctcccatgcc
gctcctggtggtgcgactgcttcagttgcttccatgacaatgtctgtggatcccaacgct
actcgatacgctgcagtcgccgagacgaacggttatcgcgtcgagatgctcactccctcc
aatatccgcttcatgtttggagagctcattcccaagtggaaacaaaaccacccaggacag
atgcctgcgcacctaatctatttccgcgatggcgttagtgaaggccagttcgcgcatgta
ttggagcaggaggtatctgagatcaagaagcacctcggaagcatccttcctcccggcaag
gtgcccaaattcacggtcatcattgccacaaagcgtcaccacgtccgcttcttccctcag
aagggagacaagaacggcaaccctctgcctggtactcttgttgagaaggaagtcactcac
ccattcatgtttgacttttacctcaactctcatgttgctattcagggaaccgcacgacct
gtccactactctgtgattctggatgagatgagaatgcctgtcaatgatcttcaaaagatg
atctaccagcagtgctactcgtatgcccgatccactacccctgtctccctccaccctgct
gtttactacgcgcatctcgctagcaaccgagctcgcgcccacgaaaacatcgccaccagt
gacggattcagaactggtgccaagggacatgagattgctcgagagaagcaagctcacgga
atcacttcatcagctcctaacagggccgctgatgcgccccctctgatccgtctgggaggc
ccttgcagacagactcctgctgatggcgagcagcgacaacgcgacttcttccgcagtacc
atgtggttcatctaa
>Fp35
atgtcggacagaggtcgctcacccgctccgggggggccctcgggctcgggaagacgacct
tcccagtccccagcgcgatccgcaactggctctgctggtggacctgctggcggctatccc
aaaccacttggtttcgatcctgccaggc---ttgtaaagcaggaggaccaaggcaacacc
cgcatggagttgcctccagatgcctacatctctgagaccaagaaggacatgttcactctc
cgagaaggtcgcttcaacaatgagggcaggtcggagtttatcgaggtcaatcaataccga
atgaccaagtttgatttcaacaagaagatctaccagtacgatgtcgttctgtctcccagc
cctgacaagattggaccggtcatgaagaagatctgggctcatcccgtcactcaaaagacc
atgcagccgtacaaactcgaaatgtggctcttcgacgggaagaagctggcatggagcccg
gcacttgtcgatcgcggtgaaattcgtttctctgtcgatctggacgaaggccaacgccct
cctggtgccaagccccgcgaaggcggcaagttcttggtcactattcgaaagaccactgag
attcaagtcgctgcacttcagggctatttgtctcacaagatatcgttcaacaacagtgtt
caagaggcactgaacttcattgaccatcttgttcgacagttcccatcaaagaacctgctc
gccatcaagcgaaacttctaccagactggcaggcctggagctccccttcaagatggagct
atcgttgaggtccacaagggaacctacgcttcggtccgaatgagtgacaacttgaagaac
ggtggtgtcggacttggctacaacattgatgtggccaacacctgtttctggatcggcaac
cagccattggacaagatggcctgcaatttcctcgctactagcgaccctagcaagtaccga
ggacatactcctggtacactcaatgagatcctcaagcctgtccggggcaagaccgcatgg
gagtcatccgacgccttcaagcagcttcgcaagttgcgacgtctcaagttcaaggtcaag
cacaagggccgaaagaacgaagacaaactctacaccatccaggacttcgcattcgacccc
aagtttggtgaagctggccacacggcccgcactcatacattcgagaaggatgggcaacaa
atctcagtctatgactactacaagaagatgtacaatgtcactctgcgactttcccatctc
cctctcatcaatgctggtaagggtggctacattcccatggagcttgctttcgtcgagagc
atgcaacgctatcctttcaagttaaatcctgatcagaccgctgcaatgatcaagatcgct
gtcacccggcccgccgttcgcaaatccgacatccaaaagggagctgccgctcttcagatc
ggccaagatccttatctgaaggagtatggcgtcaatttcgaagcccaatttgcgaagacc
gaggctcgtattttgcctccccctactgtcaggtttggccagggttcagcggaacccaag
tttgctggtcgctgggacttgcgaggtaagaagttcttcaagcagaactccgcccccctc
atgaactggggcttcgttgcctgtgaagcacctgtaccccaggctgttctttcggcattt
gccacgactttcaagaccaccttcatcggccacggtggaaaagttactggcgagccgcaa
ctcttgaacgcacctagcaacttgcgtttcgaacccggaaagctcgtcgaatgggcgcac
gaggagatcacccgccgacagggttacactcaactcctgttcatcgtcgtgtccaagaag
aacagtggtacctacgaacgcctcaagaagtctgccgattgcagatacggcatcctcagc
caagttgtccttggtagccatgtgcaaaagaacaatggtcaataccactccaacgtttgc
atgaaggtgaacgccaagcttggtggtgctactgcctgtacgccccctctgtggaagtct
cccacattcttcccccccaaccgcccgactatgattataggctgcgatgtctcccatgcc
gctcctggtggtgcgactgcttcagttgcttccatgacaatgtctgtggatcccaacgct
actcgatacgctgcagtcgccgagacgaacggttatcgcgtcgagatgctcactccctcc
aatatccgcttcatgtttggagagctcattcccaagtggaaacaaaaccacccaggacag
atgcctgcgcacctaatctatttccgcgatggcgttagtgaaggccagttcgcgcatgta
ttggagcaggaggtatctgagatcaagaagcacctcggaagcatccttcctcccggcaag
gtgcccaaattcacggtcatcattgccacaaagcgtcaccacgtccgcttcttccctcag
aagggagacaagaacggcaaccctctgcctggtactcttgttgagaaggaagtcactcac
ccattcatgtttgacttttacctcaactctcatgttgctattcagggaaccgcacgacct
gtccactactctgtgattctggatgagatgagaatgcctgtcaatgatcttcaaaagatg
atctaccagcagtgctactcgtatgcccgatccactacccctgtctccctccaccctgct
gtttactacgcgcatctcgctagcaaccgagctcgcgcccacgaaaacatcgccaccagt
gacggattcagaactggtgccaagggacatgagattgctcgagagaagcaagctcacgga
atcacttcatcagctcctaacagggccgctgatgcgccccctctgatccgtctgggaggc
ccttgcagacagactcctgctgatggcgagcagcgacaacgcgacttcttccgcagtacc
atgtggttcatctaa
>Fp38
atgtcggacagaggtcgctcacccgctccgggggggccctcgggctcgggaagacgacct
tcccagtccccagcgcgatccgcaactggctctgctggtggacctgctggcggctatccc
aaaccacttggtttcgatcctgccaggc---ttgtaaagcaggaggaccaaggcaacacc
cgcatggagttgcctccagatgcctacatctctgagaccaagaaggacatgttcactctc
cgagaaggtcgcttcaacaatgagggcaggtcggagtttatcgaggtcaatcaataccga
atgaccaagtttgatttcaacaagaagatctaccagtacgatgtcgttctgtctcccagc
cctgacaagattggaccggtcatgaagaagatctgggctcatcccgtcactcaaaagacc
atgcagccgtacaaactcgaaatgtggctcttcgacgggaagaagctggcatggagcccg
gcacttgtcgatcgcggtgaaattcgtttctctgtcgatctggacgaaggccaacgccct
cctggtgccaagccccgcgaaggcggcaagttcttggtcactattcgaaagaccactgag
attcaagtcgctgcacttcagggctatttgtctcacaagatatcgttcaacaacagtgtt
caagaggcactgaacttcattgaccatcttgttcgacagttcccatcaaagaacctgctc
gccatcaagcgaaacttctaccagactggcaggcctggagctccccttcaagatggagct
atcgttgaggtccacaagggaacctacgcttcggtccgaatgagtgacaacttgaagaac
ggtggtgtcggacttggctacaacattgatgtggccaacacctgtttctggatcggcaac
cagccattggacaagatggcctgcaatttcctcgctactagcgaccctagcaagtaccga
ggacatactcctggtacactcaatgagatcctcaagcctgtccggggcaagaccgcatgg
gagtcatccgacgccttcaagcagcttcgcaagttgcgacgtctcaagttcaaggtcaag
cacaagggccgaaagaacgaagacaaactctacaccatccaggacttcgcattcgacccc
aagtttggtgaagctggccacacggcccgcactcatacattcgagaaggatgggcaacaa
atctcagtctatgactactacaagaagatgtacaatgtcactctgcgactttcccatctc
cctctcatcaatgctggtaagggtggctacattcccatggagcttgctttcgtcgagagc
atgcaacgctatcctttcaagttaaatcctgatcagaccgctgcaatgatcaagatcgct
gtcacccggcccgccgttcgcaaatccgacatccaaaagggagctgccgctcttcagatc
ggccaagatccttatctgaaggagtatggcgtcaatttcgaagcccaatttgcgaagacc
gaggctcgtattttgcctccccctactgtcaggtttggccagggttcagcggaacccaag
tttgctggtcgctgggacttgcgaggtaagaagttcttcaagcagaactccgcccccctc
atgaactggggcttcgttgcctgtgaagcacctgtaccccaggctgttctttcggcattt
gccacgactttcaagaccaccttcatcggccacggtggaaaagttactggcgagccgcaa
ctcttgaacgcacctagcaacttgcgtttcgaacccggaaagctcgtcgaatgggcgcac
gaggagatcacccgccgacagggttacactcaactcctgttcatcgtcgtgtccaagaag
aacagtggtacctacgaacgcctcaagaagtctgccgattgcagatacggcatcctcagc
caagttgtccttggtagccatgtgcaaaagaacaatggtcaataccactccaacgtttgc
atgaaggtgaacgccaagcttggtggtgctactgcctgtacgccccctctgtggaagtct
cccacattcttcccccccaaccgcccgactatgattataggctgcgatgtctcccatgcc
gctcctggtggtgcgactgcttcagttgcttccatgacaatgtctgtggatcccaacgct
actcgatacgctgcagtcgccgagacgaacggttatcgcgtcgagatgctcactccctcc
aatatccgcttcatgtttggagagctcattcccaagtggaaacaaaaccacccaggacag
atgcctgcgcacctaatctatttccgcgatggcgttagtgaaggccagttcgcgcatgta
ttggagcaggaggtatctgagatcaagaagcacctcggaagcatccttcctcccggcaag
gtgcccaaattcacggtcatcattgccacaaagcgtcaccacgtccgcttcttccctcag
aagggagacaagaacggcaaccctctgcctggtactcttgttgagaaggaagtcactcac
ccattcatgtttgacttttacctcaactctcatgttgctattcagggaaccgcacgacct
gtccactactctgtgattctggatgagatgagaatgcctgtcaatgatcttcaaaagatg
atctaccagcagtgctactcgtatgcccgatccactacccctgtctccctccaccctgct
gtttactacgcgcatctcgctagcaaccgagctcgcgcccacgaaaacatcgccaccagt
gacggattcagaactggtgccaagggacatgagattgctcgagagaagcaagctcacgga
atcacttcatcagctcctaacagggccgctgatgcgccccctctgatccgtctgggaggc
ccttgcagacagactcctgctgatggcgagcagcgacaacgcgacttcttccgcagtacc
atgtggttcatctaa
>Fp39
atgtcggacagaggtcgctcacccgctccgggggggccctcgggctcgggaagacgacct
tcccagtccccagcgcgatccgcaactggctctgctggtggacctgctggcggctatccc
aaaccacttggtttcgatcctgccaggc---ttgtaaagcaggaggaccaaggcaacacc
cgcatggagttgcctccagatgcctacatctctgagaccaagaaggacatgttcactctc
cgagaaggtcgcttcaacaatgagggcaggtcggagtttatcgaggtcaatcaataccga
atgaccaagtttgatttcaacaagaagatctaccagtacgatgtcgttctgtctcccagc
cctgacaagattggaccggtcatgaagaagatctgggctcatcccgtcactcaaaagacc
atgcagccgtacaaactcgaaatgtggctcttcgacgggaagaagctggcatggagcccg
gcacttgtcgatcgcggtgaaattcgtttctctgtcgatctggacgaaggccaacgccct
cctggtgccaagccccgcgaaggcggcaagttcttggtcactattcgaaagaccactgag
attcaagtcgctgcacttcagggctatttgtctcacaagatatcgttcaacaacagtgtt
caagaggcactgaacttcattgaccatcttgttcgacagttcccatcaaagaacctgctc
gccatcaagcgaaacttctaccagactggcaggcctggagctccccttcaagatggagct
atcgttgaggtccacaagggaacctacgcttcggtccgaatgagtgacaacttgaagaac
ggtggtgtcggacttggctacaacattgatgtggccaacacctgtttctggatcggcaac
cagccattggacaagatggcctgcaatttcctcgctactagcgaccctagcaagtaccga
ggacatactcctggtacactcaatgagatcctcaagcctgtccggggcaagaccgcatgg
gagtcatccgacgccttcaagcagcttcgcaagttgcgacgtctcaagttcaaggtcaag
cacaagggccgaaagaacgaagacaaactctacaccatccaggacttcgcattcgacccc
aagtttggtgaagctggccacacggcccgcactcatacattcgagaaggatgggcaacaa
atctcagtctatgactactacaagaagatgtacaatgtcactctgcgactttcccatctc
cctctcatcaatgctggtaagggtggctacattcccatggagcttgctttcgtcgagagc
atgcaacgctatcctttcaagttaaatcctgatcagaccgctgcaatgatcaagatcgct
gtcacccggcccgccgttcgcaaatccgacatccaaaagggagctgccgctcttcagatc
ggccaagatccttatctgaaggagtatggcgtcaatttcgaagcccaatttgcgaagacc
gaggctcgtattttgcctccccctactgtcaggtttggccagggttcagcggaacccaag
tttgctggtcgctgggacttgcgaggtaagaagttcttcaagcagaactccgcccccctc
atgaactggggcttcgttgcctgtgaagcacctgtaccccaggctgttctttcggcattt
gccacgactttcaagaccaccttcatcggccacggtggaaaagttactggcgagccgcaa
ctcttgaacgcacctagcaacttgcgtttcgaacccggaaagctcgtcgaatgggcgcac
gaggagatcacccgccgacagggttacactcaactcctgttcatcgtcgtgtccaagaag
aacagtggtacctacgaacgcctcaagaagtctgccgattgcagatacggcatcctcagc
caagttgtccttggtagccatgtgcaaaagaacaatggtcaataccactccaacgtttgc
atgaaggtgaacgccaagcttggtggtgctactgcctgtacgccccctctgtggaagtct
cccacattcttcccccccaaccgcccgactatgattataggctgcgatgtctcccatgcc
gctcctggtggtgcgactgcttcagttgcttccatgacaatgtctgtggatcccaacgct
actcgatacgctgcagtcgccgagacgaacggttatcgcgtcgagatgctcactccctcc
aatatccgcttcatgtttggagagctcattcccaagtggaaacaaaaccacccaggacag
atgcctgcgcacctaatctatttccgcgatggcgttagtgaaggccagttcgcgcatgta
ttggagcaggaggtatctgagatcaagaagcacctcggaagcatccttcctcccggcaag
gtgcccaaattcacggtcatcattgccacaaagcgtcaccacgtccgcttcttccctcag
aagggagacaagaacggcaaccctctgcctggtactcttgttgagaaggaagtcactcac
ccattcatgtttgacttttacctcaactctcatgttgctattcagggaaccgcacgacct
gtccactactctgtgattctggatgagatgagaatgcctgtcaatgatcttcaaaagatg
atctaccagcagtgctactcgtatgcccgatccactacccctgtctccctccaccctgct
gtttactacgcgcatctcgctagcaaccgagctcgcgcccacgaaaacatcgccaccagt
gacggattcagaactggtgccaagggacatgagattgctcgagagaagcaagctcacgga
atcacttcatcagctcctaacagggccgctgatgcgccccctctgatccgtctgggaggc
ccttgcagacagactcctgctgatggcgagcagcgacaacgcgacttcttccgcagtacc
atgtggttcatctaa
>Fp42
atgtcggacagaggtcgctcacccgctccgggggggccctcgggctcgggaagacgacct
tcccagtccccagcgcgatccgcaactggctctgctggtggacctgctggcggctatccc
aaaccacttggtttcgatcctgccaggc---ttgtaaagcaggaggaccaaggcaacacc
cgcatggagttgcctccagatgcctacatctctgagaccaagaaggacatgttcactctc
cgagaaggtcgcttcaacaatgagggcaggtcggagtttatcgaggtcaatcaataccga
atgaccaagtttgatttcaacaagaagatctaccagtacgatgtcgttctgtctcccagc
cctgacaagattggaccggtcatgaagaagatctgggctcatcccgtcactcaaaagacc
atgcagccgtacaaactcgaaatgtggctcttcgacgggaagaagctggcatggagcccg
gcacttgtcgatcgcggtgaaattcgtttctctgtcgatctggacgaaggccaacgccct
cctggtgccaagccccgcgaaggcggcaagttcttggtcactattcgaaagaccactgag
attcaagtcgctgcacttcagggctatttgtctcacaagatatcgttcaacaacagtgtt
caagaggcactgaacttcattgaccatcttgttcgacagttcccatcaaagaacctgctc
gccatcaagcgaaacttctaccagactggcaggcctggagctccccttcaagatggagct
atcgttgaggtccacaagggaacctacgcttcggtccgaatgagtgacaacttgaagaac
ggtggtgtcggacttggctacaacattgatgtggccaacacctgtttctggatcggcaac
cagccattggacaagatggcctgcaatttcctcgctactagcgaccctagcaagtaccga
ggacatactcctggtacactcaatgagatcctcaagcctgtccggggcaagaccgcatgg
gagtcatccgacgccttcaagcagcttcgcaagttgcgacgtctcaagttcaaggtcaag
cacaagggccgaaagaacgaagacaaactctacaccatccaggacttcgcattcgacccc
aagtttggtgaagctggccacacggcccgcactcatacattcgagaaggatgggcaacaa
atctcagtctatgactactacaagaagatgtacaatgtcactctgcgactttcccatctc
cctctcatcaatgctggtaagggtggctacattcccatggagcttgctttcgtcgagagc
atgcaacgctatcctttcaagttaaatcctgatcagaccgctgcaatgatcaagatcgct
gtcacccggcccgccgttcgcaaatccgacatccaaaagggagctgccgctcttcagatc
ggccaagatccttatctgaaggagtatggcgtcaatttcgaagcccaatttgcgaagacc
gaggctcgtattttgcctccccctactgtcaggtttggccagggttcagcggaacccaag
tttgctggtcgctgggacttgcgaggtaagaagttcttcaagcagaactccgcccccctc
atgaactggggcttcgttgcctgtgaagcacctgtaccccaggctgttctttcggcattt
gccacgactttcaagaccaccttcatcggccacggtggaaaagttactggcgagccgcaa
ctcttgaacgcacctagcaacttgcgtttcgaacccggaaagctcgtcgaatgggcgcac
gaggagatcacccgccgacagggttacactcaactcctgttcatcgtcgtgtccaagaag
aacagtggtacctacgaacgcctcaagaagtctgccgattgcagatacggcatcctcagc
caagttgtccttggtagccatgtgcaaaagaacaatggtcaataccactccaacgtttgc
atgaaggtgaacgccaagcttggtggtgctactgcctgtacgccccctctgtggaagtct
cccacattcttcccccccaaccgcccgactatgattataggctgcgatgtctcccatgcc
gctcctggtggtgcgactgcttcagttgcttccatgacaatgtctgtggatcccaacgct
actcgatacgctgcagtcgccgagacgaacggttatcgcgtcgagatgctcactccctcc
aatatccgcttcatgtttggagagctcattcccaagtggaaacaaaaccacccaggacag
atgcctgcgcacctaatctatttccgcgatggcgttagtgaaggccagttcgcgcatgta
ttggagcaggaggtatctgagatcaagaagcacctcggaagcatccttcctcccggcaag
gtgcccaaattcacggtcatcattgccacaaagcgtcaccacgtccgcttcttccctcag
aagggagacaagaacggcaaccctctgcctggtactcttgttgagaaggaagtcactcac
ccattcatgtttgacttttacctcaactctcatgttgctattcagggaaccgcacgacct
gtccactactctgtgattctggatgagatgagaatgcctgtcaatgatcttcaaaagatg
atctaccagcagtgctactcgtatgcccgatccactacccctgtctccctccaccctgct
gtttactacgcgcatctcgctagcaaccgagctcgcgcccacgaaaacatcgccaccagt
gacggattcagaactggtgccaagggacatgagattgctcgagagaagcaagctcacgga
atcacttcatcagctcctaacagggccgctgatgcgccccctctgatccgtctgggaggc
ccttgcagacagactcctgctgatggcgagcagcgacaacgcgacttcttccgcagtacc
atgtggttcatctaa
>Fp44
atgtcggacagaggtcgctcacccgctccgggggggccctcgggctcgggaagacgacct
tcccagtccccagcgcgatccgcaactggctctgctggtggacctgctggcggctatccc
aaaccacttggtttcgatcctgccaggc---ttgtaaagcaggaggaccaaggcaacacc
cgcatggagttgcctccagatgcctacatctctgagaccaagaaggacatgttcactctc
cgagaaggtcgcttcaacaatgagggcaggtcggagtttatcgaggtcaatcaataccga
atgaccaagtttgatttcaacaagaagatctaccagtacgatgtcgttctgtctcccagc
cctgacaagattggaccggtcatgaagaagatctgggctcatcccgtcactcaaaagacc
atgcagccgtacaaactcgaaatgtggctcttcgacgggaagaagctggcatggagcccg
gcacttgtcgatcgcggtgaaattcgtttctctgtcgatctggacgaaggccaacgccct
cctggtgccaagccccgcgaaggcggcaagttcttggtcactattcgaaagaccactgag
attcaagtcgctgcacttcagggctatttgtctcacaagatatcgttcaacaacagtgtt
caagaggcactgaacttcattgaccatcttgttcgacagttcccatcaaagaacctgctc
gccatcaagcgaaacttctaccagactggcaggcctggagctccccttcaagatggagct
atcgttgaggtccacaagggaacctacgcttcggtccgaatgagtgacaacttgaagaac
ggtggtgtcggacttggctacaacattgatgtggccaacacctgtttctggatcggcaac
cagccattggacaagatggcctgcaatttcctcgctactagcgaccctagcaagtaccga
ggacatactcctggtacactcaatgagatcctcaagcctgtccggggcaagaccgcatgg
gagtcatccgacgccttcaagcagcttcgcaagttgcgacgtctcaagttcaaggtcaag
cacaagggccgaaagaacgaagacaaactctacaccatccaggacttcgcattcgacccc
aagtttggtgaagctggccacacggcccgcactcatacattcgagaaggatgggcaacaa
atctcagtctatgactactacaagaagatgtacaatgtcactctgcgactttcccatctc
cctctcatcaatgctggtaagggtggctacattcccatggagcttgctttcgtcgagagc
atgcaacgctatcctttcaagttaaatcctgatcagaccgctgcaatgatcaagatcgct
gtcacccggcccgccgttcgcaaatccgacatccaaaagggagctgccgctcttcagatc
ggccaagatccttatctgaaggagtatggcgtcaatttcgaagcccaatttgcgaagacc
gaggctcgtattttgcctccccctactgtcaggtttggccagggttcagcggaacccaag
tttgctggtcgctgggacttgcgaggtaagaagttcttcaagcagaactccgcccccctc
atgaactggggcttcgttgcctgtgaagcacctgtaccccaggctgttctttcggcattt
gccacgactttcaagaccaccttcatcggccacggtggaaaagttactggcgagccgcaa
ctcttgaacgcacctagcaacttgcgtttcgaacccggaaagctcgtcgaatgggcgcac
gaggagatcacccgccgacagggttacactcaactcctgttcatcgtcgtgtccaagaag
aacagtggtacctacgaacgcctcaagaagtctgccgattgcagatacggcatcctcagc
caagttgtccttggtagccatgtgcaaaagaacaatggtcaataccactccaacgtttgc
atgaaggtgaacgccaagcttggtggtgctactgcctgtacgccccctctgtggaagtct
cccacattcttcccccccaaccgcccgactatgattataggctgcgatgtctcccatgcc
gctcctggtggtgcgactgcttcagttgcttccatgacaatgtctgtggatcccaacgct
actcgatacgctgcagtcgccgagacgaacggttatcgcgtcgagatgctcactccctcc
aatatccgcttcatgtttggagagctcattcccaagtggaaacaaaaccacccaggacag
atgcctgcgcacctaatctatttccgcgatggcgttagtgaaggccagttcgcgcatgta
ttggagcaggaggtatctgagatcaagaagcacctcggaagcatccttcctcccggcaag
gtgcccaaattcacggtcatcattgccacaaagcgtcaccacgtccgcttcttccctcag
aagggagacaagaacggcaaccctctgcctggtactcttgttgagaaggaagtcactcac
ccattcatgtttgacttttacctcaactctcatgttgctattcagggaaccgcacgacct
gtccactactctgtgattctggatgagatgagaatgcctgtcaatgatcttcaaaagatg
atctaccagcagtgctactcgtatgcccgatccactacccctgtctccctccaccctgct
gtttactacgcgcatctcgctagcaaccgagctcgcgcccacgaaaacatcgccaccagt
gacggattcagaactggtgccaagggacatgagattgctcgagagaagcaagctcacgga
atcacttcatcagctcctaacagggccgctgatgcgccccctctgatccgtctgggaggc
ccttgcagacagactcctgctgatggcgagcagcgacaacgcgacttcttccgcagtacc
atgtggttcatctaa
>Fp49
atgtcggacagaggtcgctcacccgctccgggggggccctcgggctcgggaagacgacct
tcccagtccccagcgcgatccgcaactggctctgctggtggacctgctggcggctatccc
aaaccacttggtttcgatcctgccaggc---ttgtaaagcaggaggaccaaggcaacacc
cgcatggagttgcctccagatgcctacatctctgagaccaagaaggacatgttcactctc
cgagaaggtcgcttcaacaatgagggcaggtcggagtttatcgaggtcaatcaataccga
atgaccaagtttgatttcaacaagaagatctaccagtacgatgtcgttctgtctcccagc
cctgacaagattggaccggtcatgaagaagatctgggctcatcccgtcactcaaaagacc
atgcagccgtacaaactcgaaatgtggctcttcgacgggaagaagctggcatggagcccg
gcacttgtcgatcgcggtgaaattcgtttctctgtcgatctggacgaaggccaacgccct
cctggtgccaagccccgcgaaggcggcaagttcttggtcactattcgaaagaccactgag
attcaagtcgctgcacttcagggctatttgtctcacaagatatcgttcaacaacagtgtt
caagaggcactgaacttcattgaccatcttgttcgacagttcccatcaaagaacctgctc
gccatcaagcgaaacttctaccagactggcaggcctggagctccccttcaagatggagct
atcgttgaggtccacaagggaacctacgcttcggtccgaatgagtgacaacttgaagaac
ggtggtgtcggacttggctacaacattgatgtggccaacacctgtttctggatcggcaac
cagccattggacaagatggcctgcaatttcctcgctactagcgaccctagcaagtaccga
ggacatactcctggtacactcaatgagatcctcaagcctgtccggggcaagaccgcatgg
gagtcatccgacgccttcaagcagcttcgcaagttgcgacgtctcaagttcaaggtcaag
cacaagggccgaaagaacgaagacaaactctacaccatccaggacttcgcattcgacccc
aagtttggtgaagctggccacacggcccgcactcatacattcgagaaggatgggcaacaa
atctcagtctatgactactacaagaagatgtacaatgtcactctgcgactttcccatctc
cctctcatcaatgctggtaagggtggctacattcccatggagcttgctttcgtcgagagc
atgcaacgctatcctttcaagttaaatcctgatcagaccgctgcaatgatcaagatcgct
gtcacccggcccgccgttcgcaaatccgacatccaaaagggagctgccgctcttcagatc
ggccaagatccttatctgaaggagtatggcgtcaatttcgaagcccaatttgcgaagacc
gaggctcgtattttgcctccccctactgtcaggtttggccagggttcagcggaacccaag
tttgctggtcgctgggacttgcgaggtaagaagttcttcaagcagaactccgcccccctc
atgaactggggcttcgttgcctgtgaagcacctgtaccccaggctgttctttcggcattt
gccacgactttcaagaccaccttcatcggccacggtggaaaagttactggcgagccgcaa
ctcttgaacgcacctagcaacttgcgtttcgaacccggaaagctcgtcgaatgggcgcac
gaggagatcacccgccgacagggttacactcaactcctgttcatcgtcgtgtccaagaag
aacagtggtacctacgaacgcctcaagaagtctgccgattgcagatacggcatcctcagc
caagttgtccttggtagccatgtgcaaaagaacaatggtcaataccactccaacgtttgc
atgaaggtgaacgccaagcttggtggtgctactgcctgtacgccccctctgtggaagtct
cccacattcttcccccccaaccgcccgactatgattataggctgcgatgtctcccatgcc
gctcctggtggtgcgactgcttcagttgcttccatgacaatgtctgtggatcccaacgct
actcgatacgctgcagtcgccgagacgaacggttatcgcgtcgagatgctcactccctcc
aatatccgcttcatgtttggagagctcattcccaagtggaaacaaaaccacccaggacag
atgcctgcgcacctaatctatttccgcgatggcgttagtgaaggccagttcgcgcatgta
ttggagcaggaggtatctgagatcaagaagcacctcggaagcatccttcctcccggcaag
gtgcccaaattcacggtcatcattgccacaaagcgtcaccacgtccgcttcttccctcag
aagggagacaagaacggcaaccctctgcctggtactcttgttgagaaggaagtcactcac
ccattcatgtttgacttttacctcaactctcatgttgctattcagggaaccgcacgacct
gtccactactctgtgattctggatgagatgagaatgcctgtcaatgatcttcaaaagatg
atctaccagcagtgctactcgtatgcccgatccactacccctgtctccctccaccctgct
gtttactacgcgcatctcgctagcaaccgagctcgcgcccacgaaaacatcgccaccagt
gacggattcagaactggtgccaagggacatgagattgctcgagagaagcaagctcacgga
atcacttcatcagctcctaacagggccgctgatgcgccccctctgatccgtctgggaggc
ccttgcagacagactcctgctgatggcgagcagcgacaacgcgacttcttccgcagtacc
atgtggttcatctaa
>Fp50
atgtcggacagaggtcgctcacccgctccgggggggccctcgggctcgggaagacgacct
tcccagtccccagcgcgatccgcaactggctctgctggtggacctgctggcggctatccc
aaaccacttggtttcgatcctgccaggc---ttgtaaagcaggaggaccaaggcaacacc
cgcatggagttgcctccagatgcctacatctctgagaccaagaaggacatgttcactctc
cgagaaggtcgcttcaacaatgagggcaggtcggagtttatcgaggtcaatcaataccga
atgaccaagtttgatttcaacaagaagatctaccagtacgatgtcgttctgtctcccagc
cctgacaagattggaccggtcatgaagaagatctgggctcatcccgtcactcaaaagacc
atgcagccgtacaaactcgaaatgtggctcttcgacgggaagaagctggcatggagcccg
gcacttgtcgatcgcggtgaaattcgtttctctgtcgatctggacgaaggccaacgccct
cctggtgccaagccccgcgaaggcggcaagttcttggtcactattcgaaagaccactgag
attcaagtcgctgcacttcagggctatttgtctcacaagatatcgttcaacaacagtgtt
caagaggcactgaacttcattgaccatcttgttcgacagttcccatcaaagaacctgctc
gccatcaagcgaaacttctaccagactggcaggcctggagctccccttcaagatggagct
atcgttgaggtccacaagggaacctacgcttcggtccgaatgagtgacaacttgaagaac
ggtggtgtcggacttggctacaacattgatgtggccaacacctgtttctggatcggcaac
cagccattggacaagatggcctgcaatttcctcgctactagcgaccctagcaagtaccga
ggacatactcctggtacactcaatgagatcctcaagcctgtccggggcaagaccgcatgg
gagtcatccgacgccttcaagcagcttcgcaagttgcgacgtctcaagttcaaggtcaag
cacaagggccgaaagaacgaagacaaactctacaccatccaggacttcgcattcgacccc
aagtttggtgaagctggccacacggcccgcactcatacattcgagaaggatgggcaacaa
atctcagtctatgactactacaagaagatgtacaatgtcactctgcgactttcccatctc
cctctcatcaatgctggtaagggtggctacattcccatggagcttgctttcgtcgagagc
atgcaacgctatcctttcaagttaaatcctgatcagaccgctgcaatgatcaagatcgct
gtcacccggcccgccgttcgcaaatccgacatccaaaagggagctgccgctcttcagatc
ggccaagatccttatctgaaggagtatggcgtcaatttcgaagcccaatttgcgaagacc
gaggctcgtattttgcctccccctactgtcaggtttggccagggttcagcggaacccaag
tttgctggtcgctgggacttgcgaggtaagaagttcttcaagcagaactccgcccccctc
atgaactggggcttcgttgcctgtgaagcacctgtaccccaggctgttctttcggcattt
gccacgactttcaagaccaccttcatcggccacggtggaaaagttactggcgagccgcaa
ctcttgaacgcacctagcaacttgcgtttcgaacccggaaagctcgtcgaatgggcgcac
gaggagatcacccgccgacagggttacactcaactcctgttcatcgtcgtgtccaagaag
aacagtggtacctacgaacgcctcaagaagtctgccgattgcagatacggcatcctcagc
caagttgtccttggtagccatgtgcaaaagaacaatggtcaataccactccaacgtttgc
atgaaggtgaacgccaagcttggtggtgctactgcctgtacgccccctctgtggaagtct
cccacattcttcccccccaaccgcccgactatgattataggctgcgatgtctcccatgcc
gctcctggtggtgcgactgcttcagttgcttccatgacaatgtctgtggatcccaacgct
actcgatacgctgcagtcgccgagacgaacggttatcgcgtcgagatgctcactccctcc
aatatccgcttcatgtttggagagctcattcccaagtggaaacaaaaccacccaggacag
atgcctgcgcacctaatctatttccgcgatggcgttagtgaaggccagttcgcgcatgta
ttggagcaggaggtatctgagatcaagaagcacctcggaagcatccttcctcccggcaag
gtgcccaaattcacggtcatcattgccacaaagcgtcaccacgtccgcttcttccctcag
aagggagacaagaacggcaaccctctgcctggtactcttgttgagaaggaagtcactcac
ccattcatgtttgacttttacctcaactctcatgttgctattcagggaaccgcacgacct
gtccactactctgtgattctggatgagatgagaatgcctgtcaatgatcttcaaaagatg
atctaccagcagtgctactcgtatgcccgatccactacccctgtctccctccaccctgct
gtttactacgcgcatctcgctagcaaccgagctcgcgcccacgaaaacatcgccaccagt
gacggattcagaactggtgccaagggacatgagattgctcgagagaagcaagctcacgga
atcacttcatcagctcctaacagggccgctgatgcgccccctctgatccgtctgggaggc
ccttgcagacagactcctgctgatggcgagcagcgacaacgcgacttcttccgcagtacc
atgtggttcatctaa
>Fp51
atgtcggacagaggtcgctcacccgctccgggggggccctcgggctcgggaagacgacct
tcccagtccccagcgcgatccgcaactggctctgctggtggacctgctggcggctatccc
aaaccacttggtttcgatcctgccaggc---ttgtaaagcaggaggaccaaggcaacacc
cgcatggagttgcctccagatgcctacatctctgagaccaagaaggacatgttcactctc
cgagaaggtcgcttcaacaatgagggcaggtcggagtttatcgaggtcaatcaataccga
atgaccaagtttgatttcaacaagaagatctaccagtacgatgtcgttctgtctcccagc
cctgacaagattggaccggtcatgaagaagatctgggctcatcccgtcactcaaaagacc
atgcagccgtacaaactcgaaatgtggctcttcgacgggaagaagctggcatggagcccg
gcacttgtcgatcgcggtgaaattcgtttctctgtcgatctggacgaaggccaacgccct
cctggtgccaagccccgcgaaggcggcaagttcttggtcactattcgaaagaccactgag
attcaagtcgctgcacttcagggctatttgtctcacaagatatcgttcaacaacagtgtt
caagaggcactgaacttcattgaccatcttgttcgacagttcccatcaaagaacctgctc
gccatcaagcgaaacttctaccagactggcaggcctggagctccccttcaagatggagct
atcgttgaggtccacaagggaacctacgcttcggtccgaatgagtgacaacttgaagaac
ggtggtgtcggacttggctacaacattgatgtggccaacacctgtttctggatcggcaac
cagccattggacaagatggcctgcaatttcctcgctactagcgaccctagcaagtaccga
ggacatactcctggtacactcaatgagatcctcaagcctgtccggggcaagaccgcatgg
gagtcatccgacgccttcaagcagcttcgcaagttgcgacgtctcaagttcaaggtcaag
cacaagggccgaaagaacgaagacaaactctacaccatccaggacttcgcattcgacccc
aagtttggtgaagctggccacacggcccgcactcatacattcgagaaggatgggcaacaa
atctcagtctatgactactacaagaagatgtacaatgtcactctgcgactttcccatctc
cctctcatcaatgctggtaagggtggctacattcccatggagcttgctttcgtcgagagc
atgcaacgctatcctttcaagttaaatcctgatcagaccgctgcaatgatcaagatcgct
gtcacccggcccgccgttcgcaaatccgacatccaaaagggagctgccgctcttcagatc
ggccaagatccttatctgaaggagtatggcgtcaatttcgaagcccaatttgcgaagacc
gaggctcgtattttgcctccccctactgtcaggtttggccagggttcagcggaacccaag
tttgctggtcgctgggacttgcgaggtaagaagttcttcaagcagaactccgcccccctc
atgaactggggcttcgttgcctgtgaagcacctgtaccccaggctgttctttcggcattt
gccacgactttcaagaccaccttcatcggccacggtggaaaagttactggcgagccgcaa
ctcttgaacgcacctagcaacttgcgtttcgaacccggaaagctcgtcgaatgggcgcac
gaggagatcacccgccgacagggttacactcaactcctgttcatcgtcgtgtccaagaag
aacagtggtacctacgaacgcctcaagaagtctgccgattgcagatacggcatcctcagc
caagttgtccttggtagccatgtgcaaaagaacaatggtcaataccactccaacgtttgc
atgaaggtgaacgccaagcttggtggtgctactgcctgtacgccccctctgtggaagtct
cccacattcttcccccccaaccgcccgactatgattataggctgcgatgtctcccatgcc
gctcctggtggtgcgactgcttcagttgcttccatgacaatgtctgtggatcccaacgct
actcgatacgctgcagtcgccgagacgaacggttatcgcgtcgagatgctcactccctcc
aatatccgcttcatgtttggagagctcattcccaagtggaaacaaaaccacccaggacag
atgcctgcgcacctaatctatttccgcgatggcgttagtgaaggccagttcgcgcatgta
ttggagcaggaggtatctgagatcaagaagcacctcggaagcatccttcctcccggcaag
gtgcccaaattcacggtcatcattgccacaaagcgtcaccacgtccgcttcttccctcag
aagggagacaagaacggcaaccctctgcctggtactcttgttgagaaggaagtcactcac
ccattcatgtttgacttttacctcaactctcatgttgctattcagggaaccgcacgacct
gtccactactctgtgattctggatgagatgagaatgcctgtcaatgatcttcaaaagatg
atctaccagcagtgctactcgtatgcccgatccactacccctgtctccctccaccctgct
gtttactacgcgcatctcgctagcaaccgagctcgcgcccacgaaaacatcgccaccagt
gacggattcagaactggtgccaagggacatgagattgctcgagagaagcaagctcacgga
atcacttcatcagctcctaacagggccgctgatgcgccccctctgatccgtctgggaggc
ccttgcagacagactcctgctgatggcgagcagcgacaacgcgacttcttccgcagtacc
atgtggttcatctaa
>Fp59
atgtcggacagaggtcgctcacccgctccgggggggccctcgggctcgggaagacgacct
tcccagtccccagcgcgatccgcaactggctctgctggtggacctgctggcggctatccc
aaaccacttggtttcgatcctgccaggc---ttgtaaagcaggaggaccaaggcaacacc
cgcatggagttgcctccagatgcctacatctctgagaccaagaaggacatgttcactctc
cgagaaggtcgcttcaacaatgagggcaggtcggagtttatcgaggtcaatcaataccga
atgaccaagtttgatttcaacaagaagatctaccagtacgatgtcgttctgtctcccagc
cctgacaagattggaccggtcatgaagaagatctgggctcatcccgtcactcaaaagacc
atgcagccgtacaaactcgaaatgtggctcttcgacgggaagaagctggcatggagcccg
gcacttgtcgatcgcggtgaaattcgtttctctgtcgatctggacgaaggccaacgccct
cctggtgccaagccccgcgaaggcggcaagttcttggtcactattcgaaagaccactgag
attcaagtcgctgcacttcagggctatttgtctcacaagatatcgttcaacaacagtgtt
caagaggcactgaacttcattgaccatcttgttcgacagttcccatcaaagaacctgctc
gccatcaagcgaaacttctaccagactggcaggcctggagctccccttcaagatggagct
atcgttgaggtccacaagggaacctacgcttcggtccgaatgagtgacaacttgaagaac
ggtggtgtcggacttggctacaacattgatgtggccaacacctgtttctggatcggcaac
cagccattggacaagatggcctgcaatttcctcgctactagcgaccctagcaagtaccga
ggacatactcctggtacactcaatgagatcctcaagcctgtccggggcaagaccgcatgg
gagtcatccgacgccttcaagcagcttcgcaagttgcgacgtctcaagttcaaggtcaag
cacaagggccgaaagaacgaagacaaactctacaccatccaggacttcgcattcgacccc
aagtttggtgaagctggccacacggcccgcactcatacattcgagaaggatgggcaacaa
atctcagtctatgactactacaagaagatgtacaatgtcactctgcgactttcccatctc
cctctcatcaatgctggtaagggtggctacattcccatggagcttgctttcgtcgagagc
atgcaacgctatcctttcaagttaaatcctgatcagaccgctgcaatgatcaagatcgct
gtcacccggcccgccgttcgcaaatccgacatccaaaagggagctgccgctcttcagatc
ggccaagatccttatctgaaggagtatggcgtcaatttcgaagcccaatttgcgaagacc
gaggctcgtattttgcctccccctactgtcaggtttggccagggttcagcggaacccaag
tttgctggtcgctgggacttgcgaggtaagaagttcttcaagcagaactccgcccccctc
atgaactggggcttcgttgcctgtgaagcacctgtaccccaggctgttctttcggcattt
gccacgactttcaagaccaccttcatcggccacggtggaaaagttactggcgagccgcaa
ctcttgaacgcacctagcaacttgcgtttcgaacccggaaagctcgtcgaatgggcgcac
gaggagatcacccgccgacagggttacactcaactcctgttcatcgtcgtgtccaagaag
aacagtggtacctacgaacgcctcaagaagtctgccgattgcagatacggcatcctcagc
caagttgtccttggtagccatgtgcaaaagaacaatggtcaataccactccaacgtttgc
atgaaggtgaacgccaagcttggtggtgctactgcctgtacgccccctctgtggaagtct
cccacattcttcccccccaaccgcccgactatgattataggctgcgatgtctcccatgcc
gctcctggtggtgcgactgcttcagttgcttccatgacaatgtctgtggatcccaacgct
actcgatacgctgcagtcgccgagacgaacggttatcgcgtcgagatgctcactccctcc
aatatccgcttcatgtttggagagctcattcccaagtggaaacaaaaccacccaggacag
atgcctgcgcacctaatctatttccgcgatggcgttagtgaaggccagttcgcgcatgta
ttggagcaggaggtatctgagatcaagaagcacctcggaagcatccttcctcccggcaag
gtgcccaaattcacggtcatcattgccacaaagcgtcaccacgtccgcttcttccctcag
aagggagacaagaacggcaaccctctgcctggtactcttgttgagaaggaagtcactcac
ccattcatgtttgacttttacctcaactctcatgttgctattcagggaaccgcacgacct
gtccactactctgtgattctggatgagatgagaatgcctgtcaatgatcttcaaaagatg
atctaccagcagtgctactcgtatgcccgatccactacccctgtctccctccaccctgct
gtttactacgcgcatctcgctagcaaccgagctcgcgcccacgaaaacatcgccaccagt
gacggattcagaactggtgccaagggacatgagattgctcgagagaagcaagctcacgga
atcacttcatcagctcctaacagggccgctgatgcgccccctctgatccgtctgggaggc
ccttgcagacagactcctgctgatggcgagcagcgacaacgcgacttcttccgcagtacc
atgtggttcatctaa
>Fp63
atgtcggacagaggtcgctcacccgctccgggggggccctcgggctcgggaagacgacct
tcccagtccccagcgcgatccgcaactggctctgctggtggacctgctggcggctatccc
aaaccacttggtttcgatcctgccaggc---ttgtaaagcaggaggaccaaggcaacacc
cgcatggagttgcctccagatgcctacatctctgagaccaagaaggacatgttcactctc
cgagaaggtcgcttcaacaatgagggcaggtcggagtttatcgaggtcaatcaataccga
atgaccaagtttgatttcaacaagaagatctaccagtacgatgtcgttctgtctcccagc
cctgacaagattggaccggtcatgaagaagatctgggctcatcccgtcactcaaaagacc
atgcagccgtacaaactcgaaatgtggctcttcgacgggaagaagctggcatggagcccg
gcacttgtcgatcgcggtgaaattcgtttctctgtcgatctggacgaaggccaacgccct
cctggtgccaagccccgcgaaggcggcaagttcttggtcactattcgaaagaccactgag
attcaagtcgctgcacttcagggctatttgtctcacaagatatcgttcaacaacagtgtt
caagaggcactgaacttcattgaccatcttgttcgacagttcccatcaaagaacctgctc
gccatcaagcgaaacttctaccagactggcaggcctggagctccccttcaagatggagct
atcgttgaggtccacaagggaacctacgcttcggtccgaatgagtgacaacttgaagaac
ggtggtgtcggacttggctacaacattgatgtggccaacacctgtttctggatcggcaac
cagccattggacaagatggcctgcaatttcctcgctactagcgaccctagcaagtaccga
ggacatactcctggtacactcaatgagatcctcaagcctgtccggggcaagaccgcatgg
gagtcatccgacgccttcaagcagcttcgcaagttgcgacgtctcaagttcaaggtcaag
cacaagggccgaaagaacgaagacaaactctacaccatccaggacttcgcattcgacccc
aagtttggtgaagctggccacacggcccgcactcatacattcgagaaggatgggcaacaa
atctcagtctatgactactacaagaagatgtacaatgtcactctgcgactttcccatctc
cctctcatcaatgctggtaagggtggctacattcccatggagcttgctttcgtcgagagc
atgcaacgctatcctttcaagttaaatcctgatcagaccgctgcaatgatcaagatcgct
gtcacccggcccgccgttcgcaaatccgacatccaaaagggagctgccgctcttcagatc
ggccaagatccttatctgaaggagtatggcgtcaatttcgaagcccaatttgcgaagacc
gaggctcgtattttgcctccccctactgtcaggtttggccagggttcagcggaacccaag
tttgctggtcgctgggacttgcgaggtaagaagttcttcaagcagaactccgcccccctc
atgaactggggcttcgttgcctgtgaagcacctgtaccccaggctgttctttcggcattt
gccacgactttcaagaccaccttcatcggccacggtggaaaagttactggcgagccgcaa
ctcttgaacgcacctagcaacttgcgtttcgaacccggaaagctcgtcgaatgggcgcac
gaggagatcacccgccgacagggttacactcaactcctgttcatcgtcgtgtccaagaag
aacagtggtacctacgaacgcctcaagaagtctgccgattgcagatacggcatcctcagc
caagttgtccttggtagccatgtgcaaaagaacaatggtcaataccactccaacgtttgc
atgaaggtgaacgccaagcttggtggtgctactgcctgtacgccccctctgtggaagtct
cccacattcttcccccccaaccgcccgactatgattataggctgcgatgtctcccatgcc
gctcctggtggtgcgactgcttcagttgcttccatgacaatgtctgtggatcccaacgct
actcgatacgctgcagtcgccgagacgaacggttatcgcgtcgagatgctcactccctcc
aatatccgcttcatgtttggagagctcattcccaagtggaaacaaaaccacccaggacag
atgcctgcgcacctaatctatttccgcgatggcgttagtgaaggccagttcgcgcatgta
ttggagcaggaggtatctgagatcaagaagcacctcggaagcatccttcctcccggcaag
gtgcccaaattcacggtcatcattgccacaaagcgtcaccacgtccgcttcttccctcag
aagggagacaagaacggcaaccctctgcctggtactcttgttgagaaggaagtcactcac
ccattcatgtttgacttttacctcaactctcatgttgctattcagggaaccgcacgacct
gtccactactctgtgattctggatgagatgagaatgcctgtcaatgatcttcaaaagatg
atctaccagcagtgctactcgtatgcccgatccactacccctgtctccctccaccctgct
gtttactacgcgcatctcgctagcaaccgagctcgcgcccacgaaaacatcgccaccagt
gacggattcagaactggtgccaagggacatgagattgctcgagagaagcaagctcacgga
atcacttcatcagctcctaacagggccgctgatgcgccccctctgatccgtctgggaggc
ccttgcagacagactcctgctgatggcgagcagcgacaacgcgacttcttccgcagtacc
atgtggttcatctaa
>Fp65
atgtcggacagaggtcgctcacccgctccgggggggccctcgggctcgggaagacgacct
tcccagtccccagcgcgatccgcaactggctctgctggtggacctgctggcggctatccc
aaaccacttggtttcgatcctgccaggc---ttgtaaagcaggaggaccaaggcaacacc
cgcatggagttgcctccagatgcctacatctctgagaccaagaaggacatgttcactctc
cgagaaggtcgcttcaacaatgagggcaggtcggagtttatcgaggtcaatcaataccga
atgaccaagtttgatttcaacaagaagatctaccagtacgatgtcgttctgtctcccagc
cctgacaagattggaccggtcatgaagaagatctgggctcatcccgtcactcaaaagacc
atgcagccgtacaaactcgaaatgtggctcttcgacgggaagaagctggcatggagcccg
gcacttgtcgatcgcggtgaaattcgtttctctgtcgatctggacgaaggccaacgccct
cctggtgccaagccccgcgaaggcggcaagttcttggtcactattcgaaagaccactgag
attcaagtcgctgcacttcagggctatttgtctcacaagatatcgttcaacaacagtgtt
caagaggcactgaacttcattgaccatcttgttcgacagttcccatcaaagaacctgctc
gccatcaagcgaaacttctaccagactggcaggcctggagctccccttcaagatggagct
atcgttgaggtccacaagggaacctacgcttcggtccgaatgagtgacaacttgaagaac
ggtggtgtcggacttggctacaacattgatgtggccaacacctgtttctggatcggcaac
cagccattggacaagatggcctgcaatttcctcgctactagcgaccctagcaagtaccga
ggacatactcctggtacactcaatgagatcctcaagcctgtccggggcaagaccgcatgg
gagtcatccgacgccttcaagcagcttcgcaagttgcgacgtctcaagttcaaggtcaag
cacaagggccgaaagaacgaagacaaactctacaccatccaggacttcgcattcgacccc
aagtttggtgaagctggccacacggcccgcactcatacattcgagaaggatgggcaacaa
atctcagtctatgactactacaagaagatgtacaatgtcactctgcgactttcccatctc
cctctcatcaatgctggtaagggtggctacattcccatggagcttgctttcgtcgagagc
atgcaacgctatcctttcaagttaaatcctgatcagaccgctgcaatgatcaagatcgct
gtcacccggcccgccgttcgcaaatccgacatccaaaagggagctgccgctcttcagatc
ggccaagatccttatctgaaggagtatggcgtcaatttcgaagcccaatttgcgaagacc
gaggctcgtattttgcctccccctactgtcaggtttggccagggttcagcggaacccaag
tttgctggtcgctgggacttgcgaggtaagaagttcttcaagcagaactccgcccccctc
atgaactggggcttcgttgcctgtgaagcacctgtaccccaggctgttctttcggcattt
gccacgactttcaagaccaccttcatcggccacggtggaaaagttactggcgagccgcaa
ctcttgaacgcacctagcaacttgcgtttcgaacccggaaagctcgtcgaatgggcgcac
gaggagatcacccgccgacagggttacactcaactcctgttcatcgtcgtgtccaagaag
aacagtggtacctacgaacgcctcaagaagtctgccgattgcagatacggcatcctcagc
caagttgtccttggtagccatgtgcaaaagaacaatggtcaataccactccaacgtttgc
atgaaggtgaacgccaagcttggtggtgctactgcctgtacgccccctctgtggaagtct
cccacattcttcccccccaaccgcccgactatgattataggctgcgatgtctcccatgcc
gctcctggtggtgcgactgcttcagttgcttccatgacaatgtctgtggatcccaacgct
actcgatacgctgcagtcgccgagacgaacggttatcgcgtcgagatgctcactccctcc
aatatccgcttcatgtttggagagctcattcccaagtggaaacaaaaccacccaggacag
atgcctgcgcacctaatctatttccgcgatggcgttagtgaaggccagttcgcgcatgta
ttggagcaggaggtatctgagatcaagaagcacctcggaagcatccttcctcccggcaag
gtgcccaaattcacggtcatcattgccacaaagcgtcaccacgtccgcttcttccctcag
aagggagacaagaacggcaaccctctgcctggtactcttgttgagaaggaagtcactcac
ccattcatgtttgacttttacctcaactctcatgttgctattcagggaaccgcacgacct
gtccactactctgtgattctggatgagatgagaatgcctgtcaatgatcttcaaaagatg
atctaccagcagtgctactcgtatgcccgatccactacccctgtctccctccaccctgct
gtttactacgcgcatctcgctagcaaccgagctcgcgcccacgaaaacatcgccaccagt
gacggattcagaactggtgccaagggacatgagattgctcgagagaagcaagctcacgga
atcacttcatcagctcctaacagggccgctgatgcgccccctctgatccgtctgggaggc
ccttgcagacagactcctgctgatggcgagcagcgacaacgcgacttcttccgcagtacc
atgtggttcatctaa
>Fp66
atgtcggacagaggtcgctcacccgctccgggggggccctcgggctcgggaagacgacct
tcccagtccccagcgcgatccgcaactggctctgctggtggacctgctggcggctatccc
aaaccacttggtttcgatcctgccaggc---ttgtaaagcaggaggaccaaggcaacacc
cgcatggagttgcctccagatgcctacatctctgagaccaagaaggacatgttcactctc
cgagaaggtcgcttcaacaatgagggcaggtcggagtttatcgaggtcaatcaataccga
atgaccaagtttgatttcaacaagaagatctaccagtacgatgtcgttctgtctcccagc
cctgacaagattggaccggtcatgaagaagatctgggctcatcccgtcactcaaaagacc
atgcagccgtacaaactcgaaatgtggctcttcgacgggaagaagctggcatggagcccg
gcacttgtcgatcgcggtgaaattcgtttctctgtcgatctggacgaaggccaacgccct
cctggtgccaagccccgcgaaggcggcaagttcttggtcactattcgaaagaccactgag
attcaagtcgctgcacttcagggctatttgtctcacaagatatcgttcaacaacagtgtt
caagaggcactgaacttcattgaccatcttgttcgacagttcccatcaaagaacctgctc
gccatcaagcgaaacttctaccagactggcaggcctggagctccccttcaagatggagct
atcgttgaggtccacaagggaacctacgcttcggtccgaatgagtgacaacttgaagaac
ggtggtgtcggacttggctacaacattgatgtggccaacacctgtttctggatcggcaac
cagccattggacaagatggcctgcaatttcctcgctactagcgaccctagcaagtaccga
ggacatactcctggtacactcaatgagatcctcaagcctgtccggggcaagaccgcatgg
gagtcatccgacgccttcaagcagcttcgcaagttgcgacgtctcaagttcaaggtcaag
cacaagggccgaaagaacgaagacaaactctacaccatccaggacttcgcattcgacccc
aagtttggtgaagctggccacacggcccgcactcatacattcgagaaggatgggcaacaa
atctcagtctatgactactacaagaagatgtacaatgtcactctgcgactttcccatctc
cctctcatcaatgctggtaagggtggctacattcccatggagcttgctttcgtcgagagc
atgcaacgctatcctttcaagttaaatcctgatcagaccgctgcaatgatcaagatcgct
gtcacccggcccgccgttcgcaaatccgacatccaaaagggagctgccgctcttcagatc
ggccaagatccttatctgaaggagtatggcgtcaatttcgaagcccaatttgcgaagacc
gaggctcgtattttgcctccccctactgtcaggtttggccagggttcagcggaacccaag
tttgctggtcgctgggacttgcgaggtaagaagttcttcaagcagaactccgcccccctc
atgaactggggcttcgttgcctgtgaagcacctgtaccccaggctgttctttcggcattt
gccacgactttcaagaccaccttcatcggccacggtggaaaagttactggcgagccgcaa
ctcttgaacgcacctagcaacttgcgtttcgaacccggaaagctcgtcgaatgggcgcac
gaggagatcacccgccgacagggttacactcaactcctgttcatcgtcgtgtccaagaag
aacagtggtacctacgaacgcctcaagaagtctgccgattgcagatacggcatcctcagc
caagttgtccttggtagccatgtgcaaaagaacaatggtcaataccactccaacgtttgc
atgaaggtgaacgccaagcttggtggtgctactgcctgtacgccccctctgtggaagtct
cccacattcttcccccccaaccgcccgactatgattataggctgcgatgtctcccatgcc
gctcctggtggtgcgactgcttcagttgcttccatgacaatgtctgtggatcccaacgct
actcgatacgctgcagtcgccgagacgaacggttatcgcgtcgagatgctcactccctcc
aatatccgcttcatgtttggagagctcattcccaagtggaaacaaaaccacccaggacag
atgcctgcgcacctaatctatttccgcgatggcgttagtgaaggccagttcgcgcatgta
ttggagcaggaggtatctgagatcaagaagcacctcggaagcatccttcctcccggcaag
gtgcccaaattcacggtcatcattgccacaaagcgtcaccacgtccgcttcttccctcag
aagggagacaagaacggcaaccctctgcctggtactcttgttgagaaggaagtcactcac
ccattcatgtttgacttttacctcaactctcatgttgctattcagggaaccgcacgacct
gtccactactctgtgattctggatgagatgagaatgcctgtcaatgatcttcaaaagatg
atctaccagcagtgctactcgtatgcccgatccactacccctgtctccctccaccctgct
gtttactacgcgcatctcgctagcaaccgagctcgcgcccacgaaaacatcgccaccagt
gacggattcagaactggtgccaagggacatgagattgctcgagagaagcaagctcacgga
atcacttcatcagctcctaacagggccgctgatgcgccccctctgatccgtctgggaggc
ccttgcagacagactcctgctgatggcgagcagcgacaacgcgacttcttccgcagtacc
atgtggttcatctaa
>Fp72
atgtcggacagaggtcgctcacccgctccgggggggccctcgggctcgggaagacgacct
tcccagtccccagcgcgatccgcaactggctctgctggtggacctgctggcggctatccc
aaaccacttggtttcgatcctgccaggc---ttgtaaagcaggaggaccaaggcaacacc
cgcatggagttgcctccagatgcctacatctctgagaccaagaaggacatgttcactctc
cgagaaggtcgcttcaacaatgagggcaggtcggagtttatcgaggtcaatcaataccga
atgaccaagtttgatttcaacaagaagatctaccagtacgatgtcgttctgtctcccagc
cctgacaagattggaccggtcatgaagaagatctgggctcatcccgtcactcaaaagacc
atgcagccgtacaaactcgaaatgtggctcttcgacgggaagaagctggcatggagcccg
gcacttgtcgatcgcggtgaaattcgtttctctgtcgatctggacgaaggccaacgccct
cctggtgccaagccccgcgaaggcggcaagttcttggtcactattcgaaagaccactgag
attcaagtcgctgcacttcagggctatttgtctcacaagatatcgttcaacaacagtgtt
caagaggcactgaacttcattgaccatcttgttcgacagttcccatcaaagaacctgctc
gccatcaagcgaaacttctaccagactggcaggcctggagctccccttcaagatggagct
atcgttgaggtccacaagggaacctacgcttcggtccgaatgagtgacaacttgaagaac
ggtggtgtcggacttggctacaacattgatgtggccaacacctgtttctggatcggcaac
cagccattggacaagatggcctgcaatttcctcgctactagcgaccctagcaagtaccga
ggacatactcctggtacactcaatgagatcctcaagcctgtccggggcaagaccgcatgg
gagtcatccgacgccttcaagcagcttcgcaagttgcgacgtctcaagttcaaggtcaag
cacaagggccgaaagaacgaagacaaactctacaccatccaggacttcgcattcgacccc
aagtttggtgaagctggccacacggcccgcactcatacattcgagaaggatgggcaacaa
atctcagtctatgactactacaagaagatgtacaatgtcactctgcgactttcccatctc
cctctcatcaatgctggtaagggtggctacattcccatggagcttgctttcgtcgagagc
atgcaacgctatcctttcaagttaaatcctgatcagaccgctgcaatgatcaagatcgct
gtcacccggcccgccgttcgcaaatccgacatccaaaagggagctgccgctcttcagatc
ggccaagatccttatctgaaggagtatggcgtcaatttcgaagcccaatttgcgaagacc
gaggctcgtattttgcctccccctactgtcaggtttggccagggttcagcggaacccaag
tttgctggtcgctgggacttgcgaggtaagaagttcttcaagcagaactccgcccccctc
atgaactggggcttcgttgcctgtgaagcacctgtaccccaggctgttctttcggcattt
gccacgactttcaagaccaccttcatcggccacggtggaaaagttactggcgagccgcaa
ctcttgaacgcacctagcaacttgcgtttcgaacccggaaagctcgtcgaatgggcgcac
gaggagatcacccgccgacagggttacactcaactcctgttcatcgtcgtgtccaagaag
aacagtggtacctacgaacgcctcaagaagtctgccgattgcagatacggcatcctcagc
caagttgtccttggtagccatgtgcaaaagaacaatggtcaataccactccaacgtttgc
atgaaggtgaacgccaagcttggtggtgctactgcctgtacgccccctctgtggaagtct
cccacattcttcccccccaaccgcccgactatgattataggctgcgatgtctcccatgcc
gctcctggtggtgcgactgcttcagttgcttccatgacaatgtctgtggatcccaacgct
actcgatacgctgcagtcgccgagacgaacggttatcgcgtcgagatgctcactccctcc
aatatccgcttcatgtttggagagctcattcccaagtggaaacaaaaccacccaggacag
atgcctgcgcacctaatctatttccgcgatggcgttagtgaaggccagttcgcgcatgta
ttggagcaggaggtatctgagatcaagaagcacctcggaagcatccttcctcccggcaag
gtgcccaaattcacggtcatcattgccacaaagcgtcaccacgtccgcttcttccctcag
aagggagacaagaacggcaaccctctgcctggtactcttgttgagaaggaagtcactcac
ccattcatgtttgacttttacctcaactctcatgttgctattcagggaaccgcacgacct
gtccactactctgtgattctggatgagatgagaatgcctgtcaatgatcttcaaaagatg
atctaccagcagtgctactcgtatgcccgatccactacccctgtctccctccaccctgct
gtttactacgcgcatctcgctagcaaccgagctcgcgcccacgaaaacatcgccaccagt
gacggattcagaactggtgccaagggacatgagattgctcgagagaagcaagctcacgga
atcacttcatcagctcctaacagggccgctgatgcgccccctctgatccgtctgggaggc
ccttgcagacagactcctgctgatggcgagcagcgacaacgcgacttcttccgcagtacc
atgtggttcatctaa
>Fp73
atgtcggacagaggtcgctcacccgctccgggggggccctcgggctcgggaagacgacct
tcccagtccccagcgcgatccgcaactggctctgctggtggacctgctggcggctatccc
aaaccacttggtttcgatcctgccaggc---ttgtaaagcaggaggaccaaggcaacacc
cgcatggagttgcctccagatgcctacatctctgagaccaagaaggacatgttcactctc
cgagaaggtcgcttcaacaatgagggcaggtcggagtttatcgaggtcaatcaataccga
atgaccaagtttgatttcaacaagaagatctaccagtacgatgtcgttctgtctcccagc
cctgacaagattggaccggtcatgaagaagatctgggctcatcccgtcactcaaaagacc
atgcagccgtacaaactcgaaatgtggctcttcgacgggaagaagctggcatggagcccg
gcacttgtcgatcgcggtgaaattcgtttctctgtcgatctggacgaaggccaacgccct
cctggtgccaagccccgcgaaggcggcaagttcttggtcactattcgaaagaccactgag
attcaagtcgctgcacttcagggctatttgtctcacaagatatcgttcaacaacagtgtt
caagaggcactgaacttcattgaccatcttgttcgacagttcccatcaaagaacctgctc
gccatcaagcgaaacttctaccagactggcaggcctggagctccccttcaagatggagct
atcgttgaggtccacaagggaacctacgcttcggtccgaatgagtgacaacttgaagaac
ggtggtgtcggacttggctacaacattgatgtggccaacacctgtttctggatcggcaac
cagccattggacaagatggcctgcaatttcctcgctactagcgaccctagcaagtaccga
ggacatactcctggtacactcaatgagatcctcaagcctgtccggggcaagaccgcatgg
gagtcatccgacgccttcaagcagcttcgcaagttgcgacgtctcaagttcaaggtcaag
cacaagggccgaaagaacgaagacaaactctacaccatccaggacttcgcattcgacccc
aagtttggtgaagctggccacacggcccgcactcatacattcgagaaggatgggcaacaa
atctcagtctatgactactacaagaagatgtacaatgtcactctgcgactttcccatctc
cctctcatcaatgctggtaagggtggctacattcccatggagcttgctttcgtcgagagc
atgcaacgctatcctttcaagttaaatcctgatcagaccgctgcaatgatcaagatcgct
gtcacccggcccgccgttcgcaaatccgacatccaaaagggagctgccgctcttcagatc
ggccaagatccttatctgaaggagtatggcgtcaatttcgaagcccaatttgcgaagacc
gaggctcgtattttgcctccccctactgtcaggtttggccagggttcagcggaacccaag
tttgctggtcgctgggacttgcgaggtaagaagttcttcaagcagaactccgcccccctc
atgaactggggcttcgttgcctgtgaagcacctgtaccccaggctgttctttcggcattt
gccacgactttcaagaccaccttcatcggccacggtggaaaagttactggcgagccgcaa
ctcttgaacgcacctagcaacttgcgtttcgaacccggaaagctcgtcgaatgggcgcac
gaggagatcacccgccgacagggttacactcaactcctgttcatcgtcgtgtccaagaag
aacagtggtacctacgaacgcctcaagaagtctgccgattgcagatacggcatcctcagc
caagttgtccttggtagccatgtgcaaaagaacaatggtcaataccactccaacgtttgc
atgaaggtgaacgccaagcttggtggtgctactgcctgtacgccccctctgtggaagtct
cccacattcttcccccccaaccgcccgactatgattataggctgcgatgtctcccatgcc
gctcctggtggtgcgactgcttcagttgcttccatgacaatgtctgtggatcccaacgct
actcgatacgctgcagtcgccgagacgaacggttatcgcgtcgagatgctcactccctcc
aatatccgcttcatgtttggagagctcattcccaagtggaaacaaaaccacccaggacag
atgcctgcgcacctaatctatttccgcgatggcgttagtgaaggccagttcgcgcatgta
ttggagcaggaggtatctgagatcaagaagcacctcggaagcatccttcctcccggcaag
gtgcccaaattcacggtcatcattgccacaaagcgtcaccacgtccgcttcttccctcag
aagggagacaagaacggcaaccctctgcctggtactcttgttgagaaggaagtcactcac
ccattcatgtttgacttttacctcaactctcatgttgctattcagggaaccgcacgacct
gtccactactctgtgattctggatgagatgagaatgcctgtcaatgatcttcaaaagatg
atctaccagcagtgctactcgtatgcccgatccactacccctgtctccctccaccctgct
gtttactacgcgcatctcgctagcaaccgagctcgcgcccacgaaaacatcgccaccagt
gacggattcagaactggtgccaagggacatgagattgctcgagagaagcaagctcacgga
atcacttcatcagctcctaacagggccgctgatgcgccccctctgatccgtctgggaggc
ccttgcagacagactcctgctgatggcgagcagcgacaacgcgacttcttccgcagtacc
atgtggttcatctaa
>Fp76
atgtcggacagaggtcgctcacccgctccgggggggccctcgggctcgggaagacgacct
tcccagtccccagcgcgatccgcaactggctctgctggtggacctgctggcggctatccc
aaaccacttggtttcgatcctgccaggc---ttgtaaagcaggaggaccaaggcaacacc
cgcatggagttgcctccagatgcctacatctctgagaccaagaaggacatgttcactctc
cgagaaggtcgcttcaacaatgagggcaggtcggagtttatcgaggtcaatcaataccga
atgaccaagtttgatttcaacaagaagatctaccagtacgatgtcgttctgtctcccagc
cctgacaagattggaccggtcatgaagaagatctgggctcatcccgtcactcaaaagacc
atgcagccgtacaaactcgaaatgtggctcttcgacgggaagaagctggcatggagcccg
gcacttgtcgatcgcggtgaaattcgtttctctgtcgatctggacgaaggccaacgccct
cctggtgccaagccccgcgaaggcggcaagttcttggtcactattcgaaagaccactgag
attcaagtcgctgcacttcagggctatttgtctcacaagatatcgttcaacaacagtgtt
caagaggcactgaacttcattgaccatcttgttcgacagttcccatcaaagaacctgctc
gccatcaagcgaaacttctaccagactggcaggcctggagctccccttcaagatggagct
atcgttgaggtccacaagggaacctacgcttcggtccgaatgagtgacaacttgaagaac
ggtggtgtcggacttggctacaacattgatgtggccaacacctgtttctggatcggcaac
cagccattggacaagatggcctgcaatttcctcgctactagcgaccctagcaagtaccga
ggacatactcctggtacactcaatgagatcctcaagcctgtccggggcaagaccgcatgg
gagtcatccgacgccttcaagcagcttcgcaagttgcgacgtctcaagttcaaggtcaag
cacaagggccgaaagaacgaagacaaactctacaccatccaggacttcgcattcgacccc
aagtttggtgaagctggccacacggcccgcactcatacattcgagaaggatgggcaacaa
atctcagtctatgactactacaagaagatgtacaatgtcactctgcgactttcccatctc
cctctcatcaatgctggtaagggtggctacattcccatggagcttgctttcgtcgagagc
atgcaacgctatcctttcaagttaaatcctgatcagaccgctgcaatgatcaagatcgct
gtcacccggcccgccgttcgcaaatccgacatccaaaagggagctgccgctcttcagatc
ggccaagatccttatctgaaggagtatggcgtcaatttcgaagcccaatttgcgaagacc
gaggctcgtattttgcctccccctactgtcaggtttggccagggttcagcggaacccaag
tttgctggtcgctgggacttgcgaggtaagaagttcttcaagcagaactccgcccccctc
atgaactggggcttcgttgcctgtgaagcacctgtaccccaggctgttctttcggcattt
gccacgactttcaagaccaccttcatcggccacggtggaaaagttactggcgagccgcaa
ctcttgaacgcacctagcaacttgcgtttcgaacccggaaagctcgtcgaatgggcgcac
gaggagatcacccgccgacagggttacactcaactcctgttcatcgtcgtgtccaagaag
aacagtggtacctacgaacgcctcaagaagtctgccgattgcagatacggcatcctcagc
caagttgtccttggtagccatgtgcaaaagaacaatggtcaataccactccaacgtttgc
atgaaggtgaacgccaagcttggtggtgctactgcctgtacgccccctctgtggaagtct
cccacattcttcccccccaaccgcccgactatgattataggctgcgatgtctcccatgcc
gctcctggtggtgcgactgcttcagttgcttccatgacaatgtctgtggatcccaacgct
actcgatacgctgcagtcgccgagacgaacggttatcgcgtcgagatgctcactccctcc
aatatccgcttcatgtttggagagctcattcccaagtggaaacaaaaccacccaggacag
atgcctgcgcacctaatctatttccgcgatggcgttagtgaaggccagttcgcgcatgta
ttggagcaggaggtatctgagatcaagaagcacctcggaagcatccttcctcccggcaag
gtgcccaaattcacggtcatcattgccacaaagcgtcaccacgtccgcttcttccctcag
aagggagacaagaacggcaaccctctgcctggtactcttgttgagaaggaagtcactcac
ccattcatgtttgacttttacctcaactctcatgttgctattcagggaaccgcacgacct
gtccactactctgtgattctggatgagatgagaatgcctgtcaatgatcttcaaaagatg
atctaccagcagtgctactcgtatgcccgatccactacccctgtctccctccaccctgct
gtttactacgcgcatctcgctagcaaccgagctcgcgcccacgaaaacatcgccaccagt
gacggattcagaactggtgccaagggacatgagattgctcgagagaagcaagctcacgga
atcacttcatcagctcctaacagggccgctgatgcgccccctctgatccgtctgggaggc
ccttgcagacagactcctgctgatggcgagcagcgacaacgcgacttcttccgcagtacc
atgtggttcatctaa
>Fp78
atgtcggacagaggtcgctcacccgctccgggggggccctcgggctcgggaagacgacct
tcccagtccccagcgcgatccgcaactggctctgctggtggacctgctggcggctatccc
aaaccacttggtttcgatcctgccaggc---ttgtaaagcaggaggaccaaggcaacacc
cgcatggagttgcctccagatgcctacatctctgagaccaagaaggacatgttcactctc
cgagaaggtcgcttcaacaatgagggcaggtcggagtttatcgaggtcaatcaataccga
atgaccaagtttgatttcaacaagaagatctaccagtacgatgtcgttctgtctcccagc
cctgacaagattggaccggtcatgaagaagatctgggctcatcccgtcactcaaaagacc
atgcagccgtacaaactcgaaatgtggctcttcgacgggaagaagctggcatggagcccg
gcacttgtcgatcgcggtgaaattcgtttctctgtcgatctggacgaaggccaacgccct
cctggtgccaagccccgcgaaggcggcaagttcttggtcactattcgaaagaccactgag
attcaagtcgctgcacttcagggctatttgtctcacaagatatcgttcaacaacagtgtt
caagaggcactgaacttcattgaccatcttgttcgacagttcccatcaaagaacctgctc
gccatcaagcgaaacttctaccagactggcaggcctggagctccccttcaagatggagct
atcgttgaggtccacaagggaacctacgcttcggtccgaatgagtgacaacttgaagaac
ggtggtgtcggacttggctacaacattgatgtggccaacacctgtttctggatcggcaac
cagccattggacaagatggcctgcaatttcctcgctactagcgaccctagcaagtaccga
ggacatactcctggtacactcaatgagatcctcaagcctgtccggggcaagaccgcatgg
gagtcatccgacgccttcaagcagcttcgcaagttgcgacgtctcaagttcaaggtcaag
cacaagggccgaaagaacgaagacaaactctacaccatccaggacttcgcattcgacccc
aagtttggtgaagctggccacacggcccgcactcatacattcgagaaggatgggcaacaa
atctcagtctatgactactacaagaagatgtacaatgtcactctgcgactttcccatctc
cctctcatcaatgctggtaagggtggctacattcccatggagcttgctttcgtcgagagc
atgcaacgctatcctttcaagttaaatcctgatcagaccgctgcaatgatcaagatcgct
gtcacccggcccgccgttcgcaaatccgacatccaaaagggagctgccgctcttcagatc
ggccaagatccttatctgaaggagtatggcgtcaatttcgaagcccaatttgcgaagacc
gaggctcgtattttgcctccccctactgtcaggtttggccagggttcagcggaacccaag
tttgctggtcgctgggacttgcgaggtaagaagttcttcaagcagaactccgcccccctc
atgaactggggcttcgttgcctgtgaagcacctgtaccccaggctgttctttcggcattt
gccacgactttcaagaccaccttcatcggccacggtggaaaagttactggcgagccgcaa
ctcttgaacgcacctagcaacttgcgtttcgaacccggaaagctcgtcgaatgggcgcac
gaggagatcacccgccgacagggttacactcaactcctgttcatcgtcgtgtccaagaag
aacagtggtacctacgaacgcctcaagaagtctgccgattgcagatacggcatcctcagc
caagttgtccttggtagccatgtgcaaaagaacaatggtcaataccactccaacgtttgc
atgaaggtgaacgccaagcttggtggtgctactgcctgtacgccccctctgtggaagtct
cccacattcttcccccccaaccgcccgactatgattataggctgcgatgtctcccatgcc
gctcctggtggtgcgactgcttcagttgcttccatgacaatgtctgtggatcccaacgct
actcgatacgctgcagtcgccgagacgaacggttatcgcgtcgagatgctcactccctcc
aatatccgcttcatgtttggagagctcattcccaagtggaaacaaaaccacccaggacag
atgcctgcgcacctaatctatttccgcgatggcgttagtgaaggccagttcgcgcatgta
ttggagcaggaggtatctgagatcaagaagcacctcggaagcatccttcctcccggcaag
gtgcccaaattcacggtcatcattgccacaaagcgtcaccacgtccgcttcttccctcag
aagggagacaagaacggcaaccctctgcctggtactcttgttgagaaggaagtcactcac
ccattcatgtttgacttttacctcaactctcatgttgctattcagggaaccgcacgacct
gtccactactctgtgattctggatgagatgagaatgcctgtcaatgatcttcaaaagatg
atctaccagcagtgctactcgtatgcccgatccactacccctgtctccctccaccctgct
gtttactacgcgcatctcgctagcaaccgagctcgcgcccacgaaaacatcgccaccagt
gacggattcagaactggtgccaagggacatgagattgctcgagagaagcaagctcacgga
atcacttcatcagctcctaacagggccgctgatgcgccccctctgatccgtctgggaggc
ccttgcagacagactcctgctgatggcgagcagcgacaacgcgacttcttccgcagtacc
atgtggttcatctaa
>Fp81
atgtcggacagaggtcgctcacccgctccgggggggccctcgggctcgggaagacgacct
tcccagtccccagcgcgatccgcaactggctctgctggtggacctgctggcggctatccc
aaaccacttggtttcgatcctgccaggc---ttgtaaagcaggaggaccaaggcaacacc
cgcatggagttgcctccagatgcctacatctctgagaccaagaaggacatgttcactctc
cgagaaggtcgcttcaacaatgagggcaggtcggagtttatcgaggtcaatcaataccga
atgaccaagtttgatttcaacaagaagatctaccagtacgatgtcgttctgtctcccagc
cctgacaagattggaccggtcatgaagaagatctgggctcatcccgtcactcaaaagacc
atgcagccgtacaaactcgaaatgtggctcttcgacgggaagaagctggcatggagcccg
gcacttgtcgatcgcggtgaaattcgtttctctgtcgatctggacgaaggccaacgccct
cctggtgccaagccccgcgaaggcggcaagttcttggtcactattcgaaagaccactgag
attcaagtcgctgcacttcagggctatttgtctcacaagatatcgttcaacaacagtgtt
caagaggcactgaacttcattgaccatcttgttcgacagttcccatcaaagaacctgctc
gccatcaagcgaaacttctaccagactggcaggcctggagctccccttcaagatggagct
atcgttgaggtccacaagggaacctacgcttcggtccgaatgagtgacaacttgaagaac
ggtggtgtcggacttggctacaacattgatgtggccaacacctgtttctggatcggcaac
cagccattggacaagatggcctgcaatttcctcgctactagcgaccctagcaagtaccga
ggacatactcctggtacactcaatgagatcctcaagcctgtccggggcaagaccgcatgg
gagtcatccgacgccttcaagcagcttcgcaagttgcgacgtctcaagttcaaggtcaag
cacaagggccgaaagaacgaagacaaactctacaccatccaggacttcgcattcgacccc
aagtttggtgaagctggccacacggcccgcactcatacattcgagaaggatgggcaacaa
atctcagtctatgactactacaagaagatgtacaatgtcactctgcgactttcccatctc
cctctcatcaatgctggtaagggtggctacattcccatggagcttgctttcgtcgagagc
atgcaacgctatcctttcaagttaaatcctgatcagaccgctgcaatgatcaagatcgct
gtcacccggcccgccgttcgcaaatccgacatccaaaagggagctgccgctcttcagatc
ggccaagatccttatctgaaggagtatggcgtcaatttcgaagcccaatttgcgaagacc
gaggctcgtattttgcctccccctactgtcaggtttggccagggttcagcggaacccaag
tttgctggtcgctgggacttgcgaggtaagaagttcttcaagcagaactccgcccccctc
atgaactggggcttcgttgcctgtgaagcacctgtaccccaggctgttctttcggcattt
gccacgactttcaagaccaccttcatcggccacggtggaaaagttactggcgagccgcaa
ctcttgaacgcacctagcaacttgcgtttcgaacccggaaagctcgtcgaatgggcgcac
gaggagatcacccgccgacagggttacactcaactcctgttcatcgtcgtgtccaagaag
aacagtggtacctacgaacgcctcaagaagtctgccgattgcagatacggcatcctcagc
caagttgtccttggtagccatgtgcaaaagaacaatggtcaataccactccaacgtttgc
atgaaggtgaacgccaagcttggtggtgctactgcctgtacgccccctctgtggaagtct
cccacattcttcccccccaaccgcccgactatgattataggctgcgatgtctcccatgcc
gctcctggtggtgcgactgcttcagttgcttccatgacaatgtctgtggatcccaacgct
actcgatacgctgcagtcgccgagacgaacggttatcgcgtcgagatgctcactccctcc
aatatccgcttcatgtttggagagctcattcccaagtggaaacaaaaccacccaggacag
atgcctgcgcacctaatctatttccgcgatggcgttagtgaaggccagttcgcgcatgta
ttggagcaggaggtatctgagatcaagaagcacctcggaagcatccttcctcccggcaag
gtgcccaaattcacggtcatcattgccacaaagcgtcaccacgtccgcttcttccctcag
aagggagacaagaacggcaaccctctgcctggtactcttgttgagaaggaagtcactcac
ccattcatgtttgacttttacctcaactctcatgttgctattcagggaaccgcacgacct
gtccactactctgtgattctggatgagatgagaatgcctgtcaatgatcttcaaaagatg
atctaccagcagtgctactcgtatgcccgatccactacccctgtctccctccaccctgct
gtttactacgcgcatctcgctagcaaccgagctcgcgcccacgaaaacatcgccaccagt
gacggattcagaactggtgccaagggacatgagattgctcgagagaagcaagctcacgga
atcacttcatcagctcctaacagggccgctgatgcgccccctctgatccgtctgggaggc
ccttgcagacagactcctgctgatggcgagcagcgacaacgcgacttcttccgcagtacc
atgtggttcatctaa
>Fp84
atgtcggacagaggtcgctcacccgctccgggggggccctcgggctcgggaagacgacct
tcccagtccccagcgcgatccgcaactggctctgctggtggacctgctggcggctatccc
aaaccacttggtttcgatcctgccaggc---ttgtaaagcaggaggaccaaggcaacacc
cgcatggagttgcctccagatgcctacatctctgagaccaagaaggacatgttcactctc
cgagaaggtcgcttcaacaatgagggcaggtcggagtttatcgaggtcaatcaataccga
atgaccaagtttgatttcaacaagaagatctaccagtacgatgtcgttctgtctcccagc
cctgacaagattggaccggtcatgaagaagatctgggctcatcccgtcactcaaaagacc
atgcagccgtacaaactcgaaatgtggctcttcgacgggaagaagctggcatggagcccg
gcacttgtcgatcgcggtgaaattcgtttctctgtcgatctggacgaaggccaacgccct
cctggtgccaagccccgcgaaggcggcaagttcttggtcactattcgaaagaccactgag
attcaagtcgctgcacttcagggctatttgtctcacaagatatcgttcaacaacagtgtt
caagaggcactgaacttcattgaccatcttgttcgacagttcccatcaaagaacctgctc
gccatcaagcgaaacttctaccagactggcaggcctggagctccccttcaagatggagct
atcgttgaggtccacaagggaacctacgcttcggtccgaatgagtgacaacttgaagaac
ggtggtgtcggacttggctacaacattgatgtggccaacacctgtttctggatcggcaac
cagccattggacaagatggcctgcaatttcctcgctactagcgaccctagcaagtaccga
ggacatactcctggtacactcaatgagatcctcaagcctgtccggggcaagaccgcatgg
gagtcatccgacgccttcaagcagcttcgcaagttgcgacgtctcaagttcaaggtcaag
cacaagggccgaaagaacgaagacaaactctacaccatccaggacttcgcattcgacccc
aagtttggtgaagctggccacacggcccgcactcatacattcgagaaggatgggcaacaa
atctcagtctatgactactacaagaagatgtacaatgtcactctgcgactttcccatctc
cctctcatcaatgctggtaagggtggctacattcccatggagcttgctttcgtcgagagc
atgcaacgctatcctttcaagttaaatcctgatcagaccgctgcaatgatcaagatcgct
gtcacccggcccgccgttcgcaaatccgacatccaaaagggagctgccgctcttcagatc
ggccaagatccttatctgaaggagtatggcgtcaatttcgaagcccaatttgcgaagacc
gaggctcgtattttgcctccccctactgtcaggtttggccagggttcagcggaacccaag
tttgctggtcgctgggacttgcgaggtaagaagttcttcaagcagaactccgcccccctc
atgaactggggcttcgttgcctgtgaagcacctgtaccccaggctgttctttcggcattt
gccacgactttcaagaccaccttcatcggccacggtggaaaagttactggcgagccgcaa
ctcttgaacgcacctagcaacttgcgtttcgaacccggaaagctcgtcgaatgggcgcac
gaggagatcacccgccgacagggttacactcaactcctgttcatcgtcgtgtccaagaag
aacagtggtacctacgaacgcctcaagaagtctgccgattgcagatacggcatcctcagc
caagttgtccttggtagccatgtgcaaaagaacaatggtcaataccactccaacgtttgc
atgaaggtgaacgccaagcttggtggtgctactgcctgtacgccccctctgtggaagtct
cccacattcttcccccccaaccgcccgactatgattataggctgcgatgtctcccatgcc
gctcctggtggtgcgactgcttcagttgcttccatgacaatgtctgtggatcccaacgct
actcgatacgctgcagtcgccgagacgaacggttatcgcgtcgagatgctcactccctcc
aatatccgcttcatgtttggagagctcattcccaagtggaaacaaaaccacccaggacag
atgcctgcgcacctaatctatttccgcgatggcgttagtgaaggccagttcgcgcatgta
ttggagcaggaggtatctgagatcaagaagcacctcggaagcatccttcctcccggcaag
gtgcccaaattcacggtcatcattgccacaaagcgtcaccacgtccgcttcttccctcag
aagggagacaagaacggcaaccctctgcctggtactcttgttgagaaggaagtcactcac
ccattcatgtttgacttttacctcaactctcatgttgctattcagggaaccgcacgacct
gtccactactctgtgattctggatgagatgagaatgcctgtcaatgatcttcaaaagatg
atctaccagcagtgctactcgtatgcccgatccactacccctgtctccctccaccctgct
gtttactacgcgcatctcgctagcaaccgagctcgcgcccacgaaaacatcgccaccagt
gacggattcagaactggtgccaagggacatgagattgctcgagagaagcaagctcacgga
atcacttcatcagctcctaacagggccgctgatgcgccccctctgatccgtctgggaggc
ccttgcagacagactcctgctgatggcgagcagcgacaacgcgacttcttccgcagtacc
atgtggttcatctaa
>Fp86
atgtcggacagaggtcgctcacccgctccgggggggccctcgggctcgggaagacgacct
tcccagtccccagcgcgatccgcaactggctctgctggtggacctgctggcggctatccc
aaaccacttggtttcgatcctgccaggc---ttgtaaagcaggaggaccaaggcaacacc
cgcatggagttgcctccagatgcctacatctctgagaccaagaaggacatgttcactctc
cgagaaggtcgcttcaacaatgagggcaggtcggagtttatcgaggtcaatcaataccga
atgaccaagtttgatttcaacaagaagatctaccagtacgatgtcgttctgtctcccagc
cctgacaagattggaccggtcatgaagaagatctgggctcatcccgtcactcaaaagacc
atgcagccgtacaaactcgaaatgtggctcttcgacgggaagaagctggcatggagcccg
gcacttgtcgatcgcggtgaaattcgtttctctgtcgatctggacgaaggccaacgccct
cctggtgccaagccccgcgaaggcggcaagttcttggtcactattcgaaagaccactgag
attcaagtcgctgcacttcagggctatttgtctcacaagatatcgttcaacaacagtgtt
caagaggcactgaacttcattgaccatcttgttcgacagttcccatcaaagaacctgctc
gccatcaagcgaaacttctaccagactggcaggcctggagctccccttcaagatggagct
atcgttgaggtccacaagggaacctacgcttcggtccgaatgagtgacaacttgaagaac
ggtggtgtcggacttggctacaacattgatgtggccaacacctgtttctggatcggcaac
cagccattggacaagatggcctgcaatttcctcgctactagcgaccctagcaagtaccga
ggacatactcctggtacactcaatgagatcctcaagcctgtccggggcaagaccgcatgg
gagtcatccgacgccttcaagcagcttcgcaagttgcgacgtctcaagttcaaggtcaag
cacaagggccgaaagaacgaagacaaactctacaccatccaggacttcgcattcgacccc
aagtttggtgaagctggccacacggcccgcactcatacattcgagaaggatgggcaacaa
atctcagtctatgactactacaagaagatgtacaatgtcactctgcgactttcccatctc
cctctcatcaatgctggtaagggtggctacattcccatggagcttgctttcgtcgagagc
atgcaacgctatcctttcaagttaaatcctgatcagaccgctgcaatgatcaagatcgct
gtcacccggcccgccgttcgcaaatccgacatccaaaagggagctgccgctcttcagatc
ggccaagatccttatctgaaggagtatggcgtcaatttcgaagcccaatttgcgaagacc
gaggctcgtattttgcctccccctactgtcaggtttggccagggttcagcggaacccaag
tttgctggtcgctgggacttgcgaggtaagaagttcttcaagcagaactccgcccccctc
atgaactggggcttcgttgcctgtgaagcacctgtaccccaggctgttctttcggcattt
gccacgactttcaagaccaccttcatcggccacggtggaaaagttactggcgagccgcaa
ctcttgaacgcacctagcaacttgcgtttcgaacccggaaagctcgtcgaatgggcgcac
gaggagatcacccgccgacagggttacactcaactcctgttcatcgtcgtgtccaagaag
aacagtggtacctacgaacgcctcaagaagtctgccgattgcagatacggcatcctcagc
caagttgtccttggtagccatgtgcaaaagaacaatggtcaataccactccaacgtttgc
atgaaggtgaacgccaagcttggtggtgctactgcctgtacgccccctctgtggaagtct
cccacattcttcccccccaaccgcccgactatgattataggctgcgatgtctcccatgcc
gctcctggtggtgcgactgcttcagttgcttccatgacaatgtctgtggatcccaacgct
actcgatacgctgcagtcgccgagacgaacggttatcgcgtcgagatgctcactccctcc
aatatccgcttcatgtttggagagctcattcccaagtggaaacaaaaccacccaggacag
atgcctgcgcacctaatctatttccgcgatggcgttagtgaaggccagttcgcgcatgta
ttggagcaggaggtatctgagatcaagaagcacctcggaagcatccttcctcccggcaag
gtgcccaaattcacggtcatcattgccacaaagcgtcaccacgtccgcttcttccctcag
aagggagacaagaacggcaaccctctgcctggtactcttgttgagaaggaagtcactcac
ccattcatgtttgacttttacctcaactctcatgttgctattcagggaaccgcacgacct
gtccactactctgtgattctggatgagatgagaatgcctgtcaatgatcttcaaaagatg
atctaccagcagtgctactcgtatgcccgatccactacccctgtctccctccaccctgct
gtttactacgcgcatctcgctagcaaccgagctcgcgcccacgaaaacatcgccaccagt
gacggattcagaactggtgccaagggacatgagattgctcgagagaagcaagctcacgga
atcacttcatcagctcctaacagggccgctgatgcgccccctctgatccgtctgggaggc
ccttgcagacagactcctgctgatggcgagcagcgacaacgcgacttcttccgcagtacc
atgtggttcatctaa
>Fvenenatum.busco
atgtcggacagaggtcgctcacccgctccgggggggccctcaggctcgggaagacgacct
tcccagtccccagcgcgatccgcaactggctccgctggcggacctgctggcggctatgcc
aaaccacttggttacgatcctgccagacttgttgtaaagcaggaagatcaaggcaacacc
cgtatggagttgcctcctgatgcctacatctctgagaccaagaaggacatgttcactctt
cgagaaggtcgcttcaacactgagggcaagccggaaatgatcgaggtcaatcagtaccga
atgaccaagtttgacttcaacaagaagatctaccagtacgatgtcgttctgtcgcccagc
cccgacaagattggtccggtcatgaagaagatttgggctcatcccgtcactatcaagacc
atgaagccctacaaactcgaaatgtggctcttcgacggcaagaagctggcctggagccct
gcactcgtcgatcgtggtgagcttcgtttctcagtcgacttggacgaaggtcaacgccct
cctggtgccaagcctcgagaaggcggcaagttcttggtcactatccgaaagaccaccgag
attcaagtcgctgccctccagggatacttgtctcacaagatgtcgttcaacaacagtgtt
caagaggcactgaacttcattgaccatcttgttcgacagttcccatcaaaaaacctgctc
gctatcaagcgaaacttctaccagactggtcggcctggagctcctcttcaagatggagct
atcgttgaggttcacaagggaacttacgcttcggttcgaatgagtgacaacttgaagcaa
ggtggtgtcggacttggctacaacattgatgtggccaacacctgtttctggatcggcaac
cagccattggacaagatggcttgcaacttcctcgctactagtgaccccagtaagttccgg
ggacacactcccgctaccctcaatgagattctcaagcctgtccggggaaagaaaggatgg
gagtcatccgacgcattcaagcagctccgcaagttgcgacgtctcaagttcaaggtcaag
cacaagggccgaaagaacgaggacaagctctacaccatccaggacttcgccttcgactcc
aagtatggtgaggccggtcacactgcccgcaccgaaacctttgagaagaatgggcagcaa
gtctcagtctatgactactacaagaagatgtacaatgtcactctgcgactttcccatctc
cctctcatcaatgctggtaagggtggctacattcccatggagcttgctttcgtcgagagc
atgcagcgctaccctttcaagcttaactcagaccagacagctgcgatgatcaagatcgct
gtcacccgccctgccgttcgcaaagccgacatccaaaagggagctgccgctcttcagatc
ggccaagatccttatctgaaggagtatggtgtcaatttcgaagcccaatttgcgaagacc
gaggctcgtattttgcctcctcccactgtcaggtttggccagggcacagcggaacccaag
tttgctggtcgttgggacttgcgaggcaagaagttcttcaagcagaacactgcccctctc
atgaactggggcttcgttgcttgtgaagcacctgtcccccaggctgttcttcaggcattt
gccacgactttcaagaccaccttccttggccatggtggcaaggttactggcgagccacag
ctcttgaacgcacctagcaacctgcgtttcgaacccggaaagcttgtcgaatgggcacat
gaggagatcacccgccgaaagggttacactcaactcttgttcattgtcgtgtccaagaag
aacagtggtacctacgaacgcctcaagaagtctgctgattgcagatacggcatcctcagc
caagttgtccttggtagccatgtgcaaaagaacaatggtcagtaccactccaacgtttgc
atgaaggtgaacgccaagcttggtggtgctactgcctgcacgcctcctctgtggaagact
cctacattcttcccccccagccgcccaactatgattataggctgcgatgtctcccatgcc
gctcccggtggtgcgactgcctcagttgcttccatgacaatgtctgtggaccccaacgct
actcgatacgctgcagttgccgagacgaacggttatcgtgtcgagatgctcactccctcc
aacatccgcttcatgtttagagaactcattcctcagtggcgacacaaccaccaaggacag
ctacctgcgcacctgatctatttccgcgatggcgttagtgaaggccagttcgctcatgta
ttggagcaggaggtatctgagatcaagaagcacctcggaagcatccttcccgccggcaag
atgcccaagttcactgtcatcattgccacgaagcgtcaccacatccgctttttccctcag
aagggtgacaagaatggcaaccctctgcctggcactcttgttgagaaggaagtcactcac
ccattcatgtttgacttctaccttaactctcatgttgctattcagggaaccgcccgacca
gtccactactcggtgattctggatgagatgaaaatgcctgtcaatgatcttcaaaagatg
atctaccagcagtgctactcctatgcccgatccactacccctgtctcccttcacccggct
gtttactacgcgcacctcgctagcaaccgagctcgcgcccacgaaaacattgccaccagt
gatggattcagaactggtgccaagggacatgagattgctcgagagaagcaagctcacgga
gtcacttcatcggctcctaacaggaccgctgacgcgccccctctgatccgtctgggaggc
ccttgccaccagactcctgctgatggtgagcagcgacaacgcgacttcttccgcagtacc
atgtggtacatctaa
