# Supplementary material for: Apicidin biosynthesis is linked to accessory chromosomes in Fusarium poae isolates
Source: BMC Genomics. 2021 Aug 4;22:591. doi: 10.1186/s12864-021-07617-y (PMC8340494; doi:10.1186/s12864-021-07617-y)
Supplement: Supplementary file 17 — Additional file 17. Compressed folder containing alignments for each of the 4141 orthologs used in BUSCO analysis. [file 12864_2021_7617_MOESM17_ESM.zip › Fven2_nt_MAFFT/37694at5125_nt.mafft.fasta]

>Fp105
atggcaactcaaagggggcggccatgggcgcggattgtatccttgaccgtcctcgttctc
gtttttgcgattaccgttgatgcttcgactggcgacaggttgccagaattcaaggactgt
ctcaagatctgcaatgccgaaaactgtgccccaggcaaaccgcaaactccgatcc-----
------------------------------------------------------------
-tgacaggtcaacgaatggccacaggtctctcagtcgaacaattctacgggaaatggccg
ttctaccgtttcctcggcatgcaggaaccctttagtgtcctcttttcgctgggcaatctc
tgggcgcactggcatggattgaaaataatggaccaagccaggataccaaagtcatactct
atgcggatattctatgattggctggcctatattggaatagcttcttggacattcagctct
atattccatacccgcgacttccacgtcactgaagagctggactatttcgctgctggcgcc
agtgtactatatggactatactatacggtggtgagggtcttcaggctcgataagcgcaca
ccccgaagacgaaccacactccgagtctggtcgctcctttgcgcctccctcttccttggc
catgtcgcctatctgaagttcattcgatgggattatacttacaacatggctgcgaatgtg
gcggctggtattgtgcagcacgtgctctggacatggttcagtttcaacagatacagagaa
tccaggcgtatatgggcagcctggcctggttttgtggtcgcttggatcatctttgccatg
agcatggaactttttgactttccgccttggctgggttgcgttgacgcccatagtctatgg
catcttatgaccatcgggcctaccatcctatggtacaatttccttgttaaagatgctcag
gacgatatagctcgcggtcagcgacttaagctttag
>Fp108
atggcaactcaaagggggcggccatgggcgcggattgtatccttgaccgtcctcgttctc
gtttttgcgattaccgttgatgcttcgactggcgacaggttgccagaattcaaggactgt
ctcaagatctgcaatgccgaaaactgtgccccaggcaaaccgcaaactccgatccctgtt
ctacatcgtctcctattatggaactgcgccagcgaatgtgactatgcctgccagcatata
gtgacaggtcaacgaatggccacaggtctctcagtcgaacaattctacgggaaatggccg
ttctaccgtttcctcggcatgcaggaaccctttagtgtcctcttttcgctgggcaatctc
tgggcgcactggcatggattgaaaataatggaccaagccaggataccaaagtcatactct
atgcggatattctatgattggctggcctatattggaatagcttcttggacattcagctct
atattccatacccgcgacttccacgtcactgaagagctggactatttcgctgctggcgcc
agtgtactatatggactatactatacggtggtgagggtcttcaggctcgataagcgcaca
ccccgaagacgaaccacactccgagtctggtcgctcctttgcgcctccctcttccttggc
catgtcgcctatctgaagttcattcgatgggattatacttacaacatggctgcgaatgtg
gcggctggtattgtgcagcacgtgctctggacatggttcagtttcaacagatacagagaa
tccaggcgtatatgggcagcctggcctggttttgtggtcgcttggatcatctttgccatg
agcatggaactttttgactttccgccttggctgggttgcgttgacgcccatagtctatgg
catcttatgaccatcgggcctaccatcctatggtacaatttccttgttaaagatgctcag
gacgatatagctcgcgagatatatcgtaa---ttaa
>Fp118
atggcaactcaaagggggcggccatgggcgcggattgtatccttgaccgtcctcgttctc
gtttttgcgattaccgttgatgcttcgactggcgacaggttgccagaattcaaggactgt
ctcaagatctgcaatgccgaaaactgtgccccaggcaaaccgcaaactccgatccctgtt
ctacatcgtctcctattatggaactgcgccagcgaatgtgactatgcctgccagcatata
gtgacaggtcaacgaatggccacaggtctctcagtcgaacaattctacgggaaatggccg
ttctaccgtttcctcggcatgcaggaaccctttagtgtcctcttttcgctgggcaatctc
tgggcgcactggcatggattgaaaataatggaccaagccaggataccaaagtcatactct
atgcggatattctatgattggctggcctatattggaatagcttcttggacattcagctct
atattccatacccgcgacttccacgtcactgaagagctggactatttcgctgctggcgcc
agtgtactatatggactatactatacggtggtgagggtcttcaggctcgataagcgcaca
ccccgaagacgaaccacactccgagtctggtcgctcctttgcgcctccctcttccttggc
catgtcgcctatctgaagttcattcgatgggattatacttacaacatggctgcgaatgtg
gcggctggtattgtgcagcacgtgctctggacatggttcagtttcaacagatacagagaa
tccaggcgtatatgggcagcctggcctggttttgtggtcgcttggatcatctttgccatg
agcatggaactttttgactttccgccttggctgggttgcgttgacgcccatagtctatgg
catcttatgaccatcgggcctaccatcctatggtacaatttccttgttaaagatgctcag
gacgatatagctcgcgagatatatcgtaa---ttaa
>Fp122
atggcaactcaaagggggcggccatgggcgcggattgtatccttgaccgtcctcgttctc
gtttttgcgattaccgttgatgcttcgactggcgacaggttgccagaattcaaggactgt
ctcaagatctgcaatgccgaaaactgtgccccaggcaaaccgcaaactccgatccctgtt
ctacatcgtctcctattatggaactgcgccagcgaatgtgactatgcctgccagcatata
gtgacaggtcaacgaatggccacaggtctctcagtcgaacaattctacgggaaatggccg
ttctaccgtttcctcggcatgcaggaaccctttagtgtcctcttttcgctgggcaatctc
tgggcgcactggcatggattgaaaataatggaccaagccaggataccaaagtcatactct
atgcggatattctatgattggctggcctatattggaatagcttcttggacattcagctct
atattccatacccgcgacttccacgtcactgaagagctggactatttcgctgctggcgcc
agtgtactatatggactatactatacggtggtgagggtcttcaggctcgataagcgcaca
ccccgaagacgaaccacactccgagtctggtcgctcctttgcgcctccctcttccttggc
catgtcgcctatctgaagttcattcgatgggattatacttacaacatggctgcgaatgtg
gcggctggtattgtgcagcacgtgctctggacatggttcagtttcaacagatacagagaa
tccaggcgtatatgggcagcctggcctggttttgtggtcgcttggatcatctttgccatg
agcatggaactttttgactttccgccttggctgggttgcgttgacgcccatagtctatgg
catcttatgaccatcgggcctaccatcctatggtacaatttccttgttaaagatgctcag
gacgatatagctcgcgagatatatcgtaa---ttaa
>Fp125
atggcaactcaaagggggcggccatgggcgcggattgtatccttgaccgtcctcgttctc
gtttttgcgattaccgttgatgcttcgactggcgacaggttgccagaattcaaggactgt
ctcaagatctgcaatgccgaaaactgtgccccaggcaaaccgcaaactccgatccctgtt
ctacatcgtctcctattatggaactgcgccagcgaatgtgactatgcctgccagcatata
gtgacaggtcaacgaatggccacaggtctctcagtcgaacaattctacgggaaatggccg
ttctaccgtttcctcggcatgcaggaaccctttagtgtcctcttttcgctgggcaatctc
tgggcgcactggcatggattgaaaataatggaccaagccaggataccaaagtcatactct
atgcggatattctatgattggctggcctatattggaatagcttcttggacattcagctct
atattccatacccgcgacttccacgtcactgaagagctggactatttcgctgctggcgcc
agtgtactatatggactatactatacggtggtgagggtcttcaggctcgataagcgcaca
ccccgaagacgaaccacactccgagtctggtcgctcctttgcgcctccctcttccttggc
catgtcgcctatctgaagttcattcgatgggattatacttacaacatggctgcgaatgtg
gcggctggtattgtgcagcacgtgctctggacatggttcagtttcaacagatacagagaa
tccaggcgtatatgggcagtctggcctggttttgtggtcgcttggatcatctttgccatg
agcatggaactttttgactttccgccttggctgggttgcgttgacgcccatagtctatgg
catcttatgaccatcgggcctaccatcctatggtacaatttccttgttaaagatgctcag
gacgatatagctcgcgagatatatcgtaa---ttaa
>Fp13r
atggcaactcaaagggggcggccatgggcgcggattgtatccttgaccgtcctcgttctc
gtttttgcgattaccgttgatgcttcgactggcgacaggttgccagaattcaaggactgt
ctcaagatctgcaatgccgaaaactgtgccccaggcaaaccgcaaactccgatcc-----
------------------------------------------------------------
-tgacaggtcaacgaatggccacaggtctctcagtcgaacaattctacgggaaatggccg
ttctaccgtttcctcggcatgcaggaaccctttagtgtcctcttttcgctgggcaatctc
tgggcgcactggcatggattgaaaataatggaccaagccaggataccaaagtcatactct
atgcggatattctatgattggctggcctatattggaatagcttcttggacattcagctct
atattccatacccgcgacttccacgtcactgaagagctggactatttcgctgctggcgcc
agtgtactatatggactatactatacggtggtgagggtcttcaggctcgataagcgcaca
ccccgaagacgaaccacactccgagtctggtcgctcctttgcgcctccctcttccttggc
catgtcgcctatctgaagttcattcgatgggattatacttacaacatggctgcgaatgtg
gcggctggtattgtgcagcacgtgctctggacatggttcagtttcaacagatacagagaa
tccaggcgtatatgggcagcctggcctggttttgtggtcgcttggatcatctttgccatg
agcatggaactttttgactttccgccttggctgggttgcgttgacgcccatagtctatgg
catcttatgaccatcgggcctaccatcctatggtacaatttccttgttaaagatgctcag
gacgatatagctcgcggtcagcgacttaagctttag
>Fp144
atggcaactcaaagggggcggccatgggcgcggattgtatccttgaccgtcctcgttctc
gtttttgcgattaccgttgatgcttcgactggcgacaggttgccagaattcaaggactgt
ctcaagatctgcaatgccgaaaactgtgccccaggcaaaccgcaaactccgatccctgtt
ctacatcgtctcctattatggaactgcgccagcgaatgtgactatgcctgccagcatata
gtgacaggtcaacgaatggccacaggtctctcagtcgaacaattctacgggaaatggccg
ttctaccgtttcctcggcatgcaggaaccctttagtgtcctcttttcgctgggcaatctc
tgggcgcactggcatggattgaaaataatggaccaagccaggataccaaagtcatactct
atgcggatattctatgattggctggcctatattggaatagcttcttggacattcagctct
atattccatacccgcgacttccacgtcactgaagagctggactatttcgctgctggcgcc
agtgtactatatggactatactatacggtggtgagggtcttcaggctcgataagcgcaca
ccccgaagacgaaccacactccgagtctggtcgctcctttgcgcctccctcttccttggc
catgtcgcctatctgaagttcattcgatgggattatacttacaacatggctgcgaatgtg
gcggctggtattgtgcagcacgtgctctggacatggttcagtttcaacagatacagagaa
tccaggcgtatatgggcagcctggcctggttttgtggtcgcttggatcatctttgccatg
agcatggaactttttgactttccgccttggctgggttgcgttgacgcccatagtctatgg
catcttatgaccatcgggcctaccatcctatggtacaatttccttgttaaagatgctcag
gacgatatagctcgcgagatatatcgtaa---ttaa
>Fp146
atggcaactcaaagggggcggccatgggcgcggattgtatccttgaccgtcctcgttctc
gtttttgcgattaccgttgatgcttcgactggcgacaggttgccagaattcaaggactgt
ctcaagatctgcaatgccgaaaactgtgccccaggcaaaccgcaaactccgatccctgtt
ctacatcgtctcctattatggaactgcgccagcgaatgtgactatgcctgccagcatata
gtgacaggtcaacgaatggccacaggtctctcagtcgaacaattctacgggaaatggccg
ttctaccgtttcctcggcatgcaggaaccctttagtgtcctcttttcgctgggcaatctc
tgggcgcactggcatggattgaaaataatggaccaagccaggataccaaagtcatactct
atgcggatattctatgattggctggcctatattggaatagcttcttggacattcagctct
atattccatacccgcgacttccacgtcactgaagagctggactatttcgctgctggcgcc
agtgtactatatggactatactatacggtggtgagggtcttcaggctcgataagcgcaca
ccccgaagacgaaccacactccgagtctggtcgctcctttgcgcctccctcttccttggc
catgtcgcctatctgaagttcattcgatgggattatacttacaacatggctgcgaatgtg
gcggctggtattgtgcagcacgtgctctggacatggttcagtttcaacagatacagagaa
tccaggcgtatatgggcagcctggcctggttttgtggtcgcttggatcatctttgccatg
agcatggaactttttgactttccgccttggctgggttgcgttgacgcccatagtctatgg
catcttatgaccatcgggcctaccatcctatggtacaatttccttgttaaagatgctcag
gacgatatagctcgcgagatatatcgtaa---ttaa
>Fp155
atggcaactcaaagggggcggccatgggcgcggattgtatccttgaccgtcctcgttctc
gtttttgcgattaccgttgatgcttcgactggcgacaggttgccagaattcaaggactgt
ctcaagatctgcaatgccgaaaactgtgccccaggcaaaccgcaaactccgatccctgtt
ctacatcgtctcctattatggaactgcgccagcgaatgtgactatgcctgccagcatata
gtgacaggtcaacgaatggccacaggtctctcagtcgaacaattctacgggaaatggccg
ttctaccgtttcctcggcatgcaggaaccctttagtgtcctcttttcgctgggcaatctc
tgggcgcactggcatggattgaaaataatggaccaagccaggataccaaagtcatactct
atgcggatattctatgattggctggcctatattggaatagcttcttggacattcagctct
atattccatacccgcgacttccacgtcactgaagagctggactatttcgctgctggcgcc
agtgtactatatggactatactatacggtggtgagggtcttcaggctcgataagcgcaca
ccccgaagacgaaccacactccgagtctggtcgctcctttgcgcctccctcttccttggc
catgtcgcctatctgaagttcattcgatgggattatacttacaacatggctgcgaatgtg
gcggctggtattgtgcagcacgtgctctggacatggttcagtttcaacagatacagagaa
tccaggcgtatatgggcagcctggcctggttttgtggtcgcttggatcatctttgccatg
agcatggaactttttgactttccgccttggctgggttgcgttgacgcccatagtctatgg
catcttatgaccatcgggcctaccatcctatggtacaatttccttgttaaagatgctcag
gacgatatagctcgcgagatatatcgtaa---ttaa
>Fp157
atggcaactcaaagggggcggccatgggcgcggattgtatccttgaccgtcctcgttctc
gtttttgcgattaccgttgatgcttcgactggcgacaggttgccagaattcaaggactgt
ctcaagatctgcaatgccgaaaactgtgccccaggcaaaccgcaaactccgatccctgtt
ctacatcgtctcctattatggaactgcgccagcgaatgtgactatgcctgccagcatata
gtgacaggtcaacgaatggccacaggtctctcagtcgaacaattctacgggaaatggccg
ttctaccgtttcctcggcatgcaggaaccctttagtgtcctcttttcgctgggcaatctc
tgggcgcactggcatggattgaaaataatggaccaagccaggataccaaagtcatactct
atgcggatattctatgattggctggcctatattggaatagcttcttggacattcagctct
atattccatacccgcgacttccacgtcactgaagagctggactatttcgctgctggcgcc
agtgtactatatggactatactatacggtggtgagggtcttcaggctcgataagcgcaca
ccccgaagacgaaccacactccgagtctggtcgctcctttgcgcctccctcttccttggc
catgtcgcctatctgaagttcattcgatgggattatacttacaacatggctgcgaatgtg
gcggctggtattgtgcagcacgtgctctggacatggttcagtttcaacagatacagagaa
tccaggcgtatatgggcagcctggcctggttttgtggtcgcttggatcatctttgccatg
agcatggaactttttgactttccgccttggctgggttgcgttgacgcccatagtctatgg
catcttatgaccatcgggcctaccatcctatggtacaatttccttgttaaagatgctcag
gacgatatagctcgcgagatatatcgtaa---ttaa
>Fp16r
atggcaactcaaagggggcggccatgggcgcggattgtatccttgaccgtcctcgttctc
gtttttgcgattaccgttgatgcttcgactggcgacaggttgccagaattcaaggactgt
ctcaagatctgcaatgccgaaaactgtgccccaggcaaaccgcaaactccgatcc-----
------------------------------------------------------------
-tgacaggtcaacgaatggccacaggtctctcagtcgaacaattctacgggaaatggccg
ttctaccgtttcctcggcatgcaggaaccctttagtgtcctcttttcgctgggcaatctc
tgggcgcactggcatggattgaaaataatggaccaagccaggataccaaagtcatactct
atgcggatattctatgattggctggcctatattggaatagcttcttggacattcagctct
atattccatacccgcgacttccacgtcactgaagagctggactatttcgctgctggcgcc
agtgtactatatggactatactatacggtggtgagggtcttcaggctcgataagcgcaca
ccccgaagacgaaccacactccgagtctggtcgctcctttgcgcctccctcttccttggc
catgtcgcctatctgaagttcattcgatgggattatacttacaacatggctgcgaatgtg
gcggctggtattgtgcagcacgtgctctggacatggttcagtttcaacagatacagagaa
tccaggcgtatatgggcagtctggcctggttttgtggtcgcttggatcatctttgccatg
agcatggaactttttgactttccgccttggctgggttgcgttgacgcccatagtctatgg
catcttatgaccatcgggcctaccatcctatggtacaatttccttgttaaagatgctcag
gacgatatagctcgcggtcagcgacttaagctttag
>Fp1r
atggcaactcaaagggggcggccatgggcgcggattgtatccttgaccgtcctcgttctc
gtttttgcgattaccgttgatgcttcgactggcgacaggttgccagaattcaaggactgt
ctcaagatctgcaatgccgaaaactgtgccccaggcaaaccgcaaactccgatcc-----
------------------------------------------------------------
-tgacaggtcaacgaatggccacaggtctctcagtcgaacaattctacgggaaatggccg
ttctaccgtttcctcggcatgcaggaaccctttagtgtcctcttttcgctgggcaatctc
tgggcgcactggcatggattgaaaataatggaccaagccaggataccaaagtcatactct
atgcggatattctatgattggctggcctatattggaatagcttcttggacattcagctct
atattccatacccgcgacttccacgtcactgaagagctggactatttcgctgctggcgcc
agtgtactatatggactatactatacggtggtgagggtcttcaggctcgataagcgcaca
ccccgaagacgaaccacactccgagtctggtcgctcctttgcgcctccctcttccttggc
catgtcgcctatctgaagttcattcgatgggattatacttacaacatggctgcgaatgtg
gcggctggtattgtgcagcacgtgctctggacatggttcagtttcaacagatacagagaa
tccaggcgtatatgggcagtctggcctggttttgtggtcgcttggatcatctttgccatg
agcatggaactttttgactttccgccttggctgggttgcgttgacgcccatagtctatgg
catcttatgaccatcgggcctaccatcctatggtacaatttccttgttaaagatgctcag
gacgatatagctcgcggtcagcgacttaagctttag
>Fp21r
atggcaactcaaagggggcggccatgggcgcggattgtatccttgaccgtcctcgttctc
gtttttgcgattaccgttgatgcttcgactggcgacaggttgccagaattcaaggactgt
ctcaagatctgcaatgccgaaaactgtgccccaggcaaaccgcaaactccgatcc-----
------------------------------------------------------------
-tgacaggtcaacgaatggccacaggtctctcagtcgaacaattctacgggaaatggccg
ttctaccgtttcctcggcatgcaggaaccctttagtgtcctcttttcgctgggcaatctc
tgggcgcactggcatggattgaaaataatggaccaagccaggataccaaagtcatactct
atgcggatattctatgattggctggcctatattggaatagcttcttggacattcagctct
atattccatacccgcgacttccacgtcactgaagagctggactatttcgctgctggcgcc
agtgtactatatggactatactatacggtggtgagggtcttcaggctcgataagcgcaca
ccccgaagacgaaccacactccgagtctggtcgctcctttgcgcctccctcttccttggc
catgtcgcctatctgaagttcattcgatgggattatacttacaacatggctgcgaatgtg
gcggctggtattgtgcagcacgtgctctggacatggttcagtttcaacagatacagagaa
tccaggcgtatatgggcagtctggcctggttttgtggtcgcttggatcatctttgccatg
agcatggaactttttgactttccgccttggctgggttgcgttgacgcccatagtctatgg
catcttatgaccatcgggcctaccatcctatggtacaatttccttgttaaagatgctcag
gacgatatagctcgcggtcagcgacttaagctttag
>Fp24r
atggcaactcaaagggggcggccatgggcgcggattgtatccttgaccgtcctcgttctc
gtttttgcgattaccgttgatgcttcgactggcgacaggttgccagaattcaaggactgt
ctcaagatctgcaatgccgaaaactgtgccccaggcaaaccgcaaactccgatcc-----
------------------------------------------------------------
-tgacaggtcaacgaatggccacaggtctctcagtcgaacaattctacgggaaatggccg
ttctaccgtttcctcggcatgcaggaaccctttagtgtcctcttttcgctgggcaatctc
tgggcgcactggcatggattgaaaataatggaccaagccaggataccaaagtcatactct
atgcggatattctatgattggctggcctatattggaatagcttcttggacattcagctct
atattccatacccgcgacttccacgtcactgaagagctggactatttcgctgctggcgcc
agtgtactatatggactatactatacggtggtgagggtcttcaggctcgataagcgcaca
ccccgaagacgaaccacactccgagtctggtcgctcctttgcgcctccctcttccttggc
catgtcgcctatctgaagttcattcgatgggattatacttacaacatggctgcgaatgtg
gcggctggtattgtgcagcacgtgctctggacatggttcagtttcaacagatacagagaa
tccaggcgtatatgggcagcctggcctggttttgtggtcgcttggatcatctttgccatg
agcatggaactttttgactttccgccttggctgggttgcgttgacgcccatagtctatgg
catcttatgaccatcgggcctaccatcctatggtacaatttccttgttaaagatgctcag
gacgatatagctcgcggtcagcgacttaagctttag
>Fp2516
atggcaactcaaagggggcggccatgggcgcggattgtatccttgaccgtcctcgttctc
gtttttgcgattaccgttgatgcttcgactggcgacaggttgccagaattcaaggactgt
ctcaagatctgcaatgccgaaaactgtgccccaggcaaaccgcaaactccgatcc-----
------------------------------------------------------------
-tgacaggtcaacgaatggccacaggtctctcagtcgaacaattctacgggaaatggccg
ttctaccgtttcctcggcatgcaggaaccctttagtgtcctcttttcgctgggcaatctc
tgggcgcactggcatggattgaaaataatggaccaggccaggataccaaagtcatactct
atgcggatattctatgattggctggcctatattggaatagcttcttggacattcagctct
atattccatacccgcgacttccacgtcactgaagagctggactatttcgctgctggcgcc
agtgtactatatggactatactatacggtggtgagggtcttcaggctcgataagcgcaca
ccccgaagacgaaccacactccgagtctggtcgctcctttgcgcctccctcttccttggc
catgtcgcctatctgaagttcattcgatgggattatacttacaacatggctgcgaatgtg
gcggctggtattgtgcagcacgtgctctggacatggttcagtttcaacagatacagagaa
tccaggcgtatatgggcagcctggcctggttttgtggtcgcttggatcatctttgccatg
agcatggaactttttgactttccgccttggctgggttgcgttgacgcccatagtctatgg
catcttatgaccatcgggcctaccatcctatggtacaatttccttgttaaagatgctcag
gacgatatagctcgcggtcagcgacttaagctttag
>Fp26r
atggcaactcaaagggggcggccatgggcgcggattgtatccttgaccgtcctcgttctc
gtttttgcgattaccgttgatgcttcgactggcgacaggttgccagaattcaaggactgt
ctcaagatctgcaatgccgaaaactgtgccccaggcaaaccgcaaactccgatcc-----
------------------------------------------------------------
-tgacaggtcaacgaatggccacaggtctctcagtcgaacaattctacgggaaatggccg
ttctaccgtttcctcggcatgcaggaaccctttagtgtcctcttttcgctgggcaatctc
tgggcgcactggcatggattgaaaataatggaccaagccaggataccaaagtcatactct
atgcggatattctatgattggctggcctatattggaatagcttcttggacattcagctct
atattccatacccgcgacttccacgtcactgaagagctggactatttcgctgctggcgcc
agtgtactatatggactatactatacggtggtgagggtcttcaggctcgataagcgcaca
ccccgaagacgaaccacactccgagtctggtcgctcctttgcgcctccctcttccttggc
catgtcgcctatctgaagttcattcgatgggattatacttacaacatggctgcgaatgtg
gcggctggtattgtgcagcacgtgctctggacatggttcagtttcaacagatacagagaa
tccaggcgtatatgggcagtctggcctggttttgtggtcgcttggatcatctttgccatg
agcatggaactttttgactttccgccttggctgggttgcgttgacgcccatagtctatgg
catcttatgaccatcgggcctaccatcctatggtacaatttccttgttaaagatgctcag
gacgatatagctcgcggtcagcgacttaagctttag
>Fp33
atggcaactcaaagggggcggccatgggcgcggattgtatccttgaccgtcctcgttctc
gtttttgcgattaccgttgatgcttcgactggcgacaggttgccagaattcaaggactgt
ctcaagatctgcaatgccgaaaactgtgccccaggcaaaccgcaaactccgatcc-----
------------------------------------------------------------
-tgacaggtcaacgaatggccacaggtctctcagtcgaacaattctacgggaaatggccg
ttctaccgtttcctcggcatgcaggaaccctttagtgtcctcttttcgctgggcaatctc
tgggcgcactggcatggattgaaaataatggaccaagccaggataccaaagtcatactct
atgcggatattctatgattggctggcctatattggaatagcttcttggacattcagctct
atattccatacccgcgacttccacgtcactgaagagctggactatttcgctgctggcgcc
agtgtactatatggactatactatacggtggtgagggtcttcaggctcgataagcgcaca
ccccgaagacgaaccacactccgagtctggtcgctcctttgcgcctccctcttccttggc
catgtcgcctatctgaagttcattcgatgggattatacttacaacatggctgcgaatgtg
gcggctggtattgtgcagcacgtgctctggacatggttcagtttcaacagatacagagaa
tccaggcgtatatgggcagtctggcctggttttgtggtcgcttggatcatctttgccatg
agcatggaactttttgactttccgccttggctgggttgcgttgacgcccatagtctatgg
catcttatgaccatcgggcctaccatcctatggtacaatttccttgttaaagatgctcag
gacgatatagctcgcggtcagcgacttaagctttag
>Fp34
atggcaactcaaagggggcggccatgggcgcggattgtatccttgaccgtcctcgttctc
gtttttgcgattaccgttgatgcttcgactggcgacaggttgccagaattcaaggactgt
ctcaagatctgcaatgccgaaaactgtgccccaggcaaaccgcaaactccgatccctgtt
ctacatcgtctcctattatggaactgcgccagcgaatgtgactatgcctgccagcatata
gtgacaggtcaacgaatggccacaggtctctcagtcgaacaattctacgggaaatggccg
ttctaccgtttcctcggcatgcaggaaccctttagtgtcctcttttcgctgggcaatctc
tgggcgcactggcatggattgaaaataatggaccaagccaggataccaaagtcatactct
atgcggatattctatgattggctggcctatattggaatagcttcttggacattcagctct
atattccatacccgcgacttccacgtcactgaagagctggactatttcgctgctggcgcc
agtgtactatatggactatactatacggtggtgagggtcttcaggctcgataagcgcaca
ccccgaagacgaaccacactccgagtctggtcgctcctttgcgcctccctcttccttggc
catgtcgcctatctgaagttcattcgatgggattatacttacaacatggctgcgaatgtg
gcggctggtattgtgcagcacgtgctctggacatggttcagtttcaacagatacagagaa
tccaggcgtatatgggcagcctggcctggttttgtggtcgcttggatcatctttgccatg
agcatggaactttttgactttccgccttggctgggttgcgttgacgcccatagtctatgg
catcttatgaccatcgggcctaccatcctatggtacaatttccttgttaaagatgctcag
gacgatatagctcgcgagatatatcgtaa---ttaa
>Fp35
atggcaactcaaagggggcggccatgggcgcggattgtatccttgaccgtcctcgttctc
gtttttgcgattaccgttgatgcttcgactggcgacaggttgccagaattcaaggactgt
ctcaagatctgcaatgccgaaaactgtgccccaggcaaaccgcaaactccgatccctgtt
ctacatcgtctcctattatggaactgcgccagcgaatgtgactatgcctgccagcatata
gtgacaggtcaacgaatggccacaggtctctcagtcgaacaattctacgggaaatggccg
ttctaccgtttcctcggcatgcaggaaccctttagtgtcctcttttcgctgggcaatctc
tgggcgcactggcatggattgaaaataatggaccaagccaggataccaaagtcatactct
atgcggatattctatgattggctggcctatattggaatagcttcttggacattcagctct
atattccatacccgcgacttccacgtcactgaagagctggactatttcgctgctggcgcc
agtgtactatatggactatactatacggtggtgagggtcttcaggctcgataagcgcaca
ccccgaagacgaaccacactccgagtctggtcgctcctttgcgcctccctcttccttggc
catgtcgcctatctgaagttcattcgatgggattatacttacaacatggctgcgaatgtg
gcggctggtattgtgcagcacgtgctctggacatggttcagtttcaacagatacagagaa
tccaggcgtatatgggcagcctggcctggttttgtggtcgcttggatcatctttgccatg
agcatggaactttttgactttccgccttggctgggttgcgttgacgcccatagtctatgg
catcttatgaccatcgggcctaccatcctatggtacaatttccttgttaaagatgctcag
gacgatatagctcgcgagatatatcgtaa---ttaa
>Fp38
atggcaactcaaagggggcggccatgggcgcggattgtatccttgaccgtcctcgttctc
gtttttgcgattaccgttgatgcttcgactggcgacaggttgccagaattcaaggactgt
ctcaagatctgcaatgccgaaaactgtgccccaggcaaaccgcaaactccgatccctgtt
ctacatcgtctcctattatggaactgcgccagcgaatgtgactatgcctgccagcatata
gtgacaggtcaacgaatggccacaggtctctcagtcgaacaattctacgggaaatggccg
ttctaccgtttcctcggcatgcaggaaccctttagtgtcctcttttcgctgggcaatctc
tgggcgcactggcatggattgaaaataatggaccaagccaggataccaaagtcatactct
atgcggatattctatgattggctggcctatattggaatagcttcttggacattcagctct
atattccatacccgcgacttccacgtcactgaagagctggactatttcgctgctggcgcc
agtgtactatatggactatactatacggtggtgagggtcttcaggctcgataagcgcaca
ccccgaagacgaaccacactccgagtctggtcgctcctttgcgcctccctcttccttggc
catgtcgcctatctgaagttcattcgatgggattatacttacaacatggctgcgaatgtg
gcggctggtattgtgcagcacgtgctctggacatggttcagtttcaacagatacagagaa
tccaggcgtatatgggcagcctggcctggttttgtggtcgcttggatcatctttgccatg
agcatggaactttttgactttccgccttggctgggttgcgttgacgcccatagtctatgg
catcttatgaccatcgggcctaccatcctatggtacaatttccttgttaaagatgctcag
gacgatatagctcgcgagatatatcgtaa---ttaa
>Fp39
atggcaactcaaagggggcggccatgggcgcggattgtatccttgaccgtcctcgttctc
gtttttgcgattaccgttgatgcttcgactggcgacaggttgccagaattcaaggactgt
ctcaagatctgcaatgccgaaaactgtgccccaggcaaaccgcaaactccgatcc-----
------------------------------------------------------------
-tgacaggtcaacgaatggccacaggtctctcagtcgaacaattctacgggaaatggccg
ttctaccgtttcctcggcatgcaggaaccctttagtgtcctcttttcgctgggcaatctc
tgggcgcactggcatggattgaaaataatggaccaagccaggataccaaagtcatactct
atgcggatattctatgattggctggcctatattggaatagcttcttggacattcagctct
atattccatacccgcgacttccacgtcactgaagagctggactatttcgctgctggcgcc
agtgtactatatggactatactatacggtggtgagggtcttcaggctcgataagcgcaca
ccccgaagacgaaccacactccgagtctggtcgctcctttgcgcctccctcttccttggc
catgtcgcctatctgaagttcattcgatgggattatacttacaacatggctgcgaatgtg
gcggctggtattgtgcagcacgtgctctggacatggttcagtttcaacagatacagagaa
tccaggcgtatatgggcagtctggcctggttttgtggtcgcttggatcatctttgccatg
agcatggaactttttgactttccgccttggctgggttgcgttgacgcccatagtctatgg
catcttatgaccatcgggcctaccatcctatggtacaatttccttgttaaagatgctcag
gacgatatagctcgcggtcagcgacttaagctttag
>Fp42
atggcaactcaaagggggcggccatgggcgcggattgtatccttgaccgtcctcgttctc
gtttttgcgattaccgttgatgcttcgactggcgacaggttgccagaattcaaggactgt
ctcaagatctgcaatgccgaaaactgtgccccaggcaaaccgcaaactccgatcc-----
------------------------------------------------------------
-tgacaggtcaacgaatggccacaggtctctcagtcgaacaattctacgggaaatggccg
ttctaccgtttcctcggcatgcaggaaccctttagtgtcctcttttcgctgggcaatctc
tgggcgcactggcatggattgaaaataatggaccaagccaggataccaaagtcatactct
atgcggatattctatgattggctggcctatattggaatagcttcttggacattcagctct
atattccatacccgcgacttccacgtcactgaagagctggactatttcgctgctggcgcc
agtgtactatatggactatactatacggtggtgagggtcttcaggctcgataagcgcaca
ccccgaagacgaaccacactccgagtctggtcgctcctttgcgcctccctcttccttggc
catgtcgcctatctgaagttcattcgatgggattatacttacaacatggctgcgaatgtg
gcggctggtattgtgcagcacgtgctctggacatggttcagtttcaacagatacagagaa
tccaggcgtatatgggcagtctggcctggttttgtggtcgcttggatcatctttgccatg
agcatggaactttttgactttccgccttggctgggttgcgttgacgcccatagtctatgg
catcttatgaccatcgggcctaccatcctatggtacaatttccttgttaaagatgctcag
gacgatatagctcgcggtcagcgacttaagctttag
>Fp44
atggcaactcaaagggggcggccatgggcgcggattgtatccttgaccgtcctcgttctc
gtttttgcgattaccgttgatgcttcgactggcgacaggttgccagaattcaaggactgt
ctcaagatctgcaatgccgaaaactgtgccccaggcaaaccgcaaactccgatccctgtt
ctacatcgtctcctattatggaactgcgccagcgaatgtgactatgcctgccagcatata
gtgacaggtcaacgaatggccacaggtctctcagtcgaacaattctacgggaaatggccg
ttctaccgtttcctcggcatgcaggaaccctttagtgtcctcttttcgctgggcaatctc
tgggcgcactggcatggattgaaaataatggaccaagccaggataccaaagtcatactct
atgcggatattctatgattggctggcctatattggaatagcttcttggacattcagctct
atattccatacccgcgacttccacgtcactgaagagctggactatttcgctgctggcgcc
agtgtactatatggactatactatacggtggtgagggtcttcaggctcgataagcgcaca
ccccgaagacgaaccacactccgagtctggtcgctcctttgcgcctccctcttccttggc
catgtcgcctatctgaagttcattcgatgggattatacttacaacatggctgcgaatgtg
gcggctggtattgtgcagcacgtgctctggacatggttcagtttcaacagatacagagaa
tccaggcgtatatgggcagcctggcctggttttgtggtcgcttggatcatctttgccatg
agcatggaactttttgactttccgccttggctgggttgcgttgacgcccatagtctatgg
catcttatgaccatcgggcctaccatcctatggtacaatttccttgttaaagatgctcag
gacgatatagctcgcgagatatatcgtaa---ttaa
>Fp49
atggcaactcaaagggggcggccatgggcgcggattgtatccttgaccgtcctcgttctc
gtttttgcgattaccgttgatgcttcgactggcgacaggttgccagaattcaaggactgt
ctcaagatctgcaatgccgaaaactgtgccccaggcaaaccgcaaactccgatcc-----
------------------------------------------------------------
-tgacaggtcaacgaatggccacaggtctctcagtcgaacaattctacgggaaatggccg
ttctaccgtttcctcggcatgcaggaaccctttagtgtcctcttttcgctgggcaatctc
tgggcgcactggcatggattgaaaataatggaccaagccaggataccaaagtcatactct
atgcggatattctatgattggctggcctatattggaatagcttcttggacattcagctct
atattccatacccgcgacttccacgtcactgaagagctggactatttcgctgctggcgcc
agtgtactatatggactatactatacggtggtgagggtcttcaggctcgataagcgcaca
ccccgaagacgaaccacactccgagtctggtcgctcctttgcgcctccctcttccttggc
catgtcgcctatctgaagttcattcgatgggattatacttacaacatggctgcgaatgtg
gcggctggtattgtgcagcacgtgctctggacatggttcagtttcaacagatacagagaa
tccaggcgtatatgggcagtctggcctggttttgtggtcgcttggatcatctttgccatg
agcatggaactttttgactttccgccttggctgggttgcgttgacgcccatagtctatgg
catcttatgaccatcgggcctaccatcctatggtacaatttccttgttaaagatgctcag
gacgatatagctcgcggtcagcgacttaagctttag
>Fp50
atggcaactcaaagggggcggccatgggcgcggattgtatccttgaccgtcctcgttctc
gtttttgcgattaccgttgatgcttcgactggcgacaggttgccagaattcaaggactgt
ctcaagatctgcaatgccgaaaactgtgccccaggcaaaccgcaaactccgatcc-----
------------------------------------------------------------
-tgacaggtcaacgaatggccacaggtctctcagtcgaacaattctacgggaaatggccg
ttctaccgtttcctcggcatgcaggaaccctttagtgtcctcttttcgctgggcaatctc
tgggcgcactggcatggattgaaaataatggaccaagccaggataccaaagtcatactct
atgcggatattctatgattggctggcctatattggaatagcttcttggacattcagctct
atattccatacccgcgacttccacgtcactgaagagctggactatttcgctgctggcgcc
agtgtactatatggactatactatacggtggtgagggtcttcaggctcgataagcgcaca
ccccgaagacgaaccacactccgagtctggtcgctcctttgcgcctccctcttccttggc
catgtcgcctatctgaagttcattcgatgggattatacttacaacatggctgcgaatgtg
gcggctggtattgtgcagcacgtgctctggacatggttcagtttcaacagatacagagaa
tccaggcgtatatgggcagcctggcctggttttgtggtcgcttggatcatctttgccatg
agcatggaactttttgactttccgccttggctgggttgcgttgacgcccatagtctatgg
catcttatgaccatcgggcctaccatcctatggtacaatttccttgttaaagatgctcag
gacgatatagctcgcggtcagcgacttaagctttag
>Fp51
atggcaactcaaagggggcggccatgggcgcggattgtatccttgaccgtcctcgttctc
gtttttgcgattaccgttgatgcttcgactggcgacaggttgccagaattcaaggactgt
ctcaagatctgcaatgccgaaaactgtgccccaggcaaaccgcaaactccgatccctgtt
ctacatcgtctcctattatggaactgcgccagcgaatgtgactatgcctgccagcatata
gtgacaggtcaacgaatggccacaggtctctcagtcgaacaattctacgggaaatggccg
ttctaccgtttcctcggcatgcaggaaccctttagtgtcctcttttcgctgggcaatctc
tgggcgcactggcatggattgaaaataatggaccaagccaggataccaaagtcatactct
atgcggatattctatgattggctggcctatattggaatagcttcttggacattcagctct
atattccatactcgcgacttccacgtcactgaagagctggactatttcgctgctggcgcc
agtgtactatatggactatactatacggtggtgagggtcttcaggctcgataagcgcaca
ccccgaagacgaaccacactccgagtctggtcgctcctttgcgcctccctcttccttggc
catgtcgcctatctgaagttcattcgatgggattatacttacaacatggctgcgaatgtg
gcggctggtattgtgcagcacgtgctctggacatggttcagtttcaacagatacagagaa
tccaggcgtatatgggcagcctggcctggttttgtggtcgcttggatcatctttgccatg
agcatggaactttttgactttccgccttggctgggttgcgttgacgcccatagtctatgg
catcttatgaccatcgggcctaccatcctatggtacaatttccttgttaaagatgctcag
gacgatatagctcgcgagatatatcataa---ttaa
>Fp59
atggcaactcaaagggggcggccatgggcgcggattgtatccttgaccgtcctcgttctc
gtttttgcgattaccgttgatgcttcgactggcgacaggttgccagaattcaaggactgt
ctcaagatctgcaatgccgaaaactgtgccccaggcaaaccgcaaactccgatccctgtt
ctacatcgtctcctattatggaactgcgccagcgaatgtgactatgcctgccagcatata
gtgacaggtcaacgaatggccacaggtctctcagtcgaacaattctacgggaaatggccg
ttctaccgtttcctcggcatgcaggaaccctttagtgtcctcttttcgctgggcaatctc
tgggcgcactggcatggattgaaaataatggaccaagccaggataccaaagtcatactct
atgcggatattctatgattggctggcctatattggaatagcttcttggacattcagctct
atattccatacccgcgacttccacgtcactgaagagctggactatttcgctgctggcgcc
agtgtactatatggactatactatacggtggtgagggtcttcaggctcgataagcgcaca
ccccgaagacgaaccacactccgagtctggtcgctcctttgcgcctccctcttccttggc
catgtcgcctatctgaagttcattcgatgggattatacttacaacatggctgcgaatgtg
gcggctggtattgtgcagcacgtgctctggacatggttcagtttcaacagatacagagaa
tccaggcgtatatgggcagtctggcctggttttgtggtcgcttggatcatctttgccatg
agcatggaactttttgactttccgccttggctgggttgcgttgacgcccatagtctatgg
catcttatgaccatcgggcctaccatcctatggtacaatttccttgttaaagatgctcag
gacgatatagctcgcgagatatatcgtaa---ttaa
>Fp63
atggcaactcaaagggggcggccatgggcgcggattgtatccttgaccgtcctcgttctc
gtttttgcgattaccgttgatgcttcgactggcgacaggttgccagaattcaaggactgt
ctcaagatctgcaatgccgaaaactgtgccccaggcaaaccgcaaactccgatccctgtt
ctacatcgtctcctattatggaactgcgccagcgaatgtgactatgcctgccagcatata
gtgacaggtcaacgaatggccacaggtctctcagtcgaacaattctacgggaaatggccg
ttctaccgtttcctcggcatgcaggaaccctttagtgtcctcttttcgctgggcaatctc
tgggcgcactggcatggattgaaaataatggaccaagccaggataccaaagtcatactct
atgcggatattctatgattggctggcctatattggaatagcttcttggacattcagctct
atattccatacccgcgacttccacgtcactgaagagctggactatttcgctgctggcgcc
agtgtactatatggactatactatacggtggtgagggtcttcaggctcgataagcgcaca
ccccgaagacgaacctcactccgagtctggtcgctcctttgcgcctccctcttccttggc
catgtcgcctatctgaagttcattcgatgggattatacttacaacatggctgcgaatgtg
gcggctggtattgtgcagcacgtgctctggacatggttcagtttcaacagatacagagaa
tccaggcgtatatgggcagcctggcctggttttgtggtcgcttggatcatctttgccatg
agcatggaactttttgactttccgccttggctgggttgcgttgacgcccatagtctatgg
catcttatgaccatcgggcctaccatcctatggtacaatttccttgttaaagatgctcag
gacgatatagctcgcgagatatatcgtaa---ttaa
>Fp65
atggcaactcaaagggggcggccatgggcgcggattgtatccttgaccgtcctcgttctc
gtttttgcgattaccgttgatgcttcgactggcgacaggttgccagaattcaaggactgt
ctcaagatctgcaatgccgaaaactgtgccccaggcaaaccgcaaactccgatccctgtt
ctacatcgtctcctattatggaactgcgccagcgaatgtgactatgcctgccagcatata
gtgacaggtcaacgaatggccacaggtctctcagtcgaacaattctacgggaaatggccg
ttctaccgtttcctcggcatgcaggaaccctttagtgtcctcttttcgctgggcaatctc
tgggcgcactggcatggattgaaaataatggaccaagccaggataccaaagtcatactct
atgcggatattctatgattggctggcctatattggaatagcttcttggacattcagctct
atattccatacccgcgacttccacgtcactgaagagctggactatttcgctgctggcgcc
agtgtactatatggactatactatacggtggtgagggtcttcaggctcgataagcgcaca
ccccgaagacgaaccacactccgagtctggtcgctcctttgcgcctccctcttccttggc
catgtcgcctatctgaagttcattcgatgggattatacttacaacatggctgcgaatgtg
gcggctggtattgtgcagcacgtgctctggacatggttcagtttcaacagatacagagaa
tccaggcgtatatgggcagcctggcctggttttgtggtcgcttggatcatctttgccatg
agcatggaactttttgactttccgccttggctgggttgcgttgacgcccatagtctatgg
catcttatgaccatcgggcctaccatcctatggtacaatttccttgttaaagatgctcag
gacgatatagctcgcgagatatatcgtaa---ttaa
>Fp66
atggcaactcaaagggggcggccatgggcgcggattgtatccttgaccgtcctcgttctc
gtttttgcgattaccgttgatgcttcgactggcgacaggttgccagaattcaaggactgt
ctcaagatctgcaatgccgaaaactgtgccccaggcaaaccgcaaactccgatccctgtt
ctacatcgtctcctattatggaactgcgccagcgaatgtgactatgcctgccagcatata
gtgacaggtcaacgaatggccacaggtctctcagtcgaacaattctacgggaaatggccg
ttctaccgtttcctcggcatgcaggaaccctttagtgtcctcttttcgctgggcaatctc
tgggcgcactggcatggattgaaaataatggaccaagccaggataccaaagtcatactct
atgcggatattctatgattggctggcctatattggaatagcttcttggacattcagctct
atattccatacccgcgacttccacgtcactgaagagctggactatttcgctgctggcgcc
agtgtactatatggactatactatacggtggtgagggtcttcaggctcgataagcgcaca
ccccgaagacgaaccacactccgagtctggtcgctcctttgcgcctccctcttccttggc
catgtcgcctatctgaagttcattcgatgggattatacttacaacatggctgcgaatgtg
gcggctggtattgtgcagcacgtgctctggacatggttcagtttcaacagatacagagaa
tccaggcgtatatgggcagcctggcctggttttgtggtcgcttggatcatctttgccatg
agcatggaactttttgactttccgccttggctgggttgcgttgacgcccatagtctatgg
catcttatgaccatcgggcctaccatcctatggtacaatttccttgttaaagatgctcag
gacgatatagctcgcgagatatatcgtaa---ttaa
>Fp72
atggcaactcaaagggggcggccatgggcgcggattgtatccttgaccgtcctcgttctc
gtttttgcgattaccgttgatgcttcgactggcgacaggttgccagaattcaaggactgt
ctcaagatctgcaatgccgaaaactgtgccccaggcaaaccgcaaactccgatcc-----
------------------------------------------------------------
-tgacaggtcaacgaatggccacaggtctctcagtcgaacaattctacgggaaatggccg
ttctaccgtttcctcggcatgcaggaaccctttagtgtcctcttttcgctgggcaatctc
tgggcgcactggcatggattgaaaataatggaccaagccaggataccaaagtcatactct
atgcggatattctatgattggctggcctatattggaatagcttcttggacattcagctct
atattccatacccgcgacttccacgtcactgaagagctggactatttcgctgctggcgcc
agtgtactatatggactatactatacggtggtgagggtcttcaggctcgataagcgcaca
ccccgaagacgaaccacactccgagtctggtcgctcctttgcgcctccctcttccttggc
catgtcgcctatctgaagttcattcgatgggattatacttacaacatggctgcgaatgtg
gcggctggtattgtgcagcacgtgctctggacatggttcagtttcaacagatacagagaa
tccaggcgtatatgggcagcctggcctggttttgtggtcgcttggatcatctttgccatg
agcatggaactttttgactttccgccttggctgggttgcgttgacgcccatagtctatgg
catcttatgaccatcgggcctaccatcctatggtacaatttccttgttaaagatgctcag
gacgatatagctcgcggtcagcgacttaagctttag
>Fp73
atggcaactcaaagggggcggccatgggcgcggattgtatccttgaccgtcctcgttctc
gtttttgcgattaccgttgatgcttcgactggcgacaggttgccagaattcaaggactgt
ctcaagatctgcaatgccgaaaactgtgccccaggcaaaccgcaaactccgatcc-----
------------------------------------------------------------
-tgacaggtcaacgaatggccacaggtctctcagtcgaacaattctacgggaaatggccg
ttctaccgtttcctcggcatgcaggaaccctttagtgtcctcttttcgctgggcaatctc
tgggcgcactggcatggattgaaaataatggaccaagccaggataccaaagtcatactct
atgcggatattctatgattggctggcctatattggaatagcttcttggacattcagctct
atattccatacccgcgacttccacgtcactgaagagctggactatttcgctgctggcgcc
agtgtactatatggactatactatacggtggtgagggtcttcaggctcgataagcgcaca
ccccgaagacgaaccacactccgagtctggtcgctcctttgcgcctccctcttccttggc
catgtcgcctatctgaagttcattcgatgggattatacttacaacatggctgcgaatgtg
gcggctggtattgtgcagcacgtgctctggacatggttcagtttcaacagatacagagaa
tccaggcgtatatgggcagcctggcctggttttgtggtcgcttggatcatctttgccatg
agcatggaactttttgactttccgccttggctgggttgcgttgacgcccatagtctatgg
catcttatgaccatcgggcctaccatcctatggtacaatttccttgttaaagatgctcag
gacgatatagctcgcggtcagcgacttaagctttag
>Fp76
atggcaactcaaagggggcggccatgggcgcggattgtatccttgaccgtcctcgttctc
gtttttgcgattaccgttgatgcttcgactggcgacaggttgccagaattcaaggactgt
ctcaagatctgcaatgccgaaaactgtgccccaggcaaaccgcaaactccgatccctgtt
ctacatcgtctcctattatggaactgcgccagcgaatgtgactatgcctgccagcatata
gtgacaggtcaacgaatggccacaggtctctcagtcgaacaattctacgggaaatggccg
ttctaccgtttcctcggcatgcaggaaccctttagtgtcctcttttcgctgggcaatctc
tgggcgcactggcatggattgaaaataatggaccaagccaggataccaaagtcatactct
atgcggatattctatgattggctggcctatattggaatagcttcttggacattcagctct
atattccatacccgcgacttccacgtcactgaagagctggactatttcgctgctggcgcc
agtgtactatatggactatactatacggtggtgagggtcttcaggctcgataagcgcaca
ccccgaagacgaaccacactccgagtctggtcgctcctttgcgcctccctcttccttggc
catgtcgcctatctgaagttcattcgatgggattatacttacaacatggctgcgaatgtg
gcggctggtattgtgcagcacgtgctctggacatggttcagtttcaacagatacagagaa
tccaggcgtatatgggcagcctggcctggttttgtggtcgcttggatcatctttgccatg
agcatggaactttttgactttccgccttggctgggttgcgttgacgcccatagtctatgg
catcttatgaccatcgggcctaccatcctatggtacaatttccttgttaaagatgctcag
gacgatatagctcgcgagatatatcgtaa---ttaa
>Fp78
atggcaactcaaagggggcggccatgggcgcggattgtatccttgaccgtcctcgttctc
gtttttgcgattaccgttgatgcttcgactggcgacaggttgccagaattcaaggactgt
ctcaagatctgcaatgccgaaaactgtgccccaggcaaaccgcaaactccgatccctgtt
ctacatcgtctcctattatggaactgcgccagcgaatgtgactatgcctgccagcatata
gtgacaggtcaacgaatggccacaggtctctcagtcgaacaattctacgggaaatggccg
ttctaccgtttcctcggcatgcaggaaccctttagtgtcctcttttcgctgggcaatctc
tgggcgcactggcatggattgaaaataatggaccaagccaggataccaaagtcatactct
atgcggatattctatgattggctggcctatattggaatagcttcttggacattcagctct
atattccatacccgcgacttccacgtcactgaagagctggactatttcgctgctggcgcc
agtgtactatatggactatactatacggtggtgagggtcttcaggctcgataagcgcaca
ccccgaagacgaaccacactccgagtctggtcgctcctttgcgcctccctcttccttggc
catgtcgcctatctgaagttcattcgatgggattatacttacaacatggctgcgaatgtg
gcggctggtattgtgcagcacgtgctctggacatggttcagtttcaacagatacagagaa
tccaggcgtatatgggcagtctggcctggttttgtggtcgcttggatcatctttgccatg
agcatggaactttttgactttccgccttggctgggttgcgttgacgcccatagtctatgg
catcttatgaccatcgggcctaccatcctatggtacaatttccttgttaaagatgctcag
gacgatatagctcgcgagatatatcgtaa---ttaa
>Fp81
atggcaactcaaagggggcggccatgggcgcggattgtatccttgaccgtcctcgttctc
gtttttgcgattaccgttgatgcttcgactggcgacaggttgccagaattcaaggactgt
ctcaagatctgcaatgccgaaaactgtgccccaggcaaaccgcaaactccgatcc-----
------------------------------------------------------------
-tgacaggtcaacgaatggccacaggtctctcagtcgaacaattctacgggaaatggccg
ttctaccgtttcctcggcatgcaggaaccctttagtgtcctcttttcgctgggcaatctc
tgggcgcactggcatggattgaaaataatggaccaagccaggataccaaagtcatactct
atgcggatattctatgattggctggcctatattggaatagcttcttggacattcagctct
atattccatacccgcgacttccacgtcactgaagagctggactatttcgctgctggcgcc
agtgtactatatggactatactatacggtggtgagggtcttcaggctcgataagcgcaca
ccccgaagacgaaccacactccgagtctggtcgctcctttgcgcctccctcttccttggc
catgtcgcctatctgaagttcattcgatgggattatacttacaacatggctgcgaatgtg
gcggctggtattgtgcagcacgtgctctggacatggttcagtttcaacagatacagagaa
tccaggcgtatatgggcagcctggcctggttttgtggtcgcttggatcatctttgccatg
agcatggaactttttgactttccgccttggctgggttgcgttgacgcccatagtctatgg
catcttatgaccatcgggcctaccatcctatggtacaatttccttgttaaagatgctcag
gacgatatagctcgcggtcagcgacttaagctttag
>Fp84
atggcaactcaaagggggcggccatgggcgcggattgtatccttgaccgtcctcgttctc
gtttttgcgattaccgttgatgcttcgactggcgacaggttgccagaattcaaggactgt
ctcaagatctgcaatgccgaaaactgtgccccaggcaaaccgcaaactccgatccctgtt
ctacatcgtctcctattatggaactgcgccagcgaatgtgactatgcctgccagcatata
gtgacaggtcaacgaatggccacaggtctctcagtcgaacaattctacgggaaatggccg
ttctaccgtttcctcggcatgcaggaaccctttagtgtcctcttttcgctgggcaatctc
tgggcgcactggcatggattgaaaataatggaccaagccaggataccaaagtcatactct
atgcggatattctatgattggctggcctatattggaatagcttcttggacattcagctct
atattccatacccgcgacttccacgtcactgaagagctggactatttcgctgctggcgcc
agtgtactatatggactatactatacggtggtgagggtcttcaggctcgataagcgcaca
ccccgaagacgaaccacactccgagtctggtcgctcctttgcgcctccctcttccttggc
catgtcgcctatctgaagttcattcgatgggattatacttacaacatggctgcgaatgtg
gcggctggtattgtgcagcacgtgctctggacatggttcagtttcaacagatacagagaa
tccaggcgtatatgggcagcctggcctggttttgtggtcgcttggatcatctttgccatg
agcatggaactttttgactttccgccttggctgggttgcgttgacgcccatagtctatgg
catcttatgaccatcgggcctaccatcctatggtacaatttccttgttaaagatgctcag
gacgatatagctcgcgagatatatcgtaa---ttaa
>Fp86
atggcaactcaaagggggcggccatgggcgcggattgtatccttgaccgtcctcgttctc
gtttttgcgattaccgttgatgcttcgactggcgacaggttgccagaattcaaggactgt
ctcaagatctgcaatgccgaaaactgtgccccaggcaaaccgcaaactccgatcc-----
------------------------------------------------------------
-tgacaggtcaacgaatggccacaggtctctcagtcgaacaattctacgggaaatggccg
ttctaccgtttcctcggcatgcaggaaccctttagtgtcctcttttcgctgggcaatctc
tgggcgcactggcatggattgaaaataatggaccaagccaggataccaaagtcatactct
atgcggatattctatgattggctggcctatattggaatagcttcttggacattcagctct
atattccatacccgcgacttccacgtcactgaagagctggactatttcgctgctggcgcc
agtgtactatatggactatactatacggtggtgagggtcttcaggctcgataagcgcaca
ccccgaagacgaaccacactccgagtctggtcgctcctttgcgcctccctcttccttggc
catgtcgcctatctgaagttcattcgatgggattatacttacaacatggctgcgaatgtg
gcggctggtattgtgcagcacgtgctctggacatggttcagtttcaacagatacagagaa
tccaggcgtatatgggcagtctggcctggttttgtggtcgcttggatcatctttgccatg
agcatggaactttttgactttccgccttggctgggttgcgttgacgcccatagtctatgg
catcttatgaccatcgggcctaccatcctatggtacaatttccttgttaaagatgctcag
gacgatatagctcgcggtcagcgacttaagctttag
>Fvenenatum.busco
atggcaactcaaagggggcggccatgggcgcggattgtatccttgaccgtcctcgttctc
gcttttgcgattaccgttgatgcttcgactggcgacaggttaccagaatttaaggattgt
ctcaggatctgcaatgccgaaaactgtgccccaggcaaaccgcaaactccgatcc-----
------------------------------------------------------------
-tgacaggtcaacgaatggccacaggtctctcggtcgaacaattctacgggaaatggccg
ttctaccgtttcctcggcatgcaggaaccctttagtgtcctcttttcgctgggcaatctc
tgggcgcactggcatggattgaaaacaatggaccaagccaggataccaaagtcatactct
atgcggatattctatgattggttggcctatgttggcatagcttcttggacattcagctct
atatttcatacccgtgacttccgtgtcactgaggaactcgactattttgctgctggcgcc
agtgtgctatatggactattctatacggtggtcagggtcttcaggctcgataagcgcaca
ccccgaagacgaaccacactccgagtctggtcgctcttttgtacctccctcttccttggc
catgtctcatatctgaagttcattcgatgggattatacttacaacatggctgcgaatgtg
gcagccggcattgtgcaaaacgtgctctggacgtggttcagtttcaacagatacagagag
tcaaggcgtatatgggcagcctggcctggttttgtggtcgcttggatcatctttgccatg
agcatggaactttttgactttcccccttggttgggttgcgttgacgcccatagtctatgg
caccttatgaccattgggcctactatcctatggtacaatttccttgttaaagatgctcag
gacgatatagctcgcagccagagacttaagctttaa
