# Supplementary material for: Apicidin biosynthesis is linked to accessory chromosomes in Fusarium poae isolates
Source: BMC Genomics. 2021 Aug 4;22:591. doi: 10.1186/s12864-021-07617-y (PMC8340494; doi:10.1186/s12864-021-07617-y)
Supplement: Supplementary file 17 — Additional file 17. Compressed folder containing alignments for each of the 4141 orthologs used in BUSCO analysis. [file 12864_2021_7617_MOESM17_ESM.zip › Fven2_nt_MAFFT/36663at5125_nt.mafft.fasta]

>Fp105
atgctcatcggtgtctgtggaagtatctgctccggcaaaaagacggtggctcaatatctg
gttgagcaccatggcttcaaacacctctatcttcagccatcatcgcagacagcgcctccc
aatccctcgcttgacccagaatcagcttctcataagggtcatggcactgaatctccgtcg
cagtcccaatcaaacgactcagaagcctctaaaggcgctctaacttccactgtgctcacc
accaatgatggccacaatacatactctgaaatcacactgagcctccgggctggtccgcag
catgtcttctccacgcccgaggaacttctcgactttgttaccaagcaatggcgcagccgc
tatgtcaccaccgacatccccaccgaggctgttctggatgttttcctccgacgtcccttc
ttccttctcctctctgttgacgcaccattgacggtccgctggcgccggtttcaagagcgc
gcgagacagaggcatgcgggagagcctgacatgagcctggaagactttgtcgcagagagt
gatacccacttgtacgacgctcagaagggcttgtctccccttatctcgcgtgccgtcgtg
agacttctcaacacctcgtcatccttagcgcacctctacgcgacccttggaaagctagat
atcccgaaccctgatcgtctacgtccatgctgggatacctactttatggaattggcgtcc
ctggctgctcagcgctctaactgcatgaagcgtagagttggatgtgtgctcgtaggaaaa
gagcgcagggtcatcagcactggttataacgggactccgaggggactgcagaactgtgct
gacggaggctgcccacgatgcaacgatggcaacagctcaggagtgggcttgtcgacttgt
ctatgcattcatgccgaagaaaatgcccttttggaagccggccgggagaggatacgggag
ggttcggttctttactgcgacacgtgtccctgcctcacatgcagtatcaagatttgtcaa
gtgggcatcagtgaggttgtctatgcccacacatacagcatggacactgctacagctcgg
gtgttcagggaggcgggcgtgaagctgagacagttcataccaccaccaaatggcctcatt
catcttgagaagatggaactttactag
>Fp108
atgctcatcggtgtctgtggaagtatctgctccggcaaaaagacggtggctcaatatctg
gttgagcaccatggcttcaaacacctctatcttcagccatcatcgcagacagcgcctccc
aatccctcgcttgacccagaatcagcttctcataagggtcatggcactgaatctccgtcg
cagtcccaatcaaacgactcagaagcctctaaaggcgctctaacttccactgtgctcacc
accaatgatggccacaatacatactctgaaatcacactgagcctccgggctggtccgcag
catgtcttctccacgcccgaggaacttctcgactttgttaccaagcaatggcgcagccgc
tatgtcaccaccgacatccccaccgaggctgttctggatgttttcctccgacgtcccttc
ttccttctcctctctgttgacgcaccattgacggtccgctggcgccggtttcaagagcgc
gcgagacagaggcatgcgggagagcctgacatgagcctggaagactttgtcgcagagagt
gatacccacttgtacgacgctcagaagggcttgtctccccttatctcgcgtgccgtcgtg
agacttctcaacacctcgtcatccttagcgcacctctacgcgacccttggaaagctagat
atcccgaaccctgatcgtctacgtccatgctgggatacctactttatggaattggcgtcc
ctggctgctcagcgctctaactgcatgaagcgtagagttggatgtgtgctcgtaggaaaa
gagcgcagggtcatcagcactggttataacgggactccgaggggactgcagaactgtgct
gacggaggctgcccacgatgcaacgatggcaacagctcaggagtgggcttgtcgacttgt
ctatgcattcatgccgaagaaaatgcccttttggaagccggccgggagaggatacgggag
ggttcggttctttactgcgacacgtgtccctgcctcacatgcagtatcaagatttgtcaa
gtgggcatcagtgaggttgtctatgcccacacatacagcatggacactgctacagctcgg
gtgttcagggaggcgggcgtgaagctgagacagttcataccaccaccaaatggcctcatt
catcttgagaagatggaactttactag
>Fp118
atgctcatcggtgtctgtggaagtatctgctccggcaaaaagacggtggctcaatatctg
gttgagcaccatggcttcaaacacctctatcttcagccatcatcgcagacagcgcctccc
aatccctcgcttgacccagaatcagcttctcataagggtcatggcactgaatctccgtcg
cagtcccaatcaaacgactcagaagcctctaaaggcgctctaacttccactgtgctcacc
accaatgatggccacaatacatactctgaaatcacactgagcctccgggctggtccgcag
catgtcttctccacgcccgaggaacttctcgactttgttaccaagcaatggcgcagccgc
tatgtcaccaccgacatccccaccgaggctgttctggatgttttcctccgacgtcccttc
ttccttctcctctctgttgacgcaccattgacggtccgctggcgccggtttcaagagcgc
gcgagacagaggcatgcgggagagcctgacatgagcctggaagactttgtcgcagagagt
gatacccacttgtacgacgctcagaagggcttgtctccccttatctcgcgtgccgtcgtg
agacttctcaacacctcgtcatccttagcgcacctctacgcgacccttggaaagctagat
atcccgaaccctgatcgtctacgtccatgctgggatacctactttatggaattggcgtcc
ctggctgctcagcgctctaactgcatgaagcgtagagttggatgtgtgctcgtaggaaaa
gagcgcagggtcatcagcactggttataacgggactccgaggggactgcagaactgtgct
gacggaggctgcccacgatgcaacgatggcaacagctcaggagtgggcttgtcgacttgt
ctatgcattcatgccgaagaaaatgcccttttggaagccggccgggagaggatacgggag
ggttcggttctttactgcgacacgtgtccctgcctcacatgcagtatcaagatttgtcaa
gtgggcatcagtgaggttgtctatgcccacacatacagcatggacactgctacagctcgg
gtgttcagggaggcgggcgtgaagctgagacagttcataccaccaccaaatggcctcatt
catcttgagaagatggaactttactag
>Fp122
atgctcatcggtgtctgtggaagtatctgctccggcaaaaagacggtggctcaatatctg
gttgagcaccatggcttcaaacacctctatcttcagccatcatcgcagacagcgcctccc
aatccctcgcttgacccagaatcagcttctcataagggtcatggcactgaatctccgtcg
cagtcccaatcaaacgactcagaagcctctaaaggcgctctaacttccactgtgctcacc
accaatgatggccacaatacatactctgaaatcacactgagcctccgggctggtccgcag
catgtcttctccacgcccgaggaacttctcgactttgttaccaagcaatggcgcagccgc
tatgtcaccaccgacatccccaccgaggctgttctggatgttttcctccgacgtcccttc
ttccttctcctctctgttgacgcaccattgacggtccgctggcgccggtttcaagagcgc
gcgagacagaggcatgcgggagagcctgacatgagcctggaagactttgtcgcagagagt
gatacccacttgtacgacgctcagaagggcttgtctccccttatctcgcgtgccgtcgtg
agacttctcaacacctcgtcatccttagcgcacctctacgcgacccttggaaagctagat
atcccgaaccctgatcgtctacgtccatgctgggatacctactttatggaattggcgtcc
ctggctgctcagcgctctaactgcatgaagcgtagagttggatgtgtgctcgtaggaaaa
gagcgcagggtcatcagcactggttataacgggactccgaggggactgcagaactgtgct
gacggaggctgcccacgatgcaacgatggcaacagctcaggagtgggcttgtcgacttgt
ctatgcattcatgccgaagaaaatgcccttttggaagccggccgggagaggatacgggag
ggttcggttctttactgcgacacgtgtccctgcctcacatgcagtatcaagatttgtcaa
gtgggcatcagtgaggttgtctatgcccacacatacagcatggacactgctacagctcgg
gtgttcagggaggcgggcgtgaagctgagacagttcataccaccaccaaatggcctcatt
catcttgagaagatggaactttactag
>Fp125
atgctcatcggtgtctgtggaagtatctgctccggcaaaaagacggtggctcaatatctg
gttgagcaccatggcttcaaacacctctatcttcagccatcatcgcagacagcgcctccc
aatccctcgcttgacccagaatcagcttctcataagggtcatggcactgaatctccgtcg
cagtcccaatcaaacgactcagaagcctctaaaggcgctctaacttccactgtgctcacc
accaatgatggccacaatacatactctgaaatcacactgagcctccgggctggtccgcag
catgtcttctccacgcccgaggaacttctcgactttgttaccaagcaatggcgcagccgc
tatgtcaccaccgacatccccaccgaggctgttctggatgttttcctccgacgtcccttc
ttccttctcctctctgttgacgcaccattgacggtccgctggcgccggtttcaagagcgc
gcgagacagaggcatgcgggagagcctgacatgagcctggaagactttgtcgcagagagt
gatacccacttgtacgacgctcagaagggcttgtctccccttatctcgcgtgccgtcgtg
agacttctcaacacctcgtcatccttagcgcacctctacgcgacccttggaaagctagat
atcccgaaccctgatcgtctacgtccatgctgggatacctactttatggaattggcgtcc
ctggctgctcagcgctctaactgcatgaagcgtagagttggatgtgtgctcgtaggaaaa
gagcgcagggtcatcagcactggttataacgggactccgaggggactgcagaactgtgct
gacggaggctgcccacgatgcaacgatggcaacagctcaggagtgggcttgtcgacttgt
ctatgcattcatgccgaagaaaatgcccttttggaagccggccgggagaggatacgggag
ggttcggttctttactgcgacacgtgtccctgcctcacatgcagtatcaagatttgtcaa
gtgggcatcagtgaggttgtctatgcccacacatacagcatggacactgctacagctcgg
gtgttcagggaggcgggcgtgaagctgagacagttcataccaccaccaaatggcctcatt
catcttgagaagatggaactttactag
>Fp13r
atgctcatcggtgtctgtggaagtatctgctccggcaaaaagacggtggctcaatatctg
gttgagcaccatggcttcaaacacctctatcttcagccatcatcgcagacagcgcctccc
aatccctcgcttgacccagaatcagcttctcataagggtcatggcactgaatctccgtcg
cagtcccaatcaaacgactcagaagcctctaaaggcgctctaacttccactgtgctcacc
accaatgatggccacaatacatactctgaaatcacactgagcctccgggctggtccgcag
catgtcttctccacgcccgaggaacttctcgactttgttaccaagcaatggcgcagccgc
tatgtcaccaccgacatccccaccgaggctgttctggatgttttcctccgacgtcccttc
ttccttctcctctctgttgacgcaccattgacggtccgctggcgccggtttcaagagcgc
gcgagacagaggcatgcgggagagcctgacatgagcctggaagactttgtcgcagagagt
gatacccacttgtacgacgctcagaagggcttgtctccccttatctcgcgtgccgtcgtg
agacttctcaacacctcgtcatccttagcgcacctctacgcgacccttggaaagctagat
atcccgaaccctgatcgtctacgtccatgctgggatacctactttatggaattggcgtcc
ctggctgctcagcgctctaactgcatgaagcgtagagttggatgtgtgctcgtaggaaaa
gagcgcagggtcatcagcactggttataacgggactccgaggggactgcagaactgtgcc
gacggaggctgcccacgatgcaacgatggcaacagctcaggagtgggcttgtcgacttgt
ctatgcattcatgccgaagaaaatgcccttttggaagccggccgggagaggatacgggag
ggttcggttctttactgcgacacgtgtccctgcctcacatgcagtatcaagatttgtcaa
gtgggcatcagtgaggttgtctatgcccacacatacagcatggacactgctacagctcgg
gtgttcagggaggcgggcgtgaagctgagacagttcataccaccaccaaatggcctcatt
catcttgagaagatggaactttactag
>Fp144
atgctcatcggtgtctgtggaagtatctgctccggcaaaaagacggtggctcaatatctg
gttgagcaccatggcttcaaacacctctatcttcagccatcatcgcagacagcgcctccc
aatccctcgcttgacccagaatcagcttctcataagggtcatggcactgaatctccgtcg
cagtcccaatcaaacgactcagaagcctctaaaggcgctctaacttccactgtgctcacc
accaatgatggccacaatacatactctgaaatcacactgagcctccgggctggtccgcag
catgtcttctccacgcccgaggaacttctcgactttgttaccaagcaatggcgcagccgc
tatgtcaccaccgacatccccaccgaggctgttctggatgttttcctccgacgtcccttc
ttccttctcctctctgttgacgcaccattgacggtccgctggcgccggtttcaagagcgc
gcgagacagaggcatgcgggagagcctgacatgagcctggaagactttgtcgcagagagt
gatacccacttgtacgacgctcagaagggcttgtctccccttatctcgcgtgccgtcgtg
agacttctcaacacctcgtcatccttagcgcacctctacgcgacccttggaaagctagat
atcccgaaccctgatcgtctacgtccatgctgggatacctactttatggaattggcgtcc
ctggctgctcagcgctctaactgcatgaagcgtagagttggatgtgtgctcgtaggaaaa
gagcgcagggtcatcagcactggttataacgggactccgaggggactgcagaactgtgct
gacggaggctgcccacgatgcaacgatggcaacagctcaggagtgggcttgtcgacttgt
ctatgcattcatgccgaagaaaatgcccttttggaagccggccgggagaggatacgggag
ggttcggttctttactgcgacacgtgtccctgcctcacatgcagtatcaagatttgtcaa
gtgggcatcagtgaggttgtctatgcccacacatacagcatggacactgctacagctcgg
gtgttcagggaggcgggcgtgaagctgagacagttcataccaccaccaaatggcctcatt
catcttgagaagatggaactttactag
>Fp146
atgctcatcggtgtctgtggaagtatctgctccggcaaaaagacggtggctcaatatctg
gttgagcaccatggcttcaaacacctctatcttcagccatcatcgcagacagcgcctccc
aatccctcgcttgacccagaatcagcttctcataagggtcatggcactgaatctccgtcg
cagtcccaatcaaacgactcagaagcctctaaaggcgctctaacttccactgtgctcacc
accaatgatggccacaatacatactctgaaatcacactgagcctccgggctggtccgcag
catgtcttctccacgcccgaggaacttctcgactttgttaccaagcaatggcgcagccgc
tatgtcaccaccgacatccccaccgaggctgttctggatgttttcctccgacgtcccttc
ttccttctcctctctgttgacgcaccattgacggtccgctggcgccggtttcaagagcgc
gcgagacagaggcatgcgggagagcctgacatgagcctggaagactttgtcgcagagagt
gatacccacttgtacgacgctcagaagggcttgtctccccttatctcgcgtgccgtcgtg
agacttctcaacacctcgtcatccttagcgcacctctacgcgacccttggaaagctagat
atcccgaaccctgatcgtctacgtccatgctgggatacctactttatggaattggcgtcc
ctggctgctcagcgctctaactgcatgaagcgtagagttggatgtgtgctcgtaggaaaa
gagcgcagggtcatcagcactggttataacgggactccgaggggactgcagaactgtgct
gacggaggctgcccacgatgcaacgatggcaacagctcaggagtgggcttgtcgacttgt
ctatgcattcatgccgaagaaaatgcccttttggaagccggccgggagaggatacgggag
ggttcggttctttactgcgacacgtgtccctgcctcacatgcagtatcaagatttgtcaa
gtgggcatcagtgaggttgtctatgcccacacatacagcatggacactgctacagctcgg
gtgttcagggaggcgggcgtgaagctgagacagttcataccaccaccaaatggcctcatt
catcttgagaagatggaactttactag
>Fp155
atgctcatcggtgtctgtggaagtatctgctccggcaaaaagacggtggctcaatatctg
gttgagcaccatggcttcaaacacctctatcttcagccatcatcgcagacagcgcctccc
aatccctcgcttgacccagaatcagcttctcataagggtcatggcactgaatctccgtcg
cagtcccaatcaaacgactcagaagcctctaaaggcgctctaacttccactgtgctcacc
accaatgatggccacaatacatactctgaaatcacactgagcctccgggctggtccgcag
catgtcttctccacgcccgaggaacttctcgactttgttaccaagcaatggcgcagccgc
tatgtcaccaccgacatccccaccgaggctgttctggatgttttcctccgacgtcccttc
ttccttctcctctctgttgacgcaccattgacggtccgctggcgccggtttcaagagcgc
gcgagacagaggcatgcgggagagcctgacatgagcctggaagactttgtcgcagagagt
gatacccacttgtacgacgctcagaagggcttgtctccccttatctcgcgtgccgtcgtg
agacttctcaacacctcgtcatccttagcgcacctctacgcgacccttggaaagctagat
atcccgaaccctgatcgtctacgtccatgctgggatacctactttatggaattggcgtcc
ctggctgctcagcgctctaactgcatgaagcgtagagttggatgtgtgctcgtaggaaaa
gagcgcagggtcatcagcactggttataacgggactccgaggggactgcagaactgtgct
gacggaggctgcccacgatgcaacgatggcaacagctcaggagtgggcttgtcgacttgt
ctatgcattcatgccgaagaaaatgcccttttggaagccggccgggagaggatacgggag
ggttcggttctttactgcgacacgtgtccctgcctcacatgcagtatcaagatttgtcaa
gtgggcatcagtgaggttgtctatgcccacacatacagcatggacactgctacagctcgg
gtgttcagggaggcgggcgtgaagctgagacagttcataccaccaccaaatggcctcatt
catcttgagaagatggaactttactag
>Fp157
atgctcatcggtgtctgtggaagtatctgctccggcaaaaagacggtggctcaatatctg
gttgagcaccatggcttcaaacacctctatcttcagccatcatcgcagacagcgcctccc
aatccctcgcttgacccagaatcagcttctcataagggtcatggcactgaatctccgtcg
cagtcccaatcaaacgactcagaagcctctaaaggcgctctaacttccactgtgctcacc
accaatgatggccacaatacatactctgaaatcacactgagcctccgggctggtccgcag
catgtcttctccacgcccgaggaacttctcgactttgttaccaagcaatggcgcagccgc
tatgtcaccaccgacatccccaccgaggctgttctggatgttttcctccgacgtcccttc
ttccttctcctctctgttgacgcaccattgacggtccgctggcgccggtttcaagagcgc
gcgagacagaggcatgcgggagagcctgacatgagcctggaagactttgtcgcagagagt
gatacccacttgtacgacgctcagaagggcttgtctccccttatctcgcgtgccgtcgtg
agacttctcaacacctcgtcatccttagcgcacctctacgcgacccttggaaagctagat
atcccgaaccctgatcgtctacgtccatgctgggatacctactttatggaattggcgtcc
ctggctgctcagcgctctaactgcatgaagcgtagagttggatgtgtgctcgtaggaaaa
gagcgcagggtcatcagcactggttataacgggactccgaggggactgcagaactgtgct
gacggaggctgcccacgatgcaacgatggcaacagctcaggagtgggcttgtcgacttgt
ctatgcattcatgccgaagaaaatgcccttttggaagccggccgggagaggatacgggag
ggttcggttctttactgcgacacgtgtccctgcctcacatgcagtatcaagatttgtcaa
gtgggcatcagtgaggttgtctatgcccacacatacagcatggacactgctacagctcgg
gtgttcagggaggcgggcgtgaagctgagacagttcataccaccaccaaatggcctcatt
catcttgagaagatggaactttactag
>Fp16r
atgctcatcggtgtctgtggaagtatctgctccggcaaaaagacggtggctcaatatctg
gttgagcaccatggcttcaaacacctctatcttcagccatcatcgcagacagcgcctccc
aatccctcgcttgacccagaatcagcttctcataagggtcatggcactgaatctccgtcg
cagtcccaatcaaacgactcagaagcctctaaaggcgctctaacttccactgtgctcacc
accaatgatggccacaatacatactctgaaatcacactgagcctccgggctggtccgcag
catgtcttctccacgcccgaggaacttctcgactttgttaccaagcaatggcgcagccgc
tatgtcaccaccgacatccccaccgaggctgttctggatgttttcctccgacgtcccttc
ttccttctcctctctgttgacgcaccattgacggtccgctggcgccggtttcaagagcgc
gcgagacagaggcatgcgggagagcctgacatgagcctggaagactttgtcgcagagagt
gatacccacttgtacgacgctcagaagggcttgtctccccttatctcgcgtgccgtcgtg
agacttctcaacacctcgtcatccttagcgcacctctacgcgacccttggaaagctagat
atcccgaaccctgatcgtctacgtccatgctgggatacctactttatggaattggcgtcc
ctggctgctcagcgctctaactgcatgaagcgtagagttggatgtgtgctcgtaggaaaa
gagcgcagggtcatcagcactggttataacgggactccgaggggactgcagaactgtgct
gacggaggctgcccacgatgcaacgatggcaacagctcaggagtgggcttgtcgacttgt
ctatgcattcatgccgaagaaaatgcccttttggaagccggccgggagaggatacgggag
ggttcggttctttactgcgacacgtgtccctgcctcacatgcagtatcaagatttgtcaa
gtgggcatcagtgaggttgtctatgcccacacatacagcatggacactgctacagctcgg
gtgttcagggaggcgggcgtgaagctgagacagttcataccaccaccaaatggcctcatt
catcttgagaagatggaactttactag
>Fp1r
atgctcatcggtgtctgtggaagtatctgctccggcaaaaagacggtggctcaatatctg
gttgagcaccatggcttcaaacacctctatcttcagccatcatcgcagacagcgcctccc
aatccctcgcttgacccagaatcagcttctcataagggtcatggcactgaatctccgtcg
cagtcccaatcaaacgactcagaagcctctaaaggcgctctaacttccactgtgctcacc
accaatgatggccacaatacatactctgaaatcacactgagcctccgggctggtccgcag
catgtcttctccacgcccgaggaacttctcgactttgttaccaagcaatggcgcagccgc
tatgtcaccaccgacatccccaccgaggctgttctggatgttttcctccgacgtcccttc
ttccttctcctctctgttgacgcaccattgacggtccgctggcgccggtttcaagagcgc
gcgagacagaggcatgcgggagagcctgacatgagcctggaagactttgtcgcagagagt
gatacccacttgtacgacgctcagaagggcttgtctccccttatctcgcgtgccgtcgtg
agacttctcaacacctcgtcatccttagcgcacctctacgcgacccttggaaagctagat
atcccgaaccctgatcgtctacgtccatgctgggatacctactttatggaattggcgtcc
ctggctgctcagcgctctaactgcatgaagcgtagagttggatgtgtgctcgtaggaaaa
gagcgcagggtcatcagcactggttataacgggactccgaggggactgcagaactgtgct
gacggaggctgcccacgatgcaacgatggcaacagctcaggagtgggcttgtcgacttgt
ctatgcattcatgccgaagaaaatgcccttttggaagccggccgggagaggatacgggag
ggttcggttctttactgcgacacgtgtccctgcctcacatgcagtatcaagatttgtcaa
gtgggcatcagtgaggttgtctatgcccacacatacagcatggacactgctacagctcgg
gtgttcagggaggcgggcgtgaagctgagacagttcataccaccaccaaatggcctcatt
catcttgagaagatggaactttactag
>Fp21r
atgctcatcggtgtctgtggaagtatctgctccggcaaaaagacggtggctcaatatctg
gttgagcaccatggcttcaaacacctctatcttcagccatcatcgcagacagcgcctccc
aatccctcgcttgacccagaatcagcttctcataagggtcatggcactgaatctccgtcg
cagtcccaatcaaacgactcagaagcctctaaaggcgctctaacttccactgtgctcacc
accaatgatggccacaatacatactctgaaatcacactgagcctccgggctggtccgcag
catgtcttctccacgcccgaggaacttctcgactttgttaccaagcaatggcgcagccgc
tatgtcaccaccgacatccccaccgaggctgttctggatgttttcctccgacgtcccttc
ttccttctcctctctgttgacgcaccattgacggtccgctggcgccggtttcaagagcgc
gcgagacagaggcatgcgggagagcctgacatgagcctggaagactttgtcgcagagagt
gatacccacttgtacgacgctcagaagggcttgtctccccttatctcgcgtgccgtcgtg
agacttctcaacacctcgtcatccttagcgcacctctacgcgacccttggaaagctagat
atcccgaaccctgatcgtctacgtccatgctgggatacctactttatggaattggcgtcc
ctggctgctcagcgctctaactgcatgaagcgtagagttggatgtgtgctcgtaggaaaa
gagcgcagggtcatcagcactggttataacgggactccgaggggactgcagaactgtgct
gacggaggctgcccacgatgcaacgatggcaacagctcaggagtgggcttgtcgacttgt
ctatgcattcatgccgaagaaaatgcccttttggaagccggccgggagaggatacgggag
ggttcggttctttactgcgacacgtgtccctgcctcacatgcagtatcaagatttgtcaa
gtgggcatcagtgaggttgtctatgcccacacatacagcatggacactgctacagctcgg
gtgttcagggaggcgggcgtgaagctgagacagttcataccaccaccaaatggcctcatt
catcttgagaagatggaactttactag
>Fp24r
atgctcatcggtgtctgtggaagtatctgctccggcaaaaagacggtggctcaatatctg
gttgagcaccatggcttcaaacacctctatcttcagccatcatcgcagacagcgcctccc
aatccctcgcttgacccagaatcagcttctcataagggtcatggcactgaatctccgtcg
cagtcccaatcaaacgactcagaagcctctaaaggcgctctaacttccactgtgctcacc
accaatgatggccacaatacatactctgaaatcacactgagcctccgggctggtccgcag
catgtcttctccacgcccgaggaacttctcgactttgttaccaagcaatggcgcagccgc
tatgtcaccaccgacatccccaccgaggctgttctggatgttttcctccgacgtcccttc
ttccttctcctctctgttgacgcaccattgacggtccgctggcgccggtttcaagagcgc
gcgagacagaggcatgcgggagagcctgacatgagcctggaagactttgtcgcagagagt
gatacccacttgtacgacgctcagaagggcttgtctccccttatctcgcgtgccgtcgtg
agacttctcaacacctcgtcatccttagcgcacctctacgcgacccttggaaagctagat
atcccgaaccctgatcgtctacgtccatgctgggatacctactttatggaattggcgtcc
ctggctgctcagcgctctaactgcatgaagcgtagagttggatgtgtgctcgtaggaaaa
gagcgcagggtcatcagcactggttataacgggactccgaggggactgcagaactgtgct
gacggaggctgcccacgatgcaacgatggcaacagctcaggagtgggcttgtcgacttgt
ctatgcattcatgccgaagaaaatgcccttttggaagccggccgggagaggatacgggag
ggttcggttctttactgcgacacgtgtccctgcctcacatgcagtatcaagatttgtcaa
gtgggcatcagtgaggttgtctatgcccacacatacagcatggacactgctacagctcgg
gtgttcagggaggcgggcgtgaagctgagacagttcataccaccaccaaatggcctcatt
catcttgagaagatggaactttactag
>Fp2516
atgctcatcggtgtctgtggaagtatctgctccggcaaaaagacggtggctcaatatctg
gttgagcaccatggcttcaaacacctctatcttcagccatcatcgcagacagcgcctccc
aatccctcgcttgacccagaatcagcttctcataagggtcatggcactgaatctccgtcg
cagtcccaatcaaacgactcagaagcctctaaaggcgctctaacttccactgtgctcacc
accaatgatggccacaatacatactctgaaatcacactgagcctccgggctggtccgcag
catgtcttctccacgcccgaggaacttctcgactttgttaccaagcaatggcgcagccgc
tatgtcaccaccgacatccccaccgaggctgttctggatgttttcctccgacgtcccttc
ttccttctcctctctgttgacgcaccattgacggtccgctggcgccggtttcaagagcgc
gcgagacagaggcatgcgggagagcctgacatgagcctggaagactttgtcgcagagagt
gatacccacttgtacgacgctcagaagggcttgtctccccttatctcgcgtgccgtcgtg
agacttctcaacacctcgtcatccttagcgcacctctacgcgacccttggaaagctagat
atcccgaaccctgatcgtctacgtccatgctgggatacctactttatggaattggcgtcc
ctggctgctcagcgctctaactgcatgaagcgtagagttggatgtgtgctcgtaggaaaa
gagcgcagggtcatcagcactggttataacgggactccgaggggactgcagaactgtgct
gacggaggctgcccacgatgcaacgatggcaacagctcaggagtgggcttgtcgacttgt
ctatgcattcatgccgaagaaaatgcccttttggaagccggccgggagaggatacgggag
ggttcggttctttactgcgacacgtgtccctgcctcacatgcagtatcaagatttgtcaa
gtgggcatcagtgaggttgtctatgcccacacatacagcatggacactgctacagctcgg
gtgttcagggaggcgggcgtgaagctgagacagttcataccaccaccaaatggcctcatt
catcttgagaagatggaactttactag
>Fp26r
atgctcatcggtgtctgtggaagtatctgctccggcaaaaagacggtggctcaatatctg
gttgagcaccatggcttcaaacacctctatcttcagccatcatcgcagacagcgcctccc
aatccctcgcttgacccagaatcagcttctcataagggtcatggcactgaatctccgtcg
cagtcccaatcaaacgactcagaagcctctaaaggcgctctaacttccactgtgctcacc
accaatgatggccacaatacatactctgaaatcacactgagcctccgggctggtccgcag
catgtcttctccacgcccgaggaacttctcgactttgttaccaagcaatggcgcagccgc
tatgtcaccaccgacatccccaccgaggctgttctggatgttttcctccgacgtcccttc
ttccttctcctctctgttgacgcaccattgacggtccgctggcgccggtttcaagagcgc
gcgagacagaggcatgcgggagagcctgacatgagcctggaagactttgtcgcagagagt
gatacccacttgtacgacgctcagaagggcttgtctccccttatctcgcgtgccgtcgtg
agacttctcaacacctcgtcatccttagcgcacctctacgcgacccttggaaagctagat
atcccgaaccctgatcgtctacgtccatgctgggatacctactttatggaattggcgtcc
ctggctgctcagcgctctaactgcatgaagcgtagagttggatgtgtgctcgtaggaaaa
gagcgcagggtcatcagcactggttataacgggactccgaggggactgcagaactgtgct
gacggaggctgcccacgatgcaacgatggcaacagctcaggagtgggcttgtcgacttgt
ctatgcattcatgccgaagaaaatgcccttttggaagccggccgggagaggatacgggag
ggttcggttctttactgcgacacgtgtccctgcctcacatgcagtatcaagatttgtcaa
gtgggcatcagtgaggttgtctatgcccacacatacagcatggacactgctacagctcgg
gtgttcagggaggcgggcgtgaagctgagacagttcataccaccaccaaatggcctcatt
catcttgagaagatggaactttactag
>Fp33
atgctcatcggtgtctgtggaagtatctgctccggcaaaaagacggtggctcaatatctg
gttgagcaccatggcttcaaacacctctatcttcagccatcatcgcagacagcgcctccc
aatccctcgcttgacccagaatcagcttctcataagggtcatggcactgaatctccgtcg
cagtcccaatcaaacgactcagaagcctctaaaggcgctctaacttccactgtgctcacc
accaatgatggccacaatacatactctgaaatcacactgagcctccgggctggtccgcag
catgtcttctccacgcccgaggaacttctcgactttgttaccaagcaatggcgcagccgc
tatgtcaccaccgacatccccaccgaggctgttctggatgttttcctccgacgtcccttc
ttccttctcctctctgttgacgcaccattgacggtccgctggcgccggtttcaagagcgc
gcgagacagaggcatgcgggagagcctgacatgagcctggaagactttgtcgcagagagt
gatacccacttgtacgacgctcagaagggcttgtctccccttatctcgcgtgccgtcgtg
agacttctcaacacctcgtcatccttagcgcacctctacgcgacccttggaaagctagat
atcccgaaccctgatcgtctacgtccatgctgggatacctactttatggaattggcgtcc
ctggctgctcagcgctctaactgcatgaagcgtagagttggatgtgtgctcgtaggaaaa
gagcgcagggtcatcagcactggttataacgggactccgaggggactgcagaactgtgct
gacggaggctgcccacgatgcaacgatggcaacagctcaggagtgggcttgtcgacttgt
ctatgcattcatgccgaagaaaatgcccttttggaagccggccgggagaggatacgggag
ggttcggttctttactgcgacacgtgtccctgcctcacatgcagtatcaagatttgtcaa
gtgggcatcagtgaggttgtctatgcccacacatacagcatggacactgctacagctcgg
gtgttcagggaggcgggcgtgaagctgagacagttcataccaccaccaaatggcctcatt
catcttgagaagatggaactttactag
>Fp34
atgctcatcggtgtctgtggaagtatctgctccggcaaaaagacggtggctcaatatctg
gttgagcaccatggcttcaaacacctctatcttcagccatcatcgcagacagcgcctccc
aatccctcgcttgacccagaatcagcttctcataagggtcatggcactgaatctccgtcg
cagtcccaatcaaacgactcagaagcctctaaaggcgctctaacttccactgtgctcacc
accaatgatggccacaatacatactctgaaatcacactgagcctccgggctggtccgcag
catgtcttctccacgcccgaggaacttctcgactttgttaccaagcaatggcgcagccgc
tatgtcaccaccgacatccccaccgaggctgttctggatgttttcctccgacgtcccttc
ttccttctcctctctgttgacgcaccattgacggtccgctggcgccggtttcaagagcgc
gcgagacagaggcatgcgggagagcctgacatgagcctggaagactttgtcgcagagagt
gatacccacttgtacgacgctcagaagggcttgtctccccttatctcgcgtgccgtcgtg
agacttctcaacacctcgtcatccttagcgcacctctacgcgacccttggaaagctagat
atcccgaaccctgatcgtctacgtccatgctgggatacctactttatggaattggcgtcc
ctggctgctcagcgctctaactgcatgaagcgtagagttggatgtgtgctcgtaggaaaa
gagcgcagggtcatcagcactggttataacgggactccgaggggactgcagaactgtgct
gacggaggctgcccacgatgcaacgatggcaacagctcaggagtgggcttgtcgacttgt
ctatgcattcatgccgaagaaaatgcccttttggaagccggccgggagaggatacgggag
ggttcggttctttactgcgacacgtgtccctgcctcacatgcagtatcaagatttgtcaa
gtgggcatcagtgaggttgtctatgcccacacatacagcatggacactgctacagctcgg
gtgttcagggaggcgggcgtgaagctgagacagttcataccaccaccaaatggcctcatt
catcttgagaagatggaactttactag
>Fp35
atgctcatcggtgtctgtggaagtatctgctccggcaaaaagacggtggctcaatatctg
gttgagcaccatggcttcaaacacctctatcttcagccatcatcgcagacagcgcctccc
aatccctcgcttgacccagaatcagcttctcataagggtcatggcactgaatctccgtcg
cagtcccaatcaaacgactcagaagcctctaaaggcgctctaacttccactgtgctcacc
accaatgatggccacaatacatactctgaaatcacactgagcctccgggctggtccgcag
catgtcttctccacgcccgaggaacttctcgactttgttaccaagcaatggcgcagccgc
tatgtcaccaccgacatccccaccgaggctgttctggatgttttcctccgacgtcccttc
ttccttctcctctctgttgacgcaccattgacggtccgctggcgccggtttcaagagcgc
gcgagacagaggcatgcgggagagcctgacatgagcctggaagactttgtcgcagagagt
gatacccacttgtacgacgctcagaagggcttgtctccccttatctcgcgtgccgtcgtg
agacttctcaacacctcgtcatccttagcgcacctctacgcgacccttggaaagctagat
atcccgaaccctgatcgtctacgtccatgctgggatacctactttatggaattggcgtcc
ctggctgctcagcgctctaactgcatgaagcgtagagttggatgtgtgctcgtaggaaaa
gagcgcagggtcatcagcactggttataacgggactccgaggggactgcagaactgtgct
gacggaggctgcccacgatgcaacgatggcaacagctcaggagtgggcttgtcgacttgt
ctatgcattcatgccgaagaaaatgcccttttggaagccggccgggagaggatacgggag
ggttcggttctttactgcgacacgtgtccctgcctcacatgcagtatcaagatttgtcaa
gtgggcatcagtgaggttgtctatgcccacacatacagcatggacactgctacagctcgg
gtgttcagggaggcgggcgtgaagctgagacagttcataccaccaccaaatggcctcatt
catcttgagaagatggaactttactag
>Fp38
atgctcatcggtgtctgtggaagtatctgctccggcaaaaagacggtggctcaatatctg
gttgagcaccatggcttcaaacacctctatcttcagccatcatcgcagacagcgcctccc
aatccctcgcttgacccagaatcagcttctcataagggtcatggcactgaatctccgtcg
cagtcccaatcaaacgactcagaagcctctaaaggcgctctaacttccactgtgctcacc
accaatgatggccacaatacatactctgaaatcacactgagcctccgggctggtccgcag
catgtcttctccacgcccgaggaacttctcgactttgttaccaagcaatggcgcagccgc
tatgtcaccaccgacatccccaccgaggctgttctggatgttttcctccgacgtcccttc
ttccttctcctctctgttgacgcaccattgacggtccgctggcgccggtttcaagagcgc
gcgagacagaggcatgcgggagagcctgacatgagcctggaagactttgtcgcagagagt
gatacccacttgtacgacgctcagaagggcttgtctccccttatctcgcgtgccgtcgtg
agacttctcaacacctcgtcatccttagcgcacctctacgcgacccttggaaagctagat
atcccgaaccctgatcgtctacgtccatgctgggatacctactttatggaattggcgtcc
ctggctgctcagcgctctaactgcatgaagcgtagagttggatgtgtgctcgtaggaaaa
gagcgcagggtcatcagcactggttataacgggactccgaggggactgcagaactgtgct
gacggaggctgcccacgatgcaacgatggcaacagctcaggagtgggcttgtcgacttgt
ctatgcattcatgccgaagaaaatgcccttttggaagccggccgggagaggatacgggag
ggttcggttctttactgcgacacgtgtccctgcctcacatgcagtatcaagatttgtcaa
gtgggcatcagtgaggttgtctatgcccacacatacagcatggacactgctacagctcgg
gtgttcagggaggcgggcgtgaagctgagacagttcataccaccaccaaatggcctcatt
catcttgagaagatggaactttactag
>Fp39
atgctcatcggtgtctgtggaagtatctgctccggcaaaaagacggtggctcaatatctg
gttgagcaccatggcttcaaacacctctatcttcagccatcatcgcagacagcgcctccc
aatccctcgcttgacccagaatcagcttctcataagggtcatggcactgaatctccgtcg
cagtcccaatcaaacgactcagaagcctctaaaggcgctctaacttccactgtgctcacc
accaatgatggccacaatacatactctgaaatcacactgagcctccgggctggtccgcag
catgtcttctccacgcccgaggaacttctcgactttgttaccaagcaatggcgcagccgc
tatgtcaccaccgacatccccaccgaggctgttctggatgttttcctccgacgtcccttc
ttccttctcctctctgttgacgcaccattgacggtccgctggcgccggtttcaagagcgc
gcgagacagaggcatgcgggagagcctgacatgagcctggaagactttgtcgcagagagt
gatacccacttgtacgacgctcagaagggcttgtctccccttatctcgcgtgccgtcgtg
agacttctcaacacctcgtcatccttagcgcacctctacgcgacccttggaaagctagat
atcccgaaccctgatcgtctacgtccatgctgggatacctactttatggaattggcgtcc
ctggctgctcagcgctctaactgcatgaagcgtagagttggatgtgtgctcgtaggaaaa
gagcgcagggtcatcagcactggttataacgggactccgaggggactgcagaactgtgct
gacggaggctgcccacgatgcaacgatggcaacagctcaggagtgggcttgtcgacttgt
ctatgcattcatgccgaagaaaatgcccttttggaagccggccgggagaggatacgggag
ggttcggttctttactgcgacacgtgtccctgcctcacatgcagtatcaagatttgtcaa
gtgggcatcagtgaggttgtctatgcccacacatacagcatggacactgctacagctcgg
gtgttcagggaggcgggcgtgaagctgagacagttcataccaccaccaaatggcctcatt
catcttgagaagatggaactttactag
>Fp42
atgctcatcggtgtctgtggaagtatctgctccggcaaaaagacggtggctcaatatctg
gttgagcaccatggcttcaaacacctctatcttcagccatcatcgcagacagcgcctccc
aatccctcgcttgacccagaatcagcttctcataagggtcatggcactgaatctccgtcg
cagtcccaatcaaacgactcagaagcctctaaaggcgctctaacttccactgtgctcacc
accaatgatggccacaatacatactctgaaatcacactgagcctccgggctggtccgcag
catgtcttctccacgcccgaggaacttctcgactttgttaccaagcaatggcgcagccgc
tatgtcaccaccgacatccccaccgaggctgttctggatgttttcctccgacgtcccttc
ttccttctcctctctgttgacgcaccattgacggtccgctggcgccggtttcaagagcgc
gcgagacagaggcatgcgggagagcctgacatgagcctggaagactttgtcgcagagagt
gatacccacttgtacgacgctcagaagggcttgtctccccttatctcgcgtgccgtcgtg
agacttctcaacacctcgtcatccttagcgcacctctacgcgacccttggaaagctagat
atcccgaaccctgatcgtctacgtccatgctgggatacctactttatggaattggcgtcc
ctggctgctcagcgctctaactgcatgaagcgtagagttggatgtgtgctcgtaggaaaa
gagcgcagggtcatcagcactggttataacgggactccgaggggactgcagaactgtgct
gacggaggctgcccacgatgcaacgatggcaacagctcaggagtgggcttgtcgacttgt
ctatgcattcatgccgaagaaaatgcccttttggaagccggccgggagaggatacgggag
ggttcggttctttactgcgacacgtgtccctgcctcacatgcagtatcaagatttgtcaa
gtgggcatcagtgaggttgtctatgcccacacatacagcatggacactgctacagctcgg
gtgttcagggaggcgggcgtgaagctgagacagttcataccaccaccaaatggcctcatt
catcttgagaagatggaactttactag
>Fp44
atgctcatcggtgtctgtggaagtatctgctccggcaaaaagacggtggctcaatatctg
gttgagcaccatggcttcaaacacctctatcttcagccatcatcgcagacagcgcctccc
aatccctcgcttgacccagaatcagcttctcataagggtcatggcactgaatctccgtcg
cagtcccaatcaaacgactcagaagcctctaaaggcgctctaacttccactgtgctcacc
accaatgatggccacaatacatactctgaaatcacactgagcctccgggctggtccgcag
catgtcttctccacgcccgaggaacttctcgactttgttaccaagcaatggcgcagccgc
tatgtcaccaccgacatccccaccgaggctgttctggatgttttcctccgacgtcccttc
ttccttctcctctctgttgacgcaccattgacggtccgctggcgccggtttcaagagcgc
gcgagacagaggcatgcgggagagcctgacatgagcctggaagactttgtcgcagagagt
gatacccacttgtacgacgctcagaagggcttgtctccccttatctcgcgtgccgtcgtg
agacttctcaacacctcgtcatccttagcgcacctctacgcgacccttggaaagctagat
atcccgaaccctgatcgtctacgtccatgctgggatacctactttatggaattggcgtcc
ctggctgctcagcgctctaactgcatgaagcgtagagttggatgtgtgctcgtaggaaaa
gagcgcagggtcatcagcactggttataacgggactccgaggggactgcagaactgtgct
gacggaggctgcccacgatgcaacgatggcaacagctcaggagtgggcttgtcgacttgt
ctatgcattcatgccgaagaaaatgcccttttggaagccggccgggagaggatacgggag
ggttcggttctttactgcgacacgtgtccctgcctcacatgcagtatcaagatttgtcaa
gtgggcatcagtgaggttgtctatgcccacacatacagcatggacactgctacagctcgg
gtgttcagggaggcgggcgtgaagctgagacagttcataccaccaccaaatggcctcatt
catcttgagaagatggaactttactag
>Fp49
atgctcatcggtgtctgtggaagtatctgctccggcaaaaagacggtggctcaatatctg
gttgagcaccatggcttcaaacacctctatcttcagccatcatcgcagacagcgcctccc
aatccctcgcttgacccagaatcagcttctcataagggtcatggcactgaatctccgtcg
cagtcccaatcaaacgactcagaagcctctaaaggcgctctaacttccactgtgctcacc
accaatgatggccacaatacatactctgaaatcacactgagcctccgggctggtccgcag
catgtcttctccacgcccgaggaacttctcgactttgttaccaagcaatggcgcagccgc
tatgtcaccaccgacatccccaccgaggctgttctggatgttttcctccgacgtcccttc
ttccttctcctctctgttgacgcaccattgacggtccgctggcgccggtttcaagagcgc
gcgagacagaggcatgcgggagagcctgacatgagcctggaagactttgtcgcagagagt
gatacccacttgtacgacgctcagaagggcttgtctccccttatctcgcgtgccgtcgtg
agacttctcaacacctcgtcatccttagcgcacctctacgcgacccttggaaagctagat
atcccgaaccctgatcgtctacgtccatgctgggatacctactttatggaattggcgtcc
ctggctgctcagcgctctaactgcatgaagcgtagagttggatgtgtgctcgtaggaaaa
gagcgcagggtcatcagcactggttataacgggactccgaggggactgcagaactgtgct
gacggaggctgcccacgatgcaacgatggcaacagctcaggagtgggcttgtcgacttgt
ctatgcattcatgccgaagaaaatgcccttttggaagccggccgggagaggatacgggag
ggttcggttctttactgcgacacgtgtccctgcctcacatgcagtatcaagatttgtcaa
gtgggcatcagtgaggttgtctatgcccacacatacagcatggacactgctacagctcgg
gtgttcagggaggcgggcgtgaagctgagacagttcataccaccaccaaatggcctcatt
catcttgagaagatggaactttactag
>Fp50
atgctcatcggtgtctgtggaagtatctgctccggcaaaaagacggtggctcaatatctg
gttgagcaccatggcttcaaacacctctatcttcagccatcatcgcagacagcgcctccc
aatccctcgcttgacccagaatcagcttctcataagggtcatggcactgaatctccgtcg
cagtcccaatcaaacgactcagaagcctctaaaggcgctctaacttccactgtgctcacc
accaatgatggccacaatacatactctgaaatcacactgagcctccgggctggtccgcag
catgtcttctccacgcccgaggaacttctcgactttgttaccaagcaatggcgcagccgc
tatgtcaccaccgacatccccaccgaggctgttctggatgttttcctccgacgtcccttc
ttccttctcctctctgttgacgcaccattgacggtccgctggcgccggtttcaagagcgc
gcgagacagaggcatgcgggagagcctgacatgagcctggaagactttgtcgcagagagt
gatacccacttgtacgacgctcagaagggcttgtctccccttatctcgcgtgccgtcgtg
agacttctcaacacctcgtcatccttagcgcacctctacgcgacccttggaaagctagat
atcccgaaccctgatcgtctacgtccatgctgggatacctactttatggaattggcgtcc
ctggctgctcagcgctctaactgcatgaagcgtagagttggatgtgtgctcgtaggaaaa
gagcgcagggtcatcagcactggttataacgggactccgaggggactgcagaactgtgct
gacggaggctgcccacgatgcaacgatggcaacagctcaggagtgggcttgtcgacttgt
ctatgcattcatgccgaagaaaatgcccttttggaagccggccgggagaggatacgggag
ggttcggttctttactgcgacacgtgtccctgcctcacatgcagtatcaagatttgtcaa
gtgggcatcagtgaggttgtctatgcccacacatacagcatggacactgctacagctcgg
gtgttcagggaggcgggcgtgaagctgagacagttcataccaccaccaaatggcctcatt
catcttgagaagatggaactttactag
>Fp51
atgctcatcggtgtctgtggaagtatctgctccggcaaaaagacggtggctcaatatctg
gttgagcaccatggcttcaaacacctctatcttcagccatcatcgcagacagcgcctccc
aatccctcgcttgacccagaatcagcttctcataagggtcatggcactgaatctccgtcg
cagtcccaatcaaacgactcagaagcctctaaaggcgctctaacttccactgtgctcacc
accaatgatggccacaatacatactctgaaatcacactgagcctccgggctggtccgcag
catgtcttctccacgcccgaggaacttctcgactttgttaccaagcaatggcgcagccgc
tatgtcaccaccgacatccccaccgaggctgttctggatgttttcctccgacgtcccttc
ttccttctcctctctgttgacgcaccattgacggtccgctggcgccggtttcaagagcgc
gcgagacagaggcatgcgggagagcctgacatgagcctggaagactttgtcgcagagagt
gatacccacttgtacgacgctcagaagggcttgtctccccttatctcgcgtgccgtcgtg
agacttctcaacacctcgtcatccttagcgcacctctacgcgacccttggaaagctagat
atcccgaaccctgatcgtctacgtccatgctgggatacctactttatggaattggcgtcc
ctggctgctcagcgctctaactgcatgaagcgtagagttggatgtgtgctcgtaggaaaa
gagcgcagggtcatcagcactggttataacgggactccgaggggactgcagaactgtgct
gacggaggctgcccacgatgcaacgatggcaacagctcaggagtgggcttgtcgacttgt
ctatgcattcatgccgaagaaaatgcccttttggaagccggccgggagaggatacgggag
ggttcggttctttactgcgacacgtgtccctgcctcacatgcagtatcaagatttgtcaa
gtgggcatcagtgaggttgtctatgcccacacatacagcatggacactgctacagctcgg
gtgttcagggaggcgggcgtgaagctgagacagttcataccaccaccaaatggcctcatt
catcttgagaagatggaactttactag
>Fp59
atgctcatcggtgtctgtggaagtatctgctccggcaaaaagacggtggctcaatatctg
gttgagcaccatggcttcaaacacctctatcttcagccatcatcgcagacagcgcctccc
aatccctcgcttgacccagaatcagcttctcataagggtcatggcactgaatctccgtcg
cagtcccaatcaaacgactcagaagcctctaaaggcgctctaacttccactgtgctcacc
accaatgatggccacaatacatactctgaaatcacactgagcctccgggctggtccgcag
catgtcttctccacgcccgaggaacttctcgactttgttaccaagcaatggcgcagccgc
tatgtcaccaccgacatccccaccgaggctgttctggatgttttcctccgacgtcccttc
ttccttctcctctctgttgacgcaccattgacggtccgctggcgccggtttcaagagcgc
gcgagacagaggcatgcgggagagcctgacatgagcctggaagactttgtcgcagagagt
gatacccacttgtacgacgctcagaagggcttgtctccccttatctcgcgtgccgtcgtg
agacttctcaacacctcgtcatccttagcgcacctctacgcgacccttggaaagctagat
atcccgaaccctgatcgtctacgtccatgctgggatacctactttatggaattggcgtcc
ctggctgctcagcgctctaactgcatgaagcgtagagttggatgtgtgctcgtaggaaaa
gagcgcagggtcatcagcactggttataacgggactccgaggggactgcagaactgtgct
gacggaggctgcccacgatgcaacgatggcaacagctcaggagtgggcttgtcgacttgt
ctatgcattcatgccgaagaaaatgcccttttggaagccggccgggagaggatacgggag
ggttcggttctttactgcgacacgtgtccctgcctcacatgcagtatcaagatttgtcaa
gtgggcatcagtgaggttgtctatgcccacacatacagcatggacactgctacagctcgg
gtgttcagggaggcgggcgtgaagctgagacagttcataccaccaccaaatggcctcatt
catcttgagaagatggaactttactag
>Fp63
atgctcatcggtgtctgtggaagtatctgctccggcaaaaagacggtggctcaatatctg
gttgagcaccatggcttcaaacacctctatcttcagccatcatcgcagacagcgcctccc
aatccctcgcttgacccagaatcagcttctcataagggtcatggcactgaatctccgtcg
cagtcccaatcaaacgactcagaagcctctaaaggcgctctaacttccactgtgctcacc
accaatgatggccacaatacatactctgaaatcacactgagcctccgggctggtccgcag
catgtcttctccacgcccgaggaacttctcgactttgttaccaagcaatggcgcagccgc
tatgtcaccaccgacatccccaccgaggctgttctggatgttttcctccgacgtcccttc
ttccttctcctctctgttgacgcaccattgacggtccgctggcgccggtttcaagagcgc
gcgagacagaggcatgcgggagagcctgacatgagcctggaagactttgtcgcagagagt
gatacccacttgtacgacgctcagaagggcttgtctccccttatctcgcgtgccgtcgtg
agacttctcaacacctcgtcatccttagcgcacctctacgcgacccttggaaagctagat
atcccgaaccctgatcgtctacgtccatgctgggatacctactttatggaattggcgtcc
ctggctgctcagcgctctaactgcatgaagcgtagagttggatgtgtgctcgtaggaaaa
gagcgcagggtcatcagcactggttataacgggactccgaggggactgcagaactgtgct
gacggaggctgcccacgatgcaacgatggcaacagctcaggagtgggcttgtcgacttgt
ctatgcattcatgccgaagaaaatgcccttttggaagccggccgggagaggatacgggag
ggttcggttctttactgcgacacgtgtccctgcctcacatgcagtatcaagatttgtcaa
gtgggcatcagtgaggttgtctatgcccacacatacagcatggacactgctacagctcgg
gtgttcagggaggcgggcgtgaagctgagacagttcataccaccaccaaatggcctcatt
catcttgagaagatggaactttactag
>Fp65
atgctcatcggtgtctgtggaagtatctgctccggcaaaaagacggtggctcaatatctg
gttgagcaccatggcttcaaacacctctatcttcagccatcatcgcagacagcgcctccc
aatccctcgcttgacccagaatcagcttctcataagggtcatggcactgaatctccgtcg
cagtcccaatcaaacgactcagaagcctctaaaggcgctctaacttccactgtgctcacc
accaatgatggccacaatacatactctgaaatcacactgagcctccgggctggtccgcag
catgtcttctccacgcccgaggaacttctcgactttgttaccaagcaatggcgcagccgc
tatgtcaccaccgacatccccaccgaggctgttctggatgttttcctccgacgtcccttc
ttccttctcctctctgttgacgcaccattgacggtccgctggcgccggtttcaagagcgc
gcgagacagaggcatgcgggagagcctgacatgagcctggaagactttgtcgcagagagt
gatacccacttgtacgacgctcagaagggcttgtctccccttatctcgcgtgccgtcgtg
agacttctcaacacctcgtcatccttagcgcacctctacgcgacccttggaaagctagat
atcccgaaccctgatcgtctacgtccatgctgggatacctactttatggaattggcgtcc
ctggctgctcagcgctctaactgcatgaagcgtagagttggatgtgtgctcgtaggaaaa
gagcgcagggtcatcagcactggttataacgggactccgaggggactgcagaactgtgct
gacggaggctgcccacgatgcaacgatggcaacagctcaggagtgggcttgtcgacttgt
ctatgcattcatgccgaagaaaatgcccttttggaagccggccgggagaggatacgggag
ggttcggttctttactgcgacacgtgtccctgcctcacatgcagtatcaagatttgtcaa
gtgggcatcagtgaggttgtctatgcccacacatacagcatggacactgctacagctcgg
gtgttcagggaggcgggcgtgaagctgagacagttcataccaccaccaaatggcctcatt
catcttgagaagatggaactttactag
>Fp66
atgctcatcggtgtctgtggaagtatctgctccggcaaaaagacggtggctcaatatctg
gttgagcaccatggcttcaaacacctctatcttcagccatcatcgcagacagcgcctccc
aatccctcgcttgacccagaatcagcttctcataagggtcatggcactgaatctccgtcg
cagtcccaatcaaacgactcagaagcctctaaaggcgctctaacttccactgtgctcacc
accaatgatggccacaatacatactctgaaatcacactgagcctccgggctggtccgcag
catgtcttctccacgcccgaggaacttctcgactttgttaccaagcaatggcgcagccgc
tatgtcaccaccgacatccccaccgaggctgttctggatgttttcctccgacgtcccttc
ttccttctcctctctgttgacgcaccattgacggtccgctggcgccggtttcaagagcgc
gcgagacagaggcatgcgggagagcctgacatgagcctggaagactttgtcgcagagagt
gatacccacttgtacgacgctcagaagggcttgtctccccttatctcgcgtgccgtcgtg
agacttctcaacacctcgtcatccttagcgcacctctacgcgacccttggaaagctagat
atcccgaaccctgatcgtctacgtccatgctgggatacctactttatggaattggcgtcc
ctggctgctcagcgctctaactgcatgaagcgtagagttggatgtgtgctcgtaggaaaa
gagcgcagggtcatcagcactggttataacgggactccgaggggactgcagaactgtgct
gacggaggctgcccacgatgcaacgatggcaacagctcaggagtgggcttgtcgacttgt
ctatgcattcatgccgaagaaaatgcccttttggaagccggccgggagaggatacgggag
ggttcggttctttactgcgacacgtgtccctgcctcacatgcagtatcaagatttgtcaa
gtgggcatcagtgaggttgtctatgcccacacatacagcatggacactgctacagctcgg
gtgttcagggaggcgggcgtgaagctgagacagttcataccaccaccaaatggcctcatt
catcttgagaagatggaactttactag
>Fp72
atgctcatcggtgtctgtggaagtatctgctccggcaaaaagacggtggctcaatatctg
gttgagcaccatggcttcaaacacctctatcttcagccatcatcgcagacagcgcctccc
aatccctcgcttgacccagaatcagcttctcataagggtcatggcactgaatctccgtcg
cagtcccaatcaaacgactcagaagcctctaaaggcgctctaacttccactgtgctcacc
accaatgatggccacaatacatactctgaaatcacactgagcctccgggctggtccgcag
catgtcttctccacgcccgaggaacttctcgactttgttaccaagcaatggcgcagccgc
tatgtcaccaccgacatccccaccgaggctgttctggatgttttcctccgacgtcccttc
ttccttctcctctctgttgacgcaccattgacggtccgctggcgccggtttcaagagcgc
gcgagacagaggcatgcgggagagcctgacatgagcctggaagactttgtcgcagagagt
gatacccacttgtacgacgctcagaagggcttgtctccccttatctcgcgtgccgtcgtg
agacttctcaacacctcgtcatccttagcgcacctctacgcgacccttggaaagctagat
atcccgaaccctgatcgtctacgtccatgctgggatacctactttatggaattggcgtcc
ctggctgctcagcgctctaactgcatgaagcgtagagttggatgtgtgctcgtaggaaaa
gagcgcagggtcatcagcactggttataacgggactccgaggggactgcagaactgtgct
gacggaggctgcccacgatgcaacgatggcaacagctcaggagtgggcttgtcgacttgt
ctatgcattcatgccgaagaaaatgcccttttggaagccggccgggagaggatacgggag
ggttcggttctttactgcgacacgtgtccctgcctcacatgcagtatcaagatttgtcaa
gtgggcatcagtgaggttgtctatgcccacacatacagcatggacactgctacagctcgg
gtgttcagggaggcgggcgtgaagctgagacagttcataccaccaccaaatggcctcatt
catcttgagaagatggaactttactag
>Fp73
atgctcatcggtgtctgtggaagtatctgctccggcaaaaagacggtggctcaatatctg
gttgagcaccatggcttcaaacacctctatcttcagccatcatcgcagacagcgcctccc
aatccctcgcttgacccagaatcagcttctcataagggtcatggcactgaatctccgtcg
cagtcccaatcaaacgactcagaagcctctaaaggcgctctaacttccactgtgctcacc
accaatgatggccacaatacatactctgaaatcacactgagcctccgggctggtccgcag
catgtcttctccacgcccgaggaacttctcgactttgttaccaagcaatggcgcagccgc
tatgtcaccaccgacatccccaccgaggctgttctggatgttttcctccgacgtcccttc
ttccttctcctctctgttgacgcaccattgacggtccgctggcgccggtttcaagagcgc
gcgagacagaggcatgcgggagagcctgacatgagcctggaagactttgtcgcagagagt
gatacccacttgtacgacgctcagaagggcttgtctccccttatctcgcgtgccgtcgtg
agacttctcaacacctcgtcatccttagcgcacctctacgcgacccttggaaagctagat
atcccgaaccctgatcgtctacgtccatgctgggatacctactttatggaattggcgtcc
ctggctgctcagcgctctaactgcatgaagcgtagagttggatgtgtgctcgtaggaaaa
gagcgcagggtcatcagcactggttataacgggactccgaggggactgcagaactgtgct
gacggaggctgcccacgatgcaacgatggcaacagctcaggagtgggcttgtcgacttgt
ctatgcattcatgccgaagaaaatgcccttttggaagccggccgggagaggatacgggag
ggttcggttctttactgcgacacgtgtccctgcctcacatgcagtatcaagatttgtcaa
gtgggcatcagtgaggttgtctatgcccacacatacagcatggacactgctacagctcgg
gtgttcagggaggcgggcgtgaagctgagacagttcataccaccaccaaatggcctcatt
catcttgagaagatggaactttactag
>Fp76
atgctcatcggtgtctgtggaagtatctgctccggcaaaaagacggtggctcaatatctg
gttgagcaccatggcttcaaacacctctatcttcagccatcatcgcagacagcgcctccc
aatccctcgcttgacccagaatcagcttctcataagggtcatggcactgaatctccgtcg
cagtcccaatcaaacgactcagaagcctctaaaggcgctctaacttccactgtgctcacc
accaatgatggccacaatacatactctgaaatcacactgagcctccgggctggtccgcag
catgtcttctccacgcccgaggaacttctcgactttgttaccaagcaatggcgcagccgc
tatgtcaccaccgacatccccaccgaggctgttctggatgttttcctccgacgtcccttc
ttccttctcctctctgttgacgcaccattgacggtccgctggcgccggtttcaagagcgc
gcgagacagaggcatgcgggagagcctgacatgagcctggaagactttgtcgcagagagt
gatacccacttgtacgacgctcagaagggcttgtctccccttatctcgcgtgccgtcgtg
agacttctcaacacctcgtcatccttagcgcacctctacgcgacccttggaaagctagat
atcccgaaccctgatcgtctacgtccatgctgggatacctactttatggaattggcgtcc
ctggctgctcagcgctctaactgcatgaagcgtagagttggatgtgtgctcgtaggaaaa
gagcgcagggtcatcagcactggttataacgggactccgaggggactgcagaactgtgct
gacggaggctgcccacgatgcaacgatggcaacagctcaggagtgggcttgtcgacttgt
ctatgcattcatgccgaagaaaatgcccttttggaagccggccgggagaggatacgggag
ggttcggttctttactgcgacacgtgtccctgcctcacatgcagtatcaagatttgtcaa
gtgggcatcagtgaggttgtctatgcccacacatacagcatggacactgctacagctcgg
gtgttcagggaggcgggcgtgaagctgagacagttcataccaccaccaaatggcctcatt
catcttgagaagatggaactttactag
>Fp78
atgctcatcggtgtctgtggaagtatctgctccggcaaaaagacggtggctcaatatctg
gttgagcaccatggcttcaaacacctctatcttcagccatcatcgcagacagcgcctccc
aatccctcgcttgacccagaatcagcttctcataagggtcatggcactgaatctccgtcg
cagtcccaatcaaacgactcagaagcctctaaaggcgctctaacttccactgtgctcacc
accaatgatggccacaatacatactctgaaatcacactgagcctccgggctggtccgcag
catgtcttctccacgcccgaggaacttctcgactttgttaccaagcaatggcgcagccgc
tatgtcaccaccgacatccccaccgaggctgttctggatgttttcctccgacgtcccttc
ttccttctcctctctgttgacgcaccattgacggtccgctggcgccggtttcaagagcgc
gcgagacagaggcatgcgggagagcctgacatgagcctggaagactttgtcgcagagagt
gatacccacttgtacgacgctcagaagggcttgtctccccttatctcgcgtgccgtcgtg
agacttctcaacacctcgtcatccttagcgcacctctacgcgacccttggaaagctagat
atcccgaaccctgatcgtctacgtccatgctgggatacctactttatggaattggcgtcc
ctggctgctcagcgctctaactgcatgaagcgtagagttggatgtgtgctcgtaggaaaa
gagcgcagggtcatcagcactggttataacgggactccgaggggactgcagaactgtgct
gacggaggctgcccacgatgcaacgatggcaacagctcaggagtgggcttgtcgacttgt
ctatgcattcatgccgaagaaaatgcccttttggaagccggccgggagaggatacgggag
ggttcggttctttactgcgacacgtgtccctgcctcacatgcagtatcaagatttgtcaa
gtgggcatcagtgaggttgtctatgcccacacatacagcatggacactgctacagctcgg
gtgttcagggaggcgggcgtgaagctgagacagttcataccaccaccaaatggcctcatt
catcttgagaagatggaactttactag
>Fp81
atgctcatcggtgtctgtggaagtatctgctccggcaaaaagacggtggctcaatatctg
gttgagcaccatggcttcaaacacctctatcttcagccatcatcgcagacagcgcctccc
aatccctcgcttgacccagaatcagcttctcataagggtcatggcactgaatctccgtcg
cagtcccaatcaaacgactcagaagcctctaaaggcgctctaacttccactgtgctcacc
accaatgatggccacaatacatactctgaaatcacactgagcctccgggctggtccgcag
catgtcttctccacgcccgaggaacttctcgactttgttaccaagcaatggcgcagccgc
tatgtcaccaccgacatccccaccgaggctgttctggatgttttcctccgacgtcccttc
ttccttctcctctctgttgacgcaccattgacggtccgctggcgccggtttcaagagcgc
gcgagacagaggcatgcgggagagcctgacatgagcctggaagactttgtcgcagagagt
gatacccacttgtacgacgctcagaagggcttgtctccccttatctcgcgtgccgtcgtg
agacttctcaacacctcgtcatccttagcgcacctctacgcgacccttggaaagctagat
atcccgaaccctgatcgtctacgtccatgctgggatacctactttatggaattggcgtcc
ctggctgctcagcgctctaactgcatgaagcgtagagttggatgtgtgctcgtaggaaaa
gagcgcagggtcatcagcactggttataacgggactccgaggggactgcagaactgtgct
gacggaggctgcccacgatgcaacgatggcaacagctcaggagtgggcttgtcgacttgt
ctatgcattcatgccgaagaaaatgcccttttggaagccggccgggagaggatacgggag
ggttcggttctttactgcgacacgtgtccctgcctcacatgcagtatcaagatttgtcaa
gtgggcatcagtgaggttgtctatgcccacacatacagcatggacactgctacagctcgg
gtgttcagggaggcgggcgtgaagctgagacagttcataccaccaccaaatggcctcatt
catcttgagaagatggaactttactag
>Fp84
atgctcatcggtgtctgtggaagtatctgctccggcaaaaagacggtggctcaatatctg
gttgagcaccatggcttcaaacacctctatcttcagccatcatcgcagacagcgcctccc
aatccctcgcttgacccagaatcagcttctcataagggtcatggcactgaatctccgtcg
cagtcccaatcaaacgactcagaagcctctaaaggcgctctaacttccactgtgctcacc
accaatgatggccacaatacatactctgaaatcacactgagcctccgggctggtccgcag
catgtcttctccacgcccgaggaacttctcgactttgttaccaagcaatggcgcagccgc
tatgtcaccaccgacatccccaccgaggctgttctggatgttttcctccgacgtcccttc
ttccttctcctctctgttgacgcaccattgacggtccgctggcgccggtttcaagagcgc
gcgagacagaggcatgcgggagagcctgacatgagcctggaagactttgtcgcagagagt
gatacccacttgtacgacgctcagaagggcttgtctccccttatctcgcgtgccgtcgtg
agacttctcaacacctcgtcatccttagcgcacctctacgcgacccttggaaagctagat
atcccgaaccctgatcgtctacgtccatgctgggatacctactttatggaattggcgtcc
ctggctgctcagcgctctaactgcatgaagcgtagagttggatgtgtgctcgtaggaaaa
gagcgcagggtcatcagcactggttataacgggactccgaggggactgcagaactgtgct
gacggaggctgcccacgatgcaacgatggcaacagctcaggagtgggcttgtcgacttgt
ctatgcattcatgccgaagaaaatgcccttttggaagccggccgggagaggatacgggag
ggttcggttctttactgcgacacgtgtccctgcctcacatgcagtatcaagatttgtcaa
gtgggcatcagtgaggttgtctatgcccacacatacagcatggacactgctacagctcgg
gtgttcagggaggcgggcgtgaagctgagacagttcataccaccaccaaatggcctcatt
catcttgagaagatggaactttactag
>Fp86
atgctcatcggtgtctgtggaagtatctgctccggcaaaaagacggtggctcaatatctg
gttgagcaccatggcttcaaacacctctatcttcagccatcatcgcagacagcgcctccc
aatccctcgcttgacccagaatcagcttctcataagggtcatggcactgaatctccgtcg
cagtcccaatcaaacgactcagaagcctctaaaggcgctctaacttccactgtgctcacc
accaatgatggccacaatacatactctgaaatcacactgagcctccgggctggtccgcag
catgtcttctccacgcccgaggaacttctcgactttgttaccaagcaatggcgcagccgc
tatgtcaccaccgacatccccaccgaggctgttctggatgttttcctccgacgtcccttc
ttccttctcctctctgttgacgcaccattgacggtccgctggcgccggtttcaagagcgc
gcgagacagaggcatgcgggagagcctgacatgagcctggaagactttgtcgcagagagt
gatacccacttgtacgacgctcagaagggcttgtctccccttatctcgcgtgccgtcgtg
agacttctcaacacctcgtcatccttagcgcacctctacgcgacccttggaaagctagat
atcccgaaccctgatcgtctacgtccatgctgggatacctactttatggaattggcgtcc
ctggctgctcagcgctctaactgcatgaagcgtagagttggatgtgtgctcgtaggaaaa
gagcgcagggtcatcagcactggttataacgggactccgaggggactgcagaactgtgct
gacggaggctgcccacgatgcaacgatggcaacagctcaggagtgggcttgtcgacttgt
ctatgcattcatgccgaagaaaatgcccttttggaagccggccgggagaggatacgggag
ggttcggttctttactgcgacacgtgtccctgcctcacatgcagtatcaagatttgtcaa
gtgggcatcagtgaggttgtctatgcccacacatacagcatggacactgctacagctcgg
gtgttcagggaggcgggcgtgaagctgagacagttcataccaccaccaaatggcctcatt
catcttgagaagatggaactttactag
>Fvenenatum.busco
atgctcatcggcgtttgcggaagtatctgctccggcaaaaagacggtggcccaatatctg
gttgagcaccatggcttcaaacacctctatcttcagccatcatcgcagacagcgccttcc
aattcctcgcttggtccagaatcagcttcttctgacggtcacggcactgaatctctgtcg
cagtcccaatcaaacgactcagaagccttcaaaggcgctctaacttccgctgcgctcacc
accaataatggctacaattcatcctctgaaaccacactgaccctccgggctggtccgcag
catgtcttttccacacctgaggaacttctcgactttgttaccaagcaatggcgcagccgc
tatgtcaccaccgacattcccacagaggctgctctcgatgttttcctccgtcgtcccttc
ttcctgctcctctcggttgacgcaccattgacggtccgctggcgccggtttcaagagcgc
gcaagacagaggcgcgcgggacagcctgacatgagcctggaagactttgtcgcagagagt
gatacccacttatacgatgctcagaagggcttgtctcccctcatctcgcgtgctgtcgtg
agacttctcaacacctcatcatccttagcgcacctctacgcgacccttggaaagctggat
attccgaaccctgatcgtctacgtccgtgctgggatacctactttatggaattggcgtcc
ctggcttctcagcgctctaactgcatgaagcgtagagttggatgcgtgctcgtgggaaaa
gagcgtagggtcatcagcactggttataacggaactccgagaggactacagaactgtgct
gacggaggctgcccacgatgcaatgatggcaacagctcaggagtgggtttgtcgacttgt
ctatgcattcatgccgaagaaaatgcccttttggaagccggccgggagaggatacgggag
ggttcggttctttactgcgacacgtgtccctgcctcacatgcagtatcaagatttgtcaa
gtgggcatcagtgaggttgtctacgcccacacatacagcatggacactgctacagctcgg
gtgttcagggaggcgggcgtgaagctgagacagttcataccaccaccgaatggcctcatt
catctcgagaagatggaactttactag
