# Supplementary material for: Apicidin biosynthesis is linked to accessory chromosomes in Fusarium poae isolates
Source: BMC Genomics. 2021 Aug 4;22:591. doi: 10.1186/s12864-021-07617-y (PMC8340494; doi:10.1186/s12864-021-07617-y)
Supplement: Supplementary file 17 — Additional file 17. Compressed folder containing alignments for each of the 4141 orthologs used in BUSCO analysis. [file 12864_2021_7617_MOESM17_ESM.zip › Fven2_nt_MAFFT/53956at5125_nt.mafft.fasta]

>Fp105
atgttgtcaagtcttggaaacccgcggcaagctgctgcgcagctcatgaacttcgcgctt
atcctgtccactgcctttatgatgtggaaaggtctctccgtcattagcgattctccgtca
ccgatcgtcgtcgtcctctctggctcaatggagcctgcctttcaacgaggcgacctcctc
ttcctctggaaccgaaacctgatgaccgagaccgatgtgggcgaagtggtggtttataac
gtcaaggacaaagacattcccattgtgcaccgagttgtgcgcaagtttggaaagggtgac
aaggcacagcttctcaccaagggcgataacaacctctcagacgataccgagctctacgct
aagaaccaggactatttggtacgcaaggacattattggcagtgttgtcggctatatcccc
tttgtcggctatgtgacaattctcttgtcggagtacccttggctgaagacggtgatgctg
ggtatcatgggtcttttggtcgttctacagcgagaatag
>Fp108
atgttgtcaagtcttggaaacccgcggcaagctgctgcgcagctcatgaacttcgcgctt
atcctgtccactgcctttatgatgtggaaaggtctctccgtcattagcgattctccgtca
ccgatcgtcgtcgtcctctctggctcaatggagcctgcctttcaacgaggcgacctcctc
ttcctctggaaccgaaacctgatgaccgagaccgatgtgggcgaagtggtggtttataac
gtcaaggacaaagacattcccattgtgcaccgagttgtgcgcaagtttggaaagggtgac
aaggcacagcttctcaccaagggcgataacaacctctcagacgataccgagctctacgct
aagaaccaggactatttggtacgcaaggacattattggcagtgttgtcggctatatcccc
tttgtcggctatgtgacaattctcttgtcggagtacccttggctgaagacggtgatgctg
ggtatcatgggtcttttggtcgttctacagcgagaatag
>Fp118
atgttgtcaagtcttggaaacccgcggcaagctgctgcgcagctcatgaacttcgcgctt
atcctgtccactgcctttatgatgtggaaaggtctctccgtcattagcgattctccgtca
ccgatcgtcgtcgtcctctctggctcaatggagcctgcctttcaacgaggcgacctcctc
ttcctctggaaccgaaacctgatgaccgagaccgatgtgggcgaagtggtggtttataac
gtcaaggacaaagacatccccattgtgcaccgagttgtgcgcaagtttggaaagggtgac
aaggcacagcttctcaccaagggcgataacaacctctcagacgataccgagctctacgct
aagaaccaggactatttggtacgcaaggacattattggcagtgttgtcggctatatcccc
tttgtcggctatgtgacaattctcttgtcggagtacccttggctgaagacggtgatgctg
ggtatcatgggtcttttggtcgttctacagcgagaatag
>Fp122
atgttgtcaagtcttggaaacccgcggcaagctgctgcgcagctcatgaacttcgcgctt
atcctgtccactgcctttatgatgtggaaaggtctctccgtcattagcgattctccgtca
ccgatcgtcgtcgtcctctctggctcaatggagcctgcctttcaacgaggcgacctcctc
ttcctctggaaccgaaacctgatgaccgagaccgatgtgggcgaagtggtggtttataac
gtcaaggacaaagacatccccattgtgcaccgagttgtgcgcaagtttggaaagggtgac
aaggcacagcttctcaccaagggcgataacaacctctcagacgataccgagctctacgct
aagaaccaggactatttggtacgcaaggacattattggcagtgttgtcggctatatcccc
tttgtcggctatgtgacaattctcttgtcggagtacccttggctgaagacggtgatgctg
ggtatcatgggtcttttggtcgttctacagcgagaatag
>Fp125
atgttgtcaagtcttggaaacccgcggcaagctgctgcgcagctcatgaacttcgcgctt
atcctgtccactgcctttatgatgtggaaaggtctctccgtcattagcgattctccgtca
ccgatcgtcgtcgtcctctctggctcaatggagcctgcctttcaacgaggcgacctcctc
ttcctctggaaccgaaacctgatgaccgagaccgatgtgggcgaagtggtggtttataac
gtcaaggacaaagacatccccattgtgcaccgagttgtgcgcaagtttggaaagggtgac
aaggcacagcttctcaccaagggcgataacaacctctcagacgataccgagctctacgct
aagaaccaggactatttggtacgcaaggacattattggcagtgttgtcggctatatcccc
tttgtcggctatgtgacaattctcttgtcggagtacccttggctgaagacggtgatgctg
ggtatcatgggtcttttggtcgttctacagcgagaatag
>Fp13r
atgttgtcaagtcttggaaacccgcggcaagctgctgcgcagctcatgaacttcgcgctt
atcctgtccactgcctttatgatgtggaaaggtctctccgtcattagcgattctccgtca
ccgatcgtcgtcgtcctctctggctcaatggagcctgcctttcaacgaggcgacctcctc
ttcctctggaaccgaaacctgatgaccgagaccgatgtgggcgaagtggtggtttataac
gtcaaggacaaagacatccccattgtgcaccgagttgtgcgcaagtttggaaagggtgac
aaggcacagcttctcaccaagggcgataacaacctctcagacgataccgagctctacgct
aagaaccaggactatttggtacgcaaggacattattggcagtgttgtcggctatatcccc
tttgtcggctatgtgacaattctcttgtcggagtacccttggctgaagacggtgatgctg
ggtatcatgggtcttttggtcgttctacagcgagaatag
>Fp144
atgttgtcaagtcttggaaacccgcggcaagctgctgcgcagctcatgaacttcgcgctt
atcctgtccactgcctttatgatgtggaaaggtctctccgtcattagcgattctccgtca
ccgatcgtcgtcgtcctctctggctcaatggagcctgcctttcaacgaggcgacctcctc
ttcctctggaaccgaaacctgatgaccgagaccgatgtgggcgaagtggtggtttataac
gtcaaggacaaagacattcccattgtgcaccgagttgtgcgcaagtttggaaagggtgac
aaggcacagcttctcaccaagggcgataacaacctctcagacgataccgagctctacgct
aagaaccaggactatttggtacgcaaggacattattggcagtgttgtcggctatatcccc
tttgtcggctatgtgacaattctcttgtcggagtacccttggctgaagacggtgatgctg
ggtatcatgggtcttttggtcgttctacagcgagaatag
>Fp146
atgttgtcaagtcttggaaacccgcggcaagctgctgcgcagctcatgaacttcgcgctt
atcctgtccactgcctttatgatgtggaaaggtctctccgtcattagcgattctccgtca
ccgatcgtcgtcgtcctctctggctcaatggagcctgcctttcaacgaggcgacctcctc
ttcctctggaaccgaaacctgatgaccgagaccgatgtgggcgaagtggtggtttataac
gtcaaggacaaagacatccccattgtgcaccgagttgtgcgcaagtttggaaagggtgac
aaggcacagcttctcaccaagggcgataacaacctctcagacgataccgagctctacgct
aagaaccaggactatttggtacgcaaggacattattggcagtgttgtcggctatatcccc
tttgtcggctatgtgacaattctcttgtcggagtacccttggctgaagacggtgatgctg
ggtatcatgggtcttttggtcgttctacagcgagaatag
>Fp155
atgttgtcaagtcttggaaacccgcggcaagctgctgcgcagctcatgaacttcgcgctt
atcctgtccactgcctttatgatgtggaaaggtctctccgtcattagcgattctccgtca
ccgatcgtcgtcgtcctctctggctcaatggagcctgcctttcaacgaggcgacctcctc
ttcctctggaaccgaaacctgatgaccgagaccgatgtgggcgaagtggtggtttataac
gtcaaggacaaagacatccccattgtgcaccgagttgtgcgcaagtttggaaagggtgac
aaggcacagcttctcaccaagggcgataacaacctctcagacgataccgagctctacgct
aagaaccaggactatttggtacgcaaggacattattggcagtgttgtcggctatatcccc
tttgtcggctatgtgacaattctcttgtcggagtacccttggctgaagacggtgatgctg
ggtatcatgggtcttttggtcgttctacagcgagaatag
>Fp157
atgttgtcaagtcttggaaacccgcggcaagctgctgcgcagctcatgaacttcgcgctt
atcctgtccactgcctttatgatgtggaaaggtctctccgtcattagcgattctccgtca
ccgatcgtcgtcgtcctctctggctcaatggagcctgcctttcaacgaggcgacctcctc
ttcctctggaaccgaaacctgatgaccgagaccgatgtgggcgaagtggtggtttataac
gtcaaggacaaagacatccccattgtgcaccgagttgtgcgcaagtttggaaagggtgac
aaggcacagcttctcaccaagggcgataacaacctctcagacgataccgagctctacgct
aagaaccaggactatttggtacgcaaggacattattggcagtgttgtcggctatatcccc
tttgtcggctatgtgacaattctcttgtcggagtacccttggctgaagacggtgatgctg
ggtatcatgggtcttttggtcgttctacagcgagaatag
>Fp16r
atgttgtcaagtcttggaaacccgcggcaagctgctgcgcagctcatgaacttcgcgctt
atcctgtccactgcctttatgatgtggaaaggtctctccgtcattagcgattctccgtca
ccgatcgtcgtcgtcctctctggctcaatggagcctgcctttcaacgaggcgacctcctc
ttcctctggaaccgaaacctgatgaccgagaccgatgtgggcgaagtggtggtttataac
gtcaaggacaaagacatccccattgtgcaccgagttgtgcgcaagtttggaaagggtgac
aaggcacagcttctcaccaagggcgataacaacctctcagacgataccgagctctacgct
aagaaccaggactatttggtacgcaaggacattattggcagtgttgtcggctatatcccc
tttgtcggctatgtgacaattctcttgtcggagtacccttggctgaagacggtgatgctg
ggtatcatgggtcttttggtcgttctacagcgagaatag
>Fp1r
atgttgtcaagtcttggaaacccgcggcaagctgctgcgcagctcatgaacttcgcgctt
atcctgtccactgcctttatgatgtggaaaggtctctccgtcattagcgattctccgtca
ccgatcgtcgtcgtcctctctggctcaatggagcctgcctttcaacgaggcgacctcctc
ttcctctggaaccgaaacctgatgaccgagaccgatgtgggcgaagtagtggtttataac
gtcaaggacaaagacatccccattgtgcaccgagttgtgcgcaagtttggaaagggtgac
aaggcacagcttctcaccaagggcgataacaacctctcagacgataccgagctctacgct
aagaaccaggactatttggtacgcaaggacattattggcagtgttgtcggctatatcccc
tttgtcggctatgtgacaattctcttgtcggagtacccttggctgaagacggtgatgctg
ggtatcatgggtcttttggtcgttctacagcgagaatag
>Fp21r
atgttgtcaagtcttggaaacccgcggcaagctgctgcgcagctcatgaacttcgcgctt
atcctgtccactgcctttatgatgtggaaaggtctctccgtcattagcgattctccgtca
ccgatcgtcgtcgtcctctctggctcaatggagcctgcctttcaacgaggcgacctcctc
ttcctctggaaccgaaacctgatgaccgagaccgatgtgggcgaagtggtggtttataac
gtcaaggacaaagacatccccattgtgcaccgagttgtgcgcaagtttggaaagggtgac
aaggcacagcttctcaccaagggcgataacaacctctcagacgataccgagctctacgct
aagaaccaggactatttggtacgcaaggacattattggcagtgttgtcggctatatcccc
tttgtcggctatgtgacaattctcttgtcggagtacccttggctgaagacggtgatgctg
ggtatcatgggtcttttggtcgttctacagcgagaatag
>Fp24r
atgttgtcaagtcttggaaacccgcggcaagctgctgcgcagctcatgaacttcgcgctt
atcctgtccactgcctttatgatgtggaaaggtctctccgtcattagcgattctccgtca
ccgatcgtcgtcgtcctctctggctcaatggagcctgcctttcaacgaggcgacctcctc
ttcctctggaaccgaaacctgatgaccgagaccgatgtgggcgaagtggtggtttataac
gtcaaggacaaagacatccccattgtgcaccgagttgtgcgcaagtttggaaagggtgac
aaggcacagcttctcaccaagggcgataacaacctctcagacgataccgagctctacgct
aagaaccaggactatttggtacgcaaggacattattggcagtgttgtcggctatatcccc
tttgtcggctatgtgacaattctcttgtcggagtacccttggctgaagacggtgatgctg
ggtatcatgggtcttttggtcgttctacagcgagaatag
>Fp2516
atgttgtcaagtcttagaaacccgcggcaagctgctgcgcagctcatgaacttcgcgctt
atcctgtccactgcctttatgatgtggaaaggtctctccgtcattagcgattctccgtca
ccgatcgtcgtcgtcctctctggctcaatggagcctgcctttcaacgaggcgacctcctc
ttcctctggaaccgaaacctgatgaccgagaccgatgtgggcgaagtggtggtttataac
gtcaaggacaaagacatccccattgtgcaccgagttgtgcgcaagtttggaaagggtgac
aaggcacagcttctcaccaagggcgataacaacctctcagacgataccgagctctacgct
aagaaccaggactatttggtacgcaaggacattattggcagtgttgtcggctatatcccc
tttgtcggctatgtgacaattctcttgtcggagtacccttggctgaagacggtgatgctg
ggtatcatgggtcttttggtcgttctacagcgagaatag
>Fp26r
atgttgtcaagtcttggaaacccgcggcaagctgctgcgcagctcatgaacttcgcgctt
atcctgtccactgcctttatgatgtggaaaggtctctccgtcattagcgattctccgtca
ccgatcgtcgtcgtcctctctggctcaatggagcctgcctttcaacgaggcgacctcctc
ttcctctggaaccgaaacctgatgaccgagaccgatgtgggcgaagtagtggtttataac
gtcaaggacaaagacatccccattgtgcaccgagttgtgcgcaagtttggaaagggtgac
aaggcacagcttctcaccaagggcgataacaacctctcagacgataccgagctctacgct
aagaaccaggactatttggtacgcaaggacattattggcagtgttgtcggctatatcccc
tttgtcggctatgtgacaattctcttgtcggagtacccttggctgaagacggtgatgctg
ggtatcatgggtcttttggtcgttctacagcgagaatag
>Fp33
atgttgtcaagtcttggaaacccgcggcaagctgctgcgcagctcatgaacttcgcgctt
atcctgtccactgcctttatgatgtggaaaggtctctccgtcattagcgattctccgtca
ccgatcgtcgtcgtcctctctggctcaatggagcctgcctttcaacgaggcgacctcctc
ttcctctggaaccgaaacctgatgaccgagaccgatgtgggcgaagtggtggtttataac
gtcaaggacaaagacatccccattgtgcaccgagttgtgcgcaagtttggaaagggtgac
aaggcacagcttctcaccaagggcgataacaacctctcagacgataccgagctctacgct
aagaaccaggactatttggtacgcaaggacattattggcagtgttgtcggctatatcccc
tttgtcggctatgtgacaattctcttgtcggagtacccttggctgaagacggtgatgctg
ggtatcatgggtcttttggtcgttctacagcgagaatag
>Fp34
atgttgtcaagtcttggaaacccgcggcaagctgctgcgcagctcatgaacttcgcgctt
atcctgtccactgcctttatgatgtggaaaggtctctccgtcattagcgattctccgtca
ccgatcgtcgtcgtcctctctggctcaatggagcctgcctttcaacgaggcgacctcctc
ttcctctggaaccgaaacctgatgaccgagaccgatgtgggcgaagtggtggtttataac
gtcaaggacaaagacatccccattgtgcaccgagttgtgcgcaagtttggaaagggtgac
aaggcacagcttctcaccaagggcgataacaacctctcagacgataccgagctctacgct
aagaaccaggactatttggtacgcaaggacattattggcagtgttgtcggctatatcccc
tttgtcggctatgtgacaattctcttgtcggagtacccttggctgaagacggtgatgctg
ggtatcatgggtcttttggtcgttctacagcgagaatag
>Fp35
atgttgtcaagtcttggaaacccgcggcaagctgctgcgcagctcatgaacttcgcgctt
atcctgtccactgcctttatgatgtggaaaggtctctccgtcattagcgattctccgtca
ccgatcgtcgtcgtcctctctggctcaatggagcctgcctttcaacgaggcgacctcctc
ttcctctggaaccgaaacctgatgaccgagaccgatgtgggcgaagtggtggtttataac
gtcaaggacaaagacattcccattgtgcaccgagttgtgcgcaagtttggaaagggtgac
aaggcacagcttctcaccaagggcgataacaacctctcagacgataccgagctctacgct
aagaaccaggactatttggtacgcaaggacattattggcagtgttgtcggctatatcccc
tttgtcggctatgtgacaattctcttgtcggagtacccttggctgaagacggtgatgctg
ggtatcatgggtcttttggtcgttctacagcgagaatag
>Fp38
atgttgtcaagtcttggaaacccgcggcaagctgctgcgcagctcatgaacttcgcgctt
atcctgtccactgcctttatgatgtggaaaggtctctccgtcattagcgattctccgtca
ccgatcgtcgtcgtcctctctggctcaatggagcctgcctttcaacgaggcgacctcctc
ttcctctggaaccgaaacctgatgaccgagaccgatgtgggcgaagtggtggtttataac
gtcaaggacaaagacattcccattgtgcaccgagttgtgcgcaagtttggaaagggtgac
aaggcacagcttctcaccaagggcgataacaacctctcagacgataccgagctctacgct
aagaaccaggactatttggtacgcaaggacattattggcagtgttgtcggctatatcccc
tttgtcggctatgtgacaattctcttgtcggagtacccttggctgaagacggtgatgctg
ggtatcatgggtcttttggtcgttctacagcgagaatag
>Fp39
atgttgtcaagtcttggaaacccgcggcaagctgctgcgcagctcatgaacttcgcgctt
atcctgtccactgcctttatgatgtggaaaggtctctccgtcattagcgattctccgtca
ccgatcgtcgtcgtcctctctggctcaatggagcctgcctttcaacgaggcgacctcctc
ttcctctggaaccgaaacctgatgaccgagaccgatgtgggcgaagtggtggtttataac
gtcaaggacaaagacatccccattgtgcaccgagttgtgcgcaagtttggaaagggtgac
aaggcacagcttctcaccaagggcgataacaacctctcagacgataccgagctctacgct
aagaaccaggactatttggtacgcaaggacattattggcagtgttgtcggctatatcccc
tttgtcggctatgtgacaattctcttgtcggagtacccttggctgaagacggtgatgctg
ggtatcatgggtcttttggtcgttctacagcgagaatag
>Fp42
atgttgtcaagtcttggaaacccgcggcaagctgctgcgcagctcatgaacttcgcgctt
atcctgtccactgcctttatgatgtggaaaggtctctccgtcattagcgattctccgtca
ccgatcgtcgtcgtcctctctggctcaatggagcctgcctttcaacgaggcgacctcctc
ttcctctggaaccgaaacctgatgaccgagaccgatgtgggcgaagtggtggtttataac
gtcaaggacaaagacatccccattgtgcaccgagttgtgcgcaagtttggaaagggtgac
aaggcacagcttctcaccaagggcgataacaacctctcagacgataccgagctctacgct
aagaaccaggactatttggtacgcaaggacattattggcagtgttgtcggctatatcccc
tttgtcggctatgtgacaattctcttgtcggagtacccttggctgaagacggtgatgctg
ggtatcatgggtcttttggtcgttctacagcgagaatag
>Fp44
atgttgtcaagtcttggaaacccgcggcaagctgctgcgcagctcatgaacttcgcgctt
atcctgtccactgcctttatgatgtggaaaggtctctccgtcattagcgattctccgtca
ccgatcgtcgtcgtcctctctggctcaatggagcctgcctttcaacgaggcgacctcctc
ttcctctggaaccgaaacctgatgaccgagaccgatgtgggcgaagtggtggtttataac
gtcaaggacaaagacatccccattgtgcaccgagttgtgcgcaagtttggaaagggtgac
aaggcacagcttctcaccaagggcgataacaacctctcagacgataccgagctctacgct
aagaaccaggactatttggtacgcaaggacattattggcagtgttgtcggctacatcccc
tttgtcggctatgtgacaattctcttgtcggagtacccttggctgaagacggtgatgctg
ggtatcatgggtcttttggtcgttctacagcgagaatag
>Fp49
atgttgtcaagtcttggaaacccgcggcaagctgctgcgcagctcatgaacttcgcgctt
atcctgtccactgcctttatgatgtggaaaggtctctccgtcattagcgattctccgtca
ccgatcgtcgtcgtcctctctggctcaatggagcctgcctttcaacgaggcgacctcctc
ttcctctggaaccgaaacctgatgaccgagaccgatgtgggcgaagtggtggtttataac
gtcaaggacaaagacatccccattgtgcaccgagttgtgcgcaagtttggaaagggtgac
aaggcacagcttctcaccaagggcgataacaacctctcagacgataccgagctctacgct
aagaaccaggactatttggtacgcaaggacattattggcagtgttgtcggctatatcccc
tttgtcggctatgtgacaattctcttgtcggagtacccttggctgaagacggtgatgctg
ggtatcatgggtcttttggtcgttctacagcgagaatag
>Fp50
atgttgtcaagtcttggaaacccgcggcaagctgctgcgcagctcatgaacttcgcgctt
atcctgtccactgcctttatgatgtggaaaggtctctccgtcattagcgattctccgtca
ccgatcgtcgtcgtcctctctggctcaatggagcctgcctttcaacgaggcgacctcctc
ttcctctggaaccgaaacctgatgaccgagaccgatgtgggcgaagtggtggtttataac
gtcaaggacaaagacatccccattgtgcaccgagttgtgcgcaagtttggaaagggtgac
aaggcacagcttctcaccaagggcgataacaacctctcagacgataccgagctctacgct
aagaaccaggactatttggtacgcaaggacattattggcagtgttgtcggctatatcccc
tttgtcggctatgtgacaattctcttgtcggagtacccttggctgaagacggtgatgctg
ggtatcatgggtcttttggtcgttctacagcgagaatag
>Fp51
atgttgtcaagtcttggaaacccgcggcaagctgctgcgcagctcatgaacttcgcgctt
atcctgtccactgcctttatgatgtggaaaggtctctccgtcattagcgattctccgtca
ccgatcgtcgtcgtcctctctggctcaatggagcctgcctttcaacgaggcgacctcctc
ttcctctggaaccgaaacctgatgaccgagaccgatgtgggcgaagtggtggtttataac
gtcaaggacaaagacatccccattgtgcaccgagttgtgcgcaagtttggaaagggtgac
aaggcacagcttctcaccaagggcgataacaacctctcagacgataccgagctctacgct
aagaaccaggactatttggtacgcaaggacattattggcagtgttgtcggctatatcccc
tttgtcggctatgtgacaattctcttgtcggagtacccttggctgaagacggtgatgctg
ggtatcatgggtcttttggtcgttctacagcgagaatag
>Fp59
atgttgtcaagtcttggaaacccgcggcaagctgctgcgcagctcatgaacttcgcgctt
atcctgtccactgcctttatgatgtggaaaggtctctccgtcattagcgattctccgtca
ccgatcgtcgtcgtcctctctggctcaatggagcctgcctttcaacgaggcgacctcctc
ttcctctggaaccgaaacctgatgaccgagaccgatgtgggcgaagtggtggtttataac
gtcaaggacaaagacatccccattgtgcaccgagttgtgcgcaagtttggaaagggtgac
aaggcacagcttctcaccaagggcgataacaacctctcagacgataccgagctctacgct
aagaaccaggactatttggtacgcaaggacattattggcagtgttgtcggctatatcccc
tttgtcggctatgtgacaattctcttgtcggagtacccttggctgaagacggtgatgctg
ggtatcatgggtcttttggtcgttctacagcgagaatag
>Fp63
atgttgtcaagtcttggaaacccgcggcaagctgctgcgcagctcatgaacttcgcgctt
atcctgtccactgcctttatgatgtggaaaggtctctccgtcattagcgattctccgtca
ccgatcgtcgtcgtcctctctggctcaatggagcctgcctttcaacgaggcgacctcctc
ttcctctggaaccgaaacctgatgaccgagaccgatgtgggcgaagtggtggtttataac
gtcaaggacaaagacattcccattgtgcaccgagttgtgcgcaagtttggaaagggtgac
aaggcacagcttctcaccaagggcgataacaacctctcagacgataccgagctctacgct
aagaaccaggactatttggtacgcaaggacattattggcagtgttgtcggctatatcccc
tttgtcggctatgtgacaattctcttgtcggagtacccttggctgaagacggtgatgctg
ggtatcatgggtcttttggtcgttctacagcgagaatag
>Fp65
atgttgtcaagtcttggaaacccgcggcaagctgctgcgcagctcatgaacttcgcgctt
atcctgtccactgcctttatgatgtggaaaggtctctccgtcattagcgattctccgtca
ccgatcgtcgtcgtcctctctggctcaatggagcctgcctttcaacgaggcgacctcctc
ttcctctggaaccgaaacctgatgaccgagaccgatgtgggcgaagtggtggtttataac
gtcaaggacaaagacattcccattgtgcaccgagttgtgcgcaagtttggaaagggtgac
aaggcacagcttctcaccaagggcgataacaacctctcagacgataccgagctctacgct
aagaaccaggactatttggtacgcaaggacattattggcagtgttgtcggctatatcccc
tttgtcggctatgtgacaattctcttgtcggagtacccttggctgaagacggtgatgctg
ggtatcatgggtcttttggtcgttctacagcgagaatag
>Fp66
atgttgtcaagtcttggaaacccgcggcaagctgctgcgcagctcatgaacttcgcgctt
atcctgtccactgcctttatgatgtggaaaggtctctccgtcattagcgattctccgtca
ccgatcgtcgtcgtcctctctggctcaatggagcctgcctttcaacgaggcgacctcctc
ttcctctggaaccgaaacctgatgaccgagaccgatgtgggcgaagtggtggtttataac
gtcaaggacaaagacattcccattgtgcaccgagttgtgcgcaagtttggaaagggtgac
aaggcacagcttctcaccaagggcgataacaacctctcagacgataccgagctctacgct
aagaaccaggactatttggtacgcaaggacattattggcagtgttgtcggctatatcccc
tttgtcggctatgtgacaattctcttgtcggagtacccttggctgaagacggtgatgctg
ggtatcatgggtcttttggtcgttctacagcgagaatag
>Fp72
atgttgtcaagtcttggaaacccgcggcaagctgctgcgcagctcatgaacttcgcgctt
atcctgtccactgcctttatgatgtggaaaggtctctccgtcattagcgattctccgtca
ccgatcgtcgtcgtcctctctggctcaatggagcctgcctttcaacgaggcgacctcctc
ttcctctggaaccgaaacctgatgaccgagaccgatgtgggcgaagtggtggtttataac
gtcaaggacaaagacattcccattgtgcaccgagttgtgcgcaagtttggaaagggtgac
aaggcacagcttctcaccaagggcgataacaacctctcagacgataccgagctctacgct
aagaaccaggactatttggtacgcaaggacattattggcagtgttgtcggctatatcccc
tttgtcggctatgtgacaattctcttgtcggagtacccttggctgaagacggtgatgctg
ggtatcatgggtcttttggtcgttctacagcgagaatag
>Fp73
atgttgtcaagtcttggaaacccgcggcaagctgctgcgcagctcatgaacttcgcgctt
atcctgtccactgcctttatgatgtggaaaggtctctccgtcattagcgattctccgtca
ccgatcgtcgtcgtcctctctggctcaatggagcctgcctttcaacgaggcgacctcctc
ttcctctggaaccgaaacctgatgaccgagaccgatgtgggcgaagtggtggtttataac
gtcaaggacaaagacatccccattgtgcaccgagttgtgcgcaagtttggaaagggtgac
aaggcacagcttctcaccaagggcgataacaacctctcagacgataccgagctctacgct
aagaaccaggactatttggtacgcaaggacattattggcagtgttgtcggctatatcccc
tttgtcggctatgtgacaattctcttgtcggagtacccttggctgaagacggtgatgctg
ggtatcatgggtcttttggtcgttctacagcgagaatag
>Fp76
atgttgtcaagtcttggaaacccgcggcaagctgctgcgcagctcatgaacttcgcgctt
atcctgtccactgcctttatgatgtggaaaggtctctccgtcattagcgattctccgtca
ccgatcgtcgtcgtcctctctggctcaatggagcctgcctttcaacgaggcgacctcctc
ttcctctggaaccgaaacctgatgaccgagaccgatgtgggcgaagtggtggtttataac
gtcaaggacaaagacatccccattgtgcaccgagttgtgcgcaagtttggaaagggtgac
aaggcacagcttctcaccaagggcgataacaacctctcagacgataccgagctctacgct
aagaaccaggactatttggtacgcaaggacattattggcagtgttgtcggctatatcccc
tttgtcggctatgtgacaattctcttgtcggagtacccttggctgaagacggtgatgctg
ggtatcatgggtcttttggtcgttctacagcgagaatag
>Fp78
atgttgtcaagtcttggaaacccgcggcaagctgctgcgcagctcatgaacttcgcgctt
atcctgtccactgcctttatgatgtggaaaggtctctccgtcattagcgattctccgtca
ccgatcgtcgtcgtcctctctggctcaatggagcctgcctttcaacgaggcgacctcctc
ttcctctggaaccgaaacctgatgaccgagaccgatgtgggcgaagtggtggtttataac
gtcaaggacaaagacatccccattgtgcaccgagttgtgcgcaagtttggaaagggtgac
aaggcacagcttctcaccaagggcgataacaacctctcagacgataccgagctctacgct
aagaaccaggactatttggtacgcaaggacattattggcagtgttgtcggctatatcccc
tttgtcggctatgtgacaattctcttgtcggagtacccttggctgaagacggtgatgctg
ggtatcatgggtcttttggtcgttctacagcgagaatag
>Fp81
atgttgtcaagtcttggaaacccgcggcaagctgctgcgcagctcatgaacttcgcgctt
atcctgtccactgcctttatgatgtggaaaggtctctccgtcattagcgattctccgtca
ccgatcgtcgtcgtcctctctggctcaatggagcctgcctttcaacgaggcgacctcctc
ttcctctggaaccgaaacctgatgaccgagaccgatgtgggcgaagtggtggtttataac
gtcaaggacaaagacatccccattgtgcaccgagttgtgcgcaagtttggaaagggtgac
aaggcacagcttctcaccaagggcgataacaacctctcagacgataccgagctctacgct
aagaaccaggactatttggtacgcaaggacattattggcagtgttgtcggctacatcccc
tttgtcggctatgtgacaattctcttgtcggagtacccttggctgaagacggtgatgctg
ggtatcatgggtcttttggtcgttctacagcgagaatag
>Fp84
atgttgtcaagtcttggaaacccgcggcaagctgctgcgcagctcatgaacttcgcgctt
atcctgtccactgcctttatgatgtggaaaggtctctccgtcattagcgattctccgtca
ccgatcgtcgtcgtcctctctggctcaatggagcctgcctttcagcgaggcgacctcctc
ttcctctggaaccgaaacctgatggccgagaccgatgtgggcgaagtggtggtttataac
gtcaaggacaaagacatccccattgtgcaccgagttgtgcgcaagtttggaaagggtgac
aaggcacagcttctcaccaagggcgataacaacctctcagacgataccgagctctacgct
aagaaccaggactatttggtacgcaaggacattattggcagtgttgtcggctatatcccc
tttgtcggctatgtgacaattctcttgtcggagtacccttggctgaagacggtgatgctg
ggtatcatgggtcttttggtcgttctacagcgagaatag
>Fp86
atgttgtcaagtcttggaaacccgcggcaagctgctgcgcagctcatgaacttcgcgctt
atcctgtccactgcctttatgatgtggaaaggtctctccgtcattagcgattctccgtca
ccgatcgtcgtcgtcctctctggctcaatggagcctgcctttcaacgaggcgacctcctc
ttcctctggaaccgaaacctgatgaccgagaccgatgtgggcgaagtggtggtttataac
gtcaaggacaaagacatccccattgtgcaccgagttgtgcgcaagtttggaaagggtgac
aaggcacagcttctcaccaagggcgataacaacctctcagacgataccgagctctacgct
aagaaccaggactatttggtacgcaaggacattattggcagtgttgtcggctatatcccc
tttgtcggctatgtgacaattctcttgtcggagtacccttggctgaagacggtgatgctg
ggtatcatgggtcttttggtcgttctacagcgagaatag
>Fvenenatum.busco
atgttgtcaagtctcggaaacccacggcaggctgctgcgcagcttatgaacttcgcgctc
atcctgtccacggcctttatgatgtggaagggtctctctgtcattagcgattcgccgtca
ccgatcgtcgttgtcctctctggctcaatggagcctgccttccagcgaggtgatcttctc
ttcctctggaaccgaaacctgatggccgagaccgatgtgggcgaagtggtggtttataac
gtcaaggacaaggacatccccattgtgcaccgagttgtgcgcaagtttggcaagggtgac
aaggcacagcttctcaccaagggcgataacaatctctcagacgacaccgagctctacgct
aagaaccaggactatttggtacgcaaggacattattggcagtgttgtcggttacatcccc
tttgtcggctatgtgacgattcttttgtctgagtacccttggttgaagacggtgatgctg
ggtatcatgggtcttttggtcgttctacagcgagaatag
