# Supplementary material for: Apicidin biosynthesis is linked to accessory chromosomes in Fusarium poae isolates
Source: BMC Genomics. 2021 Aug 4;22:591. doi: 10.1186/s12864-021-07617-y (PMC8340494; doi:10.1186/s12864-021-07617-y)
Supplement: Supplementary file 17 — Additional file 17. Compressed folder containing alignments for each of the 4141 orthologs used in BUSCO analysis. [file 12864_2021_7617_MOESM17_ESM.zip › Fven2_nt_MAFFT/43418at5125_nt.mafft.fasta]

>Fp105
atggaaaaatacagtcaatttcgcgatcgagccacgggtattgcgcccttccttcccgtc
tcgacacccatttcagcggtcgcgatattcacccacgccacgctcttcctcttccgcctc
ccattcttcatcgcctatttcgtcggctactttctcttctttcacttcctcccactgccc
gttatctttagaaaagttgccctttggggattgatggccataccgggaatctggtggatt
gacctgcagctagacggcgtcaaacgtggcactttggcggaccagccccgcgagcgcttc
cctcaccccggttcagttattgctgtcaacttctcgagtccgatagatgcgatctacctc
gccgccatcttcgatcccatctttacaatctcgtatcctgatacccgtcgtgtccagcgt
gttagcttgctgggcgctgttctggcagctctctcgcccgtacgaactgctcctcctgcg
aacgccaaactagtcgaaatcaaggacattttggctagtaacccagggcaaattgtggcc
gttttccctgagtgcggaacgaccaacggaaaagccattctgccttttagcccgagtatc
cttcaaacaccagccgatgttcacattttccccgtgagtattcgatacacaccctccgac
gtcacgactcccgtgcctggcaagtggttccggttcctgtgggatctcctttctcgacca
acaacatgtatccgtgtgcgtatcgctgagggtcagatcaacacatctgccgcaaaggtc
aacggtgtctcacattctgcccccactgagctgcgccaacgtaacgatgtgagcgccggc
gtttctgcggatgaacagcgtgttcttgaccgcgtgggtgaagctttggccaggcttagt
cgggtcaagcgagtcggcctcacaatgaaggacaaggcgtcctttgttgacgcactgaac
agcaagaaatga
>Fp108
atggaaaaatacagtcaatttcgcgatcgagccacgggtattgcgcccttccttcccgtc
tcgacacccatttcagcggtcgcgatattcacccacgccacgctcttcctcttccgcctc
ccattcttcatcgcctatttcgtcggctactttctcttctttcacttcctcccactgccc
gttatctttagaaaagttgccctttggggattgatggccataccgggaatctggtggatt
gacctgcagctagacggcgtcaaacgtggcactttggcggaccagccccgcgagcgcttc
cctcaccccggttcagttattgctgtcaacttctcgagtccgatagatgcgatctacctc
gccgccatcttcgatcccatctttacaatctcgtatcctgatacccgtcgtgtccagcgt
gttagcttgctgggcgctgttctggcagctctctcgcccgtacgaactgctcctcctgcg
aacgccaaactagtcgaaatcaaggacattttggctagtaacccagggcaaattgtggcc
gttttccctgagtgcggaacgaccaacggaaaagccattctgccttttagcccgagtatc
cttcaaacaccagccgatgttcacattttccccgtgagtattcgatacacaccctccgac
gtcacgactcccgtgcctggcaagtggttccggttcctgtgggatctcctttctcgacca
acaacatgtatccgtgtgcgtatcgctgagggtcagatcaacacatctgccgcaaaggtc
aacggtgtctcacattctgcccccactgagctgcgccaacgtaacgatgtgagcgccggc
gtttctgcggatgaacagcgtgttcttgaccgcgtgggtgaagctttggccaggcttagt
cgggtcaagcgagtcggcctcacaatgaaggacaaggcgtcctttgttgacgcactgaac
agcaagaaatga
>Fp118
atggaaaaatacagtcaatttcgcgatcgagccacgggtattgcgcccttccttcccgtc
tcgacacccatttcagcggtcgcgatattcacccacgccacgctcttcctcttccgcctc
ccattcttcatcgcctatttcgtcggctactttctcttctttcacttcctcccactgccc
gttatctttagaaaagttgccctttggggattgatggccataccgggaatctggtggatt
gacctgcagctagacggcgtcaaacgtggcactttggcggaccagccccgcgagcgcttc
cctcaccccggttcagttattgctgtcaacttctcgagtccgatagatgcgatctacctc
gccgccatcttcgatcccatctttacaatctcgtatcctgatacccgtcgtgtccagcgt
gttagcttgctgggcgctgttctggcagctctctcgcccgtacgaactgctcctcctgcg
aacgccaaactagtcgaaatcaaggacattttggctagtaacccagggcaaattgtggcc
gttttccctgagtgcggaacgaccaacggaaaagccattctgccttttagcccgagtatc
cttcaaacaccagccgatgttcacattttccccgtgagtattcgatacacaccctccgac
gtcacgactcccgtgcctggcaagtggttccggttcctgtgggatctcctttctcgacca
acaacatgtatccgtgtgcgtatcgctgagggtcagatcaacacatctgccgcaaaggtc
aacggtgtctcacattctgcccccactgagctgcgccaacgtaacgatgtgagcgccggc
gtttctgcggatgaacagcgtgttcttgaccgcgtgggtgaagctttggccaggcttagt
cgggtcaagcgagtcggcctcacaatgaaggacaaggcgtcctttgttgacgcactgaac
agcaagaaatga
>Fp122
atggaaaaatacagtcaatttcgcgatcgagccacgggtattgcgcccttccttcccgtc
tcgacacccatttcagcggtcgcgatattcacccacgccacgctcttcctcttccgcctc
ccattcttcatcgcctatttcgtcggctactttctcttctttcacttcctcccactgccc
gttatctttagaaaagttgccctttggggattgatggccataccgggaatctggtggatt
gacctgcagctagacggcgtcaaacgtggcactttggcggaccagccccgcgagcgcttc
cctcaccccggttcagttattgctgtcaacttctcgagtccgatagatgcgatctacctc
gccgccatcttcgatcccatctttacaatctcgtatcctgatacccgtcgtgtccagcgt
gttagcttgctgggcgctgttctggcagctctctcgcccgtacgaactgctcctcctgcg
aacgccaaactagtcgaaatcaaggacattttggctagtaacccagggcaaattgtggcc
gttttccctgagtgcggaacgaccaacggaaaagccattctgccttttagcccgagtatc
cttcaaacaccagccgatgttcacattttccccgtgagtattcgatacacaccctccgac
gtcacgactcccgtgcctggcaagtggttccggttcctgtgggatctcctttctcgacca
acaacatgtatccgtgtgcgtatcgctgagggtcagatcaacacatctgccgcaaaggtc
aacggtgtctcacattctgcccccactgagctgcgccaacgtaacgatgtgagcgccggc
gtttctgcggatgaacagcgtgttcttgaccgcgtgggtgaagctttggccaggcttagt
cgggtcaagcgagtcggcctcacaatgaaggacaaggcgtcctttgttgacgcactgaac
agcaagaaatga
>Fp125
atggaaaaatacagccaatttcgcgatcgagccacgggtattgcgcccttccttcccgtc
tcgacacccatttcagcggtcgcgatattcacccacgccacgctcttcctcttccgcctc
ccattcttcatcgcctatttcgtcggctactttctcttctttcacttcctcccactgccc
gttatctttagaaaagttgccctttggggattgatggccataccgggaatctggtggatt
gacctgcagctagacggcgtcaaacgtggcactttggcggaccagccccgcgagcgcttc
cctcaccccggttcagttattgctgtcaacttctcgagtccgatagatgcgatctacctc
gccgccatcttcgatcccatctttacaatctcgtatcctgatacccgtcgtgtccagcgt
gttagcttgctgggcgctgttctggcagctctctcgcccgtacgaactgctcctcctgcg
aacgccaaactagtcgaaatcaaggacattttggctagtaacccagggcaaattgtggcc
gttttccctgagtgcggaacgaccaacggaaaagccattctgccttttagcccgagtatc
cttcaaacaccagccgatgttcacattttccccgtgagtattcgatacacaccctccgac
gtcacgactcccgtgcctggcaagtggttccggttcctgtgggatctcctttctcgacca
acaacatgtatccgtgtgcgtatcgctgagggtcagatcaacacatctgccgcaaaggtc
aacggtgtctcacattctgcccccactgagctgcgccaacgtaacgatgtgagcgccggc
gtttctgcggatgaacagcgtgttcttgaccgcgtgggtgaagctttggccaggcttagt
cgggtcaagcgagtcggcctcacaatgaaggacaaggcgtcctttgttgacgcactgaac
agcaagaaatga
>Fp13r
atggaaaaatacagtcaatttcgcgatcgagccacgggtattgcgcccttccttcccgtc
tcgacacccatttcagcggtcgcgatattcacccacgccacgctcttcctcttccgcctc
ccattcttcatcgcctatttcgtcggctactttctcttctttcacttcctcccactgccc
gttatctttagaaaagttgccctttggggattgatggccataccgggaatctggtggatt
gacctgcagctagacggcgtcaaacgtggcactttggcggaccagccccgcgagcgcttc
cctcaccccggttcagttattgctgtcaacttctcgagtccgatagatgcgatctacctc
gccgccatcttcgatcccatctttacaatctcgtatcctgatacccgtcgtgtccagcgt
gttagcttgctgggcgctgttctggcagctctctcgcccgtacgaactgctcctcctgcg
aacgccaaactagtcgaaatcaaggacattttggctagtaacccagggcaaattgtggcc
gttttccctgagtgcggaacgaccaacggaaaagccattctgccttttagcccgagtatc
cttcaaacaccagccgatgttcacattttccccgtgagtattcgatacacaccctccgac
gtcacgactcccgtgcctggcaagtggttccggttcctgtgggatctcctttctcgacca
acaacatgtatccgtgtgcgtatcgctgagggtcagatcaacacatctgccgcaaaggtc
aacggtgtctcacattctgcccccactgagctgcgccaacgtaacgatgtgagcgccggc
gtttctgcggatgaacagcgtgttcttgaccgcgtgggtgaagctttggccaggcttagt
cgggtcaagcgagtcggcctcacaatgaaggacaaggcgtcctttgttgacgcactgaac
agcaagaaatga
>Fp144
atggaaaaatacagtcaatttcgcgatcgagccacgggtattgcgcccttccttcccgtc
tcgacacccatttcagcggtcgcgatattcacccacgccacgctcttcctcttccgcctc
ccattcttcatcgcctatttcgtcggctactttctcttctttcacttcctcccactgccc
gttatctttagaaaagttgccctttggggattgatggccataccgggaatctggtggatt
gacctgcagctagacggcgtcaaacgtggcactttggcggaccagccccgcgagcgcttc
cctcaccccggttcagttattgctgtcaacttctcgagtccgatagatgcgatctacctc
gccgccatcttcgatcccatctttacaatctcgtatcctgatacccgtcgtgtccagcgt
gttagcttgctgggcgctgttctggcagctctctcgcccgtacgaactgctcctcctgcg
aacgccaaactagtcgaaatcaaggacattttggctagtaacccagggcaaattgtggcc
gttttccctgagtgcggaacgaccaacggaaaagccattctgccttttagcccgagtatc
cttcaaacaccagccgatgttcacattttccccgtgagtattcgatacacaccctccgac
gtcacgactcccgtgcctggcaagtggttccggttcctgtgggatctcctttctcgacca
acaacatgtatccgtgtgcgtatcgctgagggtcagatcaacacatctgccgcaaaggtc
aacggtgtctcacattctgcccccactgagctgcgccaacgtaacgatgtgagcgccggc
gtttctgcggatgaacagcgtgttcttgaccgcgtgggtgaagctttggccaggcttagt
cgggtcaagcgagtcggcctcacaatgaaggacaaggcgtcctttgttgacgcactgaac
agcaagaaatga
>Fp146
atggaaaaatacagtcaatttcgcgatcgagccacgggtattgcgcccttccttcccgtc
tcgacacccatttcagcggtcgcgatattcacccacgccacgctcttcctcttccgcctc
ccattcttcatcgcctatttcgtcggctactttctcttctttcacttcctcccactgccc
gttatctttagaaaagttgccctttggggattgatggccataccgggaatctggtggatt
gacctgcagctagacggcgtcaaacgtggcactttggcggaccagccccgcgagcgcttc
cctcaccccggttcagttattgctgtcaacttctcgagtccgatagatgcgatctacctc
gccgccatcttcgatcccatctttacaatctcgtatcctgatacccgtcgtgtccagcgt
gttagcttgctgggcgctgttctggcagctctctcgcccgtacgaactgctcctcctgcg
aacgccaaactagtcgaaatcaaggacattttggctagtaacccagggcaaattgtggcc
gttttccctgagtgcggaacgaccaacggaaaagccattctgccttttagcccgagtatc
cttcaaacaccagccgatgttcacattttccccgtgagtattcgatacacaccctccgac
gtcacgactcccgtgcctggcaagtggttccggttcctgtgggatctcctttctcgacca
acaacatgtatccgtgtgcgtatcgctgagggtcagatcaacacatctgccgcaaaggtc
aacggtgtctcacattctgcccccactgagctgcgccaacgtaacgatgtgagcgccggc
gtttctgcggatgaacagcgtgttcttgaccgcgtgggtgaagctttggccaggcttagt
cgggtcaagcgagtcggcctcacaatgaaggacaaggcgtcctttgttgacgcactgaac
agcaagaaatga
>Fp155
atggaaaaatacagtcaatttcgcgatcgagccacgggtattgcgcccttccttcccgtc
tcgacacccatttcagcggtcgcgatattcacccacgccacgctcttcctcttccgcctc
ccattcttcatcgcctatttcgtcggctactttctcttctttcacttcctcccactgccc
gttatctttagaaaagttgccctttggggattgatggccataccgggaatctggtggatt
gacctgcagctagacggcgtcaaacgtggcactttggcggaccagccccgcgagcgcttc
cctcaccccggttcagttattgctgtcaacttctcgagtccgatagatgcgatctacctc
gccgccatcttcgatcccatctttacaatctcgtatcctgatacccgtcgtgtccagcgt
gttagcttgctgggcgctgttctggcagctctctcgcccgtacgaactgctcctcctgcg
aacgccaaactagtcgaaatcaaggacattttggctagtaacccagggcaaattgtggcc
gttttccctgagtgcggaacgaccaacggaaaagccattctgccttttagcccgagtatc
cttcaaacaccagccgatgttcacattttccccgtgagtattcgatacacaccctccgac
gtcacgactcccgtgcctggcaagtggttccggttcctgtgggatctcctttctcgacca
acaacatgtatccgtgtgcgtatcgctgagggtcagatcaacacatctgccgcaaaggtc
aacggtgtctcacattctgcccccactgagctgcgccaacgtaacgatgtgagcgccggc
gtttctgcggatgaacagcgtgttcttgaccgcgtgggtgaagctttggccaggcttagt
cgggtcaagcgagtcggcctcacaatgaaggacaaggcgtcctttgttgacgcactgaac
agcaagaaatga
>Fp157
atggaaaaatacagtcaatttcgcgatcgagccacgggtattgcgcccttccttcccgtc
tcgacacccatttcagcggtcgcgatattcacccacgccacgctcttcctcttccgcctc
ccattcttcatcgcctatttcgtcggctactttctcttctttcacttcctcccactgccc
gttatctttagaaaagttgccctttggggattgatggccataccgggaatctggtggatt
gacctgcagctagacggcgtcaaacgtggcactttggcggaccagccccgcgagcgcttc
cctcaccccggttcagttattgctgtcaacttctcgagtccgatagatgcgatctacctc
gccgccatcttcgatcccatctttacaatctcgtatcctgatacccgtcgtgtccagcgt
gttagcttgctgggcgctgttctggcagctctctcgcccgtacgaactgctcctcctgcg
aacgccaaactagtcgaaatcaaggacattttggctagtaacccagggcaaattgtggcc
gttttccctgagtgcggaacgaccaacggaaaagccattctgccttttagcccgagtatc
cttcaaacaccagccgatgttcacattttccccgtgagtattcgatacacaccctccgac
gtcacgactcccgtgcctggcaagtggttccggttcctgtgggatctcctttctcgacca
acaacatgtatccgtgtgcgtatcgctgagggtcagatcaacacatctgccgcaaaggtc
aacggtgtctcacattctgcccccactgagctgcgccaacgtaacgatgtgagcgccggc
gtttctgcggatgaacagcgtgttcttgaccgcgtgggtgaagctttggccaggcttagt
cgggtcaagcgagtcggcctcacaatgaaggacaaggcgtcctttgttgacgcactgaac
agcaagaaatga
>Fp16r
atggaaaaatacagccaatttcgcgatcgagccacgggtattgcgcccttccttcccgtc
tcgacacccatttcagcggtcgcgatattcacccacgccacgctcttcctcttccgcctc
ccattcttcatcgcctatttcgtcggctactttctcttctttcacttcctcccactgccc
gttatctttagaaaagttgccctttggggattgatggccataccgggaatctggtggatt
gacctgcagctagacggcgtcaaacgtggcactttggcggaccagccccgcgagcgcttc
cctcaccccggttcagttattgctgtcaacttctcgagtccgatagatgcgatctacctc
gccgccatcttcgatcccatctttacaatctcgtatcctgatacccgtcgtgtccagcgt
gttagcttgctgggcgctgttctggcagctctctcgcccgtacgaactgctcctcctgcg
aacgccaaactagtcgaaatcaaggacattttggctagtaacccagggcaaattgtggcc
gttttccctgagtgcggaacgaccaacggaaaagccattctgccttttagcccgagtatc
cttcaaacaccagccgatgttcacattttccccgtgagtattcgatacacaccctccgac
gtcacgactcccgtgcctggcaagtggttccggttcctgtgggatctcctttctcgacca
acaacatgtatccgtgtgcgtatcgctgagggtcagatcaacacatctgccgcaaaggtc
aacggtgtctcacattctgcccccactgagctgcgccaacgtaacgatgtgagcgccggc
gtttctgcggatgaacagcgtgttcttgaccgcgtgggtgaagctttggccaggcttagt
cgggtcaagcgagtcggcctcacaatgaaggacaaggcgtcctttgttgacgcactgaac
agcaagaaatga
>Fp1r
atggaaaaatacagtcaatttcgcgatcgagccacgggtattgcgcccttccttcccgtc
tcgacacccatttcagcggtcgcgatattcacccacgccacgctcttcctcttccgcctc
ccattcttcatcgcctatttcgtcggctactttctcttctttcacttcctcccactgccc
gttatctttagaaaagttgccctttggggattgatggccataccgggaatctggtggatt
gacctgcagctagacggcgtcaaacgtggcactttggcggaccagccccgcgagcgcttc
cctcaccccggttcagttattgctgtcaacttctcgagtccgatagatgcgatctacctc
gccgccatcttcgatcccatctttacaatctcgtatcctgatacccgtcgtgtccagcgt
gttagcttgctgggcgctgttctggcagctctctcgcccgtacgaactgctcctcctgcg
aacgccaaactagtcgaaatcaaggacattttggctagtaacccagggcaaattgtggcc
gttttccctgagtgcggaacgaccaacggaaaagccattctgccttttagcccgagtatc
cttcaaacaccagccgatgttcacattttccccgtgagtattcgatacacaccctccgac
gtcacgactcccgtgcctggcaagtggttccggttcctgtgggatctcctttctcgacca
acaacatgtatccgtgtgcgtatcgctgagggtcagatcaacacatctgccgcaaaggtc
aacggtgtctcacattctgcccccactgagctgcgccaacgtaacgatgtgagcgccggc
gtttctgcggatgaacagcgtgttcttgaccgcgtgggtgaagctttggccaggcttagt
cgggtcaagcgagtcggcctcacaatgaaggacaaggcgtcctttgttgacgcactgaac
agcaagaaatga
>Fp21r
atggaaaaatacagtcaatttcgcgatcgagccacgggtattgcgcccttccttcccgtc
tcgacacccatttcagcggtcgcgatattcacccacgccacgctcttcctcttccgcctc
ccattcttcatcgcctatttcgtcggctactttctcttctttcacttcctcccactgccc
gttatctttagaaaagttgccctttggggattgatggccataccgggaatctggtggatt
gacctgcagctagacggcgtcaaacgtggcactttggcggaccagccccgcgagcgcttc
cctcaccccggttcagttattgctgtcaacttctcgagtccgatagatgcgatctacctc
gccgccatcttcgatcccatctttacaatctcgtatcctgatacccgtcgtgtccagcgt
gttagcttgctgggcgctgttctggcagctctctcgcccgtacgaactgctcctcctgcg
aacgccaaactagtcgaaatcaaggacattttggctagtaacccagggcaaattgtggcc
gttttccctgagtgcggaacgaccaacggaaaagccattctgccttttagcccgagtatc
cttcaaacaccagccgatgttcacattttccccgtgagtattcgatacacaccctccgac
gtcacgactcccgtgcctggcaagtggttccggttcctgtgggatctcctttctcgacca
acaacatgtatccgtgtgcgtatcgctgagggtcagatcaacacatctgccgcaaaggtc
aacggtgtctcacattctgcccccactgagctgcgccaacgtaacgatgtgagcgccggc
gtttctgcggatgaacagcgtgttcttgaccgcgtgggtgaagctttggccaggcttagt
cgggtcaagcgagtcggcctcacaatgaaggacaaggcgtcctttgttgacgcactgaac
agcaagaaatga
>Fp24r
atggaaaaatacagtcaatttcgcgatcgagccacgggtattgcgcccttccttcccgtc
tcgacacccatttcagcggtcgcgatattcacccacgccacgctcttcctcttccgcctc
ccattcttcatcgcctatttcgtcggctactttctcttctttcacttcctcccactgccc
gttatctttagaaaagttgccctttggggattgatggccataccgggaatctggtggatt
gacctgcagctagacggcgtcaaacgtggcactttggcggaccagccccgcgagcgcttc
cctcaccccggttcagttattgctgtcaacttctcgagtccgatagatgcgatctacctc
gccgccatcttcgatcccatctttacaatctcgtatcctgatacccgtcgtgtccagcgt
gttagcttgctgggcgctgttctggcagctctctcgcccgtacgaactgctcctcctgcg
aacgccaaactagtcgaaatcaaggacattttggctagtaacccagggcaaattgtggcc
gttttccctgagtgcggaacgaccaacggaaaagccattctgccttttagcccgagtatc
cttcaaacaccagccgatgttcacattttccccgtgagtattcgatacacaccctccgac
gtcacgactcccgtgcctggcaagtggttccggttcctgtgggatctcctttctcgacca
acaacatgtatccgtgtgcgtatcgctgagggtcagatcaacacatctgccgcaaaggtc
aacggtgtctcacattctgcccccactgagctgcgccaacgtaacgatgtgagcgccggc
gtttctgcggatgaacagcgtgttcttgaccgcgtgggtgaagctttggccaggcttagt
cgggtcaagcgagtcggcctcacaatgaaggacaaggcgtcctttgttgacgcactgaac
agcaagaaatga
>Fp2516
atggaaaaatacagtcaatttcgcgatcgagccacgggtattgcgcccttccttcccgtc
tcgacacccatttcagcggtcgcgatattcacccacgccacgctcttcctcttccgcctc
ccattcttcatcgcctatttcgtcggctactttctcttctttcacttcctcccactgccc
gttatctttagaaaagttgccctttggggattgatggccataccgggaatctggtggatt
gacctgcagctagacggcgtcaaacgtggcactttggcggaccagccccgcgagcgcttc
cctcaccccggttcagttattgctgtcaacttctcgagtccgatagatgcgatctacctc
gccgccatcttcgatcccatctttacaatctcgtatcctgatacccgtcgtgtccagcgt
gttagcttgctgggcgctgttctggcagctctctcgcccgtacgaactgctcctcctgcg
aacgccaaactagtcgaaatcaaggacattttggctagtaacccagggcaaattgtggcc
gttttccctgagtgcggaacgaccaacggaaaagccattctgccttttagcccgagtatc
cttcaaacaccagccgatgttcacattttccccgtgagtattcgatacacaccctccgac
gtcacgactcccgtgcctggcaagtggttccggttcctgtgggatctcctttctcgacca
acaacatgtatccgtgtgcgtatcgctgagggtcagatcaacacatctgccgcaaaggtc
aacggtgtctcacattctgcccccactgagctgcgccaacgtaacgatgtgagcgccggc
gtttctgcggatgaacagcgtgttcttgaccgcgtgggtgaagctttggccaggcttagt
cgggtcaagcgagtcggcctcacaatgaaggacaaggcgtcctttgttgacgcactgaac
agcaagaaatga
>Fp26r
atggaaaaatacagtcaatttcgcgatcgagccacgggtattgcgcccttccttcccgtc
tcgacacccatttcagcggtcgcgatattcacccacgccacgctcttcctcttccgcctc
ccattcttcatcgcctatttcgtcggctactttctcttctttcacttcctcccactgccc
gttatctttagaaaagttgccctttggggattgatggccataccgggaatctggtggatt
gacctgcagctagacggcgtcaaacgtggcactttggcggaccagccccgcgagcgcttc
cctcaccccggttcagttattgctgtcaacttctcgagtccgatagatgcgatctacctc
gccgccatcttcgatcccatctttacaatctcgtatcctgatacccgtcgtgtccagcgt
gttagcttgctgggcgctgttctggcagctctctcgcccgtacgaactgctcctcctgcg
aacgccaaactagtcgaaatcaaggacattttggctagtaacccagggcaaattgtggcc
gttttccctgagtgcggaacgaccaacggaaaagccattctgccttttagcccgagtatc
cttcaaacaccagccgatgttcacattttccccgtgagtattcgatacacaccctccgac
gtcacgactcccgtgcctggcaagtggttccggttcctgtgggatctcctttctcgacca
acaacatgtatccgtgtgcgtatcgctgagggtcagatcaacacatctgccgcaaaggtc
aacggtgtctcacattctgcccccactgagctgcgccaacgtaacgatgtgagcgccggc
gtttctgcggatgaacagcgtgttcttgaccgcgtgggtgaagctttggccaggcttagt
cgggtcaagcgagtcggcctcacaatgaaggacaaggcgtcctttgttgacgcactgaac
agcaagaaatga
>Fp33
atggaaaaatacagccaatttcgcgatcgagccacgggtattgcgcccttccttcccgtc
tcgacacccatttcagcggtcgcgatattcacccacgccacgctcttcctcttccgcctc
ccattcttcatcgcctatttcgtcggctactttctcttctttcacttcctcccactgccc
gttatctttagaaaagttgccctttggggattgatggccataccgggaatctggtggatt
gacctgcagctagacggcgtcaaacgtggcactttggcggaccagccccgcgagcgcttc
cctcaccccggttcagttattgctgtcaacttctcgagtccgatagatgcgatctacctc
gccgccatcttcgatcccatctttacaatctcgtatcctgatacccgtcgtgtccagcgt
gttagcttgctgggcgctgttctggcagctctctcgcccgtacgaactgctcctcctgcg
aacgccaaactagtcgaaatcaaggacattttggctagtaacccagggcaaattgtggcc
gttttccctgagtgcggaacgaccaacggaaaagccattctgccttttagcccgagtatc
cttcaaacaccagccgatgttcacattttccccgtgagtattcgatacacaccctccgac
gtcacgactcccgtgcctggcaagtggttccggttcctgtgggatctcctttctcgacca
acaacatgtatccgtgtgcgtatcgctgagggtcagatcaacacatctgccgcaaaggtc
aacggtgtctcacattctgcccccactgagctgcgccaacgtaacgatgtgagcgccggc
gtttctgcggatgaacagcgtgttcttgaccgcgtgggtgaagctttggccaggcttagt
cgggtcaagcgagtcggcctcacaatgaaggacaaggcgtcctttgttgacgcactgaac
agcaagaaatga
>Fp34
atggaaaaatacagtcaatttcgcgatcgagccacgggtattgcgcccttccttcccgtc
tcgacacccatttcagcggtcgcgatattcacccacgccacgctcttcctcttccgcctc
ccattcttcatcgcctatttcgtcggctactttctcttctttcacttcctcccactgccc
gttatctttagaaaagttgccctttggggattgatggccataccgggaatctggtggatt
gacctgcagctagacggcgtcaaacgtggcactttggcggaccagccccgcgagcgcttc
cctcaccccggttcagttattgctgtcaacttctcgagtccgatagatgcgatctacctc
gccgccatcttcgatcccatctttacaatctcgtatcctgatacccgtcgtgtccagcgt
gttagcttgctgggcgctgttctggcagctctctcgcccgtacgaactgctcctcctgcg
aacgccaaactagtcgaaatcaaggacattttggctagtaacccagggcaaattgtggcc
gttttccctgagtgcggaacgaccaacggaaaagccattctgccttttagcccgagtatc
cttcaaacaccagccgatgttcacattttccccgtgagtattcgatacacaccctccgac
gtcacgactcccgtgcctggcaagtggttccggttcctgtgggatctcctttctcgacca
acaacatgtatccgtgtgcgtatcgctgagggtcagatcaacacatctgccgcaaaggtc
aacggtgtctcacattctgcccccactgagctgcgccaacgtaacgatgtgagcgccggc
gtttctgcggatgaacagcgtgttcttgaccgcgtgggtgaagctttggccaggcttagt
cgggtcaagcgagtcggcctcacaatgaaggacaaggcgtcctttgttgacgcactgaac
agcaagaaatga
>Fp35
atggaaaaatacagtcaatttcgcgatcgagccacgggtattgcgcccttccttcccgtc
tcgacacccatttcagcggtcgcgatattcacccacgccacgctcttcctcttccgcctc
ccattcttcatcgcctatttcgtcggctactttctcttctttcacttcctcccactgccc
gttatctttagaaaagttgccctttggggattgatggccataccgggaatctggtggatt
gacctgcagctagacggcgtcaaacgtggcactttggcggaccagccccgcgagcgcttc
cctcaccccggttcagttattgctgtcaacttctcgagtccgatagatgcgatctacctc
gccgccatcttcgatcccatctttacaatctcgtatcctgatacccgtcgtgtccagcgt
gttagcttgctgggcgctgttctggcagctctctcgcccgtacgaactgctcctcctgcg
aacgccaaactagtcgaaatcaaggacattttggctagtaacccagggcaaattgtggcc
gttttccctgagtgcggaacgaccaacggaaaagccattctgccttttagcccgagtatc
cttcaaacaccagccgatgttcacattttccccgtgagtattcgatacacaccctccgac
gtcacgactcccgtgcctggcaagtggttccggttcctgtgggatctcctttctcgacca
acaacatgtatccgtgtgcgtatcgctgagggtcagatcaacacatctgccgcaaaggtc
aacggtgtctcacattctgcccccactgagctgcgccaacgtaacgatgtgagcgccggc
gtttctgcggatgaacagcgtgttcttgaccgcgtgggtgaagctttggccaggcttagt
cgggtcaagcgagtcggcctcacaatgaaggacaaggcgtcctttgttgacgcactgaac
agcaagaaatga
>Fp38
atggaaaaatacagtcaatttcgcgatcgagccacgggtattgcgcccttccttcccgtc
tcgacacccatttcagcggtcgcgatattcacccacgccacgctcttcctcttccgcctc
ccattcttcatcgcctatttcgtcggctactttctcttctttcacttcctcccactgccc
gttatctttagaaaagttgccctttggggattgatggccataccgggaatctggtggatt
gacctgcagctagacggcgtcaaacgtggcactttggcggaccagccccgcgagcgcttc
cctcaccccggttcagttattgctgtcaacttctcgagtccgatagatgcgatctacctc
gccgccatcttcgatcccatctttacaatctcgtatcctgatacccgtcgtgtccagcgt
gttagcttgctgggcgctgttctggcagctctctcgcccgtacgaactgctcctcctgcg
aacgccaaactagtcgaaatcaaggacattttggctagtaacccagggcaaattgtggcc
gttttccctgagtgcggaacgaccaacggaaaagccattctgccttttagcccgagtatc
cttcaaacaccagccgatgttcacattttccccgtgagtattcgatacacaccctccgac
gtcacgactcccgtgcctggcaagtggttccggttcctgtgggatctcctttctcgacca
acaacatgtatccgtgtgcgtatcgctgagggtcagatcaacacatctgccgcaaaggtc
aacggtgtctcacattctgcccccactgagctgcgccaacgtaacgatgtgagcgccggc
gtttctgcggatgaacagcgtgttcttgaccgcgtgggtgaagctttggccaggcttagt
cgggtcaagcgagtcggcctcacaatgaaggacaaggcgtcctttgttgacgcactgaac
agcaagaaatga
>Fp39
atggaaaaatacagtcaatttcgcgatcgagccacgggtattgcgcccttccttcccgtc
tcgacacccatttcagcggtcgcgatattcacccacgccacgctcttcctcttccgcctc
ccattcttcatcgcctatttcgtcggctactttctcttctttcacttcctcccattgccc
gtcatctttagaaaagttgccctttggggattgatggccataccgggaatctggtggatt
gacctgcagctagacggcgtcaaacgtggcactttggcggaccagccccgcgagcgcttc
cctcatcccggttcagttattgctgtcaacttctcgagtccgatagatgcgatctacctc
gccgccatcttcgatcccatctttacaatctcgtatcctgatacccgtcgtgtccagcgt
gttagcttgctgggtgctgttctggcagctctctcgcccgtccgaactgctcctcctgcg
aacgccaaactagtcgaaatcaaggacattttggctagtaacccagggcaaattgtggcc
gttttccctgagtgcggaacgaccaacggaaaagccattctgccttttagcccgagtatc
cttcaaacaccagccgatgttcacattttccccgtgagtattcgatacacaccctccgac
gtcacgactcccgtgcctggcaagtggttccggttcttgtgggatctcctttctcgacca
acaacatgtatccgtgtgcgtatcgctgagggtcagatcaacacatctgccgcaaaggtc
aatggtgtctcacattctgcccccactgagctgcgccaacgtaacgatgtgagcgccggc
gtttctgcggatgaacagcgtgttcttgaccgcgtgggtgaagctttggccaggcttagt
cgggtcaagcgagtcggcctcacaatgaaggacaaggcgtcctttgttgacgcactgaac
agcaagaaatga
>Fp42
atggaaaaatacagtcaatttcgcgatcgagccacgggtattgcgcccttccttcccgtc
tcgacacccatttcagcggtcgcgatattcacccacgccacgctcttcctcttccgcctc
ccattcttcatcgcctatttcgtcggctactttctcttctttcacttcctcccactgccc
gttatctttagaaaagttgccctttggggattgatggccataccgggaatctggtggatt
gacctgcagctagacggcgtcaaacgtggcactttggcggaccagccccgcgagcgcttc
cctcaccccggttcagttattgctgtcaacttctcgagtccgatagatgcgatctacctc
gccgccatcttcgatcccatctttacaatctcgtatcctgatacccgtcgtgtccagcgt
gttagcttgctgggcgctgttctggcagctctctcgcccgtacgaactgctcctcctgcg
aacgccaaactagtcgaaatcaaggacattttggctagtaacccagggcaaattgtggcc
gttttccctgagtgcggaacgaccaacggaaaagccattctgccttttagcccgagtatc
cttcaaacaccagccgatgttcacattttccccgtgagtattcgatacacaccctccgac
gtcacgactcccgtgcctggcaagtggttccggttcctgtgggatctcctttctcgacca
acaacatgtatccgtgtgcgtatcgctgagggtcagatcaacacatctgccgcaaaggtc
aacggtgtctcacattctgcccccactgagctgcgccaacgtaacgatgtgagcgccggc
gtttctgcggatgaacagcgtgttcttgaccgcgtgggtgaagctttggccaggcttagt
cgggtcaagcgagtcggcctcacaatgaaggacaaggcgtcctttgttgacgcactgaac
agcaagaaatga
>Fp44
atggaaaaatacagtcaatttcgcgatcgagccacgggtattgcgcccttccttcccgtc
tcgacacccatttcagcggtcgcgatattcacccacgccacgctcttcctcttccgcctc
ccattcttcatcgcctatttcgtcggctactttctcttctttcacttcctcccactgccc
gttatctttagaaaagttgccctttggggattgatggccataccgggaatctggtggatt
gacctgcagctagacggcgtcaaacgtggcactttggcggaccagccccgcgagcgcttc
cctcaccccggttcagttattgctgtcaacttctcgagtccgatagatgcgatctacctc
gccgccatcttcgatcccatctttacaatctcgtatcctgatacccgtcgtgtccagcgt
gttagcttgctgggcgctgttctggcagctctctcgcccgtacgaactgctcctcctgcg
aacgccaaactagtcgaaatcaaggacattttggctagtaacccagggcaaattgtggcc
gttttccctgagtgcggaacgaccaacggaaaagccattctgccttttagcccgagtatc
cttcaaacaccagccgatgttcacattttccccgtgagtattcgatacacaccctccgac
gtcacgactcccgtgcctggcaagtggttccggttcctgtgggatctcctttctcgacca
acaacatgtatccgtgtgcgtatcgctgagggtcagatcaacacatctgccgcaaaggtc
aacggtgtctcacattctgcccccactgagctgcgccaacgtaacgatgtgagcgccggc
gtttctgcggatgaacagcgtgttcttgaccgcgtgggtgaagctttggccaggcttagt
cgggtcaagcgagtcggcctcacaatgaaggacaaggcgtcctttgttgacgcactgaac
agcaagaaatga
>Fp49
atggaaaaatacagtcaatttcgcgatcgagccacgggtattgcgcccttccttcccgtc
tcgacacccatttcagcggtcgcgatattcacccacgccacgctcttcctcttccgcctc
ccattcttcatcgcctatttcgtcggctactttctcttctttcacttcctcccactgccc
gttatctttagaaaagttgccctttggggattgatggccataccgggaatctggtggatt
gacctgcagctagacggcgtcaaacgtggcactttggcggaccagccccgcgagcgcttc
cctcaccccggttcagttattgctgtcaacttctcgagtccgatagatgcgatctacctc
gccgccatcttcgatcccatctttacaatctcgtatcctgatacccgtcgtgtccagcgt
gttagcttgctgggcgctgttctggcagctctctcgcccgtacgaactgctcctcctgcg
aacgccaaactagtcgaaatcaaggacattttggctagtaacccagggcaaattgtggcc
gttttccctgagtgcggaacgaccaacggaaaagccattctgccttttagcccgagtatc
cttcaaacaccagccgatgttcacattttccccgtgagtattcgatacacaccctccgac
gtcacgactcccgtgcctggcaagtggttccggttcctgtgggatctcctttctcgacca
acaacatgtatccgtgtgcgtatcgctgagggtcagatcaacacatctgccgcaaaggtc
aacggtgtctcacattctgcccccactgagctgcgccaacgtaacgatgtgagcgccggc
gtttctgcggatgaacagcgtgttcttgaccgcgtgggtgaagctttggccaggcttagt
cgggtcaagcgagtcggcctcacaatgaaggacaaggcgtcctttgttgacgcactgaac
agcaagaaatga
>Fp50
atggaaaaatacagtcaatttcgcgatcgagccacgggtattgcgcccttccttcccgtc
tcgacacccatttcagcggtcgcgatattcacccacgccacgctcttcctcttccgcctc
ccattcttcatcgcctatttcgtcggctactttctcttctttcacttcctcccattgccc
gtcatctttagaaaagttgccctttggggattgatggccataccgggaatctggtggatt
gacctgcagctagacggcgtcaaacgtggcactttggcggaccagccccgcgagcgcttc
cctcatcccggttcagttattgctgtcaacttctcgagtccgatagatgcgatctacctc
gccgccatcttcgatcccatctttacaatctcgtatcctgatacccgtcgtgtccagcgt
gttagcttgctgggtgctgttctggcagctctctcgcccgtccgaactgctcctcctgcg
aacgccaaactagtcgaaatcaaggacattttggctagtaacccagggcaaattgtggcc
gttttccctgagtgcggaacgaccaacggaaaagccattctgccttttagcccgagtatc
cttcaaacaccagccgatgttcacattttccccgtgagtattcgatacacaccctccgac
gtcacgactcccgtgcctggcaagtggttccggttcttgtgggatctcctttctcgacca
acaacatgtatccgtgtgcgtatcgctgagggtcagatcaacacatctgccgcaaaggtc
aatggtgtctcacattctgcccccactgagctgcgccaacgtaacgatgtgagcgccggc
gtttctgcggatgaacagcgtgttcttgaccgcgtgggtgaagctttggccaggcttagt
cgggtcaagcgagtcggcctcacaatgaaggacaaggcgtcctttgttgacgcactgaac
agcaagaaatga
>Fp51
atggaaaaatacagtcaatttcgcgatcgagccacgggtattgcgcccttccttcccgtc
tcgacacccatttcagcggtcgcgatattcacccacgccacgctcttcctcttccgcctc
ccattcttcatcgcctatttcgtcggctactttctcttctttcacttcctcccactgccc
gttatctttagaaaagttgccctttggggattgatggccataccgggaatctggtggatt
gacctgcagctagacggcgtcaaacgtggcactttggcggaccagccccgcgagcgcttc
cctcaccccggttcagttattgctgtcaacttctcgagtccgatagatgcgatctacctc
gccgccatcttcgatcccatctttacaatctcgtatcctgatacccgtcgtgtccagcgt
gttagcttgctgggcgctgttctggcagctctctcgcccgtacgaactgctcctcctgcg
aacgccaaactagtcgaaatcaaggacattttggctagtaacccagggcaaattgtggcc
gttttccctgagtgcggaacgaccaacggaaaagccattctgccttttagcccgagtatc
cttcaaacaccagccgatgttcacattttccccgtgagtattcgatacacaccctccgac
gtcacgactcccgtgcctggcaagtggttccggttcctgtgggatctcctttctcgacca
acaacatgtatccgtgtgcgtatcgctgagggtcagatcaacacatctgccgcaaaggtc
aacggtgtctcacattctgcccccactgagctgcgccaacgtaacgatgtgagcgccggc
gtttctgcggatgaacagcgtgttcttgaccgcgtgggtgaagctttggccaggcttagt
cgggtcaagcgagtcggcctcacaatgaaggacaaggcgtcctttgttgacgcactgaac
agcaagaaatga
>Fp59
atggaaaaatacagccaatttcgcgatcgagccacgggtattgcgcccttccttcccgtc
tcgacacccatttcagcggtcgcgatattcacccacgccacgctcttcctcttccgcctc
ccattcttcatcgcctatttcgtcggctactttctcttctttcacttcctcccactgccc
gttatctttagaaaagttgccctttggggattgatggccataccgggaatctggtggatt
gacctgcagctagacggcgtcaaacgtggcactttggcggaccagccccgcgagcgcttc
cctcaccccggttcagttattgctgtcaacttctcgagtccgatagatgcgatctacctc
gccgccatcttcgatcccatctttacaatctcgtatcctgatacccgtcgtgtccagcgt
gttagcttgctgggcgctgttctggcagctctctcgcccgtacgaactgctcctcctgcg
aacgccaaactagtcgaaatcaaggacattttggctagtaacccagggcaaattgtggcc
gttttccctgagtgcggaacgaccaacggaaaagccattctgccttttagcccgagtatc
cttcaaacaccagccgatgttcacattttccccgtgagtattcgatacacaccctccgac
gtcacgactcccgtgcctggcaagtggttccggttcctgtgggatctcctttctcgacca
acaacatgtatccgtgtgcgtatcgctgagggtcagatcaacacatctgccgcaaaggtc
aacggtgtctcacattctgcccccactgagctgcgccaacgtaacgatgtgagcgccggc
gtttctgcggatgaacagcgtgttcttgaccgcgtgggtgaagctttggccaggcttagt
cgggtcaagcgagtcggcctcacaatgaaggacaaggcgtcctttgttgacgcactgaac
agcaagaaatga
>Fp63
atggaaaaatacagtcaatttcgcgatcgagccacgggtattgcgcccttccttcccgtc
tcgacacccatttcagcggtcgcgatattcacccacgccacgctcttcctcttccgcctc
ccattcttcatcgcctatttcgtcggctactttctcttctttcacttcctcccactgccc
gttatctttagaaaagttgccctttggggattgatggccataccgggaatctggtggatt
gacctgcagctagacggcgtcaaacgtggcactttggcggaccagccccgcgagcgcttc
cctcaccccggttcagttattgctgtcaacttctcgagtccgatagatgcgatctacctc
gccgccatcttcgatcccatctttacaatctcgtatcctgatacccgtcgtgtccagcgt
gttagcttgctgggcgctgttctggcagctctctcgcccgtacgaactgctcctcctgcg
aacgccaaactagtcgaaatcaaggacattttggctagtaacccagggcaaattgtggcc
gttttccctgagtgcggaacgaccaacggaaaagccattctgccttttagcccgagtatc
cttcaaacaccagccgatgttcacattttccccgtgagtattcgatacacaccctccgac
gtcacgactcccgtgcctggcaagtggttccggttcctgtgggatctcctttctcgacca
acaacatgtatccgtgtgcgtatcgctgagggtcagatcaacacatctgccgcaaaggtc
aacggtgtctcacattctgcccccactgagctgcgccaacgtaacgatgtgagcgccggc
gtttctgcggatgaacagcgtgttcttgaccgcgtgggtgaagctttggccaggcttagt
cgggtcaagcgagtcggcctcacaatgaaggacaaggcgtcctttgttgacgcactgaac
agcaagaaatga
>Fp65
atggaaaaatacagtcaatttcgcgatcgagccacgggtattgcgcccttccttcccgtc
tcgacacccatttcagcggtcgcgatattcacccacgccacgctcttcctcttccgcctc
ccattcttcatcgcctatttcgtcggctactttctcttctttcacttcctcccactgccc
gttatctttagaaaagttgccctttggggattgatggccataccgggaatctggtggatt
gacctgcagctagacggcgtcaaacgtggcactttggcggaccagccccgcgagcgcttc
cctcaccccggttcagttattgctgtcaacttctcgagtccgatagatgcgatctacctc
gccgccatcttcgatcccatctttacaatctcgtatcctgatacccgtcgtgtccagcgt
gttagcttgctgggcgctgttctggcagctctctcgcccgtacgaactgctcctcctgcg
aacgccaaactagtcgaaatcaaggacattttggctagtaacccagggcaaattgtggcc
gttttccctgagtgcggaacgaccaacggaaaagccattctgccttttagcccgagtatc
cttcaaacaccagccgatgttcacattttccccgtgagtattcgatacacaccctccgac
gtcacgactcccgtgcctggcaagtggttccggttcctgtgggatctcctttctcgacca
acaacatgtatccgtgtgcgtatcgctgagggtcagatcaacacatctgccgcaaaggtc
aacggtgtctcacattctgcccccactgagctgcgccaacgtaacgatgtgagcgccggc
gtttctgcggatgaacagcgtgttcttgaccgcgtgggtgaagctttggccaggcttagt
cgggtcaagcgagtcggcctcacaatgaaggacaaggcgtcctttgttgacgcactgaac
agcaagaaatga
>Fp66
atggaaaaatacagtcaatttcgcgatcgagccacgggtattgcgcccttccttcccgtc
tcgacacccatttcagcggtcgcgatattcacccacgccacgctcttcctcttccgcctc
ccattcttcatcgcctatttcgtcggctactttctcttctttcacttcctcccactgccc
gttatctttagaaaagttgccctttggggattgatggccataccgggaatctggtggatt
gacctgcagctagacggcgtcaaacgtggcactttggcggaccagccccgcgagcgcttc
cctcaccccggttcagttattgctgtcaacttctcgagtccgatagatgcgatctacctc
gccgccatcttcgatcccatctttacaatctcgtatcctgatacccgtcgtgtccagcgt
gttagcttgctgggcgctgttctggcagctctctcgcccgtacgaactgctcctcctgcg
aacgccaaactagtcgaaatcaaggacattttggctagtaacccagggcaaattgtggcc
gttttccctgagtgcggaacgaccaacggaaaagccattctgccttttagcccgagtatc
cttcaaacaccagccgatgttcacattttccccgtgagtattcgatacacaccctccgac
gtcacgactcccgtgcctggcaagtggttccggttcctgtgggatctcctttctcgacca
acaacatgtatccgtgtgcgtatcgctgagggtcagatcaacacatctgccgcaaaggtc
aacggtgtctcacattctgcccccactgagctgcgccaacgtaacgatgtgagcgccggc
gtttctgcggatgaacagcgtgttcttgaccgcgtgggtgaagctttggccaggcttagt
cgggtcaagcgagtcggcctcacaatgaaggacaaggcgtcctttgttgacgcactgaac
agcaagaaatga
>Fp72
atggaaaaatacagtcaatttcgcgatcgagccacgggtattgcgcccttccttcccgtc
tcgacacccatttcagcggtcgcgatattcacccacgccacgctcttcctcttccgcctc
ccattcttcatcgcctatttcgtcggctactttctcttctttcacttcctcccactgccc
gttatctttagaaaagttgccctttggggattgatggccataccgggaatctggtggatt
gacctgcagctagacggcgtcaaacgtggcactttggcggaccagccccgcgagcgcttc
cctcaccccggttcagttattgctgtcaacttctcgagtccgatagatgcgatctacctc
gccgccatcttcgatcccatctttacaatctcgtatcctgatacccgtcgtgtccagcgt
gttagcttgctgggcgctgttctggcagctctctcgcccgtacgaactgctcctcctgcg
aacgccaaactagtcgaaatcaaggacattttggctagtaacccagggcaaattgtggcc
gttttccctgagtgcggaacgaccaacggaaaagccattctgccttttagcccgagtatc
cttcaaacaccagccgatgttcacattttccccgtgagtattcgatacacaccctccgac
gtcacgactcccgtgcctggcaagtggttccggttcctgtgggatctcctttctcgacca
acaacatgtatccgtgtgcgtatcgctgagggtcagatcaacacatctgccgcaaaggtc
aacggtgtctcacattctgcccccactgagctgcgccaacgtaacgatgtgagcgccggc
gtttctgcggatgaacagcgtgttcttgaccgcgtgggtgaagctttggccaggcttagt
cgggtcaagcgagtcggcctcacaatgaaggacaaggcgtcctttgttgacgcactgaac
agcaagaaatga
>Fp73
atggaaaaatacagtcaatttcgcgatcgagccacgggtattgcgcccttccttcccgtc
tcgacacccatttcagcggtcgcgatattcacccacgccacgctcttcctcttccgcctc
ccattcttcatcgcctatttcgtcggctactttctcttctttcacttcctcccactgccc
gttatctttagaaaagttgccctttggggattgatggccataccgggaatctggtggatt
gacctgcagctagacggcgtcaaacgtggcactttggcggaccagccccgcgagcgcttc
cctcaccccggttcagttattgctgtcaacttctcgagtccgatagatgcgatctacctc
gccgccatcttcgatcccatctttacaatctcgtatcctgatacccgtcgtgtccagcgt
gttagcttgctgggcgctgttctggcagctctctcgcccgtacgaactgctcctcctgcg
aacgccaaactagtcgaaatcaaggacattttggctagtaacccagggcaaattgtggcc
gttttccctgagtgcggaacgaccaacggaaaagccattctgccttttagcccgagtatc
cttcaaacaccagccgatgttcacattttccccgtgagtattcgatacacaccctccgac
gtcacgactcccgtgcctggcaagtggttccggttcctgtgggatctcctttctcgacca
acaacatgtatccgtgtgcgtatcgctgagggtcagatcaacacatctgccgcaaaggtc
aacggtgtctcacattctgcccccactgagctgcgccaacgtaacgatgtgagcgccggc
gtttctgcggatgaacagcgtgttcttgaccgcgtgggtgaagctttggccaggcttagt
cgggtcaagcgagtcggcctcacaatgaaggacaaggcgtcctttgttgacgcactgaac
agcaagaaatga
>Fp76
atggaaaaatacagtcaatttcgcgatcgagccacgggtattgcgcccttccttcccgtc
tcgacacccatttcagcggtcgcgatattcacccacgccacgctcttcctcttccgcctc
ccattcttcatcgcctatttcgtcggctactttctcttctttcacttcctcccactgccc
gttatctttagaaaagttgccctttggggattgatggccataccgggaatctggtggatt
gacctgcagctagacggcgtcaaacgtggcactttggcggaccagccccgcgagcgcttc
cctcaccccggttcagttattgctgtcaacttctcgagtccgatagatgcgatctacctc
gccgccatcttcgatcccatctttacaatctcgtatcctgatacccgtcgtgtccagcgt
gttagcttgctgggcgctgttctggcagctctctcgcccgtacgaactgctcctcctgcg
aacgccaaactagtcgaaatcaaggacattttggctagtaacccagggcaaattgtggcc
gttttccctgagtgcggaacgaccaacggaaaagccattctgccttttagcccgagtatc
cttcaaacaccagccgatgttcacattttccccgtgagtattcgatacacaccctccgac
gtcacgactcccgtgcctggcaagtggttccggttcctgtgggatctcctttctcgacca
acaacatgtatccgtgtgcgtatcgctgagggtcagatcaacacatctgccgcaaaggtc
aacggtgtctcacattctgcccccactgagctgcgccaacgtaacgatgtgagcgccggc
gtttctgcggatgaacagcgtgttcttgaccgcgtgggtgaagctttggccaggcttagt
cgggtcaagcgagtcggcctcacaatgaaggacaaggcgtcctttgttgacgcactgaac
agcaagaaatga
>Fp78
atggaaaaatacagccaatttcgcgatcgagccacgggtattgcgcccttccttcccgtc
tcgacacccatttcagcggtcgcgatattcacccacgccacgctcttcctcttccgcctc
ccattcttcatcgcctatttcgtcggctactttctcttctttcacttcctcccactgccc
gttatctttagaaaagttgccctttggggattgatggccataccgggaatctggtggatt
gacctgcagctagacggcgtcaaacgtggcactttggcggaccagccccgcgagcgcttc
cctcaccccggttcagttattgctgtcaacttctcgagtccgatagatgcgatctacctc
gccgccatcttcgatcccatctttacaatctcgtatcctgatacccgtcgtgtccagcgt
gttagcttgctgggcgctgttctggcagctctctcgcccgtacgaactgctcctcctgcg
aacgccaaactagtcgaaatcaaggacattttggctagtaacccagggcaaattgtggcc
gttttccctgagtgcggaacgaccaacggaaaagccattctgccttttagcccgagtatc
cttcaaacaccagccgatgttcacattttccccgtgagtattcgatacacaccctccgac
gtcacgactcccgtgcctggcaagtggttccggttcctgtgggatctcctttctcgacca
acaacatgtatccgtgtgcgtatcgctgagggtcagatcaacacatctgccgcaaaggtc
aacggtgtctcacattctgcccccactgagctgcgccaacgtaacgatgtgagcgccggc
gtttctgcggatgaacagcgtgttcttgaccgcgtgggtgaagctttggccaggcttagt
cgggtcaagcgagtcggcctcacaatgaaggacaaggcgtcctttgttgacgcactgaac
agcaagaaatga
>Fp81
atggaaaaatacagtcaatttcgcgatcgagccacgggtattgcgcccttccttcccgtc
tcgacacccatttcagcggtcgcgatattcacccacgccacgctcttcctcttccgcctc
ccattcttcatcgcctatttcgtcggctactttctcttctttcacttcctcccactgccc
gttatctttagaaaagttgccctttggggattgatggccataccgggaatctggtggatt
gacctgcagctagacggcgtcaaacgtggcactttggcggaccagccccgcgagcgcttc
cctcaccccggttcagttattgctgtcaacttctcgagtccgatagatgcgatctacctc
gccgccatcttcgatcccatctttacaatctcgtatcctgatacccgtcgtgtccagcgt
gttagcttgctgggcgctgttctggcagctctctcgcccgtacgaactgctcctcctgcg
aacgccaaactagtcgaaatcaaggacattttggctagtaacccagggcaaattgtggcc
gttttccctgagtgcggaacgaccaacggaaaagccattctgccttttagcccgagtatc
cttcaaacaccagccgatgttcacattttccccgtgagtattcgatacacaccctccgac
gtcacgactcccgtgcctggcaagtggttccggttcctgtgggatctcctttctcgacca
acaacatgtatccgtgtgcgtatcgctgagggtcagatcaacacatctgccgcaaaggtc
aacggtgtctcacattctgcccccactgagctgcgccaacgtaacgatgtgagcgccggc
gtttctgcggatgaacagcgtgttcttgaccgcgtgggtgaagctttggccaggcttagt
cgggtcaagcgagtcggcctcacaatgaaggacaaggcgtcctttgttgacgcactgaac
agcaagaaatga
>Fp84
atggaaaaatacagtcaatttcgcgatcgagccacgggtattgcgcccttccttcccgtc
tcgacacccatttcagcggtcgcgatattcacccacgccacgctcttcctcttccgcctc
ccattcttcatcgcctatttcgtcggctactttctcttctttcacttcctcccactgccc
gttatctttagaaaagttgccctttggggattgatggccataccgggaatctggtggatt
gacctgcagctagacggcgtcaaacgtggcactttggcggaccagccccgcgagcgcttc
cctcaccccggttcagttattgctgtcaacttctcgagtccgatagatgcgatctacctc
gccgccatcttcgatcccatctttacaatctcgtatcctgatacccgtcgtgtccagcgt
gttagcttgctgggcgctgttctggcagctctctcgcccgtacgaactgctcctcctgcg
aacgccaaactagtcgaaatcaaggacattttggctagtaacccagggcaaattgtggcc
gttttccctgagtgcggaacgaccaacggaaaagccattctgccttttagcccgagtatc
cttcaaacaccagccgatgttcacattttccccgtgagtattcgatacacaccctccgac
gtcacgactcccgtgcctggcaagtggttccggttcctgtgggatctcctttctcgacca
acaacatgtatccgtgtgcgtatcgctgagggtcagatcaacacatctgccgcaaaggtc
aacggtgtctcacattctgcccccactgagctgcgccaacgtaacgatgtgagcgccggc
gtttctgcggatgaacagcgtgttcttgaccgcgtgggtgaagctttggccaggcttagt
cgggtcaagcgagtcggcctcacaatgaaggacaaggcgtcctttgttgacgcactgaac
agcaagaaatga
>Fp86
atggaaaaatacagccaatttcgcgatcgagccacgggtattgcgcccttccttcccgtc
tcgacacccatttcagcggtcgcgatattcacccacgccacgctcttcctcttccgcctc
ccattcttcatcgcctatttcgtcggctactttctcttctttcacttcctcccactgccc
gttatctttagaaaagttgccctttggggattgatggccataccgggaatctggtggatt
gacctgcagctagacggcgtcaaacgtggcactttggcggaccagccccgcgagcgcttc
cctcaccccggttcagttattgctgtcaacttctcgagtccgatagatgcgatctacctc
gccgccatcttcgatcccatctttacaatctcgtatcctgatacccgtcgtgtccagcgt
gttagcttgctgggcgctgttctggcagctctctcgcccgtacgaactgctcctcctgcg
aacgccaaactagtcgaaatcaaggacattttggctagtaacccagggcaaattgtggcc
gttttccctgagtgcggaacgaccaacggaaaagccattctgccttttagcccgagtatc
cttcaaacaccagccgatgttcacattttccccgtgagtattcgatacacaccctccgac
gtcacgactcccgtgcctggcaagtggttccggttcctgtgggatctcctttctcgacca
acaacatgtatccgtgtgcgtatcgctgagggtcagatcaacacatctgccgcaaaggtc
aacggtgtctcacattctgcccccactgagctgcgccaacgtaacgatgtgagcgccggc
gtttctgcggatgaacagcgtgttcttgaccgcgtgggtgaagctttggccaggcttagt
cgggtcaagcgagtcggcctcacaatgaaggacaaggcgtcctttgttgacgcactgaac
agcaagaaatga
>Fvenenatum.busco
atggaaaagtacagccaatttcgcgatcgagcaacgggtattgcgccctttctccctgtc
tcgacacccatttcagcggtcgcgatattcacccacgccgcactcttcctcttccgcctc
ccattcttcatcgcctatttcgccggctactttctcttcttccacttcctcccgttgccc
gtcatctttagaaaagttgctctttgggggttgatggccataccgggaatatggtggatt
gatctacagctcgacggcgtcaaacgtggcactttggcggaccagccccgcgagcgcttc
cctcaccccggttcagttattgctgtcaacttctcgagtcccattgatgcgatctacctc
gccgccatcttcgaccccatctttacaatctcgtatcctgatactcgtcgtgtgcagcgt
gttagcttgctgggcgctgttctggcagctctttcgcccgtacgaactgctcctcctccg
aacgccaaacttgtcgaaatcaaggacattttggctagcaacccaggacaaattgtggcc
gttttccctgagtgcggaactaccaacggaaaggccattctgccttttagcccgagcatc
cttcaaacgccagctgatgtccacattttccccgtgagcattcgatatacaccctccgat
gtcacgactcccgtgcctggcaagtggttccgattcctgtgggatctcctttctcgacca
acaacatgtatccgtgtgcgcatcgctgagggccagatcaacacatctgccgcaaaggtc
aatggtgtctcacattctgcccccactgagctgcgccaacgtaacgatgtgagcgccggc
gtctccgcggatgaacagcgtgttctcgaccgcgtgggtgaggctttggctagactcagc
cgtgtcaagcgagtcggcctcacgatgaaggacaaggcatcctttgttgacgcactgaac
agtaagaaatga
