# Supplementary material for: Apicidin biosynthesis is linked to accessory chromosomes in Fusarium poae isolates
Source: BMC Genomics. 2021 Aug 4;22:591. doi: 10.1186/s12864-021-07617-y (PMC8340494; doi:10.1186/s12864-021-07617-y)
Supplement: Supplementary file 17 — Additional file 17. Compressed folder containing alignments for each of the 4141 orthologs used in BUSCO analysis. [file 12864_2021_7617_MOESM17_ESM.zip › Fven2_nt_MAFFT/51722at5125_nt.mafft.fasta]

>Fp105
atgtcttttgttacaaacttaccctcggaaaacatgcaaagctctgaggaagtggcagag
gtgcttccaacatttgtgtcgtccatcagcaagtcttcgccactcatcttcttttatcac
aggatcgaccctgaaacaacagcactcaccatccaggtgctcggagctaacatctccttc
caattcagccaccagagagcaaaagctgttctcagtcgatctcaaatcctacgtcaacta
gagaacaaaacggtgggctttatcgccgtcgcgacacctcagtcacagcgcattgtttta
gccgctgccgaatcaggtcatggtttcgggaaatacggcgatgttctcgacagaaagata
ggcgtgcttccaaatagtgtttggacgagacgagtggtggccatgggtaagacccttggc
ttggcgatgagacgcccctttgacaatccccatcgcaggggcaccaatactgatggaatc
tttctcggatcccatgttgaagtcaaactcgcggttcacggcatctgcgttctcctgaag
atgttcggaatcgccaaagacttggacaaaatcacgatggaacatctgcacaagcttcgt
cttgttcgttggaaagatggcactcgccctgtctttgaggtgtacttttcccgaaagcac
tgcgtcccatgcaaacttttggtaaaaaggttgtcagaagctaccgggatcacaatcaga
ttactgtggagggatcgactcgtcaagaaagagtatgctattcgtaaaatggacaaaagt
tttcggggtaaaggccagggtcaag---atcagcctgtacctgacccgcaggattacgac
tttggcgatatcctccccgacgactcagacatagaagtcatatccgacgatgaggatata
aggaatgccgaccatatcgacctgaccggcatacgatccacgtcaccgactggcatctca
gcagagatcgacgatcttcttgacggcctcgcctatcgagtaggccagatggaagagtgt
ccagaaggggcgacagccgctatcgtcagtttcgccaggaccatgagtgctcataacaga
agcaagaacctggccagggacgcaaacgtcaacaagcctcttcccgcgacaccggtgata
gaagcaccaattgacgtacttgaaagcggtgaacgacagcgaaacacattccctcgtgct
cagaggagcctctttggacgatcacgcgagcttggtggtgcaagagcgaggagcgtttcg
ccttgcagaatcatgagagaaccgatccgagaccgttctcctatgaggtataactttgcg
agtccagaaaactgctcatcaaggatcgtggaacgtactcaacacagttcacaaccctga
>Fp108
atgtcttttgttacaaacttaccctcggaaaacatgcaaagctctgaggaagtggcagag
gtgcttccaacatttgtgtcgtccatcagcaagtcttcgccactcatcttcttttatcac
aggatcgaccctgaaacaacagcactcaccatccaggtgctcggagctaacatctccttc
caattcagccaccagagagcaaaagctgttctcagtcgatctcaaatcctacgtcaacta
gagaacaaaacggtgggctttatcgccgtcgcgacacctcagtcacagcgcattgtttta
gccgctgccgaatcaggtcatggtttcgggaaatacggcgatgttctcgacagaaagata
ggcgtgcttccaaatagtgtttggacgagacgagtggtggccatgggtaagacccttggc
ttggcgatgagacgcccctttgacaatccccatcgcaggggcaccaatactgatggaatc
tttctcggatcccatgttgaagtcaaactcgcggttcacggcatctgcgttctcctgaag
atgttcggaatcgccaaagacttggacaaaatcacgatggaacatctgcacaagcttcgt
cttgttcgttggaaagatggcactcgccctgtctttgaggtgtacttttcccgaaagcac
tgcgtcccatgcaaacttttggtaaaaaggttgtcagaagctaccgggatcacaatcaga
ttactgtggagggatcgactcgtcaagaaagagtatgctattcgtaaaatggacaaaagt
tttcggggtaaaggccagggtcaag---atcagcctgtacctgacccgcaggattacgac
tttggcgatatcctccccgacgactcagacatagaagtcatatccgacgatgaggatata
aggaatgccgaccatatcgacctgaccggcatacgatccacgtcaccgactggcatctca
gcagagatcgacgatcttcttgacggcctcgcctatcgagtaggccagatggaagagtgt
ccagaaggggcgacagccgctatcgtcagtttcgccaggaccatgagtgctcataacaga
agcaagaacctggccagggacgcaaacgtcaacaagcctcttcccgcgacaccggtgata
gaagcaccaattgacgtacttgaaagcggtgaacgacagcgaaacacattccctcgtgct
cagaggagcctctttggacgatcacgcgagcttggtggtgcaagagcgaggagcgtttcg
ccttgcagaatcatgagagaaccgatccgagaccgttctcctatgaggtataactttgcg
agtccagaaaactgctcatcaaggatcgtggaacgtactcaacacagttcacaaccctga
>Fp118
atgtcttttgttacaaacttaccctcggaaaacatgcaaagctctgaggaagtggcagag
gtgcttccaacatttgtgtcgtccatcagcaagtcttcgccactcatcttcttttatcac
aggatcgaccctgaaacaacagcactcaccatccaggtgctcggagctaacatctccttc
caattcagccaccagagagcaaaagctgttctcagtcgatctcaaatcctacgtcaacta
gagaacaaaacggtgggctttatcgccgtcgcgacacctcagtcacagcgcattgtttta
gccgctgccgaatcaggtcatggtttcgggaaatacggcgatgttctcgacagaaagata
ggcgtgcttccaaatagtgtttggacgagacgagtggtggccatgggtaagacccttggc
ttggcgatgagacgcccctttgacaatccccatcgcaggggcaccaatactgatggaatc
tttctcggatcccatgttgaagtcaaactcgcggttcacggcatctgcgttctcctgaag
atgttcggaatcgccaaagacttggacaaaatcacgatggaacatctgcacaagcttcgt
cttgttcgttggaaagatggcactcgccctgtctttgaggtgtacttttcccgaaagcac
tgcgtcccatgcaaacttttggtaaaaaggttgtcagaagctaccgggatcacaatcaga
ttactgtggagggatcgactcgtcaagaaagagtatgctattcgtaaaatggacaaaagt
tttcggggtaaaggccagggtcaagatcatcagcctgtacctgacccccaggattacgac
tttggcgatatcctccccgacgactcagacatagaagtcatatccgacgatgaggatata
aggaatgccgaccatatcgacctgaccggcatacgatccacgtcaccgactggcatctca
gcagagatcgacgatcttcttgacggcctcgcctatcgagtaggccagatggaagagtgt
ccagaaggggcgacagccgctatcgtcagtttcgccaggaccatgagtgctcataacaga
agcaagaacctggccagggacgcaaacgtcaacaagcctcttcccgcgacaccggtgata
gaagcaccaattgacgtacttgaaagcggtgaacgacagcgaaacacattccctcgtgct
cagaggagcctctttggacgatcacgcgagcttggtggtgcaagagcgaggagcgtttcg
ccttgcagaatcatgagaaaaccgatccgagaccgttctcctaggaggtataactttgcg
agtccagaaaactgctcatcaaggatcgtggaacgtactcaacacagttcacaaccctga
>Fp122
atgtcttttgttacaaacttaccctcggaaaacatgcaaagctctgaggaagtggcagag
gtgcttccaacatttgtgtcgtccatcagcaagtcttcgccactcatcttcttttatcac
aggatcgaccctgaaacaacagcactcaccatccaggtgctcggagctaacatctccttc
caattcagccaccagagagcaaaagctgttctcagtcgatctcaaatcctacgtcaacta
gagaacaaaacggtgggctttatcgccgtcgcgacacctcagtcacagcgcattgtttta
gccgctgccgaatcaggtcatggtttcgggaaatacggcgatgttctcgacagaaagata
ggcgtgcttccaaatagtgtttggacgagacgagtggtggccatgggtaagacccttggc
ttggcgatgagacgcccctttgacaatccccatcgcaggggcaccaatactgatggaatc
tttctcggatcccatgttgaagtcaaactcgcggttcacggcatctgcgttctcctgaag
atgttcggaatcgccaaagacttggacaaaatcacgatggaacatctgcacaagcttcgt
cttgttcgttggaaagatggcactcgccctgtctttgaggtgtacttttcccgaaagcac
tgcgtcccatgcaaacttttggtaaaaaggttgtcagaagctaccgggatcacaatcaga
ttactgtggagggatcgactcgtcaagaaagagtatgctattcgtaaaatggacaaaagt
tttcggggtaaaggccagggtcaag---atcagcctgtacctgacccgcaggattacgac
tttggcgatatcctccccgacgactcagacatagaagtcatatccgacgatgaggatata
aggaatgccgaccatatcgacctgaccggcatacgatccacgtcaccgactggcatctca
gcagagatcgacgatcttcttgacggcctcgcctatcgagtaggccagatggaagagtgt
ccagaaggggcgacagccgctatcgtcagtttcgccaggaccatgagtgctcataacaga
agcaagaacctggccagggacgcaaacgtcaacaagcctcttcccgcgacaccggtgata
gaagcaccaattgacgtacttgaaagcggtgaacgacagcgaaacacattccctcgtgct
cagaggagcctctttggacgatcacgcgagcttggtggtgcaagagcgaggagcgtttcg
ccttgcagaatcatgagagaaccgatccgagaccgttctcctaggaggtataactttgcg
agtccagaaaactgctcatcaaggatcgtggaacgtactcaacacagttcacaaccctga
>Fp125
atgtcttttgttacaaacttaccctcggaaaacatgcaaagctctgaggaagtggcagag
gtgcttccaacatttgtgtcgtccatcagcaagtcttcgccactcatcttcttttatcac
aggatcgaccctgaaacaacagcactcaccatccaggtgctcggagctaacatctccttc
caattcagccaccagagagcaaaagctgttctcagtcgatctcaaatcctacgtcaacta
gagaacaaaacggtgggctttatcgccgtcgcgacacctcagtcacagcgcattgtttta
gccgctgccgaatcaggtcatggtttcgggaaatacggcgatgttctcgacagaaagata
ggcgtgcttccaaatagtgtttggacgagacgagtggtggccatgggtaagacccttggc
ttggcgatgagacgcccctttgacaatccccatcgcaggggcaccaatactgatggaatc
tttctcggatcccatgttgaagtcaaactcgcggttcacggcatctgcgttctcctgaag
atgttcggaatcgccaaagacttggacaaaatcacgatggaacatctgcacaagcttcgt
cttgttcgttggaaagatggcactcgccctgtctttgaggtgtacttttcccgaaagcac
tgcgtcccatgcaaacttttggtaaaaaggttgtcagaagctaccgggatcacaatcaga
ttactgtggagggatcgactcgtcaagaaagagtatgctattcgtaaaatggacaaaagt
tttcggggtaaaggccagggtcaag---atcagcctgtacctgacccgcaggattacgac
tttggcgatatcctccccgacgactcagacatagaagtcatatccgacgatgaggatata
aggaatgccgaccatatcgacctgaccggcatacgatccacgtcaccgactggcatctca
gcagagatcgacgatcttcttgacggcctcgcctatcgagtaggccagatggaagagtgt
ccagaaggggcgacagccgctatcgtcagtttcgccaggaccatgagtgctcataacaga
agcaagaacctggccagggacgcaaacgtcaacaagcctcttcccgcgacaccggtgata
gaagcaccaattgacgtacttgaaagcggtgaacgacagcgaaacacattccctcgtgct
cagaggagcctctttggacgatcacgcgagcttggtggtgcaagagcgaggagcgtttcg
ccttgcagaatcatgagagaaccgatccgagaccgttctcctatgaggtataactttgcg
agtccagaaaactgctcatcaaggatcgtggaacgtactcaacacagttcacaaccctga
>Fp13r
atgtcttttgttacaaacttaccctcggaaaacatgcaaagctctgaggaagtggcagag
gtgcttccaacatttgtgtcgtccatcagcaagtcttcgccactcatcttcttttatcac
aggatcgaccctgaaacaacagcactcaccatccaggtgctcggagctaacatctccttc
caattcagccaccagagagcaaaagctgttctcagtcgatctcaaatcctacgtcaacta
gagaacaaaacggtgggctttatcgccgtcgcgacacctcagtcacagcgcattgtttta
gccgctgccgaatcaggtcatggtttcgggaaatacggcgatgttctcgacagaaagata
ggcgtgcttccaaatagtgtttggacgagacgagtggtggccatgggtaagacccttggc
ttggcgatgagacgcccctttgacaatccccatcgcaggggcaccaatactgatggaatc
tttctcggatcccatgttgaagtcaaactcgcggttcacggcatctgcgttctcctgaag
atgttcggaatcgccaaagacttggacaaaatcacgatggaacatctgcacaagcttcgt
cttgttcgttggaaagatggcactcgccctgtctttgaggtgtacttttcccgaaagcac
tgcgtcccatgcaaacttttggtaaaaaggttgtcagaagctaccgggatcacaatcaga
ttactgtggagggatcgactcgtcaagaaagagtatgctattcgtaaaatggacaaaagt
tttcggggtaaaggccagggtcaag---atcagcctgtacctgacccgcaggattacgac
tttggcgatatcctccccgacgactcagacatagaagtcatatccgacgatgaggatata
aggaatgccgaccatatcgacctgaccggcatacgatccacgtcaccgactggcatctca
gcagagatcgacgatcttcttgacggcctcgcctatcgagtaggccagatggaagagtgt
ccagaaggggcgacagccgctatcgtcagtttcgccaggaccatgagtgctcataacaga
agcaagaacctggccagggacgcaaacgtcaacaagcctcttcccgcgacaccggtgata
gaagcaccaattgacgtacttgaaagcggtgaacgacagcgaaacacattccctcgtgct
cagaggagcctctttggacgatcacgcgagcttggtggtgcaagagcgaggagcgtttcg
ccttgcagaatcatgagagaaccgatccgagaccgttctcctatgaggtataactttgcg
agtccagaaaactgctcatcaaggatcgtggaacgtactcaacacagttcacaaccctga
>Fp144
atgtcttttgttacaaacttaccctcggaaaacatgcaaagctctgaggaagtggcagag
gtgcttccaacatttgtgtcgtccatcagcaagtcttcgccactcatcttcttttatcac
aggatcgaccctgaaacaacagcactcaccatccaggtgctcggagctaacatctccttc
caattcagccaccagagagcaaaagctgttctcagtcgatctcaaatcctacgtcaacta
gagaacaaaacggtgggctttatcgccgtcgcgacacctcagtcacagcgcattgtttta
gccgctgccgaatcaggtcatggtttcgggaaatacggcgatgttctcgacagaaagata
ggcgtgcttccaaatagtgtttggacgagacgagtggtggccatgggtaagacccttggc
ttggcgatgagacgcccctttgacaatccccatcgcaggggcaccaatactgatggaatc
tttctcggatcccatgttgaagtcaaactcgcggttcacggcatctgcgttctcctgaag
atgttcggaatcgccaaagacttggacaaaatcacgatggaacatctgcacaagcttcgt
cttgttcgttggaaagatggcactcgccctgtctttgaggtgtacttttcccgaaagcac
tgcgtcccatgcaaacttttggtaaaaaggttgtcagaagctaccgggatcacaatcaga
ttactgtggagggatcgactcgtcaagaaagagtatgctattcgtaaaatggacaaaagt
tttcggggtaaaggccagggtcaag---atcagcctgtacctgacccgcaggattacgac
tttggcgatatcctccccgacgactcagacatagaagtcatatccgacgatgaggatata
aggaatgccgaccatatcgacctgaccggcatacgatccacgtcaccgactggcatctca
gcagagatcgacgatcttcttgacggcctcgcctatcgagtaggccagatggaagagtgt
ccagaaggggcgacagccgctatcgtcagtttcgccaggaccatgagtgctcataacaga
agcaagaacctggccagggacgcaaacgtcaacaagcctcttcccgcgacaccggtgata
gaagcaccaattgacgtacttgaaagcggtgaacgacagcgaaacacattccctcgtgct
cagaggagcctctttggacgatcacgcgagcttggtggtgcaagagcgaggagcgtttcg
ccttgcagaatcatgagagaaccgatccgagaccgttctcctatgaggtataactttgcg
agtccagaaaactgctcatcaaggatcgtggaacgtactcaacacagttcacaaccctga
>Fp146
atgtcttttgttacaaacttaccctcggaaaacatgcaaagctctgaggaagtggcagag
gtgcttccaacatttgtgtcgtccatcagcaagtcttcgccactcatcttcttttatcac
aggatcgaccctgaaacaacagcactcaccatccaggtgctcggagctaacatctccttc
caattcagccaccagagagcaaaagctgttctcagtcgatctcaaatcctacgtcaacta
gagaacaaaacggtgggctttatcgccgtcgcgacacctcagtcacagcgcattgtttta
gccgctgccgaatcaggtcatggtttcgggaaatacggcgatgttctcgacagaaagata
ggcgtgcttccaaatagtgtttggacgagacgagtggtggccatgggtaagacccttggc
ttggcgatgagacgcccctttgacaatccccatcgcaggggcaccaatactgatggaatc
tttctcggatcccatgttgaagtcaaactcgcggttcacggcatctgcgttctcctgaag
atgttcggaatcgccaaagacttggacaaaatcacgatggaacatctgcacaagcttcgt
cttgttcgttggaaagatggcactcgccctgtctttgaggtgtacttttcccgaaagcac
tgcgtcccatgcaaacttttggtaaaaaggttgtcagaagctaccgggatcacaatcaga
ttactgtggagggatcgactcgtcaagaaagagtatgctattcgtaaaatggacaaaagt
tttcggggtaaaggccagggtcaag---atcagcctgtacctgacccgcaggattacgac
tttggcgatatcctccccgacgactcagacatagaagtcatatccgacgatgaggatata
aggaatgccgaccatatcgacctgaccggcatacgatccacgtcaccgactggcatctca
gcagagatcgacgatcttcttgacggcctcgcctatcgagtaggccagatggaagagtgt
ccagaaggggcgacagccgctatcgtcagtttcgccaggaccatgagtgctcataacaga
agcaagaacctggccagggacgcaaacgtcaacaagcctcttcccgcgacaccggtgata
gaagcaccaattgacgtacttgaaagcggtgaacgacagcgaaacacattccctcgtgct
cagaggagcctctttggacgatcacgcgagcttggtggtgcaagagcgaggagcgtttcg
ccttgcagaatcatgagagaaccgatccgagaccgttctcctatgaggtataactttgcg
agtccagaaaactgctcatcaaggatcgtggaacgtactcaacacagttcacaaccctga
>Fp155
atgtcttttgttacaaacttaccctcggaaaacatgcaaagctctgaggaagtggcagag
gtgcttccaacatttgtgtcgtccatcagcaagtcttcgccactcatcttcttttatcac
aggatcgaccctgaaacaacagcactcaccatccaggtgctcggagctaacatctccttc
caattcagccaccagagagcaaaagctgttctcagtcgatctcaaatcctacgtcaacta
gagaacaaaacggtgggctttatcgccgtcgcgacacctcagtcacagcgcattgtttta
gccgctgccgaatcaggtcatggtttcgggaaatacggcgatgttctcgacagaaagata
ggcgtgcttccaaatagtgtttggacgagacgagtggtggccatgggtaagacccttggc
ttggcgatgagacgcccctttgacaatccccatcgcaggggcaccaatactgatggaatc
tttctcggatcccatgttgaagtcaaactcgcggttcacggcatctgcgttctcctgaag
atgttcggaatcgccaaagacttggacaaaatcacgatggaacatctgcacaagcttcgt
cttgttcgttggaaagatggcactcgccctgtctttgaggtgtacttttcccgaaagcac
tgcgtcccatgcaaacttttggtaaaaaggttgtcagaagctaccgggatcacaatcaga
ttactgtggagggatcgactcgtcaagaaagagtatgctattcgtaaaatggacaaaagt
tttcggggtaaaggccagggtcaagatcatcagcctgtacctgacccccaggattacgac
tttggcgatatcctccccgacgactcagacatagaagtcatatccgacgatgaggatata
aggaatgccgaccatatcgacctgaccggcatacgatccacgtcaccgactggcatctca
gcagagatcgacgatcttcttgacggcctcgcctatcgagtaggccagatggaagagtgt
ccagaaggggcgacagccgctatcgtcagtttcgccaggaccatgagtgctcataacaga
agcaagaacctggccagggacgcaaacgtcaacaagcctcttcccgcgacaccggtgata
gaagcaccaattgacgtacttgaaagcggtgaacgacagcgaaacacattccctcgtgct
cagaggagcctctttggacgatcacgcgagcttggtggtgcaagagcgaggagcgtttcg
ccttgcagaatcatgagaaaaccgatccgagaccgttctcctaggaggtataactttgcg
agtccagaaaactgctcatcaaggatcgtggaacgtactcaacacagttcacaaccctga
>Fp157
atgtcttttgttacaaacttaccctcggaaaacatgcaaagctctgaggaagtggcagag
gtgcttccaacatttgtgtcgtccatcagcaagtcttcgccactcatcttcttttatcac
aggatcgaccctgaaacaacagcactcaccatccaggtgctcggagctaacatctccttc
caattcagccaccagagagcaaaagctgttctcagtcgatctcaaatcctacgtcaacta
gagaacaaaacggtgggctttatcgccgtcgcgacacctcagtcacagcgcattgtttta
gccgctgccgaatcaggtcatggtttcgggaaatacggcgatgttctcgacagaaagata
ggcgtgcttccaaatagtgtttggacgagacgagtggtggccatgggtaagacccttggc
ttggcgatgagacgcccctttgacaatccccatcgcaggggcaccaatactgatggaatc
tttctcggatcccatgttgaagtcaaactcgcggttcacggcatctgcgttctcctgaag
atgttcggaatcgccaaagacttggacaaaatcacgatggaacatctgcacaagcttcgt
cttgttcgttggaaagatggcactcgccctgtctttgaggtgtacttttcccgaaagcac
tgcgtcccatgcaaacttttggtaaaaaggttgtcagaagctaccgggatcacaatcaga
ttactgtggagggatcgactcgtcaagaaagagtatgctattcgtaaaatggacaaaagt
tttcggggtaaaggccagggtcaag---atcagcctgtacctgacccgcaggattacgac
tttggcgatatcctccccgacgactcagacatagaagtcatatccgacgatgaggatata
aggaatgccgaccatatcgacctgaccggcatacgatccacgtcaccgactggcatctca
gcagagatcgacgatcttcttgacggcctcgcctatcgagtaggccagatggaagagtgt
ccagaaggggcgacagccgctatcgtcagtttcgccaggaccatgagtgctcataacaga
agcaagaacctggccagggacgcaaacgtcaacaagcctcttcccgcgacaccggtgata
gaagcaccaattgacgtacttgaaagcggtgaacgacagcgaaacacattccctcgtgct
cagaggagcctctttggacgatcacgcgagcttggtggtgcaagagcgaggagcgtttcg
ccttgcagaatcatgagagaaccgatccgagaccgttctcctatgaggtataactttgcg
agtccagaaaactgctcatcaaggatcgtggaacgtactcaacacagttcacaaccctga
>Fp16r
atgtcttttgttacaaacttaccctcggaaaacatgcaaagctctgaggaagtggcagag
gtgcttccaacatttgtgtcgtccatcagcaagtcttcgccactcatcttcttttatcac
aggatcgaccctgaaacaacagcactcaccatccaggtgctcggagctaacatctccttc
caattcagccaccagagagcaaaagctgttctcagtcgatctcaaatcctacgtcaacta
gagaacaaaacggtgggctttatcgccgtcgcgacacctcagtcacagcgcattgtttta
gccgctgccgaatcaggtcatggtttcgggaaatacggcgatgttctcgacagaaagata
ggcgtgcttccaaatagtgtttggacgagacgagtggtggccatgggtaagacccttggc
ttggcgatgagacgcccctttgacaatccccatcgcaggggcaccaatactgatggaatc
tttctcggatcccatgttgaagtcaaactcgcggttcacggcatctgcgttctcctgaag
atgttcggaatcgccaaagacttggacaaaatcacgatggaacatctgcacaagcttcgt
cttgttcgttggaaagatggcactcgccctgtctttgaggtgtacttttcccgaaagcac
tgcgtcccatgcaaacttttggtaaaaaggttgtcagaagctaccgggatcacaatcaga
ttactgtggagggatcgactcgtcaagaaagagtatgctattcgtaaaatggacaaaagt
tttcggggtaaaggccagggtcaag---atcagcctgtacctgacccgcaggattacgac
tttggcgatatcctccccgacgactcagacatagaagtcatatccgacgatgaggatata
aggaatgccgaccatatcgacctgaccggcatacgatccacgtcaccgactggcatctca
gcagagatcgacgatcttcttgacggcctcgcctatcgagtaggccagatggaagagtgt
ccagaaggggcgacagccgctatcgtcagtttcgccaggaccatgagtgctcataacaga
agcaagaacctggccagggacgcaaacgtcaacaagcctcttcccgcgacaccggtgata
gaagcaccaattgacgtacttgaaagcggtgaacgacagcgaaacacattccctcgtgct
cagaggagcctctttggacgatcacgcgagcttggtggtgcaagagcgaggagcgtttcg
ccttgcagaatcatgagagaaccgatccgagaccgttctcctatgaggtataactttgcg
agtccagaaaactgctcatcaaggatcgtggaacgtactcaacacagttcacaaccctga
>Fp1r
atgtcttttgttacaaacttaccctcggaaaacatgcaaagctctgaggaagtggcagag
gtgcttccaacatttgtgtcgtccatcagcaagtcttcgccactcatcttcttttatcac
aggatcgaccctgaaacaacagcactcaccatccaggtgctcggagctaacatctccttc
caattcagccaccagagagcaaaagctgttctcagtcgatctcaaatcctacgtcaacta
gagaacaaaacggtgggctttatcgccgtcgcgacacctcagtcacagcgcattgtttta
gccgctgccgaatcaggtcatggtttcgggaaatacggcgatgttctcgacagaaagata
ggcgtgcttccaaatagtgtttggacgagacgagtggtggccatgggtaagacccttggc
ttggcgatgagacgcccctttgacaatccccatcgcaggggcaccaatactgatggaatc
tttctcggatcccatgttgaagtcaaactcgcggttcacggcatctgcgttctcctgaag
atgttcggaatcgccaaagacttggacaaaatcacgatggaacatctgcacaagcttcgt
cttgttcgttggaaagatggcactcgccctgtctttgaggtgtacttttcccgaaagcac
tgcgtcccatgcaaacttttggtaaaaaggttgtcagaagctaccgggatcacaatcaga
ttactgtggagggatcgactcgtcaagaaagagtatgctattcgtaaaatggacaaaagt
tttcggggtaaaggccagggtcaag---atcagcctgtacctgacccgcaggattacgac
tttggcgatatcctccccgacgactcagacatagaagtcatatccgacgatgaggatata
aggaatgccgaccatatcgacctgaccggcatacgatccacgtcaccgactggcatctca
gcagagatcgacgatcttcttgacggcctcgcctatcgagtaggccagatggaagagtgt
ccagaaggggcgacagccgctatcgtcagtttcgccaggaccatgagtgctcataacaga
agcaagaacctggccagggacgcaaacgtcaacaagcctcttcccgcgacaccggtgata
gaagcaccaattgacgtacttgaaagcggtgaacgacagcgaaacacattccctcgtgct
cagaggagcctctttggacgatcacgcgagcttggtggtgcaagagcgaggagcgtttcg
ccttgcagaatcatgagagaaccgatccgagaccgttctcctaggaggtataactttgcg
agtccagaaaactgctcatcaaggatcgtggaacgtactcaacacagttcacaaccctga
>Fp21r
atgtcttttgttacaaacttaccctcggaaaacatgcaaagctctgaggaagtggcagag
gtgcttccaacatttgtgtcgtccatcagcaagtcttcgccactcatcttcttttatcac
aggatcgaccctgaaacaacagcactcaccatccaggtgctcggagctaacatctccttc
caattcagccaccagagagcaaaagctgttctcagtcgatctcaaatcctacgtcaacta
gagaacaaaacggtgggctttatcgccgtcgcgacacctcagtcacagcgcattgtttta
gccgctgccgaatcaggtcatggtttcgggaaatacggcgatgttctcgacagaaagata
ggcgtgcttccaaatagtgtttggacgagacgagtggtggccatgggtaagacccttggc
ttggcgatgagacgcccctttgacaatccccatcgcaggggcaccaatactgatggaatc
tttctcggatcccatgttgaagtcaaactcgcggttcacggcatctgcgttctcctgaag
atgttcggaatcgccaaagacttggacaaaatcacgatggaacatctgcacaagcttcgt
cttgttcgttggaaagatggcactcgccctgtctttgaggtgtacttttcccgaaagcac
tgcgtcccatgcaaacttttggtaaaaaggttgtcagaagctaccgggatcacaatcaga
ttactgtggagggatcgactcgtcaagaaagagtatgctattcgtaaaatggacaaaagt
tttcggggtaaaggccagggtcaag---atcagcctgtacctgacccgcaggattacgac
tttggcgatatcctccccgacgactcagacatagaagtcatatccgacgatgaggatata
aggaatgccgaccatatcgacctgaccggcatacgatccacgtcaccgactggcatctca
gcagagatcgacgatcttcttgacggcctcgcctatcgagtaggccagatggaagagtgt
ccagaaggggcgacagccgctatcgtcagtttcgccaggaccatgagtgctcataacaga
agcaagaacctggccagggacgcaaacgtcaacaagcctcttcccgcgacaccggtgata
gaagcaccaattgacgtacttgaaagcggtgaacgacagcgaaacacattccctcgtgct
cagaggagcctctttggacgatcacgcgagcttggtggtgcaagagcgaggagcgtttcg
ccttgcagaatcatgagagaaccgatccgagaccattctcctatgaggtataactttgcg
agtccagaaaactgctcatcaaggatcgtggaacgtactcaacacagttcacaaccctga
>Fp24r
atgtcttttgttacaaacttaccctcggaaaacatgcaaagctctgaggaagtggcagag
gtgcttccaacatttgtgtcgtccatcagcaagtcttcgccactcatcttcttttatcac
aggatcgaccctgaaacaacagcactcaccatccaggtgctcggagctaacatctccttc
caattcagccaccagagagcaaaagctgttctcagtcgatctcaaatcctacgtcaacta
gagaacaaaacggtgggctttatcgccgtcgcgacacctcagtcacagcgcattgtttta
gccgctgccgaatcaggtcatggtttcgggaaatacggcgatgttctcgacagaaagata
ggcgtgcttccaaatagtgtttggacgagacgagtggtggccatgggtaagacccttggc
ttggcgatgagacgcccctttgacaatccccatcgcaggggcaccaatactgatggaatc
tttctcggatcccatgttgaagtcaaactcgcggttcacggcatctgcgttctcctgaag
atgttcggaatcgccaaagacttggacaaaatcacgatggaacatctgcacaagcttcgt
cttgttcgttggaaagatggcactcgccctgtctttgaggtgtacttttcccgaaagcac
tgcgtcccatgcaaacttttggtaaaaaggttgtcagaagctaccgggatcacaatcaga
ttactgtggagggatcgactcgtcaagaaagagtatgctattcgtaaaatggacaaaagt
tttcggggtaaaggccagggtcaag---atcagcctgtacctgacccgcaggattacgac
tttggcgatatcctccccgacgactcagacatagaagtcatatccgacgatgaggatata
aggaatgccgaccatatcgacctgaccggcatacgatccacgtcaccgactggcatctca
gcagagatcgacgatcttcttgacggcctcgcctatcgagtaggccagatggaagagtgt
ccagaaggggcgacagccgctatcgtcagtttcgccaggaccatgagtgctcataacaga
agcaagaacctggccagggacgcaaacgtcaacaagcctcttcccgcgacaccggtgata
gaagcaccaattgacgtacttgaaagcggtgaacgacagcgaaacacattccctcgtgct
cagaggagcctctttggacgatcacgcgagcttggtggtgcaagagcgaggagcgtttcg
ccttgcagaatcatgagagaaccgatccgagaccgttctcctatgaggtataactttgcg
agtccagaaaactgcccatcaaggatcgtggaacgtactcaacacagttcacaaccctga
>Fp2516
atgtcttttgttacaaacttaccctcggaaaacatgcaaagctctgaggaagtggcagag
gtgcttccaacatttgtgtcgtccatcagcaagtcttcgccactcatcttcttttatcac
aggatcgaccctgaaacaacagcactcaccatccaggtgctcggagctaacatctccttc
caattcagccaccagagagcaaaagctgttctcagtcgatctcaaatcctacgtcaacta
gagaacaaaacggtgggctttatcgccgtcgcgacacctcagtcacagcgcattgtttta
gccgctgccgaatcaggtcatggtttcgggaaatacggcgatgttctcgacagaaagata
ggcgtgcttccaaatagtgtttggacgagacgagtggtggccatgggtaagacccttggc
ttggcgatgagacgcccctttgacaatccccatcgcaggggcaccaatactgatggaatc
tttctcggatcccatgttgaagtcaaactcgcggttcacggcatctgcgttctcctgaag
atgttcggaatcgccaaagacttggacaaaatcacgatggaacatctgcacaagcttcgt
cttgttcgttggaaagatggcactcgccctgtctttgaggtgtacttttcccgaaagcac
tgcgtcccatgcaaacttttggtaaaaaggttgtcagaagctaccgggatcacaatcaga
ttactgtggagggatcgactcgtcaagaaagagtatgctattcgtaaaatggacaaaagt
tttcggggtaaaggccagggtcaagatcatcagcctgtacctgacccccaggattacgac
tttggcgatatcctccccgacgactcagacatagaagtcatatccgacgatgaggatata
aggaatgccgaccatatcgacctgaccggcatacgatccacgtcaccgactggcatctca
gcagagatcgacgatcttcttgacggcctcgcctatcgagtaggccagatggaagagtgt
ccagaaggggcgacagccgctatcgtcagtttcgccaggaccatgagtgctcataacaga
agcaagaacctggccagggacgcaaacgtcaacaagcctcttcccgcgacaccggtgata
gaagcaccaattgacgtacttgaaagcggtgaacgacagcgaaacacattccctcgtgct
cagaggagcctctttggacgatcacgcgagcttggtggtgcaagagcgaggagcgtttcg
ccttgcagaatcatgagaaaaccgatccgagaccgttctcctaggaggtataactttgcg
agtccagaaaactgctcatcaaggatcgtggaacgtactcaacacagttcacaaccctga
>Fp26r
atgtcttttgttacaaacttaccctcggaaaacatgcaaagctctgaggaagtggcagag
gtgcttccaacatttgtgtcgtccatcagcaagtcttcgccactcatcttcttttatcac
aggatcgaccctgaaacaacagcactcaccatccaggtgctcggagctaacatctccttc
caattcagccaccagagagcaaaagctgttctcagtcgatctcaaatcctacgtcaacta
gagaacaaaacggtgggctttatcgccgtcgcgacacctcagtcacagcgcattgtttta
gccgctgccgaatcaggtcatggtttcgggaaatacggcgatgttctcgacagaaagata
ggcgtgcttccaaatagtgtttggacgagacgagtggtggccatgggtaagacccttggc
ttggcgatgagacgcccctttgacaatccccatcgcaggggcaccaatactgatggaatc
tttctcggatcccatgttgaagtcaaactcgcggttcacggcatctgcgttctcctgaag
atgttcggaatcgccaaagacttggacaaaatcacgatggaacatctgcacaagcttcgt
cttgttcgttggaaagatggcactcgccctgtctttgaggtgtacttttcccgaaagcac
tgcgtcccatgcaaacttttggtaaaaaggttgtcagaagctaccgggatcacaatcaga
ttactgtggagggatcgactcgtcaagaaagagtatgctattcgtaaaatggacaaaagt
tttcggggtaaaggccagggtcaag---atcagcctgtacctgacccgcaggattacgac
tttggcgatatcctccccgacgactcagacatagaagtcatatccgacgatgaggatata
aggaatgccgaccatatcgacctgaccggcatacgatccacgtcaccgactggcatctca
gcagagatcgacgatcttcttgacggcctcgcctatcgagtaggccagatggaagagtgt
ccagaaggggcgacagccgctatcgtcagtttcgccaggaccatgagtgctcataacaga
agcaagaacctggccagggacgcaaacgtcaacaagcctcttcccgcgacaccggtgata
gaagcaccaattgacgtacttgaaagcggtgaacgacagcgaaacacattccctcgtgct
cagaggagcctctttggacgatcacgcgagcttggtggtgcaagagcgaggagcgtttcg
ccttgcagaatcatgagagaaccgatccgagaccgttctcctaggaggtataactttgcg
agtccagaaaactgctcatcaaggatcgtggaacgtactcaacacagttcacaaccctga
>Fp33
atgtcttttgttacaaacttaccctcggaaaacatgcaaagctctgaggaagtggcagag
gtgcttccaacatttgtgtcgtccatcagcaagtcttcgccactcatcttcttttatcac
aggatcgaccctgaaacaacagcactcaccatccaggtgctcggagctaacatctccttc
caattcagccaccagagagcaaaagctgttctcagtcgatctcaaatcctacgtcaacta
gagaacaaaacggtgggctttatcgccgtcgcgacacctcagtcacagcgcattgtttta
gccgctgccgaatcaggtcatggtttcgggaaatacggcgatgttctcgacagaaagata
ggcgtgcttccaaatagtgtttggacgagacgagtggtggccatgggtaagacccttggc
ttggcgatgagacgcccctttgacaatccccatcgcaggggcaccaatactgatggaatc
tttctcggatcccatgttgaagtcaaactcgcggttcacggcatctgcgttctcctgaag
atgttcggaatcgccaaagacttggacaaaatcacgatggaacatctgcacaagcttcgt
cttgttcgttggaaagatggcactcgccctgtctttgaggtgtacttttcccgaaagcac
tgcgtcccatgcaaacttttggtaaaaaggttgtcagaagctaccgggatcacaatcaga
ttactgtggagggatcgactcgtcaagaaagagtatgctattcgtaaaatggacaaaagt
tttcggggtaaaggccagggtcaag---atcagcctgtacctgacccgcaggattacgac
tttggcgatatcctccccgacgactcagacatagaagtcatatccgacgatgaggatata
aggaatgccgaccatatcgacctgaccggcatacgatccacgtcaccgactggcatctca
gcagagatcgacgatcttcttgacggcctcgcctatcgagtaggccagatggaagagtgt
ccagaaggggcgacagccgctatcgtcagtttcgccaggaccatgagtgctcataacaga
agcaagaacctggccagggacgcaaacgtcaacaagcctcttcccgcgacaccggtgata
gaagcaccaattgacgtacttgaaagcggtgaacgacagcgaaacacattccctcgtgct
cagaggagcctctttggacgatcacgcgagcttggtggtgcaagagcgaggagcgtttcg
ccttgcagaatcatgagagaaccgatccgagaccgttctcctatgaggtataactttgcg
agtccagaaaactgctcatcaaggatcgtggaacgtactcaacacagttcacaaccctga
>Fp34
atgtcttttgttacaaacttaccctcggaaaacatgcaaagctctgaggaagtggcagag
gtgcttccaacatttgtgtcgtccatcagcaagtcttcgccactcatcttcttttatcac
aggatcgaccctgaaacaacagcactcaccatccaggtgctcggagctaacatctccttc
caattcagccaccagagagcaaaagctgttctcagtcgatctcaaatcctacgtcaacta
gagaacaaaacggtgggctttatcgccgtcgcgacacctcagtcacagcgcattgtttta
gccgctgccgaatcaggtcatggtttcgggaaatacggcgatgttctcgacagaaagata
ggcgtgcttccaaatagtgtttggacgagacgagtggtggccatgggtaagacccttggc
ttggcgatgagacgcccctttgacaatccccatcgcaggggcaccaatactgatggaatc
tttctcggatcccatgttgaagtcaaactcgcggttcacggcatctgcgttctcctgaag
atgttcggaatcgccaaagacttggacaaaatcacgatggaacatctgcacaagcttcgt
cttgttcgttggaaagatggcactcgccctgtctttgaggtgtacttttcccgaaagcac
tgcgtcccatgcaaacttttggtaaaaaggttgtcagaagctaccgggatcacaatcaga
ttactgtggagggatcgactcgtcaagaaagagtatgctattcgtaaaatggacaaaagt
tttcggggtaaaggccagggtcaag---atcagcctgtacctgacccgcaggattacgac
tttggcgatatcctccccgacgactcagacatagaagtcatatccgacgatgaggatata
aggaatgccgaccatatcgacctgaccggcatacgatccacgtcaccgactggcatctca
gcagagatcgacgatcttcttgacggcctcgcctatcgagtaggccagatggaagagtgt
ccagaaggggcgacagccgctatcgtcagtttcgccaggaccatgagtgctcataacaga
agcaagaacctggccagggacgcaaacgtcaacaagcctcttcccgcgacaccggtgata
gaagcaccaattgacgtacttgaaagcggtgaacgacagcgaaacacattccctcgtgct
cagaggagcctctttggacgatcacgcgagcttggtggtgcaagagcgaggagcgtttcg
ccttgcagaatcatgagagaaccgatccgagaccgttctcctaggaggtataactttgcg
agtccagaaaactgctcatcaaggatcgtggaacgtactcaacacagttcacaaccctga
>Fp35
atgtcttttgttacaaacttaccctcggaaaacatgcaaagctctgaggaagtggcagag
gtgcttccaacatttgtgtcgtccatcagcaagtcttcgccactcatcttcttttatcac
aggatcgaccctgaaacaacagcactcaccatccaggtgctcggagctaacatctccttc
caattcagccaccagagagcaaaagctgttctcagtcgatctcaaatcctacgtcaacta
gagaacaaaacggtgggctttatcgccgtcgcgacacctcagtcacagcgcattgtttta
gccgctgccgaatcaggtcatggtttcgggaaatacggcgatgttctcgacagaaagata
ggcgtgcttccaaatagtgtttggacgagacgagtggtggccatgggtaagacccttggc
ttggcgatgagacgcccctttgacaatccccatcgcaggggcaccaatactgatggaatc
tttctcggatcccatgttgaagtcaaactcgcggttcacggcatctgcgttctcctgaag
atgttcggaatcgccaaagacttggacaaaatcacgatggaacatctgcacaagcttcgt
cttgttcgttggaaagatggcactcgccctgtctttgaggtgtacttttcccgaaagcac
tgcgtcccatgcaaacttttggtaaaaaggttgtcagaagctaccgggatcacaatcaga
ttactgtggagggatcgactcgtcaagaaagagtatgctattcgtaaaatggacaaaagt
tttcggggtaaaggccagggtcaag---atcagcctgtacctgacccgcaggattacgac
tttggcgatatcctccccgacgactcagacatagaagtcatatccgacgatgaggatata
aggaatgccgaccatatcgacctgaccggcatacgatccacgtcaccgactggcatctca
gcagagatcgacgatcttcttgacggcctcgcctatcgagtaggccagatggaagagtgt
ccagaaggggcgacagccgctatcgtcagtttcgccaggaccatgagtgctcataacaga
agcaagaacctggccagggacgcaaacgtcaacaagcctcttcccgcgacaccggtgata
gaagcaccaattgacgtacttgaaagcggtgaacgacagcgaaacacattccctcgtgct
cagaggagcctctttggacgatcacgcgagcttggtggtgcaagagcgaggagcgtttcg
ccttgcagaatcatgagagaaccgatccgagaccgttctcctatgaggtataactttgcg
agtccagaaaactgctcatcaaggatcgtggaacgtactcaacacagttcacaaccctga
>Fp38
atgtcttttgttacaaacttaccctcggaaaacatgcaaagctctgaggaagtggcagag
gtgcttccaacatttgtgtcgtccatcagcaagtcttcgccactcatcttcttttatcac
aggatcgaccctgaaacaacagcactcaccatccaggtgctcggagctaacatctccttc
caattcagccaccagagagcaaaagctgttctcagtcgatctcaaatcctacgtcaacta
gagaacaaaacggtgggctttatcgccgtcgcgacacctcagtcacagcgcattgtttta
gccgctgccgaatcaggtcatggtttcgggaaatacggcgatgttctcgacagaaagata
ggcgtgcttccaaatagtgtttggacgagacgagtggtggccatgggtaagacccttggc
ttggcgatgagacgcccctttgacaatccccatcgcaggggcaccaatactgatggaatc
tttctcggatcccatgttgaagtcaaactcgcggttcacggcatctgcgttctcctgaag
atgttcggaatcgccaaagacttggacaaaatcacgatggaacatctgcacaagcttcgt
cttgttcgttggaaagatggcactcgccctgtctttgaggtgtacttttcccgaaagcac
tgcgtcccatgcaaacttttggtaaaaaggttgtcagaagctaccgggatcacaatcaga
ttactgtggagggatcgactcgtcaagaaagagtatgctattcgtaaaatggacaaaagt
tttcggggtaaaggccagggtcaag---atcagcctgtacctgacccgcaggattacgac
tttggcgatatcctccccgacgactcagacatagaagtcatatccgacgatgaggatata
aggaatgccgaccatatcgacctgaccggcatacgatccacgtcaccgactggcatctca
gcagagatcgacgatcttcttgacggcctcgcctatcgagtaggccagatggaagagtgt
ccagaaggggcgacagccgctatcgtcagtttcgccaggaccatgagtgctcataacaga
agcaagaacctggccagggacgcaaacgtcaacaagcctcttcccgcgacaccggtgata
gaagcaccaattgacgtacttgaaagcggtgaacgacagcgaaacacattccctcgtgct
cagaggagcctctttggacgatcacgcgagcttggtggtgcaagagcgaggagcgtttcg
ccttgcagaatcatgagagaaccgatccgagaccgttctcctatgaggtataactttgcg
agtccagaaaactgctcatcaaggatcgtggaacgtactcaacacagttcacaaccctga
>Fp39
atgtcttttgttacaaacttaccctcggaaaacatgcaaagctctgaggaagtggcagag
gtgcttccaacatttgtgtcgtccatcagcaagtcttcgccactcatcttcttttatcac
aggatcgaccctgaaacaacagcactcaccatccaggtgctcggagctaacatctccttc
caattcagccaccagagagcaaaagctgttctcagtcgatctcaaatcctacgtcaacta
gagaacaaaacggtgggctttatcgccgtcgcgacacctcagtcacagcgcattgtttta
gccgctgccgaatcaggtcatggtttcgggaaatacggcgatgttctcgacagaaagata
ggcgtgcttccaaatagtgtttggacgagacgagtggtggccatgggtaagacccttggc
ttggcgatgagacgcccctttgacaatccccatcgcaggggcaccaatactgatggaatc
tttctcggatcccatgttgaagtcaaactcgcggttcacggcatctgcgttctcctgaag
atgttcggaatcgccaaagacttggacaaaatcacgatggaacatctgcacaagcttcgt
cttgttcgttggaaagatggcactcgccctgtctttgaggtgtacttttcccgaaagcac
tgcgtcccatgcaaacttttggtaaaaaggttgtcagaagctaccgggatcacaatcaga
ttactgtggagggatcgactcgtcaagaaagagtatgctattcgtaaaatggacaaaagt
tttcggggtaaaggccagggtcaag---atcagcctgtacctgacccgcaggattacgac
tttggcgatatcctccccgacgactcagacatagaagtcatatccgacgatgaggatata
aggaatgccgaccatatcgacctgaccggcatacgatccacgtcaccgactggcatctca
gcagagatcgacgatcttcttgacggcctcgcctatcgagtaggccagatggaagagtgt
ccagaaggggcgacagccgctatcgtcagtttcgccaggaccatgagtgctcataacaga
agcaagaacctggccagggacgcaaacgtcaacaagcctcttcccgcgacaccggtgata
gaagcaccaattgacgtacttgaaagcggtgaacgacagcgaaacacattccctcgtgct
cagaggagcctctttggacgatcacgcgagcttggtggtgcaagagcgaggagcgtttcg
ccttgcagaatcatgagagaaccgatccgagaccgttctcctatgaggtataactttgcg
agtccagaaaactgctcatcaaggatcgtggaacgtactcaacacagttcacaaccctga
>Fp42
atgtcttttgttacaaacttaccctcggaaaacatgcaaagctctgaggaagtggcagag
gtgcttccaacatttgtgtcgtccatcagcaagtcttcgccactcatcttcttttatcac
aggatcgaccctgaaacaacagcactcaccatccaggtgctcggagctaacatctccttc
caattcagccaccagagagcaaaagctgttctcagtcgatctcaaatcctacgtcaacta
gagaacaaaacggtgggctttatcgccgtcgcgacacctcagtcacagcgcattgtttta
gccgctgccgaatcaggtcatggtttcgggaaatacggcgatgttctcgacagaaagata
ggcgtgcttccaaatagtgtttggacgagacgagtggtggccatgggtaagacccttggc
ttggcgatgagacgcccctttgacaatccccatcgcaggggcaccaatactgatggaatc
tttctcggatcccatgttgaagtcaaactcgcggttcacggcatctgcgttctcctgaag
atgttcggaatcgccaaagacttggacaaaatcacgatggaacatctgcacaagcttcgt
cttgttcgttggaaagatggcactcgccctgtctttgaggtgtacttttcccgaaagcac
tgcgtcccatgcaaacttttggtaaaaaggttgtcagaagctaccgggatcacaatcaga
ttactgtggagggatcgactcgtcaagaaagagtatgctattcgtaaaatggacaaaagt
tttcggggtaaaggccagggtcaag---atcagcctgtacctgacccgcaggattacgac
tttggcgatatcctccccgacgactcagacatagaagtcatatccgacgatgaggatata
aggaatgccgaccatatcgacctgaccggcatacgatccacgtcaccgactggcatctca
gcagagatcgacgatcttcttgacggcctcgcctatcgagtaggccagatggaagagtgt
ccagaaggggcgacagccgctatcgtcagtttcgccaggaccatgagtgctcataacaga
agcaagaacctggccagggacgcaaacgtcaacaagcctcttcccgcgacaccggtgata
gaagcaccaattgacgtacttgaaagcggtgaacgacagcgaaacacattccctcgtgct
cagaggagcctctttggacgatcacgcgagcttggtggtgcaagagcgaggagcgtttcg
ccttgcagaatcatgagagaaccgatccgagaccattctcctatgaggtataactttgcg
agtccagaaaactgctcatcaaggatcgtggaacgtactcaacacagttcacaaccctga
>Fp44
atgtcttttgttacaaacttaccctcggaaaacatgcaaagctctgaggaagtggcagag
gtgcttccaacatttgtgtcgtccatcagcaagtcttcgccactcatcttcttttatcac
aggatcgaccctgaaacaacagcactcaccatccaggtgctcggagctaacatctccttc
caattcagccaccagagagcaaaagctgttctcagtcgatctcaaatcctacgtcaacta
gagaacaaaacggtgggctttatcgccgtcgcgacacctcagtcacagcgcattgtttta
gccgctgccgaatcaggtcatggtttcgggaaatacggcgatgttctcgacagaaagata
ggcgtgcttccaaatagtgtttggacgagacgagtggtggccatgggtaagacccttggc
ttggcgatgagacgcccctttgacaatccccatcgcaggggcaccaatactgatggaatc
tttctcggatcccatgttgaagtcaaactcgcggttcacggcatctgcgttctcctgaag
atgttcggaatcgccaaagacttggacaaaatcacgatggaacatctgcacaagcttcgt
cttgttcgttggaaagatggcactcgccctgtctttgaggtgtacttttcccgaaagcac
tgcgtcccatgcaaacttttggtaaaaaggttgtcagaagctaccgggatcacaatcaga
ttactgtggagggatcgactcgtcaagaaagagtatgctattcgtaaaatggacaaaagt
tttcggggtaaaggccagggtcaag---atcagcctgtacctgacccgcaggattacgac
tttggcgatatcctccccgacgactcagacatagaagtcatatccgacgatgaggatata
aggaatgccgaccatatcgacctgaccggcatacgatccacgtcaccgactggcatctca
gcagagatcgacgatcttcttgacggcctcgcctatcgagtaggccagatggaagagtgt
ccagaaggggcgacagccgctatcgtcagtttcgccaggaccatgagtgctcataacaga
agcaagaacctggccagggacgcaaacgtcaacaagcctcttcccgcgacaccggtgata
gaagcaccaattgacgtacttgaaagcggtgaacgacagcgaaacacattccctcgtgct
cagaggagcctctttggacgatcacgcgagcttggtggtgcaagagcgaggagcgtttcg
ccttgcagaatcatgagagaaccgatccgagaccgttctcctatgaggtataactttgcg
agtccagaaaactgctcatcaaggatcgtggaacgtactcaacacagttcacaaccctga
>Fp49
atgtcttttgttacaaacttaccctcggaaaacatgcaaagctctgaggaagtggcagag
gtgcttccaacatttgtgtcgtccatcagcaagtcttcgccactcatcttcttttatcac
aggatcgaccctgaaacaacagcactcaccatccaggtgctcggagctaacatctccttc
caattcagccaccagagagcaaaagctgttctcagtcgatctcaaatcctacgtcaacta
gagaacaaaacggtgggctttatcgccgtcgcgacacctcagtcacagcgcattgtttta
gccgctgccgaatcaggtcatggtttcgggaaatacggcgatgttctcgacagaaagata
ggcgtgcttccaaatagtgtttggacgagacgagtggtggccatgggtaagacccttggc
ttggcgatgagacgcccctttgacaatccccatcgcaggggcaccaatactgatggaatc
tttctcggatcccatgttgaagtcaaactcgcggttcacggcatctgcgttctcctgaag
atgttcggaatcgccaaagacttggacaaaatcacgatggaacatctgcacaagcttcgt
cttgttcgttggaaagatggcactcgccctgtctttgaggtgtacttttcccgaaagcac
tgcgtcccatgcaaacttttggtaaaaaggttgtcagaagctaccgggatcacaatcaga
ttactgtggagggatcgactcgtcaagaaagagtatgctattcgtaaaatggacaaaagt
tttcggggtaaaggccagggtcaag---atcagcctgtacctgacccgcaggattacgac
tttggcgatatcctccccgacgactcagacatagaagtcatatccgacgatgaggatata
aggaatgccgaccatatcgacctgaccggcatacgatccacgtcaccgactggcatctca
gcagagatcgacgatcttcttgacggcctcgcctatcgagtaggccagatggaagagtgt
ccagaaggggcgacagccgctatcgtcagtttcgccaggaccatgagtgctcataacaga
agcaagaacctggccagggacgcaaacgtcaacaagcctcttcccgcgacaccggtgata
gaagcaccaattgacgtacttgaaagcggtgaacgacagcgaaacacattccctcgtgct
cagaggagcctctttggacgatcacgcgagcttggtggtgcaagagcgaggagcgtttcg
ccttgcagaatcatgagagaaccgatccgagaccgttctcctatgaggtataactttgcg
agtccagaaaactgctcatcaaggatcgtggaacgtactcaacacagttcacaaccctga
>Fp50
atgtcttttgttacaaacttaccctcggaaaacatgcaaagctctgaggaagtggcagag
gtgcttccaacatttgtgtcgtccatcagcaagtcttcgccactcatcttcttttatcac
aggatcgaccctgaaacaacagcactcaccatccaggtgctcggagctaacatctccttc
caattcagccaccagagagcaaaagctgttctcagtcgatctcaaatcctacgtcaacta
gagaacaaaacggtgggctttatcgccgtcgcgacacctcagtcacagcgcattgtttta
gccgctgccgaatcaggtcatggtttcgggaaatacggcgatgttctcgacagaaagata
ggcgtgcttccaaatagtgtttggacgagacgagtggtggccatgggtaagacccttggc
ttggcgatgagacgcccctttgacaatccccatcgcaggggcaccaatactgatggaatc
tttctcggatcccatgttgaagtcaaactcgcggttcacggcatctgcgttctcctgaag
atgttcggaatcgccaaagacttggacaaaatcacgatggaacatctgcacaagcttcgt
cttgttcgttggaaagatggcactcgccctgtctttgaggtgtacttttcccgaaagcac
tgcgtcccatgcaaacttttggtaaaaaggttgtcagaagctaccgggatcacaatcaga
ttactgtggagggatcgactcgtcaagaaagagtatgctattcgtaaaatggacaaaagt
tttcggggtaaaggccagggtcaag---atcagcctgtacctgacccgcaggattacgac
tttggcgatatcctccccgacgactcagacatagaagtcatatccgacgatgaggatata
aggaatgccgaccatatcgacctgaccggcatacgatccacgtcaccgactggcatctca
gcagagatcgacgatcttcttgacggcctcgcctatcgagtaggccagatggaagagtgt
ccagaaggggcgacagccgctatcgtcagtttcgccaggaccatgagtgctcataacaga
agcaagaacctggccagggacgcaaacgtcaacaagcctcttcccgcgacaccggtgata
gaagcaccaattgacgtacttgaaagcggtgaacgacagcgaaacacattccctcgtgct
cagaggagcctctttggacgatcacgcgagcttggtggtgcaagagcgaggagcgtttcg
ccttgcagaatcatgagagaaccgatccgagaccgttctcctaggaggtataactttgcg
agtccagaaaactgctcatcaaggatcgtggaacgtactcaacacagttcacaaccctga
>Fp51
atgtcttttgttacaaacttaccctcggaaaacatgcaaagctctgaggaagtggcagag
gtgcttccaacatttgtgtcgtccatcagcaagtcttcgccactcatcttcttttatcac
aggatcgaccctgaaacaacagcactcaccatccaggtgctcggagctaacatctccttc
caattcagccaccagagagcaaaagctgttctcagtcgatctcaaatcctacgtcaacta
gagaacaaaacggtgggctttatcgccgtcgcgacacctcagtcacagcgcattgtttta
gccgctgccgaatcaggtcatggtttcgggaaatacggcgatgttctcgacagaaagata
ggcgtgcttccaaatagtgtttggacgagacgagtggtggccatgggtaagacccttggc
ttggcgatgagacgcccctttgacaatccccatcgcaggggcaccaatactgatggaatc
tttctcggatcccatgttgaagtcaaactcgcggttcacggcatctgcgttctcctgaag
atgttcggaatcgccaaagacttggacaaaatcacgatggaacatctgcacaagcttcgt
cttgttcgttggaaagatggcactcgccctgtctttgaggtgtacttttcccgaaagcac
tgcgtcccatgcaaacttttggtaaaaaggttgtcagaagctaccgggatcacaatcaga
ttactgtggagggatcgactcgtcaagaaagagtatgctattcgtaaaatggacaaaagt
tttcggggtaaaggccagggtcaag---atcagcctgtacctgacccgcaggattacgac
tttggcgatatcctccccgacgactcagacatagaagtcatatccgacgatgaggatata
aggaatgccgaccatatcgacctgaccggcatacgatccacgtcaccgactggcatctca
gcagagatcgacgatcttcttgacggcctcgcctatcgagtaggccagatggaagagtgt
ccagaaggggcgacagccgctatcgtcagtttcgccaggaccatgagtgctcataacaga
agcaagaacctggccagggacgcaaacgtcaacaagcctcttcccgcgacaccggtgata
gaagcaccaattgacgtacttgaaagcggtgaacgacagcgaaacacattccctcgtgct
cagaggagcctctttggacgatcacgcgagcttggtggtgcaagagcgaggagcgtttcg
ccttgcagaatcatgagagaaccgatccgagaccgttctcctatgaggtataactttgcg
agtccagaaaactgctcatcaaggatcgtggaacgtactcaacacagttcacaaccctga
>Fp59
atgtcttttgttacaaacttaccctcggaaaacatgcaaagctctgaggaagtggcagag
gtgcttccaacatttgtgtcgtccatcagcaagtcttcgccactcatcttcttttatcac
aggatcgaccctgaaacaacagcactcaccatccaggtgctcggagctaacatctccttc
caattcagccaccagagagcaaaagctgttctcagtcgatctcaaatcctacgtcaacta
gagaacaaaacggtgggctttatcgccgtcgcgacacctcagtcacagcgcattgtttta
gccgctgccgaatcaggtcatggtttcgggaaatacggcgatgttctcgacagaaagata
ggcgtgcttccaaatagtgtttggacgagacgagtggtggccatgggtaagacccttggc
ttggcgatgagacgcccctttgacaatccccatcgcaggggcaccaatactgatggaatc
tttctcggatcccatgttgaagtcaaactcgcggttcacggcatctgcgttctcctgaag
atgttcggaatcgccaaagacttggacaaaatcacgatggaacatctgcacaagcttcgt
cttgttcgttggaaagatggcactcgccctgtctttgaggtgtacttttcccgaaagcac
tgcgtcccatgcaaacttttggtaaaaaggttgtcagaagctaccgggatcacaatcaga
ttactgtggagggatcgactcgtcaagaaagagtatgctattcgtaaaatggacaaaagt
tttcggggtaaaggccagggtcaag---atcagcctgtacctgacccgcaggattacgac
tttggcgatatcctccccgacgactcagacatagaagtcatatccgacgatgaggatata
aggaatgccgaccatatcgacctgaccggcatacgatccacgtcaccgactggcatctca
gcagagatcgacgatcttcttgacggcctcgcctatcgagtaggccagatggaagagtgt
ccagaaggggcgacagccgctatcgtcagtttcgccaggaccatgagtgctcataacaga
agcaagaacctggccagggacgcaaacgtcaacaagcctcttcccgcgacaccggtgata
gaagcaccaattgacgtacttgaaagcggtgaacgacagcgaaacacattccctcgtgct
cagaggagcctctttggacgatcacgcgagcttggtggtgcaagagcgaggagcgtttcg
ccttgcagaatcatgagagaaccgatccgagaccgttctcctatgaggtataactttgcg
agtccagaaaactgctcatcaaggatcgtggaacgtactcaacacagttcacaaccctga
>Fp63
atgtcttttgttacaaacttaccctcggaaaacatgcaaagctctgaggaagtggcagag
gtgcttccaacatttgtgtcgtccatcagcaagtcttcgccactcatcttcttttatcac
aggatcgaccctgaaacaacagcactcaccatccaggtgctcggagctaacatctccttc
caattcagccaccagagagcaaaagctgttctcagtcgatctcaaatcctacgtcaacta
gagaacaaaacggtgggctttatcgccgtcgcgacacctcagtcacagcgcattgtttta
gccgctgccgaatcaggtcatggtttcgggaaatacggcgatgttctcgacagaaagata
ggcgtgcttccaaatagtgtttggacgagacgagtggtggccatgggtaagacccttggc
ttggcgatgagacgcccctttgacaatccccatcgcaggggcaccaatactgatggaatc
tttctcggatcccatgttgaagtcaaactcgcggttcacggcatctgcgttctcctgaag
atgttcggaatcgccaaagacttggacaaaatcacgatggaacatctgcacaagcttcgt
cttgttcgttggaaagatggcactcgccctgtctttgaggtgtacttttcccgaaagcac
tgcgtcccatgcaaacttttggtaaaaaggttgtcagaagctaccgggatcacaatcaga
ttactgtggagggatcgactcgtcaagaaagagtatgctattcgtaaaatggacaaaagt
tttcggggtaaaggccagggtcaag---atcagcctgtacctgacccgcaggattacgac
tttggcgatatcctccccgacgactcagacatagaagtcatatccgacgatgaggatata
aggaatgccgaccatatcgacctgaccggcatacgatccacgtcaccgactggcatctca
gcagagatcgacgatcttcttgacggcctcgcctatcgagtaggccagatggaagagtgt
ccagaaggggcgacagccgctatcgtcagtttcgccaggaccatgagtgctcataacaga
agcaagaacctggccagggacgcaaacgtcaacaagcctcttcccgcgacaccggtgata
gaagcaccaattgacgtacttgaaagcggtgaacgacagcgaaacacattccctcgtgct
cagaggagcctctttggacgatcacgcgagcttggtggtgcaagagcgaggagcgtttcg
ccttgcagaatcatgagagaaccgatccgagaccgttctcctatgaggtataactttgcg
agtccagaaaactgctcatcaaggatcgtggaacgtactcaacacagttcacaaccctga
>Fp65
atgtcttttgttacaaacttaccctcggaaaacatgcaaagctctgaggaagtggcagag
gtgcttccaacatttgtgtcgtccatcagcaagtcttcgccactcatcttcttttatcac
aggatcgaccctgaaacaacagcactcaccatccaggtgctcggagctaacatctccttc
caattcagccaccagagagcaaaagctgttctcagtcgatctcaaatcctacgtcaacta
gagaacaaaacggtgggctttatcgccgtcgcgacacctcagtcacagcgcattgtttta
gccgctgccgaatcaggtcatggtttcgggaaatacggcgatgttctcgacagaaagata
ggcgtgcttccaaatagtgtttggacgagacgagtggtggccatgggtaagacccttggc
ttggcgatgagacgcccctttgacaatccccatcgcaggggcaccaatactgatggaatc
tttctcggatcccatgttgaagtcaaactcgcggttcacggcatctgcgttctcctgaag
atgttcggaatcgccaaagacttggacaaaatcacgatggaacatctgcacaagcttcgt
cttgttcgttggaaagatggcactcgccctgtctttgaggtgtacttttcccgaaagcac
tgcgtcccatgcaaacttttggtaaaaaggttgtcagaagctaccgggatcacaatcaga
ttactgtggagggatcgactcgtcaagaaagagtatgctattcgtaaaatggacaaaagt
tttcggggtaaaggccagggtcaag---atcagcctgtacctgacccgcaggattacgac
tttggcgatatcctccccgacgactcagacatagaagtcatatccgacgatgaggatata
aggaatgccgaccatatcgacctgaccggcatacgatccacgtcaccgactggcatctca
gcagagatcgacgatcttcttgacggcctcgcctatcgagtaggccagatggaagagtgt
ccagaaggggcgacagccgctatcgtcagtttcgccaggaccatgagtgctcataacaga
agcaagaacctggccagggacgcaaacgtcaacaagcctcttcccgcgacaccggtgata
gaagcaccaattgacgtacttgaaagcggtgaacgacagcgaaacacattccctcgtgct
cagaggagcctctttggacgatcacgcgagcttggtggtgcaagagcgaggagcgtttcg
ccttgcagaatcatgagagaaccgatccgagaccgttctcctatgaggtataactttgcg
agtccagaaaactgctcatcaaggatcgtggaacgtactcaacacagttcacaaccctga
>Fp66
atgtcttttgttacaaacttaccctcggaaaacatgcaaagctctgaggaagtggcagag
gtgcttccaacatttgtgtcgtccatcagcaagtcttcgccactcatcttcttttatcac
aggatcgaccctgaaacaacagcactcaccatccaggtgctcggagctaacatctccttc
caattcagccaccagagagcaaaagctgttctcagtcgatctcaaatcctacgtcaacta
gagaacaaaacggtgggctttatcgccgtcgcgacacctcagtcacagcgcattgtttta
gccgctgccgaatcaggtcatggtttcgggaaatacggcgatgttctcgacagaaagata
ggcgtgcttccaaatagtgtttggacgagacgagtggtggccatgggtaagacccttggc
ttggcgatgagacgcccctttgacaatccccatcgcaggggcaccaatactgatggaatc
tttctcggatcccatgttgaagtcaaactcgcggttcacggcatctgcgttctcctgaag
atgttcggaatcgccaaagacttggacaaaatcacgatggaacatctgcacaagcttcgt
cttgttcgttggaaagatggcactcgccctgtctttgaggtgtacttttcccgaaagcac
tgcgtcccatgcaaacttttggtaaaaaggttgtcagaagctaccgggatcacaatcaga
ttactgtggagggatcgactcgtcaagaaagagtatgctattcgtaaaatggacaaaagt
tttcggggtaaaggccagggtcaag---atcagcctgtacctgacccgcaggattacgac
tttggcgatatcctccccgacgactcagacatagaagtcatatccgacgatgaggatata
aggaatgccgaccatatcgacctgaccggcatacgatccacgtcaccgactggcatctca
gcagagatcgacgatcttcttgacggcctcgcctatcgagtaggccagatggaagagtgt
ccagaaggggcgacagccgctatcgtcagtttcgccaggaccatgagtgctcataacaga
agcaagaacctggccagggacgcaaacgtcaacaagcctcttcccgcgacaccggtgata
gaagcaccaattgacgtacttgaaagcggtgaacgacagcgaaacacattccctcgtgct
cagaggagcctctttggacgatcacgcgagcttggtggtgcaagagcgaggagcgtttcg
ccttgcagaatcatgagagaaccgatccgagaccgttctcctatgaggtataactttgcg
agtccagaaaactgctcatcaaggatcgtggaacgtactcaacacagttcacaaccctga
>Fp72
atgtcttttgttacaaacttaccctcggaaaacatgcaaagctctgaggaagtggcagag
gtgcttccaacatttgtgtcgtccatcagcaagtcttcgccactcatcttcttttatcac
aggatcgaccctgaaacaacagcactcaccatccaggtgctcggagctaacatctccttc
caattcagccaccagagagcaaaagctgttctcagtcgatctcaaatcctacgtcaacta
gagaacaaaacggtgggctttatcgccgtcgcgacacctcagtcacagcgcattgtttta
gccgctgccgaatcaggtcatggtttcgggaaatacggcgatgttctcgacagaaagata
ggcgtgcttccaaatagtgtttggacgagacgagtggtggccatgggtaagacccttggc
ttggcgatgagacgcccctttgacaatccccatcgcaggggcaccaatactgatggaatc
tttctcggatcccatgttgaagtcaaactcgcggttcacggcatctgcgttctcctgaag
atgttcggaatcgccaaagacttggacaaaatcacgatggaacatctgcacaagcttcgt
cttgttcgttggaaagatggcactcgccctgtctttgaggtgtacttttcccgaaagcac
tgcgtcccatgcaaacttttggtaaaaaggttgtcagaagctaccgggatcacaatcaga
ttactgtggagggatcgactcgtcaagaaagagtatgctattcgtaaaatggacaaaagt
tttcggggtaaaggccagggtcaag---atcagcctgtacctgacccgcaggattacgac
tttggcgatatcctccccgacgactcagacatagaagtcatatccgacgatgaggatata
aggaatgccgaccatatcgacctgaccggcatacgatccacgtcaccgactggcatctca
gcagagatcgacgatcttcttgacggcctcgcctatcgagtaggccagatggaagagtgt
ccagaaggggcgacagccgctatcgtcagtttcgccaggaccatgagtgctcataacaga
agcaagaacctggccagggacgcaaacgtcaacaagcctcttcccgcgacaccggtgata
gaagcaccaattgacgtacttgaaagcggtgaacgacagcgaaacacattccctcgtgct
cagaggagcctctttggacgatcacgcgagcttggtggtgcaagagcgaggagcgtttcg
ccttgcagaatcatgagagaaccgatccgagaccgttctcctatgaggtataactttgcg
agtccagaaaactgctcatcaaggatcgtggaacgtactcaacacagttcacaaccctga
>Fp73
atgtcttttgttacaaacttaccctcggaaaacatgcaaagctctgaggaagtggcagag
gtgcttccaacatttgtgtcgtccatcagcaagtcttcgccactcatcttcttttatcac
aggatcgaccctgaaacaacagcactcaccatccaggtgctcggagctaacatctccttc
caattcagccaccagagagcaaaagctgttctcagtcgatctcaaatcctacgtcaacta
gagaacaaaacggtgggctttatcgccgtcgcgacacctcagtcacagcgcattgtttta
gccgctgccgaatcaggtcatggtttcgggaaatacggcgatgttctcgacagaaagata
ggcgtgcttccaaatagtgtttggacgagacgagtggtggccatgggtaagacccttggc
ttggcgatgagacgcccctttgacaatccccatcgcaggggcaccaatactgatggaatc
tttctcggatcccatgttgaagtcaaactcgcggttcacggcatctgcgttctcctgaag
atgttcggaatcgccaaagacttggacaaaatcacgatggaacatctgcacaagcttcgt
cttgttcgttggaaagatggcactcgccctgtctttgaggtgtacttttcccgaaagcac
tgcgtcccatgcaaacttttggtaaaaaggttgtcagaagctaccgggatcacaatcaga
ttactgtggagggatcgactcgtcaagaaagagtatgctattcgtaaaatggacaaaagt
tttcggggtaaaggccagggtcaag---atcagcctgtacctgacccgcaggattacgac
tttggcgatatcctccccgacgactcagacatagaagtcatatccgacgatgaggatata
aggaatgccgaccatatcgacctgaccggcatacgatccacgtcaccgactggcatctca
gcagagatcgacgatcttcttgacggcctcgcctatcgagtaggccagatggaagagtgt
ccagaaggggcgacagccgctatcgtcagtttcgccaggaccatgagtgctcataacaga
agcaagaacctggccagggacgcaaacgtcaacaagcctcttcccgcgacaccggtgata
gaagcaccaattgacgtacttgaaagcggtgaacgacagcgaaacacattccctcgtgct
cagaggagcctctttggacgatcacgcgagcttggtggtgcaagagcgaggagcgtttcg
ccttgcagaatcatgagagaaccgatccgagaccgttctcctaggaggtataactttgcg
agtccagaaaactgctcatcaaggatcgtggaacgtactcaacacagttcacaaccctga
>Fp76
atgtcttttgttacaaacttaccctcggaaaacatgcaaagctctgaggaagtggcagag
gtgcttccaacatttgtgtcgtccatcagcaagtcttcgccactcatcttcttttatcac
aggatcgaccctgaaacaacagcactcaccatccaggtgctcggagctaacatctccttc
caattcagccaccagagagcaaaagctgttctcagtcgatctcaaatcctacgtcaacta
gagaacaaaacggtgggctttatcgccgtcgcgacacctcagtcacagcgcattgtttta
gccgctgccgaatcaggtcatggtttcgggaaatacggcgatgttctcgacagaaagata
ggcgtgcttccaaatagtgtttggacgagacgagtggtggccatgggtaagacccttggc
ttggcgatgagacgcccctttgacaatccccatcgcaggggcaccaatactgatggaatc
tttctcggatcccatgttgaagtcaaactcgcggttcacggcatctgcgttctcctgaag
atgttcggaatcgccaaagacttggacaaaatcacgatggaacatctgcacaagcttcgt
cttgttcgttggaaagatggcactcgccctgtctttgaggtgtacttttcccgaaagcac
tgcgtcccatgcaaacttttggtaaaaaggttgtcagaagctaccgggatcacaatcaga
ttactgtggagggatcgactcgtcaagaaagagtatgctattcgtaaaatggacaaaagt
tttcggggtaaaggccagggtcaag---atcagcctgtacctgacccgcaggattacgac
tttggcgatatcctccccgacgactcagacatagaagtcatatccgacgatgaggatata
aggaatgccgaccatatcgacctgaccggcatacgatccacgtcaccgactggcatctca
gcagagatcgacgatcttcttgacggcctcgcctatcgagtaggccagatggaagagtgt
ccagaaggggcgacagccgctatcgtcagtttcgccaggaccatgagtgctcataacaga
agcaagaacctggccagggacgcaaacgtcaacaagcctcttcccgcgacaccggtgata
gaagcaccaattgacgtacttgaaagcggtgaacgacagcgaaacacattccctcgtgct
cagaggagcctctttggacgatcacgcgagcttggtggtgcaagagcgaggagcgtttcg
ccttgcagaatcatgagagaaccgatccgagaccgttctcctaggaggtataactttgcg
agtccagaaaactgctcatcaaggatcgtggaacgtactcaacacagttcacaaccctga
>Fp78
atgtcttttgttacaaacttaccctcggaaaacatgcaaagctctgaggaagtggcagag
gtgcttccaacatttgtgtcgtccatcagcaagtcttcgccactcatcttcttttatcac
aggatcgaccctgaaacaacagcactcaccatccaggtgctcggagctaacatctccttc
caattcagccaccagagagcaaaagctgttctcagtcgatctcaaatcctacgtcaacta
gagaacaaaacggtgggctttatcgccgtcgcgacacctcagtcacagcgcattgtttta
gccgctgccgaatcaggtcatggtttcgggaaatacggcgatgttctcgacagaaagata
ggcgtgcttccaaatagtgtttggacgagacgagtggtggccatgggtaagacccttggc
ttggcgatgagacgcccctttgacaatccccatcgcaggggcaccaatactgatggaatc
tttctcggatcccatgttgaagtcaaactcgcggttcacggcatctgcgttctcctgaag
atgttcggaatcgccaaagacttggacaaaatcacgatggaacatctgcacaagcttcgt
cttgttcgttggaaagatggcactcgccctgtctttgaggtgtacttttcccgaaagcac
tgcgtcccatgcaaacttttggtaaaaaggttgtcagaagctaccgggatcacaatcaga
ttactgtggagggatcgactcgtcaagaaagagtatgctattcgtaaaatggacaaaagt
tttcggggtaaaggccagggtcaag---atcagcctgtacctgacccgcaggattacgac
tttggcgatatcctccccgacgactcagacatagaagtcatatccgacgatgaggatata
aggaatgccgaccatatcgacctgaccggcatacgatccacgtcaccgactggcatctca
gcagagatcgacgatcttcttgacggcctcgcctatcgagtaggccagatggaagagtgt
ccagaaggggcgacagccgctatcgtcagtttcgccaggaccatgagtgctcataacaga
agcaagaacctggccagggacgcaaacgtcaacaagcctcttcccgcgacaccggtgata
gaagcaccaattgacgtacttgaaagcggtgaacgacagcgaaacacattccctcgtgct
cagaggagcctctttggacgatcacgcgagcttggtggtgcaagagcgaggagcgtttcg
ccttgcagaatcatgagagaaccgatccgagaccgttctcctatgaggtataactttgcg
agtccagaaaactgctcatcaaggatcgtggaacgtactcaacacagttcacaaccctga
>Fp81
atgtcttttgttacaaacttaccctcggaaaacatgcaaagctctgaggaagtggcagag
gtgcttccaacatttgtgtcgtccatcagcaagtcttcgccactcatcttcttttatcac
aggatcgaccctgaaacaacagcactcaccatccaggtgctcggagctaacatctccttc
caattcagccaccagagagcaaaagctgttctcagtcgatctcaaatcctacgtcaacta
gagaacaaaacggtgggctttatcgccgtcgcgacacctcagtcacagcgcattgtttta
gccgctgccgaatcaggtcatggtttcgggaaatacggcgatgttctcgacagaaagata
ggcgtgcttccaaatagtgtttggacgagacgagtggtggccatgggtaagacccttggc
ttggcgatgagacgcccctttgacaatccccatcgcaggggcaccaatactgatggaatc
tttctcggatcccatgttgaagtcaaactcgcggttcacggcatctgcgttctcctgaag
atgttcggaatcgccaaagacttggacaaaatcacgatggaacatctgcacaagcttcgt
cttgttcgttggaaagatggcactcgccctgtctttgaggtgtacttttcccgaaagcac
tgcgtcccatgcaaacttttggtaaaaaggttgtcagaagctaccgggatcacaatcaga
ttactgtggagggatcgactcgtcaagaaagagtatgctattcgtaaaatggacaaaagt
tttcggggtaaaggccagggtcaag---atcagcctgtacctgacccgcaggattacgac
tttggcgatatcctccccgacgactcagacatagaagtcatatccgacgatgaggatata
aggaatgccgaccatatcgacctgaccggcatacgatccacgtcaccgactggcatctca
gcagagatcgacgatcttcttgacggcctcgcctatcgagtaggccagatggaagagtgt
ccagaaggggcgacagccgctatcgtcagtttcgccaggaccatgagtgctcataacaga
agcaagaacctggccagggacgcaaacgtcaacaagcctcttcccgcgacaccggtgata
gaagcaccaattgacgtacttgaaagcggtgaacgacagcgaaacacattccctcgtgct
cagaggagcctctttggacgatcacgcgagcttggtggtgcaagagcgaggagcgtttcg
ccttgcagaatcatgagagaaccgatccgagaccgttctcctatgaggtataactttgcg
agtccagaaaactgctcatcaaggatcgtggaacgtactcaacacagttcacaaccctga
>Fp84
atgtcttttgttacaaacttaccctcggaaaacatgcaaagctctgaggaagtggcagag
gtgcttccaacatttgtgtcgtccatcagcaagtcttcgccactcatcttcttttatcac
aggatcgaccctgaaacaacagcactcaccatccaggtgctcggagctaacatctccttc
caattcagccaccagagagcaaaagctgttctcagtcgatctcaaatcctacgtcaacta
gagaacaaaacggtgggctttatcgccgtcgcgacacctcagtcacagcgcattgtttta
gccgctgccgaatcaggtcatggtttcgggaaatacggcgatgttctcgacagaaagata
ggcgtgcttccaaatagtgtttggacgagacgagtggtggccatgggtaagacccttggc
ttggcgatgagacgcccctttgacaatccccatcgcaggggcaccaatactgatggaatc
tttctcggatcccatgttgaagtcaaactcgcggttcacggcatctgcgttctcctgaag
atgttcggaatcgccaaagacttggacaaaatcacgatggaacatctgcacaagcttcgt
cttgttcgttggaaagatggcactcgccctgtctttgaggtgtacttttcccgaaagcac
tgcgtcccatgcaaacttttggtaaaaaggttgtcagaagctaccgggatcacaatcaga
ttactgtggagggatcgactcgtcaagaaagagtatgctattcgtaaaatggacaaaagt
tttcggggtaaaggccagggtcaag---atcagcctgtacctgacccgcaggattacgac
tttggcgatatcctccccgacgactcagacatagaagtcatatccgacgatgaggatata
aggaatgccgaccatatcgacctgaccggcatacgatccacgtcaccgactggcatctca
gcagagatcgacgatcttcttgacggcctcgcctatcgagtaggccagatggaagagtgt
ccagaaggggcgacagccgctatcgtcagtttcgccaggaccatgagtgctcataacaga
agcaagaacctggccagggacgcaaacgtcaacaagcctcttcccgcgacaccggtgata
gaagcaccaattgacgtacttgaaagcggtgaacgacagcgaaacacattccctcgtgct
cagaggagcctctttggacgatcacgcgagcttggtggtgcaagagcgaggagcgtttcg
ccttgcagaatcatgagagaaccgatccgagaccgttctcctatgaggtataactttgcg
agtccagaaaactgctcatcaaggatcgtggaacgtactcaacacagttcacaaccctga
>Fp86
atgtcttttgttacaaacttaccctcggaaaacatgcaaagctctgaggaagtggcagag
gtgcttccaacatttgtgtcgtccatcagcaagtcttcgccactcatcttcttttatcac
aggatcgaccctgaaacaacagcactcaccatccaggtgctcggagctaacatctccttc
caattcagccaccagagagcaaaagctgttctcagtcgatctcaaatcctacgtcaacta
gagaacaaaacggtgggctttatcgccgtcgcgacacctcagtcacagcgcattgtttta
gccgctgccgaatcaggtcatggtttcgggaaatacggcgatgttctcgacagaaagata
ggcgtgcttccaaatagtgtttggacgagacgagtggtggccatgggtaagacccttggc
ttggcgatgagacgcccctttgacaatccccatcgcaggggcaccaatactgatggaatc
tttctcggatcccatgttgaagtcaaactcgcggttcacggcatctgcgttctcctgaag
atgttcggaatcgccaaagacttggacaaaatcacgatggaacatctgcacaagcttcgt
cttgttcgttggaaagatggcactcgccctgtctttgaggtgtacttttcccgaaagcac
tgcgtcccatgcaaacttttggtaaaaaggttgtcagaagctaccgggatcacaatcaga
ttactgtggagggatcgactcgtcaagaaagagtatgctattcgtaaaatggacaaaagt
tttcggggtaaaggccagggtcaag---atcagcctgtacctgacccgcaggattacgac
tttggcgatatcctccccgacgactcagacatagaagtcatatccgacgatgaggatata
aggaatgccgaccatatcgacctgaccggcatacgatccacgtcaccgactggcatctca
gcagagatcgacgatcttcttgacggcctcgcctatcgagtaggccagatggaagagtgt
ccagaaggggcgacagccgctatcgtcagtttcgccaggaccatgagtgctcataacaga
agcaagaacctggccagggacgcaaacgtcaacaagcctcttcccgcgacaccggtgata
gaagcaccaattgacgtacttgaaagcggtgaacgacagcgaaacacattccctcgtgct
cagaggagcctctttggacgatcacgcgagcttggtggtgcaagagcgaggagcgtttcg
ccttgcagaatcatgagagaaccgatccgagaccgttctcctatgaggtataactttgcg
agtccagaaaactgctcatcaaggatcgtggaacgtactcaacacagttcacaaccctga
>Fvenenatum.busco
atgtcttttgctacaaacttaccctcggcaaacatgcaaagctccgaggaagtggcagag
gtgcttccgacatttgtgtcttccatcagcaagtcatcgccactcatcttcttttaccac
ataatcgaccctgaaacaacagcactcaccatccgggtgctcggagctaacatctccttc
caattcagccaccagagagcaaaaccttttctcagtcgatctaatatactacgtcagcta
gagaataaaacggtgggttttatcgccgtcgcgacacctcagtcacagcgcattgtttta
gccgctgccgaatcaggccatggtttcgggaaatatggcgatgttctcgacagaaagacc
ggcgtacttccaaatagtgtttgggcgagacgagtggtggccatgggtaagatccttggc
ttgaagatgagacgcccctatgacaatccccatcgcaggggcacgaacactgatgggatc
tttctcggatcccatgttgaagtcaaactcgcggttcatggcatctgcgttctccttaaa
atgttcggaatcaccaaagacttggacaacatcacgatggaacatctgcacaagcttcgt
ctcgttcgctggaatgatggcactcgccctgtcttcgaagtgtacttctcccgaaagcac
tgcattccatgcaagcttttggtaaaaaggttgtcagaagctactggggtcacaatcaga
ttactgtggagggatcgactcgtcaagaaagaatatcttattcggaaaacggacagaagt
tttcgtggtaaagaccagggtcaag---accagcctgtacctgacccccaggattatgac
tttggtgacatcctccctgacgactcagacatagaagtcatatccgacgatgaggatata
aggaatgccgaccatatcgacctgaccggcatacgacccacgtcaccagctggcatctca
gcagagatcgacgatcttcttgacggcctcgcctatcgagtaggccagatagaagagtgt
ccagaaggggcgacagccgctatcgtcgggtttgccaggactatgagtgctcataacaga
agcaagaacctgcttagggacgcaaacgtcaacaagcctcttcccgcgacaccggtgata
gaagcaccaattgacgtacttgaaagcggtgaacgacagcgaaacacattcccccgtgct
caaaggagcctctttggacgatcacgcgagcttggcggcgcaagagcgaggagcgcttcg
ccttgcagaattatgagagaaccgatccgagaccgttctcctagacggtataacttcaca
agtccggaaaactgctcagcgagtgtcgtggaacatactcaatacagttcgcaaccctga
