# Supplementary material for: Apicidin biosynthesis is linked to accessory chromosomes in Fusarium poae isolates
Source: BMC Genomics. 2021 Aug 4;22:591. doi: 10.1186/s12864-021-07617-y (PMC8340494; doi:10.1186/s12864-021-07617-y)
Supplement: Supplementary file 17 — Additional file 17. Compressed folder containing alignments for each of the 4141 orthologs used in BUSCO analysis. [file 12864_2021_7617_MOESM17_ESM.zip › Fven2_nt_MAFFT/45703at5125_nt.mafft.fasta]

>Fp105
atgcccgtaactaatcaaggtgtaacacaacttacacctgacaccacctcgacgtcgtct
gctaccggcaactacttgaataagtcgtctccctctctgcagactcttcaagctggtcta
gctctctttgctgttgctgtgattgcacggttttgcgttttacaactgtacttatggttg
cgacaaatgcgcggcttggatcaacagaaccttcctgctagatctatcatctcgtctttc
tctcagcctcgacgactattgcagtcgcggcctatctggacaatggatgagaaggacacc
acaccactggggcatcggggagatatcgatgtggaaagtggcctacaagtcagctctgca
gagaagaacttggtcatcaaccccaactggcaaagtgcagacaatgccatgtccaaacac
atcatatcgcgaccacctccggcaccacctttgactcctcctgagttgagcacggctgtt
tttacttttgaaggtcgtgcccgacctggtgacgatagtttcatccatcagccaaaccct
gattacatgtcttcaactgcagacgctgtccttccccctagcgcaggaacagcctcagtc
acccgtcggcgctcatacaacaaaactcttcctatcggagtccccgtttccca---atca
caagacatatcagatgctgccgatctcgtcttgtcgcccagctcctatccatctgccagt
ccgtttttaccaccggctccaccaaacgcaggaaccacggagatcggcgtccagggcgag
atcattggtgttcttgataccgagggtgccggctggacgagacatacacgtgtgtacggg
ggcggagtctgccttgcttgtgcagcctcgggcgggaatcacggtggtggtttctacgga
gcaactgtccggccagaggaaatgcgatga
>Fp108
atgcccgtaactaatcaaggtgtaacacaacttacacctgacaccacctcgacgtcgtct
gctaccggcaactacttgaataagtcgtctccctctctgcagactcttcaagctggtcta
gctctctttgctgttgctgtgattgcacggttttgcgttttacaactgtacttatggttg
cgacaaatgcgcggcttggatcaacagaaccttcctgctagatctatcatctcgtctttc
tctcagcctcgacgactattgcagtcgcggcctatctggacaatggatgagaaggacacc
acaccactggggcatcggggagatatcgatgtggaaagtggcctacaagtcagctctgca
gagaagaacttggtcatcaaccccaactggcaaagtgcagacaatgccatgtccaaacac
atcatatcgcgaccacctccggcaccacctttgactcctcctgagttgagcacggctgtt
tttacttttgaaggtcgtgcccgacctggtgacgatagtttcatccatcagccaaaccct
gattacatgtcttcaactgcagacgctgtccttccccctagcgcaggaacagcctcagtc
acccgtcggcgctcatacaacaaaactcttcctatcggagtccccgtttccca---atca
caagacatatcagatgctgccgatctcgtcttgtcgcccagctcctatccatctgccagt
ccgtttttaccaccggctccaccaaacgcaggaaccacggagatcggcgtccagggcgag
atcattggtgttcttgataccgagggtgccggctggacgagacatacacgtgtgtacggg
ggcggagtctgccttgcttgtgcagcctcgggcgggaatcacggtggtggtttctacgga
gcaactgtccggccagaggaaatgcgatga
>Fp118
atgcccgtaactaatcaaggtgtaacacaacttacacctgacaccacctcgacgtcgtct
gctaccggcaactacttgaataagtcgtctccctctctgcagactcttcaagctggtcta
gctctctttgctgttgctgtgattgcacggttttgcgttttacaactgtacttatggttg
cgacaaatgcgcggcttggatcaacagaaccttcctgctagatctatcatctcgtctttc
tctcagcctcgacgactattgcagtcgcggcctatctggacaatggatgagaaggacacc
acaccactggggcatcggggagatatcgatgtggaaagtggcctacaagtcagctctgca
gagaagaacttggtcatcaaccccaactggcaaagtgcagacaatgccatgtccaaacac
atcatatcgcgaccacctccggcaccacctttgactcctcctgagttgagcacggctgtt
tttacttttgaaggtcgtgcccgacctggtgacgatagtttcatccatcagccaaaccct
gattacatgtcttcaactgcagacgctgtccttccccctagcgcaggaacagcctcagtc
acccgtcggcgctcatacaacaaaactcttcctatcggagtccccgtttccca---atca
caagacatatcagatgctgccgatctcgtcttgtcgcccagctcctatccatctgccagt
ccgtttttaccaccggctccaccaaacgcaggaaccacggagatcggcgtccagggcgag
atcattggtgttcttgataccgagggtgccggctggacgagacatacacgtgtgtacggg
ggcggagtctgccttgcttgtgcagcctcgggcgggaatcacggtggtggtttctacgga
gcaactgtccggccagaggaaatgcgatga
>Fp122
atgcccgtaactaatcaaggtgtaacacaacttacacctgacaccacctcgacgtcgtct
gctaccggcaactacttgaataagtcgtctccctctctgcagactcttcaagctggtcta
gctctctttgctgttgctgtgattgcacggttttgcgttttacaactgtacttatggttg
cgacaaatgcgcggcttggatcaacagaaccttcctgctagatctatcatctcgtctttc
tcacagcctcgacgactattgcagtcgcggcctatctggacaatggatgagaaggacacc
acaccactggggcatcggggagatatcgatgtggaaagtggcctacaagtcagctctgca
gagaagaacttggtcatcaaccccaactggcaaagtgcagacaatgccatgtccaaacac
atcatatcgcgaccacctccggcaccacctttgactcctcctgagttgagcacagctgtt
tttacttttgaaggtcgtgcccgacctggtgacgatagtttcatccatcagccaaaccct
gattacatgtcttcaactgcagacgctgtccttccccctagcgcaggaacagcctcagtc
acccgtcggcgctcatacaacaaaactcttcctatcggagtccccgtttccca---atca
caagacatatcagatgctgccgatctcgtcttgtcgcccagctcctatccatctgccagt
ccgtttttaccaccggctccaccaaacgcaggaaccacggagatcggcgtccagggcgag
atcattggtgttcttgataccgagggtgccggctggacgagacatacacgtgtgtacggg
ggcggagtctgccttgcttgtgcagcctcgggcgggaatcacggtggtggtttctacgga
gcaactgtccggccagaggaaatgcgatga
>Fp125
atgcccgtaactaatcaaggtgtaacacaacttacacctgacaccacctcgacgtcgtct
gctaccggcaactacttgaataagtcgtctccctctctgcagactcttcaagctggtcta
gctctctttgctgttgctgtgattgcacggttttgcgttttacaactgtacttatggttg
cgacaaatgcgcggcttggatcaacagaaccttcctgctagatctatcatctcgtctttc
tcacagcctcgacgactattgcagtcgcggcctatctggacaatggatgagaaggacacc
acaccactggggcatcggggagatatcgatgtggaaagtggcctacaagtcagctctgca
gagaagaacttggtcatcaaccccaactggcaaagtgcagacaatgccatgtccaaacac
atcatatcgcgaccacctccggcaccacctttgactcctcctgagttgagcacggctgtt
tttacttttgaaggtcgtgcccgacctggtgacgatagtttcatccatcagccaaaccct
gattacatgtcttcaactgcagacgctgtccttccccctagcgcaggaacagcctcagtc
acccgtcggcgctcatacaacaaaactcttcctatcggagtccccgtttccca---atca
caagacatatcagatgctgccgatctcgtcttgtcgcccagctcctatccatctgccagt
ccgtttttaccaccggctccaccaaacgcaggaaccacggagatcggcgtccagggcgag
atcattggtgttcttgataccgagggtgccggctggacgagacatacacgtgtctacggg
ggcggagtctgccttgcttgtgcagcctcgggcgggaatcacggtggtggtttctacggg
gcaactgtccggccagaggaaatgcgatga
>Fp13r
atgcccgtaactaatcaaggtgtaacacaacttacacctgacaccacctcgacgtcgtct
gctaccggcaactacttgaataagtcgtctccctctctgcagactcttcaagctggtcta
gctctctttgctgttgctgtgattgcacggttttgcgttttacaactgtacttatggttg
cgacaaatgcgcggcttggatcaacagaaccttcctgctagatctatcatctcgtctttc
tcacagcctcgacgactattgcagtcgcggcctatctggacaatggatgagaaggacacc
acaccactggggcatcggggagatatcgatgtggaaagtggcctacaagtcagctctgca
gagaagaacttggtcatcaaccccaactggcaaagtgcagacaatgccatgtccaaacac
atcatatcgcgaccacctccggcaccacctttgactcctcctgagttgagcacggctgtt
tttacttttgaaggtcgtgcccgacctggtgacgatagtttcatccatcagccaaaccct
gattacatgtcttcaactgcagacgctgtccttccccctagcgcaggaacagcctcagtc
acccgtcggcgctcatacaacaaaactcttcctatcggagtccccgtttccca---atca
caagacatatcagatgctgccgatctcgtcttgtcgcccagctcctatccatctgccagt
ccgtttttaccaccggctccaccaaacgcaggaaccacggagatcggcgtccagggcgag
atcattggtgttcttgataccgagggtgccggctggacgagacatacacgtgtgtacggg
ggcggagtctgccttgcttgtgcagcctcgggcgggaatcacggtggtggtttctacgga
gcaactgtccggccagaggaaatgcgatga
>Fp144
atgcccgtaactaatcaaggtgtaacacaacttacacctgacaccacctcgacgtcgtct
gctaccggcaactacttgaataagtcgtctccctctctgcagactcttcaagctggtcta
gctctctttgctgttgctgtgattgcacggttttgcgttttacaactgtacttatggttg
cgacaaatgcgcggcttggatcaacagaaccttcctgctagatctatcatctcgtctttc
tcacagcctcgacgactattgcagtcgcggcctatctggacaatggatgagaaggacacc
acaccactggggcatcggggagatatcgatgtggaaagtggcctacaagtcagctctgca
gagaagaacttggtcatcaaccccaactggcaaagtgcagacaatgccatgtccaaacac
atcatatcgcgaccacctccggcaccacctttgactcctcctgagttgagcacggctgtt
tttacttttgaaggtcgtgcccgacctggtgacgatagtttcatccatcagccaaaccct
gattacatgtcttcaactgcagacgctgtccttccccctagcgcaggaacagcctcagtc
acccgtcggcgctcatacaacaaaactcttcctatcggagtccccgtttccca---atca
caagacatatcagatgctgccgatctcgtcttgtcgcccagctcctatccatctgccagt
ccgtttttaccaccggctccaccaaacgcaggaaccacggagatcggcgtccagggcgag
atcattggtgttcttgataccgagggtgccggctggacgagacatacacgtgtgtacggg
ggcggagtctgccttgcttgtgcagcctcgggcgggaatcacggtggtggtttctacgga
gcaactgtccggccagaggaaatgcgatga
>Fp146
atgcccgtaactaatcaaggtgtaacacaacttacacctgacaccacctcgacgtcgtct
gctaccggcaactacttgaataagtcgtctccctctctgcagactcttcaagctggtcta
gctctctttgctgttgctgtgattgcacggttttgcgttttacaactgtacttatggttg
cgacaaatgcgcggcttggatcaacagaaccttcctgctagatctatcatctcgtctttc
tcacagcctcgacgactattgcagtcgcggcctatctggacaatggatgagaaggacacc
acaccactggggcatcggggagatatcgatgtggaaagtggcctacaagtcagctctgca
gagaagaacttggtcatcaaccccaactggcaaagtgcagacaatgccatgtccaaacac
atcatatcgcgaccacctccggcaccacctttgactcctcctgagttgagcacggctgtt
tttacttttgaaggtcgtgcccgacctggtgacgatagtttcatccatcagccaaaccct
gattacatgtcttcaactgcagacgctgtccttccccctagcgcaggaacagcctcagtc
acccgtcggcgctcatacaacaaaactcttcctatcggagtccccgtttccca---atca
caagacatatcagatgctgccgatctcgtcttgtcgcccagctcctatccatctgccagt
ccgtttttaccaccggctccaccaaacgcaggaaccacggagatcggcgtccagggcgag
atcattggtgttcttgataccgagggtgccggctggacgagacatacacgtgtgtacggg
ggcggagtctgccttgcttgtgcagcctcgggcgggaatcacggtggtggtttctacgga
gcaactgtccggccagaggaaatgcgatga
>Fp155
atgcccgtaactaatcaaggtgtaacacaacttacacctgacaccacctcgacgtcgtct
gctaccggcaactacttgaataagtcgtctccctctctgcagactcttcaagctggtcta
gctctctttgctgttgctgtgattgcacggttttgcgttttacaactgtacttatggttg
cgacaaatgcgcggcttggatcaacagaaccttcctgctagatctatcatctcgtctttc
tctcagcctcgacgactattgcagtcgcggcctatctggacaatggatgagaaggacacc
acaccactggggcatcggggagatatcgatgtggaaagtggcctacaagtcagctctgca
gagaagaacttggtcatcaaccccaactggcaaagtgcagacaatgccatgtccaaacac
atcatatcgcgaccacctccggcaccacctttgactcctcctgagttgagcacggctgtt
tttacttttgaaggtcgtgcccgacctggtgacgatagtttcatccatcagccaaaccct
gattacatgtcttcaactgcagacgctgtccttccccctagcgcaggaacagcctcagtc
acccgtcggcgctcatacaacaaaactcttcctatcggagtccccgtttccca---atca
caagacatatcagatgctgccgatctcgtcttgtcgcccagctcctatccatctgccagt
ccgtttttaccaccggctccaccaaacgcaggaaccacggagatcggcgtccagggcgag
atcattggtgttcttgataccgagggtgccggctggacgagacatacacgtgtgtacggg
ggcggagtctgccttgcttgtgcagcctcgggcgggaatcacggtggtggtttctacgga
gcaactgtccggccagaggaaatgcgatga
>Fp157
atgcccgtaactaatcaaggtgtaacacaacttacacctgacaccacctcgacgtcgtct
gctaccggcaactacttgaataagtcgtctccctctctgcagactcttcaagctggtcta
gctctctttgctgttgctgtgattgcacggttttgcgttttacaactgtacttatggttg
cgacaaatgcgcggcttggatcaacagaaccttcctgctagatctatcatctcgtctttc
tcacagcctcgacgactattgcagtcgcggcctatctggacaatggatgagaaggacacc
acaccactggggcatcggggagatatcgatgtggaaagtggcctacaagtcagctctgca
gagaagaacttggtcatcaaccccaactggcaaagtgcagacaatgccatgtccaaacac
atcatatcgcgaccacctccggcaccacctttgactcctcctgagttgagcacggctgtt
tttacttttgaaggtcgtgcccgacctggtgacgatagtttcatccatcagccaaaccct
gattacatgtcttcaactgcagacgctgtccttccccctagcgcaggaacagcctcagtc
acccgtcggcgctcatacaacaaaactcttcctatcggagtccccgtttccca---atca
caagacatatcagatgctgccgatctcgtcttgtcgcccagctcctatccatctgccagt
ccgtttttaccaccggctccaccaaacgcaggaaccacggagatcggcgtccagggcgag
atcattggtgttcttgataccgagggtgccggctggacgagacatacacgtgtgtacggg
ggcggagtctgccttgcttgtgcagcctcgggcgggaatcacggtggtggtttctacgga
gcaactgtccggccagaggaaatgcgatga
>Fp16r
atgcccgtaactaatcaaggtgtaacacaacttacacctgacaccacctcgacgtcgtct
gctaccggcaactacttgaataagtcgtctccctctctgcagactcttcaagctggtcta
gctctcttagctgttgctgtgattgcacggttttgcgttttacaactgtacttatggttg
cgacaaatgcgcggcttggatcaacagaaccttcctgctagatctatcatctcgtctttc
tcacagcctcgacgactattgcagtcgcggcctatctggacaatggatgagaaggacacc
acaccactggggcatcggggagatatcgatgtggaaagtggcctacaagtcagctctgca
gagaagaacttggtcatcaaccccaactggcaaagtgcagacaatgccatgtccaaacac
atcatatcgcgaccacctccggcaccacctttgactcctcctgagttgagcacggctgtt
tttacttttgaaggtcgtgcccgacctggtgacgatagtttcatccatcagccaaaccct
gattacatgtcttcaactgcagacgctgtccttccccctagcgcaggaacagcctcagtc
acccgtcggcgctcatacaacaaaactcttcctatcggagtccccgtttccca---atca
caagacatatcagatgctgccgatctcgtcttgtcgcccagctcctatccatctgccagt
ccgtttttaccaccggctccaccaaacgcaggaaccacggagatcggcgtccagggcgag
atcattggtgttcttgataccgagggtgccggctggacgagacatacacgtgtctacggg
ggcggagtctgccttgcttgtgcagcctcgggcgggaatcacggtggtggtttctacggg
gcaactgtccggccagaggaaatgcgatga
>Fp1r
atgcccgtaactaatcaaggtgtaacacaacttacacctgacaccacctcgacgtcgtct
gctaccggcaactacttgaataagtcgtctccctctctgcagactcttcaagctggtcta
gctctctttgctgttgctgtgattgcacggttttgcgttttacaactgtacttatggttg
cgacaaatgcgcggcttggatcaacagaaccttcctgctagatctatcatctcgtctttc
tcacagcctcgacgactattgcagtcgcggcctatctggacaatggatgagaaggacacc
acaccactggggcatcggggagatatcgatgtggaaagtggcctacaagtcagctctgca
gagaagaacttggtcatcaaccccaactggcaaagtgcagacaatgccatgtccaaacac
atcatatcgcgaccacctccggcaccacctttgactcctcctgagttgagcacggctgtt
tttacttttgaaggtcgtgcccgacctggtgacgatagtttcatccatcagccaaaccct
gattacatgtcttcaactgcagacgctgtccttccccctagcgcaggaacagcctcagtc
acccgtcggcgctcatacaacaaaactcttcctatcggagtccccgtttccca---atca
caagacatatcagatgctgccgatctcgtcttgtcgcccagctcctatccatctgccagt
ccgtttttaccaccggctccaccaaacgcaggaaccacggagatcggcgtccagggcgag
atcattggtgttcttgataccgagggtgccggctggacgagacatacacgtgtgtacggg
ggcggagtctgccttgcttgtgcagcctcgggcgggaatcacggtggtggtttctacgga
gcaactgtccggccagaggaaatgcgatga
>Fp21r
atgcccgtaactaatcaaggtgtaacacaacttacacctgacaccacctcgacgtcgtct
gctaccggcaactacttgaataagtcgtctccctctctgcagactcttcaagctggtcta
gctctctttgctgttgctgtgattgcacggttttgcgttttacaactgtacttatggttg
cgacaaatgcgcggcttggatcaacagaaccttcctgctagatctatcatctcgtctttc
tcacagcctcgacgactattgcagtcgcggcctatctggacaatggatgagaaggacacc
acaccactggggcatcggggagatatcgatgtggaaagtggcctacaagtcagctctgca
gagaagaacttggtcatcaaccccaactggcaaagtgcagacaatgccatgtccaaacac
atcatatcgcgaccacctccggcaccacctttgactcctcctgagttgagcacggctgtt
tttacttttgaaggtcgtgcccgacctggtgacgatagtttcatccatcagccaaaccct
gattacatgtcttcaactgcagacgctgtccttccccctagcgcaggaacagcctcagtc
acccgtcggcgctcatacaacaaaactcttcctatcggagtccccgtttccca---atca
caagacatatcagatgctgccgatctcgtcttgtcgcccagctcctatccatctgccagt
ccgtttttaccaccggctccaccaaacgcaggaaccacggagatcggcgtccagggcgag
atcattggtgttcttgataccgagggtgccggctggacgagacatacacgtgtgtacggg
ggcggagtctgccttgcttgtgcagcctcgggcgggaatcacggtggtggtttctacgga
gcaactgtccggccagaggaaatgcgatga
>Fp24r
atgcccgtaactaatcaaggtgtaacacaacttacacctgacaccacctcgacgtcgtct
gctaccggcaactacttgaataagtcgtctccctctctgcagactcttcaagctggtcta
gctctctttgctgttgctgtgattgcacggttttgcgttttacaactgtacttatggttg
cgacaaatgcgcggcttggatcaacagaaccttcctgctagatctatcatctcgtctttc
tcacagcctcgacgactattgcagtcgcggcctatctggacaatggatgagaaggacacc
acaccactggggcatcggggagatatcgatgtggaaagtggcctacaagtcagctctgca
gagaagaacttggtcatcaaccccaactggcaaagtgcagacaatgccatgtccaaacac
atcatatcgcgaccacctccggcaccacctttgactcctcctgagttgagcacggctgtt
tttacttttgaaggtcgtgcccgacctggtgacgatagtttcatccatcagccaaaccct
gattacatgtcttcaactgcagacgctgtccttccccctagcgcaggaacagcctcagtc
acccgtcggcgctcatacaacaaaactcttcctatcggagtccccgtttccca---atca
caagacatatcagatgctgccgatctcgtcttgtcgcccagctcctatccatctgccagt
ccgtttttaccaccggctccaccaaacgcaggaaccacggagatcggcgtccagggcgag
atcattggtgttcttgataccgagggtgccggctggacgagacatacacgtgtctacggg
ggcggagtctgccttgcttgtgcagcctcgggcgggaatcacggtggtggtttctacggg
gcaactgtccggccagaggaaatgcgatga
>Fp2516
atgcccgtaactaatcaaggtgtaacacaacttacacctgacaccacctcgacgtcgtct
gctaccggcaactacttgaataagtcgtctccctctctgcagactcttcaagctggtcta
gctctctttgctgttgctgtgattgcacggttttgcgttttacaactgtacttatggttg
cgacaaatgcgcggcttggatcaacagaaccttcctgctagatctatcatctcgtctttc
tcacagcctcgacgactattgcagtcgcggcctatctggacaatggatgagaaggacacc
acaccactggggcatcggggagatatcgatgtggaaagtggcctacaagtcagctctgca
gagaagaacttggtcatcaaccccaactggcaaagtgcagacaatgccatgtccaaacac
atcatatcgcgaccacctccggcaccacctttgactcctcctgagttgagcacggctgtt
tttacttttgaaggtcgtgcccgacctggtgacgatagtttcatccatcagccaaaccct
gattacatgtcttcaactgcagacgctgtccttccccctagcgcaggaacagcctcagtc
acccgtcggcgctcatacaacaaaactcttcctatcggagtccccgtttccca---atca
caagacatatcagatgctgccgatctcgtcttgtcgcccagctcctatccatctgccagt
ccgtttttaccaccggctccaccaaacgcaggaaccacggagatcggcgtccagggcgag
atcattggtgttcttgataccgagggtgccggctggacgagacatacacgtgtgtacggg
ggcggagtctgccttgcttgtgcagcctcgggcgggaatcacggtggtggtttctacgga
gcaactgtccggccagaggaaatgcgatga
>Fp26r
atgcccgtaactaatcaaggtgtaacacaacttacacctgacaccacctcgacgtcgtct
gctaccggcaactacttgaataagtcgtctccctctctgcagactcttcaagctggtcta
gctctctttgctgttgctgtgattgcacggttttgcgttttacaactgtacttatggttg
cgacaaatgcgcggcttggatcaacagaaccttcctgctagatctatcatctcgtctttc
tcacagcctcgacgactattgcagtcgcggcctatctggacaatggatgagaaggacacc
acaccactggggcatcggggagatatcgatgtggaaagtggcctacaagtcagctctgca
gagaagaacttggtcatcaaccccaactggcaaagtgcagacaatgccatgtccaaacac
atcatatcgcgaccacctccggcaccacctttgactcctcctgagttgagcacggctgtt
tttacttttgaaggtcgtgcccgacctggtgacgatagtttcatccatcagccaaaccct
gattacatgtcttcaactgcagacgctgtccttccccctagcgcaggaacagcctcagtc
acccgtcggcgctcatacaacaaaactcttcctatcggagtccccgtttccca---atca
caagacatatcagatgctgccgatctcgtcttgtcgcccagctcctatccatctgccagt
ccgtttttaccaccggctccaccaaacgcaggaaccacggagatcggcgtccagggcgag
atcattggtgttcttgataccgagggtgccggctggacgagacatacacgtgtgtacggg
ggcggagtctgccttgcttgtgcagcctcgggcgggaatcacggtggtggtttctacgga
gcaactgtccggccagaggaaatgcgatga
>Fp33
atgcccgtaactaatcaaggtgtaacacaacttacacctgacaccacctcgacgtcgtct
gctaccggcaactacttgaataagtcgtctccctctctgcagactcttcaagctggtcta
gctctctttgctgttgctgtgattgcacggttttgcgttttacaactgtacttatggttg
cgacaaatgcgcggcttggatcaacagaaccttcctgctagatctatcatctcgtctttc
tcacagcctcgacgactattgcagtcgcggcctatctggacaatggatgagaaggacacc
acaccactggggcatcggggagatatcgatgtggaaagtggcctacaagtcagctctgca
gagaagaacttggtcatcaaccccaactggcaaagtgcagacaatgccatgtccaaacac
atcatatcgcgaccacctccggcaccacctttgactcctcctgagttgagcacggctgtt
tttacttttgaaggtcgtgcccgacctggtgacgatagtttcatccatcagccaaaccct
gattacatgtcttcaactgcagacgctgtccttccccctagcgcaggaacagcctcagtc
acccgtcggcgctcatacaacaaaactcttcctatcggagtccccgtttccca---atca
caagacatatcagatgctgccgatctcgtcttgtcgcccagctcctatccatctgccagt
ccgtttttaccaccggctccaccaaacgcaggaaccacggagatcggcgtccagggcgag
atcattggtgttcttgataccgagggtgccggctggacgagacatacacgtgtctacggg
ggcggagtctgccttgcttgtgcagcctcgggcgggaatcacggtggtggtttctacggg
gcaactgtccggccagaggaaatgcgatga
>Fp34
atgcccgtaactaatcaaggtgtaacacaacttacacctgacaccacctcgacgtcgtct
gctaccggcaactacttgaataagtcgtctccctctctgcagactcttcaagctggtcta
gctctctttgctgttgctgtgattgcacggttttgcgttttacaactgtacttatggttg
cgacaaatgcgcggcttggatcaacagaaccttcctgctagatctatcatctcgtctttc
tcacagcctcgacgactattgcagtcgcggcctatctggacaatggatgagaaggacacc
acaccactggggcatcggggagatatcgatgtggaaagtggcctacaagtcagctctgca
gagaagaacttggtcatcaaccccaactggcaaagtgcagacaatgccatgtccaaacac
atcatatcgcgaccacctccggcaccacctttgactcctcctgagttgagcacagctgtt
tttacttttgaaggtcgtgcccgacctggtgacgatagtttcatccatcagccaaaccct
gattacatgtcttcaactgcagacgctgtccttccccctagcgcaggaacagcctcagtc
acccgtcggcgctcatacaacaaaactcttcctatcggagtccccgtttccca---atca
caagacatatcagatgctgccgatctcgtcttgtcgcccagctcctatccatctgccagt
ccgtttttaccaccggctccaccaaacgcaggaaccacggagatcggcgtccagggcgag
atcattggtgttcttgataccgagggtgccggctggacgagacatacacgtgtgtacggg
ggcggagtctgccttgcttgtgcagcctcgggcgggaatcacggtggtggtttctacgga
gcaactgtccggccagaggaaatgcgatga
>Fp35
atgcccgtaactaatcaaggtgtaacacaacttacacctgacaccacctcgacgtcgtct
gctaccggcaactacttgaataagtcgtctccctctctgcagactcttcaagctggtcta
gctctctttgctgttgctgtgattgcacggttttgcgttttacaactgtacttatggttg
cgacaaatgcgcggcttggatcaacagaaccttcctgctagatctatcatctcgtctttc
tcacagcctcgacgactattgcagtcgcggcctatctggacaatggatgagaaggacacc
acaccactggggcatcggggagatatcgatgtggaaagtggcctacaagtcagctctgca
gagaagaacttggtcatcaaccccaactggcaaagtgcagacaatgccatgtccaaacac
atcatatcgcgaccacctccggcaccacctttgactcctcctgagttgagcacggctgtt
tttacttttgaaggtcgtgcccgacctggtgacgatagtttcatccatcagccaaaccct
gattacatgtcttcaactgcagacgctgtccttccccctagcgcaggaacagcctcagtc
acccgtcggcgctcatacaacaaaactcttcctatcggagtccccgtttccca---atca
caagacatatcagatgctgccgatctcgtcttgtcgcccagctcctatccatctgccagt
ccgtttttaccaccggctccaccaaacgcaggaaccacggagatcggcgtccagggcgag
atcattggtgttcttgataccgagggtgccggctggacgagacatacacgtgtgtacggg
ggcggagtctgccttgcttgtgcagcctcgggcgggaatcacggtggtggtttctacgga
gcaactgtccggccagaggaaatgcgatga
>Fp38
atgcccgtaactaatcaaggtgtaacacaacttacacctgacaccacctcgacgtcgtct
gctaccggcaactacttgaataagtcgtctccctctctgcagactcttcaagctggtcta
gctctctttgctgttgctgtgattgcacggttttgcgttttacaactgtacttatggttg
cgacaaatgcgcggcttggatcaacagaaccttcctgctagatctatcatctcgtctttc
tcacagcctcgacgactattgcagtcgcggcctatctggacaatggatgagaaggacacc
acaccactggggcatcggggagatatcgatgtggaaagtggcctacaagtcagctctgca
gagaagaacttggtcatcaaccccaactggcaaagtgcagacaatgccatgtccaaacac
atcatatcgcgaccacctccggcaccacctttgactcctcctgagttgagcacggctgtt
tttacttttgaaggtcgtgcccgacctggtgacgatagtttcatccatcagccaaaccct
gattacatgtcttcaactgcagacgctgtccttccccctagcgcaggaacagcctcagtc
acccgtcggcgctcatacaacaaaactcttcctatcggagtccccgtttccca---atca
caagacatatcagatgctgccgatctcgtcttgtcgcccagctcctatccatctgccagt
ccgtttttaccaccggctccaccaaacgcaggaaccacggagatcggcgtccagggcgag
atcattggtgttcttgataccgagggtgccggctggacgagacatacacgtgtgtacggg
ggcggagtctgccttgcttgtgcagcctcgggcgggaatcacggtggtggtttctacgga
gcaactgtccggccagaggaaatgcgatga
>Fp39
atgcccgtaactaatcaaggtgtaacacaacttacacctgacaccacctcgacgtcgtct
gctaccggcaactacttgaataagtcgtctccctctctgcagactcttcaagctggtcta
gctctctttgctgttgctgtgattgcacggttttgcgttttacaactgtacttatggttg
cgacaaatgcgcggcttggatcaacagaaccttcctgctagatctatcatctcgtctttc
tcacagcctcgacgactattgcagtcgcggcctatctggacaatggatgagaaggacacc
acaccactggggcatcggggagatatcgatgtggaaagtggcctacaagtcagctctgca
gagaagaacttggtcatcaaccccaactggcaaagtgcagacaatgccatgtccaaacac
atcatatcgcgaccacctccggcaccacctttgactcctcctgagttgagcacggctgtt
tttacttttgaaggtcgtgcccgacctggtgacgatagtttcatccatcagccaaaccct
gattacatgtcttcaactgcagacgctgtccttccccctagcgcaggaacagcctcagtc
acccgtcggcgctcatacaacaaaactcttcctatcggagtccccgtttccca---atca
caagacatatcagatgctgccgatctcgtcttgtcgcccagctcctatccatctgccagt
ccgtttttaccaccggctccaccaaacgcaggaaccacggagatcggcgtccagggcgag
atcattggtgttcttgataccgagggtgccggctggacgagacatacacgtgtgtacggg
ggcggagtctgccttgcttgtgcagcctcgggcgggaatcacggtggtggtttctacgga
gcaactgtccggccagaggaaatgcgatga
>Fp42
atgcccgtaactaatcaaggtgtaacacaacttacacctgacaccacctcgacgtcgtct
gctaccggcaactacttgaataagtcgtctccctctctgcagactcttcaagctggtcta
gctctctttgctgttgctgtgattgcacggttttgcgttttacaactgtacttatggttg
cgacaaatgcgcggcttggatcaacagaaccttcctgctagatctatcatctcgtctttc
tcacagcctcgacgactattgcagtcgcggcctatctggacaatggatgagaaggacacc
acaccactggggcatcggggagatatcgatgtggaaagtggcctacaagtcagctctgca
gagaagaacttggtcatcaaccccaactggcaaagtgcagacaatgccatgtccaaacac
atcatatcgcgaccacctccggcaccacctttgactcctcctgagttgagcacggctgtt
tttacttttgaaggtcgtgcccgacctggtgacgatagtttcatccatcagccaaaccct
gattacatgtcttcaactgcagacgctgtccttccccctagcgcaggaacagcctcagtc
acccgtcggcgctcatacaacaaaactcttcctatcggagtccccgtttccca---atca
caagacatatcagatgctgccgatctcgtcttgtcgcccagctcctatccatctgccagt
ccgtttttaccaccggctccaccaaacgcaggaaccacggagatcggcgtccagggcgag
atcattggtgttcttgataccgagggtgccggctggacgagacatacacgtgtgtacggg
ggcggagtctgccttgcttgtgcagcctcgggcgggaatcacggtggtggtttctacgga
gcaactgtccggccagaggaaatgcgatga
>Fp44
atgcccgtaactaatcaaggtgtaacacaacttacacctgacaccacctcgacgtcgtct
gctaccggcaactacttgaataagtcgtctccctctctgcagactcttcaagctggtcta
gctctctttgctgttgctgtgattgcacggttttgcgttttacaactgtacttatggttg
cgacaaatgcgcggcttggatcaacagaaccttcctgctagatctatcatctcgtctttc
tcacagcctcgacgactattgcagtcgcggcctatctggacaatggatgagaaggacacc
acaccactggggcatcggggagatatcgatgtggaaagtggcctacaagtcagctctgca
gagaagaacttggtcatcaaccccaactggcaaagtgcagacaatgccatgtccaaacac
atcatatcgcgaccacctccggcaccacctttgactcctcctgagttgagcacggctgtt
tttacttttgaaggtcgtgcccgacctggtgacgatagtttcatccatcagccaaaccct
gattacatgtcttcaactgcagacgctgtccttccccctagcgcaggaacagcctcagtc
acccgtcggcgctcatacaacaaaactcttcctatcggagtccccgtttccca---atca
caagacatatcagatgctgccgatctcgtcttgtcgcccagctcctatccatctgccagt
ccgtttttaccaccggctccaccaaacgcaggaaccacggagatcggcgtccagggcgag
atcattggtgttcttgataccgagggtgccggctggacgagacatacacgtgtgtacggg
ggcggagtctgccttgcttgtgcagcctcgggcgggaatcacggtggtggtttctacgga
gcaactgtccggccagaggaaatgcgatga
>Fp49
atgcccgtaactaatcaaggtgtaacacaacttacacctgacaccacctcgacgtcgtct
gctaccggcaactacttgaataagtcgtctccctctctgcagactcttcaagctggtcta
gctctctttgctgttgctgtgattgcacggttttgcgttttacaactgtacttatggttg
cgacaaatgcgcggcttggatcaacagaaccttcctgctagatctatcatctcgtctttc
tcacagcctcgacgactattgcagtcgcggcctatctggacaatggatgagaaggacacc
acaccactggggcatcggggagatatcgatgtggaaagtggcctacaagtcagctctgca
gagaagaacttggtcatcaaccccaactggcaaagtgcagacaatgccatgtccaaacac
atcatatcgcgaccacctccggcaccacctttgactcctcctgagttgagcacggctgtt
tttacttttgaaggtcgtgcccgacctggtgacgatagtttcatccatcagccaaaccct
gattacatgtcttcaactgcagacgctgtccttccccctagcgcaggaacagcctcagtc
acccgtcggcgctcatacaacaaaactcttcctatcggagtccccgtttccca---atca
caagacatatcagatgctgccgatctcgtcttgtcgcccagctcctatccatctgccagt
ccgtttttaccaccggctccaccaaacgcaggaaccacggagatcggcgtccagggcgag
atcattggtgttcttgataccgagggtgccggctggacgagacatacacgtgtgtacggg
ggcggagtctgccttgcttgtgcagcctcgggcgggaatcacggtggtggtttctacgga
gcaactgtccggccagaggaaatgcgatga
>Fp50
atgcccgtaactaatcaaggtgtaacacaacttacacctgacaccacctcgacgtcgtct
gctaccggcaactacttgaataagtcgtctccctctctgcagactcttcaagctggtcta
gctctctttgctgttgctgtgattgcacggttttgcgttttacaactgtacttatggttg
cgacaaatgcgcggcttggatcaacagaaccttcctgctagatctatcatctcgtctttc
tcacagcctcgacgactattgcagtcgcggcctatctggacaatggatgagaaggacacc
acaccactggggcatcggggagatatcgatgtggaaagtggcctacaagtcagctctgca
gagaagaacttggtcatcaaccccaactggcaaagtgcagacaatgccatgtccaaacac
atcatatcgcgaccacctccggcaccacctttgactcctcctgagttgagcacggctgtt
tttacttttgaaggtcgtgcccgacctggtgacgatagtttcatccatcagccaaaccct
gattacatgtcttcaactgcagacgctgtccttccccctagcgcaggaacagcctcagtc
acccgtcggcgctcatacaacaaaactcttcctatcggagtccccgtttccca---atca
caagacatatcagatgctgccgatctcgtcttgtcgcccagctcctatccatctgccagt
ccgtttttaccaccggctccaccaaacgcaggaaccacggagatcggcgtccagggcgag
atcattggtgttcttgataccgagggtgccggctggacgagacatacacgtgtctacggg
ggcggagtctgccttgcttgtgcagcctcgggcgggaatcacggtggtggtttctacggg
gcaactgtccggccagaggaaatgcgatga
>Fp51
atgcccgtaactaatcaaggtgtaacacaacttacacctgacaccacctcgacgtcgtct
gctaccggcaactacttgaataagtcgtctccctctctgcagactcttcaagctggtcta
gctctctttgctgttgctgtgattgcacggttttgcgttttacaactgtacttatggttg
cgacaaatgcgcggcttggatcaacagaaccttcctgctagatctatcatctcgtctttc
tcacagcctcgacgactattgcagtcgcggcctatctggacaatggatgagaaggacacc
acaccactggggcatcggggagatatcgatgtggaaagtggcctacaagtcagctctgca
gagaagaacttggtcatcaaccccaactggcaaagtgcagacaatgccatgtccaaacac
atcatatcgcgaccacctccggcaccacctttgactcctcctgagttgagcacggctgtt
tttacttttgaaggtcgtgcccgacctggtgacgatagtttcatccatcagccaaaccct
gattacatgtcttcaactgcagacgctgtccttccccctagcgcaggaacagcctcagtc
acccgtcggcgctcatacaacaaaactcttcctatcggagtccccgtttccca---atca
caagacatatcagatgctgccgatctcgtcttgtcgcccagctcctatccatctgccagt
ccgtttttaccaccggctccaccaaacgcaggaaccacggagatcggcgtccagggcgag
atcattggtgttcttgataccgagggtgccggctggacgagacatacacgtgtgtacggg
ggcggagtctgccttgcttgtgcagcctcgggcgggaatcacggtggtggtttctacgga
gcaactgtccggccagaggaaatgcgatga
>Fp59
atgcccgtaactaatcaaggtgtaacacaacttacacctgacaccacctcgacgtcgtct
gctaccggcaactacttgaataagtcgtctccctctctgcagactcttcaagctggtcta
gctctctttgctgttgctgtgattgcacggttttgcgttttacaactgtacttatggttg
cgacaaatgcgcggcttggatcaacagaaccttcctgctagatctatcatctcgtctttc
tcacagcctcgacgactattgcagtcgcggcctatctggacaatggatgagaaggacacc
acaccactggggcatcggggagatatcgatgtggaaagtggcctacaagtcagctctgca
gagaagaacttggtcatcaaccccaactggcaaagtgcagacaatgccatgtccaaacac
atcatatcgcgaccacctccggcaccacctttgactcctcctgagttgagcacggctgtt
tttacttttgaaggtcgtgcccgacctggtgacgatagtttcatccatcagccaaaccct
gattacatgtcttcaactgcagacgctgtccttccccctagcgcaggaacagcctcagtc
acccgtcggcgctcatacaacaaaactcttcctatcggagtccccgtttccca---atca
caagacatatcagatgctgccgatctcgtcttgtcgcccagctcctatccatctgccagt
ccgtttttaccaccggctccaccaaacgcaggaaccacggagatcggcgtccagggcgag
atcattggtgttcttgataccgagggtgccggctggacgagacatacacgtgtctacggg
ggcggagtctgccttgcttgtgcagcctcgggcgggaatcacggtggtggtttctacggg
gcaactgtccggccagaggaaatgcgatga
>Fp63
atgcccgtaactaatcaaggtgtaacacaacttacacctgacaccacctcgacgtcgtct
gctaccggcaactacttgaataagtcgtctccctctctgcagactcttcaagctggtcta
gctctctttgctgttgctgtgattgcacggttttgcgttttacaactgtacttatggttg
cgacaaatgcgcggcttggatcaacagaaccttcctgctagatctatcatctcgtctttc
tcacagcctcgacgactattgcagtcgcggcctatctggacaatggatgagaaggacacc
acaccactggggcatcggggagatatcgatgtggaaagtggcctacaagtcagctctgca
gagaagaacttggtcatcaaccccaactggcaaagtgcagacaatgccatgtccaaacac
atcatatcgcgaccacctccggcaccacctttgactcctcctgagttgagcacggctgtt
tttacttttgaaggtcgtgcccgacctggtgacgatagtttcatccatcagccaaaccct
gattacatgtcttcaactgcagacgctgtccttccccctagcgcaggaacagcctcagtc
acccgtcggcgctcatacaacaaaactcttcctatcggagtccccgtttccca---atca
caagacatatcagatgctgccgatctcgtcttgtcgcccagctcctatccatctgccagt
ccgtttttaccaccggctccaccaaacgcaggaaccacggagatcggcgtccagggcgag
atcattggtgttcttgataccgagggtgccggctggacgagacatacacgtgtgtacggg
ggcggagtctgccttgcttgtgcagcctcgggcgggaatcacggtggtggtttctacgga
gcaactgtccggccagaggaaatgcgatga
>Fp65
atgcccgtaactaatcaaggtgtaacacaacttacacctgacaccacctcgacgtcgtct
gctaccggcaactacttgaataagtcgtctccctctctgcagactcttcaagctggtcta
gctctctttgctgttgctgtgattgcacggttttgcgttttacaactgtacttatggttg
cgacaaatgcgcggcttggatcaacagaaccttcctgctagatctatcatctcgtctttc
tctcagcctcgacgactattgcagtcgcggcctatctggacaatggatgagaaggacacc
acaccactggggcatcggggagatatcgatgtggaaagtggcctacaagtcagctctgca
gagaagaacttggtcatcaaccccaactggcaaagtgcagacaatgccatgtccaaacac
atcatatcgcgaccacctccggcaccacctttgactcctcctgagttgagcacggctgtt
tttacttttgaaggtcgtgcccgacctggtgacgatagtttcatccatcagccaaaccct
gattacatgtcttcaactgcagacgctgtccttccccctagcgcaggaacagcctcagtc
acccgtcggcgctcatacaacaaaactcttcctatcggagtccccgtttccca---atca
caagacatatcagatgctgccgatctcgtcttgtcgcccagctcctatccatctgccagt
ccgtttttaccaccggctccaccaaacgcaggaaccacggagatcggcgtccagggcgag
atcattggtgttcttgataccgagggtgccggctggacgagacatacacgtgtgtacggg
ggcggagtctgccttgcttgtgcagcctcgggcgggaatcacggtggtggtttctacgga
gcaactgtccggccagaggaaatgcgatga
>Fp66
atgcccgtaactaatcaaggtgtaacacaacttacacctgacaccacctcgacgtcgtct
gctaccggcaactacttgaataagtcgtctccctctctgcagactcttcaagctggtcta
gctctctttgctgttgctgtgattgcacggttttgcgttttacaactgtacttatggttg
cgacaaatgcgcggcttggatcaacagaaccttcctgctagatctatcatctcgtctttc
tcacagcctcgacgactattgcagtcgcggcctatctggacaatggatgagaaggacacc
acaccactggggcatcggggagatatcgatgtggaaagtggcctacaagtcagctctgca
gagaagaacttggtcatcaaccccaactggcaaagtgcagacaatgccatgtccaaacac
atcatatcgcgaccacctccggcaccacctttgactcctcctgagttgagcacggctgtt
tttacttttgaaggtcgtgcccgacctggtgacgatagtttcatccatcagccaaaccct
gattacatgtcttcaactgcagacgctgtccttccccctagcgcaggaacagcctcagtc
acccgtcggcgctcatacaacaaaactcttcctatcggagtccccgtttccca---atca
caagacatatcagatgctgccgatctcgtcttgtcgcccagctcctatccatctgccagt
ccgtttttaccaccggctccaccaaacgcaggaaccacggagatcggcgtccagggcgag
atcattggtgttcttgataccgagggtgccggctggacgagacatacacgtgtgtacggg
ggcggagtctgccttgcttgtgcagcctcgggcgggaatcacggtggtggtttctacgga
gcaactgtccggccagaggaaatgcgatga
>Fp72
atgcccgtaactaatcaaggtgtaacacaacttacacctgacaccacctcgacgtcgtct
gctaccggcaactacttgaataagtcgtctccctctctgcagactcttcaagctggtcta
gctctctttgctgttgctgtgattgcacggttttgcgttttacaactgtacttatggttg
cgacaaatgcgcggcttggatcaacagaaccttcctgctagatctatcatctcgtctttc
tcacagcctcgacgactattgcagtcgcggcctatctggacaatggatgagaaggacacc
acaccactggggcatcggggagatatcgatgtggaaagtggcctacaagtcagctctgca
gagaagaacttggtcatcaaccccaactggcaaagtgcagacaatgccatgtccaaacac
atcatatcgcgaccacctccggcaccacctttgactcctcctgagttgagcacggctgtt
tttacttttgaaggtcgtgcccgacctggtgacgatagtttcatccatcagccaaaccct
gattacatgtcttcaactgcagacgctgtccttccccctagcgcaggaacagcctcagtc
acccgtcggcgctcatacaacaaaactcttcctatcggagtccccgtttccca---atca
caagacatatcagatgctgccgatctcgtcttgtcgcccagctcctatccatctgccagt
ccgtttttaccaccggctccaccaaacgcaggaaccacggagatcggcgtccagggcgag
atcattggtgttcttgataccgagggtgccggctggacgagacatacacgtgtgtacggg
ggcggagtctgccttgcttgtgcagcctcgggcgggaatcacggtggtggtttctacgga
gcaactgtccggccagaggaaatgcgatga
>Fp73
atgcccgtaactaatcaaggtgtaacacaacttacacctgacaccacctcgacgtcgtct
gctaccggcaactacttgaataagtcgtctccctctctgcagactcttcaagctggtcta
gctctctttgctgttgctgtgattgcacggttttgcgttttacaactgtacttatggttg
cgacaaatgcgcggcttggatcaacagaaccttcctgctagatctatcatctcgtctttc
tcacagcctcgacgactattgcagtcgcggcctatctggacaatggatgagaaggacacc
acaccactggggcatcggggagatatcgatgtggaaagtggcctacaagtcagctctgca
gagaagaacttggtcatcaaccccaactggcaaagtgcagacaatgccatgtccaaacac
atcatatcgcgaccacctccggcaccacctttgactcctcctgagttgagcacagctgtt
tttacttttgaaggtcgtgcccgacctggtgacgatagtttcatccatcagccaaaccct
gattacatgtcttcaactgcagacgctgtccttccccctagcgcaggaacagcctcagtc
acccgtcggcgctcatacaacaaaactcttcctatcggagtccccgtttccca---atca
caagacatatcagatgctgccgatctcgtcttgtcgcccagctcctatccatctgccagt
ccgtttttaccaccggctccaccaaacgcaggaaccacggagatcggcgtccagggcgag
atcattggtgttcttgataccgagggtgccggctggacgagacatacacgtgtgtacggg
ggcggagtctgccttgcttgtgcagcctcgggcgggaatcacggtggtggtttctacgga
gcaactgtccggccagaggaaatgcgatga
>Fp76
atgcccgtaactaatcaaggtgtaacacaacttacacctgacaccacctcgacgtcgtct
gctaccggcaactacttgaataagtcgtctccctctctgcagactcttcaagctggtcta
gctctctttgctgttgctgtgattgcacggttttgcgttttacaactgtacttatggttg
cgacaaatgcgcggcttggatcaacagaaccttcctgctagatctatcatctcgtctttc
tcacagcctcgacgactattgcagtcgcggcctatctggacaatggatgagaaggacacc
acaccactggggcatcggggagatatcgatgtggaaagtggcctacaagtcagctctgca
gagaagaacttggtcatcaaccccaactggcaaagtgcagacaatgccatgtccaaacac
atcatatcgcgaccacctccggcaccacctttgactcctcctgagttgagcacagctgtt
tttacttttgaaggtcgtgcccgacctggtgacgatagtttcatccatcagccaaaccct
gattacatgtcttcaactgcagacgctgtccttccccctagcgcaggaacagcctcagtc
acccgtcggcgctcatacaacaaaactcttcctatcggagtccccgtttccca---atca
caagacatatcagatgctgccgatctcgtcttgtcgcccagctcctatccatctgccagt
ccgtttttaccaccggctccaccaaacgcaggaaccacggagatcggcgtccagggcgag
atcattggtgttcttgataccgagggtgccggctggacgagacatacacgtgtgtacggg
ggcggagtctgccttgcttgtgcagcctcgggcgggaatcacggtggtggtttctacgga
gcaactgtccggccagaggaaatgcgatga
>Fp78
atgcccgtaactaatcaaggtgtaacacaacttacacctgacaccacctcgacgtcgtct
gctaccggcaactacttgaataagtcgtctccctctctgcagactcttcaagctggtcta
gctctctttgctgttgctgtgattgcacggttttgcgttttacaactgtacttatggttg
cgacaaatgcgcggcttggatcaacagaaccttcctgctagatctatcatctcgtctttc
tcacagcctcgacgactattgcagtcgcggcctatctggacaatggatgagaaggacacc
acaccactggggcatcggggagatatcgatgtggaaagtggcctacaagtcagctctgca
gagaagaacttggtcatcaaccccaactggcaaagtgcagacaatgccatgtccaaacac
atcatatcgcgaccacctccggcaccacctttgactcctcctgagttgagcacggctgtt
tttacttttgaaggtcgtgcccgacctggtgacgatagtttcatccatcagccaaaccct
gattacatgtcttcaactgcagacgctgtccttccccctagcgcaggaacagcctcagtc
acccgtcggcgctcatacaacaaaactcttcctatcggagtccccgtttccca---atca
caagacatatcagatgctgccgatctcgtcttgtcgcccagctcctatccatctgccagt
ccgtttttaccaccggctccaccaaacgcaggaaccacggagatcggcgtccagggcgag
atcattggtgttcttgataccgagggtgccggctggacgagacatacacgtgtctacggg
ggcggagtctgccttgcttgtgcagcctcgggcgggaatcacggtggtggtttctacggg
gcaactgtccggccagaggaaatgcgatga
>Fp81
atgcccgtaactaatcaaggtgtaacacaacttacacctgacaccacctcgacgtcgtct
gctaccggcaactacttgaataagtcgtctccctctctgcagactcttcaagctggtcta
gctctctttgctgttgctgtgattgcacggttttgcgttttacaactgtacttatggttg
cgacaaatgcgcggcttggatcaacagaaccttcctgctagatctatcatctcgtctttc
tcacagcctcgacgactattgcagtcgcggcctatctggacaatggatgagaaggacacc
acaccactggggcatcggggagatatcgatgtggaaagtggcctacaagtcagctctgca
gagaagaacttggtcatcaaccccaactggcaaagtgcagacaatgccatgtccaaacac
atcatatcgcgaccacctccggcaccacctttgactcctcctgagttgagcacggctgtt
tttacttttgaaggtcgtgcccgacctggtgacgatagtttcatccatcagccaaaccct
gattacatgtcttcaactgcagacgctgtccttccccctagcgcaggaacagcctcagtc
acccgtcggcgctcatacaacaaaactcttcctatcggagtccccgtttccca---atca
caagacatatcagatgctgccgatctcgtcttgtcgcccagctcctatccatctgccagt
ccgtttttaccaccggctccaccaaacgcaggaaccacggagatcggcgtccagggcgag
atcattggtgttcttgataccgagggtgccggctggacgagacatacacgtgtgtacggg
ggcggagtctgccttgcttgtgcagcctcgggcgggaatcacggtggtggtttctacgga
gcaactgtccggccagaggaaatgcgatga
>Fp84
atgcccgtaactaatcaaggtgtaacacaacttacacctgacaccacctcgacgtcgtct
gctaccggcaactacttgaataagtcgtctccctctctgcagactcttcaagctggtcta
gctctctttgctgttgctgtgattgcacggttttgcgttttacaactgtacttatggttg
cgacaaatgcgcggcttggatcaacagaaccttcctgctagatctatcatctcgtctttc
tcacagcctcgacgactattgcagtcgcggcctatctggacaatggatgagaaggacacc
acaccactggggcatcggggagatatcgatgtggaaagtggcctacaagtcagctctgca
gagaagaacttggtcatcaaccccaactggcaaagtgcagacaatgccatgtccaaacac
atcatatcgcgaccacctccggcaccacctttgactcctcctgagttgagcacggctgtt
tttacttttgaaggtcgtgcccgacctggtgacgatagtttcatccatcagccaaaccct
gattacatgtcttcaactgcagacgctgtccttccccctagcgcaggaacagcctcagtc
acccgtcggcgctcatacaacaaaactcttcctatcggagtccccgtttccca---atca
caagacatatcagatgctgccgatctcgtcttgtcgcccagctcctatccatctgccagt
ccgtttttaccaccggctccaccaaacgcaggaaccacggagatcggcgtccagggcgag
atcattggtgttcttgataccgagggtgccggctggacgagacatacacgtgtgtacggg
ggcggagtctgccttgcttgtgcagcctcgggcgggaatcacggtggtggtttctacgga
gcaactgtccggccagaggaaatgcgatga
>Fp86
atgcccgtaactaatcaaggtgtaacacaacttacacctgacaccacctcgacgtcgtct
gctaccggcaactacttgaataagtcgtctccctctctgcagactcttcaagctggtcta
gctctctttgctgttgctgtgattgcacggttttgcgttttacaactgtacttatggttg
cgacaaatgcgcggcttggatcaacagaaccttcctgctagatctatcatctcgtctttc
tcacagcctcgacgactattgcagtcgcggcctatctggacaatggatgagaaggacacc
acaccactggggcatcggggagatatcgatgtggaaagtggcctacaagtcagctctgca
gagaagaacttggtcatcaaccccaactggcaaagtgcagacaatgccatgtccaaacac
atcatatcgcgaccacctccggcaccacctttgactcctcctgagttgagcacggctgtt
tttacttttgaaggtcgtgcccgacctggtgacgatagtttcatccatcagccaaaccct
gattacatgtcttcaactgcagacgctgtccttccccctagcgcaggaacagcctcagtc
acccgtcggcgctcatacaacaaaactcttcctatcggagtccccgtttccca---atca
caagacatatcagatgctgccgatctcgtcttgtcgcccagctcctatccatctgccagt
ccgtttttaccaccggctccaccaaacgcaggaaccacggagatcggcgtccagggcgag
atcattggtgttcttgataccgagggtgccggctggacgagacatacacgtgtctacggg
ggcggagtctgccttgcttgtgcagcctcgggcgggaatcacggtggtggtttctacggg
gcaactgtccggccagaggaaatgcgatga
>Fvenenatum.busco
atggccgtaactaatcaaggtgtaacacaacttacacctgacaccacctcgacgtcgtct
gctaccagcaactacttgaataagtcgtctccctcttttcagactcttcaagcaggtcta
gctatctttgctgttgctgtgattgcacggttttgcgttttacaactgtacttatggttg
cgacaaatgcgcggcttggatcaacagaaccttcctgctagatctatcatctcgtctttc
tcacagcctcgacgactattccagtcgcggcctatctggacaatggatgagaaggacacc
acaccaatggggcatcggggagatatcgatgtggaaagcggcctacaagtcatctctgca
aagaagaacttggtcatcaaccccaactggcaaagtgcagataatgccatgtccaaacac
atcatatcgcgaccacctccggcaccacctttgacacctcctgagttgagcacggctgtt
tttacttttgaagaccgtccccgtccaggcgacgatagtttcatccgtcagccaaaccct
gattacatgtcttcaactacagacgctatccttcctcctagctcaggaacagcctcagtc
acccgtcggcgctcgtacaacaaaactcttcctatcggagtccctgtttctcattcatca
caggacatgtcagatgctgccgatcttgtcttgtcgcccagctcttacccatctgcgagt
ccgtttttaccaccggccccaccaaacgcaggaaccacggagatcggcgtccagggcgag
atcattggtgttcttgataccgagggtgccagctggacaagacatacgcgtgtctatgga
ggcggagtctgccttgcttgtgtagcctcgggcgggaatcacggtggtggtttctacgga
gcaacagtccggccagaggaaatgcgatga
