# Supplementary material for: Apicidin biosynthesis is linked to accessory chromosomes in Fusarium poae isolates
Source: BMC Genomics. 2021 Aug 4;22:591. doi: 10.1186/s12864-021-07617-y (PMC8340494; doi:10.1186/s12864-021-07617-y)
Supplement: Supplementary file 17 — Additional file 17. Compressed folder containing alignments for each of the 4141 orthologs used in BUSCO analysis. [file 12864_2021_7617_MOESM17_ESM.zip › Fven2_nt_MAFFT/29912at5125_nt.mafft.fasta]

>Fp105
atgtcactcccagaatggaaagcagctctatccatgtctcaacgatatgagacaatccaa
aagatacaaacctccctctctgcttctagcatgagtgaggccatcgccattgaacaggcc
gcctaccaaatctcttctactcaggaagagtataatctcgcctgccaaccgacatcaact
ccaacacccccgttgcaggaacaagagagtgagatcgactctggcattaggattgggtca
tataaaaactgccgacccgtgtcagaaggtgtcacttcagaggtttaccggtcaggcgac
aaagctctcaaggttatcgtgacgtaccaggacattgaacctcataatcctcagcgcgag
gcaaagatactaaagactctacgatcaccatgtattccccttctcggcacctttcgggac
caagaacagcgattcgtcctcgtctttccctttatgccgtatactctagccgatgttctc
gctcaagggcctctatctctaggctctttgcgttcaatctttcaagacatactgcaaggt
ttaaaggatatacatacacaaggcatcatacaccgagacatcaaaccatccgccatcctc
ctctcttctctcacaggtccagcatatctctccgactttggaacagcgtggcatcccgag
ctatcaattagctcagagccagccgacgataagatcctcgatatcgggacgggcccctac
cgtgccatagatgtactctttggtaacaagtcctatggtccggaagtcgacatgtggggg
ctaggagtcatgctgacagaagttcttcgcgatcctcctacccccatattcgagtctcgt
gctgttcacgaagacggcaatcagctcggtcttattctcagcatcttcaaaactattggc
acgccaacacctcagacatggcctgaagcaaaaaagttcaaggttgctcctttcgagctt
tggacaagcttcccaggtcaaagttggcaggagcttctacccaatgtgaaccctaacttt
atagatctcgtgtcgtcgcttgtgcggtatgatggccaaagactaacttctacgcaggcc
cttgaacataaagccttt--------gctgcgaaactataa
>Fp108
atgtcactcccagaatggaaagcagctctatccatgtctcaacgatatgagacaatccaa
aagatacaaacctccctctctgcttctagcatgagtgaggccatcgccattgaacaggcc
gcctaccaaatctcttctactcaggaagagtataatctcgcctgccaaccgacatcaact
ccaacacccccgttgcaggaacaagagagtgagatcgactctggcattaggattgggtca
tataaaaactgccgacccgtgtcagaaggtgtcacttcagaggtttaccggtcaggcgac
aaagctctcaaggttatcgtgacgtaccaggacattgaacctcataatcctcagcgcgag
gcaaagatactaaagactctacgatcaccatgtattccccttctcggcacctttcgggac
caagaacagcgattcgtcctcgtctttccctttatgccgtatactctagccgatgttctc
gctcaagggcctctatctctaggctctttgcgttcaatctttcaagacatactgcaaggt
ttaaaggatatacatacacaaggcatcatacaccgagacatcaaaccatccgccatcctc
ctctcttctctcacaggtccagcatatctctccgactttggaacagcgtggcatcccgag
ctatcaattagctcagagccagccgacgataagatcctcgatatcgggacgggcccctac
cgtgccatagatgtactctttggtaacaagtcctatggtccggaagtcgacatgtggggg
ctaggagtcatgctgacagaagttcttcgcgatcctcctacccccatattcgagtctcgt
gctgttcacgaagacggcaatcagctcggtcttattctcagcatcttcaaaactattggc
acgccaacacctcagacatggcctgaagcaaaaaagttcaaggttgctcctttcgagctt
tggacaagcttcccaggtcaaagttggcaggagcttctacccaatgtgaaccctaacttt
atagatctcgtgtcgtcgcttgtgcggtatgatggccaaagactaacttctacgcaggcc
cttgaacataaagccttt--------gctgcgaaactataa
>Fp118
atgtcactcccagaatggaaagcagctctatccatgtctcaacgatatgagacaatccaa
aagatacaaacctccctctctgcttctagcatgagtgaggccatcgccattgaacaggcc
gcctaccaaatctcttctactcaggaagagtataatctcgcctgccaaccgacatcaact
ccaacacccccgttgcaggaacaagagagtgagatcgactctggcattaggattgggtca
tataaaaactgccgacccgtgtcagaaggtgtcacttcagaggtttaccggtcaggcgac
aaagctctcaaggttatcgtgacgtaccaggacattgaacctcataatcctcagcgcgag
gcaaagatactaaagactctacgatcaccatgtattccccttctcgatacctttcgagac
caggaacagcgattcgtcctcgtctttccctttatgccatatactctagccgatgttctc
gctcaagggcctctacctctaggctctttgcgttcaatctttcaagacatactacaaggt
ctaaaggatatacatacacaaggcattatacaccgagacatcaaaccatccgccatcctc
ctctcttctctcacaggtccagcatatctctccgactttggaacagcgtggcatcccgag
ctgtcaattagctcagagccagccgacgataagattctcgatatcgggacgggcccctac
cgtgccatagatgtactctttggtaacaagtcctatggtccggaagtcgacatgtggggg
ctaggagtcatgctgacagaagttcttcgcgatcctcctacccccatattcgagtctcgt
gctgttcacgaagacggcaaccagctcggtctcattctaagcatcttcaaaactattggc
acaccaacacctcagacatggcccgaagcaaaaaagttcaaggttgctcctttcgagctt
tggacaagcttcccaggtcaaagttggcaggagcttctacccaatgtgaaccctaacttt
atagatctcgtgtcgtcgcttgtgcggtatgatggccaaagactaacttccactcaggcc
cttgaacataaagtctt-----------tgcgaaactataa
>Fp122
atgtcactcccagaatggaaagcagctctatccatgtctcaacgatatgagacaatccaa
aagatacaaacctccctctctgcttctagcatgagtgaggccatcgccattgaacaggcc
gcctaccaaatctcttctactcaggaagagtataatctcgcctgccaaccgacatcaact
ccaacacccccgttgcaggaacaagagagtgagatcgactctggcattaggattgggtca
tataaaaactgccgacccgtgtcagaaggtgtcacttcagaggtttaccggtcaggcgac
aaagctctcaaggttatcgtgacgtaccaggacattgaacctcataatcctcagcgcgag
gcaaagatactaaagactctacgatcaccatgtattccccttctcggcacctttcgggac
caagaacagcgattcgtcctcgcctttccctttatgccgtatactctagccgatgttctc
gctcaagggcctctatctctaggctctttgcgttcaatctttcaagacatactgcaaggt
ttaaaggatatacatacacaaggcatcatacaccgagacatcaaaccatccgccatcctc
ctctcttctctcacaggtccagcatatctctccgactttggaacagcgtggcatcccgag
ctatcaattagctcagagccagccgacgataagatcctcgatatcgggacgggcccctac
cgtgccatagatgtactctttggtaacaagtcctatggtccggaagtcgacatgtggggg
ctaggagtcatgctgacagaagttcttcgcgatcctcctacccccatattcgagtctcgt
gctgttcacgaagacggcaatcagctcggtcttattctcagcatcttcaaaactattggc
acgccaacacctcagacatggcctgaagcaaaaaagttcaaggttgctcctttcgagctt
tggacaagcttcccaggtcaaagttggcaggagcttctacccaatgtgaaccctaacttt
atagatctcgtgtcgtcgcttgtgcggtatgatggccaaagactaacttctacgcaggcc
cttgaacataaagccttt--------gctgcgaaactataa
>Fp125
atgtcactcccagaatggaaagcagctctatccatgtctcaacgatatgagacaatccaa
aagatacaaacctccctctctgcttctagcatgagtgaggccatcgccattgaacaggcc
gcctaccaaatctcttctactcaggaagagtataatctcgcctgccaaccgacatcaact
ccaacacccccgttgcaggaacaagagagtgagatcgactctggcattaggattgggtca
tataaaaactgccgacccgtgtcagaaggtgtcacttcagaggtttaccggtcaggcgac
aaagctctcaaggttatcgtgacgtaccaggacattgaacctcataatcctcagcgcgag
gcaaagatactaaagactctacgatcaccatgtattccccttctcgatacctttcgagac
caggaacagcgattcgtcctcgtctttccctttatgccatatactctagccgatgttctc
gctcaagggcctctacctctaggctctttgcgttcaatctttcaagacatactacaaggt
ctaaaggatatacatacacaaggcattatacaccgagacatcaaaccatccgccatcctc
ctctcttctctcacaggtccagcatatctctccgactttggaacagcgtggcatcccgag
ctgtcaattagctcagagccagccgacgataagattctcgatatcgggacgggcccctac
cgtgccatagatgtactctttggtaacaagtcctatggtccggaagtcgacatgtggggg
ctaggagtcatgctgacagaagttcttcgcgatcctcctacccccatattcgagtctcgt
gctgttcacgaagacggcaaccagctcggtctcattctaagcatcttcaaaactattggc
acaccaacacctcagacatggcccgaagcaaaaaagttcaaggttgctcctttcgagctt
tggacaagcttcccaggtcaaagttggcaggagcttctacccaatgtgaaccctaacttt
atagatctcgtgtcgtcgcttgtgcggtatgatggccaaagactaacttccactcaggcc
cttgaacataaagtctt-----------tgcgaaactataa
>Fp13r
atgtcactcccagaatggaaagcagctctatccatgtctcaacgatatgagacaatccaa
aagatacaaacctccctctctgcttctagcatgagtgaggccatcgccattgaacaggcc
gcctaccaaatctcttctactcaggaagagtataatctcgcctgccaaccgacatcaact
ccaacacccccgttgcaggaacaagagagtgagatcgactctggcattaggattgggtca
tataaaaactgccgacccgtgtcagaaggtgtcacttcagaggtttaccggtcaggcgac
aaagctctcaaggttatcgtgacgtaccaggacattgaacctcataatcctcagcgcgag
gcaaagatactaaagactctacgatcaccatgtattccccttctcgacacctttcgagac
caggaacagcgattcgtcctcgtctttccctttatgccatatactctagccgatgttctc
gctcaagggcctctacctctaggctctttgcgttcaatcttccaagacatactacaaggt
ctaaaggatatacatacacaaggcatcatacaccgagacatcaaaccatccgccatcctc
ctctcttctctcacaggtccagcatatctctccgactttggaacagcgtggcatcccgag
ctgtcaattagctcagagccagccgacgataagattctcgatatcgggacgggcccctac
cgtgccatagatgtactctttggtaacaagtcctatggtccggaagtcgacatgtggggg
ctaggagtcatgctgacagaagttcttcgcgatcctcctaccccaatattcgagtctcgt
gctgttcacgaagacggcaatcagctcggtctcattctaagcatcttcaaaactattggc
acaccaacacctcagacatggcccgaagcaaaaaggttcaaggttgctcctttcgagctt
tggacaagcttcccaggtcaaagttggcaggagcttctacccaatgtgaaccctaacttt
atagatctcgtgtcgtcgcttgtgcggtatgatggccaaagactaacttccactcaggcc
cttgaacataaagtctt-----------tgcgaaactataa
>Fp144
atgtcactcccagaatggaaagcagctctatccatgtctcaacgatatgagacaatccaa
aagatacaaacctccctctctgcttctagcatgagtgaggccatcgccattgaacaggcc
gcctaccaaatctcttctactcaggaagagtataatctcgcctgccaaccgacatcaact
ccaacacccccgttgcaggaacaagagagtgagatcgactctggcattaggattgggtca
tataaaaactgccgacccgtgtcagaaggtgtcacttcagaggtttaccggtcaggcgac
aaagctctcaaggttatcgtgacgtaccaggacattgaacctcataatcctcagcgcgag
gcaaagatactaaagactctacgatcaccatgtattccccttctcgatacctttcgagac
caggaacagcgattcgtcctcgtctttccctttatgccatatactctagccgatgttctc
gctcaagggcctctacctctaggctctttgcgttcaatctttcaagacatactgcaaggt
ttaaaggatatacatacacaaggcatcatacaccgagacatcaaaccatcagccatcctc
ctctcttctctcacaggtccagcgtacctctccgactttggaacagcgtggcatcccgag
ctgtcaattagctcagagccagccgacgataagattctcgatatcgggacgggcccctac
cgtgccatagatgtactctttggtaacaagtcctatggtccggaagtcgacatgtggggg
ctaggagtcatgctgtcagaagttcttcgcgatcctcctacccccatattcgagtctcgt
gctgttcacgaagacggcaatcagctcggtctcattctaagcatcttcaaaactattggc
acaccaacacctcagacatggcccgaagcaaaaaagttcaaggttgctcctttcgagctt
tggacaagcttcccaggtcaaagttggcaggagcttctacccaatgtgaaccctaacttg
atagatctcgtgtcgtcgcttgtgcggtatgatggccaaagactaacttccactcaggcc
cttgaacataaagtctt-----------tgcgaaactataa
>Fp146
atgtcactcccagaatggaaagcagctctatccatgtctcaacgatatgagacaatccaa
aagatacaaacctccctctctgcttctagcatgagtgaggccatcgccattgaacaggcc
gcctaccaaatctcttctactcaggaagagtataatctcgcctgccaaccgacatcaact
ccaacacccccgttgcaggaacaagagagtgagatcgactctggcattaggattgggtca
tataaaaactgccgacccgtgtcagaaggtgtcacttcagaggtttaccggtcaggcgac
aaagctctcaaggttatcgtgacgtaccaggacattgaacctcataatcctcagcgcgag
gcaaagatactaaagactctacgatcaccatgtattccccttctcgacacctttcgagac
caggaacagcgattcgtcctcgtctttccctttatgccatatactctagccgatgttctc
gctcaagggcctctacctctaggctctttgcgttcaatcttccaagacatactacaaggt
ctaaaggatatacatacacaaggcatcatacaccgagacatcaaaccatccgccatcctc
ctctcttctctcacaggtccagcatatctctccgactttggaacagcgtggcatcccgag
ctgtcaattagctcagagccagccgacgataagattctcgatatcgggacgggcccctac
cgtgccatagatgtactctttggtaacaagtcctatggtccggaagtcgacatgtggggg
ctaggagtcatgctgacagaagttcttcgcgatcctcctaccccaatattcgagtctcgt
gctgttcacgaagacggcaatcagctcggtctcattctaagcatcttcaaaactattggc
acaccaacacctcagacatggcccgaagcaaaaaggttcaaggttgctcctttcgagctt
tggacaagcttcccaggtcaaagttggcaggagcttctacccaatgtgaaccctaacttt
atagatctcgtgtcgtcgcttgtgcggtatgatggccaaagactaacttccactcaggcc
cttgaacataaagtctt-----------tgcgaaactataa
>Fp155
atgtcactcccagaatggaaagcagctctatccatgtctcaacgatatgagacaatccaa
aagatacaaacctccctctctgcttctagcatgagtgaggccatcgccattgaacaggcc
gcctaccaaatctcttctactcaggaagagtataatctcgcctgccaaccgacatcaact
ccaacacccccgttgcaggaacaagagagtgagatcgactctggcattaggattgggtca
tataaaaactgccgacccgtgtcagaaggtgtcacttcagaggtttaccggtcaggcgac
aaagctctcaaggttatcgtgacgtaccaggacattgaacctcataatcctcagcgcgag
gcaaagatactaaagactctacgatcaccatgtattccccttctcgatacctttcgagac
caggaacagcgattcgtcctcgtctttccctttatgccatatactctagccgatgttctc
gctcaagggcctctacctctaggctctttgcgttcaatctttcaagacatactacaaggt
ctaaaggatatacatacacaaggcattatacaccgagacatcaaaccatccgccatcctc
ctctcttctctcacaggtccagcatatctctccgactttggaacagcgtggcatcccgag
ctgtcaattagctcagagccagccgacgataagattctcgatatcgggacgggcccctac
cgtgccatagatgtactctttggtaacaagtcctatggtccggaagtcgacatgtggggg
ctaggagtcatgctgacagaagttcttcgcgatcctcctacccccatattcgagtctcgt
gctgttcacgaagacggcaaccagctcggtctcattctaagcatcttcaaaactattggc
acaccaacacctcagacatggcccgaagcaaaaaagttcaaggttgctcctttcgagctt
tggacaagcttcccaggtcaaagttggcaggagcttctacccaatgtgaaccctaacttt
atagatctcgtgtcgtcgcttgtgcggtatgatggccaaagactaacttccactcaggcc
cttgaacataaagtctt-----------tgcgaaactataa
>Fp157
atgtcactcccagaatggaaagcagctctatccatgtctcaacgatatgagacaatccaa
aagatacaaacctccctctctgcttctagcatgagtgaggccatcgccattgaacaggcc
gcctaccaaatctcttctactcaggaagagtataatctcgcctgccaaccgacatcaact
ccaacacccccgttgcaggaacaagagagtgagatcgactctggcattaggattgggtca
tataaaaactgccgacccgtgtcagaaggtgtcacttcagaggtttaccggtcaggcgac
aaagctctcaaggttatcgtgacgtaccaggacattgaacctcataatcctcagcgcgag
gcaaagatactaaagactctacgatcaccatgtattccccttctcgacacctttcgagac
caggaacagcgattcgtcctcgtctttccctttatgccatatactctagccgatgttctc
gctcaagggcctctacctctaggctctttgcgttcaatcttccaagacatactacaaggt
ctaaaggatatacatacacaaggcatcatacaccgagacatcaaaccatccgccatcctc
ctctcttctctcacaggtccagcatatctctccgactttggaacagcgtggcatcccgag
ctgtcaattagctcagagccagccgacgataagattctcgatatcgggacgggcccctac
cgtgccatagatgtactctttggtaacaagtcctatggtccggaagtcgacatgtggggg
ctaggagtcatgctgacagaagttcttcgcgatcctcctaccccaatattcgagtctcgt
gctgttcacgaagacggcaatcagctcggtctcattctaagcatcttcaaaactattggc
acaccaacacctcagacatggcccgaagcaaaaaggttcaaggttgctcctttcgagctt
tggacaagcttcccaggtcaaagttggcaggagcttctacccaatgtgaaccctaacttt
atagatctcgtgtcgtcgcttgtgcggtatgatggccaaagactaacttccactcaggcc
cttgaacataaagtctt-----------tgcgaaactataa
>Fp16r
atgtcactcccagaatggaaagcagctctatccatgtctcaacgatatgagacaatccaa
aagatacaaacctccctctctgcttctagcatgagtgaggccatcgccattgaacaggcc
gcctaccaaatctcttctactcaggaagagtataatctcgcctgccaaccgacatcaact
ccaacacccccgttgcaggaacaagagagtgagatcgactctggcattaggattgggtca
tataaaaactgccgacccgtgtcagaaggtgtcacttcagaggtttaccggtcaggcgac
aaagctctcaaggttatcgtgacgtaccaggacattgaacctcataatcctcagcgcgag
gcaaagatactaaagactctacgatcaccatgtattccccttctcgatacctttcgagac
caggaacagcgattcgtcctcgtctttccctttatgccatatactctagccgatgttctc
gctcaagggcctctacctctaggctctttgcgttcaatctttcaagacatactacaaggt
ctaaaggatatacatacacaaggcattatacaccgagacatcaaaccatccgccatcctc
ctctcttctctcacaggtccagcatatctctccgactttggaacagcgtggcatcccgag
ctgtcaattagctcagagccagccgacgataagattctcgatatcgggacgggcccctac
cgtgccatagatgtactctttggtaacaagtcctatggtccggaagtcgacatgtggggg
ctaggagtcatgctgacagaagttcttcgcgatcctcctacccccatattcgagtctcgt
gctgttcacgaagacggcaaccagctcggtctcattctaagcatcttcaaaactattggc
acaccaacacctcagacatggcccgaagcaaaaaagttcaaggttgctcctttcgagctt
tggacaagcttcccaggtcaaagttggcaggagcttctacccaatgtgaaccctaacttt
atagatctcgtgtcgtcgcttgtgcggtatgatggccaaagactaacttccactcaggcc
cttgaacataaagtctt-----------tgcgaaactataa
>Fp1r
atgtcactcccagaatggaaagcagctctatccatgtctcaacgatatgagacaatccaa
aagatacaaacctccctctctgcttctagcatgagtgaggccatcgccattgaacaggcc
gcctaccaaatctcttctactcaggaagagtataatctcgcctgccaaccgacatcaact
ccaacacccccgttgcaggaacaagagagtgagatcgactctggcattaggattgggtca
tataaaaactgccgacccgtgtcagaaggtgtcacttcagaggtttaccggtcaggcgac
aaagctctcaaggttatcgtgacgtaccaggacattgaacctcataatcctcagcgcgag
gcaaagatactaaagactctacgatcaccatgtattccccttctcgatacctttcgagac
cagcaacagcgattcgtcctcgtctttccctttatgccatatactctagccgatgttctc
gctcaagggcctctacctctaggctctttgcgttcaatctttcaagacatactacaaggt
ctaaaggatatacatacacaaggcattatacaccgagacatcaaaccatccgccatcctc
ctctcttctctcacaggtccagcatatctctccgactttggaacagcgtggcatcccgag
ctgtcaattagctcagagccagccgacgataagattctcgatatcgggacgggcccctac
cgtgccatagatgtactctttggtaacaagtcctatggtccggaagtcgacatgtggggg
ctaggagtcatgctgacagaagttcttcgcgatcctcctacccccatattcgagtctcgt
gctgttcacgaagacggcaaccagctcggtctcattctaagcatcttcaaaactattggc
acaccaacacctcagacatggcccgaagcaaaaaagttcaaggttgctcctttcgagctt
tggacaagcttcccaggtcaaagttggcaggagcttctacccaatgtgaaccctaacttt
atagatctcgtgtcgtcgcttgtgcggtatgatggccaaagactaacttccactcaggcc
cttgaacataaagtctt-----------tgcgaaactataa
>Fp21r
atgtcactcccagaatggaaagcagctctatccatgtctcaacgatatgagacaatccaa
aagatacaaacctccctctctgcttctagcatgagtgaggccatcgccattgaacaggcc
gcctaccaaatctcttctactcaggaagagtataatctcgcctgccaaccgacatcaact
ccaacacccccgttgcaggaacaagagagtgagatcgactctggcattaggattgggtca
tataaaaactgccgacccgtgtcagaaggtgtcacttcagaggtttaccggtcaggcgac
aaagctctcaaggttatcgtgacgtaccaggacattgaacctcataatcctcagcgcgag
gcaaagatactaaagactctacgatcaccatgtattccccttctcggcacctttcgggac
caagaacagcgattcgtcctcgtctttccctttatgccgtatactctagccgatgttctc
gctcaagggcctctatctctaggctctttgcgttcaatctttcaagacatactgcaaggt
ttaaaggatatacatacacaaggcatcatacaccgagacatcaaaccatccgccatcctc
ctctcttctctcacaggtccagcatatctctccgactttggaacagcgtggcatcccgag
ctatcaattagctcagagccagccgacgataagatcctcgatatcgggacgggcccctac
cgtgccatagatgtactctttggtaacaagtcctatggtccggaagtcgacatgtggggg
ctaggagtcatgctgacagaagttcttcgcgatcctcctacccccatattcgagtctcgt
gctgttcacgaagacggcaatcagctcggtcttattctcagcatcttcaaaactattggc
acgccaacacctcagacatggcctgaagcaaaaaagttcaaggttgctcctttcgagctt
tggacaagcttcccaggtcaaagttggcaggagcttctacccaatgtgaaccctaacttt
atagatctcgtgtcgtcgcttgtgcggtatgatggccaaagactaacttctacgcaggcc
cttgaacataaagccttt--------gctgcgaaactataa
>Fp24r
atgtcactcccagaatggaaagcagctctatccatgtctcaacgatatgagacaatccaa
aagatacaaacctccctctctgcttctagcatgagtgaggccatcgccattgaacaggcc
gcctaccaaatctcttctactcaggaagagtataatctcgcctgccaaccgacatcaact
ccaacacccccgttgcaggaacaagagagtgagatcgactctggcattaggattgggtca
tataaaaactgccgacccgtgtcagaaggtgtcacttcagaggtttaccggtcaggcgac
aaagctctcaaggttatcgtgacgtaccaggacattgaacctcataatcctcagcgcgag
gcaaagatactaaagactctacgatcaccatgtattccccttctcgatacctttcgagac
caggaacagcgattcgtcctcgtctttccctttatgccatatactctagccgatgttctc
gctcaagggcctctacctctaggctctttgcgttcaatctttcaagacatactgcaaggt
ttaaaggatatacatacacaaggcatcatacaccgagacatcaaaccatcagccatcctc
ctctcttctctcacaggtccagcgtacctctccgactttggaacagcgtggcatcccgag
ctgtcaattagctcagagccagccgacgataagattctcgatatcgggacgggcccctac
cgtgccatagatgtactctttggtaacaagtcctatggtccggaagtcgacatgtggggg
ctaggagtcatgctgtcagaagttcttcgcgatcctcctacccccatattcgagtctcgt
gctgttcacgaagacggcaatcagctcggtctcattctaagcatcttcaaaactattggc
acaccaacacctcagacatggcccgaagcaaaaaagttcaaggttgctcctttcgagctt
tggacaagcttcccaggtcaaagttggcaggagcttctacccaatgtgaaccctaacttg
atagatctcgtgtcgtcgcttgtgcggtatgatggccaaagactaacttccactcaggcc
cttgaacataaagtctt-----------tgcgaaactataa
>Fp2516
atgtcactcccagaatggaaagcagctctatccatgtctcaacgatatgagacaatccaa
aagatacaaacctccctctctgcttctagcatgagtgaggccatcgccattgaacaggcc
gcctaccaaatctcttctactcaggaagagtataatctcgcctgccaaccgacatcaact
ccaacacccccgttgcaggaacaagagagtgagatcgactctggcattaggattgggtca
tataaaaactgccgacccgtgtcagaaggtgtcacttcagaggtttaccggtcaggcgac
aaagctctcaaggttatcgtgacgtaccaggacattgaacctcataatcctcagcgcgag
gcaaagatactaaagactctacgatcaccatgtattccccttctcgatacctttcgagac
caggaacagcgattcgtcctcgtctttccctttatgccatatactctagccgatgttctc
gctcaagggcctctacctctaggctctttgcgttcaatctttcaagacatactgcaaggt
ttaaaggatatacatacacaaggcatcatacaccgagacatcaaaccatcagccatcctc
ctctcttctctcacaggtccagcgtacctctccgactttggaacagcgtggcatcccgag
ctgtcaattagctcagagccagccgacgataagattctcgatatcgggacgggcccctac
cgtgccatagatgtactctttggtaacaagtcctatggtccggaagtcgacatgtggggg
ctaggagtcatgctgtcagaagttcttcgcgatcctcctacccccatattcgagtctcgt
gctgttcacgaagacggcaatcagctcggtctcattctaagcatcttcaaaactattggc
acaccaacacctcagacatggcccgaagcaaaaaagttcaaggttgctcctttcgagctt
tggacaagcttcccaggtcaaagttggcaggagcttctacccaatgtgaaccctaacttg
atagatctcgtgtcgtcgcttgtgcggtatgatggccaaagactaacttccactcaggcc
cttgaacataaagtctt-----------tgcgaaactataa
>Fp26r
atgtcactcccagaatggaaagcagctctatccatgtctcaacgatatgagacaatccaa
aagatacaaacctccctctctgcttctagcatgagtgaggccatcgccattgaacaggcc
gcctaccaaatctcttctactcaggaagagtataatctcgcctgccaaccgacatcaact
ccaacacccccgttgcaggaacaagagagtgagatcgactctggcattaggattgggtca
tataaaaactgccgacccgtgtcagaaggtgtcacttcagaggtttaccggtcaggcgac
aaagctctcaaggttatcgtgacgtaccaggacattgaacctcataatcctcagcgcgag
gcaaagatactaaagactctacgatcaccatgtattccccttctcgatacctttcgagac
caggaacagcgattcgtcctcgtctttccctttatgccatatactctagccgatgttctc
gctcaagggcctctacctctaggctctttgcgttcaatctttcaagacatactacaaggt
ctaaaggatatacatacacaaggcattatacaccgagacatcaaaccatccgccatcctc
ctctcttctctcacaggtccagcatatctctccgactttggaacagcgtggcatcccgag
ctgtcaattagctcagagccagccgacgataagattctcgatatcgggacgggcccctac
cgtgccatagatgtactctttggtaacaagtcctatggtccggaagtcgacatgtggggg
ctaggagtcatgctgacagaagttcttcgcgatcctcctacccccatattcgagtctcgt
gctgttcacgaagacggcaaccagctcggtctcattctaagcatcttcaaaactattggc
acaccaacacctcagacatggcccgaagcaaaaaagttcaaggttgctcctttcgagctt
tggacaagcttcccaggtcaaagttggcaggagcttctacccaatgtgaaccctaacttt
atagatctcgtgtcgtcgcttgtgcggtatgatggccaaagactaacttccactcaggcc
cttgaacataaagtctt-----------tgcgaaactataa
>Fp33
atgtcactcccagaatggaaagcagctctatccatgtctcaacgatatgagacaatccaa
aagatacaaacctccctctctgcttctagcatgagtgaggccatcgccattgaacaggcc
gcctaccaaatctcttctactcaggaagagtataatctcgcctgccaaccgacatcaact
ccaacacccccgttgcaggaacaagagagtgagatcgactctggcattaggattgggtca
tataaaaactgccgacccgtgtcagaaggtgtcacttcagaggtttaccggtcaggcgac
aaagctctcaaggttatcgtgacgtaccaggacattgaacctcataatcctcagcgcgag
gcaaagatactaaagactctacgatcaccatgtattccccttctcgatacctttcgagac
caggaacagcgattcgtcctcgtctttccctttatgccatatactctagccgatgttctc
gctcaagggcctctacctctaggctctttgcgttcaatctttcaagacatactacaaggt
ctaaaggatatacatacacaaggcattatacaccgagacatcaaaccatccgccatcctc
ctctcttctctcacaggtccagcatatctctccgactttggaacagcgtggcatcccgag
ctgtcaattagctcagagccagccgacgataagattctcgatatcgggacgggcccctac
cgtgccatagatgtactctttggtaacaagtcctatggtccggaagtcgacatgtggggg
ctaggagtcatgctgacagaagttcttcgcgatcctcctacccccatattcgagtctcgt
gctgttcacgaagacggcaaccagctcggtctcattctaagcatcttcaaaactattggc
acaccaacacctcagacatggcccgaagcaaaaaagttcaaggttgctcctttcgagctt
tggacaagcttcccaggtcaaagttggcaggagcttctacccaatgtgaaccctaacttt
atagatctcgtgtcgtcgcttgtgcggtatgatggccaaagactaacttccactcaggcc
cttgaacataaagtctt-----------tgcgaaactataa
>Fp34
atgtcactcccagaatggaaagcagctctatccatgtctcaacgatatgagacaatccaa
aagatacaaacctccctctctgcttctagcatgagtgaggccatcgccattgaacaggcc
gcctaccaaatctcttctactcaggaagagtataatctcgcctgccaaccgacatcaact
ccaacacccccgttgcaggaacaagagagtgagatcgactctggcattaggattgggtca
tataaaaactgccgacccgtgtcagaaggtgtcacttcagaggtttaccggtcaggcgac
aaagctctcaaggttatcgtgacgtaccaggacattgaacctcataatcctcagcgcgag
gcaaagatactaaagactctacgatcaccatgtattccccttctcggcacctttcgggac
caagaacagcgattcgtcctcgcctttccctttatgccgtatactctagccgatgttctc
gctcaagggcctctatctctaggctctttgcgttcaatctttcaagacatactgcaaggt
ttaaaggatatacatacacaaggcatcatacaccgagacatcaaaccatccgccatcctc
ctctcttctctcacaggtccagcatatctctccgactttggaacagcgtggcatcccgag
ctatcaattagctcagagccagccgacgataagatcctcgatatcgggacgggcccctac
cgtgccatagatgtactctttggtaacaagtcctatggtccggaagtcgacatgtggggg
ctaggagtcatgctgacagaagttcttcgcgatcctcctacccccatattcgagtctcgt
gctgttcacgaagacggcaatcagctcggtcttattctcagcatcttcaaaactattggc
acgccaacacctcagacatggcctgaagcaaaaaagttcaaggttgctcctttcgagctt
tggacaagcttcccaggtcaaagttggcaggagcttctacccaatgtgaaccctaacttt
atagatctcgtgtcgtcgcttgtgcggtatgatggccaaagactaacttctacgcaggcc
cttgaacataaagccttt--------gctgcgaaactataa
>Fp35
atgtcactcccagaatggaaagcagctctatccatgtctcaacgatatgagacaatccaa
aagatacaaacctccctctctgcttctagcatgagtgaggccatcgccattgaacaggcc
gcctaccaaatctcttctactcaggaagagtataatctcgcctgccaaccgacatcaact
ccaacacccccgttgcaggaacaagagagtgagatcgactctggcattaggattgggtca
tataaaaactgccgacccgtgtcagaaggtgtcacttcagaggtttaccggtcaggcgac
aaagctctcaaggttatcgtgacgtaccaggacattgaacctcataatcctcagcgcgag
gcaaagatactaaagactctacgatcaccatgtattccccttctcgatacctttcgagac
caggaacagcgattcgtcctcgtctttccctttatgccatatactctagccgatgttctc
gctcaagggcctctacctctaggctctttgcgttcaatctttcaagacatactgcaaggt
ttaaaggatatacatacacaaggcatcatacaccgagacatcaaaccatcagccatcctc
ctctcttctctcacaggtccagcgtacctctccgactttggaacagcgtggcatcccgag
ctgtcaattagctcagagccagccgacgataagattctcgatatcgggacgggcccctac
cgtgccatagatgtactctttggtaacaagtcctatggtccggaagtcgacatgtggggg
ctaggagtcatgctgtcagaagttcttcgcgatcctcctacccccatattcgagtctcgt
gctgttcacgaagacggcaatcagctcggtctcattctaagcatcttcaaaactattggc
acaccaacacctcagacatggcccgaagcaaaaaagttcaaggttgctcctttcgagctt
tggacaagcttcccaggtcaaagttggcaggagcttctacccaatgtgaaccctaacttg
atagatctcgtgtcgtcgcttgtgcggtatgatggccaaagactaacttccactcaggcc
cttgaacataaagtctt-----------tgcgaaactataa
>Fp38
atgtcactcccagaatggaaagcagctctatccatgtctcaacgatatgagacaatccaa
aagatacaaacctccctctctgcttctagcatgagtgaggccatcgccattgaacaggcc
gcctaccaaatctcttctactcaggaagagtataatctcgcctgccaaccgacatcaact
ccaacacccccgttgcaggaacaagagagtgagatcgactctggcattaggattgggtca
tataaaaactgccgacccgtgtcagaaggtgtcacttcagaggtttaccggtcaggcgac
aaagctctcaaggttatcgtgacgtaccaggacattgaacctcataatcctcagcgcgag
gcaaagatactaaagactctacgatcaccatgtattccccttctcgatacctttcgagac
caggaacagcgattcgtcctcgtctttccctttatgccatatactctagccgatgttctc
gctcaagggcctctacctctaggctctttgcgttcaatctttcaagacatactgcaaggt
ttaaaggatatacatacacaaggcatcatacaccgagacatcaaaccatcagccatcctc
ctctcttctctcacaggtccagcgtacctctccgactttggaacagcgtggcatcccgag
ctgtcaattagctcagagccagccgacgataagattctcgatatcgggacgggcccctac
cgtgccatagatgtactctttggtaacaagtcctatggtccggaagtcgacatgtggggg
ctaggagtcatgctgtcagaagttcttcgcgatcctcctacccccatattcgagtctcgt
gctgttcacgaagacggcaatcagctcggtctcattctaagcatcttcaaaactattggc
acaccaacacctcagacatggcccgaagcaaaaaagttcaaggttgctcctttcgagctt
tggacaagcttcccaggtcaaagttggcaggagcttctacccaatgtgaaccctaacttg
atagatctcgtgtcgtcgcttgtgcggtatgatggccaaagactaacttccactcaggcc
cttgaacataaagtctt-----------tgcgaaactataa
>Fp39
atgtcactcccagaatggaaagcagctctatccatgtctcaacgatatgagacaatccaa
aagatacaaacctccctctctgcttctagcatgagtgaggccatcgccattgaacaggcc
gcctaccaaatctcttctactcaggaagagtataatctcgcctgccaaccgacatcaact
ccaacacccccgttgcaggaacaagagagtgagatcgactctggcattaggattgggtca
tataaaaactgccgacccgtgtcagaaggtgtcacttcagaggtttaccggtcaggcgac
aaagctctcaaggttatcgtgacgtaccaggacattgaacctcataatcctcagcgcgag
gcaaagatactaaagactctacgatcaccatgtattccccttctcgatacctttcgagac
caggaacagcgattcgtcctcgtctttccctttatgccatatactctagccgatgttctc
gctcaagggcctctacctctaggctctttgcgttcaatctttcaagacatactgcaaggt
ttaaaggatatacatacacaaggcatcatacaccgagacatcaaaccatcagccatcctc
ctctcttctctcacaggtccagcgtacctctccgactttggaacagcgtggcatcccgag
ctgtcaattagctcagagccagccgacgataagattctcgatatcgggacgggcccctac
cgtgccatagatgtactctttggtaacaagtcctatggtccggaagtcgacatgtggggg
ctaggagtcatgctgtcagaagttcttcgcgatcctcctacccccatattcgagtctcgt
gctgttcacgaagacggcaatcagctcggtctcattctaagcatcttcaaaactattggc
acaccaacacctcagacatggcccgaagcaaaaaagttcaaggttgctcctttcgagctt
tggacaagcttcccaggtcaaagttggcaggagcttctacccaatgtgaaccctaacttg
atagatctcgtgtcgtcgcttgtgcggtatgatggccaaagactaacttccactcaggcc
cttgaacataaagtctt-----------tgcgaaactataa
>Fp42
atgtcactcccagaatggaaagcagctctatccatgtctcaacgatatgagacaatccaa
aagatacaaacctccctctctgcttctagcatgagtgaggccatcgccattgaacaggcc
gcctaccaaatctcttctactcaggaagagtataatctcgcctgccaaccgacatcaact
ccaacacccccgttgcaggaacaagagagtgagatcgactctggcattaggattgggtca
tataaaaactgccgacccgtgtcagaaggtgtcacttcagaggtttaccggtcaggcgac
aaagctctcaaggttatcgtgacgtaccaggacattgaacctcataatcctcagcgcgag
gcaaagatactaaagactctacgatcaccatgtattccccttctcggcacctttcgggac
caagaacagcgattcgtcctcgtctttccctttatgccgtatactctagccgatgttctc
gctcaagggcctctatctctaggctctttgcgttcaatctttcaagacatactgcaaggt
ttaaaggatatacatacacaaggcatcatacaccgagacatcaaaccatccgccatcctc
ctctcttctctcacaggtccagcatatctctccgactttggaacagcgtggcatcccgag
ctatcaattagctcagagccagccgacgataagatcctcgatatcgggacgggcccctac
cgtgccatagatgtactctttggtaacaagtcctatggtccggaagtcgacatgtggggg
ctaggagtcatgctgacagaagttcttcgcgatcctcctacccccatattcgagtctcgt
gctgttcacgaagacggcaatcagctcggtcttattctcagcatcttcaaaactattggc
acgccaacacctcagacatggcctgaagcaaaaaagttcaaggttgctcctttcgagctt
tggacaagcttcccaggtcaaagttggcaggagcttctacccaatgtgaaccctaacttt
atagatctcgtgtcgtcgcttgtgcggtatgatggccaaagactaacttctacgcaggcc
cttgaacataaagccttt--------gctgcgaaactataa
>Fp44
atgtcactcccagaatggaaagcagctctatccatgtctcaacgatatgagacaatccaa
aagatacaaacctccctctctgcttctagcatgagtgaggccatcgccattgaacaggcc
gcctaccaaatctcttctactcaggaagagtataatctcgcctgccaaccgacatcaact
ccaacacccccgttgcaggaacaagagagtgagatcgactctggcattaggattgggtca
tataaaaactgccgacccgtgtcagaaggtgtcacttcagaggtttaccggtcaggcgac
aaagctctcaaggttatcgtgacgtaccaggacattgaacctcataatcctcagcgcgag
gcaaagatactaaagactctacgatcaccatgtattccccttctcggcacctttcgggac
caagaacagcgattcgtcctcgcctttccctttatgccgtatactctagccgatgttctc
gctcaagggcctctatctctaggctctttgcgttcaatctttcaagacatactgcaaggt
ttaaaggatatacatacacaaggcatcatacaccgagacatcaaaccatccgccatcctc
ctctcttctctcacaggtccagcatatctctccgactttggaacagcgtggcatcccgag
ctatcaattagctcagagccagccgacgataagatcctcgatatcgggacgggcccctac
cgtgccatagatgtactctttggtaacaagtcctatggtccggaagtcgacatgtggggg
ctaggagtcatgctgacagaagttcttcgcgatcctcctacccccatattcgagtctcgt
gctgttcacgaagacggcaatcagctcggtcttattctcagcatcttcaaaactattggc
acgccaacacctcagacatggcctgaagcaaaaaagttcaaggttgctcctttcgagctt
tggacaagcttcccaggtcaaagttggcaggagcttctacccaatgtgaaccctaacttt
atagatctcgtgtcgtcgcttgtgcggtatgatggccaaagactaacttctacgcaggcc
cttgaacataaagccttt--------gctgcgaaactataa
>Fp49
atgtcactcccagaatggaaagcagctctatccatgtctcaacgatatgagacaatccaa
aagatacaaacctccctctctgcttctagcatgagtgaggccatcgccattgaacaggcc
gcctaccaaatctcttctactcaggaagagtataatctcgcctgccaaccgacatcaact
ccaacacccccgttgcaggaacaagagagtgagatcgactctggcattaggattgggtca
tataaaaactgccgacccgtgtcagaaggtgtcacttcagaggtttaccggtcaggcgac
aaagctctcaaggttatcgtgacgtaccaggacattgaacctcataatcctcagcgcgag
gcaaagatactaaagactctacgatcaccatgtattccccttctcggcacctttcgggac
caagaacagcgattcgtcctcgtctttccctttatgccgtatactctagccgatgttctc
gctcaagggcctctatctctaggctctttgcgttcaatctttcaagacatactgcaaggt
ttaaaggatatacatacacaaggcatcatacaccgagacatcaaaccatccgccatcctc
ctctcttctctcacaggtccagcatatctctccgactttggaacagcgtggcatcccgag
ctatcaattagctcagagccagccgacgataagatcctcgatatcgggacgggcccctac
cgtgccatagatgtactctttggtaacaagtcctatggtccggaagtcgacatgtggggg
ctaggagtcatgctgacagaagttcttcgcgatcctcctacccccatattcgagtctcgt
gctgttcacgaagacggcaatcagctcggtcttattctcagcatcttcaaaactattggc
acgccaacacctcagacatggcctgaagcaaaaaagttcaaggttgctcctttcgagctt
tggacaagcttcccaggtcaaagttggcaggagcttctacccaatgtgaaccctaacttt
atagatctcgtgtcgtcgcttgtgcggtatgatggccaaagactaacttctacgcaggcc
cttgaacataaagccttt--------gctgcgaaactataa
>Fp50
atgtcactcccagaatggaaagcagctctatccatgtctcaacgatatgagacaatccaa
aagatacaaacctccctctctgcttctagcatgagtgaggccatcgccattgaacaggcc
gcctaccaaatctcttctactcaggaagagtataatctcgcctgccaaccgacatcaact
ccaacacccccgttgcaggaacaagagagtgagatcgactctggcattaggattgggtca
tataaaaactgccgacccgtgtcagaaggtgtcacttcagaggtttaccggtcaggcgac
aaagctctcaaggttatcgtgacgtaccaggacattgaacctcataatcctcagcgcgag
gcaaagatactaaagactctacgatcaccatgtattccccttctcggcacctttcgggac
caagaacagcgattcgtcctcgtctttccctttatgccgtatactctagccgatgttctc
gctcaagggcctctatctctaggctctttgcgttcaatctttcaagacatactgcaaggt
ttaaaggatatacatacacaaggcatcatacaccgagacatcaaaccatccgccatcctc
ctctcttctctcacaggtccagcatatctctccgactttggaacagcgtggcatcccgag
ctatcaattagctcagagccagccgacgataagatcctcgatatcgggacgggcccctac
cgtgccatagatgtactctttggtaacaagtcctatggtccggaagtcgacatgtggggg
ctaggagtcatgctgacagaagttcttcgcgatcctcctacccccatattcgagtctcgt
gctgttcacgaagacggcaatcagctcggtcttattctcagcatcttcaaaactattggc
acgccaacacctcagacatggcctgaagcaaaaaagttcaaggttgctcctttcgagctt
tggacaagcttcccaggtcaaagttggcaggagcttctacccaatgtgaaccctaacttt
atagatctcgtgtcgtcgcttgtgcggtatgatggccaaagactaacttctacgcaggcc
cttgaacataaagccttt--------gctgcgaaactataa
>Fp51
atgtcactcccagaatggaaagcagctctatccatgtctcaacgatatgagacaatccaa
aagatacaaacctccctctctgcttctagcatgagtgaggccatcgccattgaacaggcc
gcctaccaaatctcttctactcaggaagagtataatctcgcctgccaaccgacatcaact
ccaacacccccgttgcaggaacaagagagtgagatcgactctggcattaggattgggtca
tataaaaactgccgacccgtgtcagaaggtgtcacttcagaggtttaccggtcaggcgac
aaagctctcaaggttatcgtgacgtaccaggacattgaacctcataatcctcagcgcgag
gcaaagatactaaagactctacgatcaccatgtattccccttctcggcacctttcgggac
caagaacagcgattcgtcctcgtctttccctttatgccgtatactctagccgatgttctc
gctcaagggcctctatctctaggctctttgcgttcaatctttcaagacatactgcaaggt
ttaaaggatatacatacacaaggcatcatacaccgagacatcaaaccatccgccatcctc
ctctcttctctcacaggtccagcatatctctccgactttggaacagcgtggcatcccgag
ctatcaattagctcagagccagccgacgataagatcctcgatatcgggacgggcccctac
cgtgccatagatgtactctttggtaacaagtcctatggtccggaagtcgacatgtggggg
ctaggagtcatgctgacagaagttcttcgcgatcctcctacccccatattcgagtctcgt
gctgttcacgaagacggcaatcagctcggtcttattctcagcatcttcaaaactattggc
acgccaacacctcagacatggcctgaagcaaaaaagttcaaggttgctcctttcgagctt
tggacaagcttcccaggtcaaagttggcaggagcttctacccaatgtgaaccctaacttt
atagatctcgtgtcgtcgcttgtgcggtatgatggccaaagactaacttctacgcaggcc
cttgaacataaagccttt--------gctgcgaaactataa
>Fp59
atgtcactcccagaatggaaagcagctctatccatgtctcaacgatatgagacaatccaa
aagatacaaacctccctctctgcttctagcatgagtgaggccatcgccattgaacaggcc
gcctaccaaatctcttctactcaggaagagtataatctcgcctgccaaccgacatcaact
ccaacacccccgttgcaggaacaagagagtgagatcgactctggcattaggattgggtca
tataaaaactgccgacccgtgtcagaaggtgtcacttcagaggtttaccggtcaggcgac
aaagctctcaaggttatcgtgacgtaccaggacattgaacctcataatcctcagcgcgag
gcaaagatactaaagactctacgatcaccatgtattccccttctcgatacctttcgagac
caggaacagcgattcgtcctcgtctttccctttatgccatatactctagccgatgttctc
gctcaagggcctctacctctaggctctttgcgttcaatctttcaagacatactacaaggt
ctaaaggatatacatacacaaggcattatacaccgagacatcaaaccatccgccatcctc
ctctcttctctcacaggtccagcatatctctccgactttggaacagcgtggcatcccgag
ctgtcaattagctcagagccagccgacgataagattctcgatatcgggacgggcccctac
cgtgccatagatgtactctttggtaacaagtcctatggtccggaagtcgacatgtggggg
ctaggagtcatgctgacagaagttcttcgcgatcctcctacccccatattcgagtctcgt
gctgttcacgaagacggcaaccagctcggtctcattctaagcatcttcaaaactattggc
acaccaacacctcagacatggcccgaagcaaaaaagttcaaggttgctcctttcgagctt
tggacaagcttcccaggtcaaagttggcaggagcttctacccaatgtgaaccctaacttt
atagatctcgtgtcgtcgcttgtgcggtatgatggccaaagactaacttccactcaggcc
cttgaacataaagtctt-----------tgcgaaactataa
>Fp63
atgtcactcccagaatggaaagcagctctatccatgtctcaacgatatgagacaatccaa
aagatacaaacctccctctctgcttctagcatgagtgaggccatcgccattgaacaggcc
gcctaccaaatctcttctactcaggaagagtataatctcgcctgccaaccgacatcaact
ccaacacccccgttgcaggaacaagagagtgagatcgactctggcattaggattgggtca
tataaaaactgccgacccgtgtcagaaggtgtcacttcagaggtttaccggtcaggcgac
aaagctctcaaggttatcgtgacgtaccaggacattgaacctcataatcctcagcgcgag
gcaaagatactaaagactctacgatcaccatgtattccccttctcgatacctttcgagac
caggaacagcgattcgtcctcgtctttccctttatgccatatactctagccgatgttctc
gctcaagggcctctacctctaggctctttgcgttcaatctttcaagacatactacaaggt
ctaaaggatatacatacacaaggcattatacaccgagacatcaaaccatccgccatcctc
ctctcttctctcacaggtccagcatatctctccgactttggaacagcgtggcatcccgag
ctgtcaattagctcagagccagccgacgataagattctcgatatcgggacgggcccctac
cgtgccatagatgtactctttggtaacaagtcctatggtccggaagtcgacatgtggggg
ctaggagtcatgctgacagaagttcttcgcgatcctcctacccccatattcgagtctcgt
gctgttcacgaagacggcaaccagctcggtctcattctaagcatcttcaaaactattggc
acaccaacacctcagacatggcccgaagcaaaaaagttcaaggttgctcctttcgagctt
tggacaagcttcccaggtcaaagttggcaggagcttctacccaatgtgaaccctaacttt
atagatctcgtgtcgtcgcttgtgcggtatgatggccaaagactaacttccactcaggcc
cttgaacataaagtctt-----------tgcgaaactataa
>Fp65
atgtcactcccagaatggaaagcagctctatccatgtctcaacgatatgagacaatccaa
aagatacaaacctccctctctgcttctagcatgagtgaggccatcgccattgaacaggcc
gcctaccaaatctcttctactcaggaagagtataatctcgcctgccaaccgacatcaact
ccaacacccccgttgcaggaacaagagagtgagatcgactctggcattaggattgggtca
tataaaaactgccgacccgtgtcagaaggtgtcacttcagaggtttaccggtcaggcgac
aaagctctcaaggttatcgtgacgtaccaggacattgaacctcataatcctcagcgcgag
gcaaagatactaaagactctacgatcaccatgtattccccttctcggcacctttcgggac
caagaacagcgattcgtcctcgtctttccctttatgccgtatactctagccgatgttctc
gctcaagggcctctatctctaggctctttgcgttcaatctttcaagacatactgcaaggt
ttaaaggatatacatacacaaggcatcatacaccgagacatcaaaccatccgccatcctc
ctctcttctctcacaggtccagcatatctctccgactttggaacagcgtggcatcccgag
ctatcaattagctcagagccagccgacgataagatcctcgatatcgggacgggcccctac
cgtgccatagatgtactctttggtaacaagtcctatggtccggaagtcgacatgtggggg
ctaggagtcatgctgacagaagttcttcgcgatcctcctacccccatattcgagtctcgt
gctgttcacgaagacggcaatcagctcggtcttattctcagcatcttcaaaactattggc
acgccaacacctcagacatggcctgaagcaaaaaagttcaaggttgctcctttcgagctt
tggacaagcttcccaggtcaaagttggcaggagcttctacccaatgtgaaccctaacttt
atagatctcgtgtcgtcgcttgtgcggtatgatggccaaagactaacttctacgcaggcc
cttgaacataaagccttt--------gctgcgaaactataa
>Fp66
atgtcactcccagaatggaaagcagctctatccatgtctcaacgatatgagacaatccaa
aagatacaaacctccctctctgcttctagcatgagtgaggccatcgccattgaacaggcc
gcctaccaaatctcttctactcaggaagagtataatctcgcctgccaaccgacatcaact
ccaacacccccgttgcaggaacaagagagtgagatcgactctggcattaggattgggtca
tataaaaactgccgacccgtgtcagaaggtgtcacttcagaggtttaccggtcaggcgac
aaagctctcaaggttatcgtgacgtaccaggacattgaacctcataatcctcagcgcgag
gcaaagatactaaagactctacgatcaccatgtattccccttctcgatacctttcgagac
caggaacagcgattcgtcctcgtctttccctttatgccatatactctagccgatgttctc
gctcaagggcctctacctctaggctctttgcgttcaatctttcaagacatactgcaaggt
ttaaaggatatacatacacaaggcatcatacaccgagacatcaaaccatcagccatcctc
ctctcttctctcacaggtccagcgtacctctccgactttggaacagcgtggcatcccgag
ctgtcaattagctcagagccagccgacgataagattctcgatatcgggacgggcccctac
cgtgccatagatgtactctttggtaacaagtcctatggtccggaagtcgacatgtggggg
ctaggagtcatgctgtcagaagttcttcgcgatcctcctacccccatattcgagtctcgt
gctgttcacgaagacggcaatcagctcggtctcattctaagcatcttcaaaactattggc
acaccaacacctcagacatggcccgaagcaaaaaagttcaaggttgctcctttcgagctt
tggacaagcttcccaggtcaaagttggcaggagcttctacccaatgtgaaccctaacttg
atagatctcgtgtcgtcgcttgtgcggtatgatggccaaagactaacttccactcaggcc
cttgaacataaagtctt-----------tgcgaaactataa
>Fp72
atgtcactcccagaatggaaagcagctctatccatgtctcaacgatatgagacaatccaa
aagatacaaacctccctctctgcttctagcatgagtgaggccatcgccattgaacaggcc
gcctaccaaatctcttctactcaggaagagtataatctcgcctgccaaccgacatcaact
ccaacacccccgttgcaggaacaagagagtgagatcgactctggcattaggattgggtca
tataaaaactgccgacccgtgtcagaaggtgtcacttcagaggtttaccggtcaggcgac
aaagctctcaaggttatcgtgacgtaccaggacattgaacctcataatcctcagcgcgag
gcaaagatactaaagactctacgatcaccatgtattccccttctcgatacctttcgagac
caggaacagcgattcgtcctcgtctttccctttatgccatatactctagccgatgttctc
gctcaagggcctctacctctaggctctttgcgttcaatctttcaagacatactgcaaggt
ttaaaggatatacatacacaaggcatcatacaccgagacatcaaaccatcagccatcctc
ctctcttctctcacaggtccagcgtacctctccgactttggaacagcgtggcatcccgag
ctgtcaattagctcagagccagccgacgataagattctcgatatcgggacgggcccctac
cgtgccatagatgtactctttggtaacaagtcctatggtccggaagtcgacatgtggggg
ctaggagtcatgctgtcagaagttcttcgcgatcctcctacccccatattcgagtctcgt
gctgttcacgaagacggcaatcagctcggtctcattctaagcatcttcaaaactattggc
acaccaacacctcagacatggcccgaagcaaaaaagttcaaggttgctcctttcgagctt
tggacaagcttcccaggtcaaagttggcaggagcttctacccaatgtgaaccctaacttg
atagatctcgtgtcgtcgcttgtgcggtatgatggccaaagactaacttccactcaggcc
cttgaacataaagtctt-----------tgcgaaactataa
>Fp73
atgtcactcccagaatggaaagcagctctatccatgtctcaacgatatgagacaatccaa
aagatacaaacctccctctctgcttctagcatgagtgaggccatcgccattgaacaggcc
gcctaccaaatctcttctactcaggaagagtataatctcgcctgccaaccgacatcaact
ccaacacccccgttgcaggaacaagagagtgagatcgactctggcattaggattgggtca
tataaaaactgccgacccgtgtcagaaggtgtcacttcagaggtttaccggtcaggcgac
aaagctctcaaggttatcgtgacgtaccaggacattgaacctcataatcctcagcgcgag
gcaaagatactaaagactctacgatcaccatgtattccccttctcggcacctttcgggac
caagaacagcgattcgtcctcgcctttccctttatgccgtatactctagccgatgttctc
gctcaagggcctctatctctaggctctttgcgttcaatctttcaagacatactgcaaggt
ttaaaggatatacatacacaaggcatcatacaccgagacatcaaaccatccgccatcctc
ctctcttctctcacaggtccagcatatctctccgactttggaacagcgtggcatcccgag
ctatcaattagctcagagccagccgacgataagatcctcgatatcgggacgggcccctac
cgtgccatagatgtactctttggtaacaagtcctatggtccggaagtcgacatgtggggg
ctaggagtcatgctgacagaagttcttcgcgatcctcctacccccatattcgagtctcgt
gctgttcacgaagacggcaatcagctcggtcttattctcagcatcttcaaaactattggc
acgccaacacctcagacatggcctgaagcaaaaaagttcaaggttgctcctttcgagctt
tggacaagcttcccaggtcaaagttggcaggagcttctacccaatgtgaaccctaacttt
atagatctcgtgtcgtcgcttgtgcggtatgatggccaaagactaacttctacgcaggcc
cttgaacataaagccttt--------gctgcgaaactataa
>Fp76
atgtcactcccagaatggaaagcagctctatccatgtctcaacgatatgagacaatccaa
aagatacaaacctccctctctgcttctagcatgagtgaggccatcgccattgaacaggcc
gcctaccaaatctcttctactcaggaagagtataatctcgcctgccaaccgacatcaact
ccaacacccccgttgcaggaacaagagagtgagatcgactctggcattaggattgggtca
tataaaaactgccgacccgtgtcagaaggtgtcacttcagaggtttaccggtcaggcgac
aaagctctcaaggttatcgtgacgtaccaggacattgaacctcataatcctcagcgcgag
gcaaagatactaaagactctacgatcaccatgtattccccttctcggcacctttcgggac
caagaacagcgattcgtcctcgcctttccctttatgccgtatactctagccgatgttctc
gctcaagggcctctatctctaggctctttgcgttcaatctttcaagacatactgcaaggt
ttaaaggatatacatacacaaggcatcatacaccgagacatcaaaccatccgccatcctc
ctctcttctctcacaggtccagcatatctctccgactttggaacagcgtggcatcccgag
ctatcaattagctcagagccagccgacgataagatcctcgatatcgggacgggcccctac
cgtgccatagatgtactctttggtaacaagtcctatggtccggaagtcgacatgtggggg
ctaggagtcatgctgacagaagttcttcgcgatcctcctacccccatattcgagtctcgt
gctgttcacgaagacggcaatcagctcggtcttattctcagcatcttcaaaactattggc
acgccaacacctcagacatggcctgaagcaaaaaagttcaaggttgctcctttcgagctt
tggacaagcttcccaggtcaaagttggcaggagcttctacccaatgtgaaccctaacttt
atagatctcgtgtcgtcgcttgtgcggtatgatggccaaagactaacttctacgcaggcc
cttgaacataaagccttt--------gctgcgaaactataa
>Fp78
atgtcactcccagaatggaaagcagctctatccatgtctcaacgatatgagacaatccaa
aagatacaaacctccctctctgcttctagcatgagtgaggccatcgccattgaacaggcc
gcctaccaaatctcttctactcaggaagagtataatctcgcctgccaaccgacatcaact
ccaacacccccgttgcaggaacaagagagtgagatcgactctggcattaggattgggtca
tataaaaactgccgacccgtgtcagaaggtgtcacttcagaggtttaccggtcaggcgac
aaagctctcaaggttatcgtgacgtaccaggacattgaacctcataatcctcagcgcgag
gcaaagatactaaagactctacgatcaccatgtattccccttctcgatacctttcgagac
caggaacagcgattcgtcctcgtctttccctttatgccatatactctagccgatgttctc
gctcaagggcctctacctctaggctctttgcgttcaatctttcaagacatactacaaggt
ctaaaggatatacatacacaaggcattatacaccgagacatcaaaccatccgccatcctc
ctctcttctctcacaggtccagcatatctctccgactttggaacagcgtggcatcccgag
ctgtcaattagctcagagccagccgacgataagattctcgatatcgggacgggcccctac
cgtgccatagatgtactctttggtaacaagtcctatggtccggaagtcgacatgtggggg
ctaggagtcatgctgacagaagttcttcgcgatcctcctacccccatattcgagtctcgt
gctgttcacgaagacggcaaccagctcggtctcattctaagcatcttcaaaactattggc
acaccaacacctcagacatggcccgaagcaaaaaagttcaaggttgctcctttcgagctt
tggacaagcttcccaggtcaaagttggcaggagcttctacccaatgtgaaccctaacttt
atagatctcgtgtcgtcgcttgtgcggtatgatggccaaagactaacttccactcaggcc
cttgaacataaagtctt-----------tgcgaaactataa
>Fp81
atgtcactcccagaatggaaagcagctctatccatgtctcaacgatatgagacaatccaa
aagatacaaacctccctctctgcttctagcatgagtgaggccatcgccattgaacaggcc
gcctaccaaatctcttctactcaggaagagtataatctcgcctgccaaccgacatcaact
ccaacacccccgttgcaggaacaagagagtgagatcgactctggcattaggattgggtca
tataaaaactgccgacccgtgtcagaaggtgtcacttcagaggtttaccggtcaggcgac
aaagctctcaaggttatcgtgacgtaccaggacattgaacctcataatcctcagcgcgag
gcaaagatactaaagactctacgatcaccatgtattccccttctcggcacctttcgggac
caagaacagcgattcgtcctcgcctttccctttatgccgtatactctagccgatgttctc
gctcaagggcctctatctctaggctctttgcgttcaatctttcaagacatactgcaaggt
ttaaaggatatacatacacaaggcatcatacaccgagacatcaaaccatccgccatcctc
ctctcttctctcacaggtccagcatatctctccgactttggaacagcgtggcatcccgag
ctatcaattagctcagagccagccgacgataagatcctcgatatcgggacgggcccctac
cgtgccatagatgtactctttggtaacaagtcctatggtccggaagtcgacatgtggggg
ctaggagtcatgctgacagaagttcttcgcgatcctcctacccccatattcgagtctcgt
gctgttcacgaagacggcaatcagctcggtcttattctcagcatcttcaaaactattggc
acgccaacacctcagacatggcctgaagcaaaaaagttcaaggttgctcctttcgagctt
tggacaagcttcccaggtcaaagttggcaggagcttctacccaatgtgaaccctaacttt
atagatctcgtgtcgtcgcttgtgcggtatgatggccaaagactaacttctacgcaggcc
cttgaacataaagccttt--------gctgcgaaactataa
>Fp84
atgtcactcccagaatggaaagcagctctatccatgtctcaacgatatgagacaatccaa
aagatacaaacctccctctctgcttctagcatgagtgaggccatcgccattgaacaggcc
gcctaccaaatctcttctactcaggaagagtataatctcgcctgccaaccgacatcaact
ccaacacccccgttgcaggaacaagagagtgagatcgactctggcattaggattgggtca
tataaaaactgccgacccgtgtcagaaggtgtcacttcagaggtttaccggtcaggcgac
aaagctctcaaggttatcgtgacgtaccaggacattgaacctcataatcctcagcgcgag
gcaaagatactaaagactctacgatcaccatgtattccccttctcgatacctttcgagac
caggaacagcgattcgtcctcgtctttccctttatgccatatactctagccgatgttctc
gctcaagggcctctacctctaggctctttgcgttcaatctttcaagacatactacaaggt
ctaaaggatatacatacacaaggcattatacaccgagacatcaaaccatccgccatcctc
ctctcttctctcacaggtccagcatatctctccgactttggaacagcgtggcatcccgag
ctgtcaattagctcagagccagccgacgataagattctcgatatcgggacgggcccctac
cgtgccatagatgtactctttggtaacaagtcctatggtccggaagtcgacatgtggggg
ctaggagtcatgctgacagaagttcttcgcgatcctcctacccccatattcgagtctcgt
gctgttcacgaagacggcaaccagctcggtctcattctaagcatcttcaaaactattggc
acaccaacacctcagacatggcccgaagcaaaaaagttcaaggttgctcctttcgagctt
tggacaagcttcccaggtcaaagttggcaggagcttctacccaatgtgaaccctaacttt
atagatctcgtgtcgtcgcttgtgcggtatgatggccaaagactaacttccactcaggcc
cttgaacataaagtctt-----------tgcgaaactataa
>Fp86
atgtcactcccagaatggaaagcagctctatccatgtctcaacgatatgagacaatccaa
aagatacaaacctccctctctgcttctagcatgagtgaggccatcgccattgaacaggcc
gcctaccaaatctcttctactcaggaagagtataatctcgcctgccaaccgacatcaact
ccaacacccccgttgcaggaacaagagagtgagatcgactctggcattaggattgggtca
tataaaaactgccgacccgtgtcagaaggtgtcacttcagaggtttaccggtcaggcgac
aaagctctcaaggttatcgtgacgtaccaggacattgaacctcataatcctcagcgcgag
gcaaagatactaaagactctacgatcaccatgtattccccttctcgatacctttcgagac
caggaacagcgattcgtcctcgtctttccctttatgccatatactctagccgatgttctc
gctcaagggcctctacctctaggctctttgcgttcaatctttcaagacatactacaaggt
ctaaaggatatacatacacaaggcattatacaccgagacatcaaaccatccgccatcctc
ctctcttctctcacaggtccagcatatctctccgactttggaacagcgtggcatcccgag
ctgtcaattagctcagagccagccgacgataagattctcgatatcgggacgggcccctac
cgtgccatagatgtactctttggtaacaagtcctatggtccggaagtcgacatgtggggg
ctaggagtcatgctgacagaagttcttcgcgatcctcctacccccatattcgagtctcgt
gctgttcacgaagacggcaaccagctcggtctcattctaagcatcttcaaaactattggc
acaccaacacctcagacatggcccgaagcaaaaaagttcaaggttgctcctttcgagctt
tggacaagcttcccaggtcaaagttggcaggagcttctacccaatgtgaaccctaacttt
atagatctcgtgtcgtcgcttgtgcggtatgatggccaaagactaacttccactcaggcc
cttgaacataaagtctt-----------tgcgaaactataa
>Fvenenatum.busco
atgtcactcctagaatggaaagcagctctatccatgtctcaacgttatgagacaatccaa
aatatacaaacctccctctctgcttctagcatgagtgaggccatcgccattgaacaggcc
gcctaccaaatctcttctactcaggaagagtataatctcgcctgccaaccgacatcaact
ccaacacccccgcagcaggaacaagagagtgagatcgactctggcattaggattgggtca
tataaaaactgccgacctgtgtcagaaggtgtcacttcagaagtttatcggtcaggcgac
agagctctcaaggttatcgtgacatacgaaaacattgaacctcataatcctcagcgcgaa
gcaaagatactcaagactctgcgatcaccatgtattccccttctcgacacctttcgggac
caagaacagcgattcgttctcgtctttcccttcatgccatatactctagccgacgttctc
gctcaaggacctctacctctagactctgctcgttcaatctttcgggacatcttgcaaggt
ctgaaagatatacacacacaaggcatcatacatcgagacatcaaaccatccgccattctt
ctctcttcccccacaggcccagcgtatctctccgactttggaaccgcatggcatcctgag
ctgtcaattacctcagaaccagcagacaacaagatcctcgacattggaacgggtccttac
cgcgcgatagatgtcctctttggtaacaaatcgtacggcccggaagtcgacatgtgggga
ttgggagtcatgctctcagaagtccttcgtgatcctcctacccctatatttgagtctcgt
gccgttcacgaagatggaaaccagttgggcctcatcctcagcatattcaaaaccattgga
acacccactcccgagacatggcctgaggcaaaggagttcaaggtcgctcctttcgaactt
tggacaagtttccccggtcaaagttgggaggagctcctgcccagcgtgcatcccgacttg
atagatctcgtatcgtcgcttgtacggtatgatggccagagactcacttccacgcaggc-
----------aagtccttttctcgatttatcgtatcaataa
