# Supplementary material for: Apicidin biosynthesis is linked to accessory chromosomes in Fusarium poae isolates
Source: BMC Genomics. 2021 Aug 4;22:591. doi: 10.1186/s12864-021-07617-y (PMC8340494; doi:10.1186/s12864-021-07617-y)
Supplement: Supplementary file 17 — Additional file 17. Compressed folder containing alignments for each of the 4141 orthologs used in BUSCO analysis. [file 12864_2021_7617_MOESM17_ESM.zip › Fven2_nt_MAFFT/58433at5125_nt.mafft.fasta]

>Fp105
atggtcaagaagagaaagaacaacggccgaaacaagaagggccgcggccacgtcaagccc
atccgatgcagcaactgctcgcgatgcacccccaaggataaggctatcaagagattcacc
atccgcaacatggttgagtctgctgctatccgtgacatctccgatgcctccgtcttcgcg
gagtacaccgtccccaagatgtacctgaagctgcagtactgtgtctcttgcgccatccac
ggcaagattgtccggtatgttgtcctcctatccaggagtgtgacgactgcgccatggttg
ccctgcccaagcgcagttgcacactcctgtgtccgatccgttgtcggccgccgcaaccgt
gcccctcctcctcgcgtccgatacaacaaggacggcaagaagatcgtccccactgcccct
aaggcttag
>Fp108
atggtcaagaagagaaagaacaacggccgaaacaagaagggccgcggccacgtcaagccc
atccgatgcagcaactgctcgcgatgcacccccaaggataaggctatcaagagattcacc
atccgcaacatggttgagtctgctgctatccgtgacatctccgatgcctccgtcttcgcg
gagtacaccgtccccaagatgtacctgaagctgcagtactgtgtctcttgcgccatccac
ggcaagattgtccggtatgttgtcctcctatccaggagtgtgacgactgcgccatggttg
ccctgcccaagcgcagttgcacactcctgtgtccgatccgttgtcggccgccgcaaccgt
gcccctcctcctcgcgtccgatacaacaaggacggcaagaagatcgtccccactgcccct
aaggcttag
>Fp118
atggtcaagaagagaaagaacaacggccgaaacaagaagggccgcggccacgtcaagccc
atccgatgcagcaactgctcgcgatgcacccccaaggataaggctatcaagagattcacc
atccgcaacatggttgagtctgctgctatccgtgacatctccgatgcctccgtcttcgcg
gagtacaccgtccccaagatgtacctgaagctgcagtactgtgtctcttgcgccatccac
ggcaagattgtccggtatgttgtcctcctatccaggagtgtgacgactgcgccatggttg
ccctgcccaagcgcagttgcacactcctgtgtccgatccgttgtcggccgccgcaaccgt
gcccctcctcctcgcgtccgatacaacaaggacggcaagaagatcgtccccactgcccct
aaggcttag
>Fp122
atggtcaagaagagaaagaacaacggccgaaacaagaagggccgcggccacgtcaagccc
atccgatgcagcaactgctcgcgatgcacccccaaggataaggctatcaagagattcacc
atccgcaacatggttgagtctgctgctatccgtgacatctccgatgcctccgtcttcgcg
gagtacaccgtccccaagatgtacctgaagctgcagtactgtgtctcttgcgccatccac
ggcaagattgtccggtatgttgtcctcctatccaggagtgtgacgactgcgccatggttg
ccctgcccaagcgcagttgcacactcctgtgtccgatccgttgtcggccgccgcaaccgt
gcccctcctcctcgcgtccgatacaacaaggacggcaagaagatcgtccccactgcccct
aaggcttag
>Fp125
atggtcaagaagagaaagaacaacggccgaaacaagaagggccgcggccacgtcaagccc
atccgatgcagcaactgctcgcgatgcacccccaaggataaggctatcaagagattcacc
atccgcaacatggttgagtctgctgctatccgtgacatctccgatgcctccgtcttcgcg
gagtacaccgtccccaagatgtacctgaagctgcagtactgtgtctcttgcgccatccac
ggcaagattgtccggtatgttgtcctcctatccaggagtgtgacgactgcgccatggttg
ccctgccccagcgcagttgcacactcctgtgtccgatccgttgtcggccgccgcaaccgt
gcccctcctcctcgcgtccgatacaacaaggatggcaagaagatcgtccccactgcccct
aaggcttag
>Fp13r
atggtcaagaagagaaagaacaacggccgaaacaagaagggccgcggccacgtcaagccc
atccgatgcagcaactgctcgcgatgcacccccaaggataaggctatcaagagattcacc
atccgcaacatggttgagtctgctgctatccgtgacatctccgatgcctccgtcttcgcg
gagtacaccgtccccaagatgtacctgaagctgcagtactgtgtctcttgcgccatccac
ggcaagattgtccggtatgttgtcctcctatccaggagtgtgacgactgcgccatggttg
ccctgcccaagcgcagttgcacactcctgtgtccgatccgttgtcggccgccgcaaccgt
gcccctcctcctcgcgtccgatacaacaaggacggcaagaagatcgtccccactgcccct
aaggcttag
>Fp144
atggtcaagaagagaaagaacaacggccgaaacaagaagggccgcggccacgtcaagccc
atccgatgcagcaactgctcgcgatgcacccccaaggataaggctatcaagagattcacc
atccgcaacatggttgagtctgctgctatccgtgacatctccgatgcctccgtcttcgcg
gagtacaccgtccccaagatgtacctgaagctgcagtactgtgtctcttgcgccatccac
ggcaagattgtccggtatgttgtcctcctatccaggagtgtgacgactgcgccatggttg
ccctgcccaagcgcagttgcacactcctgtgtccgatccgttgtcggccgccgcaaccgt
gcccctcctcctcgcgtccgatacaacaaggacggcaagaagatcgtccccactgcccct
aaggcttag
>Fp146
atggtcaagaagagaaagaacaacggccgaaacaagaagggccgcggccacgtcaagccc
atccgatgcagcaactgctcgcgatgcacccccaaggataaggctatcaagagattcacc
atccgcaacatggttgagtctgctgctatccgtgacatctccgatgcctccgtcttcgcg
gagtacaccgtccccaagatgtacctgaagctgcagtactgtgtctcttgcgccatccac
ggcaagattgtccggtatgttgtcctcctatccaggagtgtgacgactgcgccatggttg
ccctgcccaagcgcagttgcacactcctgtgtccgatccgttgtcggccgccgcaaccgt
gcccctcctcctcgcgtccgatacaacaaggacggcaagaagatcgtccccactgcccct
aaggcttag
>Fp155
atggtcaagaagagaaagaacaacggccgaaacaagaagggccgcggccacgtcaagccc
atccgatgcagcaactgctcgcgatgcacccccaaggataaggctatcaagagattcacc
atccgcaacatggttgagtctgctgctatccgtgacatctccgatgcctccgtcttcgcg
gagtacaccgtccccaagatgtacctgaagctgcagtactgtgtctcttgcgccatccac
ggcaagattgtccggtatgttgtcctcctatccaggagtgtgacgactgcgccatggttg
ccctgcccaagcgcagttgcacactcctgtgtccgatccgttgtcggccgccgcaaccgt
gcccctcctcctcgcgtccgatacaacaaggacggcaagaagatcgtccccactgcccct
aaggcttag
>Fp157
atggtcaagaagagaaagaacaacggccgaaacaagaagggccgcggccacgtcaagccc
atccgatgcagcaactgctcgcgatgcacccccaaggataaggctatcaagagattcacc
atccgcaacatggttgagtctgctgctatccgtgacatctccgatgcctccgtcttcgcg
gagtacaccgtccccaagatgtacctgaagctgcagtactgtgtctcttgcgccatccac
ggcaagattgtccggtatgttgtcctcctatccaggagtgtgacgactgcgccatggttg
ccctgcccaagcgcagttgcacactcctgtgtccgatccgttgtcggccgccgcaaccgt
gcccctcctcctcgcgtccgatacaacaaggacggcaagaagatcgtccccactgcccct
aaggcttag
>Fp16r
atggtcaagaagagaaagaacaacggccgaaacaagaagggccgcggccacgtcaagccc
atccgatgcagcaactgctcgcgatgcacccccaaggataaggctatcaagagattcacc
atccgcaacatggttgagtctgctgctatccgtgacatctccgatgcctccgtcttcgcg
gagtacaccgtccccaagatgtacctgaagctgcagtactgtgtctcttgcgccatccac
ggcaagattgtccggtatgttgtcctcctatccaggagtgtgacgactgcgccatggttg
ccctgccccagcgcagttgcacactcctgtgtccgatccgttgtcggccgccgcaaccgt
gcccctcctcctcgcgtccgatacaacaaggatggcaagaagatcgtccccactgcccct
aaggcttag
>Fp1r
atggtcaagaagagaaagaacaacggccgaaacaagaagggccgcggccacgtcaagccc
atccgatgcagcaactgctcgcgatgcacccccaaggataaggctatcaagagattcacc
atccgcaacatggttgagtctgctgctatccgtgacatctccgatgcctccgtcttcgcg
gagtacaccgtccccaagatgtacctgaagctgcagtactgtgtctcttgcgccatccac
ggcaagattgtccggtatgttgtcctcctatccaggagtgtgacgactgcgccatggttg
ccctgcccaagcgcagttgcacactcctgtgtccgatccgttgtcggccgccgcaaccgt
gcccctcctcctcgcgtccgatacaacaaggacggcaagaagatcgtccccactgcccct
aaggcttag
>Fp21r
atggtcaagaagagaaagaacaacggccgaaacaagaagggccgcggccacgtcaagccc
atccgatgcagcaactgctcgcgatgcacccccaaggataaggctatcaagagattcacc
atccgcaacatggttgagtctgctgctatccgtgacatctccgatgcctccgtcttcgcg
gagtacaccgtccccaagatgtacctgaagctgcagtactgtgtctcttgcgccatccac
ggcaagattgtccggtatgttgtcctcctatccaggagtgtgacgactgcgccatggttg
ccctgcccaagcgcagttgcacactcctgtgtccgatccgttgtcggccgccgcaaccgt
gcccctcctcctcgcgtccgatacaacaaggacggcaagaagatcgtccccactgcccct
aaggcttag
>Fp24r
atggtcaagaagagaaagaacaacggccgaaacaagaagggccgcggccacgtcaagccc
atccgatgcagcaactgctcgcgatgcacccccaaggataaggctatcaagagattcacc
atccgcaacatggttgagtctgctgctatccgtgacatctccgatgcctccgtcttcgcg
gagtacaccgtccccaagatgtacctgaagctgcagtactgtgtctcttgcgccatccac
ggcaagattgtccggtatgttgtcctcctatccaggagtgtgacgactgcgccatggttg
ccctgccccagcgcagttgcacactcctgtgtccgatccgttgtcggccgccgcaaccgt
gcccctcctcctcgcgtccgatacaacaaggatggcaagaagatcgtccccactgcccct
aaggcttag
>Fp2516
atggtcaagaagagaaagaacaacggccgaaacaagaagggccgcggccacgtcaagccc
atccgatgcagcaactgctcgcgatgcacccccaaggataaggctatcaagagattcacc
atccgcaacatggttgagtctgctgctatccgtgacatctccgatgcctccgtcttcgcg
gagtacaccgtccccaagatgtacctgaagctgcagtactgtgtctcttgcgccatccac
ggcaagattgtccggtatgttggccttccatccaggagtgtgacgactgcgccatggttg
ccctgcccaagcgcagttgcacactcctgtgtccgatccgttgtcggccgccgcaaccgt
gcccctcctcctcgcgtccgatacaacaaggacggcaagaagatcgtccccactgcccct
aaggcttag
>Fp26r
atggtcaagaagagaaagaacaacggccgaaacaagaagggccgcggccacgtcaagccc
atccgatgcagcaactgctcgcgatgcacccccaaggataaggctatcaagagattcacc
atccgcaacatggttgagtctgctgctatccgtgacatctccgatgcctccgtcttcgcg
gagtacaccgtccccaagatgtacctgaagctgcagtactgtgtctcttgcgccatccac
ggcaagattgtccggtatgttgtcctcctatccaggagtgtgacgactgcgccatggttg
ccctgcccaagcgcagttgcacactcctgtgtccgatccgttgtcggccgccgcaaccgt
gcccctcctcctcgcgtccgatacaacaaggacggcaagaagatcgtccccactgcccct
aaggcttag
>Fp33
atggtcaagaagagaaagaacaacggccgaaacaagaagggccgcggccacgtcaagccc
atccgatgcagcaactgctcgcgatgcacccccaaggataaggctatcaagagattcacc
atccgcaacatggttgagtctgctgctatccgtgacatctccgatgcctccgtcttcgcg
gagtacaccgtccccaagatgtacctgaagctgcagtactgtgtctcttgcgccatccac
ggcaagattgtccggtatgttgtcctcctatccaggagtgtgacgactgcgccatggttg
ccctgccccagcgcagttgcacactcctgtgtccgatccgttgtcggccgccgcaaccgt
gcccctcctcctcgcgtccgatacaacaaggatggcaagaagatcgtccccactgcccct
aaggcttag
>Fp34
atggtcaagaagagaaagaacaacggccgaaacaagaagggccgcggccacgtcaagccc
atccgatgcagcaactgctcgcgatgcacccccaaggataaggctatcaagagattcacc
atccgcaacatggttgagtctgctgctatccgtgacatctccgatgcctccgtcttcgcg
gagtacaccgtccccaagatgtacctgaagctgcagtactgtgtctcttgcgccatccac
ggcaagattgtccggtatgttgtcctcctatccaggagtgtgacgactgcgccatggttg
ccctgcccaagcgcagttgcacactcctgtgtccgatccgttgtcggccgccgcaaccgt
gcccctcctcctcgcgtccgatacaacaaggacggcaagaagatcgtccccactgcccct
aaggcttag
>Fp35
atggtcaagaagagaaagaacaacggccgaaacaagaagggccgcggccacgtcaagccc
atccgatgcagcaactgctcgcgatgcacccccaaggataaggctatcaagagattcacc
atccgcaacatggttgagtctgctgctatccgtgacatctccgatgcctccgtcttcgcg
gagtacaccgtccccaagatgtacctgaagctgcagtactgtgtctcttgcgccatccac
ggcaagattgtccggtatgttgtcctcctatccaggagtgtgacgactgcgccatggttg
ccctgcccaagcgcagttgcacactcctgtgtccgatccgttgtcggccgccgcaaccgt
gcccctcctcctcgcgtccgatacaacaaggacggcaagaagatcgtccccactgcccct
aaggcttag
>Fp38
atggtcaagaagagaaagaacaacggccgaaacaagaagggccgcggccacgtcaagccc
atccgatgcagcaactgctcgcgatgcacccccaaggataaggctatcaagagattcacc
atccgcaacatggttgagtctgctgctatccgtgacatctccgatgcctccgtcttcgcg
gagtacaccgtccccaagatgtacctgaagctgcagtactgtgtctcttgcgccatccac
ggcaagattgtccggtatgttgtcctcctatccaggagtgtgacgactgcgccatggttg
ccctgcccaagcgcagttgcacactcctgtgtccgatccgttgtcggccgccgcaaccgt
gcccctcctcctcgcgtccgatacaacaaggacggcaagaagatcgtccccactgcccct
aaggcttag
>Fp39
atggtcaagaagagaaagaacaacggccgaaacaagaagggccgcggccacgtcaagccc
atccgatgcagcaactgctcgcgatgcacccccaaggataaggctatcaagagattcacc
atccgcaacatggttgagtctgctgctatccgtgacatctccgatgcctccgtcttcgcg
gagtacaccgtccccaagatgtacctgaagctgcagtactgtgtctcttgcgccatccac
ggcaagattgtccggtatgttgtcctcctatccaggagtgtgacgactgcgccatggttg
ccctgccccagcgcagttgcacactcctgtgtccgatccgttgtcggccgccgcaaccgt
gcccctcctcctcgcgtccgatacaacaaggatggcaagaagatcgtccccactgcccct
aaggcttag
>Fp42
atggtcaagaagagaaagaacaacggccgaaacaagaagggccgcggccacgtcaagccc
atccgatgcagcaactgctcgcgatgcacccccaaggataaggctatcaagagattcacc
atccgcaacatggttgagtctgctgctatccgtgacatctccgatgcctccgtcttcgcg
gagtacaccgtccccaagatgtacctgaagctgcagtactgtgtctcttgcgccatccac
ggcaagattgtccggtatgttgtcctcctatccaggagtgtgacgactgcgccatggttg
ccctgcccaagcgcagttgcacactcctgtgtccgatccgttgtcggccgccgcaaccgt
gcccctcctcctcgcgtccgatacaacaaggacggcaagaagatcgtccccactgcccct
aaggcttag
>Fp44
atggtcaagaagagaaagaacaacggccgaaacaagaagggccgcggccacgtcaagccc
atccgatgcagcaactgctcgcgatgcacccccaaggataaggctatcaagagattcacc
atccgcaacatggttgagtctgctgctatccgtgacatctccgatgcctccgtcttcgcg
gagtacaccgtccccaagatgtacctgaagctgcagtactgtgtctcttgcgccatccac
ggcaagattgtccggtatgttgtcctcctatccaggagtgtgacgactgcgccatggttg
ccctgcccaagcgcagttgcacactcctgtgtccgatccgttgtcggccgccgcaaccgt
gcccctcctcctcgcgtccgatacaacaaggacggcaagaagatcgtccccactgcccct
aaggcttag
>Fp49
atggtcaagaagagaaagaacaacggccgaaacaagaagggccgcggccacgtcaagccc
atccgatgcagcaactgctcgcgatgcacccccaaggataaggctatcaagagattcacc
atccgcaacatggttgagtctgctgctatccgtgacatctccgatgcctccgtcttcgcg
gagtacaccgtccccaagatgtacctgaagctgcagtactgtgtctcttgcgccatccac
ggcaagattgtccggtatgttgtcctcctatccaggagtgtgacgactgcgccatggttg
ccctgcccaagcgcagttgcacactcctgtgtccgatccgttgtcggccgccgcaaccgt
gcccctcctcctcgcgtccgatacaacaaggacggcaagaagatcgtccccactgcccct
aaggcttag
>Fp50
atggtcaagaagagaaagaacaacggccgaaacaagaagggccgcggccacgtcaagccc
atccgatgcagcaactgctcgcgatgcacccccaaggataaggctatcaagagattcacc
atccgcaacatggttgagtctgctgctatccgtgacatctccgatgcctccgtcttcgcg
gagtacaccgtccccaagatgtacctgaagctgcagtactgtgtctcttgcgccatccac
ggcaagattgtccggtatgttgtcctcctatccaggagtgtgacgactgcgccatggttg
ccctgcccaagcgcagttgcacactcctgtgtccgatccgttgtcggccgccgcaaccgt
gcccctcctcctcgcgtccgatacaacaaggacggcaagaagatcgtccccactgcccct
aaggcttag
>Fp51
atggtcaagaagagaaagaacaacggccgaaacaagaagggccgcggccacgtcaagccc
atccgatgcagcaactgctcgcgatgcacccccaaggataaggctatcaagagattcacc
atccgcaacatggttgagtctgctgctatccgtgacatctccgatgcctccgtcttcgcg
gagtacaccgtccccaagatgtacctgaagctgcagtactgtgtctcttgcgccatccac
ggcaagattgtccggtatgttgtcctcctatccaggagtgtgacgactgcgccatggttg
ccctgcccaagcgcagttgcacactcctgtgtccgatccgttgtcggccgccgcaaccgt
gcccctcctcctcgcgtccgatacaacaaggacggcaagaagatcgtccccactgcccct
aaggcttag
>Fp59
atggtcaagaagagaaagaacaacggccgaaacaagaagggccgcggccacgtcaagccc
atccgatgcagcaactgctcgcgatgcacccccaaggataaggctatcaagagattcacc
atccgcaacatggttgagtctgctgctatccgtgacatctccgatgcctccgtcttcgcg
gagtacaccgtccccaagatgtacctgaagctgcagtactgtgtctcttgcgccatccac
ggcaagattgtccggtatgttgtcctcctatccaggagtgtgacgactgcgccatggttg
ccctgccccagcgcagttgcacactcctgtgtccgatccgttgtcggccgccgcaaccgt
gcccctcctcctcgcgtccgatacaacaaggatggcaagaagatcgtccccactgcccct
aaggcttag
>Fp63
atggtcaagaagagaaagaacaacggccgaaacaagaagggccgcggccacgtcaagccc
atccgatgcagcaactgctcgcgatgcacccccaaggataaggctatcaagagattcacc
atccgcaacatggttgagtctgctgctatccgtgacatctccgatgcctccgtcttcgcg
gagtacaccgtccccaagatgtacctgaagctgcagtactgtgtctcttgcgccatccac
ggcaagattgtccggtatgttgtcctcctatccaggagtgtgacgactgcgccatggttg
ccctgcccaagcgcagttgcacactcctgtgtccgatccgttgtcggccgccgcaaccgt
gcccctcctcctcgcgtccgatacaacaaggacggcaagaagatcgtccccactgcccct
aaggcttag
>Fp65
atggtcaagaagagaaagaacaacggccgaaacaagaagggccgcggccacgtcaagccc
atccgatgcagcaactgctcgcgatgcacccccaaggataaggctatcaagagattcacc
atccgcaacatggttgagtctgctgctatccgtgacatctccgatgcctccgtcttcgcg
gagtacaccgtccccaagatgtacctgaagctgcagtactgtgtctcttgcgccatccac
ggcaagattgtccggtatgttgtcctcctatccaggagtgtgacgactgcgccatggttg
ccctgcccaagcgcagttgcacactcctgtgtccgatccgttgtcggccgccgcaaccgt
gcccctcctcctcgcgtccgatacaacaaggacggcaagaagatcgtccccactgcccct
aaggcttag
>Fp66
atggtcaagaagagaaagaacaacggccgaaacaagaagggccgcggccacgtcaagccc
atccgatgcagcaactgctcgcgatgcacccccaaggataaggctatcaagagattcacc
atccgcaacatggttgagtctgctgctatccgtgacatctccgatgcctccgtcttcgcg
gagtacaccgtccccaagatgtacctgaagctgcagtactgtgtctcttgcgccatccac
ggcaagattgtccggtatgttgtcctcctatccaggagtgtgacgactgcgccatggttg
ccctgcccaagcgcagttgcacactcctgtgtccgatccgttgtcggccgccgcaaccgt
gcccctcctcctcgcgtccgatacaacaaggacggcaagaagatcgtccccactgcccct
aaggcttag
>Fp72
atggtcaagaagagaaagaacaacggccgaaacaagaagggccgcggccacgtcaagccc
atccgatgcagcaactgctcgcgatgcacccccaaggataaggctatcaagagattcacc
atccgcaacatggttgagtctgctgctatccgtgacatctccgatgcctccgtcttcgcg
gagtacaccgtccccaagatgtacctgaagctgcagtactgtgtctcttgcgccatccac
ggcaagattgtccggtatgttgtcctcctatccaggagtgtgacgactgcgccatggttg
ccctgcccaagcgcagttgcacactcctgtgtccgatccgttgtcggccgccgcaaccgt
gcccctcctcctcgcgtccgatacaacaaggacggcaagaagatcgtccccactgcccct
aaggcttag
>Fp73
atggtcaagaagagaaagaacaacggccgaaacaagaagggccgcggccacgtcaagccc
atccgatgcagcaactgctcgcgatgcacccccaaggataaggctatcaagagattcacc
atccgcaacatggttgagtctgctgctatccgtgacatctccgatgcctccgtcttcgcg
gagtacaccgtccccaagatgtacctgaagctgcagtactgtgtctcttgcgccatccac
ggcaagattgtccggtatgttgtcctcctatccaggagtgtgacgactgcgccatggttg
ccctgcccaagcgcagttgcacactcctgtgtccgatccgttgtcggccgccgcaaccgt
gcccctcctcctcgcgtccgatacaacaaggacggcaagaagatcgtccccactgcccct
aaggcttag
>Fp76
atggtcaagaagagaaagaacaacggccgaaacaagaagggccgcggccacgtcaagccc
atccgatgcagcaactgctcgcgatgcacccccaaggataaggctatcaagagattcacc
atccgcaacatggttgagtctgctgctatccgtgacatctccgatgcctccgtcttcgcg
gagtacaccgtccccaagatgtacctgaagctgcagtactgtgtctcttgcgccatccac
ggcaagattgtccggtatgttgtcctcctatccaggagtgtgacgactgcgccatggttg
ccctgcccaagcgcagttgcacactcctgtgtccgatccgttgtcggccgccgcaaccgt
gcccctcctcctcgcgtccgatacaacaaggacggcaagaagatcgtccccactgcccct
aaggcttag
>Fp78
atggtcaagaagagaaagaacaacggccgaaacaagaagggccgcggccacgtcaagccc
atccgatgcagcaactgctcgcgatgcacccccaaggataaggctatcaagagattcacc
atccgcaacatggttgagtctgctgctatccgtgacatctccgatgcctccgtcttcgcg
gagtacaccgtccccaagatgtacctgaagctgcagtactgtgtctcttgcgccatccac
ggcaagattgtccggtatgttgtcctcctatccaggagtgtgacgactgcgccatggttg
ccctgccccagcgcagttgcacactcctgtgtccgatccgttgtcggccgccgcaaccgt
gcccctcctcctcgcgtccgatacaacaaggatggcaagaagatcgtccccactgcccct
aaggcttag
>Fp81
atggtcaagaagagaaagaacaacggccgaaacaagaagggccgcggccacgtcaagccc
atccgatgcagcaactgctcgcgatgcacccccaaggataaggctatcaagagattcacc
atccgcaacatggttgagtctgctgctatccgtgacatctccgatgcctccgtcttcgcg
gagtacaccgtccccaagatgtacctgaagctgcagtactgtgtctcttgcgccatccac
ggcaagattgtccggtatgttgtcctcctatccaggagtgtgacgactgcgccatggttg
ccctgcccaagcgcagttgcacactcctgtgtccgatccgttgtcggccgccgcaaccgt
gcccctcctcctcgcgtccgatacaacaaggacggcaagaagatcgtccccactgcccct
aaggcttag
>Fp84
atggtcaagaagagaaagaacaacggccgaaacaagaagggccgcggccacgtcaagccc
atccgatgcagcaactgctcgcgatgcacccccaaggataaggctatcaagagattcacc
atccgcaacatggttgagtctgctgctatccgtgacatctccgatgcctccgtcttcgcg
gagtacaccgtccccaagatgtacctgaagctgcagtactgtgtctcttgcgccatccac
ggcaagattgtccggtatgttgtcctcctatccaggagtgtgacgactgcgccatggttg
ccctgcccaagcgcagttgcacactcctgtgtccgatccgttgtcggccgccgcaaccgt
gcccctcctcctcgcgtccgatacaacaaggacggcaagaagatcgtccccactgcccct
aaggcttag
>Fp86
atggtcaagaagagaaagaacaacggccgaaacaagaagggccgcggccacgtcaagccc
atccgatgcagcaactgctcgcgatgcacccccaaggataaggctatcaagagattcacc
atccgcaacatggttgagtctgctgctatccgtgacatctccgatgcctccgtcttcgcg
gagtacaccgtccccaagatgtacctgaagctgcagtactgtgtctcttgcgccatccac
ggcaagattgtccggtatgttgtcctcctatccaggagtgtgacgactgcgccatggttg
ccctgccccagcgcagttgcacactcctgtgtccgatccgttgtcggccgccgcaaccgt
gcccctcctcctcgcgtccgatacaacaaggatggcaagaagatcgtccccactgcccct
aaggcttag
>Fvenenatum.busco
atggtcaagaagagaaagaacaacggccgaaacaagaagggccgcggccacgtcaagccc
atccgatgcagcaactgctcgcgatgcacccccaaggataaggccatcaagagattcacc
atccgcaacatggttgagtctgctgctatccgtgacatctccgatgcctccgtcttcgcg
gagtacaccgtccccaagatgtacctgaagctgcagtactgtgtctcttgcgccattcac
ggcaagattgtccggtatgttgtcctcctatccaggagtgtgacgactgcgccatggttg
ccctgccccagcgcagttgcatactcctgtgtccgatccgttgtcggccgacgcaaccgt
gcccctcctcctcgcgtccgttacaacaaggacggcaagaagatcgttcccactacccct
aaggtttag
