# Supplementary material for: Apicidin biosynthesis is linked to accessory chromosomes in Fusarium poae isolates
Source: BMC Genomics. 2021 Aug 4;22:591. doi: 10.1186/s12864-021-07617-y (PMC8340494; doi:10.1186/s12864-021-07617-y)
Supplement: Supplementary file 17 — Additional file 17. Compressed folder containing alignments for each of the 4141 orthologs used in BUSCO analysis. [file 12864_2021_7617_MOESM17_ESM.zip › Fven2_nt_MAFFT/27211at5125_nt.mafft.fasta]

>Fp105
atgtcgttcttgtttggcagggcccggacacgcacagtcgctgatctccccaagcaagca
cgcgagcatgtcttgaagcttgaggggccgcaaggtccgtccaaggccgaagagcttgcc
cgagttctgagccaaatgaagaccatccttcaaggcactcctgacatctcccaagaggcc
gatacatccccagaacaaatcctgcagcttgtaactggtctcatcgacgaagatctcctc
cacctcctcgctgtcaacctcttccgcttgccgttcgagtcacgtaaagatacgcaggtg
atcttctcctatgtcttccgtttccgccccgccaccgccgcccctaagagcgatcctctt
gcactgtcttacgttgtgtgcaaccgtcctcaagttttagttgagctatgtcgtggctac
gaccacaaggagagcgccacgccagctggctctgtactgcgagagcttctaaagaacgag
gcggcagctgctatcattctctacgatgacggagacgagcctggttcaagttccaaggga
cttaacgccattgaccgtgaccggccccaaagtggcagaggcgtattttggagattcttc
gattgggtagataagagctccttcgaggtggcagccgatgcttttactactttccgggaa
ctcctgacacgccacaaggatctcgtacctaggtacttatccgccaacttcgaacttttc
ttcgacaaatacaacaatatcctggtccagtcgaacagctatgtgaccaaacgtcaatca
attaagcttctgggtgagatcctgctggatcgctccaactatagcgtaatgactgcttat
gttgaccgtggcgagcacctcaaaatatgcatgaacctcctgcgcgatgataggaaaatg
gtccagtacgaagggttccatgtattcaaggtctttgttgccaacccacacaagtccatt
gctgtccagaagatacttctcatgaaccgcgataagctccttactttcctttcccacttt
cttgaggatcggacagatgacgagcagttcatcgacgagagagagtttttgatcaagcag
atacgcaacatgccagccgttcctgttcctcctcagcggtaa
>Fp108
atgtcgttcttgtttggcagggcccggacacgcacagtcgctgatctccccaagcaagca
cgcgagcatgtcttgaagcttgaggggccgcaaggtccgtccaaggccgaagagcttgcc
cgagttctgagccaaatgaagaccatccttcaaggcactcctgacatctcccaagaggcc
gatacatccccagaacaaatcctgcagcttgtaactggtctcatcgacgaagatctcctc
cacctcctcgctgtcaacctcttccgcttgccgttcgagtcacgtaaagatacgcaggtg
atcttctcctatgtcttccgtttccgccccgccaccgccgcccctaagagcgatcctctt
gcactgtcttacgttgtgtgcaaccgtcctcaagttttagttgagctatgtcgtggctac
gaccacaaggagagcgccacgccagctggctctgtactgcgagagcttctaaagaacgag
gcggcagctgctatcattctctacgatgacggagacgagcctggttcaagttccaaggga
cttaacgccattgaccgtgaccggccccaaagtggcagaggcgtattttggagattcttc
gattgggtagataagagctccttcgaggtggcagccgatgcttttactactttccgggaa
ctcctgacacgccacaaggatctcgtacctaggtacttatccgccaacttcgaacttttc
ttcgacaaatacaacaatatcctggtccagtcgaacagctatgtgaccaaacgtcaatca
attaagcttctgggtgagatcctgctggatcgctccaactatagcgtaatgactgcttat
gttgaccgtggcgagcacctcaaaatatgcatgaacctcctgcgcgatgataggaaaatg
gtccagtacgaagggttccatgtattcaaggtctttgttgccaacccacacaagtccatt
gctgtccagaagatacttctcatgaaccgcgataagctccttactttcctttcccacttt
cttgaggatcggacagatgacgagcagttcatcgacgagagagagtttttgatcaagcag
atacgcaacatgccagccgttcctgttcctcctcagcggtaa
>Fp118
atgtcgttcttgtttggcagggcccggacacgcacagtcgctgatctccccaagcaagca
cgcgagcatgtcttgaagcttgaggggccgcaaggtccgtccaaggccgaagagcttgcc
cgagttctgagccaaatgaagaccatccttcaaggcactcctgacatctcccaagaggcc
gatacatccccagaacaaatcctgcagcttgtaactggtctcatcgacgaagatctcctc
cacctcctcgctgtcaacctcttccgcttgccgttcgagtcacgtaaagatacgcaggtg
atcttctcctatgtcttccgtttccgccccgccaccgccgcccctaagagcgatcctctt
gcactgtcttacgttgtgtgcaaccgtcctcaagttttagttgagctatgtcgtggctac
gaccacaaggagagcgccacgccagctggctctgtactgcgagagcttctaaagaacgag
gcggcagctgctatcattctctacgatgacggagacgagcctggttcaagttccaaggga
cttaacgccattgaccgtgaccggccccaaagtggcagaggcgtattttggagattcttc
gattgggtagataagagctccttcgaggtggcagccgatgcttttactactttccgggaa
ctcctgacacgccacaaggatctcgtacctaggtacttatccgccaacttcgaacttttc
ttcgacaaatacaacaatatcctggtccagtcgaacagctatgtgaccaaacgtcaatca
attaagcttctgggtgagatcctgctggatcgctccaactatagcgtaatgactgcttat
gttgaccgtggcgagcacctcaaaatatgcatgaacctcctgcgcgatgataggaaaatg
gtccagtacgaagggttccatgtattcaaggtctttgttgccaacccacacaagtccatt
gctgtccagaagatacttctcatgaaccgcgataagctccttactttcctttcccacttt
cttgaggatcggacagatgacgagcagttcatcgacgagagagagtttttgatcaagcag
atacgcaacatgccagccgttcctgttcctcctcagcggtaa
>Fp122
atgtcgttcttgtttggcagggcccggacacgcacagtcgctgatctccccaagcaagca
cgcgagcatgtcttgaagcttgaggggccgcaaggtccgtccaaggccgaagagcttgcc
cgagttctgagccaaatgaagaccatccttcaaggcactcctgacatctcccaagaggcc
gatacatccccagaacaaatcctgcagcttgtaactggtctcatcgacgaagatctcctc
cacctcctcgctgtcaacctcttccgcttgccgttcgagtcacgtaaagatacgcaggtg
atcttctcctatgtcttccgtttccgccccgccaccgccgcccctaagagcgatcctctt
gcactgtcttacgttgtgtgcaaccgtcctcaagttttagttgagctatgtcgtggctac
gaccacaaggagagcgccacgccagctggctctgtactgcgagagcttctaaagaacgag
gcggcagctgctatcattctctacgatgacggagacgagcctggttcaagttccaaggga
cttaacgccattgaccgtgaccggccccaaagtggcagaggcgtattttggagattcttc
gattgggtagataagagctccttcgaggtggcagccgatgcttttactactttccgggaa
ctcctgacacgccacaaggatctcgtacctaggtacttatccgccaacttcgaacttttc
ttcgacaaatacaacaatatcctggtccagtcgaacagctatgtgaccaaacgtcaatca
attaagcttctgggtgagatcctgctggatcgctccaactatagcgtaatgactgcttat
gttgaccgtggcgagcacctcaaaatatgcatgaacctcctgcgcgatgataggaaaatg
gtccagtacgaagggttccatgtattcaaggtctttgttgccaacccacacaagtccatt
gctgtccagaagatacttctcatgaaccgcgataagctccttactttcctttcccacttt
cttgaggatcggacagatgacgagcagttcatcgacgagagagagtttttgatcaagcag
atacgcaacatgccagccgttcctgttcctcctcagcggtaa
>Fp125
atgtcgttcttgtttggcagggcccggacacgcacagtcgctgatctccccaagcaagca
cgcgagcatgtcttgaagcttgaggggccgcaaggtccgtccaaggccgaagagcttgcc
cgagttctgagccaaatgaagaccatccttcaaggcactcctgacatctcccaagaggcc
gatacatccccagaacaaatcctgcagcttgtaactggtctcatcgacgaagatctcctc
cacctcctcgctgtcaacctcttccgcttgccgttcgagtcacgtaaagatacgcaggtg
atcttctcctatgtcttccgtttccgccccgccaccgccgcccctaagagcgatcctctt
gcactgtcttacgttgtgtgcaaccgtcctcaagttttagttgagctatgtcgtggctac
gaccacaaggagagcgccacgccagctggctctgtactgcgagagcttctaaagaacgag
gcggcagctgctatcattctctacgatgacggagacgagcctggttcaagttccaaggga
cttaacgccattgaccgtgaccggccccaaagtggcagaggcgtattttggagattcttc
gattgggtagataagagctccttcgaggtggcagccgatgcttttactactttccgggaa
ctcctgacacgccacaaggatctcgtacctaggtacttatccgccaacttcgaacttttc
ttcgacaaatacaacaatatcctggtccagtcgaacagctatgtgaccaaacgtcaatca
attaagcttctgggtgagatcctgctggatcgctccaactatagcgtaatgactgcttat
gttgaccgtggcgagcacctcaaaatatgcatgaacctcctgcgcgatgataggaaaatg
gtccagtacgaagggttccatgtattcaaggtctttgttgccaacccacacaagtccatt
gctgtccagaagatacttctcatgaaccgcgataagctccttactttcctttcccacttt
cttgaggatcggacagatgacgagcagttcatcgacgagagagagtttttgatcaagcag
atacgcaacatgccagccgttcctgttcctcctcagcggtaa
>Fp13r
atgtcgttcttgtttggcagggcccggacacgcacagtcgctgatctccccaagcaagca
cgcgagcatgtcttgaagcttgaggggccgcaaggtccgtccaaggccgaagagcttgcc
cgagttctgagccaaatgaagaccatccttcaaggcactcctgacatctcccaagaggcc
gatacatccccagaacaaatcctgcagcttgtaactggtctcatcgacgaagatctcctc
cacctcctcgctgtcaacctcttccgcttgccgttcgagtcacgtaaagatacgcaggtg
atcttctcctatgtcttccgtttccgccccgccaccgccgcccctaagagcgatcctctt
gcactgtcttacgttgtgtgcaaccgtcctcaagttttagttgagctatgtcgtggctac
gaccacaaggagagcgccacgccagctggctctgtactgcgagagcttctaaagaacgag
gcggcagctgctatcattctctacgatgacggagacgagcctggttcaagttccaaggga
cttaacgccattgaccgtgaccggccccaaagtggcagaggcgtattttggagattcttc
gattgggtagataagagctccttcgaggtggcagccgatgcttttactactttccgggaa
ctcctgacacgccacaaggatctcgtacctaggtacttatccgccaacttcgaacttttc
ttcgacaaatacaacaatatcctggtccagtcgaacagctatgtgaccaaacgtcaatca
attaagcttctgggtgagatcctgctggatcgctccaactatagcgtaatgactgcttat
gttgaccgtggcgagcacctcaaaatatgcatgaacctcctgcgcgatgataggaaaatg
gtccagtacgaagggttccatgtattcaaggtctttgttgccaacccacacaagtccatt
gctgtccagaagatacttctcatgaaccgcgataagctccttactttcctttcccacttt
cttgaggatcggacagatgacgagcagttcatcgacgagagagagtttttgatcaagcag
atacgcaacatgccagccgttcctgttcctcctcagcggtaa
>Fp144
atgtcgttcttgtttggcagggcccggacacgcacagtcgctgatctccccaagcaagca
cgcgagcatgtcttgaagcttgaggggccgcaaggtccgtccaaggccgaagagcttgcc
cgagttctgagccaaatgaagaccatccttcaaggcactcctgacatctcccaagaggcc
gatacatccccagaacaaatcctgcagcttgtaactggtctcatcgacgaagatctcctc
cacctcctcgctgtcaacctcttccgcttgccgttcgagtcacgtaaagatacgcaggtg
atcttctcctatgtcttccgtttccgccccgccaccgccgcccctaagagcgatcctctt
gcactgtcttacgttgtgtgcaaccgtcctcaagttttagttgagctatgtcgtggctac
gaccacaaggagagcgccacgccagctggctctgtactgcgagagcttctaaagaacgag
gcggcagctgctatcattctctacgatgacggagacgagcctggttcaagttccaaggga
cttaacgccattgaccgtgaccggccccaaagtggcagaggcgtattttggagattcttc
gattgggtagataagagctccttcgaggtggcagccgatgcttttactactttccgggaa
ctcctgacacgccacaaggatctcgtacctaggtacttatccgccaacttcgaacttttc
ttcgacaaatacaacaatatcctggtccagtcgaacagctatgtgaccaaacgtcaatca
attaagcttctgggtgagatcctgctggatcgctccaactatagcgtaatgactgcttat
gttgaccgtggcgagcacctcaaaatatgcatgaacctcctgcgcgatgataggaaaatg
gtccagtacgaagggttccatgtattcaaggtctttgttgccaacccacacaagtccatt
gctgtccagaagatacttctcatgaaccgcgataagctccttactttcctttcccacttt
cttgaggatcggacagatgacgagcagttcatcgacgagagagagtttttgatcaagcag
atacgcaacatgccagccgttcctgttcctcctcagcggtaa
>Fp146
atgtcgttcttgtttggcagggcccggacacgcacagtcgctgatctccccaagcaagca
cgcgagcatgtcttgaagcttgaggggccgcaaggtccgtccaaggccgaagagcttgcc
cgagttctgagccaaatgaagaccatccttcaaggcactcctgacatctcccaagaggcc
gatacatccccagaacaaatcctgcagcttgtaactggtctcatcgacgaagatctcctc
cacctcctcgctgtcaacctcttccgcttgccgttcgagtcacgtaaagatacgcaggtg
atcttctcctatgtcttccgtttccgccccgccaccgccgcccctaagagcgatcctctt
gcactgtcttacgttgtgtgcaaccgtcctcaagttttagttgagctatgtcgtggctac
gaccacaaggagagcgccacgccagctggctctgtactgcgagagcttctaaagaacgag
gcggcagctgctatcattctctacgatgacggagacgagcctggttcaagttccaaggga
cttaacgccattgaccgtgaccggccccaaagtggcagaggcgtattttggagattcttc
gattgggtagataagagctccttcgaggtggcagccgatgcttttactactttccgggaa
ctcctgacacgccacaaggatctcgtacctaggtacttatccgccaacttcgaacttttc
ttcgacaaatacaacaatatcctggtccagtcgaacagctatgtgaccaaacgtcaatca
attaagcttctgggtgagatcctgctggatcgctccaactatagcgtaatgactgcttat
gttgaccgtggcgagcacctcaaaatatgcatgaacctcctgcgcgatgataggaaaatg
gtccagtacgaagggttccatgtattcaaggtctttgttgccaacccacacaagtccatt
gctgtccagaagatacttctcatgaaccgcgataagctccttactttcctttcccacttt
cttgaggatcggacagatgacgagcagttcatcgacgagagagagtttttgatcaagcag
atacgcaacatgccagccgttcctgttcctcctcagcggtaa
>Fp155
atgtcgttcttgtttggcagggcccggacacgcacagtcgctgatctccccaagcaagca
cgcgagcatgtcttgaagcttgaggggccgcaaggtccgtccaaggccgaagagcttgcc
cgagttctgagccaaatgaagaccatccttcaaggcactcctgacatctcccaagaggcc
gatacatccccagaacaaatcctgcagcttgtaactggtctcatcgacgaagatctcctc
cacctcctcgctgtcaacctcttccgcttgccgttcgagtcacgtaaagatacgcaggtg
atcttctcctatgtcttccgtttccgccccgccaccgccgcccctaagagcgatcctctt
gcactgtcttacgttgtgtgcaaccgtcctcaagttttagttgagctatgtcgtggctac
gaccacaaggagagcgccacgccagctggctctgtactgcgagagcttctaaagaacgag
gcggcagctgctatcattctctacgatgacggagacgagcctggttcaagttccaaggga
cttaacgccattgaccgtgaccggccccaaagtggcagaggcgtattttggagattcttc
gattgggtagataagagctccttcgaggtggcagccgatgcttttactactttccgggaa
ctcctgacacgccacaaggatctcgtacctaggtacttatccgccaacttcgaacttttc
ttcgacaaatacaacaatatcctggtccagtcgaacagctatgtgaccaaacgtcaatca
attaagcttctgggtgagatcctgctggatcgctccaactatagcgtaatgactgcttat
gttgaccgtggcgagcacctcaaaatatgcatgaacctcctgcgcgatgataggaaaatg
gtccagtacgaagggttccatgtattcaaggtctttgttgccaacccacacaagtccatt
gctgtccagaagatacttctcatgaaccgcgataagctccttactttcctttcccacttt
cttgaggatcggacagatgacgagcagttcatcgacgagagagagtttttgatcaagcag
atacgcaacatgccagccgttcctgttcctcctcagcggtaa
>Fp157
atgtcgttcttgtttggcagggcccggacacgcacagtcgctgatctccccaagcaagca
cgcgagcatgtcttgaagcttgaggggccgcaaggtccgtccaaggccgaagagcttgcc
cgagttctgagccaaatgaagaccatccttcaaggcactcctgacatctcccaagaggcc
gatacatccccagaacaaatcctgcagcttgtaactggtctcatcgacgaagatctcctc
cacctcctcgctgtcaacctcttccgcttgccgttcgagtcacgtaaagatacgcaggtg
atcttctcctatgtcttccgtttccgccccgccaccgccgcccctaagagcgatcctctt
gcactgtcttacgttgtgtgcaaccgtcctcaagttttagttgagctatgtcgtggctac
gaccacaaggagagcgccacgccagctggctctgtactgcgagagcttctaaagaacgag
gcggcagctgctatcattctctacgatgacggagacgagcctggttcaagttccaaggga
cttaacgccattgaccgtgaccggccccaaagtggcagaggcgtattttggagattcttc
gattgggtagataagagctccttcgaggtggcagccgatgcttttactactttccgggaa
ctcctgacacgccacaaggatctcgtacctaggtacttatccgccaacttcgaacttttc
ttcgacaaatacaacaatatcctggtccagtcgaacagctatgtgaccaaacgtcaatca
attaagcttctgggtgagatcctgctggatcgctccaactatagcgtaatgactgcttat
gttgaccgtggcgagcacctcaaaatatgcatgaacctcctgcgcgatgataggaaaatg
gtccagtacgaagggttccatgtattcaaggtctttgttgccaacccacacaagtccatt
gctgtccagaagatacttctcatgaaccgcgataagctccttactttcctttcccacttt
cttgaggatcggacagatgacgagcagttcatcgacgagagagagtttttgatcaagcag
atacgcaacatgccagccgttcctgttcctcctcagcggtaa
>Fp16r
atgtcgttcttgtttggcagggcccggacacgcacagtcgctgatctccccaagcaagca
cgcgagcatgtcttgaagcttgaggggccgcaaggtccgtccaaggccgaagagcttgcc
cgagttctgagccaaatgaagaccatccttcaaggcactcctgacatctcccaagaggcc
gatacatccccagaacaaatcctgcagcttgtaactggtctcatcgacgaagatctcctc
cacctcctcgctgtcaacctcttccgcttgccgttcgagtcacgtaaagatacgcaggtg
atcttctcctatgtcttccgtttccgccccgccaccgccgcccctaagagcgatcctctt
gcactgtcttacgttgtgtgcaaccgtcctcaagttttagttgagctatgtcgtggctac
gaccacaaggagagcgccacgccagctggctctgtactgcgagagcttctaaagaacgag
gcggcagctgctatcattctctacgatgacggagacgagcctggttcaagttccaaggga
cttaacgccattgaccgtgaccggccccaaagtggcagaggcgtattttggagattcttc
gattgggtagataagagctccttcgaggtggcagccgatgcttttactactttccgggaa
ctcctgacacgccacaaggatctcgtacctaggtacttatccgccaacttcgaacttttc
ttcgacaaatacaacaatatcctggtccagtcgaacagctatgtgaccaaacgtcaatca
attaagcttctgggtgagatcctgctggatcgctccaactatagcgtaatgactgcttat
gttgaccgtggcgagcacctcaaaatatgcatgaacctcctgcgcgatgataggaaaatg
gtccagtacgaagggttccatgtattcaaggtctttgttgccaacccacacaagtccatt
gctgtccagaagatacttctcatgaaccgcgataagctccttactttcctttcccacttt
cttgaggatcggacagatgacgagcagttcatcgacgagagagagtttttgatcaagcag
atacgcaacatgccagccgttcctgttcctcctcagcggtaa
>Fp1r
atgtcgttcttgtttggcagggcccggacacgcacagtcgctgatctcccgaagcaagca
cgcgagcatgtcttgaagcttgaggggccgcaaggtccgtccaaggccgaagagcttgcc
cgagttctgagccaaatgaagaccatccttcaaggcactcctgacatctcccaagaggcc
gatacatccccagaacaaatcctgcagcttgtaactggtctcatcgacgaagatctcctc
cacctcctcgctgtcaacctcttccgcttgccgttcgagtcacgtaaagatacgcaggtg
atcttctcctatgtcttccgtttccgccccgccaccgccgcccctaagagcgcccctctt
gcactgtcttacgttgtgtgcaaccgtcctcaagttttagttgagctatgtcgtggctac
gaccacaaggagagcgccacgccagctggctctgtactgcgagagcttctaaagaacgag
gcggcagctgctatcattctctacgatgacggagacgagcctggttcaagttccaaggga
cttaacgccattgaccgtgaccggccccaaagtggcagaggcgtattttggagattcttc
gattgggtagataagagctccttcgaggtggcagccgatgcttttactactttccgggaa
ctcctgacacgccacaaggatctcgtacctaggtacttatccgccaacttcgaacttttc
ttcgacaaatacaacaatatcctggtccagtcgaacagctatgtgaccaaacgtcaatca
attaagcttctgggtgagatcctgctggatcgctccaactatagcgtaatgactgcttat
gttgaccgtggcgagcacctcaaaatatgcatgaacctcctgcgcgatgataggaaaatg
gtccagtacgaagggttccatgtattcaaggtctttgttgccaacccacacaagtccatt
gctgtccagaagatacttctcatgaaccgcgataagctccttactttcctttcccacttt
cttgaggatcggacagatgacgagcagttcatcgacgagagagagtttttgatcaagcag
atacgcaacatgccagccgttcctgttcctcctcagcggtaa
>Fp21r
atgtcgttcttgtttggcagggcccggacacgcacagtcgctgatctcccgaagcaagca
cgcgagcatgtcttgaagcttgaggggccgcaaggtccgtccaaggccgaagagcttgcc
cgagttctgagccaaatgaagaccatccttcaaggcactcctgacatctcccaagaggcc
gatacatccccagaacaaatcctgcagcttgtaactggtctcatcgacgaagatctcctc
cacctcctcgctgtcaacctcttccgcttgccgttcgagtcacgtaaagatacgcaggtg
atcttctcctatgtcttccgtttccgccccgccaccgccgcccctaagagcgatcctctt
gcactgtcttacgttgtgtgcaaccgtcctcaagttttagttgagctatgtcgtggctac
gaccacaaggagagcgccacgccagctggctctgtactgcgagagcttctaaagaacgag
gcggcagctgctatcattctctacgatgacggagacgagcctggttcaagttccaaggga
cttaacgccattgaccgtgaccggccccaaagtggcagaggcgtattttggagattcttc
gattgggtagataagagctccttcgaggtggcagccgatgcttttactactttccgggaa
ctcctgacacgccacaaggatctcgtacctaggtacttatccgccaacttcgaacttttc
ttcgacaaatacaacaatatcctggtccagtcgaacagctatgtgaccaaacgtcaatca
attaagcttctgggtgagatcctgctggatcgctccaactatagcgtaatgactgcttat
gttgaccgtggcgagcacctcaaaatatgcatgaacctcctgcgcgatgataggaaaatg
gtccagtacgaagggttccatgtattcaaggtctttgttgccaacccacacaagtccatt
gctgtccagaagatacttctcatgaaccgcgataagctccttactttcctttcccacttt
cttgaggatcggacagatgacgagcagttcatcgacgagagagagtttttgatcaagcag
atacgcaacatgccagccgttcctgttcctcctcagcggtaa
>Fp24r
atgtcgttcttgtttggcagggcccggacacgcacagtcgctgatctcccgaagcaagca
cgcgagcatgtcttgaagcttgaggggccgcaaggtccgtccaaggccgaagagcttgcc
cgagttctgagccaaatgaagaccatccttcaaggcactcctgacatctcccaagaggcc
gatacatccccagaacaaatcctgcagcttgtaactggtctcatcgacgaagatctcctc
cacctcctcgctgtcaacctcttccgcttgccgttcgagtcacgtaaagatacgcaggtg
atcttctcctatgtcttccgtttccgccccgccaccgccgcccctaagagcgatcctctt
gcactgtcttacgttgtgtgcaaccgtcctcaagttttagttgagctatgtcgtggctac
gaccacaaggagagcgccacgccagctggctctgtactgcgagagcttctaaagaacgag
gcggcagctgctatcattctctacgatgacggagacgagcctggttcaagttccaaggga
cttaacgccattgaccgtgaccggccccaaagtggcagaggcgtattttggagattcttc
gattgggtagataagagctccttcgaggtggcagccgatgcttttactactttccgggaa
ctcctgacacgccacaaggatctcgtacctaggtacttatccgccaacttcgaacttttc
ttcgacaaatacaacaatatcctggtccagtcgaacagctatgtgaccaaacgtcaatca
attaagcttctgggtgagatcctgctggatcgctccaactatagcgtaatgactgcttat
gttgaccgtggcgagcacctcaaaatatgcatgaacctcctgcgcgatgataggaaaatg
gtccagtacgaagggttccatgtattcaaggtctttgttgccaacccacacaagtccatt
gctgtccagaagatacttctcatgaaccgcgataagctccttactttcctttcccacttt
cttgaggatcggacagatgacgagcagttcatcgacgagagagagtttttgatcaagcag
atacgcaacatgccagccgttcctgttcctcctcagcggtaa
>Fp2516
atgtcgttcttgtttggcagggcccggacacgcacagtcgctgatctccccaagcaagca
cgcgagcatgtcttgaagcttgaggggccgcaaggtccgtccaaggccgaagagcttgcc
cgagttctgagccaaatgaagaccatccttcaaggcactcctgacatctcccaagaggcc
gatacatccccagaacaaatcctgcagcttgtaactggtctcatcgacgaagatctcctc
cacctcctcgctgtcaacctcttccgcttgccgttcgagtcacgtaaagatacgcaggtg
atcttctcctatgtcttccgtttccgccccgccaccgccgcccctaagagcgatcctctt
gcactgtcttacgttgtgtgcaaccgtcctcaagttttagttgagctatgtcgtggctac
gaccacaaggagagcgccacgccagctggctctgtactgcgagagcttctaaagaacgag
gcggcagctgctatcattctctacgatgacggagacgagcctggttcaagttccaaggga
cttaacgccattgaccgtgaccggccccaaagtggcagaggcgtattttggagattcttc
gattgggtagataagagctccttcgaggtggcagccgatgcttttactactttccgggaa
ctcctgacacgccacaaggatctcgtacctaggtacttatccgccaacttcgaacttttc
ttcgacaaatacaacaatatcctggtccagtcgaacagctatgtgaccaaacgtcaatca
attaagcttctgggtgagatcctgctggatcgctccaactatagcgtaatgactgcttat
gttgaccgtggcgagcacctcaaaatatgcatgaacctcctgcgcgatgataggaaaatg
gtccagtacgaagggttccatgtattcaaggtctttgttgccaacccacacaagtccatt
gctgtccagaagatacttctcatgaaccgcgataagctccttactttcctttcccacttt
cttgaggatcggacagatgacgagcagttcatcgacgagagagagtttttgatcaagcag
atacgcaacatgccagccgttcctgttcctcctcagcggtaa
>Fp26r
atgtcgttcttgtttggcagggcccggacacgcacagtcgctgatctcccgaagcaagca
cgcgagcatgtcttgaagcttgaggggccgcaaggtccgtccaaggccgaagagcttgcc
cgagttctgagccaaatgaagaccatccttcaaggcactcctgacatctcccaagaggcc
gatacatccccagaacaaatcctgcagcttgtaactggtctcatcgacgaagatctcctc
cacctcctcgctgtcaacctcttccgcttgccgttcgagtcacgtaaagatacgcaggtg
atcttctcctatgtcttccgtttccgccccgccaccgccgcccctaagagcgaccctctt
gcactgtcttacgttgtgtgcaaccgtcctcaagttttagttgagctatgtcgtggctac
gaccacaaggagagcgccacgccagctggctctgtactgcgagagcttctaaagaacgag
gcggcagctgctatcattctctacgatgacggagacgagcctggttcaagttccaaggga
cttaacgccattgaccgtgaccggccccaaagtggcagaggcgtattttggagattcttc
gattgggtagataagagctccttcgaggtggcagccgatgcttttactactttccgggaa
ctcctgacacgccacaaggatctcgtacctaggtacttatccgccaacttcgaacttttc
ttcgacaaatacaacaatatcctggtccagtcgaacagctatgtgaccaaacgtcaatca
attaagcttctgggtgagatcctgctggatcgctccaactatagcgtaatgactgcttat
gttgaccgtggcgagcacctcaaaatatgcatgaacctcctgcgcgatgataggaaaatg
gtccagtacgaagggttccatgtattcaaggtctttgttgccaacccacacaagtccatt
gctgtccagaagatacttctcatgaaccgcgataagctccttactttcctttcccacttt
cttgaggatcggacagatgacgagcagttcatcgacgagagagagtttttgatcaagcag
atacgcaacatgccagccgttcctgttcctcctcagcggtaa
>Fp33
atgtcgttcttgtttggcagggcccggacacgcacagtcgctgatctccccaagcaagca
cgcgagcatgtcttgaagcttgaggggccgcaaggtccgtccaaggccgaagagcttgcc
cgagttctgagccaaatgaagaccatccttcaaggcactcctgacatctcccaagaggcc
gatacatccccagaacaaatcctgcagcttgtaactggtctcatcgacgaagatctcctc
cacctcctcgctgtcaacctcttccgcttgccgttcgagtcacgtaaagatacgcaggtg
atcttctcctatgtcttccgtttccgccccgccaccgccgcccctaagagcgatcctctt
gcactgtcttacgttgtgtgcaaccgtcctcaagttttagttgagctatgtcgtggctac
gaccacaaggagagcgccacgccagctggctctgtactgcgagagcttctaaagaacgag
gcggcagctgctatcattctctacgatgacggagacgagcctggttcaagttccaaggga
cttaacgccattgaccgtgaccggccccaaagtggcagaggcgtattttggagattcttc
gattgggtagataagagctccttcgaggtggcagccgatgcttttactactttccgggaa
ctcctgacacgccacaaggatctcgtacctaggtacttatccgccaacttcgaacttttc
ttcgacaaatacaacaatatcctggtccagtcgaacagctatgtgaccaaacgtcaatca
attaagcttctgggtgagatcctgctggatcgctccaactatagcgtaatgactgcttat
gttgaccgtggcgagcacctcaaaatatgcatgaacctcctgcgcgatgataggaaaatg
gtccagtacgaagggttccatgtattcaaggtctttgttgccaacccacacaagtccatt
gctgtccagaagatacttctcatgaaccgcgataagctccttactttcctttcccacttt
cttgaggatcggacagatgacgagcagttcatcgacgagagagagtttttgatcaagcag
atacgcaacatgccagccgttcctgttcctcctcagcggtaa
>Fp34
atgtcgttcttgtttggcagggcccggacacgcacagtcgctgatctccccaagcaagca
cgcgagcatgtcttgaagcttgaggggccgcaaggtccgtccaaggccgaagagcttgcc
cgagttctgagccaaatgaagaccatccttcaaggcactcctgacatctcccaagaggcc
gatacatccccagaacaaatcctgcagcttgtaactggtctcatcgacgaagatctcctc
cacctcctcgctgtcaacctcttccgcttgccgttcgagtcacgtaaagatacgcaggtg
atcttctcctatgtcttccgtttccgccccgccaccgccgcccctaagagcgatcctctt
gcactgtcttacgttgtgtgcaaccgtcctcaagttttagttgagctatgtcgtggctac
gaccacaaggagagcgccacgccagctggctctgtactgcgagagcttctaaagaacgag
gcggcagctgctatcattctctacgatgacggagacgagcctggttcaagttccaaggga
cttaacgccattgaccgtgaccggccccaaagtggcagaggcgtattttggagattcttc
gattgggtagataagagctccttcgaggtggcagccgatgcttttactactttccgggaa
ctcctgacacgccacaaggatctcgtacctaggtacttatccgccaacttcgaacttttc
ttcgacaaatacaacaatatcctggtccagtcgaacagctatgtgaccaaacgtcaatca
attaagcttctgggtgagatcctgctggatcgctccaactatagcgtaatgactgcttat
gttgaccgtggcgagcacctcaaaatatgcatgaacctcctgcgcgatgataggaaaatg
gtccagtacgaagggttccatgtattcaaggtctttgttgccaacccacacaagtccatt
gctgtccagaagatacttctcatgaaccgcgataagctccttactttcctttcccacttt
cttgaggatcggacagatgacgagcagttcatcgacgagagagagtttttgatcaagcag
atacgcaacatgccagccgttcctgttcctcctcagcggtaa
>Fp35
atgtcgttcttgtttggcagggcccggacacgcacagtcgctgatctccccaagcaagca
cgcgagcatgtcttgaagcttgaggggccgcaaggtccgtccaaggccgaagagcttgcc
cgagttctgagccaaatgaagaccatccttcaaggcactcctgacatctcccaagaggcc
gatacatccccagaacaaatcctgcagcttgtaactggtctcatcgacgaagatctcctc
cacctcctcgctgtcaacctcttccgcttgccgttcgagtcacgtaaagatacgcaggtg
atcttctcctatgtcttccgtttccgccccgccaccgccgcccctaagagcgatcctctt
gcactgtcttacgttgtgtgcaaccgtcctcaagttttagttgagctatgtcgtggctac
gaccacaaggagagcgccacgccagctggctctgtactgcgagagcttctaaagaacgag
gcggcagctgctatcattctctacgatgacggagacgagcctggttcaagttccaaggga
cttaacgccattgaccgtgaccggccccaaagtggcagaggcgtattttggagattcttc
gattgggtagataagagctccttcgaggtggcagccgatgcttttactactttccgggaa
ctcctgacacgccacaaggatctcgtacctaggtacttatccgccaacttcgaacttttc
ttcgacaaatacaacaatatcctggtccagtcgaacagctatgtgaccaaacgtcaatca
attaagcttctgggtgagatcctgctggatcgctccaactatagcgtaatgactgcttat
gttgaccgtggcgagcacctcaaaatatgcatgaacctcctgcgcgatgataggaaaatg
gtccagtacgaagggttccatgtattcaaggtctttgttgccaacccacacaagtccatt
gctgtccagaagatacttctcatgaaccgcgataagctccttactttcctttcccacttt
cttgaggatcggacagatgacgagcagttcatcgacgagagagagtttttgatcaagcag
atacgcaacatgccagccgttcctgttcctcctcagcggtaa
>Fp38
atgtcgttcttgtttggcagggcccggacacgcacagtcgctgatctccccaagcaagca
cgcgagcatgtcttgaagcttgaggggccgcaaggtccgtccaaggccgaagagcttgcc
cgagttctgagccaaatgaagaccatccttcaaggcactcctgacatctcccaagaggcc
gatacatccccagaacaaatcctgcagcttgtaactggtctcatcgacgaagatctcctc
cacctcctcgctgtcaacctcttccgcttgccgttcgagtcacgtaaagatacgcaggtg
atcttctcctatgtcttccgtttccgccccgccaccgccgcccctaagagcgatcctctt
gcactgtcttacgttgtgtgcaaccgtcctcaagttttagttgagctatgtcgtggctac
gaccacaaggagagcgccacgccagctggctctgtactgcgagagcttctaaagaacgag
gcggcagctgctatcattctctacgatgacggagacgagcctggttcaagttccaaggga
cttaacgccattgaccgtgaccggccccaaagtggcagaggcgtattttggagattcttc
gattgggtagataagagctccttcgaggtggcagccgatgcttttactactttccgggaa
ctcctgacacgccacaaggatctcgtacctaggtacttatccgccaacttcgaacttttc
ttcgacaaatacaacaatatcctggtccagtcgaacagctatgtgaccaaacgtcaatca
attaagcttctgggtgagatcctgctggatcgctccaactatagcgtaatgactgcttat
gttgaccgtggcgagcacctcaaaatatgcatgaacctcctgcgcgatgataggaaaatg
gtccagtacgaagggttccatgtattcaaggtctttgttgccaacccacacaagtccatt
gctgtccagaagatacttctcatgaaccgcgataagctccttactttcctttcccacttt
cttgaggatcggacagatgacgagcagttcatcgacgagagagagtttttgatcaagcag
atacgcaacatgccagccgttcctgttcctcctcagcggtaa
>Fp39
atgtcgttcttgtttggcagggcccggacacgcacagtcgctgatctcccgaagcaagca
cgcgagcatgtcttgaagcttgaggggccgcaaggtccgtccaaggccgaagagcttgcc
cgagttctgagccaaatgaagaccatccttcaaggcactcctgacatctcccaagaggcc
gatacatccccagaacaaatcctgcagcttgtaactggtctcatcgacgaagatctcctc
cacctcctcgctgtcaacctcttccgcttgccgttcgagtcacgtaaagatacgcaggtg
atcttctcctatgtcttccgtttccgccccgccaccgccgcccctaagagcgatcctctt
gcactgtcttacgttgtgtgcaaccgtcctcaagttttagttgagctatgtcgtggctac
gaccacaaggagagcgccacgccagctggctctgtactgcgagagcttctaaagaacgag
gcggcagctgctatcattctctacgatgacggagacgagcctggttcaagttccaaggga
cttaacgccattgaccgtgaccggccccaaagtggcagaggcgtattttggagattcttc
gattgggtagataagagctccttcgaggtggcagccgatgcttttactactttccgggaa
ctcctgacacgccacaaggatctcgtacctaggtacttatccgccaacttcgaacttttc
ttcgacaaatacaacaatatcctggtccagtcgaacagctatgtgaccaaacgtcaatca
attaagcttctgggtgagatcctgctggatcgctccaactatagcgtaatgactgcttat
gttgaccgtggcgagcacctcaaaatatgcatgaacctcctgcgcgatgataggaaaatg
gtccagtacgaagggttccatgtattcaaggtctttgttgccaacccacacaagtccatt
gctgtccagaagatacttctcatgaaccgcgataagctccttactttcctttcccacttt
cttgaggatcggacagatgacgagcagttcatcgacgagagagagtttttgatcaagcag
atacgcaacatgccagccgttcctgttcctcctcagcggtaa
>Fp42
atgtcgttcttgtttggcagggcccggacacgcacagtcgctgatctcccgaagcaagca
cgcgagcatgtcttgaagcttgaggggccgcaaggtccgtccaaggccgaagagcttgcc
cgagttctgagccaaatgaagaccatccttcaaggcactcctgacatctcccaagaggcc
gatacatccccagaacaaatcctgcagcttgtaactggtctcatcgacgaagatctcctc
cacctcctcgctgtcaacctcttccgcttgccgttcgagtcacgtaaagatacgcaggtg
atcttctcctatgtcttccgtttccgccccgccaccgccgcccctaagagcgatcctctt
gcactgtcttacgttgtgtgcaaccgtcctcaagttttagttgagctatgtcgtggctac
gaccacaaggagagcgccacgccagctggctctgtactgcgagagcttctaaagaacgag
gcggcagctgctatcattctctacgatgacggagacgagcctggttcaagttccaaggga
cttaacgccattgaccgtgaccggccccaaagtggcagaggcgtattttggagattcttc
gattgggtagataagagctccttcgaggtggcagccgatgcttttactactttccgggaa
ctcctgacacgccacaaggatctcgtacctaggtacttatccgccaacttcgaacttttc
ttcgacaaatacaacaatatcctggtccagtcgaacagctatgtgaccaaacgtcaatca
attaagcttctgggtgagatcctgctggatcgctccaactatagcgtaatgactgcttat
gttgaccgtggcgagcacctcaaaatatgcatgaacctcctgcgcgatgataggaaaatg
gtccagtacgaagggttccatgtattcaaggtctttgttgccaacccacacaagtccatt
gctgtccagaagatacttctcatgaaccgcgataagctccttactttcctttcccacttt
cttgaggatcggacagatgacgagcagttcatcgacgagagagagtttttgatcaagcag
atacgcaacatgccagccgttcctgttcctcctcagcggtaa
>Fp44
atgtcgttcttgtttggcagggcccggacacgcacagtcgctgatctccccaagcaagca
cgcgagcatgtcttgaagcttgaggggccgcaaggtccgtccaaggccgaagagcttgcc
cgagttctgagccaaatgaagaccatccttcaaggcactcctgacatctcccaagaggcc
gatacatccccagaacaaatcctgcagcttgtaactggtctcatcgacgaagatctcctc
cacctcctcgctgtcaacctcttccgcttgccgttcgagtcacgtaaagatacgcaggtg
atcttctcctatgtcttccgtttccgccccgccaccgccgcccctaagagcgatcctctt
gcactgtcttacgttgtgtgcaaccgtcctcaagttttagttgagctatgtcgtggctac
gaccacaaggagagcgccacgccagctggctctgtactgcgagagcttctaaagaacgag
gcggcagctgctatcattctctacgatgacggagacgagcctggttcaagttccaaggga
cttaacgccattgaccgtgaccggccccaaagtggcagaggcgtattttggagattcttc
gattgggtagataagagctccttcgaggtggcagccgatgcttttactactttccgggaa
ctcctgacacgccacaaggatctcgtacctaggtacttatccgccaacttcgaacttttc
ttcgacaaatacaacaatatcctggtccagtcgaacagctatgtgaccaaacgtcaatca
attaagcttctgggtgagatcctgctggatcgctccaactatagcgtaatgactgcttat
gttgaccgtggcgagcacctcaaaatatgcatgaacctcctgcgcgatgataggaaaatg
gtccagtacgaagggttccatgtattcaaggtctttgttgccaacccacacaagtccatt
gctgtccagaagatacttctcatgaaccgcgataagctccttactttcctttcccacttt
cttgaggatcggacagatgacgagcagttcatcgacgagagagagtttttgatcaagcag
atacgcaacatgccagccgttcctgttcctcctcagcggtaa
>Fp49
atgtcgttcttgtttggcagggcccggacacgcacagtcgctgatctcccgaagcaagca
cgcgagcatgtcttgaagcttgaggggccgcaaggtccgtccaaggccgaagagcttgcc
cgagttctgagccaaatgaagaccatccttcaaggcactcctgacatctcccaagaggcc
gatacatccccagaacaaatcctgcagcttgtaactggtctcatcgacgaagatctcctc
cacctcctcgctgtcaacctcttccgcttgccgttcgagtcacgtaaagatacgcaggtg
atcttctcctatgtcttccgtttccgccccgccaccgccgcccctaagagcgatcctctt
gcactgtcttacgttgtgtgcaaccgtcctcaagttttagttgagctatgtcgtggctac
gaccacaaggagagcgccacgccagctggctctgtactgcgagagcttctaaagaacgag
gcggcagctgctatcattctctacgatgacggagacgagcctggttcaagttccaaggga
cttaacgccattgaccgtgaccggccccaaagtggcagaggcgtattttggagattcttc
gattgggtagataagagctccttcgaggtggcagccgatgcttttactactttccgggaa
ctcctgacacgccacaaggatctcgtacctaggtacttatccgccaacttcgaacttttc
ttcgacaaatacaacaatatcctggtccagtcgaacagctatgtgaccaaacgtcaatca
attaagcttctgggtgagatcctgctggatcgctccaactatagcgtaatgactgcttat
gttgaccgtggcgagcacctcaaaatatgcatgaacctcctgcgcgatgataggaaaatg
gtccagtacgaagggttccatgtattcaaggtctttgttgccaacccacacaagtccatt
gctgtccagaagatacttctcatgaaccgcgataagctccttactttcctttcccacttt
cttgaggatcggacagatgacgagcagttcatcgacgagagagagtttttgatcaagcag
atacgcaacatgccagccgttcctgttcctcctcagcggtaa
>Fp50
atgtcgttcttgtttggcagggcccggacacgcacagtcgctgatctccccaagcaagca
cgcgagcatgtcttgaagcttgaggggccgcaaggtccgtccaaggccgaagagcttgcc
cgagttctgagccaaatgaagaccatccttcaaggcactcctgacatctcccaagaggcc
gatacatccccagaacaaatcctgcagcttgtaactggtctcatcgacgaagatctcctc
cacctcctcgctgtcaacctcttccgcttgccgttcgagtcacgtaaagatacgcaggtg
atcttctcctatgtcttccgtttccgccccgccaccgccgcccctaagagcgatcctctt
gcactgtcttacgttgtgtgcaaccgtcctcaagttttagttgagctatgtcgtggctac
gaccacaaggagagcgccacgccagctggctctgtactgcgagagcttctaaagaacgag
gcggcagctgctatcattctctacgatgacggagacgagcctggttcaagttccaaggga
cttaacgccattgaccgtgaccggccccaaagtggcagaggcgtattttggagattcttc
gattgggtagataagagctccttcgaggtggcagccgatgcttttactactttccgggaa
ctcctgacacgccacaaggatctcgtacctaggtacttatccgccaacttcgaacttttc
ttcgacaaatacaacaatatcctggtccagtcgaacagctatgtgaccaaacgtcaatca
attaagcttctgggtgagatcctgctggatcgctccaactatagcgtaatgactgcttat
gttgaccgtggcgagcacctcaaaatatgcatgaacctcctgcgcgatgataggaaaatg
gtccagtacgaagggttccatgtattcaaggtctttgttgccaacccacacaagtccatt
gctgtccagaagatacttctcatgaaccgcgataagctccttactttcctttcccacttt
cttgaggatcggacagatgacgagcagttcatcgacgagagagagtttttgatcaagcag
atacgcaacatgccagccgttcctgttcctcctcagcggtaa
>Fp51
atgtcgttcttgtttggcagggcccggacacgcacagtcgctgatctcccgaagcaagca
cgcgagcatgtcttgaagcttgaggggccgcaaggtccgtccaaggccgaagagcttgcc
cgagttctgagccaaatgaagaccatccttcaaggcactcctgacatctcccaagaggcc
gatacatccccagaacaaatcctgcagcttgtaactggtctcatcgacgaagatctcctc
cacctcctcgctgtcaacctcttccgcttgccgttcgagtcacgtaaagatacgcaggtg
atcttctcctatgtcttccgtttccgccccgccaccgccgcccctaagagcgatcctctt
gcactgtcttacgttgtgtgcaaccgtcctcaagttttagttgagctatgtcgtggctac
gaccacaaggagagcgccacgccagctggctctgtactgcgagagcttctaaagaacgag
gcggcagctgctatcattctctacgatgacggagacgagcctggttcaagttccaaggga
cttaacgccattgaccgtgaccggccccaaagtggcagaggcgtattttggagattcttc
gattgggtagataagagctccttcgaggtggcagccgatgcttttactactttccgggaa
ctcctgacacgccacaaggatctcgtacctaggtacttatccgccaacttcgaacttttc
ttcgacaaatacaacaatatcctggtccagtcgaacagctatgtgaccaaacgtcaatca
attaagcttctgggtgagatcctgctggatcgctccaactatagcgtaatgactgcttat
gttgaccgtggcgagcacctcaaaatatgcatgaacctcctgcgcgatgataggaaaatg
gtccagtacgaagggttccatgtattcaaggtctttgttgccaacccacacaagtccatt
gctgtccagaagatacttctcatgaaccgcgataagctccttactttcctttcccacttt
cttgaggatcggacagatgacgagcagttcatcgacgagagagagtttttgatcaagcag
atacgcaacatgccagccgttcctgttcctcctcagcggtaa
>Fp59
atgtcgttcttgtttggcagggcccggacacgcacagtcgctgatctccccaagcaagca
cgcgagcatgtcttgaagcttgaggggccgcaaggtccgtccaaggccgaagagcttgcc
cgagttctgagccaaatgaagaccatccttcaaggcactcctgacatctcccaagaggcc
gatacatccccagaacaaatcctgcagcttgtaactggtctcatcgacgaagatctcctc
cacctcctcgctgtcaacctcttccgcttgccgttcgagtcacgtaaagatacgcaggtg
atcttctcctatgtcttccgtttccgccccgccaccgccgcccctaagagcgatcctctt
gcactgtcttacgttgtgtgcaaccgtcctcaagttttagttgagctatgtcgtggctac
gaccacaaggagagcgccacgccagctggctctgtactgcgagagcttctaaagaacgag
gcggcagctgctatcattctctacgatgacggagacgagcctggttcaagttccaaggga
cttaacgccattgaccgtgaccggccccaaagtggcagaggcgtattttggagattcttc
gattgggtagataagagctccttcgaggtggcagccgatgcttttactactttccgggaa
ctcctgacacgccacaaggatctcgtacctaggtacttatccgccaacttcgaacttttc
ttcgacaaatacaacaatatcctggtccagtcgaacagctatgtgaccaaacgtcaatca
attaagcttctgggtgagatcctgctggatcgctccaactatagcgtaatgactgcttat
gttgaccgtggcgagcacctcaaaatatgcatgaacctcctgcgcgatgataggaaaatg
gtccagtacgaagggttccatgtattcaaggtctttgttgccaacccacacaagtccatt
gctgtccagaagatacttctcatgaaccgcgataagctccttactttcctttcccacttt
cttgaggatcggacagatgacgagcagttcatcgacgagagagagtttttgatcaagcag
atacgcaacatgccagccgttcctgttcctcctcagcggtaa
>Fp63
atgtcgttcttgtttggcagggcccggacacgcacagtcgctgatctccccaagcaagca
cgcgagcatgtcttgaagcttgaggggccgcaaggtccgtccaaggccgaagagcttgcc
cgagttctgagccaaatgaagaccatccttcaaggcactcctgacatctcccaagaggcc
gatacatccccagaacaaatcctgcagcttgtaactggtctcatcgacgaagatctcctc
cacctcctcgctgtcaacctcttccgcttgccgttcgagtcacgtaaagatacgcaggtg
atcttctcctatgtcttccgtttccgccccgccaccgccgcccctaagagcgatcctctt
gcactgtcttacgttgtgtgcaaccgtcctcaagttttagttgagctatgtcgtggctac
gaccacaaggagagcgccacgccagctggctctgtactgcgagagcttctaaagaacgag
gcggcagctgctatcattctctacgatgacggagacgagcctggttcaagttccaaggga
cttaacgccattgaccgtgaccggccccaaagtggcagaggcgtattttggagattcttc
gattgggtagataagagctccttcgaggtggcagccgatgcttttactactttccgggaa
ctcctgacacgccacaaggatctcgtacctaggtacttatccgccaacttcgaacttttc
ttcgacaaatacaacaatatcctggtccagtcgaacagctatgtgaccaaacgtcaatca
attaagcttctgggtgagatcctgctggatcgctccaactatagcgtaatgactgcttat
gttgaccgtggcgagcacctcaaaatatgcatgaacctcctgcgcgatgataggaaaatg
gtccagtacgaagggttccatgtattcaaggtctttgttgccaacccacacaagtccatt
gctgtccagaagatacttctcatgaaccgcgataagctccttactttcctttcccacttt
cttgaggatcggacagatgacgagcagttcatcgacgagagagagtttttgatcaagcag
atacgcaacatgccagccgttcctgttcctcctcagcggtaa
>Fp65
atgtcgttcttgtttggcagggcccggacacgcacagtcgctgatctccccaagcaagca
cgcgagcatgtcttgaagcttgaggggccgcaaggtccgtccaaggccgaagagcttgcc
cgagttctgagccaaatgaagaccatccttcaaggcactcctgacatctcccaagaggcc
gatacatccccagaacaaatcctgcagcttgtaactggtctcatcgacgaagatctcctc
cacctcctcgctgtcaacctcttccgcttgccgttcgagtcacgtaaagatacgcaggtg
atcttctcctatgtcttccgtttccgccccgccaccgccgcccctaagagcgatcctctt
gcactgtcttacgttgtgtgcaaccgtcctcaagttttagttgagctatgtcgtggctac
gaccacaaggagagcgccacgccagctggctctgtactgcgagagcttctaaagaacgag
gcggcagctgctatcattctctacgatgacggagacgagcctggttcaagttccaaggga
cttaacgccattgaccgtgaccggccccaaagtggcagaggcgtattttggagattcttc
gattgggtagataagagctccttcgaggtggcagccgatgcttttactactttccgggaa
ctcctgacacgccacaaggatctcgtacctaggtacttatccgccaacttcgaacttttc
ttcgacaaatacaacaatatcctggtccagtcgaacagctatgtgaccaaacgtcaatca
attaagcttctgggtgagatcctgctggatcgctccaactatagcgtaatgactgcttat
gttgaccgtggcgagcacctcaaaatatgcatgaacctcctgcgcgatgataggaaaatg
gtccagtacgaagggttccatgtattcaaggtctttgttgccaacccacacaagtccatt
gctgtccagaagatacttctcatgaaccgcgataagctccttactttcctttcccacttt
cttgaggatcggacagatgacgagcagttcatcgacgagagagagtttttgatcaagcag
atacgcaacatgccagccgttcctgttcctcctcagcggtaa
>Fp66
atgtcgttcttgtttggcagggcccggacacgcacagtcgctgatctccccaagcaagca
cgcgagcatgtcttgaagcttgaggggccgcaaggtccgtccaaggccgaagagcttgcc
cgagttctgagccaaatgaagaccatccttcaaggcactcctgacatctcccaagaggcc
gatacatccccagaacaaatcctgcagcttgtaactggtctcatcgacgaagatctcctc
cacctcctcgctgtcaacctcttccgcttgccgttcgagtcacgtaaagatacgcaggtg
atcttctcctatgtcttccgtttccgccccgccaccgccgcccctaagagcgatcctctt
gcactgtcttacgttgtgtgcaaccgtcctcaagttttagttgagctatgtcgtggctac
gaccacaaggagagcgccacgccagctggctctgtactgcgagagcttctaaagaacgag
gcggcagctgctatcattctctacgatgacggagacgagcctggttcaagttccaaggga
cttaacgccattgaccgtgaccggccccaaagtggcagaggcgtattttggagattcttc
gattgggtagataagagctccttcgaggtggcagccgatgcttttactactttccgggaa
ctcctgacacgccacaaggatctcgtacctaggtacttatccgccaacttcgaacttttc
ttcgacaaatacaacaatatcctggtccagtcgaacagctatgtgaccaaacgtcaatca
attaagcttctgggtgagatcctgctggatcgctccaactatagcgtaatgactgcttat
gttgaccgtggcgagcacctcaaaatatgcatgaacctcctgcgcgatgataggaaaatg
gtccagtacgaagggttccatgtattcaaggtctttgttgccaacccacacaagtccatt
gctgtccagaagatacttctcatgaaccgcgataagctccttactttcctttcccacttt
cttgaggatcggacagatgacgagcagttcatcgacgagagagagtttttgatcaagcag
atacgcaacatgccagccgttcctgttcctcctcagcggtaa
>Fp72
atgtcgttcttgtttggcagggcccggacacgcacagtcgctgatctccccaagcaagca
cgcgagcatgtcttgaagcttgaggggccgcaaggtccgtccaaggccgaagagcttgcc
cgagttctgagccaaatgaagaccatccttcaaggcactcctgacatctcccaagaggcc
gatacatccccagaacaaatcctgcagcttgtaactggtctcatcgacgaagatctcctc
cacctcctcgctgtcaacctcttccgcttgccgttcgagtcacgtaaagatacgcaggtg
atcttctcctatgtcttccgtttccgccccgccaccgccgcccctaagagcgatcctctt
gcactgtcttacgttgtgtgcaaccgtcctcaagttttagttgagctatgtcgtggctac
gaccacaaggagagcgccacgccagctggctctgtactgcgagagcttctaaagaacgag
gcggcagctgctatcattctctacgatgacggagacgagcctggttcaagttccaaggga
cttaacgccattgaccgtgaccggccccaaagtggcagaggcgtattttggagattcttc
gattgggtagataagagctccttcgaggtggcagccgatgcttttactactttccgggaa
ctcctgacacgccacaaggatctcgtacctaggtacttatccgccaacttcgaacttttc
ttcgacaaatacaacaatatcctggtccagtcgaacagctatgtgaccaaacgtcaatca
attaagcttctgggtgagatcctgctggatcgctccaactatagcgtaatgactgcttat
gttgaccgtggcgagcacctcaaaatatgcatgaacctcctgcgcgatgataggaaaatg
gtccagtacgaagggttccatgtattcaaggtctttgttgccaacccacacaagtccatt
gctgtccagaagatacttctcatgaaccgcgataagctccttactttcctttcccacttt
cttgaggatcggacagatgacgagcagttcatcgacgagagagagtttttgatcaagcag
atacgcaacatgccagccgttcctgttcctcctcagcggtaa
>Fp73
atgtcgttcttgtttggcagggcccggacacgcacagtcgctgatctccccaagcaagca
cgcgagcatgtcttgaagcttgaggggccgcaaggtccgtccaaggccgaagagcttgcc
cgagttctgagccaaatgaagaccatccttcaaggcactcctgacatctcccaagaggcc
gatacatccccagaacaaatcctgcagcttgtaactggtctcatcgacgaagatctcctc
cacctcctcgctgtcaacctcttccgcttgccgttcgagtcacgtaaagatacgcaggtg
atcttctcctatgtcttccgtttccgccccgccaccgccgcccctaagagcgatcctctt
gcactgtcttacgttgtgtgcaaccgtcctcaagttttagttgagctatgtcgtggctac
gaccacaaggagagcgccacgccagctggctctgtactgcgagagcttctaaagaacgag
gcggcagctgctatcattctctacgatgacggagacgagcctggttcaagttccaaggga
cttaacgccattgaccgtgaccggccccaaagtggcagaggcgtattttggagattcttc
gattgggtagataagagctccttcgaggtggcagccgatgcttttactactttccgggaa
ctcctgacacgccacaaggatctcgtacctaggtacttatccgccaacttcgaacttttc
ttcgacaaatacaacaatatcctggtccagtcgaacagctatgtgaccaaacgtcaatca
attaagcttctgggtgagatcctgctggatcgctccaactatagcgtaatgactgcttat
gttgaccgtggcgagcacctcaaaatatgcatgaacctcctgcgcgatgataggaaaatg
gtccagtacgaagggttccatgtattcaaggtctttgttgccaacccacacaagtccatt
gctgtccagaagatacttctcatgaaccgcgataagctccttactttcctttcccacttt
cttgaggatcggacagatgacgagcagttcatcgacgagagagagtttttgatcaagcag
atacgcaacatgccagccgttcctgttcctcctcagcggtaa
>Fp76
atgtcgttcttgtttggcagggcccggacacgcacagtcgctgatctccccaagcaagca
cgcgagcatgtcttgaagcttgaggggccgcaaggtccgtccaaggccgaagagcttgcc
cgagttctgagccaaatgaagaccatccttcaaggcactcctgacatctcccaagaggcc
gatacatccccagaacaaatcctgcagcttgtaactggtctcatcgacgaagatctcctc
cacctcctcgctgtcaacctcttccgcttgccgttcgagtcacgtaaagatacgcaggtg
atcttctcctatgtcttccgtttccgccccgccaccgccgcccctaagagcgatcctctt
gcactgtcttacgttgtgtgcaaccgtcctcaagttttagttgagctatgtcgtggctac
gaccacaaggagagcgccacgccagctggctctgtactgcgagagcttctaaagaacgag
gcggcagctgctatcattctctacgatgacggagacgagcctggttcaagttccaaggga
cttaacgccattgaccgtgaccggccccaaagtggcagaggcgtattttggagattcttc
gattgggtagataagagctccttcgaggtggcagccgatgcttttactactttccgggaa
ctcctgacacgccacaaggatctcgtacctaggtacttatccgccaacttcgaacttttc
ttcgacaaatacaacaatatcctggtccagtcgaacagctatgtgaccaaacgtcaatca
attaagcttctgggtgagatcctgctggatcgctccaactatagcgtaatgactgcttat
gttgaccgtggcgagcacctcaaaatatgcatgaacctcctgcgcgatgataggaaaatg
gtccagtacgaagggttccatgtattcaaggtctttgttgccaacccacacaagtccatt
gctgtccagaagatacttctcatgaaccgcgataagctccttactttcctttcccacttt
cttgaggatcggacagatgacgagcagttcatcgacgagagagagtttttgatcaagcag
atacgcaacatgccagccgttcctgttcctcctcagcggtaa
>Fp78
atgtcgttcttgtttggcagggcccggacacgcacagtcgctgatctccccaagcaagca
cgcgagcatgtcttgaagcttgaggggccgcaaggtccgtccaaggccgaagagcttgcc
cgagttctgagccaaatgaagaccatccttcaaggcactcctgacatctcccaagaggcc
gatacatccccagaacaaatcctgcagcttgtaactggtctcatcgacgaagatctcctc
cacctcctcgctgtcaacctcttccgcttgccgttcgagtcacgtaaagatacgcaggtg
atcttctcctatgtcttccgtttccgccccgccaccgccgcccctaagagcgatcctctt
gcactgtcttacgttgtgtgcaaccgtcctcaagttttagttgagctatgtcgtggctac
gaccacaaggagagcgccacgccagctggctctgtactgcgagagcttctaaagaacgag
gcggcagctgctatcattctctacgatgacggagacgagcctggttcaagttccaaggga
cttaacgccattgaccgtgaccggccccaaagtggcagaggcgtattttggagattcttc
gattgggtagataagagctccttcgaggtggcagccgatgcttttactactttccgggaa
ctcctgacacgccacaaggatctcgtacctaggtacttatccgccaacttcgaacttttc
ttcgacaaatacaacaatatcctggtccagtcgaacagctatgtgaccaaacgtcaatca
attaagcttctgggtgagatcctgctggatcgctccaactatagcgtaatgactgcttat
gttgaccgtggcgagcacctcaaaatatgcatgaacctcctgcgcgatgataggaaaatg
gtccagtacgaagggttccatgtattcaaggtctttgttgccaacccacacaagtccatt
gctgtccagaagatacttctcatgaaccgcgataagctccttactttcctttcccacttt
cttgaggatcggacagatgacgagcagttcatcgacgagagagagtttttgatcaagcag
atacgcaacatgccagccgttcctgttcctcctcagcggtaa
>Fp81
atgtcgttcttgtttggcagggcccggacacgcacagtcgctgatctccccaagcaagca
cgcgagcatgtcttgaagcttgaggggccgcaaggtccgtccaaggccgaagagcttgcc
cgagttctgagccaaatgaagaccatccttcaaggcactcctgacatctcccaagaggcc
gatacatccccagaacaaatcctgcagcttgtaactggtctcatcgacgaagatctcctc
cacctcctcgctgtcaacctcttccgcttgccgttcgagtcacgtaaagatacgcaggta
atcttctcctatgtcttccgtttccgccccgccaccgccgcccctaagagcgatcctctt
gcactgtcttacgttgtgtgcaaccgtcctcaagttttagttgagctatgtcgtggctac
gaccacaaggagagcgccacgccagctggctctgtactgcgagagcttctaaagaacgag
gcggcagctgctatcattctctacgatgacggagacgagcctggttcaagttccaaggga
cttaacgccattgaccgtgaccggccccaaagtggcagaggcgtattttggagattcttc
gattgggtagataagagctccttcgaggtggcagccgatgcttttactactttccgggaa
ctcctgacacgccacaaggatctcgtacctaggtacttatccgccaacttcgaacttttc
ttcgacaaatacaacaatatcctggtccagtcgaacagctatgtgaccaaacgtcaatca
attaagcttctgggtgagatcctgctggatcgctccaactatagcgtaatgactgcttat
gttgaccgtggcgagcacctcaaaatatgcatgaacctcctgcgcgatgataggaaaatg
gtccagtacgaagggttccatgtattcaaggtctttgttgccaacccacacaagtccatt
gctgtccagaagatacttctcatgaaccgcgataagctccttactttcctttcccacttt
cttgaggatcggacagatgacgagcagttcatcgacgagagagagtttttgatcaagcag
atacgcaacatgccagccgttcctgttcctcctcagcggtaa
>Fp84
atgtcgttcttgtttggcagggcccggacacgcacagtcgctgatctccccaagcaagca
cgcgagcatgtcttgaagcttgaggggccgcaaggtccgtccaaggccgaagagcttgcc
cgagttctgagccaaatgaagaccatccttcaaggcactcctgacatctcccaagaggcc
gatacatccccagaacaaatcctgcagcttgtaactggtctcatcgacgaagatctcctc
cacctcctcgctgtcaacctcttccgcttgccgttcgagtcacgtaaagatacgcaggtg
atcttctcctatgtcttccgtttccgccccgccaccgccgcccctaagagcgatcctctt
gcactgtcttacgttgtgtgcaaccgtcctcaagttttagttgagctatgtcgtggctac
gaccacaaggagagcgccacgccagctggctctgtactgcgagagcttctaaagaacgag
gcggcagctgctatcattctctacgatgacggagacgagcctggttcaagttccaaggga
cttaacgccattgaccgtgaccggccccaaagtggcagaggcgtattttggagattcttc
gattgggtagataagagctccttcgaggtggcagccgatgcttttactactttccgggaa
ctcctgacacgccacaaggatctcgtacctaggtacttatccgccaacttcgaacttttc
ttcgacaaatacaacaatatcctggtccagtcgaacagctatgtgaccaaacgtcaatca
attaagcttctgggtgagatcctgctggatcgctccaactatagcgtaatgactgcttat
gttgaccgtggcgagcacctcaaaatatgcatgaacctcctgcgcgatgataggaaaatg
gtccagtacgaagggttccatgtattcaaggtctttgttgccaacccacacaagtccatt
gctgtccagaagatacttctcatgaaccgcgataagctccttactttcctttcccacttt
cttgaggatcggacagatgacgagcagttcatcgacgagagagagtttttgatcaagcag
atacgcaacatgccagccgttcctgttcctcctcagcggtaa
>Fp86
atgtcgttcttgtttggcagggcccggacacgcacagtcgctgatctccccaagcaagca
cgcgagcatgtcttgaagcttgaggggccgcaaggtccgtccaaggccgaagagcttgcc
cgagttctgagccaaatgaagaccatccttcaaggcactcctgacatctcccaagaggcc
gatacatccccagaacaaatcctgcagcttgtaactggtctcatcgacgaagatctcctc
cacctcctcgctgtcaacctcttccgcttgccgttcgagtcacgtaaagatacgcaggtg
atcttctcctatgtcttccgtttccgccccgccaccgccgcccctaagagcgatcctctt
gcactgtcttacgttgtgtgcaaccgtcctcaagttttagttgagctatgtcgtggctac
gaccacaaggagagcgccacgccagctggctctgtactgcgagagcttctaaagaacgag
gcggcagctgctatcattctctacgatgacggagacgagcctggttcaagttccaaggga
cttaacgccattgaccgtgaccggccccaaagtggcagaggcgtattttggagattcttc
gattgggtagataagagctccttcgaggtggcagccgatgcttttactactttccgggaa
ctcctgacacgccacaaggatctcgtacctaggtacttatccgccaacttcgaacttttc
ttcgacaaatacaacaatatcctggtccagtcgaacagctatgtgaccaaacgtcaatca
attaagcttctgggtgagatcctgctggatcgctccaactatagcgtaatgactgcttat
gttgaccgtggcgagcacctcaaaatatgcatgaacctcctgcgcgatgataggaaaatg
gtccagtacgaagggttccatgtattcaaggtctttgttgccaacccacacaagtccatt
gctgtccagaagatacttctcatgaaccgcgataagctccttactttcctttcccacttt
cttgaggatcggacagatgacgagcagttcatcgacgagagagagtttttgatcaagcag
atacgcaacatgccagccgttcctgttcctcctcagcggtaa
>Fvenenatum.busco
atgtcgttcttgtttggtagggcccggacacgcacagtcgctgatctccccaagcaagca
cgcgaacatgtcttgaagcttgaggggccgcaaggtccgtccaaggccgaagagcttgcc
cgagttctgagccaaatgaagaccatccttcaaggcactcctgacatctccccagaggcc
gatacatccccagaacaaatcctacagcttgtaactggtctcatcgacgaagacctcctc
cacctcctagccgtcaacctcttccgcttgccgttcgagtcgcgtaaagatacgcaggtg
atcttctcctacgtcttccgtttccgccccgccaccgccgccccaaagagcgatcctctt
gcactgtcttacgttgtgtgcaaccgtcctcaagtcttagtcgagctatgtcgtggctac
gatcacaaggagagcgccacgccagctggttctgtactgcgagagctgctaaagaacgag
gcagcagctgctatcattctctatgatgacggagacgagcctggttcaagttccaaggga
cttaacgcaattgaccgtgaccggccccaaagtggcagaggcgtgttttggagattcttc
gattgggtagataagagctccttcgaggtggcagccgatgcttttactactttccgggag
ctcctaacgcgccacaaggatcttgtaccaaggtacttatccgccaactttgaacttttc
ttcgacaaatacaacaatatcctggtccagtcaaacagctacgtgaccaaacgtcaatca
attaagcttctgggtgagatcctgctggatcgctccaactatagcgtaatgactgcttat
gttgaccgtggcgagcacctcaaaatatgcatgaacctcctgcgcgatgataggaaaatg
gtccagtacgaaggattccatgtattcaaggtctttgttgccaacccgcacaagtccatt
gctgtccaaaagatacttctcatgaaccgcgataagctccttactttcctttcccatttt
cttgaggatcggaccgatgacgagcaattcatcgacgagagagagtttttgatcaagcag
attcgcaacatgccggccgttcccgttcctcctcagcggtaa
