# Supplementary material for: Apicidin biosynthesis is linked to accessory chromosomes in Fusarium poae isolates
Source: BMC Genomics. 2021 Aug 4;22:591. doi: 10.1186/s12864-021-07617-y (PMC8340494; doi:10.1186/s12864-021-07617-y)
Supplement: Supplementary file 17 — Additional file 17. Compressed folder containing alignments for each of the 4141 orthologs used in BUSCO analysis. [file 12864_2021_7617_MOESM17_ESM.zip › Fven2_nt_MAFFT/4390at5125_nt.mafft.fasta]

>Fp105
------------atggaagcggccgaccccatgtcgtcactccaccggtccgtctcccag
cacagcagcgcttcatacgcatcccacgcctcccacgtttcccgcacatccaaccgtagc
aactccagaagcaaccgaagtgcaagtctccgatgccctcgtggtcgaaagcgacccagt
cagccagtcagctctgcgagcagtgtcgctgccagcgacaagagcctcaccagcttcccc
agcttttcgcccgatgagagacccgacaataatggtggcttcgacttccaggacgattct
cctggcgatacccccgttacccagcccgcggttcccgaaactggacgtagttcaatagtc
gatcttacaggaggttccgatgtacgaagtgccttgttcgaagaggatcaccctgttcgc
aaggtgcctggctcgttacacaacgccgacgatgaacaccttcaacgtttaatatcacgc
cacggcgccgttggactcattagacaaatagccgaggaccttgctcaacgagatgctcaa
atctccaatatgcgccgccgtgctgatgaacgagaacgtgctttgcgtaagattattcga
gagtgcggtctctccaacctggatctcgaaactcggctacgggccgttgaggctgaactc
cgtgcagccggcaagggactccggagagaggatactggcttgagcgacctcatgagcgat
gcgatgcaagatacagtaggagttacagcatacggagagacaataaccaaaagtgagaca
attcgagcacctaaccaatctgtcaatacccccagcgagaatggaaagggcacattgaag
gggtggaaggattttctttggggttctggtaccgcaaaacgagccagccgcaccggaagt
gttaatagcgaagtcaaccctgcgactgtgatacgatcgcactctagcatggaccgacga
ccaacgttgcaggatgaccttttcaaccccccggatccgcagccagttcgcagtccaagt
cgagcatcgagcatccagtcaggcgctgcgagtgagcgcaaagcatcatcgtcaattgca
agcatggcattgcgcttggttgcaggcggagctattagcactcgtgaggctgagtctaga
ggccgtgccgcaagcaacacttccgccaagggcggctctctccgcggtgtttcgactaca
agcagtcgtgcgggtcagactcgagctacatcggtcgcgggaggtcccagggctttgatg
gcgatgcgtagagcgacaccagtaccatctgcccaagggtcaggcagatcgcaagagcag
gatccttggggtagtatgcgaggcagtcccccagacaatttatcatcacgacaagaaagc
tacgggcctgttgagatggatgctattcggtcaccagagtctcaacccccaacactaaca
catatttataacaactttccgaatagcgagtatcttaccgaccgatttggttttatttat
gatcagcgacgcaagaaacgtcagcgagaagcagcccaagtggctcggcatattcgcaag
ggcagccgtacaacagagatgctagcaaacggccgagctggaatttcacccaacgtgttg
gacgatatccccagccccaaaggaagcatatcgagtgagggtcgccccgagagtcccaac
agcatggaagagcgtaatgcggaagagggcaaagctaaaaggtggacggattatctgaag
attgcgactttccctacagaactgctgagccatacgccaagcatagcgataccttcgata
gaggtgatggaaggagctcaaacgcctgaacccgaactgcaccctaccgagcctgtcaaa
ccggcgatcgtttcaacaaattctggcttaattccatcagctagtacaacaacagcggtg
gacagcgaaacctcgcagccctctcagtcagagtcgtcgattgcgctcactaaagacgat
accgaacctgtcaagctgctacttcagcagctgagtgatgtgcacgacgctcttcagcgt
gacaagacggtgcgatggaacgatttcctgcgtaaagtacgcgctgagcggaaacgtgaa
ggtgaagcggccattgctgccgccaagtcagctgctgatgcacgctacgaacagcctgcc
atgattctaccagagactcgagtagccgatggtgagatgatcggagtttcaggacttgga
gtcaaaggcaaggttggacgagccaaatggaatgagttcaagaccctggtgttgggcggt
attccagttgcttatcgcgccaaggtatggtctgagtgttcaggggccacggctcttcgt
attcctggttattataaagatttagtggctcaaagcggcgaggatgacgatactgtcgtt
gttagccagatccagatggacattaaccgaacactgacggacaatatcttctttcgcaag
ggcccaggtgtcaagaagctgaacgaagtgttgttggcttattccagacgcaacagggac
gtcggttattgtcagggcatgaacctgattacagccaatttgctgctcatcatgccatcc
gccgaagatgctttctgggttttgacatcaatcatcgaaaacattcttcctcacggctac
tacgaccactcacttatggcttcgcgtgcagaccaacaagtgctgcgacagtatgttgca
caggttcttcccaagctctcagcacaccttgactctttgtccatcgagcttgaggcgttg
acctttcagtggttcttgtccgtgtttacggactgtctcagcgccgaagctcttttccgt
gtctgggatgttgtactctgcaccaacgatggcagcacgttcctcttccaagtagcactt
gcactactcaagctcaacgaagggaacttgcttcagtgcaacacacccgccggaatttat
acatacatcagccaccaaatgacagagcatgctatcagtatcgatggcctgctccaggca
agcgaaggattacgaaaggttgtgcgccgtgaagaagttgagcaacgaagagaaaaggcg
atacaggcagaaaaggatatgattatggcccgtgatggagactcggccagaagcaaaccc
accgccgggacggagagcgaaacaggcgaagagtaa
>Fp108
------------atggaagcggccgaccccatgtcgtcactccaccggtccgtctcccag
cacagcagcgcttcatacgcatcccacgcctcccacgtttcccgcacatccaaccgtagc
aactccagaagcaaccgaagtgcaagtctccgatgccctcgtggtcgaaagcgacccagt
cagccagtcagctctgcgagcagtgtcgctgccagcgacaagagcctcaccagcttcccc
agcttttcgcccgatgagagacccgacaataatggtggcttcgacttccaggacgattct
cctggcgatacccccgttacccagcccgcggttcccgaaactggacgtagttcaatagtc
gatcttacaggaggttccgatgtacgaagtgccttgttcgaagaggatcaccctgttcgc
aaggtgcctggctcgttacacaacgccgacgatgaacaccttcaacgtttaatatcacgc
cacggcgccgttggactcattagacaaatagccgaggaccttgctcaacgagatgctcaa
atctccaatatgcgccgccgtgctgatgaacgagaacgtgctttgcgtaagattattcga
gagtgcggtctctccaacctggatctcgaaactcggctacgggccgttgaggctgaactc
cgtgcagccggcaagggactccggagagaggatactggcttgagcgacctcatgagcgat
gcgatgcaagatacagtaggagttacagcatacggagagacaataaccaaaagtgagaca
attcgagcacctaaccaatctgtcaatacccccagcgagaatggaaagggcacattgaag
gggtggaaggattttctttggggttctggtaccgcaaaacgagccagccgcaccggaagt
gttaatagcgaagtcaaccctgcgactgtgatacgatcgcactctagcatggaccgacga
ccaacgttgcaggatgaccttttcaaccccccggatccgcagccagttcgcagtccaagt
cgagcatcgagcatccagtcaggcgctgcgagtgagcgcaaagcatcatcgtcaattgca
agcatggcattgcgcttggttgcaggcggagctattagcactcgtgaggctgagtctaga
ggccgtgccgcaagcaacacttccgccaagggcggctctctccgcggtgtttcgactaca
agcagtcgtgcgggtcagactcgagctacatcggtcgcgggaggtcccagggctttgatg
gcgatgcgtagagcgacaccagtaccatctgcccaagggtcaggcagatcgcaagagcag
gatccttggggtagtatgcgaggcagtcccccagacaatttatcatcacgacaagaaagc
tacgggcctgttgagatggatgctattcggtcaccagagtctcaacccccaacactaaca
catatttataacaactttccgaatagcgagtatcttaccgaccgatttggttttatttat
gatcagcgacgcaagaaacgtcagcgagaagcagcccaagtggctcggcatattcgcaag
ggcagccgtacaacagagatgctagcaaacggccgagctggaatttcacccaacgtgttg
gacgatatccccagccccaaaggaagcatatcgagtgagggtcgccccgagagtcccaac
agcatggaagagcgtaatgcggaagagggcaaagctaaaaggtggacggattatctgaag
attgcgactttccctacagaactgctgagccatacgccaagcatagcgataccttcgata
gaggtgatggaaggagctcaaacgcctgaacccgaactgcaccctaccgagcctgtcaaa
ccggcgatcgtttcaacaaattctggcttaattccatcagctagtacaacaacagcggtg
gacagcgaaacctcgcagccctctcagtcagagtcgtcgattgcgctcactaaagacgat
accgaacctgtcaagctgctacttcagcagctgagtgatgtgcacgacgctcttcagcgt
gacaagacggtgcgatggaacgatttcctgcgtaaagtacgcgctgagcggaaacgtgaa
ggtgaagcggccattgctgccgccaagtcagctgctgatgcacgctacgaacagcctgcc
atgattctaccagagactcgagtagccgatggtgagatgatcggagtttcaggacttgga
gtcaaaggcaaggttggacgagccaaatggaatgagttcaagaccctggtgttgggcggt
attccagttgcttatcgcgccaaggtatggtctgagtgttcaggggccacggctcttcgt
attcctggttattataaagatttagtggctcaaagcggcgaggatgacgatactgtcgtt
gttagccagatccagatggacattaaccgaacactgacggacaatatcttctttcgcaag
ggcccaggtgtcaagaagctgaacgaagtgttgttggcttattccagacgcaacagggac
gtcggttattgtcagggcatgaacctgattacagccaatttgctgctcatcatgccatcc
gccgaagatgctttctgggttttgacatcaatcatcgaaaacattcttcctcacggctac
tacgaccactcacttatggcttcgcgtgcagaccaacaagtgctgcgacagtatgttgca
caggttcttcccaagctctcagcacaccttgactctttgtccatcgagcttgaggcgttg
acctttcagtggttcttgtccgtgtttacggactgtctcagcgccgaagctcttttccgt
gtctgggatgttgtactctgcaccaacgatggcagcacgttcctcttccaagtagcactt
gcactactcaagctcaacgaagggaacttgcttcagtgcaacacacccgccggaatttat
acatacatcagccaccaaatgacagagcatgctatcagtatcgatggcctgctccaggca
agcgaaggattacgaaaggttgtgcgccgtgaagaagttgagcaacgaagagaaaaggcg
atacaggcagaaaaggatatgattatggcccgtgatggagactcggccagaagcaaaccc
accgccgggacggagagcgaaacaggcgaagagtaa
>Fp118
------------atggaagcggccgaccccatgtcgtcactccaccggtccgtctcccag
cacagcagcgcttcatacgcatcccacgcctcccacgtttcccgcacatccaaccgtagc
aactccagaagcaaccgaagtgcaagtctccgatgccctcgtggtcgaaagcgacccagt
cagccagtcagctctgcgagcagtgtcgctgccagcgacaagagcctcaccagcttcccc
agcttttcgcccgatgagagacccgacaataatggtggcttcgacttccaggacgattct
cctggtgatacccccgttccccagcccgcggttcccgaaactggacgtagttcaatagtc
gatcttacaggaggttccgatgtacgaagtgccttgttcgaagaggatcaccctgttcgc
aaggtgcctggctcgttacacaacgccgacgatgaacaccttcaacgtttaatatcacgc
cacggcgccgttggactcattagacaaatagccgaggaccttgctcaacgagatgctcaa
atctccaatatgcgccgccgtgctgatgaacgagaacgtgctttgcgtaagattattcga
gagtgcggtctctccaacctggatctcgaaactcggctacgggccgttgaggctgaactc
cgtgcagccggcaagggactccggagagaggatactggcttgagcgacctcatgagcgat
gcgatgcaagatacagtaggagttacagcatacggagagacaataaccaaaagtgagaca
attcgagcacctaatcaatctatcaatacccccagcgagaatggaaagggcacattgaag
gggtggaaggatttcctttggggttctggaaccgcaaaacgagccagccgcaccggaagt
gttaacagcgaagtcaaccctgcgactgtgatacgatcgcactctagcatggaccgacga
cctacgttgcaagatgacctctttaaccccccggatccgcagccagttcgcagtccaagt
cgagcatcgagcatccagtcgggcgctgcaagtgagcgcaaagcatcatcgtcaattgca
agcatggcattgcgcttggttgcaggcggagctattagcactcgtgaggctgagtctaga
ggccgtgccgcaagcaacacttccgccaagggcggctctcttcgcggtgtttcgactaca
agcagtcgtgcgggtcagactcgagctacatcggtcgcgggaggtcccagggctttgatg
gcgatgcgtagagcgacaccaggaccatctgcccaagggtcaggcagatcgcaagagcaa
gatccttggggtagtatgcgaggcagtcccccagacaacttatcatcacgacaagaaagc
tacgggcctgtggagatggatgctattcggtcaccagagtctcaacccccaacattaaca
catatttataacaactttccgaatagcgagtatctaaccgaccgatttggttttatttat
gatcagcgacgcaagaaacgtcagcgagaagcagcccaagtggctcggcatattcgcaag
ggcagccgtacaacagagatgctagcaaacggccgagctggaatttcacccaacgtgttg
gacgatatccccagccccaaaggaagcatatcgagtgagggtcgccccgagagtcccaac
agcatggaagagcgtaatgcggaagagggcaaagctaaaaggtggacggattatctgaag
attgcgactttccctacagaactgctgagccatacgccaagcatagcgataccttcgata
gaggtgatggaaggagctcaaacgcctgaaccggaactgcaccctaccgagcctgtcaaa
ccggcgatcgtttcaacaaattctggcttaattccatcagctagtacaacaacagcggtg
gacagcgaaacctcgcagccctctcagtcagagtcgtcgattgcgctcactaaagacgat
accgaacctgtcaagctgctacttcagcagctgagtgatgtgcacgacgctcttcagcgt
gacaagacggtgcgatggaacgatttcctgcgtaaagtacgcgctgagcggaaacgtgaa
ggtgaagcggccattgctgccgccaagtcagctgctgatgcacgctacgaacagcctgcc
atgattctaccagagactcgagtagccgatggtgagatgatcggagtttcaggacttgga
gtcaaaggcaaggttggacgagccaaatggaatgagttcaagaccctggtgttgggcggt
attccagttgcttatcgcgccaaggtatggtctgagtgttcaggggccacggctcttcgt
attcctggttattataaagatttagtggctcaaagcggcgaggatgacgatactgtcgtt
gttagccagatccagatggacattaaccgaacactgacggacaatatcttctttcgcaag
ggcccaggtgtcaagaagctgaacgaagtgttgttggcttattccagacgcaacagggac
gtcggttactgtcagggcatgaacctgattacagccaatttgctgctcatcatgccatcc
gccgaagatgctttctgggttttgacatcaatcatcgaaaacattcttcctcacggctac
tacgaccactcacttatggcttcacgtgcagaccaacaagtactgcgacagtatgttgca
caggttcttcctaaactctcagcacaccttgactctttatccatcgagcttgaggcgttg
acctttcagtggttcttgtccgtgtttacggactgtctcagcgccgaagctcttttccgt
gtctgggatgttgtactctgcaccaacgatggcagcacattcctcttccaagtagcactt
gcactactcaagctcaacgaagggaacttgcttcagtgcaacacacccgccggaatttat
acatacatcagccaccaaatgacagagcatgctatcagtatcgatggcctgctccaagca
agcgaaggattacgaaaggttgtgcgccgtgaagaagttgagcaacgaagagaaaaggcg
atacaggcagaaaaggatatgattatggcccgtgatggagactcggccagaagcaaaccc
accgccgggacggagagcgaaacaggcgaagagtaa
>Fp122
------------atggaagcggccgaccccatgtcgtcactccaccggtccgtctcccag
cacagcagcgcttcatacgcatcccacgcctcccacgtttcccgcacatccaaccgtagc
aactccagaagcaaccgaagtgcaagtctccgatgccctcgtggtcgaaagcgacccagt
cagccagtcagctctgcgagcagtgtcgctgccagcgacaagagcctcaccagcttcccc
agcttttcgcccgatgagagacccgacaataatggtggcttcgacttccaggacgattct
cctggcgatacccccgttacccagcccgcggttcccgaaactggacgtagttcaatagtc
gatcttacaggaggttccgatgtacgaagtgccttgttcgaagaggatcaccctgttcgc
aaggtgcctggctcgttacacaacgccgacgatgaacaccttcaacgtttaatatcacgc
cacggcgccgttggactcattagacaaatagccgaggaccttgctcaacgagatgctcaa
atctccaatatgcgccgccgtgctgatgaacgagaacgtgctttgcgtaagattattcga
gagtgcggtctctccaacctggatctcgaaactcggctacgggccgttgaggctgaactc
cgtgcagccggcaagggactccggagagaggatactggcttgagcgacctcatgagcgat
gcgatgcaagatacagtaggagttacagcatacggagagacaataaccaaaagtgagaca
attcgagcacctaatcaatctatcaatacccccagcgagaatggaaagggcacattgaag
gggtggaaggatttcctttggggttctggaaccgcaaaacgagccagccgcaccggaagt
gttaacagcgaagtcaaccctgcgactgtgatacgatcgcactctagcatggaccgacga
cctacgttgcaagatgacctctttaaccccccggatccgcagccagttcgcagtccaagt
cgagcatcgagcatccagtcgggcgctgcaagtgagcgcaaagcatcatcgtcaattgca
agcatggcattgcgcttggttgcaggcggagctattagcactcgtgaggctgagtctaga
ggccgtgccgcaagcaacacttccgccaagggcggctctcttcgcggtgtttcgactaca
agcagtcgtgcgggtcagactcgagctacatcggtcgcgggaggtcccagggctttgatg
gcgatgcgtagagcgacaccaggaccatctgcccaagggtcaggcagatcgcaagagcaa
gatccttggggtagtatgcgaggcagtcccccagacaacttatcatcacgacaagaaagc
tacgggcctgtggagatggatgctattcggtcaccagagtctcaacccccaacattaaca
catatttataacaactttccgaatagcgagtatctaaccgaccgatttggttttatttat
gatcagcgacgcaagaaacgtcagcgagaagcagcccaagtggctcggcatattcgcaag
ggcagccgtacaacagagatgctagcaaacggccgagctggaatttcacccaacgtgttg
gacgatatccccagccccaaaggaagcatatcgagtgagggtcgccccgagagtcccaac
agcatggaagagcgtaatgcggaagagggcaaagctaaaaggtggacggattatctgaag
attgcgactttccctacagaactgctgagccatacgccaagcatagcgataccttcgata
gaggtgatggaaggagctcaaacgcctgaaccggaactgcaccctaccgagcctgtcaaa
ccggcgatcgtttcaacaaattctggcttaattccatcagctagtacaacaacagcggtg
gacagcgaaacctcgcagccctctcagtcagagtcgtcgattgcgctcactaaagacgat
accgaacctgtcaagctgctacttcagcagctgagtgatgtgcacgacgctcttcagcgt
gacaagacggtgcgatggaacgatttcctgcgtaaagtacgcgctgagcggaaacgtgaa
ggtgaagcggccattgctgccgccaagtcagctgctgatgcacgctacgaacagcctgcc
atgattctaccagagactcgagtagccgatggtgagatgatcggagtttcaggacttgga
gtcaaaggcaaggttggacgagccaaatggaatgagttcaagaccctggtgttgggcggt
attccagttgcttatcgcgccaaggtatggtctgagtgttcaggggccacggctcttcgt
attcctggttattataaagatttagtggctcaaagcggcgaggatgacgatactgtcgtt
gttagccagatccagatggacattaaccgaacactgacggacaatatcttctttcgcaag
ggcccaggtgtcaagaagctgaacgaagtgttgttggcttattccagacgcaacagggac
gtcggttactgtcagggcatgaacctgattacagccaatttgctgctcatcatgccatcc
gccgaagatgctttctgggttttgacatcaatcatcgaaaacattcttcctcacggctac
tacgaccactcacttatggcttcacgtgcagaccaacaagtactgcgacagtatgttgca
caggttcttcctaaactctcagcacaccttgactctttatccatcgagcttgaggcgttg
acctttcagtggttcttgtccgtgtttacggactgtctcagcgccgaagctcttttccgt
gtctgggatgttgtactctgcaccaacgatggcagcacattcctcttccaagtagcactt
gcactactcaagctcaacgaagggaacttgcttcagtgcaacacacccgccggaatttat
acatacatcagccaccaaatgacagagcatgctatcagtatcgatggcctgctccaagca
agcgaaggattacgaaaggttgtgcgccgtgaagaagttgagcaacgaagagaaaaggcg
atacaggcagaaaaggatatgattatggcccgtgatggagactcggccagaagcaaaccc
accgccgggacggagagcgaaacaggcgaagagtaa
>Fp125
------------atggaagcggccgaccccatgtcgtcactccaccggtccgtctcccag
cacagcagcgcttcatacgcatcccacgcctcccacgtttcccgcacatccaaccgtagc
aactccagaagcaaccgaagtgcaagtctccgatgccctcgtggtcgaaagcgacccagt
cagccagtcagctctgcgagcagtgtcgctgccagcgacaagagcctcaccagcttcccc
agcttttcgcccgatgagagacccgacaataatggtggcttcgacttccaggacgattct
cctggcgatacccccgttacccagcccgcggttcccgaaactggacgtagttcaatagtc
gatcttacaggaggttccgatgtacgaagtgccttgttcgaagaggatcaccctgttcgc
aaggtgcctggctcgttacacaacgccgacgatgaacaccttcaacgtttaatatcacgc
cacggcgccgttggactcattagacaaatagccgaggaccttgctcaacgagatgctcaa
atctccaatatgcgccgccgtgctgatgaacgagaacgtgctttgcgtaagattattcga
gagtgcggtctctccaacctggatctcgaaactcggctacgggccgttgaggctgaactc
cgtgcagccggcaagggactccggagagaggatactggcttgagcgacctcatgagcgat
gcgatgcaagatacagtaggagttacagcatacggagagacaataaccaaaagtgagaca
attcgagcacctaaccaatctgtcaatacccccagcgagaatggaaagggcacattgaag
gggtggaaggattttctttggggttctggtaccgcaaaacgagccagccgcaccggaagt
gttaatagcgaagtcaaccctgcgactgtgatacgatcgcactctagcatggaccgacga
ccaacgttgcaggatgaccttttcaaccccccggatccgcagccagttcgcagtccaagt
cgagcatcgagcatccagtcaggcgctgcgagtgagcgcaaagcatcatcgtcaattgca
agcatggcattgcgcttggttgcaggcggagctattagcactcgtgaggctgagtctaga
ggccgtgccgcaagcaacacttccgccaagggcggctctctccgcggtgtttcgactaca
agcagtcgtgcgggtcagactcgagctacatcggtcgcgggaggtcccagggctttgatg
gcgatgcgtagagcgacaccagtaccatctgcccaagggtcaggcagatcgcaagagcag
gatccttggggtagtatgcgaggcagtcccccagacaatttatcatcacgacaagaaagc
tacgggcctgttgagatggatgctattcggtcaccagagtctcaacccccaacactaaca
catatttataacaactttccgaatagcgagtatcttaccgaccgatttggttttatttat
gatcagcgacgcaagaaacgtcagcgagaagcagcccaagtggctcggcatattcgcaag
ggcagccgtacaacagagatgctagcaaacggccgagctggaatttcacccaacgtgttg
gacgatatccccagccccaaaggaagcatatcgagtgagggtcgccccgagagtcccaac
agcatggaagagcgtaatgcggaagagggcaaagctaaaaggtggacggattatctgaag
attgcgactttccctacagaactgctgagccatacgccaagcatagcgataccttcgata
gaggtgatggaaggagctcaaacgcctgaacccgaactgcaccctaccgagcctgtcaaa
ccggcgatcgtttcaacaaattctggcttaattccatcagctagtacaacaacagcggtg
gacagcgaaacctcgcagccctctcagtcagagtcgtcgattgcgctcactaaagacgat
accgaacctgtcaagctgctacttcagcagctgagtgatgtgcacgacgctcttcagcgt
gacaagacggtgcgatggaacgatttcctgcgtaaagtacgcgctgagcggaaacgtgaa
ggtgaagcggccattgctgccgccaagtcagctgctgatgcacgctacgaacagcctgcc
atgattctaccagagactcgagtagccgatggtgagatgatcggagtttcaggacttgga
gtcaaaggcaaggttggacgagccaaatggaatgagttcaagaccctggtgttgggcggt
attccagttgcttatcgcgccaaggtatggtctgagtgttcaggggccacggctcttcgt
attcctggttattataaagatttagtggctcaaagcggcgaggatgacgatactgtcgtt
gttagccagatccagatggacattaaccgaacactgacggacaatatcttctttcgcaag
ggcccaggtgtcaagaagctgaacgaagtgttgttggcttattccagacgcaacagggac
gtcggttattgtcagggcatgaacctgattacagccaatttgctgctcatcatgccatcc
gccgaagatgctttctgggttttgacatcaatcatcgaaaacattcttcctcacggctac
tacgaccactcacttatggcttcgcgtgcagaccaacaagtgctgcgacagtatgttgca
caggttcttcccaagctctcagcacaccttgactctttgtccatcgagcttgaggcgttg
acctttcagtggttcttgtccgtgtttacggactgtctcagcgccgaagctcttttccgt
gtctgggatgttgtactctgcaccaacgatggcagcacgttcctcttccaagtagcactt
gcactactcaagctcaacgaagggaacttgcttcagtgcaacacacccgccggaatttat
acatacatcagccaccaaatgacagagcatgctatcagtatcgatggcctgctccaggca
agcgaaggattacgaaaggttgtgcgccgtgaagaagttgagcaacgaagagaaaaggcg
atacaggcagaaaaggatatgattatggcccgtgatggagactcggccagaagcaaaccc
accgccgggacggagagcgaaacaggcgaagagtaa
>Fp13r
------------atggaagcggccgaccccatgtcgtcactccaccggtccgtctcccag
cacagcagcgcttcatacgcatcccacgcctcccacgtttcccgcacatccaaccgtagc
aactccagaagcaaccgaagtgcaagtctccgatgccctcgtggtcgaaagcgacccagt
cagccagtcagctctgcgagcagtgtcgctgccagcgacaagagcctcaccagcttcccc
agcttttcgcccgatgagagacccgacaataatggtggcttcgacttccaggacgattct
cctggcgatacccccgttacccagcccgcggttcccgaaactggacgtagttcaatagtc
gatcttacaggaggttccgatgtacgaagtgccttgttcgaagaggatcaccctgttcgc
aaggtgcctggctcgttacacaacgccgacgatgaacaccttcaacgtttaatatcacgc
cacggcgccgttggactcattagacaaatagccgaggaccttgctcaacgagatgctcaa
atctccaatatgcgccgccgtgctgatgaacgagaacgtgctttgcgtaagattattcga
gagtgcggtctctccaacctggatctcgaaactcggctacgggccgttgaggctgaactc
cgtgcagccggcaagggactccggagagaggatactggcttgagcgacctcatgagcgat
gcgatgcaagatacagtaggagttacagcatacggagagacaataaccaaaagtgagaca
attcgagcacctaaccaatctgtcaatacccccagcgagaatggaaagggcacattgaag
gggtggaaggattttctttggggttctggtaccgcaaaacgagccagccgcaccggaagt
gttaatagcgaagtcaaccctgcgactgtgatacgatcgcactctagcatggaccgacga
ccaacgttgcaggatgaccttttcaaccccccggatccgcagccagttcgcagtccaagt
cgagcatcgagcatccagtcaggcgctgcgagtgagcgcaaagcatcatcgtcaattgca
agcatggcattgcgcttggttgcaggcggagctattagcactcgtgaggctgagtctaga
ggccgtgccgcaagcaacacttccgccaagggcggctctctccgcggtgtttcgactaca
agcagtcgtgcgggtcagactcgagctacatcggtcgcgggaggtcccagggctttgatg
gcgatgcgtagagcgacaccagtaccatctgcccaagggtcaggcagatcgcaagagcag
gatccttggggtagtatgcgaggcagtcccccagacaatttatcatcacgacaagaaagc
tacgggcctgttgagatggatgctattcggtcaccagagtctcaacccccaacactaaca
catatttataacaactttccgaatagcgagtatcttaccgaccgatttggttttatttat
gatcagcgacgcaagaaacgtcagcgagaagcagcccaagtggctcggcatattcgcaag
ggcagccgtacaacagagatgctagcaaacggccgagctggaatttcacccaacgtgttg
gacgatatccccagccccaaaggaagcatatcgagtgagggtcgccccgagagtcccaac
agcatggaagagcgtaatgcggaagagggcaaagctaaaaggtggacggattatctgaag
attgcgactttccctacagaactgctgagccatacgccaagcatagcgataccttcgata
gaggtgatggaaggagctcaaacgcctgaacccgaactgcaccctaccgagcctgtcaaa
ccggcgatcgtttcaacaaattctggcttaattccatcagctagtacaacaacagcggtg
gacagcgaaacctcgcagccctctcagtcagagtcgtcgattgcgctcactaaagacgat
accgaacctgtcaagctgctacttcagcagctgagtgatgtgcacgacgctcttcagcgt
gacaagacggtgcgatggaacgatttcctgcgtaaagtacgcgctgagcggaaacgtgaa
ggtgaagcggccattgctgccgccaagtcagctgctgatgcacgctacgaacagcctgcc
atgattctaccagagactcgagtagccgatggtgagatgatcggagtttcaggacttgga
gtcaaaggcaaggttggacgagccaaatggaatgagttcaagaccctggtgttgggcggt
attccagttgcttatcgcgccaaggtatggtctgagtgttcaggggccacggctcttcgt
attcctggttattataaagatttagtggctcaaagcggcgaggatgacgatactgtcgtt
gttagccagatccagatggacattaaccgaacactgacggacaatatcttctttcgcaag
ggcccaggtgtcaagaagctgaacgaagtgttgttggcttattccagacgcaacagggac
gtcggttattgtcagggcatgaacctgattacagccaatttgctgctcatcatgccatcc
gccgaagatgctttctgggttttgacatcaatcatcgaaaacattcttcctcacggctac
tacgaccactcacttatggcttcgcgtgcagaccaacaagtgctgcgacagtatgttgca
caggttcttcccaagctctcagcacaccttgactctttgtccatcgagcttgaggcgttg
acctttcagtggttcttgtccgtgtttacggactgtctcagcgccgaagctcttttccgt
gtctgggatgttgtactctgcaccaacgatggcagcacgttcctcttccaagtagcactt
gcactactcaagctcaacgaagggaacttgcttcagtgcaacacacccgccggaatttat
acatacatcagccaccaaatgacagagcatgctatcagtatcgatggcctgctccaggca
agcgaaggattacgaaaggttgtgcgccgtgaagaagttgagcaacgaagagaaaaggcg
atacaggcagaaaaggatatgattatggcccgtgatggagactcggccagaagcaaaccc
accgccgggacggagagcgaaacaggcgaagagtaa
>Fp144
------------atggaagcggccgaccccatgtcgtcactccaccggtccgtctcccag
cacagcagcgcttcatacgcatcccacgcctcccacgtttcccgcacatccaaccgtagc
aactccagaagcaaccgaagtgcaagtctccgatgccctcgtggtcgaaagcgacccagt
cagccagtcagctctgcgagcagtgtcgctgccagcgacaagagcctcaccagcttcccc
agcttttcgcccgatgagagacccgacaataatggtggcttcgacttccaggacgattct
cctggcgatacccccgttacccagcccgcggttcccgaaactggacgtagttcaatagtc
gatcttacaggaggttccgatgtacgaagtgccttgttcgaagaggatcaccctgttcgc
aaggtgcctggctcgttacacaacgccgacgatgaacaccttcaacgtttaatatcacgc
cacggcgccgttggactcattagacaaatagccgaggaccttgctcaacgagatgctcaa
atctccaatatgcgccgccgtgctgatgaacgagaacgtgctttgcgtaagattattcga
gagtgcggtctctccaacctggatctcgaaactcggctacgggccgttgaggctgaactc
cgtgcagccggcaagggactccggagagaggatactggcttgagcgacctcatgagcgat
gcgatgcaagatacagtaggagttacagcatacggagagacaataaccaaaagtgagaca
attcgagcacctaaccaatctgtcaatacccccagcgagaatggaaagggcacattgaag
gggtggaaggattttctttggggttctggtaccgcaaaacgagccagccgcaccggaagt
gttaatagcgaagtcaaccctgcgactgtgatacgatcgcactctagcatggaccgacga
ccaacgttgcaggatgaccttttcaaccccccggatccgcagccagttcgcagtccaagt
cgagcatcgagcatccagtcaggcgctgcgagtgagcgcaaagcatcatcgtcaattgca
agcatggcattgcgcttggttgcaggcggagctattagcactcgtgaggctgagtctaga
ggccgtgccgcaagcaacacttccgccaagggcggctctctccgcggtgtttcgactaca
agcagtcgtgcgggtcagactcgagctacatcggtcgcgggaggtcccagggctttgatg
gcgatgcgtagagcgacaccagtaccatctgcccaagggtcaggcagatcgcaagagcag
gatccttggggtagtatgcgaggcagtcccccagacaatttatcatcacgacaagaaagc
tacgggcctgttgagatggatgctattcggtcaccagagtctcaacccccaacactaaca
catatttataacaactttccgaatagcgagtatcttaccgaccgatttggttttatttat
gatcagcgacgcaagaaacgtcagcgagaagcagcccaagtggctcggcatattcgcaag
ggcagccgtacaacagagatgctagcaaacggccgagctggaatttcacccaacgtgttg
gacgatatccccagccccaaagcaagcatatcgagtgagggtcgccccgagagtcccaac
agcatggaagagcgtaatgcggaagagggcaaagctaaaaggtggacggattatctgaag
attgcgactttccctacagaactgctgagccatacgccaagcatagcgataccttcgata
gaggtgatggaaggagctcaaacgcctgaacccgaactgcaccctaccgagcctgtcaaa
ccggcgatcgtttcaacaaattctggcttaattccatcagctagtacaacaacagcggtg
gacagcgaaacctcgcagccctctcagtcagagtcgtcgattgcgctcactaaagacgat
accgaacctgtcaagctgctacttcagcagctgagtgatgtgcacgacgctcttcagcgt
gacaagacggtgcgatggaacgatttcctgcgtaaagtacgcgctgagcggaaacgtgaa
ggtgaagcggccattgctgccgccaagtcagctgctgatgcacgctacgaacagcctgcc
atgattctaccagagactcgagtagccgatggtgagatgatcggagtttcaggacttgga
gtcaaaggcaaggttggacgagccaaatggaatgagttcaagaccctggtgttgggcggt
attccagttgcttatcgcgccaaggtatggtctgagtgttcaggggccacggctcttcgt
attcctggttattataaagatttagtggctcaaagcggcgaggatgacgatactgtcgtt
gttagccagatccagatggacattaaccgaacactgacggacaatatcttctttcgcaag
ggcccaggtgtcaagaagctgaacgaagtgttgttggcttattccagacgcaacagggac
gtcggttattgtcagggcatgaacctgattacagccaatttgctgctcatcatgccatcc
gccgaagatgctttctgggttttgacatcaatcatcgaaaacattcttcctcacggctac
tacgaccactcacttatggcttcgcgtgcagaccaacaagtgctgcgacagtatgttgca
caggttcttcccaagctctcagcacaccttgactctttgtccatcgagcttgaggcgttg
acctttcagtggttcttgtccgtgtttacggactgtctcagcgccgaagctcttttccgt
gtctgggatgttgtactctgcaccaacgatggcagcacgttcctcttccaagtagcactt
gcactactcaagctcaacgaagggaacttgcttcagtgcaacacacccgccggaatttat
acatacatcagccaccaaatgacagagcatgctatcagtatcgatggcctgctccaggca
agcgaaggattacgaaaggttgtgcgccgtgaagaagttgagcaacgaagagaaaaggcg
atacaggcagaaaaggatatgattatggcccgtgatggagactcggccagaagcaaaccc
accgccgggacggagagcgaaacaggcgaagagtaa
>Fp146
------------atggaagcggccgaccccatgtcgtcactccaccggtccgtctcccag
cacagcagcgcttcatacgcatcccacgcctcccacgtttcccgcacatccaaccgtagc
aactccagaagcaaccgaagtgcaagtctccgatgccctcgtggtcgaaagcgacccagt
cagccagtcagctctgcgagcagtgtcgctgccagcgacaagagcctcaccagcttcccc
agcttttcgcccgatgagagacccgacaataatggtggcttcgacttccaggacgattct
cctggcgatacccccgttacccagcccgcggttcccgaaactggacgtagttcaatagtc
gatcttacaggaggttccgatgtacgaagtgccttgttcgaagaggatcaccctgttcgc
aaggtgcctggctcgttacacaacgccgacgatgaacaccttcaacgtttaatatcacgc
cacggcgccgttggactcattagacaaatagccgaggaccttgctcaacgagatgctcaa
atctccaatatgcgccgccgtgctgatgaacgagaacgtgctttgcgtaagattattcga
gagtgcggtctctccaacctggatctcgaaactcggctacgggccgttgaggctgaactc
cgtgcagccggcaagggactccggagagaggatactggcttgagcgacctcatgagcgat
gcgatgcaagatacagtaggagttacagcatacggagagacaataaccaaaagtgagaca
attcgagcacctaaccaatctgtcaatacccccagcgagaatggaaagggcacattgaag
gggtggaaggattttctttggggttctggtaccgcaaaacgagccagccgcaccggaagt
gttaatagcgaagtcaaccctgcgactgtgatacgatcgcactctagcatggaccgacga
ccaacgttgcaggatgaccttttcaaccccccggatccgcagccagttcgcagtccaagt
cgagcatcgagcatccagtcaggcgctgcgagtgagcgcaaagcatcatcgtcaattgca
agcatggcattgcgcttggttgcaggcggagctattagcactcgtgaggctgagtctaga
ggccgtgccgcaagcaacacttccgccaagggcggctctctccgcggtgtttcgactaca
agcagtcgtgcgggtcagactcgagctacatcggtcgcgggaggtcccagggctttgatg
gcgatgcgtagagcgacaccagtaccatctgcccaagggtcaggcagatcgcaagagcag
gatccttggggtagtatgcgaggcagtcccccagacaatttatcatcacgacaagaaagc
tacgggcctgttgagatggatgctattcggtcaccagagtctcaacccccaacactaaca
catatttataacaactttccgaatagcgagtatcttaccgaccgatttggttttatttat
gatcagcgacgcaagaaacgtcagcgagaagcagcccaagtggctcggcatattcgcaag
ggcagccgtacaacagagatgctagcaaacggccgagctggaatttcacccaacgtgttg
gacgatatccccagccccaaaggaagcatatcgagtgagggtcgccccgagagtcccaac
agcatggaagagcgtaatgcggaagagggcaaagctaaaaggtggacggattatctgaag
attgcgactttccctacagaactgctgagccatacgccaagcatagcgataccttcgata
gaggtgatggaaggagctcaaacgcctgaacccgaactgcaccctaccgagcctgtcaaa
ccggcgatcgtttcaacaaattctggcttaattccatcagctagtacaacaacagcggtg
gacagcgaaacctcgcagccctctcagtcagagtcgtcgattgcgctcactaaagacgat
accgaacctgtcaagctgctacttcagcagctgagtgatgtgcacgacgctcttcagcgt
gacaagacggtgcgatggaacgatttcctgcgtaaagtacgcgctgagcggaaacgtgaa
ggtgaagcggccattgctgccgccaagtcagctgctgatgcacgctacgaacagcctgcc
atgattctaccagagactcgagtagccgatggtgagatgatcggagtttcaggacttgga
gtcaaaggcaaggttggacgagccaaatggaatgagttcaagaccctggtgttgggcggt
attccagttgcttatcgcgccaaggtatggtctgagtgttcaggggccacggctcttcgt
attcctggttattataaagatttagtggctcaaagcggcgaggatgacgatactgtcgtt
gttagccagatccagatggacattaaccgaacactgacggacaatatcttctttcgcaag
ggcccaggtgtcaagaagctgaacgaagtgttgttggcttattccagacgcaacagggac
gtcggttattgtcagggcatgaacctgattacagccaatttgctgctcatcatgccatcc
gccgaagatgctttctgggttttgacatcaatcatcgaaaacattcttcctcacggctac
tacgaccactcacttatggcttcgcgtgcagaccaacaagtgctgcgacagtatgttgca
caggttcttcccaagctctcagcacaccttgactctttgtccatcgagcttgaggcgttg
acctttcagtggttcttgtccgtgtttacggactgtctcagcgccgaagctcttttccgt
gtctgggatgttgtactctgcaccaacgatggcagcacgttcctcttccaagtagcactt
gcactactcaagctcaacgaagggaacttgcttcagtgcaacacacccgccggaatttat
acatacatcagccaccaaatgacagagcatgctatcagtatcgatggcctgctccaggca
agcgaaggattacgaaaggttgtgcgccgtgaagaagttgagcaacgaagagaaaaggcg
atacaggcagaaaaggatatgattatggcccgtgatggagactcggccagaagcaaaccc
accgccgggacggagagcgaaacaggcgaagagtaa
>Fp155
------------atggaagcggccgaccccatgtcgtcactccaccggtccgtctcccag
cacagcagcgcttcatacgcatcccacgcctcccacgtttcccgcacatccaaccgtagc
aactccagaagcaaccgaagtgcaagtctccgatgccctcgtggtcgaaagcgacccagt
cagccagtcagctctgcgagcagtgtcgctgccagcgacaagagcctcaccagcttcccc
agcttttcgcccgatgagagacccgacaataatggtggcttcgacttccaggacgattct
cctggtgatacccccgttccccagcccgcggttcccgaaactggacgtagttcaatagtc
gatcttacaggaggttccgatgtacgaagtgccttgttcgaagaggatcaccctgttcgc
aaggtgcctggctcgttacacaacgccgacgatgaacaccttcaacgtttaatatcacgc
cacggcgccgttggactcattagacaaatagccgaggaccttgctcaacgagatgctcaa
atctccaatatgcgccgccgtgctgatgaacgagaacgtgctttgcgtaagattattcga
gagtgcggtctctccaacctggatctcgaaactcggctacgggccgttgaggctgaactc
cgtgcagccggcaagggactccggagagaggatactggcttgagcgacctcatgagcgat
gcgatgcaagatacagtaggagttacagcatacggagagacaataaccaaaagtgagaca
attcgagcacctaatcaatctatcaatacccccagcgagaatggaaagggcacattgaag
gggtggaaggatttcctttggggttctggaaccgcaaaacgagccagccgcaccggaagt
gttaacagcgaagtcaaccctgcgactgtgatacgatcgcactctagcatggaccgacga
cctacgttgcaagatgacctctttaaccccccggatccgcagccagttcgcagtccaagt
cgagcatcgagcatccagtcgggcgctgcaagtgagcgcaaagcatcatcgtcaattgca
agcatggcattgcgcttggttgcaggcggagctattagcactcgtgaggctgagtctaga
ggccgtgccgcaagcaacacttccgccaagggcggctctcttcgcggtgtttcgactaca
agcagtcgtgcgggtcagactcgagctacatcggtcgcgggaggtcccagggctttgatg
gcgatgcgtagagcgacaccaggaccatctgcccaagggtcaggcagatcgcaagagcaa
gatccttggggtagtatgcgaggcagtcccccagacaacttatcatcacgacaagaaagc
tacgggcctgtggagatggatgctattcggtcaccagagtctcaacccccaacattaaca
catatttataacaactttccgaatagcgagtatctaaccgaccgatttggttttatttat
gatcagcgacgcaagaaacgtcagcgagaagcagcccaagtggctcggcatattcgcaag
ggcagccgtacaacagagatgctagcaaacggccgagctggaatttcacccaacgtgttg
gacgatatccccagccccaaaggaagcatatcgagtgagggtcgccccgagagtcccaac
agcatggaagagcgtaatgcggaagagggcaaagctaaaaggtggacggattatctgaag
attgcgactttccctacagaactgctgagccatacgccaagcatagcgataccttcgata
gaggtgatggaaggagctcaaacgcctgaaccggaactgcaccctaccgagcctgtcaaa
ccggcgatcgtttcaacaaattctggcttaattccatcagctagtacaacaacagcggtg
gacagcgaaacctcgcagccctctcagtcagagtcgtcgattgcgctcactaaagacgat
accgaacctgtcaagctgctacttcagcagctgagtgatgtgcacgacgctcttcagcgt
gacaagacggtgcgatggaacgatttcctgcgtaaagtacgcgctgagcggaaacgtgaa
ggtgaagcggccattgctgccgccaagtcagctgctgatgcacgctacgaacagcctgcc
atgattctaccagagactcgagtagccgatggtgagatgatcggagtttcaggacttgga
gtcaaaggcaaggttggacgagccaaatggaatgagttcaagaccctggtgttgggcggt
attccagttgcttatcgcgccaaggtatggtctgagtgttcaggggccacggctcttcgt
attcctggttattataaagatttagtggctcaaagcggcgaggatgacgatactgtcgtt
gttagccagatccagatggacattaaccgaacactgacggacaatatcttctttcgcaag
ggcccaggtgtcaagaagctgaacgaagtgttgttggcttattccagacgcaacagggac
gtcggttactgtcagggcatgaacctgattacagccaatttgctgctcatcatgccatcc
gccgaagatgctttctgggttttgacatcaatcatcgaaaacattcttcctcacggctac
tacgaccactcacttatggcttcacgtgcagaccaacaagtactgcgacagtatgttgca
caggttcttcctaaactctcagcacaccttgactctttatccatcgagcttgaggcgttg
acctttcagtggttcttgtccgtgtttacggactgtctcagcgccgaagctcttttccgt
gtctgggatgttgtactctgcaccaacgatggcagcacattcctcttccaagtagcactt
gcactactcaagctcaacgaagggaacttgcttcagtgcaacacacccgccggaatttat
acatacatcagccaccaaatgacagagcatgctatcagtatcgatggcctgctccaagca
agcgaaggattacgaaaggttgtgcgccgtgaagaagttgagcaacgaagagaaaaggcg
atacaggcagaaaaggatatgattatggcccgtgatggagactcggccagaagcaaaccc
accgccgggacggagagcgaaacaggcgaagagtaa
>Fp157
------------atggaagcggccgaccccatgtcgtcactccaccggtccgtctcccag
cacagcagcgcttcatacgcatcccacgcctcccacgtttcccgcacatccaaccgtagc
aactccagaagcaaccgaagtgcaagtctccgatgccctcgtggtcgaaagcgacccagt
cagccagtcagctctgcgagcagtgtcgctgccagcgacaagagcctcaccagcttcccc
agcttttcgcccgatgagagacccgacaataatggtggcttcgacttccaggacgattct
cctggcgatacccccgttacccagcccgcggttcccgaaactggacgtagttcaatagtc
gatcttacaggaggttccgatgtacgaagtgccttgttcgaagaggatcaccctgttcgc
aaggtgcctggctcgttacacaacgccgacgatgaacaccttcaacgtttaatatcacgc
cacggcgccgttggactcattagacaaatagccgaggaccttgctcaacgagatgctcaa
atctccaatatgcgccgccgtgctgatgaacgagaacgtgctttgcgtaagattattcga
gagtgcggtctctccaacctggatctcgaaactcggctacgggccgttgaggctgaactc
cgtgcagccggcaagggactccggagagaggatactggcttgagcgacctcatgagcgat
gcgatgcaagatacagtaggagttacagcatacggagagacaataaccaaaagtgagaca
attcgagcacctaaccaatctgtcaatacccccagcgagaatggaaagggcacattgaag
gggtggaaggattttctttggggttctggtaccgcaaaacgagccagccgcaccggaagt
gttaatagcgaagtcaaccctgcgactgtgatacgatcgcactctagcatggaccgacga
ccaacgttgcaggatgaccttttcaaccccccggatccgcagccagttcgcagtccaagt
cgagcatcgagcatccagtcaggcgctgcgagtgagcgcaaagcatcatcgtcaattgca
agcatggcattgcgcttggttgcaggcggagctattagcactcgtgaggctgagtctaga
ggccgtgccgcaagcaacacttccgccaagggcggctctctccgcggtgtttcgactaca
agcagtcgtgcgggtcagactcgagctacatcggtcgcgggaggtcccagggctttgatg
gcgatgcgtagagcgacaccagtaccatctgcccaagggtcaggcagatcgcaagagcag
gatccttggggtagtatgcgaggcagtcccccagacaatttatcatcacgacaagaaagc
tacgggcctgttgagatggatgctattcggtcaccagagtctcaacccccaacactaaca
catatttataacaactttccgaatagcgagtatcttaccgaccgatttggttttatttat
gatcagcgacgcaagaaacgtcagcgagaagcagcccaagtggctcggcatattcgcaag
ggcagccgtacaacagagatgctagcaaacggccgagctggaatttcacccaacgtgttg
gacgatatccccagccccaaaggaagcatatcgagtgagggtcgccccgagagtcccaac
agcatggaagagcgtaatgcggaagagggcaaagctaaaaggtggacggattatctgaag
attgcgactttccctacagaactgctgagccatacgccaagcatagcgataccttcgata
gaggtgatggaaggagctcaaacgcctgaacccgaactgcaccctaccgagcctgtcaaa
ccggcgatcgtttcaacaaattctggcttaattccatcagctagtacaacaacagcggtg
gacagcgaaacctcgcagccctctcagtcagagtcgtcgattgcgctcactaaagacgat
accgaacctgtcaagctgctacttcagcagctgagtgatgtgcacgacgctcttcagcgt
gacaagacggtgcgatggaacgatttcctgcgtaaagtacgcgctgagcggaaacgtgaa
ggtgaagcggccattgctgccgccaagtcagctgctgatgcacgctacgaacagcctgcc
atgattctaccagagactcgagtagccgatggtgagatgatcggagtttcaggacttgga
gtcaaaggcaaggttggacgagccaaatggaatgagttcaagaccctggtgttgggcggt
attccagttgcttatcgcgccaaggtatggtctgagtgttcaggggccacggctcttcgt
attcctggttattataaagatttagtggctcaaagcggcgaggatgacgatactgtcgtt
gttagccagatccagatggacattaaccgaacactgacggacaatatcttctttcgcaag
ggcccaggtgtcaagaagctgaacgaagtgttgttggcttattccagacgcaacagggac
gtcggttattgtcagggcatgaacctgattacagccaatttgctgctcatcatgccatcc
gccgaagatgctttctgggttttgacatcaatcatcgaaaacattcttcctcacggctac
tacgaccactcacttatggcttcgcgtgcagaccaacaagtgctgcgacagtatgttgca
caggttcttcccaagctctcagcacaccttgactctttgtccatcgagcttgaggcgttg
acctttcagtggttcttgtccgtgtttacggactgtctcagcgccgaagctcttttccgt
gtctgggatgttgtactctgcaccaacgatggcagcacgttcctcttccaagtagcactt
gcactactcaagctcaacgaagggaacttgcttcagtgcaacacacccgccggaatttat
acatacatcagccaccaaatgacagagcatgctatcagtatcgatggcctgctccaggca
agcgaaggattacgaaaggttgtgcgccgtgaagaagttgagcaacgaagagaaaaggcg
atacaggcagaaaaggatatgattatggcccgtgatggagactcggccagaagcaaaccc
accgccgggacggagagcgaaacaggcgaagagtaa
>Fp16r
------------atggaagcggccgaccccatgtcgtcactccaccggtccgtctcccag
cacagcagcgcttcatacgcatcccacgcctcccacgtttcccgcacatccaaccgtagc
aactccagaagcaaccgaagtgcaagtctccgatgccctcgtggtcgaaagcgacccagt
cagccagtcagctctgcgagcagtgtcgctgccagcgacaagagcctcaccagcttcccc
agcttttcgcccgatgagagacccgacaataatggtggcttcgacttccaggacgattct
cctggcgatacccccgttacccagcccgcggttcccgaaactggacgtagttcaatagtc
gatcttacaggaggttccgatgtacgaagtgccttgttcgaagaggatcaccctgttcgc
aaggtgcctggctcgttacacaacgccgacgatgaacaccttcaacgtttaatatcacgc
cacggcgccgttggactcattagacaaatagccgaggaccttgctcaacgagatgctcaa
atctccaatatgcgccgccgtgctgatgaacgagaacgtgctttgcgtaagattattcga
gagtgcggtctctccaacctggatctcgaaactcggctacgggccgttgaggctgaactc
cgtgcagccggcaagggactccggagagaggatactggcttgagcgacctcatgagcgat
gcgatgcaagatacagtaggagttacagcatacggagagacaataaccaaaagtgagaca
attcgagcacctaaccaatctgtcaatacccccagcgagaatggaaagggcacattgaag
gggtggaaggattttctttggggttctggtaccgcaaaacgagccagccgcaccggaagt
gttaatagcgaagtcaaccctgcgactgtgatacgatcgcactctagcatggaccgacga
ccaacgttgcaggatgaccttttcaaccccccggatccgcagccagttcgcagtccaagt
cgagcatcgagcatccagtcaggcgctgcgagtgagcgcaaagcatcatcgtcaattgca
agcatggcattgcgcttggttgcaggcggagctattagcactcgtgaggctgagtctaga
ggccgtgccgcaagcaacacttccgccaagggcggctctctccgcggtgtttcgactaca
agcagtcgtgcgggtcagactcgagctacatcggtcgcgggaggtcccagggctttgatg
gcgatgcgtagagcgacaccagtaccatctgcccaagggtcaggcagatcgcaagagcag
gatccttggggtagtatgcgaggcagtcccccagacaatttatcatcacgacaagaaagc
tacgggcctgttgagatggatgctattcggtcaccagagtctcaacccccaacactaaca
catatttataacaactttccgaatagcgagtatcttaccgaccgatttggttttatttat
gatcagcgacgcaagaaacgtcagcgagaagcagcccaagtggctcggcatattcgcaag
ggcagccgtacaacagagatgctagcaaacggccgagctggaatttcacccaacgtgttg
gacgatatccccagccccaaaggaagcatatcgagtgagggtcgccccgagagtcccaac
agcatggaagagcgtaatgcggaagagggcaaagctaaaaggtggacggattatctgaag
attgcgactttccctacagaactgctgagccatacgccaagcatagcgataccttcgata
gaggtgatggaaggagctcaaacgcctgaacccgaactgcaccctaccgagcctgtcaaa
ccggcgatcgtttcaacaaattctggcttaattccatcagctagtacaacaacagcggtg
gacagcgaaacctcgcagccctctcagtcagagtcgtcgattgcgctcactaaagacgat
accgaacctgtcaagctgctacttcagcagctgagtgatgtgcacgacgctcttcagcgt
gacaagacggtgcgatggaacgatttcctgcgtaaagtacgcgctgagcggaaacgtgaa
ggtgaagcggccattgctgccgccaagtcagctgctgatgcacgctacgaacagcctgcc
atgattctaccagagactcgagtagccgatggtgagatgatcggagtttcaggacttgga
gtcaaaggcaaggttggacgagccaaatggaatgagttcaagaccctggtgttgggcggt
attccagttgcttatcgcgccaaggtatggtctgagtgttcaggggccacggctcttcgt
attcctggttattataaagatttagtggctcaaagcggcgaggatgacgatactgtcgtt
gttagccagatccagatggacattaaccgaacactgacggacaatatcttctttcgcaag
ggcccaggtgtcaagaagctgaacgaagtgttgttggcttattccagacgcaacagggac
gtcggttattgtcagggcatgaacctgattacagccaatttgctgctcatcatgccatcc
gccgaagatgctttctgggttttgacatcaatcatcgaaaacattcttcctcacggctac
tacgaccactcacttatggcttcgcgtgcagaccaacaagtgctgcgacagtatgttgca
caggttcttcccaagctctcagcacaccttgactctttgtccatcgagcttgaggcgttg
acctttcagtggttcttgtccgtgtttacggactgtctcagcgccgaagctcttttccgt
gtctgggatgttgtactctgcaccaacgatggcagcacgttcctcttccaagtagcactt
gcactactcaagctcaacgaagggaacttgcttcagtgcaacacacccgccggaatttat
acatacatcagccaccaaatgacagagcatgctatcagtatcgatggcctgctccaggca
agcgaaggattacgaaaggttgtgcgccgtgaagaagttgagcaacgaagagaaaaggcg
atacaggcagaaaaggatatgattatggcccgtgatggagactcggccagaagcaaaccc
accgccgggacggagagcgaaacaggcgaagagtaa
>Fp1r
------------atggaagcggccgaccccatgtcgtcactccaccggtccgtctcccag
cacagcagcgcttcatacgcatcccacgcctcccacgtttcccgcacatccaaccgtagc
aactccagaagcaaccgaagtgcaagtctccgatgccctcgtggtcgaaagcgacccagt
cagccagtcagctctgcgagcagtgtcgctgccagcgacaagagcctcaccagcttcccc
agcttttcgcccgatgagagacccgacaataatggtggcttcgacttccaggacgattct
cctggcgatacccccgttacccagcccgcggttcccgaaactggacgtagttcaatagtc
gatcttacaggaggttccgatgtacgaagtgccttgttcgaagaggatcaccctgttcgc
aaggtgcctggctcgttacacaacgccgacgatgaacaccttcaacgtttaatatcacgc
cacggcgccgttggactcattagacaaatagccgaggaccttgctcaacgagatgctcaa
atctccaatatgcgccgccgtgctgatgaacgagaacgtgctttgcgtaagattattcga
gagtgcggtctctccaacctggatctcgaaactcggctacgggccgttgaggctgaactc
cgtgcagccggcaagggactccggagagaggatactggcttgagcgacctcatgagcgat
gcgatgcaagatacagtaggagttacagcatacggagagacaataaccaaaagtgagaca
attcgagcacctaaccaatctgtcaatacccccagcgagaatggaaagggcacattgaag
gggtggaaggattttctttggggttctggtaccgcaaaacgagccagccgcaccggaagt
gttaatagcgaagtcaaccctgcgactgtgatacgatcgcactctagcatggaccgacga
ccaacgttgcaggatgaccttttcaaccccccggatccgcagccagttcgcagtccaagt
cgagcatcgagcatccagtcaggcgctgcgagtgagcgcaaagcatcatcgtcaattgca
agcatggcattgcgcttggttgcaggcggagctattagcactcgtgaggctgagtctaga
ggccgtgccgcaagcaacacttccgccaagggcggctctctccgcggtgtttcgactaca
agcagtcgtgcgggtcagactcgagctacatcggtcgcgggaggtcccagggctttgatg
gcgatgcgtagagcgacaccagtaccatctgcccaagggtcaggcagatcgcaagagcag
gatccttggggtagtatgcgaggcagtcccccagacaatttatcatcacgacaagaaagc
tacgggcctgttgagatggatgctattcggtcaccagagtctcaacccccaacactaaca
catatttataacaactttccgaatagcgagtatcttaccgaccgatttggttttatttat
gatcagcgacgcaagaaacgtcagcgagaagcagcccaagtggctcggcatattcgcaag
ggcagccgtacaacagagatgctagcaaacggccgagctggaatttcacccaacgtgttg
gacgatatccccagccccaaaggaagcatatcgagtgagggtcgccccgagagtcccaac
agcatggaagagcgtaatgcggaagagggcaaagctaaaaggtggacggattatctgaag
attgcgactttccctacagaactgctgagccatacgccaagcatagcgataccttcgata
gaggtgatggaaggagctcaaacgcctgaacccgaactgcaccctaccgagcctgtcaaa
ccggcgatcgtttcaacaaattctggcttaattccatcagctagtacaacaacagcggtg
gacagcgaaacctcgcagccctctcagtcagagtcgtcgattgcgctcactaaagacgat
accgaacctgtcaagctgctacttcagcagctgagtgatgtgcacgacgctcttcagcgt
gacaagacggtgcgatggaacgatttcctgcgtaaagtacgcgctgagcggaaacgtgaa
ggtgaagcggccattgctgccgccaagtcagctgctgatgcacgctacgaacagcctgcc
atgattctaccagagactcgagtagccgatggtgagatgatcggagtttcaggacttgga
gtcaaaggcaaggttggacgagccaaatggaatgagttcaagaccctggtgttgggcggt
attccagttgcttatcgcgccaaggtatggtctgagtgttcaggggccacggctcttcgt
attcctggttattataaagatttagtggctcaaagcggcgaggatgacgatactgtcgtt
gttagccagatccagatggacattaaccgaacactgacggacaatatcttctttcgcaag
ggcccaggtgtcaagaagctgaacgaagtgttgttggcttattccagacgcaacagggac
gtcggttattgtcagggcatgaacctgattacagccaatttgctgctcatcatgccatcc
gccgaagatgctttctgggttttgacatcaatcatcgaaaacattcttcctcacggctac
tacgaccactcacttatggcttcgcgtgcagaccaacaagtgctgcgacagtatgttgca
caggttcttcccaagctctcagcacaccttgactctttgtccatcgagcttgaggcgttg
acctttcagtggttcttgtccgtgtttacggactgtctcagcgccgaagctcttttccgt
gtctgggatgttgtactctgcaccaacgatggcagcacgttcctcttccaagtagcactt
gcactactcaagctcaacgaagggaacttgcttcagtgcaacacacccgccggaatttat
acatacatcagccaccaaatgacagagcatgctatcagtatcgatggcctgctccaggca
agcgaaggattacgaaaggttgtgcgccgtgaagaagttgagcaacgaagagaaaaggcg
atacaggcagaaaaggatatgattatggcccgtgatggagactcggccagaagcaaaccc
accgccgggacggagagcgaaacaggcgaagagtaa
>Fp21r
------------atggaagcggccgaccccatgtcgtcactccaccggtccgtctcccag
cacagcagcgcttcatacgcatcccacgcctcccacgtttcccgcacatccaaccgtagc
aactccagaagcaaccgaagtgcaagtctccgatgccctcgtggtcgaaagcgacccagt
cagccagtcagctctgcgagcagtgtcgctgccagcgacaagagcctcaccagcttcccc
agcttttcgcccgatgagagacccgacaataatggtggcttcgacttccaggacgattct
cctggcgatacccccgttacccagcccgcggttcccgaaactggacgtagttcaatagtc
gatcttacaggaggttccgatgtacgaagtgccttgttcgaagaggatcaccctgttcgc
aaggtgcctggctcgttacacaacgccgacgatgaacaccttcaacgtttaatatcacgc
cacggcgccgttggactcattagacaaatagccgaggaccttgctcaacgagatgctcaa
atctccaatatgcgccgccgtgctgatgaacgagaacgtgctttgcgtaagattattcga
gagtgcggtctctccaacctggatctcgaaactcggctacgggccgttgaggctgaactc
cgtgcagccggcaaaggactccggagagaggatactggcttgagcgacctcatgagcgat
gcgatgcaagatacagtaggagttacagcatacggagagacaataaccaaaagtgagaca
attcgagcacctaaccaatctgtcaatacccccagcgagaatggaaagggcacattgaag
gggtggaaggattttctttggggttctggtaccgcaaaacgagccagccgcaccggaagt
gttaatagcgaagtcaaccctgcgactgtgatacgatcgcactctagcatggaccgacga
ccaacgttgcaggatgaccttttcaaccccccggatccgcagccagttcgcagtccaagt
cgagcatcgagcatccagtcaggcgctgcgagtgagcgcaaagcatcatcgtcaattgca
agcatggcattgcgcttggttgcaggcggagctattagcactcgtgaggctgagtctaga
ggccgtgccgcaagcaacacttccgccaagggcggctctctccgcggtgtttcgactaca
agcagtcgtgcgggtcagactcgagctacatcggtcgcgggaggtcccagggctttgatg
gcgatgcgtagagcgacaccagtaccatctgcccaagggtcaggcagatcgcaagagcag
gatccttggggtagtatgcgaggcagtcccccagacaatttatcatcacgacaagaaagc
tacgggcctgttgagatggatgctattcggtcaccagagtctcaacccccaacactaaca
catatttataacaactttccgaatagcgagtatcttaccgaccgatttggttttatttat
gatcagcgacgcaagaaacgtcagcgagaagcagcccaagtggctcggcatattcgcaag
ggcagccgtacaacagagatgctagcaaacggccgagctggaatttcacccaacgtgttg
gacgatatccccagccccaaaggaagcatatcgagtgagggtcgccccgagagtcccaac
agcatggaagagcgtaatgcggaagagggcaaagctaaaaggtggacggattatctgaag
attgcgactttccctacagaactgctgagccatacgccaagcatagcgataccttcgata
gaggtgatggaaggagctcaaacgcctgaacccgaactgcaccctaccgagcctgtcaaa
ccggcgatcgtttcaacaaattctggcttaattccatcagctagtacaacaacagcggtg
gacagcgaaacctcgcagccctctcagtcagagtcgtcgattgcgctcactaaagacgat
accgaacctgtcaagctgctacttcagcagctgagtgatgtgcacgacgctcttcagcgt
gacaagacggtgcgatggaacgatttcctgcgtaaagtacgcgctgagcggaaacgtgaa
ggtgaagcggccattgctgccgccaagtcagctgctgatgcacgctacgaacagcctgcc
atgattctaccagagactcgagtagccgatggtgagatgatcggagtttcaggacttgga
gtcaaaggcaaggttggacgagccaaatggaatgagttcaagaccctggtgttgggcggt
attccagttgcttatcgcgccaaggtatggtctgagtgttcaggggccacggctcttcgt
attcctggttattataaagatttagtggctcaaagcggcgaggatgacgatactgtcgtt
gttagccagatccagatggacattaaccgaacactgacggacaatatcttctttcgcaag
ggcccaggtgtcaagaagctgaacgaagtgttgttggcttattccagacgcaacagggac
gtcggttattgtcagggcatgaacctgattacagccaatttgctgctcatcatgccatcc
gccgaagatgctttctgggttttgacatcaatcatcgaaaacattcttcctcacggctac
tacgaccactcacttatggcttcgcgtgcagaccaacaagtgctgcgacagtatgttgca
caggttcttcccaagctctcagcacaccttgactctttgtccatcgagcttgaggcgttg
acctttcagtggttcttgtccgtgtttacggactgtctcagcgccgaagctcttttccgt
gtctgggatgttgtattctgcaccaacgatggcagcacgttcctcttccaagtagcactt
gcactactcaagctcaacgaagggaacttgcttcagtgcaacacacccgccggaatttat
acatacatcagccaccaaatgacagagcatgctatcagtatcgatggcctgctccaggca
agcgaaggattacgaaaggttgtgcgccgtgaagaagttgagcaacgaagagaaaaggcg
atacaggcagaaaaggatatgattatggcccgtgatggagactcggccagaagcaaaccc
accgccgggacggagagcgaaacaggcgaagagtaa
>Fp24r
------------atggaagcggccgaccccatgtcgtcactccaccggtccgtctcccag
cacagcagcgcttcatacgcatcccacgcctcccacgtttcccgcacatccaaccgtagc
aactccagaagcaaccgaagtgcaagtctccgatgccctcgtggtcgaaagcgacccagt
cagccagtcagctctgcgagcagtgtcgctgccagcgacaagagcctcaccagcttcccc
agcttttcgcccgatgagagacccgacaataatggtggcttcgacttccaggacgattct
cctggcgatacccccgttacccagcccgcggttcccgaaactggacgtagttcaatagtc
gatcttacaggaggttccgatgtacgaagtgccttgttcgaagaggatcaccctgttcgc
aaggtgcctggctcgttacacaacgccgacgatgaacaccttcaacgtttaatatcacgc
cacggcgccgttggactcattagacaaatagccgaggaccttgctcaacgagatgctcaa
atctccaatatgcgccgccgtgctgatgaacgagaacgtgctttgcgtaagattattcga
gagtgcggtctctccaacctggatctcgaaactcggctacgggccgttgaggctgaactc
cgtgcagccggcaagggactccggagagaggatactggcttgagcgacctcatgagcgat
gcgatgcaagatacagtaggagttacagcatacggagagacaataaccaaaagtgagaca
attcgagcacctaaccaatctgtcaatacccccagcgagaatggaaagggcacattgaag
gggtggaaggattttctttggggttctggtaccgcaaaacgagccagccgcaccggaagt
gttaatagcgaagtcaaccctgcgactgtgatacgatcgcactctagcatggaccgacga
ccaacgttgcaggatgaccttttcaaccccccggatccgcagccagttcgcagtccaagt
cgagcatcgagcatccagtcaggcgctgcgagtgagcgcaaagcatcatcgtcaattgca
agcatggcattgcgcttggttgcaggcggagctattagcactcgtgaggctgagtctaga
ggccgtgccgcaagcaacacttccgccaagggcggctctctccgcggtgtttcgactaca
agcagtcgtgcgggtcagactcgagctacatcggtcgcgggaggtcccagggctttgatg
gcgatgcgtagagcgacaccagtaccatctgcccaagggtcaggcagatcgcaagagcag
gatccttggggtagtatgcgaggcagtcccccagacaatttatcatcacgacaagaaagc
tacgggcctgttgagatggatgctattcggtcaccagagtctcaacccccaacactaaca
catatttataacaactttccgaatagcgagtatcttaccgaccgatttggttttatttat
gatcagcgacgcaagaaacgtcagcgagaagcagcccaagtggctcggcatattcgcaag
ggcagccgtacaacagagatgctagcaaacggccgagctggaatttcacccaacgtgttg
gacgatatccccagccccaaaggaagcatatcgagtgagggtcgccccgagagtcccaac
agcatggaagagcgtaatgcggaagagggcaaagctaaaaggtggacggattatctgaag
attgcgactttccctacagaactgctgagccatacgccaagcatagcgataccttcgata
gaggtgatggaaggagctcaaacgcctgaacccgaactgcaccctaccgagcctgtcaaa
ccggcgatcgtttcaacaaattctggcttaattccatcagctagtacaacaacagcggtg
gacagcgaaacctcgcagccctctcagtcagagtcgtcgattgcgctcactaaagacgat
accgaacctgtcaagctgctacttcagcagctgagtgatgtgcacgacgctcttcagcgt
gacaagacggtgcgatggaacgatttcctgcgtaaagtacgcgctgagcggaaacgtgaa
ggtgaagcggccattgctgccgccaagtcagctgctgatgcacgctacgaacagcctgcc
atgattctaccagagactcgagtagccgatggtgagatgatcggagtttcaggacttgga
gtcaaaggcaaggttggacgagccaaatggaatgagttcaagaccctggtgttgggcggt
attccagttgcttatcgcgccaaggtatggtctgagtgttcaggggccacggctcttcgt
attcctggttattataaagatttagtggctcaaagcggcgaggatgacgatactgtcgtt
gttagccagatccagatggacattaaccgaacactgacggacaatatcttctttcgcaag
ggcccaggtgtcaagaagctgaacgaagtgttgttggcttattccagacgcaacagggac
gtcggttattgtcagggcatgaacctgattacagccaatttgctgctcatcatgccatcc
gccgaagatgctttctgggttttgacatcaatcatcgaaaacattcttcctcacggctac
tacgaccactcacttatggcttcgcgtgcagaccaacaagtgctgcgacagtatgttgca
caggttcttcccaagctctcagcacaccttgactctttgtccatcgagcttgaggcgttg
acctttcagtggttcttgtccgtgtttacggactgtctcagcgccgaagctcttttccgt
gtctgggatgttgtactctgcaccaacgatggcagcacgttcctcttccaagtagcactt
gcactactcaagctcaacgaagggaacttgcttcagtgcaacacacccgccggaatttat
acatacatcagccaccaaatgacagagcatgctatcagtatcgatggcctgctccaggca
agcgaaggattacgaaaggttgtgcgccgtgaagaagttgagcaacgaagagaaaaggcg
atacaggcagaaaaggatatgattatggcccgtgatggagactcggccagaagcaaaccc
accgccgggacggagagcgaaacaggcgaagagtaa
>Fp2516
------------atggaagcggccgaccccatgtcgtcactccaccggtccgtctcccag
cacagcagcgcttcatacgcatcccacgcctcccacgtttcccgcacatccaaccgtagc
aactccagaagcaaccgaagtgcaagtctccgatgccctcgtggtcgaaagcgacccagt
cagccagtcagctctgcgagcagtgtcgctgccagcgacaagagcctcaccagcttcccc
agcttttcgcccgatgagagacccgacaataatggtggcttcgacttccaggacgattct
cctggcgatacccccgttacccagcccgcggttcccgaaactggacgtagttcaatagtc
gatcttacaggaggttccgatgtacgaagtgccttgttcgaagaggatcaccctgttcgc
aaggtgcctggctcgttacacaacgccgacgatgaacaccttcaacgtttaatatcacgc
cacggcgccgttggactcattagacaaatagccgaggaccttgctcaacgagatgctcaa
atctccaatatgcgccgccgtgctgatgaacgagaacgtgctttgcgtaagattattcga
gagtgcggtctctccaacctggatctcgaaactcggctacgggccgttgaggctgaactc
cgtgcagccggcaagggactccggagagaggatactggcttgagcgacctcatgagcgat
gcgatgcaagatacagtaggagttacagcatacggagagacaataaccaaaagtgagaca
attcgagcacctaaccaatctgtcaatacccccagcgagaatggaaagggcacattgaag
gggtggaaggattttctttggggttctggtaccgcaaaacgagccagccgcaccggaagt
gttaatagcgaagtcaaccctgcgactgtgatacgatcgcactctagcatggaccgacga
ccaacgttgcaggatgaccttttcaaccccccggatccgcagccagttcgcagtccaagt
cgagcatcgagcatccagtcaggcgctgcgagtgagcgcaaagcatcatcgtcaattgca
agcatggcattgcgcttggttgcaggcggagctattagcactcgtgaggctgagtctaga
ggccgtgccgcaagcaacacttccgccaagggcggctctctccgcggtgtttcgactaca
agcagtcgtgcgggtcagactcgagctacatcggtcgcgggaggtcccagggctttgatg
gcgatgcgtagagcgacaccagtaccatctgcccaagggtcaggcagatcgcaagagcag
gatccttggggtagtatgcgaggcagtcccccagacaatttatcatcacgacaagaaagc
tacgggcctgttgagatggatgctattcggtcaccagagtctcaacccccaacactaaca
catatttataacaactttccgaatagcgagtatcttaccgaccgatttggttttatttat
gatcagcgacgcaagaaacgtcagcgagaagcagcccaagtggctcggcatattcgcaag
ggcagccgtacaacagagatgctagcaaacggccgagctggaatttcacccaacgtgttg
gacgatatccccagccccaaaggaagcatatcgagtgagggtcgccccgagagtcccaac
agcatggaagagcgtaatgcggaagagggcaaagctaaaaggtggacggattatctgaag
attgcgactttccctacagaactgctgagccatacgccaagcatagcgataccttcgata
gaggtgatggaaggagctcaaacgcctgaacccgaactgcaccctaccgagcctgtcaaa
ccggcgatcgtttcaacaaattctggcttaattccatcagctagtacaacaacagcggtg
gacagcgaaacctcgcagccctctcagtcagagtcgtcgattgcgctcactaaagacgat
accgaacctgtcaagctgctacttcagcagctgagtgatgtgcacgacgctcttcagcgt
gacaagacggtgcgatggaacgatttcctgcgtaaagtacgcgctgagcggaaacgtgaa
ggtgaagcggccattgctgccgccaagtcagctgctgatgcacgctacgaacagcctgcc
atgattctaccagagactcgagtagccgatggtgagatgatcggagtttcaggacttgga
gtcaaaggcaaggttggacgagccaaatggaatgagttcaagaccctggtgttgggcggt
attccagttgcttatcgcgccaaggtatggtctgagtgttcaggggccacggctcttcgt
attcctggttattataaagatttagtggctcaaagcggcgaggatgacgatactgtcgtt
gttagccagatccagatggacattaaccgaacactgacggacaatatcttctttcgcaag
ggcccaggtgtcaagaagctgaacgaagtgttgttggcttattccagacgcaacagggac
gtcggttattgtcagggcatgaacctgattacagccaatttgctgctcatcatgccatcc
gccgaagatgctttctgggttttgacatcaatcatcgaaaacattcttcctcacggctac
tacgaccactcacttatggcttcgcgtgcagaccaacaagtgctgcgacagtatgttgca
caggttcttcccaagctctcagcacaccttgactctttgtccatcgagcttgaggcgttg
acctttcagtggttcttgtccgtgtttacggactgtctcagcgccgaagctcttttccgt
gtctgggatgttgtactctgcaccaacgatggcagcacgttcctcttccaagtagcactt
gcactactcaagctcaacgaagggaacttgcttcagtgcaacacacccgccggaatttat
acatacatcagccaccaaatgacagagcatgctatcagtatcgatggcctgctccaggca
agcgaaggattacgaaaggttgtgcgccgtgaagaagttgagcaacgaagagaaaaggcg
atacaggcagaaaaggatatgattatggcccgtgatggagactcggccagaagcaaaccc
accgccgggacggagagcgaaacaggcgaagagtaa
>Fp26r
------------atggaagcggccgaccccatgtcgtcactccaccggtccgtctcccag
cacagcagcgcttcatacgcatcccacgcctcccacgtttcccgcacatccaaccgtagc
aactccagaagcaaccgaagtgcaagtctccgatgccctcgtggtcgaaagcgacccagt
cagccagtcagctctgcgagcagtgtcgctgccagcgacaagagcctcaccagcttcccc
agcttttcgcccgatgagagacccgacaataatggtggcttcgacttccaggacgattct
cctggcgatacccccgttacccagcccgcggttcccgaaactggacgtagttcaatagtc
gatcttacaggaggttccgatgtacgaagtgccttgttcgaagaggatcaccctgttcgc
aaggtgcctggctcgttacacaacgccgacgatgaacaccttcaacgtttaatatcacgc
cacggcgccgttggactcattagacaaatagccgaggaccttgctcaacgagatgctcaa
atctccaatatgcgccgccgtgctgatgaacgagaacgtgctttgcgtaagattattcga
gagtgcggtctctccaacctggatctcgaaactcggctacgggccgttgaggctgaactc
cgtgcagccggcaagggactccggagagaggatactggcttgagcgacctcatgagcgat
gcgatgcaagatacagtaggagttacagcatacggagagacaataaccaaaagtgagaca
attcgagcacctaaccaatctgtcaatacccccagcgagaatggaaagggcacattgaag
gggtggaaggattttctttggggttctggtaccgcaaaacgagccagccgcaccggaagt
gttaatagcgaagtcaaccctgcgactgtgatacgatcgcactctagcatggaccgacga
ccaacgttgcaggatgaccttttcaaccccccggatccgcagccagttcgcagtccaagt
cgagcatcgagcatccagtcaggcgctgcgagtgagcgcaaagcatcatcgtcaattgca
agcatggcattgcgcttggttgcaggcggagctattagcactcgtgaggctgagtctaga
ggccgtgccgcaagcaacacttccgccaagggcggctctctccgcggtgtttcgactaca
agcagtcgtgcgggtcagactcgagctacatcggtcgcgggaggtcccagggctttgatg
gcgatgcgtagagcgacaccagtaccatctgcccaagggtcaggcagatcgcaagagcag
gatccttggggtagtatgcgaggcagtcccccagacaatttatcatcacgacaagaaagc
tacgggcctgttgagatggatgctattcggtcaccagagtctcaacccccaacactaaca
catatttataacaactttccgaatagcgagtatcttaccgaccgatttggttttatttat
gatcagcgacgcaagaaacgtcagcgagaagcagcccaagtggctcggcatattcgcaag
ggcagccgtacaacagagatgctagcaaacggccgagctggaatttcacccaacgtgttg
gacgatatccccagccccaaaggaagcatatcgagtgagggtcgccccgagagtcccaac
agcatggaagagcgtaatgcggaagagggcaaagctaaaaggtggacggattatctgaag
attgcgactttccctacagaactgctgagccatacgccaagcatagcgataccttcgata
gaggtgatggaaggagctcaaacgcctgaacccgaactgcaccctaccgagcctgtcaaa
ccggcgatcgtttcaacaaattctggcttaattccatcagctagtacaacaacagcggtg
gacagcgaaacctcgcagccctctcagtcagagtcgtcgattgcgctcactaaagacgat
accgaacctgtcaagctgctacttcagcagctgagtgatgtgcacgacgctcttcagcgt
gacaagacggtgcgatggaacgatttcctgcgtaaagtacgcgctgagcggaaacgtgaa
ggtgaagcggccattgctgccgccaagtcagctgctgatgcacgctacgaacagcctgcc
atgattctaccagagactcgagtagccgatggtgagatgatcggagtttcaggacttgga
gtcaaaggcaaggttggacgagccaaatggaatgagttcaagaccctggtgttgggcggt
attccagttgcttatcgcgccaaggtatggtctgagtgttcaggggccacggctcttcgt
attcctggttattataaagatttagtggctcaaagcggcgaggatgacgatactgtcgtt
gttagccagatccagatggacattaaccgaacactgacggacaatatcttctttcgcaag
ggcccaggtgtcaagaagctgaacgaagtgttgttggcttattccagacgcaacagggac
gtcggttattgtcagggcatgaacctgattacagccaatttgctgctcatcatgccatcc
gccgaagatgctttctgggttttgacatcaatcatcgaaaacattcttcctcacggctac
tacgaccactcacttatggcttcgcgtgcagaccaacaagtgctgcgacagtatgttgca
caggttcttcccaagctctcagcacaccttgactctttgtccatcgagcttgaggcgttg
acctttcagtggttcttgtccgtgtttacggactgtctcagcgccgaagctcttttccgt
gtctgggatgttgtactctgcaccaacgatggcagcacgttcctcttccaagtagcactt
gcactactcaagctcaacgaagggaacttgcttcagtgcaacacacccgccggaatttat
acatacatcagccaccaaatgacagagcatgctatcagtatcgatggcctgctccaggca
agcgaaggattacgaaaggttgtgcgccgtgaagaagttgagcaacgaagagaaaaggcg
atacaggcagaaaaggatatgattatggcccgtgatggagactcggccagaagcaaaccc
accgccgggacggagagcgaaacaggcgaagagtaa
>Fp33
------------atggaagcggccgaccccatgtcgtcactccaccggtccgtctcccag
cacagcagcgcttcatacgcatcccacgcctcccacgtttcccgcacatccaaccgtagc
aactccagaagcaaccgaagtgcaagtctccgatgccctcgtggtcgaaagcgacccagt
cagccagtcagctctgcgagcagtgtcgctgccagcgacaagagcctcaccagcttcccc
agcttttcgcccgatgagagacccgacaataatggtggcttcgacttccaggacgattct
cctggcgatacccccgttacccagcccgcggttcccgaaactggacgtagttcaatagtc
gatcttacaggaggttccgatgtacgaagtgccttgttcgaagaggatcaccctgttcgc
aaggtgcctggctcgttacacaacgccgacgatgaacaccttcaacgtttaatatcacgc
cacggcgccgttggactcattagacaaatagccgaggaccttgctcaacgagatgctcaa
atctccaatatgcgccgccgtgctgatgaacgagaacgtgctttgcgtaagattattcga
gagtgcggtctctccaacctggatctcgaaactcggctacgggccgttgaggctgaactc
cgtgcagccggcaagggactccggagagaggatactggcttgagcgacctcatgagcgat
gcgatgcaagatacagtaggagttacagcatacggagagacaataaccaaaagtgagaca
attcgagcacctaaccaatctgtcaatacccccagcgagaatggaaagggcacattgaag
gggtggaaggattttctttggggttctggtaccgcaaaacgagccagccgcaccggaagt
gttaatagcgaagtcaaccctgcgactgtgatacgatcgcactctagcatggaccgacga
ccaacgttgcaggatgaccttttcaaccccccggatccgcagccagttcgcagtccaagt
cgagcatcgagcatccagtcaggcgctgcgagtgagcgcaaagcatcatcgtcaattgca
agcatggcattgcgcttggttgcaggcggagctattagcactcgtgaggctgagtctaga
ggccgtgccgcaagcaacacttccgccaagggcggctctctccgcggtgtttcgactaca
agcagtcgtgcgggtcagactcgagctacatcggtcgcgggaggtcccagggctttgatg
gcgatgcgtagagcgacaccagtaccatctgcccaagggtcaggcagatcgcaagagcag
gatccttggggtagtatgcgaggcagtcccccagacaatttatcatcacgacaagaaagc
tacgggcctgttgagatggatgctattcggtcaccagagtctcaacccccaacactaaca
catatttataacaactttccgaatagcgagtatcttaccgaccgatttggttttatttat
gatcagcgacgcaagaaacgtcagcgagaagcagcccaagtggctcggcatattcgcaag
ggcagccgtacaacagagatgctagcaaacggccgagctggaatttcacccaacgtgttg
gacgatatccccagccccaaaggaagcatatcgagtgagggtcgccccgagagtcccaac
agcatggaagagcgtaatgcggaagagggcaaagctaaaaggtggacggattatctgaag
attgcgactttccctacagaactgctgagccatacgccaagcatagcgataccttcgata
gaggtgatggaaggagctcaaacgcctgaacccgaactgcaccctaccgagcctgtcaaa
ccggcgatcgtttcaacaaattctggcttaattccatcagctagtacaacaacagcggtg
gacagcgaaacctcgcagccctctcagtcagagtcgtcgattgcgctcactaaagacgat
accgaacctgtcaagctgctacttcagcagctgagtgatgtgcacgacgctcttcagcgt
gacaagacggtgcgatggaacgatttcctgcgtaaagtacgcgctgagcggaaacgtgaa
ggtgaagcggccattgctgccgccaagtcagctgctgatgcacgctacgaacagcctgcc
atgattctaccagagactcgagtagccgatggtgagatgatcggagtttcaggacttgga
gtcaaaggcaaggttggacgagccaaatggaatgagttcaagaccctggtgttgggcggt
attccagttgcttatcgcgccaaggtatggtctgagtgttcaggggccacggctcttcgt
attcctggttattataaagatttagtggctcaaagcggcgaggatgacgatactgtcgtt
gttagccagatccagatggacattaaccgaacactgacggacaatatcttctttcgcaag
ggcccaggtgtcaagaagctgaacgaagtgttgttggcttattccagacgcaacagggac
gtcggttattgtcagggcatgaacctgattacagccaatttgctgctcatcatgccatcc
gccgaagatgctttctgggttttgacatcaatcatcgaaaacattcttcctcacggctac
tacgaccactcacttatggcttcgcgtgcagaccaacaagtgctgcgacagtatgttgca
caggttcttcccaagctctcagcacaccttgactctttgtccatcgagcttgaggcgttg
acctttcagtggttcttgtccgtgtttacggactgtctcagcgccgaagctcttttccgt
gtctgggatgttgtactctgcaccaacgatggcagcacgttcctcttccaagtagcactt
gcactactcaagctcaacgaagggaacttgcttcagtgcaacacacccgccggaatttat
acatacatcagccaccaaatgacagagcatgctatcagtatcgatggcctgctccaggca
agcgaaggattacgaaaggttgtgcgccgtgaagaagttgagcaacgaagagaaaaggcg
atacaggcagaaaaggatatgattatggcccgtgatggagactcggccagaagcaaaccc
accgccgggacggagagcgaaacaggcgaagagtaa
>Fp34
------------atggaagcggccgaccccatgtcgtcactccaccggtccgtctcccag
cacagcagcgcttcatacgcatcccacgcctcccacgtttcccgcacatccaaccgtagc
aactccagaagcaaccgaagtgcaagtctccgatgccctcgtggtcgaaagcgacccagt
cagccagtcagctctgcgagcagtgtcgctgccagcgacaagagcctcaccagcttcccc
agcttttcgcccgatgagagacccgacaataatggtggcttcgacttccaggacgattct
cctggcgatacccccgttacccagcccgcggttcccgaaactggacgtagttcaatagtc
gatcttacaggaggttccgatgtacgaagtgccttgttcgaagaggatcaccctgttcgc
aaggtgcctggctcgttacacaacgccgacgatgaacaccttcaacgtttaatatcacgc
cacggcgccgttggactcattagacaaatagccgaggaccttgctcaacgagatgctcaa
atctccaatatgcgccgccgtgctgatgaacgagaacgtgctttgcgtaagattattcga
gagtgcggtctctccaacctggatctcgaaactcggctacgggccgttgaggctgaactc
cgtgcagccggcaagggactccggagagaggatactggcttgagcgacctcatgagcgat
gcgatgcaagatacagtaggagttacagcatacggagagacaataaccaaaagtgagaca
attcgagcacctaatcaatctatcaatacccccagcgagaatggaaagggcacattgaag
gggtggaaggatttcctttggggttctggaaccgcaaaacgagccagccgcaccggaagt
gttaacagcgaagtcaaccctgcgactgtgatacgatcgcactctagcatggaccgacga
cctacgttgcaagatgacctctttaaccccccggatccgcagccagttcgcagtccaagt
cgagcatcgagcatccagtcgggcgctgcaagtgagcgcaaagcatcatcgtcaattgca
agcatggcattgcgcttggttgcaggcggagctattagcactcgtgaggctgagtctaga
ggccgtgccgcaagcaacacttccgccaagggcggctctcttcgcggtgtttcgactaca
agcagtcgtgcgggtcagactcgagctacatcggtcgcgggaggtcccagggctttgatg
gcgatgcgtagagcgacaccaggaccatctgcccaagggtcaggcagatcgcaagagcaa
gatccttggggtagtatgcgaggcagtcccccagacaacttatcatcacgacaagaaagc
tacgggcctgtggagatggatgctattcggtcaccagagtctcaacccccaacattaaca
catatttataacaactttccgaatagcgagtatctaaccgaccgatttggttttatttat
gatcagcgacgcaagaaacgtcagcgagaagcagcccaagtggctcggcatattcgcaag
ggcagccgtacaacagagatgctagcaaacggccgagctggaatttcacccaacgtgttg
gacgatatccccagccccaaaggaagcatatcgagtgagggtcgccccgagagtcccaac
agcatggaagagcgtaatgcggaagagggcaaagctaaaaggtggacggattatctgaag
attgcgactttccctacagaactgctgagccatacgccaagcatagcgataccttcgata
gaggtgatggaaggagctcaaacgcctgaaccggaactgcaccctaccgagcctgtcaaa
ccggcgatcgtttcaacaaattctggcttaattccatcagctagtacaacaacagcggtg
gacagcgaaacctcgcagccctctcagtcagagtcgtcgattgcgctcactaaagacgat
accgaacctgtcaagctgctacttcagcagctgagtgatgtgcacgacgctcttcagcgt
gacaagacggtgcgatggaacgatttcctgcgtaaagtacgcgctgagcggaaacgtgaa
ggtgaagcggccattgctgccgccaagtcagctgctgatgcacgctacgaacagcctgcc
atgattctaccagagactcgagtagccgatggtgagatgatcggagtttcaggacttgga
gtcaaaggcaaggttggacgagccaaatggaatgagttcaagaccctggtgttgggcggt
attccagttgcttatcgcgccaaggtatggtctgagtgttcaggggccacggctcttcgt
attcctggttattataaagatttagtggctcaaagcggcgaggatgacgatactgtcgtt
gttagccagatccagatggacattaaccgaacactgacggacaatatcttctttcgcaag
ggcccaggtgtcaagaagctgaacgaagtgttgttggcttattccagacgcaacagggac
gtcggttactgtcagggcatgaacctgattacagccaatttgctgctcatcatgccatcc
gccgaagatgctttctgggttttgacatcaatcatcgaaaacattcttcctcacggctac
tacgaccactcacttatggcttcacgtgcagaccaacaagtactgcgacagtatgttgca
caggttcttcctaaactctcagcacaccttgactctttatccatcgagcttgaggcgttg
acctttcagtggttcttgtccgtgtttacggactgtctcagcgccgaagctcttttccgt
gtctgggatgttgtactctgcaccaacgatggcagcacattcctcttccaagtagcactt
gcactactcaagctcaacgaagggaacttgcttcagtgcaacacacccgccggaatttat
acatacatcagccaccaaatgacagagcatgctatcagtatcgatggcctgctccaagca
agcgaaggattacgaaaggttgtgcgccgtgaagaagttgagcaacgaagagaaaaggcg
atacaggcagaaaaggatatgattatggcccgtgatggagactcggccagaagcaaaccc
accgccgggacggagagcgaaacaggcgaagagtaa
>Fp35
------------atggaagcggccgaccccatgtcgtcactccaccggtccgtctcccag
cacagcagcgcttcatacgcatcccacgcctcccacgtttcccgcacatccaaccgtagc
aactccagaagcaaccgaagtgcaagtctccgatgccctcgtggtcgaaagcgacccagt
cagccagtcagctctgcgagcagtgtcgctgccagcgacaagagcctcaccagcttcccc
agcttttcgcccgatgagagacccgacaataatggtggcttcgacttccaggacgattct
cctggcgatacccccgttacccagcccgcggttcccgaaactggacgtagttcaatagtc
gatcttacaggaggttccgatgtacgaagtgccttgttcgaagaggatcaccctgttcgc
aaggtgcctggctcgttacacaacgccgacgatgaacaccttcaacgtttaatatcacgc
cacggcgccgttggactcattagacaaatagccgaggaccttgctcaacgagatgctcaa
atctccaatatgcgccgccgtgctgatgaacgagaacgtgctttgcgtaagattattcga
gagtgcggtctctccaacctggatctcgaaactcggctacgggccgttgaggctgaactc
cgtgcagccggcaagggactccggagagaggatactggcttgagcgacctcatgagcgat
gcgatgcaagatacagtaggagttacagcatacggagagacaataaccaaaagtgagaca
attcgagcacctaaccaatctgtcaatacccccagcgagaatggaaagggcacattgaag
gggtggaaggattttctttggggttctggtaccgcaaaacgagccagccgcaccggaagt
gttaatagcgaagtcaaccctgcgactgtgatacgatcgcactctagcatggaccgacga
ccaacgttgcaggatgaccttttcaaccccccggatccgcagccagttcgcagtccaagt
cgagcatcgagcatccagtcaggcgctgcgagtgagcgcaaagcatcatcgtcaattgca
agcatggcattgcgcttggttgcaggcggagctattagcactcgtgaggctgagtctaga
ggccgtgccgcaagcaacacttccgccaagggcggctctctccgcggtgtttcgactaca
agcagtcgtgcgggtcagactcgagctacatcggtcgcgggaggtcccagggctttgatg
gcgatgcgtagagcgacaccagtaccatctgcccaagggtcaggcagatcgcaagagcag
gatccttggggtagtatgcgaggcagtcccccagacaatttatcatcacgacaagaaagc
tacgggcctgttgagatggatgctattcggtcaccagagtctcaacccccaacactaaca
catatttataacaactttccgaatagcgagtatcttaccgaccgatttggttttatttat
gatcagcgacgcaagaaacgtcagcgagaagcagcccaagtggctcggcatattcgcaag
ggcagccgtacaacagagatgctagcaaacggccgagctggaatttcacccaacgtgttg
gacgatatccccagccccaaagcaagcatatcgagtgagggtcgccccgagagtcccaac
agcatggaagagcgtaatgcggaagagggcaaagctaaaaggtggacggattatctgaag
attgcgactttccctacagaactgctgagccatacgccaagcatagcgataccttcgata
gaggtgatggaaggagctcaaacgcctgaacccgaactgcaccctaccgagcctgtcaaa
ccggcgatcgtttcaacaaattctggcttaattccatcagctagtacaacaacagcggtg
gacagcgaaacctcgcagccctctcagtcagagtcgtcgattgcgctcactaaagacgat
accgaacctgtcaagctgctacttcagcagctgagtgatgtgcacgacgctcttcagcgt
gacaagacggtgcgatggaacgatttcctgcgtaaagtacgcgctgagcggaaacgtgaa
ggtgaagcggccattgctgccgccaagtcagctgctgatgcacgctacgaacagcctgcc
atgattctaccagagactcgagtagccgatggtgagatgatcggagtttcaggacttgga
gtcaaaggcaaggttggacgagccaaatggaatgagttcaagaccctggtgttgggcggt
attccagttgcttatcgcgccaaggtatggtctgagtgttcaggggccacggctcttcgt
attcctggttattataaagatttagtggctcaaagcggcgaggatgacgatactgtcgtt
gttagccagatccagatggacattaaccgaacactgacggacaatatcttctttcgcaag
ggcccaggtgtcaagaagctgaacgaagtgttgttggcttattccagacgcaacagggac
gtcggttattgtcagggcatgaacctgattacagccaatttgctgctcatcatgccatcc
gccgaagatgctttctgggttttgacatcaatcatcgaaaacattcttcctcacggctac
tacgaccactcacttatggcttcgcgtgcagaccaacaagtgctgcgacagtatgttgca
caggttcttcccaagctctcagcacaccttgactctttgtccatcgagcttgaggcgttg
acctttcagtggttcttgtccgtgtttacggactgtctcagcgccgaagctcttttccgt
gtctgggatgttgtactctgcaccaacgatggcagcacgttcctcttccaagtagcactt
gcactactcaagctcaacgaagggaacttgcttcagtgcaacacacccgccggaatttat
acatacatcagccaccaaatgacagagcatgctatcagtatcgatggcctgctccaggca
agcgaaggattacgaaaggttgtgcgccgtgaagaagttgagcaacgaagagaaaaggcg
atacaggcagaaaaggatatgattatggcccgtgatggagactcggccagaagcaaaccc
accgccgggacggagagcgaaacaggcgaagagtaa
>Fp38
------------atggaagcggccgaccccatgtcgtcactccaccggtccgtctcccag
cacagcagcgcttcatacgcatcccacgcctcccacgtttcccgcacatccaaccgtagc
aactccagaagcaaccgaagtgcaagtctccgatgccctcgtggtcgaaagcgacccagt
cagccagtcagctctgcgagcagtgtcgctgccagcgacaagagcctcaccagcttcccc
agcttttcgcccgatgagagacccgacaataatggtggcttcgacttccaggacgattct
cctggcgatacccccgttacccagcccgcggttcccgaaactggacgtagttcaatagtc
gatcttacaggaggttccgatgtacgaagtgccttgttcgaagaggatcaccctgttcgc
aaggtgcctggctcgttacacaacgccgacgatgaacaccttcaacgtttaatatcacgc
cacggcgccgttggactcattagacaaatagccgaggaccttgctcaacgagatgctcaa
atctccaatatgcgccgccgtgctgatgaacgagaacgtgctttgcgtaagattattcga
gagtgcggtctctccaacctggatctcgaaactcggctacgggccgttgaggctgaactc
cgtgcagccggcaagggactccggagagaggatactggcttgagcgacctcatgagcgat
gcgatgcaagatacagtaggagttacagcatacggagagacaataaccaaaagtgagaca
attcgagcacctaaccaatctgtcaatacccccagcgagaatggaaagggcacattgaag
gggtggaaggattttctttggggttctggtaccgcaaaacgagccagccgcaccggaagt
gttaatagcgaagtcaaccctgcgactgtgatacgatcgcactctagcatggaccgacga
ccaacgttgcaggatgaccttttcaaccccccggatccgcagccagttcgcagtccaagt
cgagcatcgagcatccagtcaggcgctgcgagtgagcgcaaagcatcatcgtcaattgca
agcatggcattgcgcttggttgcaggcggagctattagcactcgtgaggctgagtctaga
ggccgtgccgcaagcaacacttccgccaagggcggctctctccgcggtgtttcgactaca
agcagtcgtgcgggtcagactcgagctacatcggtcgcgggaggtcccagggctttgatg
gcgatgcgtagagcgacaccagtaccatctgcccaagggtcaggcagatcgcaagagcag
gatccttggggtagtatgcgaggcagtcccccagacaatttatcatcacgacaagaaagc
tacgggcctgttgagatggatgctattcggtcaccagagtctcaacccccaacactaaca
catatttataacaactttccgaatagcgagtatcttaccgaccgatttggttttatttat
gatcagcgacgcaagaaacgtcagcgagaagcagcccaagtggctcggcatattcgcaag
ggcagccgtacaacagagatgctagcaaacggccgagctggaatttcacccaacgtgttg
gacgatatccccagccccaaagcaagcatatcgagtgagggtcgccccgagagtcccaac
agcatggaagagcgtaatgcggaagagggcaaagctaaaaggtggacggattatctgaag
attgcgactttccctacagaactgctgagccatacgccaagcatagcgataccttcgata
gaggtgatggaaggagctcaaacgcctgaacccgaactgcaccctaccgagcctgtcaaa
ccggcgatcgtttcaacaaattctggcttaattccatcagctagtacaacaacagcggtg
gacagcgaaacctcgcagccctctcagtcagagtcgtcgattgcgctcactaaagacgat
accgaacctgtcaagctgctacttcagcagctgagtgatgtgcacgacgctcttcagcgt
gacaagacggtgcgatggaacgatttcctgcgtaaagtacgcgctgagcggaaacgtgaa
ggtgaagcggccattgctgccgccaagtcagctgctgatgcacgctacgaacagcctgcc
atgattctaccagagactcgagtagccgatggtgagatgatcggagtttcaggacttgga
gtcaaaggcaaggttggacgagccaaatggaatgagttcaagaccctggtgttgggcggt
attccagttgcttatcgcgccaaggtatggtctgagtgttcaggggccacggctcttcgt
attcctggttattataaagatttagtggctcaaagcggcgaggatgacgatactgtcgtt
gttagccagatccagatggacattaaccgaacactgacggacaatatcttctttcgcaag
ggcccaggtgtcaagaagctgaacgaagtgttgttggcttattccagacgcaacagggac
gtcggttattgtcagggcatgaacctgattacagccaatttgctgctcatcatgccatcc
gccgaagatgctttctgggttttgacatcaatcatcgaaaacattcttcctcacggctac
tacgaccactcacttatggcttcgcgtgcagaccaacaagtgctgcgacagtatgttgca
caggttcttcccaagctctcagcacaccttgactctttgtccatcgagcttgaggcgttg
acctttcagtggttcttgtccgtgtttacggactgtctcagcgccgaagctcttttccgt
gtctgggatgttgtactctgcaccaacgatggcagcacgttcctcttccaagtagcactt
gcactactcaagctcaacgaagggaacttgcttcagtgcaacacacccgccggaatttat
acatacatcagccaccaaatgacagagcatgctatcagtatcgatggcctgctccaggca
agcgaaggattacgaaaggttgtgcgccgtgaagaagttgagcaacgaagagaaaaggcg
atacaggcagaaaaggatatgattatggcccgtgatggagactcggccagaagcaaaccc
accgccgggacggagagcgaaacaggcgaagagtaa
>Fp39
------------atggaagcggccgaccccatgtcgtcactccaccggtccgtctcccag
cacagcagcgcttcatacgcatcccacgcctcccacgtttcccgcacatccaaccgtagc
aactccagaagcaaccgaagtgcaagtctccgatgccctcgtggtcgaaagcgacccagt
cagccagtcagctctgcgagcagtgtcgctgccagcgacaagagcctcaccagcttcccc
agcttttcgcccgatgagagacccgacaataatggtggcttcgacttccaggacgattct
cctggcgatacccccgttacccagcccgcggttcccgaaactggacgtagttcaatagtc
gatcttacaggaggttccgatgtacgaagtgccttgttcgaagaggatcaccctgttcgc
aaggtgcctggctcgttacacaacgccgacgatgaacaccttcaacgtttaatatcacgc
cacggcgccgttggactcattagacaaatagccgaggaccttgctcaacgagatgctcaa
atctccaatatgcgccgccgtgctgatgaacgagaacgtgctttgcgtaagattattcga
gagtgcggtctctccaacctggatctcgaaactcggctacgggccgttgaggctgaactc
cgtgcagccggcaaaggactccggagagaggatactggcttgagcgacctcatgagcgat
gcgatgcaagatacagtaggagttacagcatacggagagacaataaccaaaagtgagaca
attcgagcacctaaccaatctgtcaatacccccagcgagaatggaaagggcacattgaag
gggtggaaggattttctttggggttctggtaccgcaaaacgagccagccgcaccggaagt
gttaatagcgaagtcaaccctgcgactgtgatacgatcgcactctagcatggaccgacga
ccaacgttgcaggatgaccttttcaaccccccggatccgcagccagttcgcagtccaagt
cgagcatcgagcatccagtcaggcgctgcgagtgagcgcaaagcatcatcgtcaattgca
agcatggcattgcgcttggttgcaggcggagctattagcactcgtgaggctgagtctaga
ggccgtgccgcaagcaacacttccgccaagggcggctctctccgcggtgtttcgactaca
agcagtcgtgcgggtcagactcgagctacatcggtcgcgggaggtcccagggctttgatg
gcgatgcgtagagcgacaccagtaccatctgcccaagggtcaggcagatcgcaagagcag
gatccttggggtagtatgcgaggcagtcccccagacaatttatcatcacgacaagaaagc
tacgggcctgttgagatggatgctattcggtcaccagagtctcaacccccaacactaaca
catatttataacaactttccgaatagcgagtatcttaccgaccgatttggttttatttat
gatcagcgacgcaagaaacgtcagcgagaagcagcccaagtggctcggcatattcgcaag
ggcagccgtacaacagagatgctagcaaacggccgagctggaatttcacccaacgtgttg
gacgatatccccagccccaaaggaagcatatcgagtgagggtcgccccgagagtcccaac
agcatggaagagcgtaatgcggaagagggcaaagctaaaaggtggacggattatctgaag
attgcgactttccctacagaactgctgagccatacgccaagcatagcgataccttcgata
gaggtgatggaaggagctcaaacgcctgaacccgaactgcaccctaccgagcctgtcaaa
ccggcgatcgtttcaacaaattctggcttaattccatcagctagtacaacaacagcggtg
gacagcgaaacctcgcagccctctcagtcagagtcgtcgattgcgctcactaaagacgat
accgaacctgtcaagctgctacttcagcagctgagtgatgtgcacgacgctcttcagcgt
gacaagacggtgcgatggaacgatttcctgcgtaaagtacgcgctgagcggaaacgtgaa
ggtgaagcggccattgctgccgccaagtcagctgctgatgcacgctacgaacagcctgcc
atgattctaccagagactcgagtagccgatggtgagatgatcggagtttcaggacttgga
gtcaaaggcaaggttggacgagccaaatggaatgagttcaagaccctggtgttgggcggt
attccagttgcttatcgcgccaaggtatggtctgagtgttcaggggccacggctcttcgt
attcctggttattataaagatttagtggctcaaagcggcgaggatgacgatactgtcgtt
gttagccagatccagatggacattaaccgaacactgacggacaatatcttctttcgcaag
ggcccaggtgtcaagaagctgaacgaagtgttgttggcttattccagacgcaacagggac
gtcggttattgtcagggcatgaacctgattacagccaatttgctgctcatcatgccatcc
gccgaagatgctttctgggttttgacatcaatcatcgaaaacattcttcctcacggctac
tacgaccactcacttatggcttcgcgtgcagaccaacaagtgctgcgacagtatgttgca
caggttcttcccaagctctcagcacaccttgactctttgtccatcgagcttgaggcgttg
acctttcagtggttcttgtccgtgtttacggactgtctcagcgccgaagctcttttccgt
gtctgggatgttgtactctgcaccaacgatggcagcacgttcctcttccaagtagcactt
gcactactcaagctcaacgaagggaacttgcttcagtgcaacacacccgccggaatttat
acatacatcagccaccaaatgacagagcatgctatcagtatcgatggcctgctccaggca
agcgaaggattacgaaaggttgtgcgccgtgaagaagttgagcaacgaagagaaaaggcg
atacaggcagaaaaggatatgattatggcccgtgatggagactcggccagaagcaaaccc
accgccgggacggagagcgaaacaggcgaagagtaa
>Fp42
------------atggaagcggccgaccccatgtcgtcactccaccggtccgtctcccag
cacagcagcgcttcatacgcatcccacgcctcccacgtttcccgcacatccaaccgtagc
aactccagaagcaaccgaagtgcaagtctccgatgccctcgtggtcgaaagcgacccagt
cagccagtcagctctgcgagcagtgtcgctgccagcgacaagagcctcaccagcttcccc
agcttttcgcccgatgagagacccgacaataatggtggcttcgacttccaggacgattct
cctggcgatacccccgttacccagcccgcggttcccgaaactggacgtagttcaatagtc
gatcttacaggaggttccgatgtacgaagtgccttgttcgaagaggatcaccctgttcgc
aaggtgcctggctcgttacacaacgccgacgatgaacaccttcaacgtttaatatcacgc
cacggcgccgttggactcattagacaaatagccgaggaccttgctcaacgagatgctcaa
atctccaatatgcgccgccgtgctgatgaacgagaacgtgctttgcgtaagattattcga
gagtgcggtctctccaacctggatctcgaaactcggctacgggccgttgaggctgaactc
cgtgcagccggcaaaggactccggagagaggatactggcttgagcgacctcatgagcgat
gcgatgcaagatacagtaggagttacagcatacggagagacaataaccaaaagtgagaca
attcgagcacctaaccaatctgtcaatacccccagcgagaatggaaagggcacattgaag
gggtggaaggattttctttggggttctggtaccgcaaaacgagccagccgcaccggaagt
gttaatagcgaagtcaaccctgcgactgtgatacgatcgcactctagcatggaccgacga
ccaacgttgcaggatgaccttttcaaccccccggatccgcagccagttcgcagtccaagt
cgagcatcgagcatccagtcaggcgctgcgagtgagcgcaaagcatcatcgtcaattgca
agcatggcattgcgcttggttgcaggcggagctattagcactcgtgaggctgagtctaga
ggccgtgccgcaagcaacacttccgccaagggcggctctctccgcggtgtttcgactaca
agcagtcgtgcgggtcagactcgagctacatcggtcgcgggaggtcccagggctttgatg
gcgatgcgtagagcgacaccagtaccatctgcccaagggtcaggcagatcgcaagagcag
gatccttggggtagtatgcgaggcagtcccccagacaatttatcatcacgacaagaaagc
tacgggcctgttgagatggatgctattcggtcaccagagtctcaacccccaacactaaca
catatttataacaactttccgaatagcgagtatcttaccgaccgatttggttttatttat
gatcagcgacgcaagaaacgtcagcgagaagcagcccaagtggctcggcatattcgcaag
ggcagccgtacaacagagatgctagcaaacggccgagctggaatttcacccaacgtgttg
gacgatatccccagccccaaaggaagcatatcgagtgagggtcgccccgagagtcccaac
agcatggaagagcgtaatgcggaagagggcaaagctaaaaggtggacggattatctgaag
attgcgactttccctacagaactgctgagccatacgccaagcatagcgataccttcgata
gaggtgatggaaggagctcaaacgcctgaacccgaactgcaccctaccgagcctgtcaaa
ccggcgatcgtttcaacaaattctggcttaattccatcagctagtacaacaacagcggtg
gacagcgaaacctcgcagccctctcagtcagagtcgtcgattgcgctcactaaagacgat
accgaacctgtcaagctgctacttcagcagctgagtgatgtgcacgacgctcttcagcgt
gacaagacggtgcgatggaacgatttcctgcgtaaagtacgcgctgagcggaaacgtgaa
ggtgaagcggccattgctgccgccaagtcagctgctgatgcacgctacgaacagcctgcc
atgattctaccagagactcgagtagccgatggtgagatgatcggagtttcaggacttgga
gtcaaaggcaaggttggacgagccaaatggaatgagttcaagaccctggtgttgggcggt
attccagttgcttatcgcgccaaggtatggtctgagtgttcaggggccacggctcttcgt
attcctggttattataaagatttagtggctcaaagcggcgaggatgacgatactgtcgtt
gttagccagatccagatggacattaaccgaacactgacggacaatatcttctttcgcaag
ggcccaggtgtcaagaagctgaacgaagtgttgttggcttattccagacgcaacagggac
gtcggttattgtcagggcatgaacctgattacagccaatttgctgctcatcatgccatcc
gccgaagatgctttctgggttttgacatcaatcatcgaaaacattcttcctcacggctac
tacgaccactcacttatggcttcgcgtgcagaccaacaagtgctgcgacagtatgttgca
caggttcttcccaagctctcagcacaccttgactctttgtccatcgagcttgaggcgttg
acctttcagtggttcttgtccgtgtttacggactgtctcagcgccgaagctcttttccgt
gtctgggatgttgtactctgcaccaacgatggcagcacgttcctcttccaagtagcactt
gcactactcaagctcaacgaagggaacttgcttcagtgcaacacacccgccggaatttat
acatacatcagccaccaaatgacagagcatgctatcagtatcgatggcctgctccaggca
agcgaaggattacgaaaggttgtgcgccgtgaagaagttgagcaacgaagagaaaaggcg
atacaggcagaaaaggatatgattatggcccgtgatggagactcggccagaagcaaaccc
accgccgggacggagagcgaaacaggcgaagagtaa
>Fp44
------------atggaagcggccgaccccatgtcgtcactccaccggtccgtctcccag
cacagcagcgcttcatacgcatcccacgcctcccacgtttcccgcacatccaaccgtagc
aactccagaagcaaccgaagtgcaagtctccgatgccctcgtggtcgaaagcgacccagt
cagccagtcagctctgcgagcagtgtcgctgccagcgacaagagcctcaccagcttcccc
agcttttcgcccgatgagagacccgacaataatggtggcttcgacttccaggacgattct
cctggtgatacccccgttccccagcccgcggttcccgaaactggacgtagttcaatagtc
gatcttacaggaggttccgatgtacgaagtgccttgttcgaagaggatcaccctgttcgc
aaggtgcctggctcgttacacaacgccgacgatgaacaccttcaacgtttaatatcacgc
cacggcgccgttggactcattagacaaatagccgaggaccttgctcaacgagatgctcaa
atctccaatatgcgccgccgtgctgatgaacgagaacgtgctttgcgtaagattattcga
gagtgcggtctctccaacctggatctcgaaactcggctacgggccgttgaggctgaactc
cgtgcagccggcaagggactccggagagaggatactggcttgagcgacctcatgagcgat
gcgatgcaagatacagtaggagttacagcatacggagagacaataaccaaaagtgagaca
attcgagcacctaaccaatctgtcaatacccccagcgagaatggaaagggcacattgaag
gggtggaaggattttctttggggttctggtaccgcaaaacgagccagccgcaccggaagt
gttaacagcgaagtcaaccctgcgactgtgatacgatcgcactctagcatggaccgacga
ccaacgttgcaggatgaccttttcaaccccccggatccgcagccagttcgcagtccaagt
cgagcatcgagcatccagtcaggcgctgcgagtgagcgcaaagcatcatcgtcaattgca
agcatggcattgcgcttggttgcaggcggagctattagcactcgtgaggctgagtctaga
ggccgtgccgcaagcaacacttccgccaagggcggctctcttcgcggtgtttcgactaca
agcagtcgtgcgggtcagactcgagctacatcggtcgcgggaggtcccagggctttgatg
gcgatgcgtagagcgacaccaggaccatctgcccaagggtcaggcagatcgcaagagcag
gatccttggggtagtatgcgaggcagtcccccagacaatttatcatcacgacaagaaagc
tacgggcctgttgagatggatgctattcggtcaccagagtctcaacccccaacactaaca
catatttataacaactttccgaatagcgagtatcttaccgaccgatttggttttatttat
gatcagcgacgcaagaaacgtcagcgagaagcagcccaagtggctcggcatattcgcaag
ggcagccgtacaacagagatgctagcaaacggccgagctggaatttcacccaacgtgttg
gacgatatccccagccccaaaggaagcatatcgagtgagggtcgccccgagagtcccaac
agcatggaagagcgtaatgcggaagagggcaaagctaaaaggtggacggattatctgaag
attgcgactttccctacagaactgctgagccatacgccaagcatagcgataccttcgata
gaggtgatggaaggagctcaaacgcctgaaccggaactgcaccctaccgagcctgtcaaa
ccggcgatcgtttcaacaaattctggcttaattccatcagctagtacaacaacagcggtg
gacagcgaaacctcgcagccctctcagtcagagtcgtcgattgcgctcactaaagacgat
accgaacctgtcaagctgctacttcagcagctgagtgatgtgcacgacgctcttcagcgt
gacaagacggtgcgatggaacgatttcctgcgtaaagtacgcgctgagcggaaacgtgaa
ggtgaagcggccattgctgccgccaagtcagctgctgatgcacgctacgaacagcctgcc
atgatcctaccagagactcgagtagccgatggtgagatgatcggagtttcaggacttgga
gtcaaaggcaaggttggacgagccaaatggaatgagttcaagaccctggttttgggcggt
attccagttgcttatcgcgccaaggtgtggtctgagtgttcaggggccacggctcttcgt
attcctggttattataaagatttagtgactcaaagcggcgaggatgacgacactgtcgtt
gttagccagatccagatggacattaaccgaacactgacggacaatatcttctttcgcaag
ggcccaggtgtcaagaagctgaacgaagtgttgttggcttattccagacgcaacagggac
gtcggttactgtcagggcatgaacctgattacagccaatttgctgctcatcatgccatcc
gccgaagatgctttctgggttttgacatcaatcatcgaaaacattcttcctcacggctac
tacgaccactcacttatggcttcacgtgcagaccaacaagtactgcgacagtatgttgca
caggttcttcctaagctctcagcacaccttgactctttgtccatcgagcttgaggcgttg
acctttcagtggttcttgtccgtgtttacggactgtctcagcgccgaagctcttttccgt
gtctgggatgttgtactctgcaccaacgatggcagcacgttcctcttccaagtagcactt
gcactactcaagctcaacgaagggaacttgcttcagtgcaacacacccgccggaatttat
acatacatcagccaccaaatgacagagcatgctatcagcatcgatggcctgctccaagca
agcgaaggattacgaaaggttgtccgccgtgaagaagttgagcaacgaagagaaaaggcg
atacaggcagaaaaggatatgattatggcccgtgatggagactcggccagaagcaaaccc
accgccgggacggagagcgaaacaggcgaagagtaa
>Fp49
------------atggaagcggccgaccccatgtcgtcactccaccggtccgtctcccag
cacagcagcgcttcatacgcatcccacgcctcccacgtttcccgcacatccaaccgtagc
aactccagaagcaaccgaagtgcaagtctccgatgccctcgtggtcgaaagcgacccagt
cagccagtcagctctgcgagcagtgtcgctgccagcgacaagagcctcaccagcttcccc
agcttttcgcccgatgagagacccgacaataatggtggcttcgacttccaggacgattct
cctggcgatacccccgttacccagcccgcggttcccgaaactggacgtagttcaatagtc
gatcttacaggaggttccgatgtacgaagtgccttgttcgaagaggatcaccctgttcgc
aaggtgcctggctcgttacacaacgccgacgatgaacaccttcaacgtttaatatcacgc
cacggcgccgttggactcattagacaaatagccgaggaccttgctcaacgagatgctcaa
atctccaatatgcgccgccgtgctgatgaacgagaacgtgctttgcgtaagattattcga
gagtgcggtctctccaacctggatctcgaaactcggctacgggccgttgaggctgaactc
cgtgcagccggcaaaggactccggagagaggatactggcttgagcgacctcatgagcgat
gcgatgcaagatacagtaggagttacagcatacggagagacaataaccaaaagtgagaca
attcgagcacctaaccaatctgtcaatacccccagcgagaatggaaagggcacattgaag
gggtggaaggattttctttggggttctggtaccgcaaaacgagccagccgcaccggaagt
gttaatagcgaagtcaaccctgcgactgtgatacgatcgcactctagcatggaccgacga
ccaacgttgcaggatgaccttttcaaccccccggatccgcagccagttcgcagtccaagt
cgagcatcgagcatccagtcaggcgctgcgagtgagcgcaaagcatcatcgtcaattgca
agcatggcattgcgcttggttgcaggcggagctattagcactcgtgaggctgagtctaga
ggccgtgccgcaagcaacacttccgccaagggcggctctctccgcggtgtttcgactaca
agcagtcgtgcgggtcagactcgagctacatcggtcgcgggaggtcccagggctttgatg
gcgatgcgtagagcgacaccagtaccatctgcccaagggtcaggcagatcgcaagagcag
gatccttggggtagtatgcgaggcagtcccccagacaatttatcatcacgacaagaaagc
tacgggcctgttgagatggatgctattcggtcaccagagtctcaacccccaacactaaca
catatttataacaactttccgaatagcgagtatcttaccgaccgatttggttttatttat
gatcagcgacgcaagaaacgtcagcgagaagcagcccaagtggctcggcatattcgcaag
ggcagccgtacaacagagatgctagcaaacggccgagctggaatttcacccaacgtgttg
gacgatatccccagccccaaaggaagcatatcgagtgagggtcgccccgagagtcccaac
agcatggaagagcgtaatgcggaagagggcaaagctaaaaggtggacggattatctgaag
attgcgactttccctacagaactgctgagccatacgccaagcatagcgataccttcgata
gaggtgatggaaggagctcaaacgcctgaacccgaactgcaccctaccgagcctgtcaaa
ccggcgatcgtttcaacaaattctggcttaattccatcagctagtacaacaacagcggtg
gacagcgaaacctcgcagccctctcagtcagagtcgtcgattgcgctcactaaagacgat
accgaacctgtcaagctgctacttcagcagctgagtgatgtgcacgacgctcttcagcgt
gacaagacggtgcgatggaacgatttcctgcgtaaagtacgcgctgagcggaaacgtgaa
ggtgaagcggccattgctgccgccaagtcagctgctgatgcacgctacgaacagcctgcc
atgattctaccagagactcgagtagccgatggtgagatgatcggagtttcaggacttgga
gtcaaaggcaaggttggacgagccaaatggaatgagttcaagaccctggtgttgggcggt
attccagttgcttatcgcgccaaggtatggtctgagtgttcaggggccacggctcttcgt
attcctggttattataaagatttagtggctcaaagcggcgaggatgacgatactgtcgtt
gttagccagatccagatggacattaaccgaacactgacggacaatatcttctttcgcaag
ggcccaggtgtcaagaagctgaacgaagtgttgttggcttattccagacgcaacagggac
gtcggttattgtcagggcatgaacctgattacagccaatttgctgctcatcatgccatcc
gccgaagatgctttctgggttttgacatcaatcatcgaaaacattcttcctcacggctac
tacgaccactcacttatggcttcgcgtgcagaccaacaagtgctgcgacagtatgttgca
caggttcttcccaagctctcagcacaccttgactctttgtccatcgagcttgaggcgttg
acctttcagtggttcttgtccgtgtttacggactgtctcagcgccgaagctcttttccgt
gtctgggatgttgtactctgcaccaacgatggcagcacgttcctcttccaagtagcactt
gcactactcaagctcaacgaagggaacttgcttcagtgcaacacacccgccggaatttat
acatacatcagccaccaaatgacagagcatgctatcagtatcgatggcctgctccaggca
agcgaaggattacgaaaggttgtgcgccgtgaagaagttgagcaacgaagagaaaaggcg
atacaggcagaaaaggatatgattatggcccgtgatggagactcggccagaagcaaaccc
accgccgggacggagagcgaaacaggcgaagagtaa
>Fp50
------------atggaagcggccgaccccatgtcgtcactccaccggtccgtctcccag
cacagcagcgcttcatacgcatcccacgcctcccacgtttcccgcacatccaaccgtagc
aactccagaagcaaccgaagtgcaagtctccgatgccctcgtggtcgaaagcgacccagt
cagccagtcagctctgcgagcagtgtcgctgccagcgacaagagcctcaccagcttcccc
agcttttcgcccgatgagagacccgacaataatggtggcttcgacttccaggacgattct
cctggcgatacccccgttacccagcccgcggttcccgaaactggacgtagttcaatagtc
gatcttacaggaggttccgatgtacgaagtgccttgttcgaagaggatcaccctgttcgc
aaggtgcctggctcgttacacaacgccgacgatgaacaccttcaacgtttaatatcacgc
cacggcgccgttggactcattagacaaatagccgaggaccttgctcaacgagatgctcaa
atctccaatatgcgccgccgtgctgatgaacgagaacgtgctttgcgtaagattattcga
gagtgcggtctctccaacctggatctcgaaactcggctacgggccgttgaggctgaactc
cgtgcagccggcaagggactccggagagaggatactggcttgagcgacctcatgagcgat
gcgatgcaagatacagtaggagttacagcatacggagagacaataaccaaaagtgagaca
attcgagcacctaaccaatctgtcaatacccccagcgagaatggaaagggcacattgaag
gggtggaaggattttctttggggttctggtaccgcaaaacgagccagccgcaccggaagt
gttaatagcgaagtcaaccctgcgactgtgatacgatcgcactctagcatggaccgacga
ccaacgttgcaggatgaccttttcaaccccccggatccgcagccagttcgcagtccaagt
cgagcatcgagcatccagtcaggcgctgcgagtgagcgcaaagcatcatcgtcaattgca
agcatggcattgcgcttggttgcaggcggagctattagcactcgtgaggctgagtctaga
ggccgtgccgcaagcaacacttccgccaagggcggctctctccgcggtgtttcgactaca
agcagtcgtgcgggtcagactcgagctacatcggtcgcgggaggtcccagggctttgatg
gcgatgcgtagagcgacaccagtaccatctgcccaagggtcaggcagatcgcaagagcag
gatccttggggtagtatgcgaggcagtcccccagacaatttatcatcacgacaagaaagc
tacgggcctgttgagatggatgctattcggtcaccagagtctcaacccccaacactaaca
catatttataacaactttccgaatagcgagtatcttaccgaccgatttggttttatttat
gatcagcgacgcaagaaacgtcagcgagaagcagcccaagtggctcggcatattcgcaag
ggcagccgtacaacagagatgctagcaaacggccgagctggaatttcacccaacgtgttg
gacgatatccccagccccaaaggaagcatatcgagtgagggtcgccccgagagtcccaac
agcatggaagagcgtaatgcggaagagggcaaagctaaaaggtggacggattatctgaag
attgcgactttccctacagaactgctgagccatacgccaagcatagcgataccttcgata
gaggtgatggaaggagctcaaacgcctgaacccgaactgcaccctaccgagcctgtcaaa
ccggcgatcgtttcaacaaattctggcttaattccatcagctagtacaacaacagcggtg
gacagcgaaacctcgcagccctctcagtcagagtcgtcgattgcgctcactaaagacgat
accgaacctgtcaagctgctacttcagcagctgagtgatgtgcacgacgctcttcagcgt
gacaagacggtgcgatggaacgatttcctgcgtaaagtacgcgctgagcggaaacgtgaa
ggtgaagcggccattgctgccgccaagtcagctgctgatgcacgctacgaacagcctgcc
atgattctaccagagactcgagtagccgatggtgagatgatcggagtttcaggacttgga
gtcaaaggcaaggttggacgagccaaatggaatgagttcaagaccctggtgttgggcggt
attccagttgcttatcgcgccaaggtatggtctgagtgttcaggggccacggctcttcgt
attcctggttattataaagatttagtggctcaaagcggcgaggatgacgatactgtcgtt
gttagccagatccagatggacattaaccgaacactgacggacaatatcttctttcgcaag
ggcccaggtgtcaagaagctgaacgaagtgttgttggcttattccagacgcaacagggac
gtcggttattgtcagggcatgaacctgattacagccaatttgctgctcatcatgccatcc
gccgaagatgctttctgggttttgacatcaatcatcgaaaacattcttcctcacggctac
tacgaccactcacttatggcttcgcgtgcagaccaacaagtgctgcgacagtatgttgca
caggttcttcccaagctctcagcacaccttgactctttgtccatcgagcttgaggcgttg
acctttcagtggttcttgtccgtgtttacggactgtctcagcgccgaagctcttttccgt
gtctgggatgttgtactctgcaccaacgatggcagcacgttcctcttccaagtagcactt
gcactactcaagctcaacgaagggaacttgcttcagtgcaacacacccgccggaatttat
acatacatcagccaccaaatgacagagcatgctatcagtatcgatggcctgctccaggca
agcgaaggattacgaaaggttgtgcgccgtgaagaagttgagcaacgaagagaaaaggcg
atacaggcagaaaaggatatgattatggcccgtgatggagactcggccagaagcaaaccc
accgccgggacggagagcgaaacaggcgaagagtaa
>Fp51
------------atggaagcggccgaccccatgtcgtcactccaccggtccgtctcccag
cacagcagcgcttcatacgcatcccacgcctcccacgtttcccgcacatccaaccgtagc
aactccagaagcaaccgaagtgcaagtctccgatgccctcgtggtcgaaagcgacccagt
cagccagtcagctctgcgagcagtgtcgctgccagcgacaagagcctcaccagcttcccc
agcttttcgcccgatgagagacccgacaataatggtggcttcgacttccaggacgattct
cctggcgatacccccgttacccagcccgcggttcccgaaactggacgtagttcaatagtc
gatcttacaggaggttccgatgtacgaagtgccttgttcgaagaggatcaccctgttcgc
aaggtgcctggctcgttacacaacgccgacgatgaacaccttcaacgtttaatatcacgc
cacggcgccgttggactcattagacaaatagccgaggaccttgctcaacgagatgctcaa
atctccaatatgcgccgccgtgctgatgaacgagaacgtgctttgcgtaagattattcga
gagtgcggtctctccaacctggatctcgaaactcggctacgggccgttgaggctgaactc
cgtgcagccggcaagggactccggagagaggatactggcttgagcgacctcatgagcgat
gcgatgcaagatacagtaggagttacagcatacggagagacaataaccaaaagtgagaca
attcgagcacctaaccaatctgtcaatacccccagcgagaatggaaagggcacattgaag
gggtggaaggattttctttggggttctggtaccgcaaaacgagccagccgcaccggaagt
gttaatagcgaagtcaaccctgcgactgtgatacgatcgcactctagcatggaccgacga
ccaacgttgcaggatgaccttttcaaccccccggatccgcagccagttcgcagtccaagt
cgagcatcgagcatccagtcaggcgctgcgagtgagcgcaaagcatcatcgtcaattgca
agcatggcattgcgcttggttgcaggcggagctattagcactcgtgaggctgagtctaga
ggccgtgccgcaagcaacacttccgccaagggcggctctctccgcggtgtttcgactaca
agcagtcgtgcgggtcagactcgagctacatcggtcgcgggaggtcccagggctttgatg
gcgatgcgtagagcgacaccagtaccatctgcccaagggtcaggcagatcgcaagagcag
gatccttggggtagtatgcgaggcagtcccccagacaatttatcatcacgacaagaaagc
tacgggcctgttgagatggatgctattcggtcaccagagtctcaacccccaacactaaca
catatttataacaactttccgaatagcgagtatcttaccgaccgatttggttttatttat
gatcagcgacgcaagaaacgtcagcgagaagcagcccaagtggctcggcatattcgcaag
ggcagccgtacaacagagatgctagcaaacggccgagctggaatttcacccaacgtgttg
gacgatatccccagccccaaaggaagcatatcgagtgagggtcgccccgagagtcccaac
agcatggaagagcgtaatgcggaagagggcaaagctaaaaggtggacggattatctgaag
attgcgactttccctacagaactgctgagccatacgccaagcatagcgataccttcgata
gaggtgatggaaggagctcaaacgcctgaacccgaactgcaccctaccgagcctgtcaaa
ccggcgatcgtttcaacaaattctggcttaattccatcagctagtacaacaacagcggtg
gacagcgaaacctcgcagccctctcagtcagagtcgtcgattgcgctcactaaagacgat
accgaacctgtcaagctgctacttcagcagctgagtgatgtgcacgacgctcttcagcgt
gacaagacggtgcgatggaacgatttcctgcgtaaagtacgcgctgagcggaaacgtgaa
ggtgaagcggccattgctgccgccaagtcagctgctgatgcacgctacgaacagcctgcc
atgattctaccagagactcgagtagccgatggtgagatgatcggagtttcaggacttgga
gtcaaaggcaaggttggacgagccaaatggaatgagttcaagaccctggtgttgggcggt
attccagttgcttatcgcgccaaggtatggtctgagtgttcaggggccacggctcttcgt
attcctggttattataaagatttagtggctcaaagcggcgaggatgacgatactgtcgtt
gttagccagatccagatggacattaaccgaacactgacggacaatatcttctttcgcaag
ggcccaggtgtcaagaagctgaacgaagtgttgttggcttattccagacgcaacagggac
gtcggttattgtcagggcatgaacctgattacagccaatttgctgctcatcatgccatcc
gccgaagatgctttctgggttttgacatcaatcatcgaaaacattcttcctcacggctac
tacgaccactcacttatggcttcgcgtgcagaccaacaagtgctgcgacagtatgttgca
caggttcttcccaagctctcagcacaccttgactctttgtccatcgagcttgaggcgttg
acctttcagtggttcttgtccgtgtttacggactgtctcagcgccgaagctcttttccgt
gtctgggatgttgtactctgcaccaacgatggcagcacgttcctcttccaagtagcactt
gcactactcaagctcaacgaagggaacttgcttcagtgcaacacacccgccggaatttat
acatacatcagccaccaaatgacagagcatgctatcagtatcgatggcctgctccaggca
agcgaaggattacgaaaggttgtgcgccgtgaagaagttgagcaacgaagagaaaaggcg
atacaggcagaaaaggatatgattatggcccgtgatggagactcggccagaagcaaaccc
accgccgggacggagagcgaaacaggcgaagagtaa
>Fp59
------------atggaagcggccgaccccatgtcgtcactccaccggtccgtctcccag
cacagcagcgcttcatacgcatcccacgcctcccacgtttcccgcacatccaaccgtagc
aactccagaagcaaccgaagtgcaagtctccgatgccctcgtggtcgaaagcgacccagt
cagccagtcagctctgcgagcagtgtcgctgccagcgacaagagcctcaccagcttcccc
agcttttcgcccgatgagagacccgacaataatggtggcttcgacttccaggacgattct
cctggcgatacccccgttacccagcccgcggttcccgaaactggacgtagttcaatagtc
gatcttacaggaggttccgatgtacgaagtgccttgttcgaagaggatcaccctgttcgc
aaggtgcctggctcgttacacaacgccgacgatgaacaccttcaacgtttaatatcacgc
cacggcgccgttggactcattagacaaatagccgaggaccttgctcaacgagatgctcaa
atctccaatatgcgccgccgtgctgatgaacgagaacgtgctttgcgtaagattattcga
gagtgcggtctctccaacctggatctcgaaactcggctacgggccgttgaggctgaactc
cgtgcagccggcaagggactccggagagaggatactggcttgagcgacctcatgagcgat
gcgatgcaagatacagtaggagttacagcatacggagagacaataaccaaaagtgagaca
attcgagcacctaaccaatctgtcaatacccccagcgagaatggaaagggcacattgaag
gggtggaaggattttctttggggttctggtaccgcaaaacgagccagccgcaccggaagt
gttaatagcgaagtcaaccctgcgactgtgatacgatcgcactctagcatggaccgacga
ccaacgttgcaggatgaccttttcaaccccccggatccgcagccagttcgcagtccaagt
cgagcatcgagcatccagtcaggcgctgcgagtgagcgcaaagcatcatcgtcaattgca
agcatggcattgcgcttggttgcaggcggagctattagcactcgtgaggctgagtctaga
ggccgtgccgcaagcaacacttccgccaagggcggctctctccgcggtgtttcgactaca
agcagtcgtgcgggtcagactcgagctacatcggtcgcgggaggtcccagggctttgatg
gcgatgcgtagagcgacaccagtaccatctgcccaagggtcaggcagatcgcaagagcag
gatccttggggtagtatgcgaggcagtcccccagacaatttatcatcacgacaagaaagc
tacgggcctgttgagatggatgctattcggtcaccagagtctcaacccccaacactaaca
catatttataacaactttccgaatagcgagtatcttaccgaccgatttggttttatttat
gatcagcgacgcaagaaacgtcagcgagaagcagcccaagtggctcggcatattcgcaag
ggcagccgtacaacagagatgctagcaaacggccgagctggaatttcacccaacgtgttg
gacgatatccccagccccaaaggaagcatatcgagtgagggtcgccccgagagtcccaac
agcatggaagagcgtaatgcggaagagggcaaagctaaaaggtggacggattatctgaag
attgcgactttccctacagaactgctgagccatacgccaagcatagcgataccttcgata
gaggtgatggaaggagctcaaacgcctgaacccgaactgcaccctaccgagcctgtcaaa
ccggcgatcgtttcaacaaattctggcttaattccatcagctagtacaacaacagcggtg
gacagcgaaacctcgcagccctctcagtcagagtcgtcgattgcgctcactaaagacgat
accgaacctgtcaagctgctacttcagcagctgagtgatgtgcacgacgctcttcagcgt
gacaagacggtgcgatggaacgatttcctgcgtaaagtacgcgctgagcggaaacgtgaa
ggtgaagcggccattgctgccgccaagtcagctgctgatgcacgctacgaacagcctgcc
atgattctaccagagactcgagtagccgatggtgagatgatcggagtttcaggacttgga
gtcaaaggcaaggttggacgagccaaatggaatgagttcaagaccctggtgttgggcggt
attccagttgcttatcgcgccaaggtatggtctgagtgttcaggggccacggctcttcgt
attcctggttattataaagatttagtggctcaaagcggcgaggatgacgatactgtcgtt
gttagccagatccagatggacattaaccgaacactgacggacaatatcttctttcgcaag
ggcccaggtgtcaagaagctgaacgaagtgttgttggcttattccagacgcaacagggac
gtcggttattgtcagggcatgaacctgattacagccaatttgctgctcatcatgccatcc
gccgaagatgctttctgggttttgacatcaatcatcgaaaacattcttcctcacggctac
tacgaccactcacttatggcttcgcgtgcagaccaacaagtgctgcgacagtatgttgca
caggttcttcccaagctctcagcacaccttgactctttgtccatcgagcttgaggcgttg
acctttcagtggttcttgtccgtgtttacggactgtctcagcgccgaagctcttttccgt
gtctgggatgttgtactctgcaccaacgatggcagcacgttcctcttccaagtagcactt
gcactactcaagctcaacgaagggaacttgcttcagtgcaacacacccgccggaatttat
acatacatcagccaccaaatgacagagcatgctatcagtatcgatggcctgctccaggca
agcgaaggattacgaaaggttgtgcgccgtgaagaagttgagcaacgaagagaaaaggcg
atacaggcagaaaaggatatgattatggcccgtgatggagactcggccagaagcaaaccc
accgccgggacggagagcgaaacaggcgaagagtaa
>Fp63
------------atggaagcggccgaccccatgtcgtcactccaccggtccgtctcccag
cacagcagcgcttcatacgcatcccacgcctcccacgtttcccgcacatccaaccgtagc
aactccagaagcaaccgaagtgcaagtctccgatgccctcgtggtcgaaagcgacccagt
cagccagtcagctctgcgagcagtgtcgctgccagcgacaagagcctcaccagcttcccc
agcttttcgcccgatgagagacccgacaataatggtggcttcgacttccaggacgattct
cctggtgatacccccgttccccagcccgcggttcccgaaactggacgtagttcaatagtc
gatcttacaggaggttccgatgtacgaagtgccttgttcgaagaggatcaccctgttcgc
aaggtgcctgactcgttacacaacgccgacgatgaacaccttcaacgtttaatatcacgc
cacggcgccgttggactcattagacaaatagccgaggaccttgctcaacgagatgctcaa
atctccaatatgcgccgccgtgctgatgaacgagaacgtgctttgcgtaagattattcga
gagtgcggtctctccaacctggatctcgaaactcggctacgggccgttgaggctgaactc
cgtgcagccggcaagggactccggagagaggatactggcttgagcgacctcatgagcgat
gcgatgcaagatacagtaggagttacagcatacggagagacaataaccaaaagtgagaca
attcgagcacctaatcaatctatcaatacccccagcgagaatggaaagggcacattgaag
gggtggaaggatttcctttggggttctggaaccgcaaaacgagccagccgcaccggaagt
gttaacagcgaagtcaaccctgcgactgtgatacgatcgcactctagcatggaccgacga
cctacgttgcaagatgacctctttaaccccccggatccgcagccagttcgcagtccaagt
cgagcatcgagcatccagtcgggcgctgcaagtgagcgcaaagcatcatcgtcaattgca
agcatggcattgcgcttggttgcaggcggagctattagcactcgtgaggctgagtctaga
ggccgtgccgcaagcaacacttccgccaagggcggctctcttcgcggtgtttcgactaca
agcagtcgtgcgggtcagactcgagctacatcggtcgcgggaggtcccagggctttgatg
gcgatgcgtagagcgacaccaggaccatctgcccaagggtcaggcagatcgcaagagcaa
gatccttggggtagtatgcgaggcagtcccccagacaacttatcatcacgacaagaaagc
tacgggcctgtggagatggatgctattcggtcaccagagtctcaacccccaacattaaca
catatttataacaactttccgaatagcgagtatctaaccgaccgatttggttttatttat
gatcagcgacgcaagaaacgtcagcgagaagcagcccaagtggctcggcatattcgcaag
ggcagccgtacaacagagatgctagcaaacggccgagctggaatttcacccaacgtgttg
gacgatatccccagccccaaaggaagcatatcgagtgagggtcgccccgagagtcccaac
agcatggaagagcgtaatgcggaagagggcaaagctaaaaggtggacggattatctgaag
attgcgactttccctacagaactgctgagccatacgccaagcatagcgataccttcgata
gaggtgatggaaggagctcaaacgcctgaaccggaactgcaccctaccgagcctgtcaaa
ccggcgatcgtttcaacaaattctggcttaattccatcagctagtacaacaacagcggtg
gacagcgaaacctcgcagccctctcagtcagagtcgtcgattgcgctcactaaagacgat
accgaacctgtcaagctgctacttcagcagctgagtgatgtgcacgacgctcttcagcgt
gacaagacggtgcgatggaacgatttcctgcgtaaagtacgcgctgagcggaaacgtgaa
ggtgaagcggccattgctgccgccaagtcagctgctgatgcacgctacgaacagcctgcc
atgattctaccagagactcgagtagccgatggtgagatgatcggagtttcaggacttgga
gtcaaaggcaaggttggacgagccaaatggaatgagttcaagaccctggtgttgggcggt
attccagttgcttatcgcgccaaggtatggtctgagtgttcaggggccacggctcttcgt
attcctggttattataaagatttagtggctcaaagcggcgaggatgacgatactgtcgtt
gttagccagatccagatggacattaaccgaacactgacggacaatatcttctttcgcaag
ggcccaggtgtcaagaagctgaacgaagtgttgttggcttattccagacgcaacagggac
gtcggttactgtcagggcatgaacctgattacagccaatttgctgctcatcatgccatcc
gccgaagatgctttctgggttttgacatcaatcatcgaaaacattcttcctcacggctac
tacgaccactcacttatggcttcacgtgcagaccaacaagtactgcgacagtatgttgca
caggttcttcctaaactctcagcacaccttgactctttatccatcgagcttgaggcgttg
acctttcagtggttcttgtccgtgtttacggactgtctcagcgccgaagctcttttccgt
gtctgggatgttgtactctgcaccaacgatggcagcacattcctcttccaagtagcactt
gcactactcaagctcaacgaagggaacttgcttcagtgcaacacacccgccggaatttat
acatacatcagccaccaaatgacagagcatgctatcagtatcgatggcctgctccaagca
agcgaaggattacgaaaggttgtgcgccgtgaagaagttgagcaacgaagagaaaaggcg
atacaggcagaaaaggatatgattatggcccgtgatggagactcggccagaagcaaaccc
accgccgggacggagagcgaaacaggcgaagagtaa
>Fp65
------------atggaagcggccgaccccatgtcgtcactccaccggtccgtctcccag
cacagcagcgcttcatacgcatcccacgcctcccacgtttcccgcacatccaaccgtagc
aactccagaagcaaccgaagtgcaagtctccgatgccctcgtggtcgaaagcgacccagt
cagccagtcagctctgcgagcagtgtcgctgccagcgacaagagcctcaccagcttcccc
agcttttcgcccgatgagagacccgacaataatggtggcttcgacttccaggacgattct
cctggcgatacccccgttacccagcccgcggttcccgaaactggacgtagttcaatagtc
gatcttacaggaggttccgatgtacgaagtgccttgttcgaagaggatcaccctgttcgc
aaggtgcctggctcgttacacaacgccgacgatgaacaccttcaacgtttaatatcacgc
cacggcgccgttggactcattagacaaatagccgaggaccttgctcaacgagatgctcaa
atctccaatatgcgccgccgtgctgatgaacgagaacgtgctttgcgtaagattattcga
gagtgcggtctctccaacctggatctcgaaactcggctacgggccgttgaggctgaactc
cgtgcagccggcaagggactccggagagaggatactggcttgagcgacctcatgagcgat
gcgatgcaagatacagtaggagttacagcatacggagagacaataaccaaaagtgagaca
attcgagcacctaaccaatctgtcaatacccccagcgagaatggaaagggcacattgaag
gggtggaaggattttctttggggttctggtaccgcaaaacgagccagccgcaccggaagt
gttaatagcgaagtcaaccctgcgactgtgatacgatcgcactctagcatggaccgacga
ccaacgttgcaggatgaccttttcaaccccccggatccgcagccagttcgcagtccaagt
cgagcatcgagcatccagtcaggcgctgcgagtgagcgcaaagcatcatcgtcaattgca
agcatggcattgcgcttggttgcaggcggagctattagcactcgtgaggctgagtctaga
ggccgtgccgcaagcaacacttccgccaagggcggctctctccgcggtgtttcgactaca
agcagtcgtgcgggtcagactcgagctacatcggtcgcgggaggtcccagggctttgatg
gcgatgcgtagagcgacaccagtaccatctgcccaagggtcaggcagatcgcaagagcag
gatccttggggtagtatgcgaggcagtcccccagacaatttatcatcacgacaagaaagc
tacgggcctgttgagatggatgctattcggtcaccagagtctcaacccccaacactaaca
catatttataacaactttccgaatagcgagtatcttaccgaccgatttggttttatttat
gatcagcgacgcaagaaacgtcagcgagaagcagcccaagtggctcggcatattcgcaag
ggcagccgtacaacagagatgctagcaaacggccgagctggaatttcacccaacgtgttg
gacgatatccccagccccaaaggaagcatatcgagtgagggtcgccccgagagtcccaac
agcatggaagagcgtaatgcggaagagggcaaagctaaaaggtggacggattatctgaag
attgcgactttccctacagaactgctgagccatacgccaagcatagcgataccttcgata
gaggtgatggaaggagctcaaacgcctgaacccgaactgcaccctaccgagcctgtcaaa
ccggcgatcgtttcaacaaattctggcttaattccatcagctagtacaacaacagcggtg
gacagcgaaacctcgcagccctctcagtcagagtcgtcgattgcgctcactaaagacgat
accgaacctgtcaagctgctacttcagcagctgagtgatgtgcacgacgctcttcagcgt
gacaagacggtgcgatggaacgatttcctgcgtaaagtacgcgctgagcggaaacgtgaa
ggtgaagcggccattgctgccgccaagtcagctgctgatgcacgctacgaacagcctgcc
atgattctaccagagactcgagtagccgatggtgagatgatcggagtttcaggacttgga
gtcaaaggcaaggttggacgagccaaatggaatgagttcaagaccctggtgttgggcggt
attccagttgcttatcgcgccaaggtatggtctgagtgttcaggggccacggctcttcgt
attcctggttattataaagatttagtggctcaaagcggcgaggatgacgatactgtcgtt
gttagccagatccagatggacattaaccgaacactgacggacaatatcttctttcgcaag
ggcccaggtgtcaagaagctgaacgaagtgttgttggcttattccagacgcaacagggac
gtcggttattgtcagggcatgaacctgattacagccaatttgctgctcatcatgccatcc
gccgaagatgctttctgggttttgacatcaatcatcgaaaacattcttcctcacggctac
tacgaccactcacttatggcttcgcgtgcagaccaacaagtgctgcgacagtatgttgca
caggttcttcccaagctctcagcacaccttgactctttgtccatcgagcttgaggcgttg
acctttcagtggttcttgtccgtgtttacggactgtctcagcgccgaagctcttttccgt
gtctgggatgttgtactctgcaccaacgatggcagcacgttcctcttccaagtagcactt
gcactactcaagctcaacgaagggaacttgcttcagtgcaacacacccgccggaatttat
acatacatcagccaccaaatgacagagcatgctatcagtatcgatggcctgctccaggca
agcgaaggattacgaaaggttgtgcgccgtgaagaagttgagcaacgaagagaaaaggcg
atacaggcagaaaaggatatgattatggcccgtgatggagactcggccagaagcaaaccc
accgccgggacggagagcgaaacaggcgaagagtaa
>Fp66
------------atggaagcggccgaccccatgtcgtcactccaccggtccgtctcccag
cacagcagcgcttcatacgcatcccacgcctcccacgtttcccgcacatccaaccgtagc
aactccagaagcaaccgaagtgcaagtctccgatgccctcgtggtcgaaagcgacccagt
cagccagtcagctctgcgagcagtgtcgctgccagcgacaagagcctcaccagcttcccc
agcttttcgcccgatgagagacccgacaataatggtggcttcgacttccaggacgattct
cctggcgatacccccgttacccagcccgcggttcccgaaactggacgtagttcaatagtc
gatcttacaggaggttccgatgtacgaagtgccttgttcgaagaggatcaccctgttcgc
aaggtgcctggctcgttacacaacgccgacgatgaacaccttcaacgtttaatatcacgc
cacggcgccgttggactcattagacaaatagccgaggaccttgctcaacgagatgctcaa
atctccaatatgcgccgccgtgctgatgaacgagaacgtgctttgcgtaagattattcga
gagtgcggtctctccaacctggatctcgaaactcggctacgggccgttgaggctgaactc
cgtgcagccggcaagggactccggagagaggatactggcttgagcgacctcatgagcgat
gcgatgcaagatacagtaggagttacagcatacggagagacaataaccaaaagtgagaca
attcgagcacctaaccaatctgtcaatacccccagcgagaatggaaagggcacattgaag
gggtggaaggattttctttggggttctggtaccgcaaaacgagccagccgcaccggaagt
gttaatagcgaagtcaaccctgcgactgtgatacgatcgcactctagcatggaccgacga
ccaacgttgcaggatgaccttttcaaccccccggatccgcagccagttcgcagtccaagt
cgagcatcgagcatccagtcaggcgctgcgagtgagcgcaaagcatcatcgtcaattgca
agcatggcattgcgcttggttgcaggcggagctattagcactcgtgaggctgagtctaga
ggccgtgccgcaagcaacacttccgccaagggcggctctctccgcggtgtttcgactaca
agcagtcgtgcgggtcagactcgagctacatcggtcgcgggaggtcccagggctttgatg
gcgatgcgtagagcgacaccagtaccatctgcccaagggtcaggcagatcgcaagagcag
gatccttggggtagtatgcgaggcagtcccccagacaatttatcatcacgacaagaaagc
tacgggcctgttgagatggatgctattcggtcaccagagtctcaacccccaacactaaca
catatttataacaactttccgaatagcgagtatcttaccgaccgatttggttttatttat
gatcagcgacgcaagaaacgtcagcgagaagcagcccaagtggctcggcatattcgcaag
ggcagccgtacaacagagatgctagcaaacggccgagctggaatttcacccaacgtgttg
gacgatatccccagccccaaagcaagcatatcgagtgagggtcgccccgagagtcccaac
agcatggaagagcgtaatgcggaagagggcaaagctaaaaggtggacggattatctgaag
attgcgactttccctacagaactgctgagccatacgccaagcatagcgataccttcgata
gaggtgatggaaggagctcaaacgcctgaacccgaactgcaccctaccgagcctgtcaaa
ccggcgatcgtttcaacaaattctggcttaattccatcagctagtacaacaacagcggtg
gacagcgaaacctcgcagccctctcagtcagagtcgtcgattgcgctcactaaagacgat
accgaacctgtcaagctgctacttcagcagctgagtgatgtgcacgacgctcttcagcgt
gacaagacggtgcgatggaacgatttcctgcgtaaagtacgcgctgagcggaaacgtgaa
ggtgaagcggccattgctgccgccaagtcagctgctgatgcacgctacgaacagcctgcc
atgattctaccagagactcgagtagccgatggtgagatgatcggagtttcaggacttgga
gtcaaaggcaaggttggacgagccaaatggaatgagttcaagaccctggtgttgggcggt
attccagttgcttatcgcgccaaggtatggtctgagtgttcaggggccacggctcttcgt
attcctggttattataaagatttagtggctcaaagcggcgaggatgacgatactgtcgtt
gttagccagatccagatggacattaaccgaacactgacggacaatatcttctttcgcaag
ggcccaggtgtcaagaagctgaacgaagtgttgttggcttattccagacgcaacagggac
gtcggttattgtcagggcatgaacctgattacagccaatttgctgctcatcatgccatcc
gccgaagatgctttctgggttttgacatcaatcatcgaaaacattcttcctcacggctac
tacgaccactcacttatggcttcgcgtgcagaccaacaagtgctgcgacagtatgttgca
caggttcttcccaagctctcagcacaccttgactctttgtccatcgagcttgaggcgttg
acctttcagtggttcttgtccgtgtttacggactgtctcagcgccgaagctcttttccgt
gtctgggatgttgtactctgcaccaacgatggcagcacgttcctcttccaagtagcactt
gcactactcaagctcaacgaagggaacttgcttcagtgcaacacacccgccggaatttat
acatacatcagccaccaaatgacagagcatgctatcagtatcgatggcctgctccaggca
agcgaaggattacgaaaggttgtgcgccgtgaagaagttgagcaacgaagagaaaaggcg
atacaggcagaaaaggatatgattatggcccgtgatggagactcggccagaagcaaaccc
accgccgggacggagagcgaaacaggcgaagagtaa
>Fp72
------------atggaagcggccgaccccatgtcgtcactccaccggtccgtctcccag
cacagcagcgcttcatacgcatcccacgcctcccacgtttcccgcacatccaaccgtagc
aactccagaagcaaccgaagtgcaagtctccgatgccctcgtggtcgaaagcgacccagt
cagccagtcagctctgcgagcagtgtcgctgccagcgacaagagcctcaccagcttcccc
agcttttcgcccgatgagagacccgacaataatggtggcttcgacttccaggacgattct
cctggcgatacccccgttacccagcccgcggttcccgaaactggacgtagttcaatagtc
gatcttacaggaggttccgatgtacgaagtgccttgttcgaagaggatcaccctgttcgc
aaggtgcctggctcgttacacaacgccgacgatgaacaccttcaacgtttaatatcacgc
cacggcgccgttggactcattagacaaatagccgaggaccttgctcaacgagatgctcaa
atctccaatatgcgccgccgtgctgatgaacgagaacgtgctttgcgtaagattattcga
gagtgcggtctctccaacctggatctcgaaactcggctacgggccgttgaggctgaactc
cgtgcagccggcaagggactccggagagaggatactggcttgagcgacctcatgagcgat
gcgatgcaagatacagtaggagttacagcatacggagagacaataaccaaaagtgagaca
attcgagcacctaaccaatctgtcaatacccccagcgagaatggaaagggcacattgaag
gggtggaaggattttctttggggttctggtaccgcaaaacgagccagccgcaccggaagt
gttaatagcgaagtcaaccctgcgactgtgatacgatcgcactctagcatggaccgacga
ccaacgttgcaggatgaccttttcaaccccccggatccgcagccagttcgcagtccaagt
cgagcatcgagcatccagtcaggcgctgcgagtgagcgcaaagcatcatcgtcaattgca
agcatggcattgcgcttggttgcaggcggagctattagcactcgtgaggctgagtctaga
ggccgtgccgcaagcaacacttccgccaagggcggctctctccgcggtgtttcgactaca
agcagtcgtgcgggtcagactcgagctacatcggtcgcgggaggtcccagggctttgatg
gcgatgcgtagagcgacaccagtaccatctgcccaagggtcaggcagatcgcaagagcag
gatccttggggtagtatgcgaggcagtcccccagacaatttatcatcacgacaagaaagc
tacgggcctgttgagatggatgctattcggtcaccagagtctcaacccccaacactaaca
catatttataacaactttccgaatagcgagtatcttaccgaccgatttggttttatttat
gatcagcgacgcaagaaacgtcagcgagaagcagcccaagtggctcggcatattcgcaag
ggcagccgtacaacagagatgctagcaaacggccgagctggaatttcacccaacgtgttg
gacgatatccccagccccaaagcaagcatatcgagtgagggtcgccccgagagtcccaac
agcatggaagagcgtaatgcggaagagggcaaagctaaaaggtggacggattatctgaag
attgcgactttccctacagaactgctgagccatacgccaagcatagcgataccttcgata
gaggtgatggaaggagctcaaacgcctgaacccgaactgcaccctaccgagcctgtcaaa
ccggcgatcgtttcaacaaattctggcttaattccatcagctagtacaacaacagcggtg
gacagcgaaacctcgcagccctctcagtcagagtcgtcgattgcgctcactaaagacgat
accgaacctgtcaagctgctacttcagcagctgagtgatgtgcacgacgctcttcagcgt
gacaagacggtgcgatggaacgatttcctgcgtaaagtacgcgctgagcggaaacgtgaa
ggtgaagcggccattgctgccgccaagtcagctgctgatgcacgctacgaacagcctgcc
atgattctaccagagactcgagtagccgatggtgagatgatcggagtttcaggacttgga
gtcaaaggcaaggttggacgagccaaatggaatgagttcaagaccctggtgttgggcggt
attccagttgcttatcgcgccaaggtatggtctgagtgttcaggggccacggctcttcgt
attcctggttattataaagatttagtggctcaaagcggcgaggatgacgatactgtcgtt
gttagccagatccagatggacattaaccgaacactgacggacaatatcttctttcgcaag
ggcccaggtgtcaagaagctgaacgaagtgttgttggcttattccagacgcaacagggac
gtcggttattgtcagggcatgaacctgattacagccaatttgctgctcatcatgccatcc
gccgaagatgctttctgggttttgacatcaatcatcgaaaacattcttcctcacggctac
tacgaccactcacttatggcttcgcgtgcagaccaacaagtgctgcgacagtatgttgca
caggttcttcccaagctctcagcacaccttgactctttgtccatcgagcttgaggcgttg
acctttcagtggttcttgtccgtgtttacggactgtctcagcgccgaagctcttttccgt
gtctgggatgttgtactctgcaccaacgatggcagcacgttcctcttccaagtagcactt
gcactactcaagctcaacgaagggaacttgcttcagtgcaacacacccgccggaatttat
acatacatcagccaccaaatgacagagcatgctatcagtatcgatggcctgctccaggca
agcgaaggattacgaaaggttgtgcgccgtgaagaagttgagcaacgaagagaaaaggcg
atacaggcagaaaaggatatgattatggcccgtgatggagactcggccagaagcaaaccc
accgccgggacggagagcgaaacaggcgaagagtaa
>Fp73
------------atggaagcggccgaccccatgtcgtcactccaccggtccgtctcccag
cacagcagcgcttcatacgcatcccacgcctcccacgtttcccgcacatccaaccgtagc
aactccagaagcaaccgaagtgcaagtctccgatgccctcgtggtcgaaagcgacccagt
cagccagtcagctctgcgagcagtgtcgctgccagcgacaagagcctcaccagcttcccc
agcttttcgcccgatgagagacccgacaataatggtggcttcgacttccaggacgattct
cctggcgatacccccgttacccagcccgcggttcccgaaactggacgtagttcaatagtc
gatcttacaggaggttccgatgtacgaagtgccttgttcgaagaggatcaccctgttcgc
aaggtgcctggctcgttacacaacgccgacgatgaacaccttcaacgtttaatatcacgc
cacggcgccgttggactcattagacaaatagccgaggaccttgctcaacgagatgctcaa
atctccaatatgcgccgccgtgctgatgaacgagaacgtgctttgcgtaagattattcga
gagtgcggtctctccaacctggatctcgaaactcggctacgggccgttgaggctgaactc
cgtgcagccggcaagggactccggagagaggatactggcttgagcgacctcatgagcgat
gcgatgcaagatacagtaggagttacagcatacggagagacaataaccaaaagtgagaca
attcgagcacctaatcaatctatcaatacccccagcgagaatggaaagggcacattgaag
gggtggaaggatttcctttggggttctggaaccgcaaaacgagccagccgcaccggaagt
gttaacagcgaagtcaaccctgcgactgtgatacgatcgcactctagcatggaccgacga
cctacgttgcaagatgacctctttaaccccccggatccgcagccagttcgcagtccaagt
cgagcatcgagcatccagtcgggcgctgcaagtgagcgcaaagcatcatcgtcaattgca
agcatggcattgcgcttggttgcaggcggagctattagcactcgtgaggctgagtctaga
ggccgtgccgcaagcaacacttccgccaagggcggctctcttcgcggtgtttcgactaca
agcagtcgtgcgggtcagactcgagctacatcggtcgcgggaggtcccagggctttgatg
gcgatgcgtagagcgacaccaggaccatctgcccaagggtcaggcagatcgcaagagcaa
gatccttggggtagtatgcgaggcagtcccccagacaacttatcatcacgacaagaaagc
tacgggcctgtggagatggatgctattcggtcaccagagtctcaacccccaacattaaca
catatttataacaactttccgaatagcgagtatctaaccgaccgatttggttttatttat
gatcagcgacgcaagaaacgtcagcgagaagcagcccaagtggctcggcatattcgcaag
ggcagccgtacaacagagatgctagcaaacggccgagctggaatttcacccaacgtgttg
gacgatatccccagccccaaaggaagcatatcgagtgagggtcgccccgagagtcccaac
agcatggaagagcgtaatgcggaagagggcaaagctaaaaggtggacggattatctgaag
attgcgactttccctacagaactgctgagccatacgccaagcatagcgataccttcgata
gaggtgatggaaggagctcaaacgcctgaaccggaactgcaccctaccgagcctgtcaaa
ccggcgatcgtttcaacaaattctggcttaattccatcagctagtacaacaacagcggtg
gacagcgaaacctcgcagccctctcagtcagagtcgtcgattgcgctcactaaagacgat
accgaacctgtcaagctgctacttcagcagctgagtgatgtgcacgacgctcttcagcgt
gacaagacggtgcgatggaacgatttcctgcgtaaagtacgcgctgagcggaaacgtgaa
ggtgaagcggccattgctgccgccaagtcagctgctgatgcacgctacgaacagcctgcc
atgattctaccagagactcgagtagccgatggtgagatgatcggagtttcaggacttgga
gtcaaaggcaaggttggacgagccaaatggaatgagttcaagaccctggtgttgggcggt
attccagttgcttatcgcgccaaggtatggtctgagtgttcaggggccacggctcttcgt
attcctggttattataaagatttagtggctcaaagcggcgaggatgacgatactgtcgtt
gttagccagatccagatggacattaaccgaacactgacggacaatatcttctttcgcaag
ggcccaggtgtcaagaagctgaacgaagtgttgttggcttattccagacgcaacagggac
gtcggttactgtcagggcatgaacctgattacagccaatttgctgctcatcatgccatcc
gccgaagatgctttctgggttttgacatcaatcatcgaaaacattcttcctcacggctac
tacgaccactcacttatggcttcacgtgcagaccaacaagtactgcgacagtatgttgca
caggttcttcctaaactctcagcacaccttgactctttatccatcgagcttgaggcgttg
acctttcagtggttcttgtccgtgtttacggactgtctcagcgccgaagctcttttccgt
gtctgggatgttgtactctgcaccaacgatggcagcacattcctcttccaagtagcactt
gcactactcaagctcaacgaagggaacttgcttcagtgcaacacacccgccggaatttat
acatacatcagccaccaaatgacagagcatgctatcagtatcgatggcctgctccaagca
agcgaaggattacgaaaggttgtgcgccgtgaagaagttgagcaacgaagagaaaaggcg
atacaggcagaaaaggatatgattatggcccgtgatggagactcggccagaagcaaaccc
accgccgggacggagagcgaaacaggcgaagagtaa
>Fp76
------------atggaagcggccgaccccatgtcgtcactccaccggtccgtctcccag
cacagcagcgcttcatacgcatcccacgcctcccacgtttcccgcacatccaaccgtagc
aactccagaagcaaccgaagtgcaagtctccgatgccctcgtggtcgaaagcgacccagt
cagccagtcagctctgcgagcagtgtcgctgccagcgacaagagcctcaccagcttcccc
agcttttcgcccgatgagagacccgacaataatggtggcttcgacttccaggacgattct
cctggcgatacccccgttacccagcccgcggttcccgaaactggacgtagttcaatagtc
gatcttacaggaggttccgatgtacgaagtgccttgttcgaagaggatcaccctgttcgc
aaggtgcctggctcgttacacaacgccgacgatgaacaccttcaacgtttaatatcacgc
cacggcgccgttggactcattagacaaatagccgaggaccttgctcaacgagatgctcaa
atctccaatatgcgccgccgtgctgatgaacgagaacgtgctttgcgtaagattattcga
gagtgcggtctctccaacctggatctcgaaactcggctacgggccgttgaggctgaactc
cgtgcagccggcaagggactccggagagaggatactggcttgagcgacctcatgagcgat
gcgatgcaagatacagtaggagttacagcatacggagagacaataaccaaaagtgagaca
attcgagcacctaatcaatctatcaatacccccagcgagaatggaaagggcacattgaag
gggtggaaggatttcctttggggttctggaaccgcaaaacgagccagccgcaccggaagt
gttaacagcgaagtcaaccctgcgactgtgatacgatcgcactctagcatggaccgacga
cctacgttgcaagatgacctctttaaccccccggatccgcagccagttcgcagtccaagt
cgagcatcgagcatccagtcgggcgctgcaagtgagcgcaaagcatcatcgtcaattgca
agcatggcattgcgcttggttgcaggcggagctattagcactcgtgaggctgagtctaga
ggccgtgccgcaagcaacacttccgccaagggcggctctcttcgcggtgtttcgactaca
agcagtcgtgcgggtcagactcgagctacatcggtcgcgggaggtcccagggctttgatg
gcgatgcgtagagcgacaccaggaccatctgcccaagggtcaggcagatcgcaagagcaa
gatccttggggtagtatgcgaggcagtcccccagacaacttatcatcacgacaagaaagc
tacgggcctgtggagatggatgctattcggtcaccagagtctcaacccccaacattaaca
catatttataacaactttccgaatagcgagtatctaaccgaccgatttggttttatttat
gatcagcgacgcaagaaacgtcagcgagaagcagcccaagtggctcggcatattcgcaag
ggcagccgtacaacagagatgctagcaaacggccgagctggaatttcacccaacgtgttg
gacgatatccccagccccaaaggaagcatatcgagtgagggtcgccccgagagtcccaac
agcatggaagagcgtaatgcggaagagggcaaagctaaaaggtggacggattatctgaag
attgcgactttccctacagaactgctgagccatacgccaagcatagcgataccttcgata
gaggtgatggaaggagctcaaacgcctgaaccggaactgcaccctaccgagcctgtcaaa
ccggcgatcgtttcaacaaattctggcttaattccatcagctagtacaacaacagcggtg
gacagcgaaacctcgcagccctctcagtcagagtcgtcgattgcgctcactaaagacgat
accgaacctgtcaagctgctacttcagcagctgagtgatgtgcacgacgctcttcagcgt
gacaagacggtgcgatggaacgatttcctgcgtaaagtacgcgctgagcggaaacgtgaa
ggtgaagcggccattgctgccgccaagtcagctgctgatgcacgctacgaacagcctgcc
atgattctaccagagactcgagtagccgatggtgagatgatcggagtttcaggacttgga
gtcaaaggcaaggttggacgagccaaatggaatgagttcaagaccctggtgttgggcggt
attccagttgcttatcgcgccaaggtatggtctgagtgttcaggggccacggctcttcgt
attcctggttattataaagatttagtggctcaaagcggcgaggatgacgatactgtcgtt
gttagccagatccagatggacattaaccgaacactgacggacaatatcttctttcgcaag
ggcccaggtgtcaagaagctgaacgaagtgttgttggcttattccagacgcaacagggac
gtcggttactgtcagggcatgaacctgattacagccaatttgctgctcatcatgccatcc
gccgaagatgctttctgggttttgacatcaatcatcgaaaacattcttcctcacggctac
tacgaccactcacttatggcttcacgtgcagaccaacaagtactgcgacagtatgttgca
caggttcttcctaaactctcagcacaccttgactctttatccatcgagcttgaggcgttg
acctttcagtggttcttgtccgtgtttacggactgtctcagcgccgaagctcttttccgt
gtctgggatgttgtactctgcaccaacgatggcagcacattcctcttccaagtagcactt
gcactactcaagctcaacgaagggaacttgcttcagtgcaacacacccgccggaatttat
acatacatcagccaccaaatgacagagcatgctatcagtatcgatggcctgctccaagca
agcgaaggattacgaaaggttgtgcgccgtgaagaagttgagcaacgaagagaaaaggcg
atacaggcagaaaaggatatgattatggcccgtgatggagactcggccagaagcaaaccc
accgccgggacggagagcgaaacaggcgaagagtaa
>Fp78
------------atggaagcggccgaccccatgtcgtcactccaccggtccgtctcccag
cacagcagcgcttcatacgcatcccacgcctcccacgtttcccgcacatccaaccgtagc
aactccagaagcaaccgaagtgcaagtctccgatgccctcgtggtcgaaagcgacccagt
cagccagtcagctctgcgagcagtgtcgctgccagcgacaagagcctcaccagcttcccc
agcttttcgcccgatgagagacccgacaataatggtggcttcgacttccaggacgattct
cctggcgatacccccgttacccagcccgcggttcccgaaactggacgtagttcaatagtc
gatcttacaggaggttccgatgtacgaagtgccttgttcgaagaggatcaccctgttcgc
aaggtgcctggctcgttacacaacgccgacgatgaacaccttcaacgtttaatatcacgc
cacggcgccgttggactcattagacaaatagccgaggaccttgctcaacgagatgctcaa
atctccaatatgcgccgccgtgctgatgaacgagaacgtgctttgcgtaagattattcga
gagtgcggtctctccaacctggatctcgaaactcggctacgggccgttgaggctgaactc
cgtgcagccggcaagggactccggagagaggatactggcttgagcgacctcatgagcgat
gcgatgcaagatacagtaggagttacagcatacggagagacaataaccaaaagtgagaca
attcgagcacctaaccaatctgtcaatacccccagcgagaatggaaagggcacattgaag
gggtggaaggattttctttggggttctggtaccgcaaaacgagccagccgcaccggaagt
gttaatagcgaagtcaaccctgcgactgtgatacgatcgcactctagcatggaccgacga
ccaacgttgcaggatgaccttttcaaccccccggatccgcagccagttcgcagtccaagt
cgagcatcgagcatccagtcaggcgctgcgagtgagcgcaaagcatcatcgtcaattgca
agcatggcattgcgcttggttgcaggcggagctattagcactcgtgaggctgagtctaga
ggccgtgccgcaagcaacacttccgccaagggcggctctctccgcggtgtttcgactaca
agcagtcgtgcgggtcagactcgagctacatcggtcgcgggaggtcccagggctttgatg
gcgatgcgtagagcgacaccagtaccatctgcccaagggtcaggcagatcgcaagagcag
gatccttggggtagtatgcgaggcagtcccccagacaatttatcatcacgacaagaaagc
tacgggcctgttgagatggatgctattcggtcaccagagtctcaacccccaacactaaca
catatttataacaactttccgaatagcgagtatcttaccgaccgatttggttttatttat
gatcagcgacgcaagaaacgtcagcgagaagcagcccaagtggctcggcatattcgcaag
ggcagccgtacaacagagatgctagcaaacggccgagctggaatttcacccaacgtgttg
gacgatatccccagccccaaaggaagcatatcgagtgagggtcgccccgagagtcccaac
agcatggaagagcgtaatgcggaagagggcaaagctaaaaggtggacggattatctgaag
attgcgactttccctacagaactgctgagccatacgccaagcatagcgataccttcgata
gaggtgatggaaggagctcaaacgcctgaacccgaactgcaccctaccgagcctgtcaaa
ccggcgatcgtttcaacaaattctggcttaattccatcagctagtacaacaacagcggtg
gacagcgaaacctcgcagccctctcagtcagagtcgtcgattgcgctcactaaagacgat
accgaacctgtcaagctgctacttcagcagctgagtgatgtgcacgacgctcttcagcgt
gacaagacggtgcgatggaacgatttcctgcgtaaagtacgcgctgagcggaaacgtgaa
ggtgaagcggccattgctgccgccaagtcagctgctgatgcacgctacgaacagcctgcc
atgattctaccagagactcgagtagccgatggtgagatgatcggagtttcaggacttgga
gtcaaaggcaaggttggacgagccaaatggaatgagttcaagaccctggtgttgggcggt
attccagttgcttatcgcgccaaggtatggtctgagtgttcaggggccacggctcttcgt
attcctggttattataaagatttagtggctcaaagcggcgaggatgacgatactgtcgtt
gttagccagatccagatggacattaaccgaacactgacggacaatatcttctttcgcaag
ggcccaggtgtcaagaagctgaacgaagtgttgttggcttattccagacgcaacagggac
gtcggttattgtcagggcatgaacctgattacagccaatttgctgctcatcatgccatcc
gccgaagatgctttctgggttttgacatcaatcatcgaaaacattcttcctcacggctac
tacgaccactcacttatggcttcgcgtgcagaccaacaagtgctgcgacagtatgttgca
caggttcttcccaagctctcagcacaccttgactctttgtccatcgagcttgaggcgttg
acctttcagtggttcttgtccgtgtttacggactgtctcagcgccgaagctcttttccgt
gtctgggatgttgtactctgcaccaacgatggcagcacgttcctcttccaagtagcactt
gcactactcaagctcaacgaagggaacttgcttcagtgcaacacacccgccggaatttat
acatacatcagccaccaaatgacagagcatgctatcagtatcgatggcctgctccaggca
agcgaaggattacgaaaggttgtgcgccgtgaagaagttgagcaacgaagagaaaaggcg
atacaggcagaaaaggatatgattatggcccgtgatggagactcggccagaagcaaaccc
accgccgggacggagagcgaaacaggcgaagagtaa
>Fp81
------------atggaagcggccgaccccatgtcgtcactccaccggtccgtctcccag
cacagcagcgcttcatacgcatcccacgcctcccacgtttcccgcacatccaaccgtagc
aactccagaagcaaccgaagtgcaagtctccgatgccctcgtggtcgaaagcgacccagt
cagccagtcagctctgcgagcagtgtcgctgccagcgacaagagcctcaccagcttcccc
agcttttcgcccgatgagagacccgacaataatggtggcttcgacttccaggacgattct
cctggtgatacccccgttccccagcccgcggttcccgaaactggacgtagttcaatagtc
gatcttacaggaggttccgatgtacgaagtgccttgttcgaagaggatcaccctgttcgc
aaggtgcctggctcgttacacaacgccgacgatgaacaccttcaacgtttaatatcacgc
cacggcgccgttggactcattagacaaatagccgaggaccttgctcaacgagatgctcaa
atctccaatatgcgccgccgtgctgatgaacgagaacgtgctttgcgtaagattattcga
gagtgcggtctctccaacctggatctcgaaactcggctacgggccgttgaggctgaactc
cgtgcagccggcaagggactccggagagaggatactggcttgagcgacctcatgagcgat
gcgatgcaagatacagtaggagttacagcatacggagagacaataaccaaaagtgagaca
attcgagcacctaaccaatctgtcaatacccccagcgagaatggaaagggcacattgaag
gggtggaaggattttctttggggttctggtaccgcaaaacgagccagccgcaccggaagt
gttaacagcgaagtcaaccctgcgactgtgatacgatcgcactctagcatggaccgacga
ccaacgttgcaggatgaccttttcaaccccccggatccgcagccagttcgcagtccaagt
cgagcatcgagcatccagtcaggcgctgcgagtgagcgcaaagcatcatcgtcaattgca
agcatggcattgcgcttggttgcaggcggagctattagcactcgtgaggctgagtctaga
ggccgtgccgcaagcaacacttccgccaagggcggctctcttcgcggtgtttcgactaca
agcagtcgtgcgggtcagactcgagctacatcggtcgcgggaggtcccagggctttgatg
gcgatgcgtagagcgacaccaggaccatctgcccaagggtcaggcagatcgcaagagcag
gatccttggggtagtatgcgaggcagtcccccagacaatttatcatcacgacaagaaagc
tacgggcctgttgagatggatgctattcggtcaccagagtctcaacccccaacactaaca
catatttataacaactttccgaatagcgagtatcttaccgaccgatttggttttatttat
gatcagcgacgcaagaaacgtcagcgagaagcagcccaagtggctcggcatattcgcaag
ggcagccgtacaacagagatgctagcaaacggccgagctggaatttcacccaacgtgttg
gacgatatccccagccccaaaggaagcatatcgagtgagggtcgccccgagagtcccaac
agcatggaagagcgtaatgcggaagagggcaaagctaaaaggtggacggattatctgaag
attgcgactttccctacagaactgctgagccatacgccaagcatagcgataccttcgata
gaggtgatggaaggagctcaaacgcctgaaccggaactgcaccctaccgagcctgtcaaa
ccggcgatcgtttcaacaaattctggcttaattccatcagctagtacaacaacagcggtg
gacagcgaaacctcgcagccctctcagtcagagtcgtcgattgcgctcactaaagacgat
accgaacctgtcaagctgctacttcagcagctgagtgatgtgcacgacgctcttcagcgt
gacaagacggtgcgatggaacgatttcctgcgtaaagtacgcgctgagcggaaacgtgaa
ggtgaagcggccattgctgccgccaagtcagctgctgatgcacgctacgaacagcctgcc
atgatcctaccagagactcgagtagccgatggtgagatgatcggagtttcaggacttgga
gtcaaaggcaaggttggacgagccaaatggaatgagttcaagaccctggttttgggcggt
attccagttgcttatcgcgccaaggtgtggtctgagtgttcaggggccacggctcttcgt
attcctggttattataaagatttagtgactcaaagcggcgaggatgacgacactgtcgtt
gttagccagatccagatggacattaaccgaacactgacggacaatatcttctttcgcaag
ggcccaggtgtcaagaagctgaacgaagtgttgttggcttattccagacgcaacagggac
gtcggttactgtcagggcatgaacctgattacagccaatttgctgctcatcatgccatcc
gccgaagatgctttctgggttttgacatcaatcatcgaaaacattcttcctcacggctac
tacgaccactcacttatggcttcacgtgcagaccaacaagtactgcgacagtatgttgca
caggttcttcctaagctctcagcacaccttgactctttgtccatcgagcttgaggcgttg
acctttcagtggttcttgtccgtgtttacggactgtctcagcgccgaagctcttttccgt
gtctgggatgttgtactctgcaccaacgatggcagcacgttcctcttccaagtagcactt
gcactactcaagctcaacgaagggaacttgcttcagtgcaacacacccgccggaatttat
acatacatcagccaccaaatgacagagcatgctatcagcatcgatggcctgctccaagca
agcgaaggattacgaaaggttgtccgccgtgaagaagttgagcaacgaagagaaaaggcg
atacaggcagaaaaggatatgattatggcccgtgatggagactcggccagaagcaaaccc
accgccgggacggagagcgaaacaggcgaagagtaa
>Fp84
------------atggaagcggccgaccccatgtcgtcactccaccggtccgtctcccag
cacagcagcgcttcatacgcatcccacgcctcccacgtttcccgcacatccaaccgtagc
aactccagaagcaaccgaagtgcaagtctccgatgccctcgtggtcgaaagcgacccagt
cagccagtcagctctgcgagcagtgtcgctgccagcgacaagagcctcaccagcttcccc
agcttttcgcccgatgagagacccgacaataatggtggcttcgacttccaggacgattct
cctggtgatacccccgttccccagcccgcggttcccgaaactggacgtagttcaatagtc
gatcttacaggaggttccgatgtacgaagtgccttgttcgaagaggatcaccctgttcgc
aaggtgcctggctcgttacacaacgccgacgatgaacaccttcaacgtttaatatcacgc
cacggcgccgttggactcattagacaaatagccgaggaccttgctcaacgagatgctcaa
atctccaatatgcgccgccgtgctgatgaacgagaacgtgctttgcgtaagattattcga
gagtgcggtctctccaacctggatctcgaaactcggctacgggccgttgaggctgaactc
cgtgcagccggcaagggactccggagagaggatactggcttgagcgacctcatgagcgat
gcgatgcaagatacagtaggagttacagcatacggagagacaataaccaaaagtgagaca
attcgagcacctaaccaatctgtcaatacccccagcgagaatggaaagggcacattgaag
gggtggaaggattttctttggggttctggtaccgcaaaacgagccagccgcaccggaagt
gttaacagcgaagtcaaccctgcgactgtgatacgatcgcactctagcatggaccgacga
ccaacgttgcaggatgaccttttcaaccccccggatccgcagccagttcgcagtccaagt
cgagcatcgagcatccagtcaggcgctgcgagtgagcgcaaagcatcatcgtcaattgca
agcatggcattgcgcttggttgcaggcggagctattagcactcgtgaggctgagtctaga
ggccgtgccgcaagcaacacttccgccaagggcggctctcttcgcggtgtttcgactaca
agcagtcgtgcgggtcagactcgagctacatcggtcgcgggaggtcccagggctttgatg
gcgatgcgtagagcgacaccaggaccatctgcccaagggtcaggcagatcgcaagagcag
gatccttggggtagtatgcgaggcagtcccccagacaatttatcatcacgacaagaaagc
tacgggcctgttgagatggatgctattcggtcaccagagtctcaacccccaacactaaca
catatttataacaactttccgaatagcgagtatcttaccgaccgatttggttttatttat
gatcagcgacgcaagaaacgtcagcgagaagcagcccaagtggctcggcatattcgcaag
ggcagccgtacaacagagatgctagcaaacggccgagctggaatttcacccaacgtgttg
gacgatatccccagccccaaaggaagcatatcgagtgagggtcgccccgagagtcccaac
agcatggaagagcgtaatgcggaagagggcaaagctaaaaggtggacggattatctgaag
attgcgactttccctacagaactgctgagccatacgccaagcatagcgataccttcgata
gaggtgatggaaggagctcaaacgcctgaaccggaactgcaccctaccgagcctgtcaaa
ccggcgatcgtttcaacaaattctggcttaattccatcagctagtacaacaacagcggtg
gacagcgaaacctcgcagccctctcagtcagagtcgtcgattgcgctcactaaagacgat
accgaacctgtcaagctgctacttcagcagctgagtgatgtgcacgacgctcttcagcgt
gacaagacggtgcgatggaacgatttcctgcgtaaagtacgcgctgagcggaaacgtgaa
ggtgaagcggccattgctgccgccaagtcagctgctgatgcacgctacgaacagcctgcc
atgatcctaccagagactcgagtagccgatggtgagatgatcggagtttcaggacttgga
gtcaaaggcaaggttggacgagccaaatggaatgagttcaagaccctggttttgggcggt
attccagttgcttatcgcgccaaggtgtggtctgagtgttcaggggccacggctcttcgt
attcctggttattataaagatttagtgactcaaagcggcgaggatgacgacactgtcgtt
gttagccagatccagatggacattaaccgaacactgacggacaatatcttctttcgcaag
ggcccaggtgtcaagaagctgaacgaagtgttgttggcttattccagacgcaacagggac
gtcggttactgtcagggcatgaacctgattacagccaatttgctgctcatcatgccatcc
gccgaagatgctttctgggttttgacatcaatcatcgaaaacattcttcctcacggctac
tacgaccactcacttatggcttcacgtgcagaccaacaagtactgcgacagtatgttgca
caggttcttcctaagctctcagcacaccttgactctttgtccatcgagcttgaggcgttg
acctttcagtggttcttgtccgtgtttacggactgtctcagcgccgaagctcttttccgt
gtctgggatgttgtactctgcaccaacgatggcagcacgttcctcttccaagtagcactt
gcactactcaagctcaacgaagggaacttgcttcagtgcaacacacccgccggaatttat
acatacatcagccaccaaatgacagagcatgctatcagcatcgatggcctgctccaagca
agcgaaggattacgaaaggttgtccgccgtgaagaagttgagcaacgaagagaaaaggcg
atacaggcagaaaaggatatgattatggcccgtgatggagactcggccagaagcaaaccc
accgccgggacggagagcgaaacaggcgaagagtaa
>Fp86
------------atggaagcggccgaccccatgtcgtcactccaccggtccgtctcccag
cacagcagcgcttcatacgcatcccacgcctcccacgtttcccgcacatccaaccgtagc
aactccagaagcaaccgaagtgcaagtctccgatgccctcgtggtcgaaagcgacccagt
cagccagtcagctctgcgagcagtgtcgctgccagcgacaagagcctcaccagcttcccc
agcttttcgcccgatgagagacccgacaataatggtggcttcgacttccaggacgattct
cctggcgatacccccgttacccagcccgcggttcccgaaactggacgtagttcaatagtc
gatcttacaggaggttccgatgtacgaagtgccttgttcgaagaggatcaccctgttcgc
aaggtgcctggctcgttacacaacgccgacgatgaacaccttcaacgtttaatatcacgc
cacggcgccgttggactcattagacaaatagccgaggaccttgctcaacgagatgctcaa
atctccaatatgcgccgccgtgctgatgaacgagaacgtgctttgcgtaagattattcga
gagtgcggtctctccaacctggatctcgaaactcggctacgggccgttgaggctgaactc
cgtgcagccggcaagggactccggagagaggatactggcttgagcgacctcatgagcgat
gcgatgcaagatacagtaggagttacagcatacggagagacaataaccaaaagtgagaca
attcgagcacctaaccaatctgtcaatacccccagcgagaatggaaagggcacattgaag
gggtggaaggattttctttggggttctggtaccgcaaaacgagccagccgcaccggaagt
gttaatagcgaagtcaaccctgcgactgtgatacgatcgcactctagcatggaccgacga
ccaacgttgcaggatgaccttttcaaccccccggatccgcagccagttcgcagtccaagt
cgagcatcgagcatccagtcaggcgctgcgagtgagcgcaaagcatcatcgtcaattgca
agcatggcattgcgcttggttgcaggcggagctattagcactcgtgaggctgagtctaga
ggccgtgccgcaagcaacacttccgccaagggcggctctctccgcggtgtttcgactaca
agcagtcgtgcgggtcagactcgagctacatcggtcgcgggaggtcccagggctttgatg
gcgatgcgtagagcgacaccagtaccatctgcccaagggtcaggcagatcgcaagagcag
gatccttggggtagtatgcgaggcagtcccccagacaatttatcatcacgacaagaaagc
tacgggcctgttgagatggatgctattcggtcaccagagtctcaacccccaacactaaca
catatttataacaactttccgaatagcgagtatcttaccgaccgatttggttttatttat
gatcagcgacgcaagaaacgtcagcgagaagcagcccaagtggctcggcatattcgcaag
ggcagccgtacaacagagatgctagcaaacggccgagctggaatttcacccaacgtgttg
gacgatatccccagccccaaaggaagcatatcgagtgagggtcgccccgagagtcccaac
agcatggaagagcgtaatgcggaagagggcaaagctaaaaggtggacggattatctgaag
attgcgactttccctacagaactgctgagccatacgccaagcatagcgataccttcgata
gaggtgatggaaggagctcaaacgcctgaacccgaactgcaccctaccgagcctgtcaaa
ccggcgatcgtttcaacaaattctggcttaattccatcagctagtacaacaacagcggtg
gacagcgaaacctcgcagccctctcagtcagagtcgtcgattgcgctcactaaagacgat
accgaacctgtcaagctgctacttcagcagctgagtgatgtgcacgacgctcttcagcgt
gacaagacggtgcgatggaacgatttcctgcgtaaagtacgcgctgagcggaaacgtgaa
ggtgaagcggccattgctgccgccaagtcagctgctgatgcacgctacgaacagcctgcc
atgattctaccagagactcgagtagccgatggtgagatgatcggagtttcaggacttgga
gtcaaaggcaaggttggacgagccaaatggaatgagttcaagaccctggtgttgggcggt
attccagttgcttatcgcgccaaggtatggtctgagtgttcaggggccacggctcttcgt
attcctggttattataaagatttagtggctcaaagcggcgaggatgacgatactgtcgtt
gttagccagatccagatggacattaaccgaacactgacggacaatatcttctttcgcaag
ggcccaggtgtcaagaagctgaacgaagtgttgttggcttattccagacgcaacagggac
gtcggttattgtcagggcatgaacctgattacagccaatttgctgctcatcatgccatcc
gccgaagatgctttctgggttttgacatcaatcatcgaaaacattcttcctcacggctac
tacgaccactcacttatggcttcgcgtgcagaccaacaagtgctgcgacagtatgttgca
caggttcttcccaagctctcagcacaccttgactctttgtccatcgagcttgaggcgttg
acctttcagtggttcttgtccgtgtttacggactgtctcagcgccgaagctcttttccgt
gtctgggatgttgtactctgcaccaacgatggcagcacgttcctcttccaagtagcactt
gcactactcaagctcaacgaagggaacttgcttcagtgcaacacacccgccggaatttat
acatacatcagccaccaaatgacagagcatgctatcagtatcgatggcctgctccaggca
agcgaaggattacgaaaggttgtgcgccgtgaagaagttgagcaacgaagagaaaaggcg
atacaggcagaaaaggatatgattatggcccgtgatggagactcggccagaagcaaaccc
accgccgggacggagagcgaaacaggcgaagagtaa
>Fvenenatum.busco
atggcgacggccatggaagcggtcgaccccatgtcgtcactccaccggtccgtctcccag
cacagcagcgcttcatacgcatcccacgcctcccacgtttcccacgcatccaaccgcagc
aactccagaagcaaccgaagcacaagtctacgatgccctcgtggtcgaaagcgacccagt
cagccggtcagctctgcgagcagtatcgccgccagtgacaagagcctcaccagcttcccc
agcttttcgcccgatgagagacccg---atgatggcggcttcgacttccccgacgattct
cccggcgatacccccgtccctcagcccgcagttcccgaaactggacgtcgttcaatcgtc
gatcttacaggaggttcagatgcacgaagtgccttgttcgaagaggatcaccctattcgt
aaggtgcctggctcgttacacaacgccgacgatgagcaccttcaacggttaatatcgcgc
cacggcgccgttggactcattagacagatagctgaggacctcgcccaacgagatgctcaa
atctcccttatgcgccgccgtgctgatgaacgagaacgtgctctgcgtaagattattcga
gagtgcggtctctccaacctggatctcgaaactcggctccgaaccgttgaagctgaactc
cgtgcagccggcaagggactccggagagaggatactggcttgagcgacctcatgagcgat
gcgatgcaagatacagtaggagttacagcatatggagagacggtaaccaaaagtgagaca
attcgggcacctagccaatctgtcaatacgcccagtgagaatggaaagggtacattaaag
gggtggaaggattatctttggggttctggaactgcgaaacgagccagccgcgccggcagt
gtaaacagcgaagtcaaccctgcgactgtgatacgatcgcactctagcatggaccgacga
ccaacgttgcaggatgacctcttcaaccccccggatcagcagcaagttcgcagtccaagt
cgagcatctagtatccagtcaggcgctgcgagtgagcgcaaagcatcatcatcgattgca
agtatggcattgcgcttggttgcaggcggagctattagcactcgtgaggccgagtctaga
ggccgtgccgcaagcagcacttccgccaagggcggttctcttcgcggtgtttcgactaca
agcagtcgtgcaggtcagactcgagctacatcggttgccggaggtcccaaggctttgatg
gcgatgcgtagagcgacaccaggaccgtctgcccaaggatcaggcagatcgcaagagcag
gatccttggggcagtatgcgaggtagtcccccagacaacttatcatcacgacaagaaagc
tacgggcctgttgagatggatgctattcagtcaccagagtctcagccaccaacattaaca
catatttacaacaacttcccgaatagcgagtacttaaccgatcggtttggtttcatttat
gatcagcgacgcaagaaacgccaacgagaagcagcccaagtggcacggcatattcgcaag
ggcagccgtacaacagagatgctagcaaacggccgaactggaatttcaccaaatgtgttg
gacgatgttcccagccccaaaggaagcatatcgagtgagggccgccccgagagtctcaac
agcatggaagagcgcaatgcggaagagggcaaggctaaaagatggacggattatctgaag
attgcgactttccccacagaactactgagccatacaccaagcatagcgataccttcgata
gaggtgatggaaggggctcaaacaccagaacccgaactgcaccctaccgagcctgtcaaa
ccagcaatcgtttcaacaaattctggcctaattccatcagcaagtacaaccacagcggtg
gacagcgaaacctcgcagccctcccagtcagagtcgtcgattgcgctcactaaagacgat
gccgaacctgtcaagctgctacttcaacagttgagcgatgtgcacgacgctctccagcgc
gacaagacggtgcgatggaacgatttcctgcgcaaggtgcgtgctgagcggaagcgcgaa
ggtgaagcagccattgctgccgccaagtcagctgctgatgcacgctacgaacaacctgcc
atgattctaccagagactcgagtagccgatggtgagatgattggagtctcaggacttgga
gttaaaggcaaggttggacgagccaaatggaacgagttcaagaccctagtgttgggcggt
attccagttgcttatcgcgccaaggtgtggtctgagtgttcaggggccacggctcttcgc
attcctggttattatgaagatttagtcgctcaaagtggcgaggatgacgatactgtcgtt
gttagccaaatccagatggatatcaaccgaacacttacggacaatatcttctttcgcaag
ggcccaggtgtgaagaagctgaacgaagtgttgttggcgtactccagacgcaacagggac
gtcggttactgccagggcatgaacctgattaccgccaatttactgctcatcatgccatca
gcccaagatgctttctgggttttgacatcaatcatcgagaacattcttcctcacggctac
tatgatcattcgctcatggcttcacgtgcagaccaacaagtgttgcgacaatacgttgca
caggtccttcctaagctttcagcacaccttgactctttgtccatcgagcttgaggcgttg
accttccagtggttcttgtctgtatttacggactgtctcagcgccgaggctcttttccgt
gtctgggatgttgtactttgcaccaacgatggcagtacattcctcttccaagtagcactt
gcgctactcaagctcaacgaagggaacttgcttcagtgcaacacgcccgccggaatttat
acatacatcagtcaccagatgacagagcatgctatcagtatcgatggtctgctccaagca
agcgaaggattacgaaaggttgtccgacgtgaagacgttgagcaacggagagagaaggcg
atacaggcagaaaaggatatgattatggctcgtgatggagactcagccagaagcaaaccc
atcgccgagaccgagagtgaaaccggcgcagagtaa
