# Supplementary material for: Apicidin biosynthesis is linked to accessory chromosomes in Fusarium poae isolates
Source: BMC Genomics. 2021 Aug 4;22:591. doi: 10.1186/s12864-021-07617-y (PMC8340494; doi:10.1186/s12864-021-07617-y)
Supplement: Supplementary file 17 — Additional file 17. Compressed folder containing alignments for each of the 4141 orthologs used in BUSCO analysis. [file 12864_2021_7617_MOESM17_ESM.zip › Fven2_nt_MAFFT/19755at5125_nt.mafft.fasta]

>Fp105
atgttttattcagagaccttgctccaaaagagcgggccgctcgcccgcgtctggctttca
gccaaccttgagcgcaagctgtcaaagacacatattcttcagtccaatgttacggacagt
gtagaggccatcattatgcctaaccaggcgccgatggccctgcgacttagcagtcagcta
cttcttggtgttgtgcgaatttaccagcgaaagacgcgttaccttttggatgattgtaat
gaagctatgatgaagatcaagatggctttccgatcttctggaaacaacgatatggccgtt
aacctccaggcccccaaccgagaagctttgacccttcctgacaagatcactccttacgac
aattttgaactaccgcccccaccagatgcgaattggcttatgtctcaagtcgaagacgtt
accaccgcaccaattggccgaaaaggtcgcgtcagccaacgggacattaacttgcaagaa
gattacgacaacagtcagtttctcaatgatggtatggccatggatgacgatatgatcgcc
ccattgggtaacatcgacctggagctggattttggtcttgatgatctcggcctcgaggag
acagcactcgaacctgaaggaggtcgacgagaggatcgcaccgcagccggtcccgatatt
aacgattcggaacttgactttcctcagaaagatgaccaagatcgtgctatgactctcgac
cttcccagggacgacgtcattattcatgacggcggtgaggatgttgtaatggagggcatg
gaacttgacttcaatccagacgacgtctctcagatgcctggtatcgcagggcccgaatac
cctcccccacggatctccgaatcaccgctttccgatattgatgaagatcgggccgcacaa
ttggaggaggaccattcgagatatcaaatggctgatctgtatgagcccgaaaatgaggac
gaccacattgttcgacgacctgcgcagcgcgccaagaagcaaaagattcttactcctgac
gaagaaattgcactttcgagcaaccacatcaagcaacagcaggcgaaccgtgacaacatc
atcaaggaggctggattcctcccccgtgatcctttccttttggctttgatggatatgcaa
aagagtggtgggttcgtctcctctatcatgggcgataaacgaagcacgaactgggcccct
gaactgcgcggcattctttcgcttgacactgctcgtggcatgaatgaactgaagcgtaag
cgagacagcggaatcgccgatgttgagagcgatcatggagcaaacaaatcaccccgtatg
ctcgatattggatcagacactggacttggctttgagggcggtttcggtgacatgagtctc
cctcccgatgaaagtcgacatgagatccctgctgaggatgagatggaggatgaagaaggt
gtcactatgatgcctggcttcgaggacacaaccattgctcttgtccaccccgccgagagt
ggacctgtttcgctcggtaccaagcatgttgttcaccagctccgagaccgatttggtgat
gatgctgccgacagccctggcaagcgaacggagagagcagtgcttttccagaacctttgc
cctcgaaaagaggctaccaaggctgacgccaccaagatgttcttcgagtgcctggttctt
gccacaaaggacgccatcaaggtcgagcaaggctccggcctgggcgacgacatccggata
cgcgccaagcgtggactctggggcgcttgggccgagagagaggctggtggtgaaatgtcc
caagacaatgacgcccgcgatgagcctgagcatgcggctactgttacccccgcggttgcc
gtttcagcatga
>Fp108
atgttttattcagagaccttgctccaaaagagcgggccgctcgcccgcgtctggctttca
gccaaccttgagcgcaagctgtcaaagacacatattcttcagtccaatgttacggacagt
gtagaggccatcattatgcctaaccaggcgccgatggccctgcgacttagcagtcagcta
cttcttggtgttgtgcgaatttaccagcgaaagacgcgttaccttttggatgattgtaat
gaagctatgatgaagatcaagatggctttccgatcttctggaaacaacgatatggccgtt
aacctccaggcccccaaccgagaagctttgacccttcctgacaagatcactccttacgac
aattttgaactaccgcccccaccagatgcgaattggcttatgtctcaagtcgaagacgtt
accaccgcaccaattggccgaaaaggtcgcgtcagccaacgggacattaacttgcaagaa
gattacgacaacagtcagtttctcaatgatggtatggccatggatgacgatatgatcgcc
ccattgggtaacatcgacctggagctggattttggtcttgatgatctcggcctcgaggag
acagcactcgaacctgaaggaggtcgacgagaggatcgcaccgcagccggtcccgatatt
aacgattcggaacttgactttcctcagaaagatgaccaagatcgtgctatgactctcgac
cttcccagggacgacgtcattattcatgacggcggtgaggatgttgtaatggagggcatg
gaacttgacttcaatccagacgacgtctctcagatgcctggtatcgcagggcccgaatac
cctcccccacggatctccgaatcaccgctttccgatattgatgaagatcgggccgcacaa
ttggaggaggaccattcgagatatcaaatggctgatctgtatgagcccgaaaatgaggac
gaccacattgttcgacgacctgcgcagcgcgccaagaagcaaaagattcttactcctgac
gaagaaattgcactttcgagcaaccacatcaagcaacagcaggcgaaccgtgacaacatc
atcaaggaggctggattcctcccccgtgatcctttccttttggctttgatggatatgcaa
aagagtggtgggttcgtctcctctatcatgggcgataaacgaagcacgaactgggcccct
gaactgcgcggcattctttcgcttgacactgctcgtggcatgaatgaactgaagcgtaag
cgagacagcggaatcgccgatgttgagagcgatcatggagcaaacaaatcaccccgtatg
ctcgatattggatcagacactggacttggctttgagggcggtttcggtgacatgagtctc
cctcccgatgaaagtcgacatgagatccctgctgaggatgagatggaggatgaagaaggt
gtcactatgatgcctggcttcgaggacacaaccattgctcttgtccaccccgccgagagt
ggacctgtttcgctcggtaccaagcatgttgttcaccagctccgagaccgatttggtgat
gatgctgccgacagccctggcaagcgaacggagagagcagtgcttttccagaacctttgc
cctcgaaaagaggctaccaaggctgacgccaccaagatgttcttcgagtgcctggttctt
gccacaaaggacgccatcaaggtcgagcaaggctccggcctgggcgacgacatccggata
cgcgccaagcgtggactctggggcgcttgggccgagagagaggctggtggtgaaatgtcc
caagacaatgacgcccgcgatgagcctgagcatgcggctactgttacccccgcggttgcc
gtttcagcatga
>Fp118
atgttttattcagagaccttgctccaaaagagcgggccgctcgcccgcgtctggctttca
gccaaccttgagcgcaagctgtcaaagacacatattcttcagtccaatgttacggacagt
gtagaggccatcattatgcctaaccaggcgccgatggccctgcgacttagcagtcagcta
cttcttggtgttgtgcgaatttaccagcgaaagacgcgttaccttttggatgattgtaat
gaagctatgatgaagatcaagatggctttccgatcttctggaaacaacgatatggccgtt
aacctccaggcccccaaccgagaagctttgacccttcctgacaagatcactccttacgac
aattttgaactaccgcccccaccagatgcgaattggcttatgtctcaagtcgaagacgtt
accaccgcaccaattggccgaaaaggtcgcgtcagccaacgggacattaacttgcaagaa
gattacgacaacagtcagtttctcaatgatggtatggccatggatgacgatatgatcgcc
ccattgggtaacatcgacctggagctggattttggtcttgatgatctcggcctcgaggag
acagcactcgaacctgaaggaggtcgacgagaggatcgcaccgcagccggtcccgatatt
aacgattcggaacttgactttcctcagaaagatgaccaagatcgtgctatgactctcgac
cttcccagggacgacgtcattattcatgacggcggtgaggatgttgtaatggagggcatg
gaacttgacttcaatccagacgacgtctctcagatgcctggtatcgcagggcccgaatac
cctcccccacggatctccgaatcaccgctttccgatattgatgaagatcgggccgcacaa
ttggaggaggaccattcgagatatcaaatggctgatctgtatgagcccgaaaatgaggac
gaccacattgttcgacgacctgcgcagcgcgccaagaagcaaaagattcttactcctgac
gaagaaattgcactttcgagcaaccacatcaagcaacagcaggcgaaccgtgacaacatc
atcaaggaggctggattcctcccccgtgatcctttccttttggctttgatggatatgcaa
aagagtggtgggttcgtctcctctatcatgggcgataaacgaagcacgaactgggcccct
gaactgcgcggcattctttcgcttgacactgctcgtggcatgaatgaactgaagcgtaag
cgagacagcggaatcgccgatgttgagagcgatcatggagcaaacaaatcaccccgtatg
ctcgatattggatcagacactggacttggctttgagggcggtttcggtgacatgagtctc
cctcccgatgaaagtcgacatgagatccctgctgaggatgagatggaggatgaagaaggt
gtcactatgatgcctggcttcgaggacacaaccattgctcttgtccaccccgccgagagt
ggacctgtttcgctcggtaccaagcatgttgttcaccagctccgagaccgatttggtgat
gatgctgccgacagccctggcaagcgaacggagagagcagtgcttttccagaacctttgc
cctcgaaaagaggctaccaaggctgacgccaccaagatgttcttcgagtgcctggttctt
gccacaaaggacgccatcaaggtcgagcaaggctccggcctgggcgacgacatccggata
cgcgccaagcgtggactctggggcgcttgggccgagagagaggctggtggtgaaatgtcc
caagacaatgacgcccgcgatgagcctgagcatgcggctactgttacccccgcggttgcc
gtttcagcatga
>Fp122
atgttttattcagagaccttgctccaaaagagcgggccgctcgcccgcgtctggctttca
gccaaccttgagcgcaagctgtcaaagacacatattcttcagtccaatgttacggacagt
gtagaggccatcattatgcctaaccaggcgccgatggccctgcgacttagcagtcagcta
cttcttggtgttgtgcgaatttaccagcgaaagacgcgttaccttttggatgattgtaat
gaagctatgatgaagatcaagatggctttccgatcttctggaaacaacgatatggccgtt
aacctccaggcccccaaccgagaagctttgacccttcctgacaagatcactccttacgac
aattttgaactaccgcccccaccagatgcgaattggcttatgtctcaagtcgaagacgtt
accaccgcaccaattggccgaaaaggtcgcgtcagccaacgggacattaacttgcaagaa
gattacgacaacagtcagtttctcaatgatggtatggccatggatgacgatatgatcgcc
ccattgggtaacatcgacctggagctggattttggtcttgatgatctcggcctcgaggag
acagcactcgaacctgaaggaggtcgacgagaggatcgcaccgcagccggtcccgatatt
aacgattcggaacttgactttcctcagaaagatgaccaagatcgtgctatgactctcgac
cttcccagggacgacgtcattattcatgacggcggtgaggatgttgtaatggagggcatg
gaacttgacttcaatccagacgacgtctctcagatgcctggtatcgcagggcccgaatac
cctcccccacgaatctccgaatcaccgctttccgatattgatgaagatcgggccgcacaa
ttggaggaggaccattcgagatatcaaatggctgatctgtatgagcccgaaaatgaggac
gaccacattgttcgacgacctgcgcagcgcgccaagaagcaaaagattcttactcctgac
gaagaaattgcactttcgagcaaccacatcaagcaacagcaggcgaaccgtgacaacatc
atcaaggaggctggattcctcccccgtgatcctttccttttggctttgatggatatgcaa
aagagtggtgggttcgtctcctctatcatgggcgataaacgaagcacgaactgggcccct
gaactgcgcggcattctttcgcttgacactgctcgtggcatgaatgaactgaagcgtaag
cgagacagcggaatcgccgatgttgagagcgatcatggagcaaacaaatcaccccgtatg
ctcgatattggatcagacactggacttggctttgagggcggtttcggtgacatgagtctc
cctcccgatgaaagtcgacatgagatccctgctgaggatgagatggaggatgaagaaggt
gtcactatgatgcctggcttcgaggacacaaccattgctcttgtccaccccgccgagagt
ggacctgtttcgctcggtaccaagcatgttgttcaccagctccgagaccgatttggtgat
gatgctgccgacagccctggcaagcgaacggagagagcagtgcttttccagaacctttgc
cctcgaaaagaggctaccaaggctgacgccaccaagatgttcttcgagtgcctggttctt
gccacaaaggacgccatcaaggtcgagcaaggctccggcctgggcgacgacatccggata
cgcgccaagcgtggactctggggcgcttgggccgagagagaggctggtggtgaaatgtcc
caagacaatgacgcccgcgatgagcctgagcatgcggctactgttacccccgcggttgcc
gtttcagcatga
>Fp125
atgttttattcagagaccttgctccaaaagagcgggccgctcgcccgcgtctggctttca
gccaaccttgagcgcaagctgtcaaagacacatattcttcagtccaatgttacggacagt
gtagaggccatcattatgcctaaccaggcgccgatggccctgcgacttagcagtcagcta
cttcttggtgttgtgcgaatttaccagcgaaagacgcgttaccttttggatgattgtaat
gaagctatgatgaagatcaagatggctttccgatcttctggaaacaacgatatggccgtt
aacctccaggcccccaaccgagaagctttgacccttcctgacaagatcactccttacgac
aattttgaactaccgcccccaccagatgcgaattggcttatgtctcaagtcgaagacgtt
accaccgcaccaattggccgaaaaggtcgcgtcagccaacgggacattaacttgcaagaa
gattacgacaacagtcagtttctcaatgatggtatggccatggatgacgatatgatcgcc
ccattgggtaacatcgacctggagctggattttggtcttgatgatctcggcctcgaggag
acagcactcgaacctgaaggaggtcgacgagaggatcgcaccgcagccggtcccgatatt
aacgattcggaacttgactttcctcagaaagatgaccaagatcgtgctatgactctcgac
cttcccagggacgacgtcattattcatgacggcggtgaggatgttgtaatggagggcatg
gaacttgacttcaatccagacgacgtctctcagatgcctggtatcgcagggcccgaatac
cctcccccacggatctccgaatcaccgctttccgatattgatgaagatcgggccgcacaa
ttggaggaggaccattcgagatatcaaatggctgatctgtatgagcccgaaaatgaggac
gaccacattgttcgacgacctgcgcagcgcgccaagaagcaaaagattcttactcctgac
gaagaaattgcactttcgagcaaccacatcaagcaacagcaggcgaaccgtgacaacatc
atcaaggaggctggattcctcccccgtgatcctttccttttggctttgatggatatgcaa
aagagtggtgggttcgtctcctctatcatgggcgataaacgaagcacgaactgggcccct
gaactgcgcggcattctttcgcttgacactgctcgtggcatgaatgaactgaagcgtaag
cgagacagcggaatcgccgatgttgagagcgatcatggagcaaacaaatcaccccgtatg
ctcgatattggatcagacactggacttggctttgagggcggtttcggtgacatgagtctc
cctcccgatgaaagtcgacatgagatccctgctgaggatgagatggaggatgaagaaggt
gtcactatgatgcctggcttcgaggacacaaccattgctcttgtccaccccgccgagagt
ggacctgtttcgctcggtaccaagcatgttgttcaccagctccgagaccgatttggtgat
gatgctgccgacagccctggcaagcgaacggagagagcagtgcttttccagaacctttgc
cctcgaaaagaggctaccaaggctgacgccaccaagatgttcttcgagtgcctggttctt
gccacaaaggacgccatcaaggtcgagcaaggctccggcctgggcgacgacatccggata
cgcgccaagcgtggactctggggcgcttgggccgagagagaggctggtggtgaaatgtcc
caagacaatgacgcccgcgatgagcctgagcatgcggctactgttacccccgcggttgcc
gtttcagcatga
>Fp13r
atgttttattcagagaccttgctccaaaagagcgggccgctcgcccgcgtctggctttca
gccaaccttgagcgcaagctgtcaaagacacatattcttcagtccaatgttacggacagt
gtagaggccatcattatgcctaaccaggcgccgatggccctgcgacttagcagtcagcta
cttcttggtgttgtgcgaatttaccagcgaaagacgcgttaccttttggatgattgtaat
gaagctatgatgaagatcaagatggctttccgatcttctggaaacaacgatatggccgtt
aacctccaggcccccaaccgagaagctttgacccttcctgacaagatcactccttacgac
aattttgaactaccgcccccaccagatgcgaattggcttatgtctcaagtcgaagacgtt
accaccgcaccaattggccgaaaaggtcgcgtcagccaacgggacattaacttgcaagaa
gattacgacaacagtcagtttctcaatgatggtatggccatggatgacgatatgatcgcc
ccattgggtaacatcgacctggagctggattttggtcttgatgatctcggcctcgaggag
acagcactcgaacctgaaggaggtcgacgagaggatcgcaccgcagccggtcccgatatt
aacgattcggaacttgactttcctcagaaagatgaccaagatcgtgctatgactctcgac
cttcccagggacgacgtcattattcatgacggcggtgaggatgttgtaatggagggcatg
gaacttgacttcaatccagacgacgtctctcagatgcctggtatcgcagggcccgaatac
cctcccccacggatctccgaatcaccgctttccgatattgatgaagatcgggccgcacaa
ttggaggaggaccattcgagatatcaaatggctgatctgtatgagcccgaaaatgaggac
gaccacattgttcgacgacctgcgcagcgcgccaagaagcaaaagattcttactcctgac
gaagaaattgcactttcgagcaaccacatcaagcaacagcaggcgaaccgtgacaacatc
atcaaggaggctggattcctcccccgtgatcctttccttttggctttgatggatatgcaa
aagagtggtgggttcgtctcctctatcatgggcgataaacgaagcacgaactgggcccct
gaactgcgcggcattctttcgcttgacactgctcgtggcatgaatgaactgaagcgtaag
cgagacagcggaatcgccgatgttgagagcgatcatggagcaaacaaatcaccccgtatg
ctcgatattggatcagacactggacttggctttgagggcggtttcggtgacatgagtctc
cctcccgatgaaagtcgacatgagatccctgctgaggatgagatggaggatgaagaaggt
gtcactatgatgcctggcttcgaggacacaaccattgctcttgtccaccccgccgagagt
ggacctgtttcgctcggtaccaagcatgttgttcaccagctccgagaccgatttggtgat
gatgctgccgacagccctggcaagcgaacggagagagcagtgcttttccagaacctttgc
cctcgaaaagaggctaccaaggctgacgccaccaagatgttcttcgagtgcctggttctt
gccacaaaggacgccatcaaggtcgagcaaggctccggcctgggcgacgacatccggata
cgcgccaagcgtggactctggggcgcttgggccgagagagaggctggtggtgaaatgtcc
caagacaatgacgcccgcgatgagcctgagcatgcggctactgttacccccgcggttgcc
gtttcagcatga
>Fp144
atgttttattcagagaccttgctccaaaagagcgggccgctcgcccgcgtctggctttca
gccaaccttgagcgcaagctgtcaaagacacatattcttcagtccaatgttacggacagt
gtagaggccatcattatgcctaaccaggcgccgatggccctgcgacttagcagtcagcta
cttcttggtgttgtgcgaatttaccagcgaaagacgcgttaccttttggatgattgtaat
gaagctatgatgaagatcaagatggctttccgatcttctggaaacaacgatatggccgtt
aacctccaggcccccaaccgagaagctttgacccttcctgacaagatcactccttacgac
aattttgaactaccgcccccaccagatgcgaattggcttatgtctcaagtcgaagacgtt
accaccgcaccaattggccgaaaaggtcgcgtcagccaacgggacattaacttgcaagaa
gattacgacaacagtcagtttctcaatgatggtatggccatggatgacgatatgatcgcc
ccattgggtaacatcgacctggagctggattttggtcttgatgatctcggcctcgaggag
acagcactcgaacctgaaggaggtcgacgagaggatcgcaccgcagccggtcccgatatt
aacgattcggaacttgactttcctcagaaagatgaccaagatcgtgctatgactctcgac
cttcccagggacgacgtcattattcatgacggcggtgaggatgttgtaatggagggcatg
gaacttgacttcaatccagacgacgtctctcagatgcctggtatcgcagggcccgaatac
cctcccccacggatctccgaatcaccgctttccgatattgatgaagatcgggccgcacaa
ttggaggaggaccattcgagatatcaaatggctgatctgtatgagcccgaaaatgaggac
gaccacattgttcgacgacctgcgcagcgcgccaagaagcaaaagattcttactcctgac
gaagaaattgcactttcgagcaaccacatcaagcaacagcaggcgaaccgtgacaacatc
atcaaggaggctggattcctcccccgtgatcctttccttttggctttgatggatatgcaa
aagagtggtgggttcgtctcctctatcatgggcgataaacgaagcacgaactgggcccct
gaactgcgcggcattctttcgcttgacactgctcgtggcatgaatgaactgaagcgtaag
cgagacagcggaatcgccgatgttgagagcgatcatggagcaaacaaatcaccccgtatg
ctcgatattggatcagacactggacttggctttgagggcggtttcggtgacatgagtctc
cctcccgatgaaagtcgacatgagatccctgctgaggatgagatggaggatgaagaaggt
gtcactatgatgcctggcttcgaggacacaaccattgctcttgtccaccccgccgagagt
ggacctgtttcgctcggtaccaagcatgttgttcaccagctccgagaccgatttggtgat
gatgctgccgacagccctggcaagcgaacggagagagcagtgcttttccagaacctttgc
cctcgaaaagaggctaccaaggctgacgccaccaagatgttcttcgagtgcctggttctt
gccacaaaggacgccatcaaggtcgagcaaggctccggcctgggcgacgacatccggata
cgcgccaagcgtggactctggggcgcttgggccgagagagaggctggtggtgaaatgtcc
caagacaatgacgcccgcgatgagcctgagcatgcggctactgttacccccgcggttgcc
gtttcagcatga
>Fp146
atgttttattcagagaccttgctccaaaagagcgggccgctcgcccgcgtctggctttca
gccaaccttgagcgcaagctgtcaaagacacatattcttcagtccaatgttacggacagt
gtagaggccatcattatgcctaaccaggcgccgatggccctgcgacttagcagtcagcta
cttcttggtgttgtgcgaatttaccagcgaaagacgcgttaccttttggatgattgtaat
gaagctatgatgaagatcaagatggctttccgatcttctggaaacaacgatatggccgtt
aacctccaggcccccaaccgagaagctttgacccttcctgacaagatcactccttacgac
aattttgaactaccgcccccaccagatgcgaattggcttatgtctcaagtcgaagacgtt
accaccgcaccaattggccgaaaaggtcgcgtcagccaacgggacattaacttgcaagaa
gattacgacaacagtcagtttctcaatgatggtatggccatggatgacgatatgatcgcc
ccattgggtaacatcgacctggagctggattttggtcttgatgatctcggcctcgaggag
acagcactcgaacctgaaggaggtcgacgagaggatcgcaccgcagccggtcccgatatt
aacgattcggaacttgactttcctcagaaagatgaccaagatcgtgctatgactctcgac
cttcccagggacgacgtcattattcatgacggcggtgaggatgttgtaatggagggcatg
gaacttgacttcaatccagacgacgtctctcagatgcctggtatcgcagggcccgaatac
cctcccccacggatctccgaatcaccgctttccgatattgatgaagatcgggccgcacaa
ttggaggaggaccattcgagatatcaaatggctgatctgtatgagcccgaaaatgaggac
gaccacattgttcgacgacctgcgcagcgcgccaagaagcaaaagattcttactcctgac
gaagaaattgcactttcgagcaaccacatcaagcaacagcaggcgaaccgtgacaacatc
atcaaggaggctggattcctcccccgtgatcctttccttttggctttgatggatatgcaa
aagagtggtgggttcgtctcctctatcatgggcgataaacgaagcacgaactgggcccct
gaactgcgcggcattctttcgcttgacactgctcgtggcatgaatgaactgaagcgtaag
cgagacagcggaatcgccgatgttgagagcgatcatggagcaaacaaatcaccccgtatg
ctcgatattggatcagacactggacttggctttgagggcggtttcggtgacatgagtctc
cctcccgatgaaagtcgacatgagatccctgctgaggatgagatggaggatgaagaaggt
gtcactatgatgcctggcttcgaggacacaaccattgctcttgtccaccccgccgagagt
ggacctgtttcgctcggtaccaagcatgttgttcaccagctccgagaccgatttggtgat
gatgctgccgacagccctggcaagcgaacggagagagcagtgcttttccagaacctttgc
cctcgaaaagaggctaccaaggctgacgccaccaagatgttcttcgagtgcctggttctt
gccacaaaggacgccatcaaggtcgagcaaggctccggcctgggcgacgacatccggata
cgcgccaagcgtggactctggggcgcttgggccgagagagaggctggtggtgaaatgtcc
caagacaatgacgcccgcgatgagcctgagcatgcggctactgttacccccgcggttgcc
gtttcagcatga
>Fp155
atgttttattcagagaccttgctccaaaagagcgggccgctcgcccgcgtctggctttca
gccaaccttgagcgcaagctgtcaaagacacatattcttcagtccaatgttacggacagt
gtagaggccatcattatgcctaaccaggcgccgatggccctgcgacttagcagtcagcta
cttcttggtgttgtgcgaatttaccagcgaaagacgcgttaccttttggatgattgtaat
gaagctatgatgaagatcaagatggctttccgatcttctggaaacaacgatatggccgtt
aacctccaggcccccaaccgagaagctttgacccttcctgacaagatcactccttacgac
aattttgaactaccgcccccaccagatgcgaattggcttatgtctcaagtcgaagacgtt
accaccgcaccaattggccgaaaaggtcgcgtcagccaacgggacattaacttgcaagaa
gattacgacaacagtcagtttctcaatgatggtatggccatggatgacgatatgatcgcc
ccattgggtaacatcgacctggagctggattttggtcttgatgatctcggcctcgaggag
acagcactcgaacctgaaggaggtcgacgagaggatcgcaccgcagccggtcccgatatt
aacgattcggaacttgactttcctcagaaagatgaccaagatcgtgctatgactctcgac
cttcccagggacgacgtcattattcatgacggcggtgaggatgttgtaatggagggcatg
gaacttgacttcaatccagacgacgtctctcagatgcctggtatcgcagggcccgaatac
cctcccccacggatctccgaatcaccgctttccgatattgatgaagatcgggccgcacaa
ttggaggaggaccattcgagatatcaaatggctgatctgtatgagcccgaaaatgaggac
gaccacattgttcgacgacctgcgcagcgcgccaagaagcaaaagattcttactcctgac
gaagaaattgcactttcgagcaaccacatcaagcaacagcaggcgaaccgtgacaacatc
atcaaggaggctggattcctcccccgtgatcctttccttttggctttgatggatatgcaa
aagagtggtgggttcgtctcctctatcatgggcgataaacgaagcacgaactgggcccct
gaactgcgcggcattctttcgcttgacactgctcgtggcatgaatgaactgaagcgtaag
cgagacagcggaatcgccgatgttgagagcgatcatggagcaaacaaatcaccccgtatg
ctcgatattggatcagacactggacttggctttgagggcggtttcggtgacatgagtctc
cctcccgatgaaagtcgacatgagatccctgctgaggatgagatggaggatgaagaaggt
gtcactatgatgcctggcttcgaggacacaaccattgctcttgtccaccccgccgagagt
ggacctgtttcgctcggtaccaagcatgttgttcaccagctccgagaccgatttggtgat
gatgctgccgacagccctggcaagcgaacggagagagcagtgcttttccagaacctttgc
cctcgaaaagaggctaccaaggctgacgccaccaagatgttcttcgagtgcctggttctt
gccacaaaggacgccatcaaggtcgagcaaggctccggcctgggcgacgacatccggata
cgcgccaagcgtggactctggggcgcttgggccgagagagaggctggtggtgaaatgtcc
caagacaatgacgcccgcgatgagcctgagcatgcggctactgttacccccgcggttgcc
gtttcagcatga
>Fp157
atgttttattcagagaccttgctccaaaagagcgggccgctcgcccgcgtctggctttca
gccaaccttgagcgcaagctgtcaaagacacatattcttcagtccaatgttacggacagt
gtagaggccatcattatgcctaaccaggcgccgatggccctgcgacttagcagtcagcta
cttcttggtgttgtgcgaatttaccagcgaaagacgcgttaccttttggatgattgtaat
gaagctatgatgaagatcaagatggctttccgatcttctggaaacaacgatatggccgtt
aacctccaggcccccaaccgagaagctttgacccttcctgacaagatcactccttacgac
aattttgaactaccgcccccaccagatgcgaattggcttatgtctcaagtcgaagacgtt
accaccgcaccaattggccgaaaaggtcgcgtcagccaacgggacattaacttgcaagaa
gattacgacaacagtcagtttctcaatgatggtatggccatggatgacgatatgatcgcc
ccattgggtaacatcgacctggagctggattttggtcttgatgatctcggcctcgaggag
acagcactcgaacctgaaggaggtcgacgagaggatcgcaccgcagccggtcccgatatt
aacgattcggaacttgactttcctcagaaagatgaccaagatcgtgctatgactctcgac
cttcccagggacgacgtcattattcatgacggcggtgaggatgttgtaatggagggcatg
gaacttgacttcaatccagacgacgtctctcagatgcctggtatcgcagggcccgaatac
cctcccccacggatctccgaatcaccgctttccgatattgatgaagatcgggccgcacaa
ttggaggaggaccattcgagatatcaaatggctgatctgtatgagcccgaaaatgaggac
gaccacattgttcgacgacctgcgcagcgcgccaagaagcaaaagattcttactcctgac
gaagaaattgcactttcgagcaaccacatcaagcaacagcaggcgaaccgtgacaacatc
atcaaggaggctggattcctcccccgtgatcctttccttttggctttgatggatatgcaa
aagagtggtgggttcgtctcctctatcatgggcgataaacgaagcacgaactgggcccct
gaactgcgcggcattctttcgcttgacactgctcgtggcatgaatgaactgaagcgtaag
cgagacagcggaatcgccgatgttgagagcgatcatggagcaaacaaatcaccccgtatg
ctcgatattggatcagacactggacttggctttgagggcggtttcggtgacatgagtctc
cctcccgatgaaagtcgacatgagatccctgctgaggatgagatggaggatgaagaaggt
gtcactatgatgcctggcttcgaggacacaaccattgctcttgtccaccccgccgagagt
ggacctgtttcgctcggtaccaagcatgttgttcaccagctccgagaccgatttggtgat
gatgctgccgacagccctggcaagcgaacggagagagcagtgcttttccagaacctttgc
cctcgaaaagaggctaccaaggctgacgccaccaagatgttcttcgagtgcctggttctt
gccacaaaggacgccatcaaggtcgagcaaggctccggcctgggcgacgacatccggata
cgcgccaagcgtggactctggggcgcttgggccgagagagaggctggtggtgaaatgtcc
caagacaatgacgcccgcgatgagcctgagcatgcggctactgttacccccgcggttgcc
gtttcagcatga
>Fp16r
atgttttattcagagaccttgctccaaaagagcgggccgctcgcccgcgtctggctttca
gccaaccttgagcgcaagctgtcaaagacacatattcttcagtccaatgttacggacagt
gtagaggccatcattatgcctaaccaggcgccgatggccctgcgacttagcagtcagcta
cttcttggtgttgtgcgaatttaccagcgaaagacgcgttaccttttggatgattgtaat
gaagctatgatgaagatcaagatggctttccgatcttctggaaacaacgatatggccgtt
aacctccaggcccccaaccgagaagctttgacccttcctgacaagatcactccttacgac
aattttgaactaccgcccccaccagatgcgaattggcttatgtctcaagtcgaagacgtt
accaccgcaccaattggccgaaaaggtcgcgtcagccaacgggacattaacttgcaagaa
gattacgacaacagtcagtttctcaatgatggtatggccatggatgacgatatgatcgcc
ccattgggtaacatcgacctggagctggattttggtcttgatgatctcggcctcgaggag
acagcactcgaacctgaaggaggtcgacgagaggatcgcaccgcagccggtcccgatatt
aacgattcggaacttgactttcctcagaaagatgaccaagatcgtgctatgactctcgac
cttcccagggacgacgtcattattcatgacggcggtgaggatgttgtaatggagggcatg
gaacttgacttcaatccagacgacgtctctcagatgcctggtatcgcagggcccgaatac
cctcccccacggatctccgaatcaccgctttccgatattgatgaagatcgggccgcacaa
ttggaggaggaccattcgagatatcaaatggctgatctgtatgagcccgaaaatgaggac
gaccacattgttcgacgacctgcgcagcgcgccaagaagcaaaagattcttactcctgac
gaagaaattgcactttcgagcaaccacatcaagcaacagcaggcgaaccgtgacaacatc
atcaaggaggctggattcctcccccgtgatcctttccttttggctttgatggatatgcaa
aagagtggtgggttcgtctcctctatcatgggcgataaacgaagcacgaactgggcccct
gaactgcgcggcattctttcgcttgacactgctcgtggcatgaatgaactgaagcgtaag
cgagacagcggaatcgccgatgttgagagcgatcatggagcaaacaaatcaccccgtatg
ctcgatattggatcagacactggacttggctttgagggcggtttcggtgacatgagtctc
cctcccgatgaaagtcgacatgagatccctgctgaggatgagatggaggatgaagaaggt
gtcactatgatgcctggcttcgaggacacaaccattgctcttgtccaccccgccgagagt
ggacctgtttcgctcggtaccaagcatgttgttcaccagctccgagaccgatttggtgat
gatgctgccgacagccctggcaagcgaacggagagagcagtgcttttccagaacctttgc
cctcgaaaagaggctaccaaggctgacgccaccaagatgttcttcgagtgcctggttctt
gccacaaaggacgccatcaaggtcgagcaaggctccggcctgggcgacgacatccggata
cgcgccaagcgtggactctggggcgcttgggccgagagagaggctggtggtgaaatgtcc
caagacaatgacgcccgcgatgagcctgagcatgcggctactgttacccccgcggttgcc
gtttcagcatga
>Fp1r
atgttttattcagagaccttgctccaaaagagcgggccgctcgcccgcgtctggctttca
gccaaccttgagcgcaagctgtcaaagacacatattcttcagtccaatgttacggacagt
gtagaggccatcattatgcctaaccaggcgccgatggccctgcgacttagcagtcagcta
cttcttggtgttgtgcgaatttaccagcgaaagacgcgttaccttttggatgattgtaat
gaagctatgatgaagatcaagatggctttccgatcttctggaaacaacgatatggccgtt
aacctccaggcccccaaccgagaagctttgacccttcctgacaagatcactccttacgac
aattttgaactaccgcccccaccagatgcgaattggcttatgtctcaagtcgaagacgtt
accaccgcaccaattggccgaaaaggtcgcgtcagccaacgggacattaacttgcaagaa
gattacgacaacagtcagtttctcaatgatggtatggccatggatgacgatatgatcgcc
ccattgggtaacatcgacctggagctggattttggtcttgatgatctcggcctcgaggag
acagcactcgaacctgaaggaggtcgacgagaggatcgcaccgcagccggtcccgatatt
aacgattcggaacttgactttcctcagaaagatgaccaagatcgtgctatgactctcgac
cttcccagggacgacgtcattattcatgacggcggtgaggatgttgtaatggagggcatg
gaacttgacttcaatccagacgacgtctctcagatgcctggtatcgcagggcccgaatac
cctcccccacggatctccgaatcaccgctttccgatattgatgaagatcgggccgcacaa
ttggaggaggaccattcgagatatcaaatggctgatctgtatgagcccgaaaatgaggac
gaccacattgttcgacgacctgcgcagcgcgccaagaagcaaaagattcttactcctgac
gaagaaattgcactttcgagcaaccacatcaagcaacagcaggcgaaccgtgacaacatc
atcaaggaggctggattcctcccccgtgatcctttccttttggctttgatggatatgcaa
aagagtggtgggttcgtctcctctatcatgggcgataaacgaagcacgaactgggcccct
gaactgcgcggcattctttcgcttgacactgctcgtggcatgaatgaactgaagcgtaag
cgagacagcggaatcgccgatgttgagagcgatcatggagcaaacaaatcaccccgtatg
ctcgatattggatcagacactggacttggctttgagggcggtttcggtgacatgagtctc
cctcccgatgaaagtcgacatgagatccctgctgaggatgagatggaggatgaagaaggt
gtcactatgatgcctggcttcgaggacacaaccattgctcttgtccaccccgccgagagt
ggacctgtttcgctcggtaccaagcatgttgttcaccagctccgagaccgatttggtgat
gatgctgccgacagccctggcaagcgaacggagagagcagtgcttttccagaacctttgc
cctcgaaaagaggctaccaaggctgacgccaccaagatgttcttcgagtgcctggttctt
gccacaaaggacgccatcaaggtcgagcaaggctccggcctgggcgacgacatccggata
cgcgccaagcgtggactctggggcgcttgggccgagagagaggctggtggtgaaatgtcc
caagacaatgacgcccgcgatgagcctgagcatgcggctactgttacccccgcggttgcc
gtttcagcatga
>Fp21r
atgttttattcagagaccttgctccaaaagagcgggccgctcgcccgcgtctggctttca
gccaaccttgagcgcaagctgtcaaagacacatattcttcagtccaatgttacggacagt
gtagaggccatcattatgcctaaccaggcgccgatggccctgcgacttagcagtcagcta
cttcttggtgttgtgcgaatttaccagcgaaagacgcgttaccttttggatgattgtaat
gaagctatgatgaagatcaagatggctttccgatcttctggaaacaacgatatggccgtt
aacctccaggcccccaaccgagaagctttgacccttcctgacaagatcactccttacgac
aattttgaactaccgcccccaccagatgcgaattggcttatgtctcaagtcgaagacgtt
accaccgcaccaattggccgaaaaggtcgcgtcagccaacgggacattaacttgcaagaa
gattacgacaacagtcagtttctcaatgatggtatggccatggatgacgatatgatcgcc
ccattgggtaacatcgacctggagctggattttggtcttgatgatctcggcctcgaggag
acagcactcgaacctgaaggaggtcgacgagaggatcgcaccgcagccggtcccgatatt
aacgattcggaacttgactttcctcagaaagatgaccaagatcgtgctatgactctcgac
cttcccagggacgacgtcattattcatgacggcggtgaggatgttgtaatggagggcatg
gaacttgacttcaatccagacgacgtctctcagatgcctggtatcgcagggcccgaatac
cctcccccacggatctccgaatcaccgctttccgatattgatgaagatcgggccgcacaa
ttggaggaggaccattcgagatatcaaatggctgatctgtatgagcccgaaaatgaggac
gaccacattgttcgacgacctgcgcagcgcgccaagaagcaaaagattcttactcctgac
gaagaaattgcactttcgagcaaccacatcaagcaacagcaggcgaaccgtgacaacatc
atcaaggaggctggattcctcccccgtgatcctttccttttggctttgatggatatgcaa
aagagtggtgggttcgtctcctctatcatgggcgataaacgaagcacgaactgggcccct
gaactgcgcggcattctttcgcttgacactgctcgtggcatgaatgaactgaagcgtaag
cgagacagcggaatcgccgatgttgagagcgatcatggagcaaacaaatcaccccgtatg
ctcgatattggatcagacactggacttggctttgagggcggtttcggtgacatgagtctc
cctcccgatgaaagtcgacatgagatccctgctgaggatgagatggaggatgaagaaggt
gtcactatgatgcctggcttcgaggacacaaccattgctcttgtccaccccgccgagagt
ggacctgtttcgctcggtaccaagcatgttgttcaccagctccgagaccgatttggtgat
gatgctgccgacagccctggcaagcgaacggagagagcagtgcttttccagaacctttgc
cctcgaaaagaggctaccaaggctgacgccaccaagatgttcttcgagtgcctggttctt
gccacaaaggacgccatcaaggtcgagcaaggctccggcctgggcgacgacatccggata
cgcgccaagcgtggactctggggcgcttgggccgagagagaggctggtggtgaaatgtcc
caagacaatgacgcccgcgatgagcctgagcatgcggctactgttacccccgcggttgcc
gtttcagcatga
>Fp24r
atgttttattcagagaccttgctccaaaagagcgggccgctcgcccgcgtctggctttca
gccaaccttgagcgcaagctgtcaaagacacatattcttcagtccaatgttacggacagt
gtagaggccatcattatgcctaaccaggcgccgatggccctgcgacttagcagtcagcta
cttcttggtgttgtgcgaatttaccagcgaaagacgcgttaccttttggatgattgtaat
gaagctatgatgaagatcaagatggctttccgatcttctggaaacaacgatatggccgtt
aacctccaggcccccaaccgagaagctttgacccttcctgacaagatcactccttacgac
aattttgaactaccgcccccaccagatgcgaattggcttatgtctcaagtcgaagacgtt
accaccgcaccaattggccgaaaaggtcgcgtcagccaacgggacattaacttgcaagaa
gattacgacaacagtcagtttctcaatgatggtatggccatggatgacgatatgatcgcc
ccattgggtaacatcgacctggagctggattttggtcttgatgatctcggcctcgaggag
acagcactcgaacctgaaggaggtcgacgagaggatcgcaccgcagccggtcccgatatt
aacgattcggaacttgactttcctcagaaagatgaccaagatcgtgctatgactctcgac
cttcccagggacgacgtcattattcatgacggcggtgaggatgttgtaatggagggcatg
gaacttgacttcaatccagacgacgtctctcagatgcctggtatcgcagggcccgaatac
cctcccccacggatctccgaatcaccgctttccgatattgatgaagatcgggccgcacaa
ttggaggaggaccattcgagatatcaaatggctgatctgtatgagcccgaaaatgaggac
gaccacattgttcgacgacctgcgcagcgcgccaagaagcaaaagattcttactcctgac
gaagaaattgcactttcgagcaaccacatcaagcaacagcaggcgaaccgtgacaacatc
atcaaggaggctggattcctcccccgtgatcctttccttttggctttgatggatatgcaa
aagagtggtgggttcgtctcctctatcatgggcgataaacgaagcacgaactgggcccct
gaactgcgcggcattctttcgcttgacactgctcgtggcatgaatgaactgaagcgtaag
cgagacagcggaatcgccgatgttgagagcgatcatggagcaaacaaatcaccccgtatg
ctcgatattggatcagacactggacttggctttgagggcggtttcggtgacatgagtctc
cctcccgatgaaagtcgacatgagatccctgctgaggatgagatggaggatgaagaaggt
gtcactatgatgcctggcttcgaggacacaaccattgctcttgtccaccccgccgagagt
ggacctgtttcgctcggtaccaagcatgttgttcaccagctccgagaccgatttggtgat
gatgctgccgacagccctggcaagcgaacggagagagcagtgcttttccagaacctttgc
cctcgaaaagaggctaccaaggctgacgccaccaagatgttcttcgagtgcctggttctt
gccacaaaggacgccatcaaggtcgagcaaggctccggcctgggcgacgacatccggata
cgcgccaagcgtggactctggggcgcttgggccgagagagaggctggtggtgaaatgtcc
caagacaatgacgcccgcgatgagcctgagcatgcggctactgttacccccgcggttgcc
gtttcagcatga
>Fp2516
atgttttattcagagaccttgctccaaaagagcgggccgctcgcccgcgtctggctttca
gccaaccttgagcgcaagctgtcaaagacacatattcttcagtccaatgttacggacagt
gtagaggccatcattatgcctaaccaggcgccgatggccctgcgacttagcagtcagcta
cttcttggtgttgtgcgaatttaccagcgaaagacgcgttaccttttggatgattgtaat
gaagctatgatgaagatcaagatggctttccgatcttctggaaacaacgatatggccgtt
aacctccaggcccccaaccgagaagctttgacccttcctgacaagatcactccttacgac
aattttgaactaccgcccccaccagatgcgaattggcttatgtctcaagtcgaagacgtt
accaccgcaccaattggccgaaaaggtcgcgtcagccaacgggacattaacttgcaagaa
gattacgacaacagtcagtttctcaatgatggtatggccatggatgacgatatgatcgcc
ccattgggtaacatcgacctggagctggattttggtcttgatgatctcggcctcgaggag
acagcactcgaacctgaaggaggtcgacgagaggatcgcaccgcagccggtcccgatatt
aacgattcggaacttgactttcctcagaaagatgaccaagatcgtgctatgactctcgac
cttcccagggacgacgtcattattcatgacggcggtgaggatgttgtaatggagggcatg
gaacttgacttcaatccagacgacgtctctcagatgcctggtatcgcagggcccgaatac
cctcccccacggatctccgaatcaccgctttccgatattgatgaagatcgggccgcacaa
ttggaggaggaccattcgagatatcaaatggctgatctgtatgagcccgaaaatgaggac
gaccacattgttcgacgacctgcgcagcgcgccaagaagcaaaagattcttactcctgac
gaagaaattgcactttcgagcaaccacatcaagcaacagcaggcgaaccgtgacaacatc
atcaaggaggctggattcctcccccgtgatcctttccttttggctttgatggatatgcaa
aagagtggtgggttcgtctcctctatcatgggcgataaacgaagcacgaactgggcccct
gaactgcgcggcattctttcgcttgacactgctcgtggcatgaatgaactgaagcgtaag
cgagacagcggaatcgccgatgttgagagcgatcatggagcaaacaaatcaccccgtatg
ctcgatattggatcagacactggacttggctttgagggcggtttcggtgacatgagtctc
cctcccgatgaaagtcgacatgagatccctgctgaggatgagatggaggatgaagaaggt
gtcactatgatgcctggcttcgaggacacaaccattgctcttgtccaccccgccgagagt
ggacctgtttcgctcggtaccaagcatgttgttcaccagctccgagaccgatttggtgat
gatgctgccgacagccctggcaagcgaacggagagagcagtgcttttccagaacctttgc
cctcgaaaagaggctaccaaggctgacgccaccaagatgttcttcgagtgcctggttctt
gccacaaaggacgccatcaaggtcgagcaaggctccggcctgggcgacgacatccggata
cgcgccaagcgtggactctggggcgcttgggccgagagagaggctggtggtgaaatgtcc
caagacaatgacgcccgcgatgagcctgagcatgcggctactgttacccccgcggttgcc
gtttcagcatga
>Fp26r
atgttttattcagagaccttgctccaaaagagcgggccgctcgcccgcgtctggctttca
gccaaccttgagcgcaagctgtcaaagacacatattcttcagtccaatgttacggacagt
gtagaggccatcattatgcctaaccaggcgccgatggccctgcgacttagcagtcagcta
cttcttggtgttgtgcgaatttaccagcgaaagacgcgttaccttttggatgattgtaat
gaagctatgatgaagatcaagatggctttccgatcttctggaaacaacgatatggccgtt
aacctccaggcccccaaccgagaagctttgacccttcctgacaagatcactccttacgac
aattttgaactaccgcccccaccagatgcgaattggcttatgtctcaagtcgaagacgtt
accaccgcaccaattggccgaaaaggtcgcgtcagccaacgggacattaacttgcaagaa
gattacgacaacagtcagtttctcaatgatggtatggccatggatgacgatatgatcgcc
ccattgggtaacatcgacctggagctggattttggtcttgatgatctcggcctcgaggag
acagcactcgaacctgaaggaggtcgacgagaggatcgcaccgcagccggtcccgatatt
aacgattcggaacttgactttcctcagaaagatgaccaagatcgtgctatgactctcgac
cttcccagggacgacgtcattattcatgacggcggtgaggatgttgtaatggagggcatg
gaacttgacttcaatccagacgacgtctctcagatgcctggtatcgcagggcccgaatac
cctcccccacggatctccgaatcaccgctttccgatattgatgaagatcgggccgcacaa
ttggaggaggaccattcgagatatcaaatggctgatctgtatgagcccgaaaatgaggac
gaccacattgttcgacgacctgcgcagcgcgccaagaagcaaaagattcttactcctgac
gaagaaattgcactttcgagcaaccacatcaagcaacagcaggcgaaccgtgacaacatc
atcaaggaggctggattcctcccccgtgatcctttccttttggctttgatggatatgcaa
aagagtggtgggttcgtctcctctatcatgggcgataaacgaagcacgaactgggcccct
gaactgcgcggcattctttcgcttgacactgctcgtggcatgaatgaactgaagcgtaag
cgagacagcggaatcgccgatgttgagagcgatcatggagcaaacaaatcaccccgtatg
ctcgatattggatcagacactggacttggctttgagggcggtttcggtgacatgagtctc
cctcccgatgaaagtcgacatgagatccctgctgaggatgagatggaggatgaagaaggt
gtcactatgatgcctggcttcgaggacacaaccattgctcttgtccaccccgccgagagt
ggacctgtttcgctcggtaccaagcatgttgttcaccagctccgagaccgatttggtgat
gatgctgccgacagccctggcaagcgaacggagagagcagtgcttttccagaacctttgc
cctcgaaaagaggctaccaaggctgacgccaccaagatgttcttcgagtgcctggttctt
gccacaaaggacgccatcaaggtcgagcaaggctccggcctgggcgacgacatccggata
cgcgccaagcgtggactctggggcgcttgggccgagagagaggctggtggtgaaatgtcc
caagacaatgacgcccgcgatgagcctgagcatgcggctactgttacccccgcggttgcc
gtttcagcatga
>Fp33
atgttttattcagagaccttgctccaaaagagcgggccgctcgcccgcgtctggctttca
gccaaccttgagcgcaagctgtcaaagacacatattcttcagtccaatgttacggacagt
gtagaggccatcattatgcctaaccaggcgccgatggccctgcgacttagcagtcagcta
cttcttggtgttgtgcgaatttaccagcgaaagacgcgttaccttttggatgattgtaat
gaagctatgatgaagatcaagatggctttccgatcttctggaaacaacgatatggccgtt
aacctccaggcccccaaccgagaagctttgacccttcctgacaagatcactccttacgac
aattttgaactaccgcccccaccagatgcgaattggcttatgtctcaagtcgaagacgtt
accaccgcaccaattggccgaaaaggtcgcgtcagccaacgggacattaacttgcaagaa
gattacgacaacagtcagtttctcaatgatggtatggccatggatgacgatatgatcgcc
ccattgggtaacatcgacctggagctggattttggtcttgatgatctcggcctcgaggag
acagcactcgaacctgaaggaggtcgacgagaggatcgcaccgcagccggtcccgatatt
aacgattcggaacttgactttcctcagaaagatgaccaagatcgtgctatgactctcgac
cttcccagggacgacgtcattattcatgacggcggtgaggatgttgtaatggagggcatg
gaacttgacttcaatccagacgacgtctctcagatgcctggtatcgcagggcccgaatac
cctcccccacggatctccgaatcaccgctttccgatattgatgaagatcgggccgcacaa
ttggaggaggaccattcgagatatcaaatggctgatctgtatgagcccgaaaatgaggac
gaccacattgttcgacgacctgcgcagcgcgccaagaagcaaaagattcttactcctgac
gaagaaattgcactttcgagcaaccacatcaagcaacagcaggcgaaccgtgacaacatc
atcaaggaggctggattcctcccccgtgatcctttccttttggctttgatggatatgcaa
aagagtggtgggttcgtctcctctatcatgggcgataaacgaagcacgaactgggcccct
gaactgcgcggcattctttcgcttgacactgctcgtggcatgaatgaactgaagcgtaag
cgagacagcggaatcgccgatgttgagagcgatcatggagcaaacaaatcaccccgtatg
ctcgatattggatcagacactggacttggctttgagggcggtttcggtgacatgagtctc
cctcccgatgaaagtcgacatgagatccctgctgaggatgagatggaggatgaagaaggt
gtcactatgatgcctggcttcgaggacacaaccattgctcttgtccaccccgccgagagt
ggacctgtttcgctcggtaccaagcatgttgttcaccagctccgagaccgatttggtgat
gatgctgccgacagccctggcaagcgaacggagagagcagtgcttttccagaacctttgc
cctcgaaaagaggctaccaaggctgacgccaccaagatgttcttcgagtgcctggttctt
gccacaaaggacgccatcaaggtcgagcaaggctccggcctgggcgacgacatccggata
cgcgccaagcgtggactctggggcgcttgggccgagagagaggctggtggtgaaatgtcc
caagacaatgacgcccgcgatgagcctgagcatgcggctactgttacccccgcggttgcc
gtttcagcatga
>Fp34
atgttttattcagagaccttgctccaaaagagcgggccgctcgcccgcgtctggctttca
gccaaccttgagcgcaagctgtcaaagacacatattcttcagtccaatgttacggacagt
gtagaggccatcattatgcctaaccaggcgccgatggccctgcgacttagcagtcagcta
cttcttggtgttgtgcgaatttaccagcgaaagacgcgttaccttttggatgattgtaat
gaagctatgatgaagatcaagatggctttccgatcttctggaaacaacgatatggccgtt
aacctccaggcccccaaccgagaagctttgacccttcctgacaagatcactccttacgac
aattttgaactaccgcccccaccagatgcgaattggcttatgtctcaagtcgaagacgtt
accaccgcaccaattggccgaaaaggtcgcgtcagccaacgggacattaacttgcaagaa
gattacgacaacagtcagtttctcaatgatggtatggccatggatgacgatatgatcgcc
ccattgggtaacatcgacctggagctggattttggtcttgatgatctcggcctcgaggag
acagcactcgaacctgaaggaggtcgacgagaggatcgcaccgcagccggtcccgatatt
aacgattcggaacttgactttcctcagaaagatgaccaagatcgtgctatgactctcgac
cttcccagggacgacgtcattattcatgacggcggtgaggatgttgtaatggagggcatg
gaacttgacttcaatccagacgacgtctctcagatgcctggtatcgcagggcccgaatac
cctcccccacgaatctccgaatcaccgctttccgatattgatgaagatcgggccgcacaa
ttggaggaggaccattcgagatatcaaatggctgatctgtatgagcccgaaaatgaggac
gaccacattgttcgacgacctgcgcagcgcgccaagaagcaaaagattcttactcctgac
gaagaaattgcactttcgagcaaccacatcaagcaacagcaggcgaaccgtgacaacatc
atcaaggaggctggattcctcccccgtgatcctttccttttggctttgatggatatgcaa
aagagtggtgggttcgtctcctctatcatgggcgataaacgaagcacgaactgggcccct
gaactgcgcggcattctttcgcttgacactgctcgtggcatgaatgaactgaagcgtaag
cgagacagcggaatcgccgatgttgagagcgatcatggagcaaacaaatcaccccgtatg
ctcgatattggatcagacactggacttggctttgagggcggtttcggtgacatgagtctc
cctcccgatgaaagtcgacatgagatccctgctgaggatgagatggaggatgaagaaggt
gtcactatgatgcctggcttcgaggacacaaccattgctcttgtccaccccgccgagagt
ggacctgtttcgctcggtaccaagcatgttgttcaccagctccgagaccgatttggtgat
gatgctgccgacagccctggcaagcgaacggagagagcagtgcttttccagaacctttgc
cctcgaaaagaggctaccaaggctgacgccaccaagatgttcttcgagtgcctggttctt
gccacaaaggacgccatcaaggtcgagcaaggctccggcctgggcgacgacatccggata
cgcgccaagcgtggactctggggcgcttgggccgagagagaggctggtggtgaaatgtcc
caagacaatgacgcccgcgatgagcctgagcatgcggctactgttacccccgcggttgcc
gtttcagcatga
>Fp35
atgttttattcagagaccttgctccaaaagagcgggccgctcgcccgcgtctggctttca
gccaaccttgagcgcaagctgtcaaagacacatattcttcagtccaatgttacggacagt
gtagaggccatcattatgcctaaccaggcgccgatggccctgcgacttagcagtcagcta
cttcttggtgttgtgcgaatttaccagcgaaagacgcgttaccttttggatgattgtaat
gaagctatgatgaagatcaagatggctttccgatcttctggaaacaacgatatggccgtt
aacctccaggcccccaaccgagaagctttgacccttcctgacaagatcactccttacgac
aattttgaactaccgcccccaccagatgcgaattggcttatgtctcaagtcgaagacgtt
accaccgcaccaattggccgaaaaggtcgcgtcagccaacgggacattaacttgcaagaa
gattacgacaacagtcagtttctcaatgatggtatggccatggatgacgatatgatcgcc
ccattgggtaacatcgacctggagctggattttggtcttgatgatctcggcctcgaggag
acagcactcgaacctgaaggaggtcgacgagaggatcgcaccgcagccggtcccgatatt
aacgattcggaacttgactttcctcagaaagatgaccaagatcgtgctatgactctcgac
cttcccagggacgacgtcattattcatgacggcggtgaggatgttgtaatggagggcatg
gaacttgacttcaatccagacgacgtctctcagatgcctggtatcgcagggcccgaatac
cctcccccacggatctccgaatcaccgctttccgatattgatgaagatcgggccgcacaa
ttggaggaggaccattcgagatatcaaatggctgatctgtatgagcccgaaaatgaggac
gaccacattgttcgacgacctgcgcagcgcgccaagaagcaaaagattcttactcctgac
gaagaaattgcactttcgagcaaccacatcaagcaacagcaggcgaaccgtgacaacatc
atcaaggaggctggattcctcccccgtgatcctttccttttggctttgatggatatgcaa
aagagtggtgggttcgtctcctctatcatgggcgataaacgaagcacgaactgggcccct
gaactgcgcggcattctttcgcttgacactgctcgtggcatgaatgaactgaagcgtaag
cgagacagcggaatcgccgatgttgagagcgatcatggagcaaacaaatcaccccgtatg
ctcgatattggatcagacactggacttggctttgagggcggtttcggtgacatgagtctc
cctcccgatgaaagtcgacatgagatccctgctgaggatgagatggaggatgaagaaggt
gtcactatgatgcctggcttcgaggacacaaccattgctcttgtccaccccgccgagagt
ggacctgtttcgctcggtaccaagcatgttgttcaccagctccgagaccgatttggtgat
gatgctgccgacagccctggcaagcgaacggagagagcagtgcttttccagaacctttgc
cctcgaaaagaggctaccaaggctgacgccaccaagatgttcttcgagtgcctggttctt
gccacaaaggacgccatcaaggtcgagcaaggctccggcctgggcgacgacatccggata
cgcgccaagcgtggactctggggcgcttgggccgagagagaggctggtggtgaaatgtcc
caagacaatgacgcccgcgatgagcctgagcatgcggctactgttacccccgcggttgcc
gtttcagcatga
>Fp38
atgttttattcagagaccttgctccaaaagagcgggccgctcgcccgcgtctggctttca
gccaaccttgagcgcaagctgtcaaagacacatattcttcagtccaatgttacggacagt
gtagaggccatcattatgcctaaccaggcgccgatggccctgcgacttagcagtcagcta
cttcttggtgttgtgcgaatttaccagcgaaagacgcgttaccttttggatgattgtaat
gaagctatgatgaagatcaagatggctttccgatcttctggaaacaacgatatggccgtt
aacctccaggcccccaaccgagaagctttgacccttcctgacaagatcactccttacgac
aattttgaactaccgcccccaccagatgcgaattggcttatgtctcaagtcgaagacgtt
accaccgcaccaattggccgaaaaggtcgcgtcagccaacgggacattaacttgcaagaa
gattacgacaacagtcagtttctcaatgatggtatggccatggatgacgatatgatcgcc
ccattgggtaacatcgacctggagctggattttggtcttgatgatctcggcctcgaggag
acagcactcgaacctgaaggaggtcgacgagaggatcgcaccgcagccggtcccgatatt
aacgattcggaacttgactttcctcagaaagatgaccaagatcgtgctatgactctcgac
cttcccagggacgacgtcattattcatgacggcggtgaggatgttgtaatggagggcatg
gaacttgacttcaatccagacgacgtctctcagatgcctggtatcgcagggcccgaatac
cctcccccacggatctccgaatcaccgctttccgatattgatgaagatcgggccgcacaa
ttggaggaggaccattcgagatatcaaatggctgatctgtatgagcccgaaaatgaggac
gaccacattgttcgacgacctgcgcagcgcgccaagaagcaaaagattcttactcctgac
gaagaaattgcactttcgagcaaccacatcaagcaacagcaggcgaaccgtgacaacatc
atcaaggaggctggattcctcccccgtgatcctttccttttggctttgatggatatgcaa
aagagtggtgggttcgtctcctctatcatgggcgataaacgaagcacgaactgggcccct
gaactgcgcggcattctttcgcttgacactgctcgtggcatgaatgaactgaagcgtaag
cgagacagcggaatcgccgatgttgagagcgatcatggagcaaacaaatcaccccgtatg
ctcgatattggatcagacactggacttggctttgagggcggtttcggtgacatgagtctc
cctcccgatgaaagtcgacatgagatccctgctgaggatgagatggaggatgaagaaggt
gtcactatgatgcctggcttcgaggacacaaccattgctcttgtccaccccgccgagagt
ggacctgtttcgctcggtaccaagcatgttgttcaccagctccgagaccgatttggtgat
gatgctgccgacagccctggcaagcgaacggagagagcagtgcttttccagaacctttgc
cctcgaaaagaggctaccaaggctgacgccaccaagatgttcttcgagtgcctggttctt
gccacaaaggacgccatcaaggtcgagcaaggctccggcctgggcgacgacatccggata
cgcgccaagcgtggactctggggcgcttgggccgagagagaggctggtggtgaaatgtcc
caagacaatgacgcccgcgatgagcctgagcatgcggctactgttacccccgcggttgcc
gtttcagcatga
>Fp39
atgttttattcagagaccttgctccaaaagagcgggccgctcgcccgcgtctggctttca
gccaaccttgagcgcaagctgtcaaagacacatattcttcagtccaatgttacggacagt
gtagaggccatcattatgcctaaccaggcgccgatggccctgcgacttagcagtcagcta
cttcttggtgttgtgcgaatttaccagcgaaagacgcgttaccttttggatgattgtaat
gaagctatgatgaagatcaagatggctttccgatcttctggaaacaacgatatggccgtt
aacctccaggcccccaaccgagaagctttgacccttcctgacaagatcactccttacgac
aattttgaactaccgcccccaccagatgcgaattggcttatgtctcaagtcgaagacgtt
accaccgcaccaattggccgaaaaggtcgcgtcagccaacgggacattaacttgcaagaa
gattacgacaacagtcagtttctcaatgatggtatggccatggatgacgatatgatcgcc
ccattgggtaacatcgacctggagctggattttggtcttgatgatctcggcctcgaggag
acagcactcgaacctgaaggaggtcgacgagaggatcgcaccgcagccggtcccgatatt
aacgattcggaacttgactttcctcagaaagatgaccaagatcgtgctatgactctcgac
cttcccagggacgacgtcattattcatgacggcggtgaggatgttgtaatggagggcatg
gaacttgacttcaatccagacgacgtctctcagatgcctggtatcgcagggcccgaatac
cctcccccacggatctccgaatcaccgctttccgatattgatgaagatcgggccgcacaa
ttggaggaggaccattcgagatatcaaatggctgatctgtatgagcccgaaaatgaggac
gaccacattgttcgacgacctgcgcagcgcgccaagaagcaaaagattcttactcctgac
gaagaaattgcactttcgagcaaccacatcaagcaacagcaggcgaaccgtgacaacatc
atcaaggaggctggattcctcccccgtgatcctttccttttggctttgatggatatgcaa
aagagtggtgggttcgtctcctctatcatgggcgataaacgaagcacgaactgggcccct
gaactgcgcggcattctttcgcttgacactgctcgtggcatgaatgaactgaagcgtaag
cgagacagcggaatcgccgatgttgagagcgatcatggagcaaacaaatcaccccgtatg
ctcgatattggatcagacactggacttggctttgagggcggtttcggtgacatgagtctc
cctcccgatgaaagtcgacatgagatccctgctgaggatgagatggaggatgaagaaggt
gtcactatgatgcctggcttcgaggacacaaccattgctcttgtccaccccgccgagagt
ggacctgtttcgctcggtaccaagcatgttgttcaccagctccgagaccgatttggtgat
gatgctgccgacagccctggcaagcgaacggagagagcagtgcttttccagaacctttgc
cctcgaaaagaggctaccaaggctgacgccaccaagatgttcttcgagtgcctggttctt
gccacaaaggacgccatcaaggtcgagcaaggctccggcctgggcgacgacatccggata
cgcgccaagcgtggactctggggcgcttgggccgagagagaggctggtggtgaaatgtcc
caagacaatgacgcccgcgatgagcctgagcatgcggctactgttacccccgcggttgcc
gtttcagcatga
>Fp42
atgttttattcagagaccttgctccaaaagagcgggccgctcgcccgcgtctggctttca
gccaaccttgagcgcaagctgtcaaagacacatattcttcagtccaatgttacggacagt
gtagaggccatcattatgcctaaccaggcgccgatggccctgcgacttagcagtcagcta
cttcttggtgttgtgcgaatttaccagcgaaagacgcgttaccttttggatgattgtaat
gaagctatgatgaagatcaagatggctttccgatcttctggaaacaacgatatggccgtt
aacctccaggcccccaaccgagaagctttgacccttcctgacaagatcactccttacgac
aattttgaactaccgcccccaccagatgcgaattggcttatgtctcaagtcgaagacgtt
accaccgcaccaattggccgaaaaggtcgcgtcagccaacgggacattaacttgcaagaa
gattacgacaacagtcagtttctcaatgatggtatggccatggatgacgatatgatcgcc
ccattgggtaacatcgacctggagctggattttggtcttgatgatctcggcctcgaggag
acagcactcgaacctgaaggaggtcgacgagaggatcgcaccgcagccggtcccgatatt
aacgattcggaacttgactttcctcagaaagatgaccaagatcgtgctatgactctcgac
cttcccagggacgacgtcattattcatgacggcggtgaggatgttgtaatggagggcatg
gaacttgacttcaatccagacgacgtctctcagatgcctggtatcgcagggcccgaatac
cctcccccacggatctccgaatcaccgctttccgatattgatgaagatcgggccgcacaa
ttggaggaggaccattcgagatatcaaatggctgatctgtatgagcccgaaaatgaggac
gaccacattgttcgacgacctgcgcagcgcgccaagaagcaaaagattcttactcctgac
gaagaaattgcactttcgagcaaccacatcaagcaacagcaggcgaaccgtgacaacatc
atcaaggaggctggattcctcccccgtgatcctttccttttggctttgatggatatgcaa
aagagtggtgggttcgtctcctctatcatgggcgataaacgaagcacgaactgggcccct
gaactgcgcggcattctttcgcttgacactgctcgtggcatgaatgaactgaagcgtaag
cgagacagcggaatcgccgatgttgagagcgatcatggagcaaacaaatcaccccgtatg
ctcgatattggatcagacactggacttggctttgagggcggtttcggtgacatgagtctc
cctcccgatgaaagtcgacatgagatccctgctgaggatgagatggaggatgaagaaggt
gtcactatgatgcctggcttcgaggacacaaccattgctcttgtccaccccgccgagagt
ggacctgtttcgctcggtaccaagcatgttgttcaccagctccgagaccgatttggtgat
gatgctgccgacagccctggcaagcgaacggagagagcagtgcttttccagaacctttgc
cctcgaaaagaggctaccaaggctgacgccaccaagatgttcttcgagtgcctggttctt
gccacaaaggacgccatcaaggtcgagcaaggctccggcctgggcgacgacatccggata
cgcgccaagcgtggactctggggcgcttgggccgagagagaggctggtggtgaaatgtcc
caagacaatgacgcccgcgatgagcctgagcatgcggctactgttacccccgcggttgcc
gtttcagcatga
>Fp44
atgttttattcagagaccttgctccaaaagagcgggccgctcgcccgcgtctggctttca
gccaaccttgagcgcaagctgtcaaagacacatattcttcagtccaatgttacggacagt
gtagaggccatcattatgcctaaccaggcgccgatggccctgcgacttagcagtcagcta
cttcttggtgttgtgcgaatttaccagcgaaagacgcgttaccttttggatgattgtaat
gaagctatgatgaagatcaagatggctttccgatcttctggaaacaacgatatggccgtt
aacctccaggcccccaaccgagaagctttgacccttcctgacaagatcactccttacgac
aattttgaactaccgcccccaccagatgcgaattggcttatgtctcaagtcgaagacgtt
accaccgcaccaattggccgaaaaggtcgcgtcagccaacgggacattaacttgcaagaa
gattacgacaacagtcagtttctcaatgatggtatggccatggatgacgatatgatcgcc
ccattgggtaacatcgacctggagctggattttggtcttgatgatctcggcctcgaggag
acagcactcgaacctgaaggaggtcgacgagaggatcgcaccgcagccggtcccgatatt
aacgattcggaacttgactttcctcagaaagatgaccaagatcgtgctatgactctcgac
cttcccagggacgacgtcattattcatgacggcggtgaggatgttgtaatggagggcatg
gaacttgacttcaatccagacgacgtctctcagatgcctggtatcgcagggcccgaatac
cctcccccacggatctccgaatcaccgctttccgatattgatgaagatcgggccgcacaa
ttggaggaggaccattcgagatatcaaatggctgatctgtatgagcccgaaaatgaggac
gaccacattgttcgacgacctgcgcagcgcgccaagaagcaaaagattcttactcctgac
gaagaaattgcactttcgagcaaccacatcaagcaacagcaggcgaaccgtgacaacatc
atcaaggaggctggattcctcccccgtgatcctttccttttggctttgatggatatgcaa
aagagtggtgggttcgtctcctctatcatgggcgataaacgaagcacgaactgggcccct
gaactgcgcggcattctttcgcttgacactgctcgtggcatgaatgaactgaagcgtaag
cgagacagcggaatcgccgatgttgagagcgatcatggagcaaacaaatcaccccgtatg
ctcgatattggatcagacactggacttggctttgagggcggtttcggtgacatgagtctc
cctcccgatgaaagtcgacatgagatccctgctgaggatgagatggaggatgaagaaggt
gtcactatgatgcctggcttcgaggacacaaccattgctcttgtccaccccgccgagagt
ggacctgtttcgctcggtaccaagcatgttgttcaccagctccgagaccgatttggtgat
gatgctgccgacagccctggcaagcgaacggagagagcagtgcttttccagaacctttgc
cctcgaaaagaggctaccaaggctgacgccaccaagatgttcttcgagtgcctggttctt
gccacaaaggacgccatcaaggtcgagcaaggctccggcctgggcgacgacatccggata
cgcgccaagcgtggactctggggcgcttgggccgagagagaggctggtggtgaaatgtcc
caagacaatgacgcccgcgatgagcctgagcatgcggctactgttacccccgcggttgcc
gtttcagcatga
>Fp49
atgttttattcagagaccttgctccaaaagagcgggccgctcgcccgcgtctggctttca
gccaaccttgagcgcaagctgtcaaagacacatattcttcagtccaatgttacggacagt
gtagaggccatcattatgcctaaccaggcgccgatggccctgcgacttagcagtcagcta
cttcttggtgttgtgcgaatttaccagcgaaagacgcgttaccttttggatgattgtaat
gaagctatgatgaagatcaagatggctttccgatcttctggaaacaacgatatggccgtt
aacctccaggcccccaaccgagaagctttgacccttcctgacaagatcactccttacgac
aattttgaactaccgcccccaccagatgcgaattggcttatgtctcaagtcgaagacgtt
accaccgcaccaattggccgaaaaggtcgcgtcagccaacgggacattaacttgcaagaa
gattacgacaacagtcagtttctcaatgatggtatggccatggatgacgatatgatcgcc
ccattgggtaacatcgacctggagctggattttggtcttgatgatctcggcctcgaggag
acagcactcgaacctgaaggaggtcgacgagaggatcgcaccgcagccggtcccgatatt
aacgattcggaacttgactttcctcagaaagatgaccaagatcgtgctatgactctcgac
cttcccagggacgacgtcattattcatgacggcggtgaggatgttgtaatggagggcatg
gaacttgacttcaatccagacgacgtctctcagatgcctggtatcgcagggcccgaatac
cctcccccacggatctccgaatcaccgctttccgatattgatgaagatcgggccgcacaa
ttggaggaggaccattcgagatatcaaatggctgatctgtatgagcccgaaaatgaggac
gaccacattgttcgacgacctgcgcagcgcgccaagaagcaaaagattcttactcctgac
gaagaaattgcactttcgagcaaccacatcaagcaacagcaggcgaaccgtgacaacatc
atcaaggaggctggattcctcccccgtgatcctttccttttggctttgatggatatgcaa
aagagtggtgggttcgtctcctctatcatgggcgataaacgaagcacgaactgggcccct
gaactgcgcggcattctttcgcttgacactgctcgtggcatgaatgaactgaagcgtaag
cgagacagcggaatcgccgatgttgagagcgatcatggagcaaacaaatcaccccgtatg
ctcgatattggatcagacactggacttggctttgagggcggtttcggtgacatgagtctc
cctcccgatgaaagtcgacatgagatccctgctgaggatgagatggaggatgaagaaggt
gtcactatgatgcctggcttcgaggacacaaccattgctcttgtccaccccgccgagagt
ggacctgtttcgctcggtaccaagcatgttgttcaccagctccgagaccgatttggtgat
gatgctgccgacagccctggcaagcgaacggagagagcagtgcttttccagaacctttgc
cctcgaaaagaggctaccaaggctgacgccaccaagatgttcttcgagtgcctggttctt
gccacaaaggacgccatcaaggtcgagcaaggctccggcctgggcgacgacatccggata
cgcgccaagcgtggactctggggcgcttgggccgagagagaggctggtggtgaaatgtcc
caagacaatgacgcccgcgatgagcctgagcatgcggctactgttacccccgcggttgcc
gtttcagcatga
>Fp50
atgttttattcagagaccttgctccaaaagagcgggccgctcgcccgcgtctggctttca
gccaaccttgagcgcaagctgtcaaagacacatattcttcagtccaatgttacggacagt
gtagaggccatcattatgcctaaccaggcgccgatggccctgcgacttagcagtcagcta
cttcttggtgttgtgcgaatttaccagcgaaagacgcgttaccttttggatgattgtaat
gaagctatgatgaagatcaagatggctttccgatcttctggaaacaacgatatggccgtt
aacctccaggcccccaaccgagaagctttgacccttcctgacaagatcactccttacgac
aattttgaactaccgcccccaccagatgcgaattggcttatgtctcaagtcgaagacgtt
accaccgcaccaattggccgaaaaggtcgcgtcagccaacgggacattaacttgcaagaa
gattacgacaacagtcagtttctcaatgatggtatggccatggatgacgatatgatcgcc
ccattgggtaacatcgacctggagctggattttggtcttgatgatctcggcctcgaggag
acagcactcgaacctgaaggaggtcgacgagaggatcgcaccgcagccggtcccgatatt
aacgattcggaacttgactttcctcagaaagatgaccaagatcgtgctatgactctcgac
cttcccagggacgacgtcattattcatgacggcggtgaggatgttgtaatggagggcatg
gaacttgacttcaatccagacgacgtctctcagatgcctggtatcgcagggcccgaatac
cctcccccacggatctccgaatcaccgctttccgatattgatgaagatcgggccgcacaa
ttggaggaggaccattcgagatatcaaatggctgatctgtatgagcccgaaaatgaggac
gaccacattgttcgacgacctgcgcagcgcgccaagaagcaaaagattcttactcctgac
gaagaaattgcactttcgagcaaccacatcaagcaacagcaggcgaaccgtgacaacatc
atcaaggaggctggattcctcccccgtgatcctttccttttggctttgatggatatgcaa
aagagtggtgggttcgtctcctctatcatgggcgataaacgaagcacgaactgggcccct
gaactgcgcggcattctttcgcttgacactgctcgtggcatgaatgaactgaagcgtaag
cgagacagcggaatcgccgatgttgagagcgatcatggagcaaacaaatcaccccgtatg
ctcgatattggatcagacactggacttggctttgagggcggtttcggtgacatgagtctc
cctcccgatgaaagtcgacatgagatccctgctgaggatgagatggaggatgaagaaggt
gtcactatgatgcctggcttcgaggacacaaccattgctcttgtccaccccgccgagagt
ggacctgtttcgctcggtaccaagcatgttgttcaccagctccgagaccgatttggtgat
gatgctgccgacagccctggcaagcgaacggagagagcagtgcttttccagaacctttgc
cctcgaaaagaggctaccaaggctgacgccaccaagatgttcttcgagtgcctggttctt
gccacaaaggacgccatcaaggtcgagcaaggctccggcctgggcgacgacatccggata
cgcgccaagcgtggactctggggcgcttgggccgagagagaggctggtggtgaaatgtcc
caagacaatgacgcccgcgatgagcctgagcatgcggctactgttacccccgcggttgcc
gtttcagcatga
>Fp51
atgttttattcagagaccttgctccaaaagagcgggccgctcgcccgcgtctggctttca
gccaaccttgagcgcaagctgtcaaagacacatattcttcagtccaatgttacggacagt
gtagaggccatcattatgcctaaccaggcgccgatggccctgcgacttagcagtcagcta
cttcttggtgttgtgcgaatttaccagcgaaagacgcgttaccttttggatgattgtaat
gaagctatgatgaagatcaagatggctttccgatcttctggaaacaacgatatggccgtt
aacctccaggcccccaaccgagaagctttgacccttcctgacaagatcactccttacgac
aattttgaactaccgcccccaccagatgcgaattggcttatgtctcaagtcgaagacgtt
accaccgcaccaattggccgaaaaggtcgcgtcagccaacgggacattaacttgcaagaa
gattacgacaacagtcagtttctcaatgatggtatggccatggatgacgatatgatcgcc
ccattgggtaacatcgacctggagctggattttggtcttgatgatctcggcctcgaggag
acagcactcgaacctgaaggaggtcgacgagaggatcgcaccgcagccggtcccgatatt
aacgattcggaacttgactttcctcagaaagatgaccaagatcgtgctatgactctcgac
cttcccagggacgacgtcattattcatgacggcggtgaggatgttgtaatggagggcatg
gaacttgacttcaatccagacgacgtctctcagatgcctggtatcgcagggcccgaatac
cctcccccacggatctccgaatcaccgctttccgatattgatgaagatcgggccgcacaa
ttggaggaggaccattcgagatatcaaatggctgatctgtatgagcccgaaaatgaggac
gaccacattgttcgacgacctgcgcagcgcgccaagaagcaaaagattcttactcctgac
gaagaaattgcactttcgagcaaccacatcaagcaacagcaggcgaaccgtgacaacatc
atcaaggaggctggattcctcccccgtgatcctttccttttggctttgatggatatgcaa
aagagtggtgggttcgtctcctctatcatgggcgataaacgaagcacgaactgggcccct
gaactgcgcggcattctttcgcttgacactgctcgtggcatgaatgaactgaagcgtaag
cgagacagcggaatcgccgatgttgagagcgatcatggagcaaacaaatcaccccgtatg
ctcgatattggatcagacactggacttggctttgagggcggtttcggtgacatgagtctc
cctcccgatgaaagtcgacatgagatccctgctgaggatgagatggaggatgaagaaggt
gtcactatgatgcctggcttcgaggacacaaccattgctcttgtccaccccgccgagagt
ggacctgtttcgctcggtaccaagcatgttgttcaccagctccgagaccgatttggtgat
gatgctgccgacagccctggcaagcgaacggagagagcagtgcttttccagaacctttgc
cctcgaaaagaggctaccaaggctgacgccaccaagatgttcttcgagtgcctggttctt
gccacaaaggacgccatcaaggtcgagcaaggctccggcctgggcgacgacatccggata
cgcgccaagcgtggactctggggcgcttgggccgagagagaggctggtggtgaaatgtcc
caagacaatgacgcccgcgatgagcctgagcatgcggctactgttacccccgcggttgcc
gtttcagcatga
>Fp59
atgttttattcagagaccttgctccaaaagagcgggccgctcgcccgcgtctggctttca
gccaaccttgagcgcaagctgtcaaagacacatattcttcagtccaatgttacggacagt
gtagaggccatcattatgcctaaccaggcgccgatggccctgcgacttagcagtcagcta
cttcttggtgttgtgcgaatttaccagcgaaagacgcgttaccttttggatgattgtaat
gaagctatgatgaagatcaagatggctttccgatcttctggaaacaacgatatggccgtt
aacctccaggcccccaaccgagaagctttgacccttcctgacaagatcactccttacgac
aattttgaactaccgcccccaccagatgcgaattggcttatgtctcaagtcgaagacgtt
accaccgcaccaattggccgaaaaggtcgcgtcagccaacgggacattaacttgcaagaa
gattacgacaacagtcagtttctcaatgatggtatggccatggatgacgatatgatcgcc
ccattgggtaacatcgacctggagctggattttggtcttgatgatctcggcctcgaggag
acagcactcgaacctgaaggaggtcgacgagaggatcgcaccgcagccggtcccgatatt
aacgattcggaacttgactttcctcagaaagatgaccaagatcgtgctatgactctcgac
cttcccagggacgacgtcattattcatgacggcggtgaggatgttgtaatggagggcatg
gaacttgacttcaatccagacgacgtctctcagatgcctggtatcgcagggcccgaatac
cctcccccacggatctccgaatcaccgctttccgatattgatgaagatcgggccgcacaa
ttggaggaggaccattcgagatatcaaatggctgatctgtatgagcccgaaaatgaggac
gaccacattgttcgacgacctgcgcagcgcgccaagaagcaaaagattcttactcctgac
gaagaaattgcactttcgagcaaccacatcaagcaacagcaggcgaaccgtgacaacatc
atcaaggaggctggattcctcccccgtgatcctttccttttggctttgatggatatgcaa
aagagtggtgggttcgtctcctctatcatgggcgataaacgaagcacgaactgggcccct
gaactgcgcggcattctttcgcttgacactgctcgtggcatgaatgaactgaagcgtaag
cgagacagcggaatcgccgatgttgagagcgatcatggagcaaacaaatcaccccgtatg
ctcgatattggatcagacactggacttggctttgagggcggtttcggtgacatgagtctc
cctcccgatgaaagtcgacatgagatccctgctgaggatgagatggaggatgaagaaggt
gtcactatgatgcctggcttcgaggacacaaccattgctcttgtccaccccgccgagagt
ggacctgtttcgctcggtaccaagcatgttgttcaccagctccgagaccgatttggtgat
gatgctgccgacagccctggcaagcgaacggagagagcagtgcttttccagaacctttgc
cctcgaaaagaggctaccaaggctgacgccaccaagatgttcttcgagtgcctggttctt
gccacaaaggacgccatcaaggtcgagcaaggctccggcctgggcgacgacatccggata
cgcgccaagcgtggactctggggcgcttgggccgagagagaggctggtggtgaaatgtcc
caagacaatgacgcccgcgatgagcctgagcatgcggctactgttacccccgcggttgcc
gtttcagcatga
>Fp63
atgttttattcagagaccttgctccaaaagagcgggccgctcgcccgcgtctggctttca
gccaaccttgagcgcaagctgtcaaagacacatattcttcagtccaatgttacggacagt
gtagaggccatcattatgcctaaccaggcgccgatggccctgcgacttagcagtcagcta
cttcttggtgttgtgcgaatttaccagcgaaagacgcgttaccttttggatgattgtaat
gaagctatgatgaagatcaagatggctttccgatcttctggaaacaacgatatggccgtt
aacctccaggcccccaaccgagaagctttgacccttcctgacaagatcactccttacgac
aattttgaactaccgcccccaccagatgcgaattggcttatgtctcaagtcgaagacgtt
accaccgcaccaattggccgaaaaggtcgcgtcagccaacgggacattaacttgcaagaa
gattacgacaacagtcagtttctcaatgatggtatggccatggatgacgatatgatcgcc
ccattgggtaacatcgacctggagctggattttggtcttgatgatctcggcctcgaggag
acagcactcgaacctgaaggaggtcgacgagaggatcgcaccgcagccggtcccgatatt
aacgattcggaacttgactttcctcagaaagatgaccaagatcgtgctatgactctcgac
cttcccagggacgacgtcattattcatgacggcggtgaggatgttgtaatggagggcatg
gaacttgacttcaatccagacgacgtctctcagatgcctggtatcgcagggcccgaatac
cctcccccacggatctccgaatcaccgctttccgatattgatgaagatcgggccgcacaa
ttggaggaggaccattcgagatatcaaatggctgatctgtatgagcccgaaaatgaggac
gaccacattgttcgacgacctgcgcagcgcgccaagaagcaaaagattcttactcctgac
gaagaaattgcactttcgagcaaccacatcaagcaacagcaggcgaaccgtgacaacatc
atcaaggaggctggattcctcccccgtgatcctttccttttggctttgatggatatgcaa
aagagtggtgggttcgtctcctctatcatgggcgataaacgaagcacgaactgggcccct
gaactgcgcggcattctttcgcttgacactgctcgtggcatgaatgaactgaagcgtaag
cgagacagcggaatcgccgatgttgagagcgatcatggagcaaacaaatcaccccgtatg
ctcgatattggatcagacactggacttggctttgagggcggtttcggtgacatgagtctc
cctcccgatgaaagtcgacatgagatccctgctgaggatgagatggaggatgaagaaggt
gtcactatgatgcctggcttcgaggacacaaccattgctcttgtccaccccgccgagagt
ggacctgtttcgctcggtaccaagcatgttgttcaccagctccgagaccgatttggtgat
gatgctgccgacagccctggcaagcgaacggagagagcagtgcttttccagaacctttgc
cctcgaaaagaggctaccaaggctgacgccaccaagatgttcttcgagtgcctggttctt
gccacaaaggacgccatcaaggtcgagcaaggctccggcctgggcgacgacatccggata
cgcgccaagcgtggactctggggcgcttgggccgagagagaggctggtggtgaaatgtcc
caagacaatgacgcccgcgatgagcctgagcatgcggctactgttacccccgcggttgcc
gtttcagcatga
>Fp65
atgttttattcagagaccttgctccaaaagagcgggccgctcgcccgcgtctggctttca
gccaaccttgagcgcaagctgtcaaagacacatattcttcagtccaatgttacggacagt
gtagaggccatcattatgcctaaccaggcgccgatggccctgcgacttagcagtcagcta
cttcttggtgttgtgcgaatttaccagcgaaagacgcgttaccttttggatgattgtaat
gaagctatgatgaagatcaagatggctttccgatcttctggaaacaacgatatggccgtt
aacctccaggcccccaaccgagaagctttgacccttcctgacaagatcactccttacgac
aattttgaactaccgcccccaccagatgcgaattggcttatgtctcaagtcgaagacgtt
accaccgcaccaattggccgaaaaggtcgcgtcagccaacgggacattaacttgcaagaa
gattacgacaacagtcagtttctcaatgatggtatggccatggatgacgatatgatcgcc
ccattgggtaacatcgacctggagctggattttggtcttgatgatctcggcctcgaggag
acagcactcgaacctgaaggaggtcgacgagaggatcgcaccgcagccggtcccgatatt
aacgattcggaacttgactttcctcagaaagatgaccaagatcgtgctatgactctcgac
cttcccagggacgacgtcattattcatgacggcggtgaggatgttgtaatggagggcatg
gaacttgacttcaatccagacgacgtctctcagatgcctggtatcgcagggcccgaatac
cctcccccacggatctccgaatcaccgctttccgatattgatgaagatcgggccgcacaa
ttggaggaggaccattcgagatatcaaatggctgatctgtatgagcccgaaaatgaggac
gaccacattgttcgacgacctgcgcagcgcgccaagaagcaaaagattcttactcctgac
gaagaaattgcactttcgagcaaccacatcaagcaacagcaggcgaaccgtgacaacatc
atcaaggaggctggattcctcccccgtgatcctttccttttggctttgatggatatgcaa
aagagtggtgggttcgtctcctctatcatgggcgataaacgaagcacgaactgggcccct
gaactgcgcggcattctttcgcttgacactgctcgtggcatgaatgaactgaagcgtaag
cgagacagcggaatcgccgatgttgagagcgatcatggagcaaacaaatcaccccgtatg
ctcgatattggatcagacactggacttggctttgagggcggtttcggtgacatgagtctc
cctcccgatgaaagtcgacatgagatccctgctgaggatgagatggaggatgaagaaggt
gtcactatgatgcctggcttcgaggacacaaccattgctcttgtccaccccgccgagagt
ggacctgtttcgctcggtaccaagcatgttgttcaccagctccgagaccgatttggtgat
gatgctgccgacagccctggcaagcgaacggagagagcagtgcttttccagaacctttgc
cctcgaaaagaggctaccaaggctgacgccaccaagatgttcttcgagtgcctggttctt
gccacaaaggacgccatcaaggtcgagcaaggctccggcctgggcgacgacatccggata
cgcgccaagcgtggactctggggcgcttgggccgagagagaggctggtggtgaaatgtcc
caagacaatgacgcccgcgatgagcctgagcatgcggctactgttacccccgcggttgcc
gtttcagcatga
>Fp66
atgttttattcagagaccttgctccaaaagagcgggccgctcgcccgcgtctggctttca
gccaaccttgagcgcaagctgtcaaagacacatattcttcagtccaatgttacggacagt
gtagaggccatcattatgcctaaccaggcgccgatggccctgcgacttagcagtcagcta
cttcttggtgttgtgcgaatttaccagcgaaagacgcgttaccttttggatgattgtaat
gaagctatgatgaagatcaagatggctttccgatcttctggaaacaacgatatggccgtt
aacctccaggcccccaaccgagaagctttgacccttcctgacaagatcactccttacgac
aattttgaactaccgcccccaccagatgcgaattggcttatgtctcaagtcgaagacgtt
accaccgcaccaattggccgaaaaggtcgcgtcagccaacgggacattaacttgcaagaa
gattacgacaacagtcagtttctcaatgatggtatggccatggatgacgatatgatcgcc
ccattgggtaacatcgacctggagctggattttggtcttgatgatctcggcctcgaggag
acagcactcgaacctgaaggaggtcgacgagaggatcgcaccgcagccggtcccgatatt
aacgattcggaacttgactttcctcagaaagatgaccaagatcgtgctatgactctcgac
cttcccagggacgacgtcattattcatgacggcggtgaggatgttgtaatggagggcatg
gaacttgacttcaatccagacgacgtctctcagatgcctggtatcgcagggcccgaatac
cctcccccacggatctccgaatcaccgctttccgatattgatgaagatcgggccgcacaa
ttggaggaggaccattcgagatatcaaatggctgatctgtatgagcccgaaaatgaggac
gaccacattgttcgacgacctgcgcagcgcgccaagaagcaaaagattcttactcctgac
gaagaaattgcactttcgagcaaccacatcaagcaacagcaggcgaaccgtgacaacatc
atcaaggaggctggattcctcccccgtgatcctttccttttggctttgatggatatgcaa
aagagtggtgggttcgtctcctctatcatgggcgataaacgaagcacgaactgggcccct
gaactgcgcggcattctttcgcttgacactgctcgtggcatgaatgaactgaagcgtaag
cgagacagcggaatcgccgatgttgagagcgatcatggagcaaacaaatcaccccgtatg
ctcgatattggatcagacactggacttggctttgagggcggtttcggtgacatgagtctc
cctcccgatgaaagtcgacatgagatccctgctgaggatgagatggaggatgaagaaggt
gtcactatgatgcctggcttcgaggacacaaccattgctcttgtccaccccgccgagagt
ggacctgtttcgctcggtaccaagcatgttgttcaccagctccgagaccgatttggtgat
gatgctgccgacagccctggcaagcgaacggagagagcagtgcttttccagaacctttgc
cctcgaaaagaggctaccaaggctgacgccaccaagatgttcttcgagtgcctggttctt
gccacaaaggacgccatcaaggtcgagcaaggctccggcctgggcgacgacatccggata
cgcgccaagcgtggactctggggcgcttgggccgagagagaggctggtggtgaaatgtcc
caagacaatgacgcccgcgatgagcctgagcatgcggctactgttacccccgcggttgcc
gtttcagcatga
>Fp72
atgttttattcagagaccttgctccaaaagagcgggccgctcgcccgcgtctggctttca
gccaaccttgagcgcaagctgtcaaagacacatattcttcagtccaatgttacggacagt
gtagaggccatcattatgcctaaccaggcgccgatggccctgcgacttagcagtcagcta
cttcttggtgttgtgcgaatttaccagcgaaagacgcgttaccttttggatgattgtaat
gaagctatgatgaagatcaagatggctttccgatcttctggaaacaacgatatggccgtt
aacctccaggcccccaaccgagaagctttgacccttcctgacaagatcactccttacgac
aattttgaactaccgcccccaccagatgcgaattggcttatgtctcaagtcgaagacgtt
accaccgcaccaattggccgaaaaggtcgcgtcagccaacgggacattaacttgcaagaa
gattacgacaacagtcagtttctcaatgatggtatggccatggatgacgatatgatcgcc
ccattgggtaacatcgacctggagctggattttggtcttgatgatctcggcctcgaggag
acagcactcgaacctgaaggaggtcgacgagaggatcgcaccgcagccggtcccgatatt
aacgattcggaacttgactttcctcagaaagatgaccaagatcgtgctatgactctcgac
cttcccagggacgacgtcattattcatgacggcggtgaggatgttgtaatggagggcatg
gaacttgacttcaatccagacgacgtctctcagatgcctggtatcgcagggcccgaatac
cctcccccacggatctccgaatcaccgctttccgatattgatgaagatcgggccgcacaa
ttggaggaggaccattcgagatatcaaatggctgatctgtatgagcccgaaaatgaggac
gaccacattgttcgacgacctgcgcagcgcgccaagaagcaaaagattcttactcctgac
gaagaaattgcactttcgagcaaccacatcaagcaacagcaggcgaaccgtgacaacatc
atcaaggaggctggattcctcccccgtgatcctttccttttggctttgatggatatgcaa
aagagtggtgggttcgtctcctctatcatgggcgataaacgaagcacgaactgggcccct
gaactgcgcggcattctttcgcttgacactgctcgtggcatgaatgaactgaagcgtaag
cgagacagcggaatcgccgatgttgagagcgatcatggagcaaacaaatcaccccgtatg
ctcgatattggatcagacactggacttggctttgagggcggtttcggtgacatgagtctc
cctcccgatgaaagtcgacatgagatccctgctgaggatgagatggaggatgaagaaggt
gtcactatgatgcctggcttcgaggacacaaccattgctcttgtccaccccgccgagagt
ggacctgtttcgctcggtaccaagcatgttgttcaccagctccgagaccgatttggtgat
gatgctgccgacagccctggcaagcgaacggagagagcagtgcttttccagaacctttgc
cctcgaaaagaggctaccaaggctgacgccaccaagatgttcttcgagtgcctggttctt
gccacaaaggacgccatcaaggtcgagcaaggctccggcctgggcgacgacatccggata
cgcgccaagcgtggactctggggcgcttgggccgagagagaggctggtggtgaaatgtcc
caagacaatgacgcccgcgatgagcctgagcatgcggctactgttacccccgcggttgcc
gtttcagcatga
>Fp73
atgttttattcagagaccttgctccaaaagagcgggccgctcgcccgcgtctggctttca
gccaaccttgagcgcaagctgtcaaagacacatattcttcagtccaatgttacggacagt
gtagaggccatcattatgcctaaccaggcgccgatggccctgcgacttagcagtcagcta
cttcttggtgttgtgcgaatttaccagcgaaagacgcgttaccttttggatgattgtaat
gaagctatgatgaagatcaagatggctttccgatcttctggaaacaacgatatggccgtt
aacctccaggcccccaaccgagaagctttgacccttcctgacaagatcactccttacgac
aattttgaactaccgcccccaccagatgcgaattggcttatgtctcaagtcgaagacgtt
accaccgcaccaattggccgaaaaggtcgcgtcagccaacgggacattaacttgcaagaa
gattacgacaacagtcagtttctcaatgatggtatggccatggatgacgatatgatcgcc
ccattgggtaacatcgacctggagctggattttggtcttgatgatctcggcctcgaggag
acagcactcgaacctgaaggaggtcgacgagaggatcgcaccgcagccggtcccgatatt
aacgattcggaacttgactttcctcagaaagatgaccaagatcgtgctatgactctcgac
cttcccagggacgacgtcattattcatgacggcggtgaggatgttgtaatggagggcatg
gaacttgacttcaatccagacgacgtctctcagatgcctggtatcgcagggcccgaatac
cctcccccacgaatctccgaatcaccgctttccgatattgatgaagatcgggccgcacaa
ttggaggaggaccattcgagatatcaaatggctgatctgtatgagcccgaaaatgaggac
gaccacattgttcgacgacctgcgcagcgcgccaagaagcaaaagattcttactcctgac
gaagaaattgcactttcgagcaaccacatcaagcaacagcaggcgaaccgtgacaacatc
atcaaggaggctggattcctcccccgtgatcctttccttttggctttgatggatatgcaa
aagagtggtgggttcgtctcctctatcatgggcgataaacgaagcacgaactgggcccct
gaactgcgcggcattctttcgcttgacactgctcgtggcatgaatgaactgaagcgtaag
cgagacagcggaatcgccgatgttgagagcgatcatggagcaaacaaatcaccccgtatg
ctcgatattggatcagacactggacttggctttgagggcggtttcggtgacatgagtctc
cctcccgatgaaagtcgacatgagatccctgctgaggatgagatggaggatgaagaaggt
gtcactatgatgcctggcttcgaggacacaaccattgctcttgtccaccccgccgagagt
ggacctgtttcgctcggtaccaagcatgttgttcaccagctccgagaccgatttggtgat
gatgctgccgacagccctggcaagcgaacggagagagcagtgcttttccagaacctttgc
cctcgaaaagaggctaccaaggctgacgccaccaagatgttcttcgagtgcctggttctt
gccacaaaggacgccatcaaggtcgagcaaggctccggcctgggcgacgacatccggata
cgcgccaagcgtggactctggggcgcttgggccgagagagaggctggtggtgaaatgtcc
caagacaatgacgcccgcgatgagcctgagcatgcggctactgttacccccgcggttgcc
gtttcagcatga
>Fp76
atgttttattcagagaccttgctccaaaagagcgggccgctcgcccgcgtctggctttca
gccaaccttgagcgcaagctgtcaaagacacatattcttcagtccaatgttacggacagt
gtagaggccatcattatgcctaaccaggcgccgatggccctgcgacttagcagtcagcta
cttcttggtgttgtgcgaatttaccagcgaaagacgcgttaccttttggatgattgtaat
gaagctatgatgaagatcaagatggctttccgatcttctggaaacaacgatatggccgtt
aacctccaggcccccaaccgagaagctttgacccttcctgacaagatcactccttacgac
aattttgaactaccgcccccaccagatgcgaattggcttatgtctcaagtcgaagacgtt
accaccgcaccaattggccgaaaaggtcgcgtcagccaacgggacattaacttgcaagaa
gattacgacaacagtcagtttctcaatgatggtatggccatggatgacgatatgatcgcc
ccattgggtaacatcgacctggagctggattttggtcttgatgatctcggcctcgaggag
acagcactcgaacctgaaggaggtcgacgagaggatcgcaccgcagccggtcccgatatt
aacgattcggaacttgactttcctcagaaagatgaccaagatcgtgctatgactctcgac
cttcccagggacgacgtcattattcatgacggcggtgaggatgttgtaatggagggcatg
gaacttgacttcaatccagacgacgtctctcagatgcctggtatcgcagggcccgaatac
cctcccccacgaatctccgaatcaccgctttccgatattgatgaagatcgggccgcacaa
ttggaggaggaccattcgagatatcaaatggctgatctgtatgagcccgaaaatgaggac
gaccacattgttcgacgacctgcgcagcgcgccaagaagcaaaagattcttactcctgac
gaagaaattgcactttcgagcaaccacatcaagcaacagcaggcgaaccgtgacaacatc
atcaaggaggctggattcctcccccgtgatcctttccttttggctttgatggatatgcaa
aagagtggtgggttcgtctcctctatcatgggcgataaacgaagcacgaactgggcccct
gaactgcgcggcattctttcgcttgacactgctcgtggcatgaatgaactgaagcgtaag
cgagacagcggaatcgccgatgttgagagcgatcatggagcaaacaaatcaccccgtatg
ctcgatattggatcagacactggacttggctttgagggcggtttcggtgacatgagtctc
cctcccgatgaaagtcgacatgagatccctgctgaggatgagatggaggatgaagaaggt
gtcactatgatgcctggcttcgaggacacaaccattgctcttgtccaccccgccgagagt
ggacctgtttcgctcggtaccaagcatgttgttcaccagctccgagaccgatttggtgat
gatgctgccgacagccctggcaagcgaacggagagagcagtgcttttccagaacctttgc
cctcgaaaagaggctaccaaggctgacgccaccaagatgttcttcgagtgcctggttctt
gccacaaaggacgccatcaaggtcgagcaaggctccggcctgggcgacgacatccggata
cgcgccaagcgtggactctggggcgcttgggccgagagagaggctggtggtgaaatgtcc
caagacaatgacgcccgcgatgagcctgagcatgcggctactgttacccccgcggttgcc
gtttcagcatga
>Fp78
atgttttattcagagaccttgctccaaaagagcgggccgctcgcccgcgtctggctttca
gccaaccttgagcgcaagctgtcaaagacacatattcttcagtccaatgttacggacagt
gtagaggccatcattatgcctaaccaggcgccgatggccctgcgacttagcagtcagcta
cttcttggtgttgtgcgaatttaccagcgaaagacgcgttaccttttggatgattgtaat
gaagctatgatgaagatcaagatggctttccgatcttctggaaacaacgatatggccgtt
aacctccaggcccccaaccgagaagctttgacccttcctgacaagatcactccttacgac
aattttgaactaccgcccccaccagatgcgaattggcttatgtctcaagtcgaagacgtt
accaccgcaccaattggccgaaaaggtcgcgtcagccaacgggacattaacttgcaagaa
gattacgacaacagtcagtttctcaatgatggtatggccatggatgacgatatgatcgcc
ccattgggtaacatcgacctggagctggattttggtcttgatgatctcggcctcgaggag
acagcactcgaacctgaaggaggtcgacgagaggatcgcaccgcagccggtcccgatatt
aacgattcggaacttgactttcctcagaaagatgaccaagatcgtgctatgactctcgac
cttcccagggacgacgtcattattcatgacggcggtgaggatgttgtaatggagggcatg
gaacttgacttcaatccagacgacgtctctcagatgcctggtatcgcagggcccgaatac
cctcccccacggatctccgaatcaccgctttccgatattgatgaagatcgggccgcacaa
ttggaggaggaccattcgagatatcaaatggctgatctgtatgagcccgaaaatgaggac
gaccacattgttcgacgacctgcgcagcgcgccaagaagcaaaagattcttactcctgac
gaagaaattgcactttcgagcaaccacatcaagcaacagcaggcgaaccgtgacaacatc
atcaaggaggctggattcctcccccgtgatcctttccttttggctttgatggatatgcaa
aagagtggtgggttcgtctcctctatcatgggcgataaacgaagcacgaactgggcccct
gaactgcgcggcattctttcgcttgacactgctcgtggcatgaatgaactgaagcgtaag
cgagacagcggaatcgccgatgttgagagcgatcatggagcaaacaaatcaccccgtatg
ctcgatattggatcagacactggacttggctttgagggcggtttcggtgacatgagtctc
cctcccgatgaaagtcgacatgagatccctgctgaggatgagatggaggatgaagaaggt
gtcactatgatgcctggcttcgaggacacaaccattgctcttgtccaccccgccgagagt
ggacctgtttcgctcggtaccaagcatgttgttcaccagctccgagaccgatttggtgat
gatgctgccgacagccctggcaagcgaacggagagagcagtgcttttccagaacctttgc
cctcgaaaagaggctaccaaggctgacgccaccaagatgttcttcgagtgcctggttctt
gccacaaaggacgccatcaaggtcgagcaaggctccggcctgggcgacgacatccggata
cgcgccaagcgtggactctggggcgcttgggccgagagagaggctggtggtgaaatgtcc
caagacaatgacgcccgcgatgagcctgagcatgcggctactgttacccccgcggttgcc
gtttcagcatga
>Fp81
atgttttattcagagaccttgctccaaaagagcgggccgctcgcccgcgtctggctttca
gccaaccttgagcgcaagctgtcaaagacacatattcttcagtccaatgttacggacagt
gtagaggccatcattatgcctaaccaggcgccgatggccctgcgacttagcagtcagcta
cttcttggtgttgtgcgaatttaccagcgaaagacgcgttaccttttggatgattgtaat
gaagctatgatgaagatcaagatggctttccgatcttctggaaacaacgatatggccgtt
aacctccaggcccccaaccgagaagctttgacccttcctgacaagatcactccttacgac
aattttgaactaccgcccccaccagatgcgaattggcttatgtctcaagtcgaagacgtt
accaccgcaccaattggccgaaaaggtcgcgtcagccaacgggacattaacttgcaagaa
gattacgacaacagtcagtttctcaatgatggtatggccatggatgacgatatgatcgcc
ccattgggtaacatcgacctggagctggattttggtcttgatgatctcggcctcgaggag
acagcactcgaacctgaaggaggtcgacgagaggatcgcaccgcagccggtcccgatatt
aacgattcggaacttgactttcctcagaaagatgaccaagatcgtgctatgactctcgac
cttcccagggacgacgtcattattcatgacggcggtgaggatgttgtaatggagggcatg
gaacttgacttcaatccagacgacgtctctcagatgcctggtatcgcagggcccgaatac
cctcccccacggatctccgaatcaccgctttccgatattgatgaagatcgggccgcacaa
ttggaggaggaccattcgagatatcaaatggctgatctgtatgagcccgaaaatgaggac
gaccacattgttcgacgacctgcgcagcgcgccaagaagcaaaagattcttactcctgac
gaagaaattgcactttcgagcaaccacatcaagcaacagcaggcgaaccgtgacaacatc
atcaaggaggctggattcctcccccgtgatcctttccttttggctttgatggatatgcaa
aagagtggtgggttcgtctcctctatcatgggcgataaacgaagcacgaactgggcccct
gaactgcgcggcattctttcgcttgacactgctcgtggcatgaatgaactgaagcgtaag
cgagacagcggaatcgccgatgttgagagcgatcatggagcaaacaaatcaccccgtatg
ctcgatattggatcagacactggacttggctttgagggcggtttcggtgacatgagtctc
cctcccgatgaaagtcgacatgagatccctgctgaggatgagatggaggatgaagaaggt
gtcactatgatgcctggcttcgaggacacaaccattgctcttgtccaccccgccgagagt
ggacctgtttcgctcggtaccaagcatgttgttcaccagctccgagaccgatttggtgat
gatgctgccgacagccctggcaagcgaacggagagagcagtgcttttccagaacctttgc
cctcgaaaagaggctaccaaggctgacgccaccaagatgttcttcgagtgcctggttctt
gccacaaaggacgccatcaaggtcgagcaaggctccggcctgggcgacgacatccggata
cgcgccaagcgtggactctggggcgcttgggccgagagagaggctggtggtgaaatgtcc
caagacaatgacgcccgcgatgagcctgagcatgcggctactgttacccccgcggttgcc
gtttcagcatga
>Fp84
atgttttattcagagaccttgctccaaaagagcgggccgctcgcccgcgtctggctttca
gccaaccttgagcgcaagctgtcaaagacacatattcttcagtccaatgttacggacagt
gtagaggccatcattatgcctaaccaggcgccgatggccctgcgacttagcagtcagcta
cttcttggtgttgtgcgaatttaccagcgaaagacgcgttaccttttggatgattgtaat
gaagctatgatgaagatcaagatggctttccgatcttctggaaacaacgatatggccgtt
aacctccaggcccccaaccgagaagctttgacccttcctgacaagatcactccttacgac
aattttgaactaccgcccccaccagatgcgaattggcttatgtctcaagtcgaagacgtt
accaccgcaccaattggccgaaaaggtcgcgtcagccaacgggacattaacttgcaagaa
gattacgacaacagtcagtttctcaatgatggtatggccatggatgacgatatgatcgcc
ccattgggtaacatcgacctggagctggattttggtcttgatgatctcggcctcgaggag
acagcactcgaacctgaaggaggtcgacgagaggatcgcaccgcagccggtcccgatatt
aacgattcggaacttgactttcctcagaaagatgaccaagatcgtgctatgactctcgac
cttcccagggacgacgtcattattcatgacggcggtgaggatgttgtaatggagggcatg
gaacttgacttcaatccagacgacgtctctcagatgcctggtatcgcagggcccgaatac
cctcccccacggatctccgaatcaccgctttccgatattgatgaagatcgggccgcacaa
ttggaggaggaccattcgagatatcaaatggctgatctgtatgagcccgaaaatgaggac
gaccacattgttcgacgacctgcgcagcgcgccaagaagcaaaagattcttactcctgac
gaagaaattgcactttcgagcaaccacatcaagcaacagcaggcgaaccgtgacaacatc
atcaaggaggctggattcctcccccgtgatcctttccttttggctttgatggatatgcaa
aagagtggtgggttcgtctcctctatcatgggcgataaacgaagcacgaactgggcccct
gaactgcgcggcattctttcgcttgacactgctcgtggcatgaatgaactgaagcgtaag
cgagacagcggaatcgccgatgttgagagcgatcatggagcaaacaaatcaccccgtatg
ctcgatattggatcagacactggacttggctttgagggcggtttcggtgacatgagtctc
cctcccgatgaaagtcgacatgagatccctgctgaggatgagatggaggatgaagaaggt
gtcactatgatgcctggcttcgaggacacaaccattgctcttgtccaccccgccgagagt
ggacctgtttcgctcggtaccaagcatgttgttcaccagctccgagaccgatttggtgat
gatgctgccgacagccctggcaagcgaacggagagagcagtgcttttccagaacctttgc
cctcgaaaagaggctaccaaggctgacgccaccaagatgttcttcgagtgcctggttctt
gccacaaaggacgccatcaaggtcgagcaaggctccggcctgggcgacgacatccggata
cgcgccaagcgtggactctggggcgcttgggccgagagagaggctggtggtgaaatgtcc
caagacaatgacgcccgcgatgagcctgagcatgcggctactgttacccccgcggttgcc
gtttcagcatga
>Fp86
atgttttattcagagaccttgctccaaaagagcgggccgctcgcccgcgtctggctttca
gccaaccttgagcgcaagctgtcaaagacacatattcttcagtccaatgttacggacagt
gtagaggccatcattatgcctaaccaggcgccgatggccctgcgacttagcagtcagcta
cttcttggtgttgtgcgaatttaccagcgaaagacgcgttaccttttggatgattgtaat
gaagctatgatgaagatcaagatggctttccgatcttctggaaacaacgatatggccgtt
aacctccaggcccccaaccgagaagctttgacccttcctgacaagatcactccttacgac
aattttgaactaccgcccccaccagatgcgaattggcttatgtctcaagtcgaagacgtt
accaccgcaccaattggccgaaaaggtcgcgtcagccaacgggacattaacttgcaagaa
gattacgacaacagtcagtttctcaatgatggtatggccatggatgacgatatgatcgcc
ccattgggtaacatcgacctggagctggattttggtcttgatgatctcggcctcgaggag
acagcactcgaacctgaaggaggtcgacgagaggatcgcaccgcagccggtcccgatatt
aacgattcggaacttgactttcctcagaaagatgaccaagatcgtgctatgactctcgac
cttcccagggacgacgtcattattcatgacggcggtgaggatgttgtaatggagggcatg
gaacttgacttcaatccagacgacgtctctcagatgcctggtatcgcagggcccgaatac
cctcccccacggatctccgaatcaccgctttccgatattgatgaagatcgggccgcacaa
ttggaggaggaccattcgagatatcaaatggctgatctgtatgagcccgaaaatgaggac
gaccacattgttcgacgacctgcgcagcgcgccaagaagcaaaagattcttactcctgac
gaagaaattgcactttcgagcaaccacatcaagcaacagcaggcgaaccgtgacaacatc
atcaaggaggctggattcctcccccgtgatcctttccttttggctttgatggatatgcaa
aagagtggtgggttcgtctcctctatcatgggcgataaacgaagcacgaactgggcccct
gaactgcgcggcattctttcgcttgacactgctcgtggcatgaatgaactgaagcgtaag
cgagacagcggaatcgccgatgttgagagcgatcatggagcaaacaaatcaccccgtatg
ctcgatattggatcagacactggacttggctttgagggcggtttcggtgacatgagtctc
cctcccgatgaaagtcgacatgagatccctgctgaggatgagatggaggatgaagaaggt
gtcactatgatgcctggcttcgaggacacaaccattgctcttgtccaccccgccgagagt
ggacctgtttcgctcggtaccaagcatgttgttcaccagctccgagaccgatttggtgat
gatgctgccgacagccctggcaagcgaacggagagagcagtgcttttccagaacctttgc
cctcgaaaagaggctaccaaggctgacgccaccaagatgttcttcgagtgcctggttctt
gccacaaaggacgccatcaaggtcgagcaaggctccggcctgggcgacgacatccggata
cgcgccaagcgtggactctggggcgcttgggccgagagagaggctggtggtgaaatgtcc
caagacaatgacgcccgcgatgagcctgagcatgcggctactgttacccccgcggttgcc
gtttcagcatga
>Fvenenatum.busco
atgttttattcagagaccttgctccagaagagcgggccgctcgcccgcgtctggctttcg
gccaaccttgagcgcaagctgtcaaagacacatattcttcagtccaatgtcacagacagt
gtagaggccatcattatgcctaaccaggcgccgatggccctccgacttagcagtcagcta
cttcttggtgttgtgcgaatttaccagcgaaagacgcgttaccttttggatgattgcaac
gaagctatgatgaagataaagatggctttccgatcttctggaaacaacgatatggccgtt
aacctccaggcccccaaccgagaagctttgacccttcctgacaagatcactccttacgat
aattttgaactaccgcccccaccagacgcgaattggcttctgtctcaagtcgaagacgtt
accaccgcaccaatcggccgaaaaggtcgcgtcagccaacgggacattaacttgcaagaa
gattatgacaacagccagtttctcaatgatggcatggccatggatgacgatatgatcgcc
ccactgggtaacatcgatctggaattagattttggtcttgatgatctcggtctcgaggag
acagcactcgaacctgaaggaggtcgacgagaggatcgcaccgcagccggtcccgatatt
aacgattcggaacttgactttccccaaaaagatgaccaagatcgtgccatgactctcgac
cttcctagggacgacgttataattcatgatggcggcgaggatgttgtaatggagggcatg
gagcttgactttaacccagacgacgtctctcagatgcctggtatcgcagggcctgaatac
cctcccccacgaatctccgaatcaccgctttccgatattgatgaagatcgggccgcacaa
ctggaggaggaccattcgagatatcagatggctgatctgtatgagcccgaaaatgaggac
gaccaaattgttcgacgacctgcgcagcgcgccaagaagcaaaagattcttactcctgac
gaagagattgccctttcgagcaaccacatcaagcaacagcaggcgaaccgtgacaacatc
atcaaggaggccggattcctcccccgtgatcctctccttttggctttgatggatatgcaa
aagagtggcggattcgtctcctctatcatgggcgacaagcgaagcacgaactgggccccc
gaactacgcggccttcttagtcttgacactgctcgtggcatgaacgaactgaagcgtaag
cgagacagcggaatcgccgatgttgagagtgatcacggagcaaacaaatcacctcgcatg
ctcgatattggatcagacactggacttggctttgagggtggctttggtgacatgagcctc
cctcccgatgaaagtcgccatgagatccttgctgaggatgaaatggaggatgaagaaggt
gtcaccatgatgcctggcttcgaggacacaactattgctcttgtccaccctgccgagagt
ggtcctgtttcgctcggtaccaagcacgttgttcaccagctccgagaccgatttggtgat
gatgctgccgacagccctggcaagcgaactgagagagcagttcttttccagaacctttgc
cctcgaaaagaggctaccaaggctgacgccaccaagatgttcttcgagtgccttgttctt
gccacaaaggacgccatcaaggtcgagcaaggctccggcttgggcgacgacatccggata
cgcgccaagcgtggactctggggcgcttgggccgagagagaggctggtggtgaaatgtcc
caagacaatgacgcccgcgatgagcctgagcatgcggctactgttacccccgcggttgcc
gtttcagcatga
