# Supplementary material for: Apicidin biosynthesis is linked to accessory chromosomes in Fusarium poae isolates
Source: BMC Genomics. 2021 Aug 4;22:591. doi: 10.1186/s12864-021-07617-y (PMC8340494; doi:10.1186/s12864-021-07617-y)
Supplement: Supplementary file 17 — Additional file 17. Compressed folder containing alignments for each of the 4141 orthologs used in BUSCO analysis. [file 12864_2021_7617_MOESM17_ESM.zip › Fven2_nt_MAFFT/6081at5125_nt.mafft.fasta]

>Fp105
atggaacgcgcctcctgtcacataatctatgtcaatcgcaatgtgagcgaagatggctta
attcgtcgcacttctggcgacgccgcatccgattgggcaacggatgaggctcgtcaggtt
gtacagcctttgttggatgcctttggtgacgttcacgtttgcgcaactggaggcggttgt
ttgacgaaattgtttgaattacaggagggttccatgcttgacctaaagccaactctagta
ctgcttgatacaccaaaagacgattcgattcctgacagaaggagaaggctgtcatcccct
tccccctcctgtaattcctcatcagagaatgtcgacattcacaccccagacgaagatctg
tacggcctgggcctgttgcagaaaatcatcaccgaagcgcacctgcgtggcatgtctaag
cttgttgtcccgatcccggtgatcagtaattccgagccagaacaaacttacactaatgga
caaatgaccgacggtactgttgagcaaattcgtttgccattggcaccgctcgacacgaat
cgtcaactcataagaagatgcctggatctgggggccgtcgacgtcattatctgtccaatg
agcactaagtgcattacgagtctggagatttgcgcttatcgagcccacagagatgcagcc
aaggagcaatcaaccctgttagagattaggcaaggccgaaagcgttcatgggttggtgtc
aacgaagagaaaccgttcgcgtatctgcgcgaagcgatggtttctggacttatgaaggga
atttgccgcttaggcaccagcgacgaccagatcaacaatgctcatgttgctgtttcctca
gaacggcaatctgccatcgctgaagcgataggaacctggcgcttctgtgctcattcgttc
actgatgatgagctgttggttgctgcgatggacatgtttagacacgccttggcaatgcct
gaacttgagcgttggcggatacatgcagatcaactaatcagctttctcgttgcttgccgt
gctgcatacaacagttttgttccgtatcacaatttccgacatgtggtggatgtattgcaa
gctacgtttaatttcctggtacacattggtgctctcgcgccctatccctcgggggg---c
gaacccccaccaatgcctgaaaaatcaccaatggcgtctctcatcactcccttcgaagct
ttgacgcttctgatcaccgctatcggtcacgacgttgggcatccgggtgtgaataacggg
tttcttgtgacactaaatgctcccttggcccagctgtataacgatcgatccgttctggag
tcgttccactgtgcagcctattcacagatccttcgccgatactggccatccgccttcgaa
gacacaaagatgcgtaaccttatgatcagctccatattggctacggatatgggtctgcat
ttcgattatatgaaaaagctcggagatgtccaagagcgacttcaggcgagcaacacgact
gatgggtggaatggccggcagattgaagagaacaagtcattggcttgttcgctcctcatc
aaatgtgccgacatcagtaatgtggcacgaagtcacgaaatagccttacaatggacctac
attttatcagaggaattctcccgacaggcttcaatggaaagcgagctcagcatccaatca
tcactcatgacgccgcctaagcaagacatggcttcactggctaaaggccaactcggcttc
atgaatctgtttgccaccccgttatttcagggcgttgccgatatcatgcccactatgcag
tataccgtcgacgagcttgaaatgaataagagtctcttcgagctgaaacttcaacaagag
aaggaaaagcagccgttagacgatccggtccgaaggcgtcttcttaaagagggtacattc
tcgccgagaactatgagcttcgcggtaccccaagaggaggaaaaggaggagagaagagac
atggcgccgctatttgaagcactagaccgagcatcggacaagacaccggttggcaatggt
gagcttccaatgccacgttcggagagtgagggtctatcgccggccgatagtcagaggaca
atgggaccatcacctgtgaatggtgcagctgtagaatccaaagattctgatggatcagta
tcaacattcgacgcagttagagaactggcgaacagtgacccgttccagacgcagactagg
agggattcagcgaaacaacgatcaagcgagacgaccgacgggagtgtatctggcgcttgc
tccggcgattgggtttcgcaagcgacaagcgccacaacgggcaagatgccaatgtcacca
agtacacggggtacgagcattgtgagcagggactcgactgagcacgcgaccggtatccca
aagatcaacgtcgatacagccagtctgaaagaaagttcagggacacttcgccatgattat
tcgcctgttgatgatgagacgagatcagacgcgagcacgacaggcggaagtattggcaaa
gccgaaggcaagtcactacggaagaagacaagcagattcaggataaaggacttccccttc
ttcaggaaacacaagggcgcaaactcgccgtccaccgcggatacgacttga
>Fp108
atggaacgcgcctcctgtcacataatctatgtcaatcgcaatgtgagcgaagatggctta
attcgtcgcacttctggcgacgccgcatccgattgggcaacggatgaggctcgtcaggtt
gtacagcctttgttggatgcctttggtgacgttcacgtttgcgcaactggaggcggttgt
ttgacgaaattgtttgaattacaggagggttccatgcttgacctaaagccaactctagta
ctgcttgatacaccaaaagacgattcgattcctgacagaaggagaaggctgtcatcccct
tccccctcctgtaattcctcatcagagaatgtcgacattcacaccccagacgaagatctg
tacggcctgggcctgttgcagaaaatcatcaccgaagcgcacctgcgtggcatgtctaag
cttgttgtcccgatcccggtgatcagtaattccgagccagaacaaacttacactaatgga
caaatgaccgacggtactgttgagcaaattcgtttgccattggcaccgctcgacacgaat
cgtcaactcataagaagatgcctggatctgggggccgtcgacgtcattatctgtccaatg
agcactaagtgcattacgagtctggagatttgcgcttatcgagcccacagagatgcagcc
aaggagcaatcaaccctgttagagattaggcaaggccgaaagcgttcatgggttggtgtc
aacgaagagaaaccgttcgcgtatctgcgcgaagcgatggtttctggacttatgaaggga
atttgccgcttaggcaccagcgacgaccagatcaacaatgctcatgttgctgtttcctca
gaacggcaatctgccatcgctgaagcgataggaacctggcgcttctgtgctcattcgttc
actgatgatgagctgttggttgctgcgatggacatgtttagacacgccttggcaatgcct
gaacttgagcgttggcggatacatgcagatcaactaatcagctttctcgttgcttgccgt
gctgcatacaacagttttgttccgtatcacaatttccgacatgtggtggatgtattgcaa
gctacgtttaatttcctggtacacattggtgctctcgcgccctatccctcgggggg---c
gaacccccaccaatgcctgaaaaatcaccaatggcgtctctcatcactcccttcgaagct
ttgacgcttctgatcaccgctatcggtcacgacgttgggcatccgggtgtgaataacggg
tttcttgtgacactaaatgctcccttggcccagctgtataacgatcgatccgttctggag
tcgttccactgtgcagcctattcacagatccttcgccgatactggccatccgccttcgaa
gacacaaagatgcgtaaccttatgatcagctccatattggctacggatatgggtctgcat
ttcgattatatgaaaaagctcggagatgtccaagagcgacttcaggcgagcaacacgact
gatgggtggaatggccggcagattgaagagaacaagtcattggcttgttcgctcctcatc
aaatgtgccgacatcagtaatgtggcacgaagtcacgaaatagccttacaatggacctac
attttatcagaggaattctcccgacaggcttcaatggaaagcgagctcagcatccaatca
tcactcatgacgccgcctaagcaagacatggcttcactggctaaaggccaactcggcttc
atgaatctgtttgccaccccgttatttcagggcgttgccgatatcatgcccactatgcag
tataccgtcgacgagcttgaaatgaataagagtctcttcgagctgaaacttcaacaagag
aaggaaaagcagccgttagacgatccggtccgaaggcgtcttcttaaagagggtacattc
tcgccgagaactatgagcttcgcggtaccccaagaggaggaaaaggaggagagaagagac
atggcgccgctatttgaagcactagaccgagcatcggacaagacaccggttggcaatggt
gagcttccaatgccacgttcggagagtgagggtctatcgccggccgatagtcagaggaca
atgggaccatcacctgtgaatggtgcagctgtagaatccaaagattctgatggatcagta
tcaacattcgacgcagttagagaactggcgaacagtgacccgttccagacgcagactagg
agggattcagcgaaacaacgatcaagcgagacgaccgacgggagtgtatctggcgcttgc
tccggcgattgggtttcgcaagcgacaagcgccacaacgggcaagatgccaatgtcacca
agtacacggggtacgagcattgtgagcagggactcgactgagcacgcgaccggtatccca
aagatcaacgtcgatacagccagtctgaaagaaagttcagggacacttcgccatgattat
tcgcctgttgatgatgagacgagatcagacgcgagcacgacaggcggaagtattggcaaa
gccgaaggcaagtcactacggaagaagacaagcagattcaggataaaggacttccccttc
ttcaggaaacacaagggcgcaaactcgccgtccaccgcggatacgacttga
>Fp118
atggaacgcgcctcctgtcacataatctatgtcaatcgcaatgtgagcgaagatggctta
attcgtcgcacttctggcgacgccgcatccgattgggcaacggatgaggctcgtcaggtt
gtacagcctttgttggatgcctttggtgacgttcacgtttgcgcaactggaggcggttgt
ttgacgaaattgtttgaattacaggagggttccatgcttgacctaaagccaactctagta
ctgcttgatacaccaaaagacgattcgattcctgacagaaggagaaggctgtcatcccct
tccccctcctgtaattcctcatcagagaatgtcgacattcacaccccagacgaagatctg
tacggcctgggcctgttgcagaaaatcatcaccgaagcgcacctgcgtggcatgtctaag
cttgttgtcccgatcccggtgatcagtaattccgagccagaacaaacttacactaatgga
caaatgaccgacggtactgttgagcaaattcgtttgccattggcaccgctcgacacgaat
cgtcaactcataagaagatgcctggatctgggggccgtcgacgtcattatctgtccaatg
agcactaagtgcattacgagtctggagatttgcgcttatcgagcccacagagatgcagcc
aaggagcaatcaaccctgttagagattaggcaaggccgaaagcgttcatgggttggtgtc
aacgaagagaaaccgttcgcgtatctgcgcgaagcgatggtttctggacttatgaaggga
atttgccgcttaggcaccagcgacgaccagatcaacaatgctcatgttgctgtttcctca
gaacggcaatctgccatcgctgaagcgataggaacctggcgcttctgtgctcattcgttc
actgatgatgagctgttggttgctgcgatggacatgtttagacacgccttggcaatgcct
gaacttgagcgttggcggatacatgcagatcaactaatcagctttctcgttgcttgccgt
gctgcatacaacagttttgttccgtatcacaatttccgacatgtggtggatgtattgcaa
gctacgtttaatttcctggtacacattggtgctctcgcgccctatccctcgggggg---c
gaacccccaccaatgcctgaaaaatcaccaatggcgtctctcatcactcccttcgaagct
ttgacgcttctgatcaccgctatcggtcacgacgttgggcatccgggtgtgaataacggg
tttcttgtgacactaaatgctcccttggcccagctgtataacgatcgatccgttctggag
tcgttccactgtgcagcctattcacagatccttcgccgatactggccatccgccttcgaa
gacacaaagatgcgtaaccttatgatcagctccatattggctacggatatgggtctgcat
ttcgattatatgaaaaagctcggagatgtccaagagcgacttcaggcgagcaacacgact
gatgggtggaatggccggcagattgaagagaacaagtcattggcttgttcgctcctcatc
aaatgtgccgacatcagtaatgtggcacgaagtcacgaaatagccttacaatggacctac
attttatcagaggaattctcccgacaggcttcaatggaaagcgagctcagcatccaatca
tcactcatgacgccgcctaagcaagacatggcttcactggctaaaggccaactcggcttc
atgaatctgtttgccaccccgttatttcagggcgttgccgatatcatgcccactatgcag
tataccgtcgacgagcttgaaatgaataagagtctcttcgagctgaaacttcaacaagag
aaggaaaagcagccgttagacgatccggtccgaaggcgtcttcttaaagagggtacattc
tcgccgagaactatgagcttcgcggtaccccaagaggaggaaaaggaggagagaagagac
atggcgccgctatttgaagcactagaccgagcatcggacaagacaccggttggcaatggt
gagcttccaatgccacgttcggagagtgagggtctatcgccggccgatagtcagaggaca
atgggaccatcacctgtgaatggtgcagctgtagaatccaaagattctgatggatcagta
tcaacattcgacgcagttagagaactggcgaacagtgacccgttccagacgcagactagg
agggattcagcgaaacaacgatcaagcgagacgaccgacgggagtgtatctggcgcttgc
tccggcgattgggtttcgcaagcgacaagcgccacaacgggcaagatgccaatgtcacca
agtacacggggtacgagcattgtgagcagggactcgactgagcacgcgaccggtatccca
aagatcaacgtcgatacagccagtctgaaagaaagttcagggacacttcgccatgattat
tcgcctgttgatgatgagacgagatcagacgcgagcacgacaggcggaagtattggcaaa
gccgaaggcaagtcactacggaagaagacaagcagattcaggataaaggacttccccttc
ttcaggaaacacaagggcgcaaactcgccgtccaccgcggatacgacttga
>Fp122
atggaacgcgcctcctgtcacataatctatgtcaatcgcaatgtgagcgaagatggctta
attcgtcgcacttctggcgacgccgcatccgattgggcaacggatgaggctcgtcaggtt
gtacagcctttgttggatgcctttggtgacgttcacgtttgcgcaactggaggcggttgt
ttgacgaaattgtttgaattacaggagggttccatgcttgacctaaagccaactctagta
ctgcttgatacaccaaaagacgattcgattcctgacagaaggagaaggctgtcatcccct
tccccctcctgtaattcctcatcagagaatgtcgacattcacaccccagacgaagatctg
tacggcctgggcctgttgcagaaaatcatcaccgaagcgcacctgcgtggcatgtctaag
cttgttgtcccgatcccggtgatcagtaattccgagccagaacaaacttacactaatgga
caaatgaccgacggtactgttgagcaaatgcgtttgccattggcaccgctcgacacgaat
cgtcaactcataagaagatgcctggatctgggggccgtcgacgtcattatctgtccaatg
agcactaagtgcattacgagtctggagatttgcgcttatcgagcccacagagatgcagcc
aaggagcaatcaaccctgttagagattaggcaaggccgaaagcgttcatgggttggtgtc
aacgaagagaaaccgttcgcgtatctgcgcgaagcgatggtttctggacttatgaaggga
atttgccgcttaggcaccagcgacgaccagatcaacaatgctcatgttgctgtttcctca
gaacggcaatctgccatcgctgaagcgataggaacctggcgcttctgtgctcattcgttc
actgatgatgagctgttggttgctgcgatggacatgtttagacacgccttggcaatgcct
gaacttgagcgttggcggatacatgcagatcaactaatcagctttctcgttgcttgccgt
gctgcatacaacagttttgttccgtatcacaatttccgacatgtggtggatgtattgcaa
gctacgtttaatttcctggtacacattggtgctctcgcgccctatccctcgggggg---c
gaacccccaccaatgcctgaaaaatcaccaatggcgtctctcatcactcccttcgaagct
ttgacgcttctgatcaccgctatcggtcacgacgttgggcatccgggtgtgaataacggg
tttcttgtgacactaaatgctcccttggcccagctgtataacgatcgatccgttctggag
tcgttccactgtgcagcctattcacagatccttcgccgatactggccatccgccttcgaa
gacacaaagatgcgtaaccttatgatcagctccatattggctacggatatgggtctgcat
ttcgattatatgaaaaagctcggagatgtccaagagcgacttcaggcgagcaacacgact
gatgggtggaatggccggcagattgaagagaacaagtcattggcttgttcgctcctcatc
aaatgtgccgacatcagtaatgtggcacgaagtcacgaaatagccttacaatggacctac
attttatcagaggaattctcccgacaggcttcaatggaaagcgagctcagcatccaatca
tcactcatgacgccgcctaagcaagacatggcttcactggctaaaggccaactcggcttc
atgaatctgtttgccaccccgttatttcagggcgttgccgatatcatgcccactatgcag
tataccgtcgacgagcttgaaatgaataagagtctcttcgagctgaaacttcaacaagag
aaggaaaagcagccgttagacgatccggtccgaaggcgtcttcttaaagagggtacattc
tcgccgagaactatgagcttcgcggtaccccaagaggaggaaaaggaggagagaagagac
atggcgccgctatttgaagcactagaccgagcatcggacaagacaccggttggcaatggt
gagcttccaatgccacgttcggagagtgagggtctatcgccggccgatagtcagaggaca
atgggaccatcacctgtgaatggtgcagctgtagaatccaaagattctgatggatcagta
tcaacattcgacgcagttagagaactggcgaacagtgacccgttccagacgcagactagg
agggattcagcgaaacaacgatcaagcgagacgaccgacgggagtgtatctggcgcttgc
tccggcgattgggtttcgcaagcgacaagcgccacaacgggcaagatgccaatgtcacca
agtacacggggtacgagcattgtgagcagggactcgactgagcacgcgaccggtatccca
aagatcaacgtcgatacagccagtctgaaagaaagttcagggacacttcgccatgattat
tcgcctgttgatgatgagacgagatcagacgcgagcacgacaggcggaagtattggcaaa
gccgaaggcaagtcactacggaagaagacaagcagattcaggataaaggatttccccttc
ttcaggaaacacaagggcgcaaactcgccgtccaccgcggatacgacttga
>Fp125
atggaacgcgcctcctgtcacataatctatgtcaatcgcaatgtgagcgaagatggctta
attcgtcgcacttctggcgacgccgcatccgattgggcaacggatgaggctcgtcaggtt
gtacagcctttgttggatgcctttggtgacgttcacgtttgcgcaactggaggcggttgt
ttgacgaaattgtttgaattacaggagggttccatgcttgacctaaagccaactctagta
ctgcttgatacaccaaaagacgattcgattcctgacagaaggagaaggctgtcatcccct
tccccctcctgtaattcctcatcagagaatgtcgacattcacaccccagacgaagatctg
tacggcctgggcctgttgcagaaaatcatcaccgaagcgcacctgcgtggcatgtctaag
cttgttgtcccgatcccggtgatcagtaattccgagccagaacaaacttacactaatgga
caaatgaccgacggtactgttgagcaaattcgtttgccattggcaccgctcgacacgaat
cgtcaactcataagaagatgcctggatctgggggccgtcgacgtcattatctgtccaatg
agcactaagtgcattacgagtctggagatttgcgcttatcgagcccacagagatgcagcc
aaggagcaatcaaccctgttagagattaggcaaggccgaaagcgttcatgggttggtgtc
aacgaagagaaaccgttcgcgtatctgcgcgaagcgatggtttctggacttatgaaggga
atttgccgcttaggcaccagcgacgaccagatcaacaatgctcatgttgctgtttcctca
gaacggcaatctgccatcgctgaagcgataggaacctggcgcttctgtgctcattcgttc
actgatgatgagctgttggttgctgcgatggacatgtttagacacgccttggcaatgcct
gaacttgagcgttggcggatacatgcagatcaactaatcagctttctcgttgcttgccgt
gctgcatacaacagttttgttccgtatcacaatttccgacatgtggtggatgtattgcaa
gctacgtttaatttcctggtacacattggtgctctcgcgccctatccctcgggggg---c
gaacccccaccaatgcctgaaaaatcaccaatggcgtctctcatcactcccttcgaagct
ttgacgcttctgatcaccgctatcggtcacgacgttgggcatccgggtgtgaataacggg
tttcttgtgacactaaatgctcccttggcccagctgtataacgatcgatccgttctggag
tcgttccactgtgcagcctattcacagatccttcgccgatactggccatccgccttcgaa
gacacaaagatgcgtaaccttatgatcagctccatattggctacggatatgggtctgcat
ttcgattatatgaaaaagctcggagatgtccaagagcgacttcaggcgagcaacacgact
gatgggtggaatggccggcagattgaagagaacaagtcattggcttgttcgctcctcatc
aaatgtgccgacatcagtaatgtggcacgaagtcacgaaatagccttacaatggacctac
attttatcagaggaattctcccgacaggcttcaatggaaagcgagctcagcatccaatca
tcactcatgacgccgcctaagcaagacatggcttcactggctaaaggccaactcggcttc
atgaatctgtttgccaccccgttatttcagggcgttgccgatatcatgcccactatgcag
tataccgtcgacgagcttgaaatgaataagagtctcttcgagctgaaacttcaacaagag
aaggaaaagcagccgttagacgatccggtccgaaggcgtcttcttaaagagggtacattc
tcgccgagaactatgagcttcgcggtaccccaagaggaggaaaaggaggagagaagagac
atggcgccgctatttgaagcactagaccgagcatcggacaagacaccggttggcaatggt
gagcttccaatgccacgttcggagagtgagggtctatcgccggccgatagtcagaggaca
atgggaccatcacctgtgaatggtgcagctgtagaatccaaagattctgatggatcagta
tcaacattcgacgcagttagagaactggcgaacagtgacccgttccagacgcagactagg
agggattcagcgaaacaacgatcaagcgagacgaccgacgggagtgtatctggcgcttgc
tccggcgattgggtttcgcaagcgacaagcgccacaacgggcaagatgccaatgtcacca
agtacacggggtacgagcattgtgagcagggactcgactgagcacgcgaccggtatccca
aagatcaacgtcgatacagccagtctgaaagaaagttcagggacacttcgccatgattat
tcgcctgttgatgatgagacgagatcagacgcgagcacgacaggcggaagtattggcaaa
gccgaaggcaagtcactacggaagaagacaagcagattcaggataaaggacttccccttc
ttcaggaaacacaagggcgcaaactcgccgtccaccgcggatacgacttga
>Fp13r
atggaacgcgcctcctgtcacataatctatgtcaatcgcaatgtgagcgaagatggctta
attcgtcgcacttctggcgacgccgcatccgattgggcaacggatgaggctcgtcaggtt
gtacagcctttgttggatgcctttggtgacgttcacgtttgcgcaactggaggcggttgt
ttgacgaaattgtttgaattacaggagggttccatgcttgacctaaagccaactctagta
ctgcttgatacaccaaaagacgattcgattcctgacagaaggagaaggctgtcatcccct
tccccctcctgtaattcctcatcagagaatgtcgacattcacaccccagacgaagatctg
tacggcctgggcctgttgcagaaaatcatcaccgaagcgcacctgcgtggcatgtctaag
cttgttgtcccgatcccggtgatcagtaattccgagccagaacaaacttacactaatgga
caaatgaccgacggtactgttgagcaaattcgtttgccattggcaccgctcgacacgaat
cgtcaactcataagaagatgcctggatctgggggccgtcgacgtcattatctgtccaatg
agcactaagtgcattacgagtctggagatttgcgcttatcgagcccacagagatgcagcc
aaggagcaatcaaccctgttagagattaggcaaggccgaaagcgttcatgggttggtgtc
aacgaagagaaaccgttcgcgtatctgcgcgaagcgatggtttctggacttatgaaggga
atttgccgcttaggcaccagcgacgaccagatcaacaatgctcatgttgctgtttcctca
gaacggcaatctgccatcgctgaagcgataggaacctggcgcttctgtgctcattcgttc
actgatgatgagctgttggttgctgcgatggacatgtttagacacgccttggcaatgcct
gaacttgagcgttggcggatacatgcagatcaactaatcagctttctcgttgcttgccgt
gctgcatacaacagttttgttccgtatcacaatttccgacatgtggtggatgtattgcaa
gctacgtttaatttcctggtacacattggtgctctcgcgccctatccctcgggggg---c
gaacccccaccaatgcctgaaaaatcaccaatggcgtctctcatcactcccttcgaagct
ttgacgcttctgatcaccgctatcggtcacgacgttgggcatccgggtgtgaataacggg
tttcttgtgacactaaatgctcccttggcccagctgtataacgatcgatccgttctggag
tcgttccactgtgcagcctattcacagatccttcgccgatactggccatccgccttcgaa
gacacaaagatgcgtaaccttatgatcagctccatattggctacggatatgggtctgcat
ttcgattatatgaaaaagctcggagatgtccaagagcgacttcaggcgagcaacacgact
gatgggtggaatggccggcagattgaagagaacaagtcattggcttgttcgctcctcatc
aaatgtgccgacatcagtaatgtggcacgaagtcacgaaatagccttacaatggacctac
attttatcagaggaattctcccgacaggcttcaatggaaagcgagctcagcatccaatca
tcactcatgacgccgcctaagcaagacatggcttcactggctaaaggccaactcggcttc
atgaatctgtttgccaccccgttatttcagggcgttgccgatatcatgcccactatgcag
tataccgtcgacgagcttgaaatgaataagagtctcttcgagctgaaacttcaacaagag
aaggaaaagcagccgttagacgatccggtccgaaggcgtcttcttaaagagggtacattc
tcgccgagaactatgagcttcgcggtaccccaagaggaggaaaaggaggagagaagagac
atggcgccgctatttgaagcactagaccgagcatcggacaagacaccggttggcaatggt
gagcttccaatgccacgttcggagagtgagggtctatcgccggccgatagtcagaggaca
atgggaccatcacctgtgaatggtgcagctgtagaatccaaagattctgatggatcagta
tcaacattcgacgcagttagagaactggcgaacagtgacccgttccagacgcagactagg
agggattcagcgaaacaacgatcaagcgagacgaccgacgggagtgtatctggcgcttgc
tccggcgattgggtttcgcaagcgacaagcgccacaacgggcaagatgccaatgtcacca
agtacacggggtacgagcattgtgagcagggactcgactgagcacgcgaccggtatccca
aagatcaacgtcgatacagccagtctgaaagaaagttcagggacacttcgccatgattat
tcgcctgttgatgatgagacgagatcagacgcgagcacgacaggcggaagtattggcaaa
gccgaaggcaagtcactacggaagaagacaagcagattcaggataaaggacttccccttc
ttcaggaaacacaagggcgcaaactcgccgtccaccgcggatacgacttga
>Fp144
atggaacgcgcctcctgtcacataatctatgtcaatcgcaatgtgagcgaagatggctta
attcgtcgcacttctggcgacgccgcatccgattgggcaacggatgaggctcgtcaggtt
gtacagcctttgttggatgcctttggtgacgttcacgtttgcgcaactggaggcggttgt
ttgacgaaattgtttgaattacaggagggttccatgcttgacctaaagccaactctagta
ctgcttgatacaccaaaagacgattcgattcctgacagaaggagaaggctgtcatcccct
tccccctcctgtaattcctcatcagagaatgtcgacattcacaccccagacgaagatctg
tacggcctgggcctgttgcagaaaatcatcaccgaagcgcacctgcgtggcatgtctaag
cttgttgtcccgatcccggtgatcagtaattccgagccagaacaaacttacactaatgga
caaatgaccgacggtactgttgagcaaattcgtttgccattggcaccgctcgacacgaat
cgtcaactcataagaagatgcctggatctgggggccgtcgacgtcattatctgtccaatg
agcactaagtgcattacgagtctggagatttgcgcttatcgagcccacagagatgcagcc
aaggagcaatcaaccctgttagagattaggcaaggccgaaagcgttcatgggttggtgtc
aacgaagagaaaccgttcgcgtatctgcgcgaagcgatggtttctggacttatgaaggga
atttgccgcttaggcaccagcgacgaccagatcaacaatgctcatgttgctgtttcctca
gaacggcaatctgccatcgctgaagcgataggaacctggcgcttctgtgctcattcgttc
actgatgatgagctgttggttgctgcgatggacatgtttagacacgccttggcaatgcct
gaacttgagcgttggcggatacatgcagatcaactaatcagctttctcgttgcttgccgt
gctgcatacaacagttttgttccgtatcacaatttccgacatgtggtggatgtattgcaa
gctacgtttaatttcctggtacacattggtgctctcgcgccctatccctcgggggg---c
gaacccccaccaatgcctgaaaaatcaccaatggcgtctctcatcactcccttcgaagct
ttgacgcttctgatcaccgctatcggtcacgacgttgggcatccgggtgtgaataacggg
tttcttgtgacactaaatgctcccttggcccagctgtataacgatcgatccgttctggag
tcgttccactgtgcagcctattcacagatccttcgccgatactggccatccgccttcgaa
gacacaaagatgcgtaaccttatgatcagctccatattggctacggatatgggtctgcat
ttcgattatatgaaaaagctcggagatgtccaagagcgacttcaggcgagcaacacgact
gatgggtggaatggccggcagattgaagagaacaagtcattggcttgttcgctcctcatc
aaatgtgccgacatcagtaatgtggcacgaagtcacgaaatagccttacaatggacctac
attttatcagaggaattctcccgacaggcttcaatggaaagcgagctcagcatccaatca
tcactcatgacgccgcctaagcaagacatggcttcactggctaaaggccaactcggcttc
atgaatctgtttgccaccccgttatttcagggcgttgccgatatcatgcccactatgcag
tataccgtcgacgagcttgaaatgaataagagtctcttcgagctgaaacttcaacaagag
aaggaaaagcagccgttagacgatccggtccgaaggcgtcttcttaaagagggtacattc
tcgccgagaactatgagcttcgcggtaccccaagaggaggaaaaggaggagagaagagac
atggcgccgctatttgaagcactagaccgagcatcggacaagacaccggttggcaatggt
gagcttccaatgccacgttcggagagtgagggtctatcgccggccgatagtcagaggaca
atgggaccatcacctgtgaatggtgcagctgtagaatccaaagattctgatggatcagta
tcaacattcgacgcagttagagaactggcgaacagtgacccgttccagacgcagactagg
agggattcagcgaaacaacgatcaagcgagacgaccgacgggagtgtatctggcgcttgc
tccggcgattgggtttcgcaagcgacaagcgccacaacgggcaagatgccaatgtcacca
agtacacggggtacgagcattgtgagcagggactcgactgagcacgcgaccggtatccca
aagatcaacgtcgatacagccagtctgaaagaaagttcagggacacttcgccatgattat
tcgcctgttgatgatgagacgagatcagacgcgagcacgacaggcggaagtattggcaaa
gccgaaggcaagtcactacggaagaagacaagcagattcaggataaaggacttccccttc
ttcaggaaacacaagggcgcaaactcgccgtccaccgcggatacgacttga
>Fp146
atggaacgcgcctcctgtcacataatctatgtcaatcgcaatgtgagcgaagatggctta
attcgtcgcacttctggcgacgccgcatccgattgggcaacggatgaggctcgtcaggtt
gtacagcctttgttggatgcctttggtgacgttcacgtttgcgcaactggaggcggttgt
ttgacgaaattgtttgaattacaggagggttccatgcttgacctaaagccaactctagta
ctgcttgatacaccaaaagacgattcgattcctgacagaaggagaaggctgtcatcccct
tccccctcctgtaattcctcatcagagaatgtcgacattcacaccccagacgaagatctg
tacggcctgggcctgttgcagaaaatcatcaccgaagcgcacctgcgtggcatgtctaag
cttgttgtcccgatcccggtgatcagtaattccgagccagaacaaacttacactaatgga
caaatgaccgacggtactgttgagcaaattcgtttgccattggcaccgctcgacacgaat
cgtcaactcataagaagatgcctggatctgggggccgtcgacgtcattatctgtccaatg
agcactaagtgcattacgagtctggagatttgcgcttatcgagcccacagagatgcagcc
aaggagcaatcaaccctgttagagattaggcaaggccgaaagcgttcatgggttggtgtc
aacgaagagaaaccgttcgcgtatctgcgcgaagcgatggtttctggacttatgaaggga
atttgccgcttaggcaccagcgacgaccagatcaacaatgctcatgttgctgtttcctca
gaacggcaatctgccatcgctgaagcgataggaacctggcgcttctgtgctcattcgttc
actgatgatgagctgttggttgctgcgatggacatgtttagacacgccttggcaatgcct
gaacttgagcgttggcggatacatgcagatcaactaatcagctttctcgttgcttgccgt
gctgcatacaacagttttgttccgtatcacaatttccgacatgtggtggatgtattgcaa
gctacgtttaatttcctggtacacattggtgctctcgcgccctatccctcgggggg---c
gaacccccaccaatgcctgaaaaatcaccaatggcgtctctcatcactcccttcgaagct
ttgacgcttctgatcaccgctatcggtcacgacgttgggcatccgggtgtgaataacggg
tttcttgtgacactaaatgctcccttggcccagctgtataacgatcgatccgttctggag
tcgttccactgtgcagcctattcacagatccttcgccgatactggccatccgccttcgaa
gacacaaagatgcgtaaccttatgatcagctccatattggctacggatatgggtctgcat
ttcgattatatgaaaaagctcggagatgtccaagagcgacttcaggcgagcaacacgact
gatgggtggaatggccggcagattgaagagaacaagtcattggcttgttcgctcctcatc
aaatgtgccgacatcagtaatgtggcacgaagtcacgaaatagccttacaatggacctac
attttatcagaggaattctcccgacaggcttcaatggaaagcgagctcagcatccaatca
tcactcatgacgccgcctaagcaagacatggcttcactggctaaaggccaactcggcttc
atgaatctgtttgccaccccgttatttcagggcgttgccgatatcatgcccactatgcag
tataccgtcgacgagcttgaaatgaataagagtctcttcgagctgaaacttcaacaagag
aaggaaaagcagccgttagacgatccggtccgaaggcgtcttcttaaagagggtacattc
tcgccgagaactatgagcttcgcggtaccccaagaggaggaaaaggaggagagaagagac
atggcgccgctatttgaagcactagaccgagcatcggacaagacaccggttggcaatggt
gagcttccaatgccacgttcggagagtgagggtctatcgccggccgatagtcagaggaca
atgggaccatcacctgtgaatggtgcagctgtagaatccaaagattctgatggatcagta
tcaacattcgacgcagttagagaactggcgaacagtgacccgttccagacgcagactagg
agggattcagcgaaacaacgatcaagcgagacgaccgacgggagtgtatctggcgcttgc
tccggcgattgggtttcgcaagcgacaagcgccacaacgggcaagatgccaatgtcacca
agtacacggggtacgagcattgtgagcagggactcgactgagcacgcgaccggtatccca
aagatcaacgtcgatacagccagtctgaaagaaagttcagggacacttcgccatgattat
tcgcctgttgatgatgagacgagatcagacgcgagcacgacaggcggaagtattggcaaa
gccgaaggcaagtcactacggaagaagacaagcagattcaggataaaggacttccccttc
ttcaggaaacacaagggcgcaaactcgccgtccaccgcggatacgacttga
>Fp155
atggaacgcgcctcctgtcacataatctatgtcaatcgcaatgtgagcgaagatggctta
attcgtcgcacttctggcgacgccgcatccgattgggcaacggatgaggctcgtcaggtt
gtacagcctttgttggatgcctttggtgacgttcacgtttgcgcaactggaggcggttgt
ttgacgaaattgtttgaattacaggagggttccatgcttgacctaaagccaactctagta
ctgcttgatacaccaaaagacgattcgattcctgacagaaggagaaggctgtcatcccct
tccccctcctgtaattcctcatcagagaatgtcgacattcacaccccagacgaagatctg
tacggcctgggcctgttgcagaaaatcatcaccgaagcgcacctgcgtggcatgtctaag
cttgttgtcccgatcccggtgatcagtaattccgagccagaacaaacttacactaatgga
caaatgaccgacggtactgttgagcaaattcgtttgccattggcaccgctcgacacgaat
cgtcaactcataagaagatgcctggatctgggggccgtcgacgtcattatctgtccaatg
agcactaagtgcattacgagtctggagatttgcgcttatcgagcccacagagatgcagcc
aaggagcaatcaaccctgttagagattaggcaaggccgaaagcgttcatgggttggtgtc
aacgaagagaaaccgttcgcgtatctgcgcgaagcgatggtttctggacttatgaaggga
atttgccgcttaggcaccagcgacgaccagatcaacaatgctcatgttgctgtttcctca
gaacggcaatctgccatcgctgaagcgataggaacctggcgcttctgtgctcattcgttc
actgatgatgagctgttggttgctgcgatggacatgtttagacacgccttggcaatgcct
gaacttgagcgttggcggatacatgcagatcaactaatcagctttctcgttgcttgccgt
gctgcatacaacagttttgttccgtatcacaatttccgacatgtggtggatgtattgcaa
gctacgtttaatttcctggtacacattggtgctctcgcgccctatccctcgggggg---c
gaacccccaccaatgcctgaaaaatcaccaatggcgtctctcatcactcccttcgaagct
ttgacgcttctgatcaccgctatcggtcacgacgttgggcatccgggtgtgaataacggg
tttcttgtgacactaaatgctcccttggcccagctgtataacgatcgatccgttctggag
tcgttccactgtgcagcctattcacagatccttcgccgatactggccatccgccttcgaa
gacacaaagatgcgtaaccttatgatcagctccatattggctacggatatgggtctgcat
ttcgattatatgaaaaagctcggagatgtccaagagcgacttcaggcgagcaacacgact
gatgggtggaatggccggcagattgaagagaacaagtcattggcttgttcgctcctcatc
aaatgtgccgacatcagtaatgtggcacgaagtcacgaaatagccttacaatggacctac
attttatcagaggaattctcccgacaggcttcaatggaaagcgagctcagcatccaatca
tcactcatgacgccgcctaagcaagacatggcttcactggctaaaggccaactcggcttc
atgaatctgtttgccaccccgttatttcagggcgttgccgatatcatgcccactatgcag
tataccgtcgacgagcttgaaatgaataagagtctcttcgagctgaaacttcaacaagag
aaggaaaagcagccgttagacgatccggtccgaaggcgtcttcttaaagagggtacattc
tcgccgagaactatgagcttcgcggtaccccaagaggaggaaaaggaggagagaagagac
atggcgccgctatttgaagcactagaccgagcatcggacaagacaccggttggcaatggt
gagcttccaatgccacgttcggagagtgagggtctatcgccggccgatagtcagaggaca
atgggaccatcacctgtgaatggtgcagctgtagaatccaaagattctgatggatcagta
tcaacattcgacgcagttagagaactggcgaacagtgacccgttccagacgcagactagg
agggattcagcgaaacaacgatcaagcgagacgaccgacgggagtgtatctggcgcttgc
tccggcgattgggtttcgcaagcgacaagcgccacaacgggcaagatgccaatgtcacca
agtacacggggtacgagcattgtgagcagggactcgactgagcacgcgaccggtatccca
aagatcaacgtcgatacagccagtctgaaagaaagttcagggacacttcgccatgattat
tcgcctgttgatgatgagacgagatcagacgcgagcacgacaggcggaagtattggcaaa
gccgaaggcaagtcactacggaagaagacaagcagattcaggataaaggacttccccttc
ttcaggaaacacaagggcgcaaactcgccgtccaccgcggatacgacttga
>Fp157
atggaacgcgcctcctgtcacataatctatgtcaatcgcaatgtgagcgaagatggctta
attcgtcgcacttctggcgacgccgcatccgattgggcaacggatgaggctcgtcaggtt
gtacagcctttgttggatgcctttggtgacgttcacgtttgcgcaactggaggcggttgt
ttgacgaaattgtttgaattacaggagggttccatgcttgacctaaagccaactctagta
ctgcttgatacaccaaaagacgattcgattcctgacagaaggagaaggctgtcatcccct
tccccctcctgtaattcctcatcagagaatgtcgacattcacaccccagacgaagatctg
tacggcctgggcctgttgcagaaaatcatcaccgaagcgcacctgcgtggcatgtctaag
cttgttgtcccgatcccggtgatcagtaattccgagccagaacaaacttacactaatgga
caaatgaccgacggtactgttgagcaaattcgtttgccattggcaccgctcgacacgaat
cgtcaactcataagaagatgcctggatctgggggccgtcgacgtcattatctgtccaatg
agcactaagtgcattacgagtctggagatttgcgcttatcgagcccacagagatgcagcc
aaggagcaatcaaccctgttagagattaggcaaggccgaaagcgttcatgggttggtgtc
aacgaagagaaaccgttcgcgtatctgcgcgaagcgatggtttctggacttatgaaggga
atttgccgcttaggcaccagcgacgaccagatcaacaatgctcatgttgctgtttcctca
gaacggcaatctgccatcgctgaagcgataggaacctggcgcttctgtgctcattcgttc
actgatgatgagctgttggttgctgcgatggacatgtttagacacgccttggcaatgcct
gaacttgagcgttggcggatacatgcagatcaactaatcagctttctcgttgcttgccgt
gctgcatacaacagttttgttccgtatcacaatttccgacatgtggtggatgtattgcaa
gctacgtttaatttcctggtacacattggtgctctcgcgccctatccctcgggggg---c
gaacccccaccaatgcctgaaaaatcaccaatggcgtctctcatcactcccttcgaagct
ttgacgcttctgatcaccgctatcggtcacgacgttgggcatccgggtgtgaataacggg
tttcttgtgacactaaatgctcccttggcccagctgtataacgatcgatccgttctggag
tcgttccactgtgcagcctattcacagatccttcgccgatactggccatccgccttcgaa
gacacaaagatgcgtaaccttatgatcagctccatattggctacggatatgggtctgcat
ttcgattatatgaaaaagctcggagatgtccaagagcgacttcaggcgagcaacacgact
gatgggtggaatggccggcagattgaagagaacaagtcattggcttgttcgctcctcatc
aaatgtgccgacatcagtaatgtggcacgaagtcacgaaatagccttacaatggacctac
attttatcagaggaattctcccgacaggcttcaatggaaagcgagctcagcatccaatca
tcactcatgacgccgcctaagcaagacatggcttcactggctaaaggccaactcggcttc
atgaatctgtttgccaccccgttatttcagggcgttgccgatatcatgcccactatgcag
tataccgtcgacgagcttgaaatgaataagagtctcttcgagctgaaacttcaacaagag
aaggaaaagcagccgttagacgatccggtccgaaggcgtcttcttaaagagggtacattc
tcgccgagaactatgagcttcgcggtaccccaagaggaggaaaaggaggagagaagagac
atggcgccgctatttgaagcactagaccgagcatcggacaagacaccggttggcaatggt
gagcttccaatgccacgttcggagagtgagggtctatcgccggccgatagtcagaggaca
atgggaccatcacctgtgaatggtgcagctgtagaatccaaagattctgatggatcagta
tcaacattcgacgcagttagagaactggcgaacagtgacccgttccagacgcagactagg
agggattcagcgaaacaacgatcaagcgagacgaccgacgggagtgtatctggcgcttgc
tccggcgattgggtttcgcaagcgacaagcgccacaacgggcaagatgccaatgtcacca
agtacacggggtacgagcattgtgagcagggactcgactgagcacgcgaccggtatccca
aagatcaacgtcgatacagccagtctgaaagaaagttcagggacacttcgccatgattat
tcgcctgttgatgatgagacgagatcagacgcgagcacgacaggcggaagtattggcaaa
gccgaaggcaagtcactacggaagaagacaagcagattcaggataaaggacttccccttc
ttcaggaaacacaagggcgcaaactcgccgtccaccgcggatacgacttga
>Fp16r
atggaacgcgcctcctgtcacataatctatgtcaatcgcaatgtgagcgaagatggctta
attcgtcgcacttctggcgacgccgcatccgattgggcaacggatgaggctcgtcaggtt
gtacagcctttgttggatgcctttggtgacgttcacgtttgcgcaactggaggcggttgt
ttgacgaaattgtttgaattacaggagggttccatgcttgacctaaagccaactctagta
ctgcttgatacaccaaaagacgattcgattcctgacagaaggagaaggctgtcatcccct
tccccctcctgtaattcctcatcagagaatgtcgacattcacaccccagacgaagatctg
tacggcctgggcctgttgcagaaaatcatcaccgaagcgcacctgcgtggcatgtctaag
cttgttgtcccgatcccggtgatcagtaattccgagccagaacaaacttacactaatgga
caaatgaccgacggtactgttgagcaaattcgtttgccattggcaccgctcgacacgaat
cgtcaactcataagaagatgcctggatctgggggccgtcgacgtcattatctgtccaatg
agcactaagtgcattacgagtctggagatttgcgcttatcgagcccacagagatgcagcc
aaggagcaatcaaccctgttagagattaggcaaggccgaaagcgttcatgggttggtgtc
aacgaagagaaaccgttcgcgtatctgcgcgaagcgatggtttctggacttatgaaggga
atttgccgcttaggcaccagcgacgaccagatcaacaatgctcatgttgctgtttcctca
gaacggcaatctgccatcgctgaagcgataggaacctggcgcttctgtgctcattcgttc
actgatgatgagctgttggttgctgcgatggacatgtttagacacgccttggcaatgcct
gaacttgagcgttggcggatacatgcagatcaactaatcagctttctcgttgcttgccgt
gctgcatacaacagttttgttccgtatcacaatttccgacatgtggtggatgtattgcaa
gctacgtttaatttcctggtacacattggtgctctcgcgccctatccctcgggggg---c
gaacccccaccaatgcctgaaaaatcaccaatggcgtctctcatcactcccttcgaagct
ttgacgcttctgatcaccgctatcggtcacgacgttgggcatccgggtgtgaataacggg
tttcttgtgacactaaatgctcccttggcccagctgtataacgatcgatccgttctggag
tcgttccactgtgcagcctattcacagatccttcgccgatactggccatccgccttcgaa
gacacaaagatgcgtaaccttatgatcagctccatattggctacggatatgggtctgcat
ttcgattatatgaaaaagctcggagatgtccaagagcgacttcaggcgagcaacacgact
gatgggtggaatggccggcagattgaagagaacaagtcattggcttgttcgctcctcatc
aaatgtgccgacatcagtaatgtggcacgaagtcacgaaatagccttacaatggacctac
attttatcagaggaattctcccgacaggcttcaatggaaagcgagctcagcatccaatca
tcactcatgacgccgcctaagcaagacatggcttcactggctaaaggccaactcggcttc
atgaatctgtttgccaccccgttatttcagggcgttgccgatatcatgcccactatgcag
tataccgtcgacgagcttgaaatgaataagagtctcttcgagctgaaacttcaacaagag
aaggaaaagcagccgttagacgatccggtccgaaggcgtcttcttaaagagggtacattc
tcgccgagaactatgagcttcgcggtaccccaagaggaggaaaaggaggagagaagagac
atggcgccgctatttgaagcactagaccgagcatcggacaagacaccggttggcaatggt
gagcttccaatgccacgttcggagagtgagggtctatcgccggccgatagtcagaggaca
atgggaccatcacctgtgaatggtgcagctgtagaatccaaagattctgatggatcagta
tcaacattcgacgcagttagagaactggcgaacagtgacccgttccagacgcagactagg
agggattcagcgaaacaacgatcaagcgagacgaccgacgggagtgtatctggcgcttgc
tccggcgattgggtttcgcaagcgacaagcgccacaacgggcaagatgccaatgtcacca
agtacacggggtacgagcattgtgagcagggactcgactgagcacgcgaccggtatccca
aagatcaacgtcgatacagccagtctgaaagaaagttcagggacacttcgccatgattat
tcgcctgttgatgatgagacgagatcagacgcgagcacgacaggcggaagtattggcaaa
gccgaaggcaagtcactacggaagaagacaagcagattcaggataaaggacttccccttc
ttcaggaaacacaagggcgcaaactcgccgtccaccgcggatacgacttga
>Fp1r
atggaacgcgcctcctgtcacataatctatgtcaatcgcaatgtgagcgaagatggctta
attcgtcgcacttctggcgacgccgcatccgattgggcaacggatgaggctcgtcaggtt
gtacagcctttgttggatgcctttggtgacgttcacgtttgcgcaactggaggcggttgt
ttgacgaaattgtttgaattacaggagggttccatgcttgacctaaagccaactctagta
ctgcttgatacaccaaaagacgattcgattcctgacagaaggagaaggctgtcatcccct
tccccctcctgtaattcctcatcagagaatgtcgacattcacaccccagacgaagatctg
tacggcctgggcctgttgcagaaaatcatcaccgaagcgcacctgcgtggcatgtctaag
cttgttgtcccgatcccggtgatcagtaattccgagccagaacaaacttacactaatgga
caaatgaccgacggtactgttgagcaaattcgtttgccattggcaccgctcgacacgaat
cgtcaactcataagaagatgcctggatctgggggccgtcgacgtcattatctgtccaatg
agcactaagtgcattacgagtctggagatttgcgcttatcgagcccacagagatgcagcc
aaggagcaatcaaccctgttagagattaggcaaggccgaaagcgttcatgggttggtgtc
aacgaagagaaaccgttcgcgtatctgcgcgaagcgatggtttctggacttatgaaggga
atttgccgcttaggcaccagcgacgaccagatcaacaatgctcatgttgctgtttcctca
gaacggcaatctgccatcgctgaagcgataggaacctggcgcttctgtgctcattcgttc
actgatgatgagctgttggttgctgcgatggacatgtttagacacgccttggcaatgcct
gaacttgagcgttggcggatacatgcagatcaactaatcagctttctcgttgcttgccgt
gctgcatacaacagttttgttccgtatcacaatttccgacatgtggtggatgtattgcaa
gctacgtttaatttcctggtacacattggtgctctcgcgccctatccctcgggggg---c
gaacccccaccaatgcctgaaaaatcaccaatggcgtctctcatcactcccttcgaagct
ttgacgcttctgatcaccgctatcggtcacgacgttgggcatccgggtgtgaataacggg
tttcttgtgacactaaatgctcccttggcccagctgtataacgatcgatccgttctggag
tcgttccactgtgcagcctattcacagatccttcgccgatactggccatccgccttcgaa
gacacaaagatgcgtaaccttatgatcagctccatattggctacggatatgggtctgcat
ttcgattatatgaaaaagctcggagatgtccaagagcgacttcaggcgagcaacacgact
gatgggtggaatggccggcagattgaagagaacaagtcattggcttgttcgctcctcatc
aaatgtgccgacatcagtaatgtggcacgaagtcacgaaatagccttacaatggacctac
attttatcagaggaattctcccgacaggcttcaatggaaagcgagctcagcatccaatca
tcactcatgacgccgcctaagcaagacatggcttcactggctaaaggccaactcggcttc
atgaatctgtttgccaccccgttatttcagggcgttgccgatatcatgcccactatgcag
tataccgtcgacgagcttgaaatgaataagagtctcttcgagctgaaacttcaacaagag
aaggaaaagcagccgttagacgatccggtccgaaggcgtcttcttaaagagggtacattc
tcgccgagaactatgagcttcgcggtaccccaagaggaggaaaaggaggagagaagagac
atggcgccgctatttgaagcactagaccgagcatcggacaagacaccggttggcaatggt
gagcttccaatgccacgttcggagagtgagggtctatcgccggccgatagtcagaggaca
atgggaccatcacctgtgaatggtgcagctgtagaatccaaagattctgatggatcagta
tcaacattcgacgcagttagagaactggcgaacagtgacccgttccagacgcagactagg
agggattcagcgaaacaacgatcaagcgagacgaccgacgggagtgtatctggcgcttgc
tccggcgattgggtttcgcaagcgacaagcgccacaacgggcaagatgccaatgtcacca
agtacacggggtacgagcattgtgagcagggactcgactgagcacgcgaccggtatccca
aagatcaacgtcgatacagccagtctgaaagaaagttcagggacacttcgccatgattat
tcgcctgttgatgatgagacgagatcagacgcgagcacgacaggcggaagtattggcaaa
gccgaaggcaagtcactacggaagaagacaagcagattcaggataaaggacttccccttc
ttcaggaaacacaagggcgcaaactcgccgtccaccgcggatacgacttga
>Fp21r
atggaacgcgcctcctgtcacataatctatgtcaatcgcaatgtgagcgaagatggctta
attcgtcgcacttctggcgacgccgcatccgattgggcaacggatgaggctcgtcaggtt
gtacagcctttgttggatgcctttggtgacgttcacgtttgcgcaactggaggcggttgt
ttgacgaaattgtttgaattacaggagggttccatgcttgacctaaagccaactctagta
ctgcttgatacaccaaaagacgattcgattcctgacagaaggagaaggctgtcatcccct
tccccctcctgtaattcctcatcagagaatgtcgacattcacaccccagacgaagatctg
tacggcctgggcctgttgcagaaaatcatcaccgaagcgcacctgcgtggcatgtctaag
cttgttgtcccgatcccggtgatcagtaattccgagccagaacaaacttacactaatgga
caaatgaccgacggtactgttgagcaaattcgtttgccattggcaccgctcgacacgaat
cgtcaactcataagaagatgcctggatctgggggccgtcgacgtcattatctgtccaatg
agcactaagtgcattacgagtctggagatttgcgcttatcgagcccacagagatgcagcc
aaggagcaatcaaccctgttagagattaggcaaggccgaaagcgttcatgggttggtgtc
aacgaagagaaaccgttcgcgtatctgcgcgaagcgatggtttctggacttatgaaggga
atttgccgcttaggcaccagcgacgaccagatcaacaatgctcatgttgctgtttcctca
gaacggcaatctgccatcgctgaagcgataggaacctggcgcttctgtgctcattcgttc
actgatgatgagctgttggttgctgcgatggacatgtttagacacgccttggcaatgcct
gaacttgagcgttggcggatacatgcagatcaactaatcagctttctcgttgcttgccgt
gctgcatacaacagttttgttccgtatcacaatttccgacatgtggtggatgtattgcaa
gctacgtttaatttcctggtacacattggtgctctcgcgccctatccctcgggggg---c
gaacccccaccaatgcctgaaaaatcaccaatggcgtctctcatcactcccttcgaagct
ttgacgcttctgatcaccgctatcggtcacgacgttgggcatccgggtgtgaataacggg
tttcttgtgacactaaatgctcccttggcccagctgtataacgatcgatccgttctggag
tcgttccactgtgcagcctattcacagatccttcgccgatactggccatccgccttcgaa
gacacaaagatgcgtaaccttatgatcagctccatattggctacggatatgggtctgcat
ttcgattatatgaaaaagctcggagatgtccaagagcgacttcaggcgagcaacacgact
gatgggtggaatggccggcagattgaagagaacaagtcattggcttgttcgctcctcatc
aaatgtgccgacatcagtaatgtggcacgaagtcacgaaatagccttacaatggacctac
attttatcagaggaattctcccgacaggcttcaatggaaagcgagctcagcatccaatca
tcactcatgacgccgcctaagcaagacatggcttcactggctaaaggccaactcggcttc
atgaatctgtttgccaccccgttatttcagggcgttgccgatatcatgcccactatgcag
tataccgtcgacgagcttgaaatgaataagagtctcttcgagctgaaacttcaacaagag
aaggaaaagcagccgttagacgatccggtccgaaggcgtcttcttaaagagggtacattc
tcgccgagaactatgagcttcgcggtaccccaagaggaggaaaaggaggagagaagagac
atggcgccgctatttgaagcactagaccgagcatcggacaagacaccggttggcaatggt
gagcttccaatgccacgttcggagagtgagggtctatcgccggccgatagtcagaggaca
atgggaccatcacctgtgaatggtgcagctgtagaatccaaagattctgatggatcagta
tcaacattcgacgcagttagagaactggcgaacagtgacccgttccagacgcagactagg
agggattcagcgaaacaacgatcaagcgagacgaccgacgggagtgtatctggcgcttgc
tccggcgattgggtttcgcaagcgacaagcgccacaacgggcaagatgccaatgtcacca
agtacacggggtacgagcattgtgagcagggactcgactgagcacgcgaccggtatccca
aagatcaacgtcgatacagccagtctgaaagaaagttcagggacacttcgccatgattat
tcgcctgttgatgatgagacgagatcagacgcgagcacgacaggcggaagtattggcaaa
gccgaaggcaagtcactacggaagaagacaagcagattcaggataaaggacttccccttc
ttcaggaaacacaagggcgcaaactcgccgtccaccgcggatacgacttga
>Fp24r
atggaacgcgcctcctgtcacataatctatgtcaatcgcaatgtgagcgaagatggctta
attcgtcgcacttctggcgacgccgcatccgattgggcaacggatgaggctcgtcaggtt
gtacagcctttgttggatgcctttggtgacgttcacgtttgcgcaactggaggcggttgt
ttgacgaaattgtttgaattacaggagggttccatgcttgacctaaagccaactctagta
ctgcttgatacaccaaaagacgattcgattcctgacagaaggagaaggctgtcatcccct
tccccctcctgtaattcctcatcagagaatgtcgacattcacaccccagacgaagatctg
tacggcctgggcctgttgcagaaaatcatcaccgaagcgcacctgcgtggcatgtctaag
cttgttgtcccgatcccggtgatcagtaattccgagccagaacaaacttacactaatgga
caaatgaccgacggtactgttgagcaaattcgtttgccattggcaccgctcgacacgaat
cgtcaactcataagaagatgcctggatctgggggccgtcgacgtcattatctgtccaatg
agcactaagtgcattacgagtctggagatttgcgcttatcgagcccacagagatgcagcc
aaggagcaatcaaccctgttagagattaggcaaggccgaaagcgttcatgggttggtgtc
aacgaagagaaaccgttcgcgtatctgcgcgaagcgatggtttctggacttatgaaggga
atttgccgcttaggcaccagcgacgaccagatcaacaatgctcatgttgctgtttcctca
gaacggcaatctgccatcgctgaagcgataggaacctggcgcttctgtgctcattcgttc
actgatgatgagctgttggttgctgcgatggacatgtttagacacgccttggcaatgcct
gaacttgagcgttggcggatacatgcagatcaactaatcagctttctcgttgcttgccgt
gctgcatacaacagttttgttccgtatcacaatttccgacatgtggtggatgtattgcaa
gctacgtttaatttcctggtacacattggtgctctcgcgccctatccctcgggggg---c
gaacccccaccaatgcctgaaaaatcaccaatggcgtctctcatcactcccttcgaagct
ttgacgcttctgatcaccgctatcggtcacgacgttgggcatccgggtgtgaataacggg
tttcttgtgacactaaatgctcccttggcccagctgtataacgatcgatccgttctggag
tcgttccactgtgcagcctattcacagatccttcgccgatactggccatccgccttcgaa
gacacaaagatgcgtaaccttatgatcagctccatattggctacggatatgggtctgcat
ttcgattatatgaaaaagctcggagatgtccaagagcgacttcaggcgagcaacacgact
gatgggtggaatggccggcagattgaagagaacaagtcattggcttgttcgctcctcatc
aaatgtgccgacatcagtaatgtggcacgaagtcacgaaatagccttacaatggacctac
attttatcagaggaattctcccgacaggcttcaatggaaagcgagctcagcatccaatca
tcactcatgacgccgcctaagcaagacatggcttcactggctaaaggccaactcggcttc
atgaatctgtttgccaccccgttatttcagggcgttgccgatatcatgcccactatgcag
tataccgtcgacgagcttgaaatgaataagagtctcttcgagctgaaacttcaacaagag
aaggaaaagcagccgttagacgatccggtccgaaggcgtcttcttaaagagggtacattc
tcgccgagaactatgagcttcgcggtaccccaagaggaggaaaaggaggagagaagagac
atggcgccgctatttgaagcactagaccgagcatcggacaagacaccggttggcaatggt
gagcttccaatgccacgttcggagagtgagggtctatcgccggccgatagtcagaggaca
atgggaccatcacctgtgaatggtgcagctgtagaatccaaagattctgatggatcagta
tcaacattcgacgcagttagagaactggcgaacagtgacccgttccagacgcagactagg
agggattcagcgaaacaacgatcaagcgagacgaccgacgggagtgtatctggcgcttgc
tccggcgattgggtttcgcaagcgacaagcgccacaacgggcaagatgccaatgtcacca
agtacacggggtacgagcattgtgagcagggactcgactgagcacgcgaccggtatccca
aagatcaacgtcgatacagccagtctgaaagaaagttcagggacacttcgccatgattat
tcgcctgttgatgatgagacgagatcagacgcgagcacgacaggcggaagtattggcaaa
gccgaaggcaagtcactacggaagaagacaagcagattcaggataaaggacttccccttc
ttcaggaaacacaagggcgcaaactcgccgtccaccgcggatacgacttga
>Fp2516
atggaacgcgcctcctgtcacataatctatgtcaatcgcaatgtgagcgaagatggctta
attcgtcgcacttctggcgacgccgcatccgattgggcaacggatgaggctcgtcaggtt
gtacagcctttgttggatgcctttggtgacgttcacgtttgcgcaactggaggcggttgt
ttgacgaaattgtttgaattacaggagggttccatgcttgacctaaagccaactctagta
ctgcttgatacaccaaaagacgattcgattcctgacagaaggagaaggctgtcatcccct
tccccctcctgtaattcctcatcagagaatgtcgacattcacaccccagacgaagatctg
tacggcctgggcctgttgcagaaaatcatcaccgaagcgcacctgcgtggcatgtctaag
cttgttgtcccgatcccggtgatcagtaattccgagccagaacaaacttacactaatgga
caaatgaccgacggtactgttgagcaaattcgtttgccattggcaccgctcgacacgaat
cgtcaactcataagaagatgcctggatctgggggccgtcgacgtcattatctgtccaatg
agcactaagtgcattacgagtctggagatttgcgcttatcgagcccacagagatgcagcc
aaggagcaatcaaccctgttagagattaggcaaggccgaaagcgttcatgggttggtgtc
aacgaagagaaaccgttcgcgtatctgcgcgaagcgatggtttctggacttatgaaggga
atttgccgcttaggcaccagcgacgaccagatcaacaatgctcatgttgctgtttcctca
gaacggcaatctgccatcgctgaagcgataggaacctggcgcttctgtgctcattcgttc
actgatgatgagctgttggttgctgcgatggacatgtttagacacgccttggcaatgcct
gaacttgagcgttggcggatacatgcagatcaactaatcagctttctcgttgcttgccgt
gctgcatacaacagttttgttccgtatcacaatttccgacatgtggtggatgtattgcaa
gctacgtttaatttcctggtacacattggtgctctcgcgccctatccctcgggggg---c
gaacccccaccaatgcctgaaaaatcaccaatggcgtctctcatcactcccttcgaagct
ttgacgcttctgatcaccgctatcggtcacgacgttgggcatccgggtgtgaataacggg
tttcttgtgacactaaatgctcccttggcccagctgtataacgatcgatccgttctggag
tcgttccactgtgcagcctattcacagatccttcgccgatactggccatccgccttcgaa
gacacaaagatgcgtaaccttatgatcagctccatattggctacggatatgggtctgcat
ttcgattatatgaaaaagctcggagatgtccaagagcgacttcaggcgagcaacacgact
gatgggtggaatggccggcagattgaagagaacaagtcattggcttgttcgctcctcatc
aaatgtgccgacatcagtaatgtggcacgaagtcacgaaatagccttacaatggacctac
attttatcagaggaattctcccgacaggcttcaatggaaagcgagctcagcatccaatca
tcactcatgacgccgcctaagcaagacatggcttcactggctaaaggccaactcggcttc
atgaatctgtttgccaccccgttatttcagggcgttgccgatatcatgcccactatgcag
tataccgtcgacgagcttgaaatgaataagagtctcttcgagctgaaacttcaacaagag
aaggaaaagcagccgttagacgatccggtccgaaggcgtcttcttaaagagggtacattc
tcgccgagaactatgagcttcgcggtaccccaagaggaggaaaaggaggagagaagagac
atggcgccgctatttgaagcactagaccgagcatcggacaagacaccggttggcaatggt
gagcttccaatgccacgttcggagagtgagggtctatcgccggccgatagtcagaggaca
atgggaccatcacctgtgaatggtgcagctgtagaatccaaagattctgatggatcagta
tcaacattcgacgcagttagagaactggcgaacagtgacccgttccagacgcagactagg
agggattcagcgaaacaacgatcaagcgagacgaccgacgggagtgtatctggcgcttgc
tccggcgattgggtttcgcaagcgacaagcgccacaacgggcaagatgccaatgtcacca
agtacacggggtacgagcattgtgagcagggactcgactgagcacgcgaccggtatccca
aagatcaacgtcgatacagccagtctgaaagaaagttcagggacacttcgccatgattat
tcgcctgttgatgatgagacgagatcagacgcgagcacgacaggcggaagtattggcaaa
gccgaaggcaagtcactacggaagaagacaagcagattcaggataaaggacttccccttc
ttcaggaaacacaagggcgcaaactcgccgtccaccgcggatacgacttga
>Fp26r
atggaacgcgcctcctgtcacataatctatgtcaatcgcaatgtgagcgaagatggctta
attcgtcgcacttctggcgacgccgcatccgattgggcaacggatgaggctcgtcaggtt
gtacagcctttgttggatgcctttggtgacgttcacgtttgcgcaactggaggcggttgt
ttgacgaaattgtttgaattacaggagggttccatgcttgacctaaagccaactctagta
ctgcttgatacaccaaaagacgattcgattcctgacagaaggagaaggctgtcatcccct
tccccctcctgtaattcctcatcagagaatgtcgacattcacaccccagacgaagatctg
tacggcctgggcctgttgcagaaaatcatcaccgaagcgcacctgcgtggcatgtctaag
cttgttgtcccgatcccggtgatcagtaattccgagccagaacaaacttacactaatgga
caaatgaccgacggtactgttgagcaaattcgtttgccattggcaccgctcgacacgaat
cgtcaactcataagaagatgcctggatctgggggccgtcgacgtcattatctgtccaatg
agcactaagtgcattacgagtctggagatttgcgcttatcgagcccacagagatgcagcc
aaggagcaatcaaccctgttagagattaggcaaggccgaaagcgttcatgggttggtgtc
aacgaagagaaaccgttcgcgtatctgcgcgaagcgatggtttctggacttatgaaggga
atttgccgcttaggcaccagcgacgaccagatcaacaatgctcatgttgctgtttcctca
gaacggcaatctgccatcgctgaagcgataggaacctggcgcttctgtgctcattcgttc
actgatgatgagctgttggttgctgcgatggacatgtttagacacgccttggcaatgcct
gaacttgagcgttggcggatacatgcagatcaactaatcagctttctcgttgcttgccgt
gctgcatacaacagttttgttccgtatcacaatttccgacatgtggtggatgtattgcaa
gctacgtttaatttcctggtacacattggtgctctcgcgccctatccctcgggggg---c
gaacccccaccaatgcctgaaaaatcaccaatggcgtctctcatcactcccttcgaagct
ttgacgcttctgatcaccgctatcggtcacgacgttgggcatccgggtgtgaataacggg
tttcttgtgacactaaatgctcccttggcccagctgtataacgatcgatccgttctggag
tcgttccactgtgcagcctattcacagatccttcgccgatactggccatccgccttcgaa
gacacaaagatgcgtaaccttatgatcagctccatattggctacggatatgggtctgcat
ttcgattatatgaaaaagctcggagatgtccaagagcgacttcaggcgagcaacacgact
gatgggtggaatggccggcagattgaagagaacaagtcattggcttgttcgctcctcatc
aaatgtgccgacatcagtaatgtggcacgaagtcacgaaatagccttacaatggacctac
attttatcagaggaattctcccgacaggcttcaatggaaagcgagctcagcatccaatca
tcactcatgacgccgcctaagcaagacatggcttcactggctaaaggccaactcggcttc
atgaatctgtttgccaccccgttatttcagggcgttgccgatatcatgcccactatgcag
tataccgtcgacgagcttgaaatgaataagagtctcttcgagctgaaacttcaacaagag
aaggaaaagcagccgttagacgatccggtccgaaggcgtcttcttaaagagggtacattc
tcgccgagaactatgagcttcgcggtaccccaagaggaggaaaaggaggagagaagagac
atggcgccgctatttgaagcactagaccgagcatcggacaagacaccggttggcaatggt
gagcttccaatgccacgttcggagagtgagggtctatcgccggccgatagtcagaggaca
atgggaccatcacctgtgaatggtgcagctgtagaatccaaagattctgatggatcagta
tcaacattcgacgcagttagagaactggcgaacagtgacccgttccagacgcagactagg
agggattcagcgaaacaacgatcaagcgagacgaccgacgggagtgtatctggcgcttgc
tccggcgattgggtttcgcaagcgacaagcgccacaacgggcaagatgccaatgtcacca
agtacacggggtacgagcattgtgagcagggactcgactgagcacgcgaccggtatccca
aagatcaacgtcgatacagccagtctgaaagaaagttcagggacacttcgccatgattat
tcgcctgttgatgatgagacgagatcagacgcgagcacgacaggcggaagtattggcaaa
gccgaaggcaagtcactacggaagaagacaagcagattcaggataaaggacttccccttc
ttcaggaaacacaagggcgcaaactcgccgtccaccgcggatacgacttga
>Fp33
atggaacgcgcctcctgtcacataatctatgtcaatcgcaatgtgagcgaagatggctta
attcgtcgcacttctggcgacgccgcatccgattgggcaacggatgaggctcgtcaggtt
gtacagcctttgttggatgcctttggtgacgttcacgtttgcgcaactggaggcggttgt
ttgacgaaattgtttgaattacaggagggttccatgcttgacctaaagccaactctagta
ctgcttgatacaccaaaagacgattcgattcctgacagaaggagaaggctgtcatcccct
tccccctcctgtaattcctcatcagagaatgtcgacattcacaccccagacgaagatctg
tacggcctgggcctgttgcagaaaatcatcaccgaagcgcacctgcgtggcatgtctaag
cttgttgtcccgatcccggtgatcagtaattccgagccagaacaaacttacactaatgga
caaatgaccgacggtactgttgagcaaattcgtttgccattggcaccgctcgacacgaat
cgtcaactcataagaagatgcctggatctgggggccgtcgacgtcattatctgtccaatg
agcactaagtgcattacgagtctggagatttgcgcttatcgagcccacagagatgcagcc
aaggagcaatcaaccctgttagagattaggcaaggccgaaagcgttcatgggttggtgtc
aacgaagagaaaccgttcgcgtatctgcgcgaagcgatggtttctggacttatgaaggga
atttgccgcttaggcaccagcgacgaccagatcaacaatgctcatgttgctgtttcctca
gaacggcaatctgccatcgctgaagcgataggaacctggcgcttctgtgctcattcgttc
actgatgatgagctgttggttgctgcgatggacatgtttagacacgccttggcaatgcct
gaacttgagcgttggcggatacatgcagatcaactaatcagctttctcgttgcttgccgt
gctgcatacaacagttttgttccgtatcacaatttccgacatgtggtggatgtattgcaa
gctacgtttaatttcctggtacacattggtgctctcgcgccctatccctcgggggg---c
gaacccccaccaatgcctgaaaaatcaccaatggcgtctctcatcactcccttcgaagct
ttgacgcttctgatcaccgctatcggtcacgacgttgggcatccgggtgtgaataacggg
tttcttgtgacactaaatgctcccttggcccagctgtataacgatcgatccgttctggag
tcgttccactgtgcagcctattcacagatccttcgccgatactggccatccgccttcgaa
gacacaaagatgcgtaaccttatgatcagctccatattggctacggatatgggtctgcat
ttcgattatatgaaaaagctcggagatgtccaagagcgacttcaggcgagcaacacgact
gatgggtggaatggccggcagattgaagagaacaagtcattggcttgttcgctcctcatc
aaatgtgccgacatcagtaatgtggcacgaagtcacgaaatagccttacaatggacctac
attttatcagaggaattctcccgacaggcttcaatggaaagcgagctcagcatccaatca
tcactcatgacgccgcctaagcaagacatggcttcactggctaaaggccaactcggcttc
atgaatctgtttgccaccccgttatttcagggcgttgccgatatcatgcccactatgcag
tataccgtcgacgagcttgaaatgaataagagtctcttcgagctgaaacttcaacaagag
aaggaaaagcagccgttagacgatccggtccgaaggcgtcttcttaaagagggtacattc
tcgccgagaactatgagcttcgcggtaccccaagaggaggaaaaggaggagagaagagac
atggcgccgctatttgaagcactagaccgagcatcggacaagacaccggttggcaatggt
gagcttccaatgccacgttcggagagtgagggtctatcgccggccgatagtcagaggaca
atgggaccatcacctgtgaatggtgcagctgtagaatccaaagattctgatggatcagta
tcaacattcgacgcagttagagaactggcgaacagtgacccgttccagacgcagactagg
agggattcagcgaaacaacgatcaagcgagacgaccgacgggagtgtatctggcgcttgc
tccggcgattgggtttcgcaagcgacaagcgccacaacgggcaagatgccaatgtcacca
agtacacggggtacgagcattgtgagcagggactcgactgagcacgcgaccggtatccca
aagatcaacgtcgatacagccagtctgaaagaaagttcagggacacttcgccatgattat
tcgcctgttgatgatgagacgagatcagacgcgagcacgacaggcggaagtattggcaaa
gccgaaggcaagtcactacggaagaagacaagcagattcaggataaaggacttccccttc
ttcaggaaacacaagggcgcaaactcgccgtccaccgcggatacgacttga
>Fp34
atggaacgcgcctcctgtcacataatctatgtcaatcgcaatgtgagcgaagatggctta
attcgtcgcacttctggcgacgccgcatccgattgggcaacggatgaggctcgtcaggtt
gtacagcctttgttggatgcctttggtgacgttcacgtttgcgcaactggaggcggttgt
ttgacgaaattgtttgaattacaggagggttccatgcttgacctaaagccaactctagta
ctgcttgatacaccaaaagacgattcgattcctgacagaaggagaaggctgtcatcccct
tccccctcctgtaattcctcatcagagaatgtcgacattcacaccccagacgaagatctg
tacggcctgggcctgttgcagaaaatcatcaccgaagcgcacctgcgtggcatgtctaag
cttgttgtcccgatcccggtgatcagtaattccgagccagaacaaacttacactaatgga
caaatgaccgacggtactgttgagcaaatgcgtttgccattggcaccgctcgacacgaat
cgtcaactcataagaagatgcctggatctgggggccgtcgacgtcattatctgtccaatg
agcactaagtgcattacgagtctggagatttgcgcttatcgagcccacagagatgcagcc
aaggagcaatcaaccctgttagagattaggcaaggccgaaagcgttcatgggttggtgtc
aacgaagagaaaccgttcgcgtatctgcgcgaagcgatggtttctggacttatgaaggga
atttgccgcttaggcaccagcgacgaccagatcaacaatgctcatgttgctgtttcctca
gaacggcaatctgccatcgctgaagcgataggaacctggcgcttctgtgctcattcgttc
actgatgatgagctgttggttgctgcgatggacatgtttagacacgccttggcaatgcct
gaacttgagcgttggcggatacatgcagatcaactaatcagctttctcgttgcttgccgt
gctgcatacaacagttttgttccgtatcacaatttccgacatgtggtggatgtattgcaa
gctacgtttaatttcctggtacacattggtgctctcgcgccctatccctcgggggg---c
gaacccccaccaatgcctgaaaaatcaccaatggcgtctctcatcactcccttcgaagct
ttgacgcttctgatcaccgctatcggtcacgacgttgggcatccgggtgtgaataacggg
tttcttgtgacactaaatgctcccttggcccagctgtataacgatcgatccgttctggag
tcgttccactgtgcagcctattcacagatccttcgccgatactggccatccgccttcgaa
gacacaaagatgcgtaaccttatgatcagctccatattggctacggatatgggtctgcat
ttcgattatatgaaaaagctcggagatgtccaagagcgacttcaggcgagcaacacgact
gatgggtggaatggccggcagattgaagagaacaagtcattggcttgttcgctcctcatc
aaatgtgccgacatcagtaatgtggcacgaagtcacgaaatagccttacaatggacctac
attttatcagaggaattctcccgacaggcttcaatggaaagcgagctcagcatccaatca
tcactcatgacgccgcctaagcaagacatggcttcactggctaaaggccaactcggcttc
atgaatctgtttgccaccccgttatttcagggcgttgccgatatcatgcccactatgcag
tataccgtcgacgagcttgaaatgaataagagtctcttcgagctgaaacttcaacaagag
aaggaaaagcagccgttagacgatccggtccgaaggcgtcttcttaaagagggtacattc
tcgccgagaactatgagcttcgcggtaccccaagaggaggaaaaggaggagagaagagac
atggcgccgctatttgaagcactagaccgagcatcggacaagacaccggttggcaatggt
gagcttccaatgccacgttcggagagtgagggtctatcgccggccgatagtcagaggaca
atgggaccatcacctgtgaatggtgcagctgtagaatccaaagattctgatggatcagta
tcaacattcgacgcagttagagaactggcgaacagtgacccgttccagacgcagactagg
agggattcagcgaaacaacgatcaagcgagacgaccgacgggagtgtatctggcgcttgc
tccggcgattgggtttcgcaagcgacaagcgccacaacgggcaagatgccaatgtcacca
agtacacggggtacgagcattgtgagcagggactcgactgagcacgcgaccggtatccca
aagatcaacgtcgatacagccagtctgaaagaaagttcagggacacttcgccatgattat
tcgcctgttgatgatgagacgagatcagacgcgagcacgacaggcggaagtattggcaaa
gccgaaggcaagtcactacggaagaagacaagcagattcaggataaaggatttccccttc
ttcaggaaacacaagggcgcaaactcgccgtccaccgcggatacgacttga
>Fp35
atggaacgcgcctcctgtcacataatctatgtcaatcgcaatgtgagcgaagatggctta
attcgtcgcacttctggcgacgccgcatccgattgggcaacggatgaggctcgtcaggtt
gtacagcctttgttggatgcctttggtgacgttcacgtttgcgcaactggaggcggttgt
ttgacgaaattgtttgaattacaggagggttccatgcttgacctaaagccaactctagta
ctgcttgatacaccaaaagacgattcgattcctgacagaaggagaaggctgtcatcccct
tccccctcctgtaattcctcatcagagaatgtcgacattcacaccccagacgaagatctg
tacggcctgggcctgttgcagaaaatcatcaccgaagcgcacctgcgtggcatgtctaag
cttgttgtcccgatcccggtgatcagtaattccgagccagaacaaacttacactaatgga
caaatgaccgacggtactgttgagcaaattcgtttgccattggcaccgctcgacacgaat
cgtcaactcataagaagatgcctggatctgggggccgtcgacgtcattatctgtccaatg
agcactaagtgcattacgagtctggagatttgcgcttatcgagcccacagagatgcagcc
aaggagcaatcaaccctgttagagattaggcaaggccgaaagcgttcatgggttggtgtc
aacgaagagaaaccgttcgcgtatctgcgcgaagcgatggtttctggacttatgaaggga
atttgccgcttaggcaccagcgacgaccagatcaacaatgctcatgttgctgtttcctca
gaacggcaatctgccatcgctgaagcgataggaacctggcgcttctgtgctcattcgttc
actgatgatgagctgttggttgctgcgatggacatgtttagacacgccttggcaatgcct
gaacttgagcgttggcggatacatgcagatcaactaatcagctttctcgttgcttgccgt
gctgcatacaacagttttgttccgtatcacaatttccgacatgtggtggatgtattgcaa
gctacgtttaatttcctggtacacattggtgctctcgcgccctatccctcgggggg---c
gaacccccaccaatgcctgaaaaatcaccaatggcgtctctcatcactcccttcgaagct
ttgacgcttctgatcaccgctatcggtcacgacgttgggcatccgggtgtgaataacggg
tttcttgtgacactaaatgctcccttggcccagctgtataacgatcgatccgttctggag
tcgttccactgtgcagcctattcacagatccttcgccgatactggccatccgccttcgaa
gacacaaagatgcgtaaccttatgatcagctccatattggctacggatatgggtctgcat
ttcgattatatgaaaaagctcggagatgtccaagagcgacttcaggcgagcaacacgact
gatgggtggaatggccggcagattgaagagaacaagtcattggcttgttcgctcctcatc
aaatgtgccgacatcagtaatgtggcacgaagtcacgaaatagccttacaatggacctac
attttatcagaggaattctcccgacaggcttcaatggaaagcgagctcagcatccaatca
tcactcatgacgccgcctaagcaagacatggcttcactggctaaaggccaactcggcttc
atgaatctgtttgccaccccgttatttcagggcgttgccgatatcatgcccactatgcag
tataccgtcgacgagcttgaaatgaataagagtctcttcgagctgaaacttcaacaagag
aaggaaaagcagccgttagacgatccggtccgaaggcgtcttcttaaagagggtacattc
tcgccgagaactatgagcttcgcggtaccccaagaggaggaaaaggaggagagaagagac
atggcgccgctatttgaagcactagaccgagcatcggacaagacaccggttggcaatggt
gagcttccaatgccacgttcggagagtgagggtctatcgccggccgatagtcagaggaca
atgggaccatcacctgtgaatggtgcagctgtagaatccaaagattctgatggatcagta
tcaacattcgacgcagttagagaactggcgaacagtgacccgttccagacgcagactagg
agggattcagcgaaacaacgatcaagcgagacgaccgacgggagtgtatctggcgcttgc
tccggcgattgggtttcgcaagcgacaagcgccacaacgggcaagatgccaatgtcacca
agtacacggggtacgagcattgtgagcagggactcgactgagcacgcgaccggtatccca
aagatcaacgtcgatacagccagtctgaaagaaagttcagggacacttcgccatgattat
tcgcctgttgatgatgagacgagatcagacgcgagcacgacaggcggaagtattggcaaa
gccgaaggcaagtcactacggaagaagacaagcagattcaggataaaggacttccccttc
ttcaggaaacacaagggcgcaaactcgccgtccaccgcggatacgacttga
>Fp38
atggaacgcgcctcctgtcacataatctatgtcaatcgcaatgtgagcgaagatggctta
attcgtcgcacttctggcgacgccgcatccgattgggcaacggatgaggctcgtcaggtt
gtacagcctttgttggatgcctttggtgacgttcacgtttgcgcaactggaggcggttgt
ttgacgaaattgtttgaattacaggagggttccatgcttgacctaaagccaactctagta
ctgcttgatacaccaaaagacgattcgattcctgacagaaggagaaggctgtcatcccct
tccccctcctgtaattcctcatcagagaatgtcgacattcacaccccagacgaagatctg
tacggcctgggcctgttgcagaaaatcatcaccgaagcgcacctgcgtggcatgtctaag
cttgttgtcccgatcccggtgatcagtaattccgagccagaacaaacttacactaatgga
caaatgaccgacggtactgttgagcaaattcgtttgccattggcaccgctcgacacgaat
cgtcaactcataagaagatgcctggatctgggggccgtcgacgtcattatctgtccaatg
agcactaagtgcattacgagtctggagatttgcgcttatcgagcccacagagatgcagcc
aaggagcaatcaaccctgttagagattaggcaaggccgaaagcgttcatgggttggtgtc
aacgaagagaaaccgttcgcgtatctgcgcgaagcgatggtttctggacttatgaaggga
atttgccgcttaggcaccagcgacgaccagatcaacaatgctcatgttgctgtttcctca
gaacggcaatctgccatcgctgaagcgataggaacctggcgcttctgtgctcattcgttc
actgatgatgagctgttggttgctgcgatggacatgtttagacacgccttggcaatgcct
gaacttgagcgttggcggatacatgcagatcaactaatcagctttctcgttgcttgccgt
gctgcatacaacagttttgttccgtatcacaatttccgacatgtggtggatgtattgcaa
gctacgtttaatttcctggtacacattggtgctctcgcgccctatccctcgggggg---c
gaacccccaccaatgcctgaaaaatcaccaatggcgtctctcatcactcccttcgaagct
ttgacgcttctgatcaccgctatcggtcacgacgttgggcatccgggtgtgaataacggg
tttcttgtgacactaaatgctcccttggcccagctgtataacgatcgatccgttctggag
tcgttccactgtgcagcctattcacagatccttcgccgatactggccatccgccttcgaa
gacacaaagatgcgtaaccttatgatcagctccatattggctacggatatgggtctgcat
ttcgattatatgaaaaagctcggagatgtccaagagcgacttcaggcgagcaacacgact
gatgggtggaatggccggcagattgaagagaacaagtcattggcttgttcgctcctcatc
aaatgtgccgacatcagtaatgtggcacgaagtcacgaaatagccttacaatggacctac
attttatcagaggaattctcccgacaggcttcaatggaaagcgagctcagcatccaatca
tcactcatgacgccgcctaagcaagacatggcttcactggctaaaggccaactcggcttc
atgaatctgtttgccaccccgttatttcagggcgttgccgatatcatgcccactatgcag
tataccgtcgacgagcttgaaatgaataagagtctcttcgagctgaaacttcaacaagag
aaggaaaagcagccgttagacgatccggtccgaaggcgtcttcttaaagagggtacattc
tcgccgagaactatgagcttcgcggtaccccaagaggaggaaaaggaggagagaagagac
atggcgccgctatttgaagcactagaccgagcatcggacaagacaccggttggcaatggt
gagcttccaatgccacgttcggagagtgagggtctatcgccggccgatagtcagaggaca
atgggaccatcacctgtgaatggtgcagctgtagaatccaaagattctgatggatcagta
tcaacattcgacgcagttagagaactggcgaacagtgacccgttccagacgcagactagg
agggattcagcgaaacaacgatcaagcgagacgaccgacgggagtgtatctggcgcttgc
tccggcgattgggtttcgcaagcgacaagcgccacaacgggcaagatgccaatgtcacca
agtacacggggtacgagcattgtgagcagggactcgactgagcacgcgaccggtatccca
aagatcaacgtcgatacagccagtctgaaagaaagttcagggacacttcgccatgattat
tcgcctgttgatgatgagacgagatcagacgcgagcacgacaggcggaagtattggcaaa
gccgaaggcaagtcactacggaagaagacaagcagattcaggataaaggacttccccttc
ttcaggaaacacaagggcgcaaactcgccgtccaccgcggatacgacttga
>Fp39
atggaacgcgcctcctgtcacataatctatgtcaatcgcaatgtgagcgaagatggctta
attcgtcgcacttctggcgacgccgcatccgattgggcaacggatgaggctcgtcaggtt
gtacagcctttgttggatgcctttggtgacgttcacgtttgcgcaactggaggcggttgt
ttgacgaaattgtttgaattacaggagggttccatgcttgacctaaagccaactctagta
ctgcttgatacaccaaaagacgattcgattcctgacagaaggagaaggctgtcatcccct
tccccctcctgtaattcctcatcagagaatgtcgacattcacaccccagacgaagatctg
tacggcctgggcctgttgcagaaaatcatcaccgaagcgcacctgcgtggcatgtctaag
cttgttgtcccgatcccggtgatcagtaattccgagccagaacaaacttacactaatgga
caaatgaccgacggtactgttgagcaaattcgtttgccattggcaccgctcgacacgaat
cgtcaactcataagaagatgcctggatctgggggccgtcgacgtcattatctgtccaatg
agcactaagtgcattacgagtctggagatttgcgcttatcgagcccacagagatgcagcc
aaggagcaatcaaccctgttagagattaggcaaggccgaaagcgttcatgggttggtgtc
aacgaagagaaaccgttcgcgtatctgcgcgaagcgatggtttctggacttatgaaggga
atttgccgcttaggcaccagcgacgaccagatcaacaatgctcatgttgctgtttcctca
gaacggcaatctgccatcgctgaagcgataggaacctggcgcttctgtgctcattcgttc
actgatgatgagctgttggttgctgcgatggacatgtttagacacgccttggcaatgcct
gaacttgagcgttggcggatacatgcagatcaactaatcagctttctcgttgcttgccgt
gctgcatacaacagttttgttccgtatcacaatttccgacatgtggtggatgtattgcaa
gctacgtttaatttcctggtacacattggtgctctcgcgccctatccctcgggggg---c
gaacccccaccaatgcctgaaaaatcaccaatggcgtctctcatcactcccttcgaagct
ttgacgcttctgatcaccgctatcggtcacgacgttgggcatccgggtgtgaataacggg
tttcttgtgacactaaatgctcccttggcccagctgtataacgatcgatccgttctggag
tcgttccactgtgcagcctattcacagatccttcgccgatactggccatccgccttcgaa
gacacaaagatgcgtaaccttatgatcagctccatattggctacggatatgggtctgcat
ttcgattatatgaaaaagctcggagatgtccaagagcgacttcaggcgagcaacacgact
gatgggtggaatggccggcagattgaagagaacaagtcattggcttgttcgctcctcatc
aaatgtgccgacatcagtaatgtggcacgaagtcacgaaatagccttacaatggacctac
attttatcagaggaattctcccgacaggcttcaatggaaagcgagctcagcatccaatca
tcactcatgacgccgcctaagcaagacatggcttcactggctaaaggccaactcggcttc
atgaatctgtttgccaccccgttatttcagggcgttgccgatatcatgcccactatgcag
tataccgtcgacgagcttgaaatgaataagagtctcttcgagctgaaacttcaacaagag
aaggaaaagcagccgttagacgatccggtccgaaggcgtcttcttaaagagggtacattc
tcgccgagaactatgagcttcgcggtaccccaagaggaggaaaaggaggagagaagagac
atggcgccgctatttgaagcactagaccgagcatcggacaagacaccggttggcaatggt
gagcttccaatgccacgttcggagagtgagggtctatcgccggccgatagtcagaggaca
atgggaccatcacctgtgaatggtgcagctgtagaatccaaagattctgatggatcagta
tcaacattcgacgcagttagagaactggcgaacagtgacccgttccagacgcagactagg
agggattcagcgaaacaacgatcaagcgagacgaccgacgggagtgtatctggcgcttgc
tccggcgattgggtttcgcaagcgacaagcgccacaacgggcaagatgccaatgtcacca
agtacacggggtacgagcattgtgagcagggactcgactgagcacgcgaccggtatccca
aagatcaacgtcgatacagccagtctgaaagaaagttcagggacacttcgccatgattat
tcgcctgttgatgatgagacgagatcagacgcgagcacgacaggcggaagtattggcaaa
gccgaaggcaagtcactacggaagaagacaagcagattcaggataaaggacttccccttc
ttcaggaaacacaagggcgcaaactcgccgtccaccgcggatacgacttga
>Fp42
atggaacgcgcctcctgtcacataatctatgtcaatcgcaatgtgagcgaagatggctta
attcgtcgcacttctggcgacgccgcatccgattgggcaacggatgaggctcgtcaggtt
gtacagcctttgttggatgcctttggtgacgttcacgtttgcgcaactggaggcggttgt
ttgacgaaattgtttgaattacaggagggttccatgcttgacctaaagccaactctagta
ctgcttgatacaccaaaagacgattcgattcctgacagaaggagaaggctgtcatcccct
tccccctcctgtaattcctcatcagagaatgtcgacattcacaccccagacgaagatctg
tacggcctgggcctgttgcagaaaatcatcaccgaagcgcacctgcgtggcatgtctaag
cttgttgtcccgatcccggtgatcagtaattccgagccagaacaaacttacactaatgga
caaatgaccgacggtactgttgagcaaattcgtttgccattggcaccgctcgacacgaat
cgtcaactcataagaagatgcctggatctgggggccgtcgacgtcattatctgtccaatg
agcactaagtgcattacgagtctggagatttgcgcttatcgagcccacagagatgcagcc
aaggagcaatcaaccctgttagagattaggcaaggccgaaagcgttcatgggttggtgtc
aacgaagagaaaccgttcgcgtatctgcgcgaagcgatggtttctggacttatgaaggga
atttgccgcttaggcaccagcgacgaccagatcaacaatgctcatgttgctgtttcctca
gaacggcaatctgccatcgctgaagcgataggaacctggcgcttctgtgctcattcgttc
actgatgatgagctgttggttgctgcgatggacatgtttagacacgccttggcaatgcct
gaacttgagcgttggcggatacatgcagatcaactaatcagctttctcgttgcttgccgt
gctgcatacaacagttttgttccgtatcacaatttccgacatgtggtggatgtattgcaa
gctacgtttaatttcctggtacacattggtgctctcgcgccctatccctcgggggg---c
gaacccccaccaatgcctgaaaaatcaccaatggcgtctctcatcactcccttcgaagct
ttgacgcttctgatcaccgctatcggtcacgacgttgggcatccgggtgtgaataacggg
tttcttgtgacactaaatgctcccttggcccagctgtataacgatcgatccgttctggag
tcgttccactgtgcagcctattcacagatccttcgccgatactggccatccgccttcgaa
gacacaaagatgcgtaaccttatgatcagctccatattggctacggatatgggtctgcat
ttcgattatatgaaaaagctcggagatgtccaagagcgacttcaggcgagcaacacgact
gatgggtggaatggccggcagattgaagagaacaagtcattggcttgttcgctcctcatc
aaatgtgccgacatcagtaatgtggcacgaagtcacgaaatagccttacaatggacctac
attttatcagaggaattctcccgacaggcttcaatggaaagcgagctcagcatccaatca
tcactcatgacgccgcctaagcaagacatggcttcactggctaaaggccaactcggcttc
atgaatctgtttgccaccccgttatttcagggcgttgccgatatcatgcccactatgcag
tataccgtcgacgagcttgaaatgaataagagtctcttcgagctgaaacttcaacaagag
aaggaaaagcagccgttagacgatccggtccgaaggcgtcttcttaaagagggtacattc
tcgccgagaactatgagcttcgcggtaccccaagaggaggaaaaggaggagagaagagac
atggcgccgctatttgaagcactagaccgagcatcggacaagacaccggttggcaatggt
gagcttccaatgccacgttcggagagtgagggtctatcgccggccgatagtcagaggaca
atgggaccatcacctgtgaatggtgcagctgtagaatccaaagattctgatggatcagta
tcaacattcgacgcagttagagaactggcgaacagtgacccgttccagacgcagactagg
agggattcagcgaaacaacgatcaagcgagacgaccgacgggagtgtatctggcgcttgc
tccggcgattgggtttcgcaagcgacaagcgccacaacgggcaagatgccaatgtcacca
agtacacggggtacgagcattgtgagcagggactcgactgagcacgcgaccggtatccca
aagatcaacgtcgatacagccagtctgaaagaaagttcagggacacttcgccatgattat
tcgcctgttgatgatgagacgagatcagacgcgagcacgacaggcggaagtattggcaaa
gccgaaggcaagtcactacggaagaagacaagcagattcaggataaaggacttccccttc
ttcaggaaacacaagggcgcaaactcgccgtccaccgcggatacgacttga
>Fp44
atggaacgcgcctcctgtcacataatctatgtcaatcgcaatgtgagcgaagatggctta
attcgtcgcacttctggcgacgccgcatccgattgggcaacggatgaggctcgtcaggtt
gtacagcctttgttggatgcctttggtgacgttcacgtttgcgcaactggaggcggttgt
ttgacgaaattgtttgaattacaggagggttccatgcttgacctaaagccaactctagta
ctgcttgatacaccaaaagacgattcgattcctgacagaaggagaaggctgtcatcccct
tccccctcctgtaattcctcatcagagaatgtcgacattcacaccccagacgaagatctg
tacggcctgggcctgttgcagaaaatcatcaccgaagcgcacctgcgtggcatgtctaag
cttgttgtcccgatcccggtgatcagtaattccgagccagaacaaacttacactaatgga
caaatgaccgacggtactgttgagcaaattcgtttgccattggcaccgctcgacacgaat
cgtcaactcataagaagatgcctggatctgggggccgtcgacgtcattatctgtccaatg
agcactaagtgcattacgagtctggagatttgcgcttatcgagcccacagagatgcagcc
aaggagcaatcaaccctgttagagattaggcaaggccgaaagcgttcatgggttggtgtc
aacgaagagaaaccgttcgcgtatctgcgcgaagcgatggtttctggacttatgaaggga
atttgccgcttaggcaccagcgacgaccagatcaacaatgctcatgttgctgtttcctca
gaacggcaatctgccatcgctgaagcgataggaacctggcgcttctgtgctcattcgttc
actgatgatgagctgttggttgctgcgatggacatgtttagacacgccttggcaatgcct
gaacttgagcgttggcggatacatgcagatcaactaatcagctttctcgttgcttgccgt
gctgcatacaacagttttgttccgtatcacaatttccgacatgtggtggatgtattgcaa
gctacgtttaatttcctggtacacattggtgctctcgcgccctatccctcgggggg---c
gaacccccaccaatgcctgaaaaatcaccaatggcgtctctcatcactcccttcgaagct
ttgacgcttctgatcaccgctatcggtcacgacgttgggcatccgggtgtgaataacggg
tttcttgtgacactaaatgctcccttggcccagctgtataacgatcgatccgttctggag
tcgttccactgtgcagcctattcacagatccttcgccgatactggccatccgccttcgaa
gacacaaagatgcgtaaccttatgatcagctccatattggctacggatatgggtctgcat
ttcgattatatgaaaaagctcggagatgtccaagagcgacttcaggcgagcaacacgact
gatgggtggaatggccggcagattgaagagaacaagtcattggcttgttcgctcctcatc
aaatgtgccgacatcagtaatgtggcacgaagtcacgaaatagccttacaatggacctac
attttatcagaggaattctcccgacaggcttcaatggaaagcgagctcagcatccaatca
tcactcatgacgccgcctaagcaagacatggcttcactggctaaaggccaactcggcttc
atgaatctgtttgccaccccgttatttcagggcgttgccgatatcatgcccactatgcag
tataccgtcgacgagcttgaaatgaataagagtctcttcgagctgaaacttcaacaagag
aaggaaaagcagccgttagacgatccggtccgaaggcgtcttcttaaagagggtacattc
tcgccgagaactatgagcttcgcggtaccccaagaggaggaaaaggaggagagaagagac
atggcgccgctatttgaagcactagaccgagcatcggacaagacaccggttggcaatggt
gagcttccaatgccacgttcggagagtgagggtctatcgccggccgatagtcagaggaca
atgggaccatcacctgtgaatggtgcagctgtagaatccaaagattctgatggatcagta
tcaacattcgacgcagttagagaactggcgaacagtgacccgttccagacgcagactagg
agggattcagcgaaacaacgatcaagcgagacgaccgacgggagtgtatctggcgcttgc
tccggcgattgggtttcgcaagcgacaagcgccacaacgggcaagatgccaatgtcacca
agtacacggggtacgagcattgtgagcagggactcgactgagcacgcgaccggtatccca
aagatcaacgtcgatacagccagtctgaaagaaagttcagggacacttcgccatgattat
tcgcctgttgatgatgagacgagatcagacgcgagcacgacaggcggaagtattggcaaa
gccgaaggcaagtcactacggaagaagacaagcagattcaggataaaggacttccccttc
ttcaggaaacacaagggcgcaaactcgccgtccaccgcggatacgacttga
>Fp49
atggaacgcgcctcctgtcacataatctatgtcaatcgcaatgtgagcgaagatggctta
attcgtcgcacttctggcgacgccgcatccgattgggcaacggatgaggctcgtcaggtt
gtacagcctttgttggatgcctttggtgacgttcacgtttgcgcaactggaggcggttgt
ttgacgaaattgtttgaattacaggagggttccatgcttgacctaaagccaactctagta
ctgcttgatacaccaaaagacgattcgattcctgacagaaggagaaggctgtcatcccct
tccccctcctgtaattcctcatcagagaatgtcgacattcacaccccagacgaagatctg
tacggcctgggcctgttgcagaaaatcatcaccgaagcgcacctgcgtggcatgtctaag
cttgttgtcccgatcccggtgatcagtaattccgagccagaacaaacttacactaatgga
caaatgaccgacggtactgttgagcaaattcgtttgccattggcaccgctcgacacgaat
cgtcaactcataagaagatgcctggatctgggggccgtcgacgtcattatctgtccaatg
agcactaagtgcattacgagtctggagatttgcgcttatcgagcccacagagatgcagcc
aaggagcaatcaaccctgttagagattaggcaaggccgaaagcgttcatgggttggtgtc
aacgaagagaaaccgttcgcgtatctgcgcgaagcgatggtttctggacttatgaaggga
atttgccgcttaggcaccagcgacgaccagatcaacaatgctcatgttgctgtttcctca
gaacggcaatctgccatcgctgaagcgataggaacctggcgcttctgtgctcattcgttc
actgatgatgagctgttggttgctgcgatggacatgtttagacacgccttggcaatgcct
gaacttgagcgttggcggatacatgcagatcaactaatcagctttctcgttgcttgccgt
gctgcatacaacagttttgttccgtatcacaatttccgacatgtggtggatgtattgcaa
gctacgtttaatttcctggtacacattggtgctctcgcgccctatccctcgggggg---c
gaacccccaccaatgcctgaaaaatcaccaatggcgtctctcatcactcccttcgaagct
ttgacgcttctgatcaccgctatcggtcacgacgttgggcatccgggtgtgaataacggg
tttcttgtgacactaaatgctcccttggcccagctgtataacgatcgatccgttctggag
tcgttccactgtgcagcctattcacagatccttcgccgatactggccatccgccttcgaa
gacacaaagatgcgtaaccttatgatcagctccatattggctacggatatgggtctgcat
ttcgattatatgaaaaagctcggagatgtccaagagcgacttcaggcgagcaacacgact
gatgggtggaatggccggcagattgaagagaacaagtcattggcttgttcgctcctcatc
aaatgtgccgacatcagtaatgtggcacgaagtcacgaaatagccttacaatggacctac
attttatcagaggaattctcccgacaggcttcaatggaaagcgagctcagcatccaatca
tcactcatgacgccgcctaagcaagacatggcttcactggctaaaggccaactcggcttc
atgaatctgtttgccaccccgttatttcagggcgttgccgatatcatgcccactatgcag
tataccgtcgacgagcttgaaatgaataagagtctcttcgagctgaaacttcaacaagag
aaggaaaagcagccgttagacgatccggtccgaaggcgtcttcttaaagagggtacattc
tcgccgagaactatgagcttcgcggtaccccaagaggaggaaaaggaggagagaagagac
atggcgccgctatttgaagcactagaccgagcatcggacaagacaccggttggcaatggt
gagcttccaatgccacgttcggagagtgagggtctatcgccggccgatagtcagaggaca
atgggaccatcacctgtgaatggtgcagctgtagaatccaaagattctgatggatcagta
tcaacattcgacgcagttagagaactggcgaacagtgacccgttccagacgcagactagg
agggattcagcgaaacaacgatcaagcgagacgaccgacgggagtgtatctggcgcttgc
tccggcgattgggtttcgcaagcgacaagcgccacaacgggcaagatgccaatgtcacca
agtacacggggtacgagcattgtgagcagggactcgactgagcacgcgaccggtatccca
aagatcaacgtcgatacagccagtctgaaagaaagttcagggacacttcgccatgattat
tcgcctgttgatgatgagacgagatcagacgcgagcacgacaggcggaagtattggcaaa
gccgaaggcaagtcactacggaagaagacaagcagattcaggataaaggacttccccttc
ttcaggaaacacaagggcgcaaactcgccgtccaccgcggatacgacttga
>Fp50
atggaacgcgcctcctgtcacataatctatgtcaatcgcaatgtgagcgaagatggctta
attcgtcgcacttctggcgacgccgcatccgattgggcaacggatgaggctcgtcaggtt
gtacagcctttgttggatgcctttggtgacgttcacgtttgcgcaactggaggcggttgt
ttgacgaaattgtttgaattacaggagggttccatgcttgacctaaagccaactctagta
ctgcttgatacaccaaaagacgattcgattcctgacagaaggagaaggctgtcatcccct
tccccctcctgtaattcctcatcagagaatgtcgacattcacaccccagacgaagatctg
tacggcctgggcctgttgcagaaaatcatcaccgaagcgcacctgcgtggcatgtctaag
cttgttgtcccgatcccggtgatcagtaattccgagccagaacaaacttacactaatgga
caaatgaccgacggtactgttgagcaaattcgtttgccattggcaccgctcgacacgaat
cgtcaactcataagaagatgcctggatctgggggccgtcgacgtcattatctgtccaatg
agcactaagtgcattacgagtctggagatttgcgcttatcgagcccacagagatgcagcc
aaggagcaatcaaccctgttagagattaggcaaggccgaaagcgttcatgggttggtgtc
aacgaagagaaaccgttcgcgtatctgcgcgaagcgatggtttctggacttatgaaggga
atttgccgcttaggcaccagcgacgaccagatcaacaatgctcatgttgctgtttcctca
gaacggcaatctgccatcgctgaagcgataggaacctggcgcttctgtgctcattcgttc
actgatgatgagctgttggttgctgcgatggacatgtttagacacgccttggcaatgcct
gaacttgagcgttggcggatacatgcagatcaactaatcagctttctcgttgcttgccgt
gctgcatacaacagttttgttccgtatcacaatttccgacatgtggtggatgtattgcaa
gctacgtttaatttcctggtacacattggtgctctcgcgccctatccctcgggggg---c
gaacccccaccaatgcctgaaaaatcaccaatggcgtctctcatcactcccttcgaagct
ttgacgcttctgatcaccgctatcggtcacgacgttgggcatccgggtgtgaataacggg
tttcttgtgacactaaatgctcccttggcccagctgtataacgatcgatccgttctggag
tcgttccactgtgcagcctattcacagatccttcgccgatactggccatccgccttcgaa
gacacaaagatgcgtaaccttatgatcagctccatattggctacggatatgggtctgcat
ttcgattatatgaaaaagctcggagatgtccaagagcgacttcaggcgagcaacacgact
gatgggtggaatggccggcagattgaagagaacaagtcattggcttgttcgctcctcatc
aaatgtgccgacatcagtaatgtggcacgaagtcacgaaatagccttacaatggacctac
attttatcagaggaattctcccgacaggcttcaatggaaagcgagctcagcatccaatca
tcactcatgacgccgcctaagcaagacatggcttcactggctaaaggccaactcggcttc
atgaatctgtttgccaccccgttatttcagggcgttgccgatatcatgcccactatgcag
tataccgtcgacgagcttgaaatgaataagagtctcttcgagctgaaacttcaacaagag
aaggaaaagcagccgttagacgatccggtccgaaggcgtcttcttaaagagggtacattc
tcgccgagaactatgagcttcgcggtaccccaagaggaggaaaaggaggagagaagagac
atggcgccgctatttgaagcactagaccgagcatcggacaagacaccggttggcaatggt
gagcttccaatgccacgttcggagagtgagggtctatcgccggccgatagtcagaggaca
atgggaccatcacctgtgaatggtgcagctgtagaatccaaagattctgatggatcagta
tcaacattcgacgcagttagagaactggcgaacagtgacccgttccagacgcagactagg
agggattcagcgaaacaacgatcaagcgagacgaccgacgggagtgtatctggcgcttgc
tccggcgattgggtttcgcaagcgacaagcgccacaacgggcaagatgccaatgtcacca
agtacacggggtacgagcattgtgagcagggactcgactgagcacgcgaccggtatccca
aagatcaacgtcgatacagccagtctgaaagaaagttcagggacacttcgccatgattat
tcgcctgttgatgatgagacgagatcagacgcgagcacgacaggcggaagtattggcaaa
gccgaaggcaagtcactacggaagaagacaagcagattcaggataaaggacttccccttc
ttcaggaaacacaagggcgcaaactcgccgtccaccgcggatacgacttga
>Fp51
atggaacgcgcctcctgtcacataatctatgtcaatcgcaatgtgagcgaagatggctta
attcgtcgcacttctggcgacgccgcatccgattgggcaacggatgaggctcgtcaggtt
gtacagcctttgttggatgcctttggtgacgttcacgtttgcgcaactggaggcggttgt
ttgacgaaattgtttgaattacaggagggttccatgcttgacctaaagccaactctagta
ctgcttgatacaccaaaagacgattcgattcctgacagaaggagaaggctgtcatcccct
tccccctcctgtaattcctcatcagagaatgtcgacattcacaccccagacgaagatctg
tacggcctgggcctgttgcagaaaatcatcaccgaagcgcacctgcgtggcatgtctaag
cttgttgtcccgatcccggtgatcagtaattccgagccagaacaaacttacactaatgga
caaatgaccgacggtactgttgagcaaattcgtttgccattggcaccgctcgacacgaat
cgtcaactcataagaagatgcctggatctgggggccgtcgacgtcattatctgtccaatg
agcactaagtgcattacgagtctggagatttgcgcttatcgagcccacagagatgcagcc
aaggagcaatcaaccctgttagagattaggcaaggccgaaagcgttcatgggttggtgtc
aacgaagagaaaccgttcgcgtatctgcgcgaagcgatggtttctggacttatgaaggga
atttgccgcttaggcaccagcgacgaccagatcaacaatgctcatgttgctgtttcctca
gaacggcaatctgccatcgctgaagcgataggaacctggcgcttctgtgctcattcgttc
actgatgatgagctgttggttgctgcgatggacatgtttagacacgccttggcaatgcct
gaacttgagcgttggcggatacatgcagatcaactaatcagctttctcgttgcttgccgt
gctgcatacaacagttttgttccgtatcacaatttccgacatgtggtggatgtattgcaa
gctacgtttaatttcctggtacacattggtgctctcgcgccctatccctcgggggg---c
gaacccccaccaatgcctgaaaaatcaccaatggcgtctctcatcactcccttcgaagct
ttgacgcttctgatcaccgctatcggtcacgacgttgggcatccgggtgtgaataacggg
tttcttgtgacactaaatgctcccttggcccagctgtataacgatcgatccgttctggag
tcgttccactgtgcagcctattcacagatccttcgccgatactggccatccgccttcgaa
gacacaaagatgcgtaaccttatgatcagctccatattggctacggatatgggtctgcat
ttcgattatatgaaaaagctcggagatgtccaagagcgacttcaggcgagcaacacgact
gatgggtggaatggccggcagattgaagagaacaagtcattggcttgttcgctcctcatc
aaatgtgccgacatcagtaatgtggcacgaagtcacgaaatagccttacaatggacctac
attttatcagaggaattctcccgacaggcttcaatggaaagcgagctcagcatccaatca
tcactcatgacgccgcctaagcaagacatggcttcactggctaaaggccaactcggcttc
atgaatctgtttgccaccccgttatttcagggcgttgccgatatcatgcccactatgcag
tataccgtcgacgagcttgaaatgaataagagtctcttcgagctgaaacttcaacaagag
aaggaaaagcagccgttagacgatccggtccgaaggcgtcttcttaaagagggtacattc
tcgccgagaactatgagcttcgcggtaccccaagaggaggaaaaggaggagagaagagac
atggcgccgctatttgaagcactagaccgagcatcggacaagacaccggttggcaatggt
gagcttccaatgccacgttcggagagtgagggtctatcgccggccgatagtcagaggaca
atgggaccatcacctgtgaatggtgcagctgtagaatccaaagattctgatggatcagta
tcaacattcgacgcagttagagaactggcgaacagtgacccgttccagacgcagactagg
agggattcagcgaaacaacgatcaagcgagacgaccgacgggagtgtatctggcgcttgc
tccggcgattgggtttcgcaagcgacaagcgccacaacgggcaagatgccaatgtcacca
agtacacggggtacgagcattgtgagcagggactcgactgagcacgcgaccggtatccca
aagatcaacgtcgatacagccagtctgaaagaaagttcagggacacttcgccatgattat
tcgcctgttgatgatgagacgagatcagacgcgagcacgacaggcggaagtattggcaaa
gccgaaggcaagtcactacggaagaagacaagcagattcaggataaaggacttccccttc
ttcaggaaacacaagggcgcaaactcgccgtccaccgcggatacgacttga
>Fp59
atggaacgcgcctcctgtcacataatctatgtcaatcgcaatgtgagcgaagatggctta
attcgtcgcacttctggcgacgccgcatccgattgggcaacggatgaggctcgtcaggtt
gtacagcctttgttggatgcctttggtgacgttcacgtttgcgcaactggaggcggttgt
ttgacgaaattgtttgaattacaggagggttccatgcttgacctaaagccaactctagta
ctgcttgatacaccaaaagacgattcgattcctgacagaaggagaaggctgtcatcccct
tccccctcctgtaattcctcatcagagaatgtcgacattcacaccccagacgaagatctg
tacggcctgggcctgttgcagaaaatcatcaccgaagcgcacctgcgtggcatgtctaag
cttgttgtcccgatcccggtgatcagtaattccgagccagaacaaacttacactaatgga
caaatgaccgacggtactgttgagcaaattcgtttgccattggcaccgctcgacacgaat
cgtcaactcataagaagatgcctggatctgggggccgtcgacgtcattatctgtccaatg
agcactaagtgcattacgagtctggagatttgcgcttatcgagcccacagagatgcagcc
aaggagcaatcaaccctgttagagattaggcaaggccgaaagcgttcatgggttggtgtc
aacgaagagaaaccgttcgcgtatctgcgcgaagcgatggtttctggacttatgaaggga
atttgccgcttaggcaccagcgacgaccagatcaacaatgctcatgttgctgtttcctca
gaacggcaatctgccatcgctgaagcgataggaacctggcgcttctgtgctcattcgttc
actgatgatgagctgttggttgctgcgatggacatgtttagacacgccttggcaatgcct
gaacttgagcgttggcggatacatgcagatcaactaatcagctttctcgttgcttgccgt
gctgcatacaacagttttgttccgtatcacaatttccgacatgtggtggatgtattgcaa
gctacgtttaatttcctggtacacattggtgctctcgcgccctatccctcgggggg---c
gaacccccaccaatgcctgaaaaatcaccaatggcgtctctcatcactcccttcgaagct
ttgacgcttctgatcaccgctatcggtcacgacgttgggcatccgggtgtgaataacggg
tttcttgtgacactaaatgctcccttggcccagctgtataacgatcgatccgttctggag
tcgttccactgtgcagcctattcacagatccttcgccgatactggccatccgccttcgaa
gacacaaagatgcgtaaccttatgatcagctccatattggctacggatatgggtctgcat
ttcgattatatgaaaaagctcggagatgtccaagagcgacttcaggcgagcaacacgact
gatgggtggaatggccggcagattgaagagaacaagtcattggcttgttcgctcctcatc
aaatgtgccgacatcagtaatgtggcacgaagtcacgaaatagccttacaatggacctac
attttatcagaggaattctcccgacaggcttcaatggaaagcgagctcagcatccaatca
tcactcatgacgccgcctaagcaagacatggcttcactggctaaaggccaactcggcttc
atgaatctgtttgccaccccgttatttcagggcgttgccgatatcatgcccactatgcag
tataccgtcgacgagcttgaaatgaataagagtctcttcgagctgaaacttcaacaagag
aaggaaaagcagccgttagacgatccggtccgaaggcgtcttcttaaagagggtacattc
tcgccgagaactatgagcttcgcggtaccccaagaggaggaaaaggaggagagaagagac
atggcgccgctatttgaagcactagaccgagcatcggacaagacaccggttggcaatggt
gagcttccaatgccacgttcggagagtgagggtctatcgccggccgatagtcagaggaca
atgggaccatcacctgtgaatggtgcagctgtagaatccaaagattctgatggatcagta
tcaacattcgacgcagttagagaactggcgaacagtgacccgttccagacgcagactagg
agggattcagcgaaacaacgatcaagcgagacgaccgacgggagtgtatctggcgcttgc
tccggcgattgggtttcgcaagcgacaagcgccacaacgggcaagatgccaatgtcacca
agtacacggggtacgagcattgtgagcagggactcgactgagcacgcgaccggtatccca
aagatcaacgtcgatacagccagtctgaaagaaagttcagggacacttcgccatgattat
tcgcctgttgatgatgagacgagatcagacgcgagcacgacaggcggaagtattggcaaa
gccgaaggcaagtcactacggaagaagacaagcagattcaggataaaggacttccccttc
ttcaggaaacacaagggcgcaaactcgccgtccaccgcggatacgacttga
>Fp63
atggaacgcgcctcctgtcacataatctatgtcaatcgcaatgtgagcgaagatggctta
attcgtcgcacttctggcgacgccgcatccgattgggcaacggatgaggctcgtcaggtt
gtacagcctttgttggatgcctttggtgacgttcacgtttgcgcaactggaggcggttgt
ttgacgaaattgtttgaattacaggagggttccatgcttgacctaaagccaactctagta
ctgcttgatacaccaaaagacgattcgattcctgacagaaggagaaggctgtcatcccct
tccccctcctgtaattcctcatcagagaatgtcgacattcacaccccagacgaagatctg
tacggcctgggcctgttgcagaaaatcatcaccgaagcgcacctgcgtggcatgtctaag
cttgttgtcccgatcccggtgatcagtaattccgagccagaacaaacttacactaatgga
caaatgaccgacggtactgttgagcaaattcgtttgccattggcaccgctcgacacgaat
cgtcaactcataagaagatgcctggatctgggggccgtcgacgtcattatctgtccaatg
agcactaagtgcattacgagtctggagatttgcgcttatcgagcccacagagatgcagcc
aaggagcaatcaaccctgttagagattaggcaaggccgaaagcgttcatgggttggtgtc
aacgaagagaaaccgttcgcgtatctgcgcgaagcgatggtttctggacttatgaaggga
atttgccgcttaggcaccagcgacgaccagatcaacaatgctcatgttgctgtttcctca
gaacggcaatctgccatcgctgaagcgataggaacctggcgcttctgtgctcattcgttc
actgatgatgagctgttggttgctgcgatggacatgtttagacacgccttggcaatgcct
gaacttgagcgttggcggatacatgcagatcaactaatcagctttctcgttgcttgccgt
gctgcatacaacagttttgttccgtatcacaatttccgacatgtggtggatgtattgcaa
gctacgtttaatttcctggtacacattggtgctctcgcgccctatccctcgggggg---c
gaacccccaccaatgcctgaaaaatcaccaatggcgtctctcatcactcccttcgaagct
ttgacgcttctgatcaccgctatcggtcacgacgttgggcatccgggtgtgaataacggg
tttcttgtgacactaaatgctcccttggcccagctgtataacgatcgatccgttctggag
tcgttccactgtgcagcctattcacagatccttcgccgatactggccatccgccttcgaa
gacacaaagatgcgtaaccttatgatcagctccatattggctacggatatgggtctgcat
ttcgattatatgaaaaagctcggagatgtccaagagcgacttcaggcgagcaacacgact
gatgggtggaatggccggcagattgaagagaacaagtcattggcttgttcgctcctcatc
aaatgtgccgacatcagtaatgtggcacgaagtcacgaaatagccttacaatggacctac
attttatcagaggaattctcccgacaggcttcaatggaaagcgagctcagcatccaatca
tcactcatgacgccgcctaagcaagacatggcttcactggctaaaggccaactcggcttc
atgaatctgtttgccaccccgttatttcagggcgttgccgatatcatgcccactatgcag
tataccgtcgacgagcttgaaatgaataagagtctcttcgagctgaaacttcaacaagag
aaggaaaagcagccgttagacgatccggtccgaaggcgtcttcttaaagagggtacattc
tcgccgagaactatgagcttcgcggtaccccaagaggaggaaaaggaggagagaagagac
atggcgccgctatttgaagcactagaccgagcatcggacaagacaccggttggcaatggt
gagcttccaatgccacgttcggagagtgagggtctatcgccggccgatagtcagaggaca
atgggaccatcacctgtgaatggtgcagctgtagaatccaaagattctgatggatcagta
tcaacattcgacgcagttagagaactggcgaacagtgacccgttccagacgcagactagg
agggattcagcgaaacaacgatcaagcgagacgaccgacgggagtgtatctggcgcttgc
tccggcgattgggtttcgcaagcgacaagcgccacaacgggcaagatgccaatgtcacca
agtacacggggtacgagcattgtgagcagggactcgactgagcacgcgaccggtatccca
aagatcaacgtcgatacagccagtctgaaagaaagttcagggacacttcgccatgattat
tcgcctgttgatgatgagacgagatcagacgcgagcacgacaggcggaagtattggcaaa
gccgaaggcaagtcactacggaagaagacaagcagattcaggataaaggacttccccttc
ttcaggaaacacaagggcgcaaactcgccgtccaccgcggatacgacttga
>Fp65
atggaacgcgcctcctgtcacataatctatgtcaatcgcaatgtgagcgaagatggctta
attcgtcgcacttctggcgacgccgcatccgattgggcaacggatgaggctcgtcaggtt
gtacagcctttgttggatgcctttggtgacgttcacgtttgcgcaactggaggcggttgt
ttgacgaaattgtttgaattacaggagggttccatgcttgacctaaagccaactctagta
ctgcttgatacaccaaaagacgattcgattcctgacagaaggagaaggctgtcatcccct
tccccctcctgtaattcctcatcagagaatgtcgacattcacaccccagacgaagatctg
tacggcctgggcctgttgcagaaaatcatcaccgaagcgcacctgcgtggcatgtctaag
cttgttgtcccgatcccggtgatcagtaattccgagccagaacaaacttacactaatgga
caaatgaccgacggtactgttgagcaaattcgtttgccattggcaccgctcgacacgaat
cgtcaactcataagaagatgcctggatctgggggccgtcgacgtcattatctgtccaatg
agcactaagtgcattacgagtctggagatttgcgcttatcgagcccacagagatgcagcc
aaggagcaatcaaccctgttagagattaggcaaggccgaaagcgttcatgggttggtgtc
aacgaagagaaaccgttcgcgtatctgcgcgaagcgatggtttctggacttatgaaggga
atttgccgcttaggcaccagcgacgaccagatcaacaatgctcatgttgctgtttcctca
gaacggcaatctgccatcgctgaagcgataggaacctggcgcttctgtgctcattcgttc
actgatgatgagctgttggttgctgcgatggacatgtttagacacgccttggcaatgcct
gaacttgagcgttggcggatacatgcagatcaactaatcagctttctcgttgcttgccgt
gctgcatacaacagttttgttccgtatcacaatttccgacatgtggtggatgtattgcaa
gctacgtttaatttcctggtacacattggtgctctcgcgccctatccctcgggggg---c
gaacccccaccaatgcctgaaaaatcaccaatggcgtctctcatcactcccttcgaagct
ttgacgcttctgatcaccgctatcggtcacgacgttgggcatccgggtgtgaataacggg
tttcttgtgacactaaatgctcccttggcccagctgtataacgatcgatccgttctggag
tcgttccactgtgcagcctattcacagatccttcgccgatactggccatccgccttcgaa
gacacaaagatgcgtaaccttatgatcagctccatattggctacggatatgggtctgcat
ttcgattatatgaaaaagctcggagatgtccaagagcgacttcaggcgagcaacacgact
gatgggtggaatggccggcagattgaagagaacaagtcattggcttgttcgctcctcatc
aaatgtgccgacatcagtaatgtggcacgaagtcacgaaatagccttacaatggacctac
attttatcagaggaattctcccgacaggcttcaatggaaagcgagctcagcatccaatca
tcactcatgacgccgcctaagcaagacatggcttcactggctaaaggccaactcggcttc
atgaatctgtttgccaccccgttatttcagggcgttgccgatatcatgcccactatgcag
tataccgtcgacgagcttgaaatgaataagagtctcttcgagctgaaacttcaacaagag
aaggaaaagcagccgttagacgatccggtccgaaggcgtcttcttaaagagggtacattc
tcgccgagaactatgagcttcgcggtaccccaagaggaggaaaaggaggagagaagagac
atggcgccgctatttgaagcactagaccgagcatcggacaagacaccggttggcaatggt
gagcttccaatgccacgttcggagagtgagggtctatcgccggccgatagtcagaggaca
atgggaccatcacctgtgaatggtgcagctgtagaatccaaagattctgatggatcagta
tcaacattcgacgcagttagagaactggcgaacagtgacccgttccagacgcagactagg
agggattcagcgaaacaacgatcaagcgagacgaccgacgggagtgtatctggcgcttgc
tccggcgattgggtttcgcaagcgacaagcgccacaacgggcaagatgccaatgtcacca
agtacacggggtacgagcattgtgagcagggactcgactgagcacgcgaccggtatccca
aagatcaacgtcgatacagccagtctgaaagaaagttcagggacacttcgccatgattat
tcgcctgttgatgatgagacgagatcagacgcgagcacgacaggcggaagtattggcaaa
gccgaaggcaagtcactacggaagaagacaagcagattcaggataaaggacttccccttc
ttcaggaaacacaagggcgcaaactcgccgtccaccgcggatacgacttga
>Fp66
atggaacgcgcctcctgtcacataatctatgtcaatcgcaatgtgagcgaagatggctta
attcgtcgcacttctggcgacgccgcatccgattgggcaacggatgaggctcgtcaggtt
gtacagcctttgttggatgcctttggtgacgttcacgtttgcgcaactggaggcggttgt
ttgacgaaattgtttgaattacaggagggttccatgcttgacctaaagccaactctagta
ctgcttgatacaccaaaagacgattcgattcctgacagaaggagaaggctgtcatcccct
tccccctcctgtaattcctcatcagagaatgtcgacattcacaccccagacgaagatctg
tacggcctgggcctgttgcagaaaatcatcaccgaagcgcacctgcgtggcatgtctaag
cttgttgtcccgatcccggtgatcagtaattccgagccagaacaaacttacactaatgga
caaatgaccgacggtactgttgagcaaattcgtttgccattggcaccgctcgacacgaat
cgtcaactcataagaagatgcctggatctgggggccgtcgacgtcattatctgtccaatg
agcactaagtgcattacgagtctggagatttgcgcttatcgagcccacagagatgcagcc
aaggagcaatcaaccctgttagagattaggcaaggccgaaagcgttcatgggttggtgtc
aacgaagagaaaccgttcgcgtatctgcgcgaagcgatggtttctggacttatgaaggga
atttgccgcttaggcaccagcgacgaccagatcaacaatgctcatgttgctgtttcctca
gaacggcaatctgccatcgctgaagcgataggaacctggcgcttctgtgctcattcgttc
actgatgatgagctgttggttgctgcgatggacatgtttagacacgccttggcaatgcct
gaacttgagcgttggcggatacatgcagatcaactaatcagctttctcgttgcttgccgt
gctgcatacaacagttttgttccgtatcacaatttccgacatgtggtggatgtattgcaa
gctacgtttaatttcctggtacacattggtgctctcgcgccctatccctcgggggg---c
gaacccccaccaatgcctgaaaaatcaccaatggcgtctctcatcactcccttcgaagct
ttgacgcttctgatcaccgctatcggtcacgacgttgggcatccgggtgtgaataacggg
tttcttgtgacactaaatgctcccttggcccagctgtataacgatcgatccgttctggag
tcgttccactgtgcagcctattcacagatccttcgccgatactggccatccgccttcgaa
gacacaaagatgcgtaaccttatgatcagctccatattggctacggatatgggtctgcat
ttcgattatatgaaaaagctcggagatgtccaagagcgacttcaggcgagcaacacgact
gatgggtggaatggccggcagattgaagagaacaagtcattggcttgttcgctcctcatc
aaatgtgccgacatcagtaatgtggcacgaagtcacgaaatagccttacaatggacctac
attttatcagaggaattctcccgacaggcttcaatggaaagcgagctcagcatccaatca
tcactcatgacgccgcctaagcaagacatggcttcactggctaaaggccaactcggcttc
atgaatctgtttgccaccccgttatttcagggcgttgccgatatcatgcccactatgcag
tataccgtcgacgagcttgaaatgaataagagtctcttcgagctgaaacttcaacaagag
aaggaaaagcagccgttagacgatccggtccgaaggcgtcttcttaaagagggtacattc
tcgccgagaactatgagcttcgcggtaccccaagaggaggaaaaggaggagagaagagac
atggcgccgctatttgaagcactagaccgagcatcggacaagacaccggttggcaatggt
gagcttccaatgccacgttcggagagtgagggtctatcgccggccgatagtcagaggaca
atgggaccatcacctgtgaatggtgcagctgtagaatccaaagattctgatggatcagta
tcaacattcgacgcagttagagaactggcgaacagtgacccgttccagacgcagactagg
agggattcagcgaaacaacgatcaagcgagacgaccgacgggagtgtatctggcgcttgc
tccggcgattgggtttcgcaagcgacaagcgccacaacgggcaagatgccaatgtcacca
agtacacggggtacgagcattgtgagcagggactcgactgagcacgcgaccggtatccca
aagatcaacgtcgatacagccagtctgaaagaaagttcagggacacttcgccatgattat
tcgcctgttgatgatgagacgagatcagacgcgagcacgacaggcggaagtattggcaaa
gccgaaggcaagtcactacggaagaagacaagcagattcaggataaaggacttccccttc
ttcaggaaacacaagggcgcaaactcgccgtccaccgcggatacgacttga
>Fp72
atggaacgcgcctcctgtcacataatctatgtcaatcgcaatgtgagcgaagatggctta
attcgtcgcacttctggcgacgccgcatccgattgggcaacggatgaggctcgtcaggtt
gtacagcctttgttggatgcctttggtgacgttcacgtttgcgcaactggaggcggttgt
ttgacgaaattgtttgaattacaggagggttccatgcttgacctaaagccaactctagta
ctgcttgatacaccaaaagacgattcgattcctgacagaaggagaaggctgtcatcccct
tccccctcctgtaattcctcatcagagaatgtcgacattcacaccccagacgaagatctg
tacggcctgggcctgttgcagaaaatcatcaccgaagcgcacctgcgtggcatgtctaag
cttgttgtcccgatcccggtgatcagtaattccgagccagaacaaacttacactaatgga
caaatgaccgacggtactgttgagcaaattcgtttgccattggcaccgctcgacacgaat
cgtcaactcataagaagatgcctggatctgggggccgtcgacgtcattatctgtccaatg
agcactaagtgcattacgagtctggagatttgcgcttatcgagcccacagagatgcagcc
aaggagcaatcaaccctgttagagattaggcaaggccgaaagcgttcatgggttggtgtc
aacgaagagaaaccgttcgcgtatctgcgcgaagcgatggtttctggacttatgaaggga
atttgccgcttaggcaccagcgacgaccagatcaacaatgctcatgttgctgtttcctca
gaacggcaatctgccatcgctgaagcgataggaacctggcgcttctgtgctcattcgttc
actgatgatgagctgttggttgctgcgatggacatgtttagacacgccttggcaatgcct
gaacttgagcgttggcggatacatgcagatcaactaatcagctttctcgttgcttgccgt
gctgcatacaacagttttgttccgtatcacaatttccgacatgtggtggatgtattgcaa
gctacgtttaatttcctggtacacattggtgctctcgcgccctatccctcgggggg---c
gaacccccaccaatgcctgaaaaatcaccaatggcgtctctcatcactcccttcgaagct
ttgacgcttctgatcaccgctatcggtcacgacgttgggcatccgggtgtgaataacggg
tttcttgtgacactaaatgctcccttggcccagctgtataacgatcgatccgttctggag
tcgttccactgtgcagcctattcacagatccttcgccgatactggccatccgccttcgaa
gacacaaagatgcgtaaccttatgatcagctccatattggctacggatatgggtctgcat
ttcgattatatgaaaaagctcggagatgtccaagagcgacttcaggcgagcaacacgact
gatgggtggaatggccggcagattgaagagaacaagtcattggcttgttcgctcctcatc
aaatgtgccgacatcagtaatgtggcacgaagtcacgaaatagccttacaatggacctac
attttatcagaggaattctcccgacaggcttcaatggaaagcgagctcagcatccaatca
tcactcatgacgccgcctaagcaagacatggcttcactggctaaaggccaactcggcttc
atgaatctgtttgccaccccgttatttcagggcgttgccgatatcatgcccactatgcag
tataccgtcgacgagcttgaaatgaataagagtctcttcgagctgaaacttcaacaagag
aaggaaaagcagccgttagacgatccggtccgaaggcgtcttcttaaagagggtacattc
tcgccgagaactatgagcttcgcggtaccccaagaggaggaaaaggaggagagaagagac
atggcgccgctatttgaagcactagaccgagcatcggacaagacaccggttggcaatggt
gagcttccaatgccacgttcggagagtgagggtctatcgccggccgatagtcagaggaca
atgggaccatcacctgtgaatggtgcagctgtagaatccaaagattctgatggatcagta
tcaacattcgacgcagttagagaactggcgaacagtgacccgttccagacgcagactagg
agggattcagcgaaacaacgatcaagcgagacgaccgacgggagtgtatctggcgcttgc
tccggcgattgggtttcgcaagcgacaagcgccacaacgggcaagatgccaatgtcacca
agtacacggggtacgagcattgtgagcagggactcgactgagcacgcgaccggtatccca
aagatcaacgtcgatacagccagtctgaaagaaagttcagggacacttcgccatgattat
tcgcctgttgatgatgagacgagatcagacgcgagcacgacaggcggaagtattggcaaa
gccgaaggcaagtcactacggaagaagacaagcagattcaggataaaggacttccccttc
ttcaggaaacacaagggcgcaaactcgccgtccaccgcggatacgacttga
>Fp73
atggaacgcgcctcctgtcacataatctatgtcaatcgcaatgtgagcgaagatggctta
attcgtcgcacttctggcgacgccgcatccgattgggcaacggatgaggctcgtcaggtt
gtacagcctttgttggatgcctttggtgacgttcacgtttgcgcaactggaggcggttgt
ttgacgaaattgtttgaattacaggagggttccatgcttgacctaaagccaactctagta
ctgcttgatacaccaaaagacgattcgattcctgacagaaggagaaggctgtcatcccct
tccccctcctgtaattcctcatcagagaatgtcgacattcacaccccagacgaagatctg
tacggcctgggcctgttgcagaaaatcatcaccgaagcgcacctgcgtggcatgtctaag
cttgttgtcccgatcccggtgatcagtaattccgagccagaacaaacttacactaatgga
caaatgaccgacggtactgttgagcaaatgcgtttgccattggcaccgctcgacacgaat
cgtcaactcataagaagatgcctggatctgggggccgtcgacgtcattatctgtccaatg
agcactaagtgcattacgagtctggagatttgcgcttatcgagcccacagagatgcagcc
aaggagcaatcaaccctgttagagattaggcaaggccgaaagcgttcatgggttggtgtc
aacgaagagaaaccgttcgcgtatctgcgcgaagcgatggtttctggacttatgaaggga
atttgccgcttaggcaccagcgacgaccagatcaacaatgctcatgttgctgtttcctca
gaacggcaatctgccatcgctgaagcgataggaacctggcgcttctgtgctcattcgttc
actgatgatgagctgttggttgctgcgatggacatgtttagacacgccttggcaatgcct
gaacttgagcgttggcggatacatgcagatcaactaatcagctttctcgttgcttgccgt
gctgcatacaacagttttgttccgtatcacaatttccgacatgtggtggatgtattgcaa
gctacgtttaatttcctggtacacattggtgctctcgcgccctatccctcgggggg---c
gaacccccaccaatgcctgaaaaatcaccaatggcgtctctcatcactcccttcgaagct
ttgacgcttctgatcaccgctatcggtcacgacgttgggcatccgggtgtgaataacggg
tttcttgtgacactaaatgctcccttggcccagctgtataacgatcgatccgttctggag
tcgttccactgtgcagcctattcacagatccttcgccgatactggccatccgccttcgaa
gacacaaagatgcgtaaccttatgatcagctccatattggctacggatatgggtctgcat
ttcgattatatgaaaaagctcggagatgtccaagagcgacttcaggcgagcaacacgact
gatgggtggaatggccggcagattgaagagaacaagtcattggcttgttcgctcctcatc
aaatgtgccgacatcagtaatgtggcacgaagtcacgaaatagccttacaatggacctac
attttatcagaggaattctcccgacaggcttcaatggaaagcgagctcagcatccaatca
tcactcatgacgccgcctaagcaagacatggcttcactggctaaaggccaactcggcttc
atgaatctgtttgccaccccgttatttcagggcgttgccgatatcatgcccactatgcag
tataccgtcgacgagcttgaaatgaataagagtctcttcgagctgaaacttcaacaagag
aaggaaaagcagccgttagacgatccggtccgaaggcgtcttcttaaagagggtacattc
tcgccgagaactatgagcttcgcggtaccccaagaggaggaaaaggaggagagaagagac
atggcgccgctatttgaagcactagaccgagcatcggacaagacaccggttggcaatggt
gagcttccaatgccacgttcggagagtgagggtctatcgccggccgatagtcagaggaca
atgggaccatcacctgtgaatggtgcagctgtagaatccaaagattctgatggatcagta
tcaacattcgacgcagttagagaactggcgaacagtgacccgttccagacgcagactagg
agggattcagcgaaacaacgatcaagcgagacgaccgacgggagtgtatctggcgcttgc
tccggcgattgggtttcgcaagcgacaagcgccacaacgggcaagatgccaatgtcacca
agtacacggggtacgagcattgtgagcagggactcgactgagcacgcgaccggtatccca
aagatcaacgtcgatacagccagtctgaaagaaagttcagggacacttcgccatgattat
tcgcctgttgatgatgagacgagatcagacgcgagcacgacaggcggaagtattggcaaa
gccgaaggcaagtcactacggaagaagacaagcagattcaggataaaggatttccccttc
ttcaggaaacacaagggcgcaaactcgccgtccaccgcggatacgacttga
>Fp76
atggaacgcgcctcctgtcacataatctatgtcaatcgcaatgtgagcgaagatggctta
attcgtcgcacttctggcgacgccgcatccgattgggcaacggatgaggctcgtcaggtt
gtacagcctttgttggatgcctttggtgacgttcacgtttgcgcaactggaggcggttgt
ttgacgaaattgtttgaattacaggagggttccatgcttgacctaaagccaactctagta
ctgcttgatacaccaaaagacgattcgattcctgacagaaggagaaggctgtcatcccct
tccccctcctgtaattcctcatcagagaatgtcgacattcacaccccagacgaagatctg
tacggcctgggcctgttgcagaaaatcatcaccgaagcgcacctgcgtggcatgtctaag
cttgttgtcccgatcccggtgatcagtaattccgagccagaacaaacttacactaatgga
caaatgaccgacggtactgttgagcaaatgcgtttgccattggcaccgctcgacacgaat
cgtcaactcataagaagatgcctggatctgggggccgtcgacgtcattatctgtccaatg
agcactaagtgcattacgagtctggagatttgcgcttatcgagcccacagagatgcagcc
aaggagcaatcaaccctgttagagattaggcaaggccgaaagcgttcatgggttggtgtc
aacgaagagaaaccgttcgcgtatctgcgcgaagcgatggtttctggacttatgaaggga
atttgccgcttaggcaccagcgacgaccagatcaacaatgctcatgttgctgtttcctca
gaacggcaatctgccatcgctgaagcgataggaacctggcgcttctgtgctcattcgttc
actgatgatgagctgttggttgctgcgatggacatgtttagacacgccttggcaatgcct
gaacttgagcgttggcggatacatgcagatcaactaatcagctttctcgttgcttgccgt
gctgcatacaacagttttgttccgtatcacaatttccgacatgtggtggatgtattgcaa
gctacgtttaatttcctggtacacattggtgctctcgcgccctatccctcgggggg---c
gaacccccaccaatgcctgaaaaatcaccaatggcgtctctcatcactcccttcgaagct
ttgacgcttctgatcaccgctatcggtcacgacgttgggcatccgggtgtgaataacggg
tttcttgtgacactaaatgctcccttggcccagctgtataacgatcgatccgttctggag
tcgttccactgtgcagcctattcacagatccttcgccgatactggccatccgccttcgaa
gacacaaagatgcgtaaccttatgatcagctccatattggctacggatatgggtctgcat
ttcgattatatgaaaaagctcggagatgtccaagagcgacttcaggcgagcaacacgact
gatgggtggaatggccggcagattgaagagaacaagtcattggcttgttcgctcctcatc
aaatgtgccgacatcagtaatgtggcacgaagtcacgaaatagccttacaatggacctac
attttatcagaggaattctcccgacaggcttcaatggaaagcgagctcagcatccaatca
tcactcatgacgccgcctaagcaagacatggcttcactggctaaaggccaactcggcttc
atgaatctgtttgccaccccgttatttcagggcgttgccgatatcatgcccactatgcag
tataccgtcgacgagcttgaaatgaataagagtctcttcgagctgaaacttcaacaagag
aaggaaaagcagccgttagacgatccggtccgaaggcgtcttcttaaagagggtacattc
tcgccgagaactatgagcttcgcggtaccccaagaggaggaaaaggaggagagaagagac
atggcgccgctatttgaagcactagaccgagcatcggacaagacaccggttggcaatggt
gagcttccaatgccacgttcggagagtgagggtctatcgccggccgatagtcagaggaca
atgggaccatcacctgtgaatggtgcagctgtagaatccaaagattctgatggatcagta
tcaacattcgacgcagttagagaactggcgaacagtgacccgttccagacgcagactagg
agggattcagcgaaacaacgatcaagcgagacgaccgacgggagtgtatctggcgcttgc
tccggcgattgggtttcgcaagcgacaagcgccacaacgggcaagatgccaatgtcacca
agtacacggggtacgagcattgtgagcagggactcgactgagcacgcgaccggtatccca
aagatcaacgtcgatacagccagtctgaaagaaagttcagggacacttcgccatgattat
tcgcctgttgatgatgagacgagatcagacgcgagcacgacaggcggaagtattggcaaa
gccgaaggcaagtcactacggaagaagacaagcagattcaggataaaggatttccccttc
ttcaggaaacacaagggcgcaaactcgccgtccaccgcggatacgacttga
>Fp78
atggaacgcgcctcctgtcacataatctatgtcaatcgcaatgtgagcgaagatggctta
attcgtcgcacttctggcgacgccgcatccgattgggcaacggatgaggctcgtcaggtt
gtacagcctttgttggatgcctttggtgacgttcacgtttgcgcaactggaggcggttgt
ttgacgaaattgtttgaattacaggagggttccatgcttgacctaaagccaactctagta
ctgcttgatacaccaaaagacgattcgattcctgacagaaggagaaggctgtcatcccct
tccccctcctgtaattcctcatcagagaatgtcgacattcacaccccagacgaagatctg
tacggcctgggcctgttgcagaaaatcatcaccgaagcgcacctgcgtggcatgtctaag
cttgttgtcccgatcccggtgatcagtaattccgagccagaacaaacttacactaatgga
caaatgaccgacggtactgttgagcaaattcgtttgccattggcaccgctcgacacgaat
cgtcaactcataagaagatgcctggatctgggggccgtcgacgtcattatctgtccaatg
agcactaagtgcattacgagtctggagatttgcgcttatcgagcccacagagatgcagcc
aaggagcaatcaaccctgttagagattaggcaaggccgaaagcgttcatgggttggtgtc
aacgaagagaaaccgttcgcgtatctgcgcgaagcgatggtttctggacttatgaaggga
atttgccgcttaggcaccagcgacgaccagatcaacaatgctcatgttgctgtttcctca
gaacggcaatctgccatcgctgaagcgataggaacctggcgcttctgtgctcattcgttc
actgatgatgagctgttggttgctgcgatggacatgtttagacacgccttggcaatgcct
gaacttgagcgttggcggatacatgcagatcaactaatcagctttctcgttgcttgccgt
gctgcatacaacagttttgttccgtatcacaatttccgacatgtggtggatgtattgcaa
gctacgtttaatttcctggtacacattggtgctctcgcgccctatccctcgggggg---c
gaacccccaccaatgcctgaaaaatcaccaatggcgtctctcatcactcccttcgaagct
ttgacgcttctgatcaccgctatcggtcacgacgttgggcatccgggtgtgaataacggg
tttcttgtgacactaaatgctcccttggcccagctgtataacgatcgatccgttctggag
tcgttccactgtgcagcctattcacagatccttcgccgatactggccatccgccttcgaa
gacacaaagatgcgtaaccttatgatcagctccatattggctacggatatgggtctgcat
ttcgattatatgaaaaagctcggagatgtccaagagcgacttcaggcgagcaacacgact
gatgggtggaatggccggcagattgaagagaacaagtcattggcttgttcgctcctcatc
aaatgtgccgacatcagtaatgtggcacgaagtcacgaaatagccttacaatggacctac
attttatcagaggaattctcccgacaggcttcaatggaaagcgagctcagcatccaatca
tcactcatgacgccgcctaagcaagacatggcttcactggctaaaggccaactcggcttc
atgaatctgtttgccaccccgttatttcagggcgttgccgatatcatgcccactatgcag
tataccgtcgacgagcttgaaatgaataagagtctcttcgagctgaaacttcaacaagag
aaggaaaagcagccgttagacgatccggtccgaaggcgtcttcttaaagagggtacattc
tcgccgagaactatgagcttcgcggtaccccaagaggaggaaaaggaggagagaagagac
atggcgccgctatttgaagcactagaccgagcatcggacaagacaccggttggcaatggt
gagcttccaatgccacgttcggagagtgagggtctatcgccggccgatagtcagaggaca
atgggaccatcacctgtgaatggtgcagctgtagaatccaaagattctgatggatcagta
tcaacattcgacgcagttagagaactggcgaacagtgacccgttccagacgcagactagg
agggattcagcgaaacaacgatcaagcgagacgaccgacgggagtgtatctggcgcttgc
tccggcgattgggtttcgcaagcgacaagcgccacaacgggcaagatgccaatgtcacca
agtacacggggtacgagcattgtgagcagggactcgactgagcacgcgaccggtatccca
aagatcaacgtcgatacagccagtctgaaagaaagttcagggacacttcgccatgattat
tcgcctgttgatgatgagacgagatcagacgcgagcacgacaggcggaagtattggcaaa
gccgaaggcaagtcactacggaagaagacaagcagattcaggataaaggacttccccttc
ttcaggaaacacaagggcgcaaactcgccgtccaccgcggatacgacttga
>Fp81
atggaacgcgcctcctgtcacataatctatgtcaatcgcaatgtgagcgaagatggctta
attcgtcgcacttctggcgacgccgcatccgattgggcaacggatgaggctcgtcaggtt
gtacagcctttgttggatgcctttggtgacgttcacgtttgcgcaactggaggcggttgt
ttgacgaaattgtttgaattacaggagggttccatgcttgacctaaagccaactctagta
ctgcttgatacaccaaaagacgattcgattcctgacagaaggagaaggctgtcatcccct
tccccctcctgtaattcctcatcagagaatgtcgacattcacaccccagacgaagatctg
tacggcctgggcctgttgcagaaaatcatcaccgaagcgcacctgcgtggcatgtctaag
cttgttgtcccgatcccggtgatcagtaattccgagccagaacaaacttacactaatgga
caaatgaccgacggtactgttgagcaaattcgtttgccattggcaccgctcgacacgaat
cgtcaactcataagaagatgcctggatctgggggccgtcgacgtcattatctgtccaatg
agcactaagtgcattacgagtctggagatttgcgcttatcgagcccacagagatgcagcc
aaggagcaatcaaccctgttagagattaggcaaggccgaaagcgttcatgggttggtgtc
aacgaagagaaaccgttcgcgtatctgcgcgaagcgatggtttctggacttatgaaggga
atttgccgcttaggcaccagcgacgaccagatcaacaatgctcatgttgctgtttcctca
gaacggcaatctgccatcgctgaagcgataggaacctggcgcttctgtgctcattcgttc
actgatgatgagctgttggttgctgcgatggacatgtttagacacgccttggcaatgcct
gaacttgagcgttggcggatacatgcagatcaactaatcagctttctcgttgcttgccgt
gctgcatacaacagttttgttccgtatcacaatttccgacatgtggtggatgtattgcaa
gctacgtttaatttcctggtacacattggtgctctcgcgccctatccctcgggggg---c
gaacccccaccaatgcctgaaaaatcaccaatggcgtctctcatcactcccttcgaagct
ttgacgcttctgatcaccgctatcggtcacgacgttgggcatccgggtgtgaataacggg
tttcttgtgacactaaatgctcccttggcccagctgtataacgatcgatccgttctggag
tcgttccactgtgcagcctattcacagatccttcgccgatactggccatccgccttcgaa
gacacaaagatgcgtaaccttatgatcagctccatattggctacggatatgggtctgcat
ttcgattatatgaaaaagctcggagatgtccaagagcgacttcaggcgagcaacacgact
gatgggtggaatggccggcagattgaagagaacaagtcattggcttgttcgctcctcatc
aaatgtgccgacatcagtaatgtggcacgaagtcacgaaatagccttacaatggacctac
attttatcagaggaattctcccgacaggcttcaatggaaagcgagctcagcatccaatca
tcactcatgacgccgcctaagcaagacatggcttcactggctaaaggccaactcggcttc
atgaatctgtttgccaccccgttatttcagggcgttgccgatatcatgcccactatgcag
tataccgtcgacgagcttgaaatgaataagagtctcttcgagctgaaacttcaacaagag
aaggaaaagcagccgttagacgatccggtccgaaggcgtcttcttaaagagggtacattc
tcgccgagaactatgagcttcgcggtaccccaagaggaggaaaaggaggagagaagagac
atggcgccgctatttgaagcactagaccgagcatcggacaagacaccggttggcaatggt
gagcttccaatgccacgttcggagagtgagggtctatcgccggccgatagtcagaggaca
atgggaccatcacctgtgaatggtgcagctgtagaatccaaagattctgatggatcagta
tcaacattcgacgcagttagagaactggcgaacagtgacccgttccagacgcagactagg
agggattcagcgaaacaacgatcaagcgagacgaccgacgggagtgtatctggcgcttgc
tccggcgattgggtttcgcaagcgacaagcgccacaacgggcaagatgccaatgtcacca
agtacacggggtacgagcattgtgagcagggactcgactgagcacgcgaccggtatccca
aagatcaacgtcgatacagccagtctgaaagaaagttcagggacacttcgccatgattat
tcgcctgttgatgatgagacgagatcagacgcgagcacgacaggcggaagtattggcaaa
gccgaaggcaagtcactacggaagaagacaagcagattcaggataaaggacttccccttc
ttcaggaaacacaagggcgcaaactcgccgtccaccgcggatacgacttga
>Fp84
atggaacgcgcctcctgtcacataatctatgtcaatcgcaatgtgagcgaagatggctta
attcgtcgcacttctggcgacgccgcatccgattgggcaacggatgaggctcgtcaggtt
gtacagcctttgttggatgcctttggtgacgttcacgtttgcgcaactggaggcggttgt
ttgacgaaattgtttgaattacaggagggttccatgcttgacctaaagccaactctagta
ctgcttgatacaccaaaagacgattcgattcctgacagaaggagaaggctgtcatcccct
tccccctcctgtaattcctcatcagagaatgtcgacattcacaccccagacgaagatctg
tacggcctgggcctgttgcagaaaatcatcaccgaagcgcacctgcgtggcatgtctaag
cttgttgtcccgatcccggtgatcagtaattccgagccagaacaaacttacactaatgga
caaatgaccgacggtactgttgagcaaattcgtttgccattggcaccgctcgacacgaat
cgtcaactcataagaagatgcctggatctgggggccgtcgacgtcattatctgtccaatg
agcactaagtgcattacgagtctggagatttgcgcttatcgagcccacagagatgcagcc
aaggagcaatcaaccctgttagagattaggcaaggccgaaagcgttcatgggttggtgtc
aacgaagagaaaccgttcgcgtatctgcgcgaagcgatggtttctggacttatgaaggga
atttgccgcttaggcaccagcgacgaccagatcaacaatgctcatgttgctgtttcctca
gaacggcaatctgccatcgctgaagcgataggaacctggcgcttctgtgctcattcgttc
actgatgatgagctgttggttgctgcgatggacatgtttagacacgccttggcaatgcct
gaacttgagcgttggcggatacatgcagatcaactaatcagctttctcgttgcttgccgt
gctgcatacaacagttttgttccgtatcacaatttccgacatgtggtggatgtattgcaa
gctacgtttaatttcctggtacacattggtgctctcgcgccctatccctcgggggg---c
gaacccccaccaatgcctgaaaaatcaccaatggcgtctctcatcactcccttcgaagct
ttgacgcttctgatcaccgctatcggtcacgacgttgggcatccgggtgtgaataacggg
tttcttgtgacactaaatgctcccttggcccagctgtataacgatcgatccgttctggag
tcgttccactgtgcagcctattcacagatccttcgccgatactggccatccgccttcgaa
gacacaaagatgcgtaaccttatgatcagctccatattggccacggatatgggtctgcat
ttcgattatatgaaaaagctcggagatgtccaagagcgacttcaggcgagcaacacgact
gatgggtggaatggccggcagattgaagagaacaagtcattggcttgttcgctcctcatc
aaatgtgccgacatcagtaatgtggcacgaagtcacgaaatagccttacaatggacctac
attttatcagaggaattctcccgacaggcttcaatggaaagcgagctcagcatccaatca
tcactcatgacgccgcctaagcaagacatggcttcactggctaaaggccaactcggcttc
atgaatctgtttgccaccccgttatttcagggcgttgccgatatcatgcccactatgcag
tataccgtcgacgagcttgaaatgaataagagtctcttcgagctgaaacttcaacaagag
aaggaaaagcagccgttagacgatccggtccgaaggcgtcttcttaaagagggtacattc
tcgccgagaactatgagcttcgcggtaccccaagaggaggaaaaggaggagagaagagac
atggcgccgctatttgaagcactagaccgagcatcggacaagacaccggttggcaatggt
gagcttccaatgccacgttcggagagtgagggtctatcgccggccgatagtcagaggaca
atgggaccatcacctgtgaatggtgcagctgtagaatccaaagattctgatggatcagta
tcaacattcgacgcagttagagaactggcgaacagtgacccgttccagacgcagactagg
agggattcagcgaaacaacgatcaagcgagacgaccgacgggagtgtatctggcgcttgc
tccggcgattgggtttcgcaagcgacaagcgccacaacgggcaagatgccaatgtcacca
agtacacggggtacgagcattgtgagcagggactcgactgagcacgcgaccggtatccca
aagatcaacgtcgatacagccagtctgaaagaaagttcagggacacttcgccatgattat
tcgcctgttgatgatgagacgagatcagacgcgagcacgacaggcggaagtattggcaaa
gccgaaggcaagtcactacggaagaagacaagcagattcaggataaaggacttccccttc
ttcaggaaacacaagggcgcaaactcgccgtccaccgcggatacgacttga
>Fp86
atggaacgcgcctcctgtcacataatctatgtcaatcgcaatgtgagcgaagatggctta
attcgtcgcacttctggcgacgccgcatccgattgggcaacggatgaggctcgtcaggtt
gtacagcctttgttggatgcctttggtgacgttcacgtttgcgcaactggaggcggttgt
ttgacgaaattgtttgaattacaggagggttccatgcttgacctaaagccaactctagta
ctgcttgatacaccaaaagacgattcgattcctgacagaaggagaaggctgtcatcccct
tccccctcctgtaattcctcatcagagaatgtcgacattcacaccccagacgaagatctg
tacggcctgggcctgttgcagaaaatcatcaccgaagcgcacctgcgtggcatgtctaag
cttgttgtcccgatcccggtgatcagtaattccgagccagaacaaacttacactaatgga
caaatgaccgacggtactgttgagcaaattcgtttgccattggcaccgctcgacacgaat
cgtcaactcataagaagatgcctggatctgggggccgtcgacgtcattatctgtccaatg
agcactaagtgcattacgagtctggagatttgcgcttatcgagcccacagagatgcagcc
aaggagcaatcaaccctgttagagattaggcaaggccgaaagcgttcatgggttggtgtc
aacgaagagaaaccgttcgcgtatctgcgcgaagcgatggtttctggacttatgaaggga
atttgccgcttaggcaccagcgacgaccagatcaacaatgctcatgttgctgtttcctca
gaacggcaatctgccatcgctgaagcgataggaacctggcgcttctgtgctcattcgttc
actgatgatgagctgttggttgctgcgatggacatgtttagacacgccttggcaatgcct
gaacttgagcgttggcggatacatgcagatcaactaatcagctttctcgttgcttgccgt
gctgcatacaacagttttgttccgtatcacaatttccgacatgtggtggatgtattgcaa
gctacgtttaatttcctggtacacattggtgctctcgcgccctatccctcgggggg---c
gaacccccaccaatgcctgaaaaatcaccaatggcgtctctcatcactcccttcgaagct
ttgacgcttctgatcaccgctatcggtcacgacgttgggcatccgggtgtgaataacggg
tttcttgtgacactaaatgctcccttggcccagctgtataacgatcgatccgttctggag
tcgttccactgtgcagcctattcacagatccttcgccgatactggccatccgccttcgaa
gacacaaagatgcgtaaccttatgatcagctccatattggctacggatatgggtctgcat
ttcgattatatgaaaaagctcggagatgtccaagagcgacttcaggcgagcaacacgact
gatgggtggaatggccggcagattgaagagaacaagtcattggcttgttcgctcctcatc
aaatgtgccgacatcagtaatgtggcacgaagtcacgaaatagccttacaatggacctac
attttatcagaggaattctcccgacaggcttcaatggaaagcgagctcagcatccaatca
tcactcatgacgccgcctaagcaagacatggcttcactggctaaaggccaactcggcttc
atgaatctgtttgccaccccgttatttcagggcgttgccgatatcatgcccactatgcag
tataccgtcgacgagcttgaaatgaataagagtctcttcgagctgaaacttcaacaagag
aaggaaaagcagccgttagacgatccggtccgaaggcgtcttcttaaagagggtacattc
tcgccgagaactatgagcttcgcggtaccccaagaggaggaaaaggaggagagaagagac
atggcgccgctatttgaagcactagaccgagcatcggacaagacaccggttggcaatggt
gagcttccaatgccacgttcggagagtgagggtctatcgccggccgatagtcagaggaca
atgggaccatcacctgtgaatggtgcagctgtagaatccaaagattctgatggatcagta
tcaacattcgacgcagttagagaactggcgaacagtgacccgttccagacgcagactagg
agggattcagcgaaacaacgatcaagcgagacgaccgacgggagtgtatctggcgcttgc
tccggcgattgggtttcgcaagcgacaagcgccacaacgggcaagatgccaatgtcacca
agtacacggggtacgagcattgtgagcagggactcgactgagcacgcgaccggtatccca
aagatcaacgtcgatacagccagtctgaaagaaagttcagggacacttcgccatgattat
tcgcctgttgatgatgagacgagatcagacgcgagcacgacaggcggaagtattggcaaa
gccgaaggcaagtcactacggaagaagacaagcagattcaggataaaggacttccccttc
ttcaggaaacacaagggcgcaaactcgccgtccaccgcggatacgacttga
>Fvenenatum.busco
atggaacgcgcctcctgtcacataatctatgtcaatcgcaatgtgagcgaagatggcttg
attcgtcgtacttctggcgacgccgcatccgattgggcaacggatgaggctcgtcaggtt
gtacagcctttgttggatgcctttggcgacgttcacgtttgcgcaactggaggcggctgt
ttgacgaaactgtttgaattacaggagggttccatgcttgacttgaagccaactctagta
ctgcttgatacaccaaaagacgattcgattcctgacagaaggagaaggttatcatccccc
tccccctcctgtaattcctcatcagagaatgtcgacattcacacccccgacgaagatctg
tacggcctgggcctgctgcagaaaattatcaccgaagcgcacctgcgtggcatgtctaag
cttgttgtcccgatcccggtgatcagtaattccgagccagtgcagtcctacactaatgga
caaatgaccgacggtactgttgagcaaattcgtttgccattggcaccgctcgacacgaat
cgtcaactcataagaagatgcctggatctgggggccgtcgacgtcattatttgtccaatg
agcactaagtgcattacgagtctggaaatttgcgcttatcgagcccacagagatgcagcc
aaggagcaatcaaccctgttagaaattaggcaaggccgaaagcgctcatgggttggtgtc
aacgaagagaaaccgttcgcatatctgcgcgaagcgatggtttctggactcatgaaggga
atttgccgtttaggcaccagcgatgaccagatcaacaatgctcatgttgctgtttcctcg
gaacggcaatctgccatcgcagaagcgataggaacctggcgcttttgtgctcattcgttc
actgatgatgagctgttggttgctgcgatggacatgtttagacacgccttggcaatgcct
gaacttgagcgttggcggatacatgcagatcaactaatcagctttctcgttgcttgccgt
gctgcatacaacaattttgtcccgtatcacaatttccgccatgtcgtggatgtactgcaa
gctacgttcaatttcctggtacacattggtgctcttgcaccctatccttcgggggggctc
gaacccccgccaatgcctgaaaaatcacccatggcttctctcatcactcccttcgaagct
ttgacgcttcttatcaccgctattggtcacgacgttgggcatccaggtgtgaataacggg
ttccttgtgacactaaatgctcccttagcccagctgtacaacgatcgatccgttctggag
tcgttccactgtgcagcctattcacagatccttcgtcgatactggccatccgcctttgaa
gacacaaagatgcgtaaccttatgattagttccatattggctacggatatgggcctgcat
ttcgattatatgaaaaggctcggagatgttcaagagcgacttcaggcaagcaacacgact
gatggatggaatggccggcagatcgaagagaacaagtcactggcttgctcgcttctcatc
aaatgtgccgacatcagcaatgtagcacgaagtcacgaaatagccttgcaatggacctac
attttatcagaggaattctcccgacaggcttcaatggaaagtgagctcagcatccagtca
tcactcatgacgccgcccaagcaagacatggcttcactggctaaaggccaacttggcttc
atgaacctgtttgccaccccgctgtttcagggcgttgccgatatcatgcctactatgcag
tataccgtcgacgagcttgagatgaataagagtctcttcgagctgaaacttcaacaagag
aaggaaaagcagccgttagacgatccggtccgaaggcgtcttcttaaagagggtacattc
tcgccgagaactatgagcttcgcggtaccccaagaggaggaaagggaggagagaaaggac
atggcgccgctatttgaagcactagaccgagcatcggacacgacaccggttggcaatggt
gagcttccaatgccacgttcggagagcgaggacctatcgccggccgatagtcagaggaca
atggggccatcatccgtgaatggtgcagctgtagaacctaaaggttctgatggatcagta
tcaacattcgacgcggttagagaactagcgaacagtgacccgttccagacgcagaccagg
agagattcagcgaaacagcgatcaagcgagacgaccgatggaagtgtatctggtgcttgc
tcgggcgattgggtttcgcaagccacaagcgccacaacgggcaagatgccaatgtcgcca
agtacacggggtacgagcattgtgagcagggactcgactgaacatgcaaccggaatccca
aagatcaacgtcgatacagcaagtctgaaagaaagctcaggaacacttcgtcatgattgt
tcgcccgttgacgatgagacgagatcagacgcgagcacgacaggcggaagtattggcaaa
gccgaaggcaaatcactacggaagaagacaagcagatttaggataaaggacttccccttc
ttcaggaaacacaagggcgcaaactctccatccaccgcggatacgacttga
