# Supplementary material for: Apicidin biosynthesis is linked to accessory chromosomes in Fusarium poae isolates
Source: BMC Genomics. 2021 Aug 4;22:591. doi: 10.1186/s12864-021-07617-y (PMC8340494; doi:10.1186/s12864-021-07617-y)
Supplement: Supplementary file 17 — Additional file 17. Compressed folder containing alignments for each of the 4141 orthologs used in BUSCO analysis. [file 12864_2021_7617_MOESM17_ESM.zip › Fven2_nt_MAFFT/40604at5125_nt.mafft.fasta]

>Fp105
atggctcctccgccaaaccccaatcttcctctccaagagagacttatggctcttgcccaa
acccttcagttcggttggtttgttggccacctcaccctcatcctcgcaacgattcgatat
ggcttttcctggttgaggatgaactactatacccgtatggctcagttctcttaccgcaca
gcttttattgctgctgccgtcacctatggcatcgtcgtctacaggaccatgcgcgctcgt
gctaagaccggtcagcgtgctgctcccactcccctggctatgcttgccgatgagaacatt
caataccttgccatgtctcttgtttggctcttctgcccccaatatcctctcgccttgatc
ccttataccatttactcggtcttccacgttgccacctacactcgcgccaacttgatcccc
gctgttctggcccccaagcctgctcccgaggctgatggtgccactcccagccgtcgaacc
agcgtcgaccaccctcttgctaaccagattggcgcttttgttaaggagtactacgatgcg
tcaatggctatcgttgcttctcttgagattgccctgtggggtcgcatctttctctccgcc
attctcttccagcgtcgatcatggattcttattgtcctttactccgctttcctccgagct
cgttacgcccagagcacccacgttcagcactcattctctcagttgagcgctcgcgttgac
tcttttgttagcgctcagggaacccctcccgtcgctcgctctgtttggcaaaccgtcaag
gatggcgcaagacaattccacgatgctactgctttggttggagctggccccgctaagaag
tcctcgtaa
>Fp108
atggctcctccgccaaaccccaatcttcctctccaagagagacttatggctcttgcccaa
acccttcagttcggttggtttgttggccacctcaccctcatcctcgcaacgattcgatat
ggcttttcctggttgaggatgaactactatacccgtatggctcagttctcttaccgcaca
gcttttattgctgctgccgtcacctatggcatcgtcgtctacaggaccatgcgcgctcgt
gctaagaccggtcagcgtgctgctcccactcccctggctatgcttgccgatgagaacatt
caataccttgccatgtctcttgtttggctcttctgcccccaatatcctctcgccttgatc
ccttataccatttactcggtcttccacgttgccacctacactcgcgccaacttgatcccc
gctgttctggcccccaagcctgctcccgaggctgatggtgccactcccagccgtcgaacc
agcgtcgaccaccctcttgctaaccagattggcgcttttgttaaggagtactacgatgcg
tcaatggctatcgttgcttctcttgagattgccctgtggggtcgcatctttctctccgcc
attctcttccagcgtcgatcatggattcttattgtcctttactccgctttcctccgagct
cgttacgcccagagcacccacgttcagcactcattctctcagttgagcgctcgcgttgac
tcttttgttagcgctcagggaacccctcccgtcgctcgctctgtttggcaaaccgtcaag
gatggcgcaagacaattccacgatgctactgctttggttggagctggccccgctaagaag
tcctcgtaa
>Fp118
atggctcctccgccaaaccccaatcttcctctccaagagagacttatggctcttgcccaa
acccttcagttcggttggtttgttggccacctcaccctcatcctcgcaacgattcgatat
ggcttttcctggttgaggatgaactactatacccgtatggctcagttctcttaccgcaca
gcttttattgctgctgccgtcacctatggcatcgtcgtctacaagaccatgcgcgctcgt
gctaagaccggtcagcgtgctgctcccactcccctggctatgcttgccgatgagaacatt
caataccttgccatgtctcttgtttggctcttctgcccccaatatcctctcgccttgatc
ccttataccatttactcggtcttccacgttgccacctacactcgcgccaacttgatcccc
gctgttctggcccccaagcctgctcccgaggctgatggtgccactcccagccgtcgaacc
agcgtcgaccaccctcttgctaaccagattggcgcttttgttaaggagtactacgatgcg
tcaatggctatcgttgcttctcttgagattgccctgtggggtcgcatctttctctccgcc
attctcttccagcgtcgatcatggattcttattgtcctttactccgctttcctccgagct
cgttacgcccagagcacccacgttcagcactcattctctcagttgagcgctcgcgttgac
tcttttgttagcgctcagggaacccctcccgtcgctcgctctgtttggcaaaccgtcaag
gatggcgcaagacaattccacgatgctactgctttggttggagctggccccgctaagaag
tcctcgtaa
>Fp122
atggctcctccgccaaaccccaatcttcctctccaagagagacttatggctcttgcccaa
acccttcagttcggttggtttgttggccacctcaccctcatcctcgcaacgattcgatat
ggcttttcctggttgaggatgaactactatacccgtatggctcagttctcttaccgcaca
gcttttattgctgctgccgtcacctatggcatcgtcgtctacaggaccatgcgcgctcgt
gctaagaccggtcagcgtgctgctcccactcccctggctatgcttgccgatgagaacatt
caataccttgccatgtctcttgtttggctcttctgcccccaatatcctctcgccttgatc
ccttataccatttactcggtcttccacgttgccacctacactcgcgccaacttgatcccc
gctgttctggcccccaagcctgctcccgaggctgatggtgccactcccagccgtcgaacc
agcgtcgaccaccctcttgctaaccagattggcgcttttgttaaggagtactacgatgcg
tcaatggctatcgttgcttctcttgagattgccctgtggggtcgcatctttctctccgcc
attctcttccagcgtcgatcatggattcttattgtcctttactccgctttcctccgagct
cgttacgcccagagcacccacgttcagcactcattctctcagttgagcgctcgcgttgac
tcttttgttagcgctcagggaacccctcccgtcgctcgctctgtttggcaaaccgtcaag
gatggcgcaagacaattccacgatgctactgctttggttggagctggccccgctaagaag
tcctcgtaa
>Fp125
atggctcctccgccaaaccccaatcttcctctccaagagagacttatggctcttgcccaa
acccttcagttcggttggtttgttggccacctcaccctcatcctcgcaacgattcgatat
ggcttttcctggttgaggatgaactactatacccgtatggctcagttctcttaccgcaca
gcttttattgctgctgccgtcacctatggcatcgtcgtctacaggaccatgcgcgctcgt
gctaagaccggtcagcgtgctgctcccactcccctggctatgcttgccgatgagaacatt
caataccttgccatgtctcttgtttggctcttctgcccccaatatcctctcgccttgatc
ccttataccatttactcggtcttccacgttgccacctacactcgcgccaacttgatcccc
gctgttctggcccccaagcctgctcccgaggctgatggtgccactcccagccgtcgaacc
agcgtcgaccaccctcttgctaaccagattggcgcttttgttaaggagtactacgatgcg
tcaatggctatcgttgcttctcttgagattgccctgtggggtcgcatctttctctccgcc
attctcttccagcgtcgatcatggattcttattgtcctttactccgctttcctccgagct
cgttacgcccagagcacccacgttcagcactcattctctcagttgagcgctcgcgttgac
tcttttgttagcgctcagggaacccctcccgtcgctcgctctgtttggcaaaccgtcaag
gatggcgcaagacaattccacgatgctactgctttggttggagctggccccgctaagaag
tcctcgtaa
>Fp13r
atggctcctccgccaaaccccaatcttcctctccaagagagacttatggctcttgcccaa
acccttcagttcggttggtttgtcggccacctcaccctcatcctcgcaacgattcgatat
ggcttttcctggttgaggatgaactactatacccgtatggctcagttctcttaccgcaca
gcttttattgctgctgccgtcacctatggcatcgtcgtctacaagaccatgcgcgctcgt
gctaagaccggtcagcgtgctgctcccactcccctggctatgcttgccgatgagaacatt
caataccttgccatgtctcttgtttggctcttctgcccccaatatcctctcgccttgatc
ccttataccatttactcggtcttccacgttgccacctacactcgcgccaacttgatcccc
gctgttctggcccccaagcctgctcccgaggctgatggtgccactcccagccgtcgaacc
agcgtcgaccaccctcttgctaaccagattggcgcttttgttaaggagtactacgatgca
tcaatggctatcgttgcttctcttgagattgccctgtggggtcgcatctttctctccgcc
attctcttccagcgtcgatcatggattcttattgtcctttactccgctttcctccgagct
cgttacgcccagagcacccacgttcagcactcattctctcagttgagcgctcgcgttgac
tcttttgttagcgctcagggaacccctcccgtcgctcgctctgtttggcaaaccgtcaag
gatggcgcaagacaattccacgatgctactgctttggttggagctggccccgctaagaag
tcctcgtaa
>Fp144
atggctcctccgccaaaccccaatcttcctctccaagagagacttatggctcttgcccaa
acccttcagttcggttggtttgtcggccacctcaccctcatcctcgcaacgattcgatat
ggcttttcctggttgaggatgaactactatacccgtatggctcagttctcttaccgcaca
gcttttattgctgctgccgtcacctatggcatcgtcgtctacaagaccatgcgcgctcgt
gctaagaccggtcagcgtgctgctcccactcccctggctatgcttgccgatgagaacatt
caataccttgccatgtctcttgtttggctcttctgcccccaatatcctctcgccttgatc
ccttataccatttactcggtcttccacgttgccacctacactcgcgccaacttgatcccc
gctgttctggcccccaagcctgctcccgaggctgatggtgccactcccagccgtcgaacc
agcgtcgaccaccctcttgctaaccagattggcgcttttgttaaggagtactacgatgca
tcaatggctatcgttgcttctcttgagattgccctgtggggtcgcatctttctctccgcc
attctcttccagcgtcgatcatggattcttattgtcctttactccgctttcctccgagct
cgttacgcccagagcacccacgttcagcactcattctctcagttgagcgctcgcgttgac
tcttttgttagcgctcagggaacccctcccgtcgctcgctctgtttggcaaaccgtcaag
gatggcgcaagacaattccacgatgctactgctttggttggagctggccccgctaagaag
tcctcgtaa
>Fp146
atggctcctccgccaaaccccaatcttcctctccaagagagacttatggctcttgcccaa
acccttcagttcggttggtttgtcggccacctcaccctcatcctcgcaacgattcgatat
ggcttttcctggttgaggatgaactactatacccgtatggctcagttctcttaccgcaca
gcttttattgctgctgccgtcacctatggcatcgtcgtctacaagaccatgcgcgctcgt
gctaagaccggtcagcgtgctgctcccactcccctggctatgcttgccgatgagaacatt
caataccttgccatgtctcttgtttggctcttctgcccccaatatcctctcgccttgatc
ccttataccatttactcggtcttccacgttgccacctacactcgcgccaacttgatcccc
gctgttctggcccccaagcctgctcccgaggctgatggtgccactcccagccgtcgaacc
agcgtcgaccaccctcttgctaaccagattggcgcttttgttaaggagtactacgatgca
tcaatggctatcgttgcttctcttgagattgccctgtggggtcgcatctttctctccgcc
attctcttccagcgtcgatcatggattcttattgtcctttactccgctttcctccgagct
cgttacgcccagagcacccacgttcagcactcattctctcagttgagcgctcgcgttgac
tcttttgttagcgctcagggaacccctcccgtcgctcgctctgtttggcaaaccgtcaag
gatggcgcaagacaattccacgatgctactgctttggttggagctggccccgctaagaag
tcctcgtaa
>Fp155
atggctcctccgccaaaccccaatcttcctctccaagagagacttatggctcttgcccaa
acccttcagttcggttggtttgttggccacctcaccctcatcctcgcaacgattcgatat
ggcttttcctggttgaggatgaactactatacccgtatggctcagttctcttaccgcaca
gcttttattgctgctgccgtcacctatggcatcgtcgtctacaagaccatgcgcgctcgt
gctaagaccggtcagcgtgctgctcccactcccctggctatgcttgccgatgagaacatt
caataccttgccatgtctcttgtttggctcttctgcccccaatatcctctcgccttgatc
ccttataccatttactcggtcttccacgttgccacctacactcgcgccaacttgatcccc
gctgttctggcccccaagcctgctcccgaggctgatggtgccactcccagccgtcgaacc
agcgtcgaccaccctcttgctaaccagattggcgcttttgttaaggagtactacgatgcg
tcaatggctatcgttgcttctcttgagattgccctgtggggtcgcatctttctctccgcc
attctcttccagcgtcgatcatggattcttattgtcctttactccgctttcctccgagct
cgttacgcccagagcacccacgttcagcactcattctctcagttgagcgctcgcgttgac
tcttttgttagcgctcagggaacccctcccgtcgctcgctctgtttggcaaaccgtcaag
gatggcgcaagacaattccacgatgctactgctttggttggagctggccccgctaagaag
tcctcgtaa
>Fp157
atggctcctccgccaaaccccaatcttcctctccaagagagacttatggctcttgcccaa
acccttcagttcggttggtttgtcggccacctcaccctcatcctcgcaacgattcgatat
ggcttttcctggttgaggatgaactactatacccgtatggctcagttctcttaccgcaca
gcttttattgctgctgccgtcacctatggcatcgtcgtctacaagaccatgcgcgctcgt
gctaagaccggtcagcgtgctgctcccactcccctggctatgcttgccgatgagaacatt
caataccttgccatgtctcttgtttggctcttctgcccccaatatcctctcgccttgatc
ccttataccatttactcggtcttccacgttgccacctacactcgcgccaacttgatcccc
gctgttctggcccccaagcctgctcccgaggctgatggtgccactcccagccgccgaacc
agcgtcgaccaccctcttgctaaccagattggcgcttttgttaaggagtactacgatgca
tcaatggctatcgttgcttctcttgagattgccctgtggggtcgcatctttctctccgcc
attctcttccagcgtcgatcatggattcttattgtcctttactccgctttcctccgagct
cgttacgcccagagcacccacgttcagcactcattctctcagttgagcgctcgcgttgac
tcttttgttagcgctcagggaacccctcccgtcgctcgctctgtttggcaaaccgtcaag
gatggcgcaagacaattccacgatgctactgctttggttggagctggccccgctaagaag
tcctcgtaa
>Fp16r
atggctcctccgccaaaccccaatcttcctctccaagagagacttatggctcttgcccaa
acccttcagttcggttggtttgttggccacctcaccctcatcctcgcaacgattcgatat
ggcttttcctggttgaggatgaactactatacccgtatggctcagttctcttaccgcaca
gcttttattgctgctgccgtcacctatggcatcgtcgtctacaggaccatgcgcgctcgt
gctaagaccggtcagcgtgctgctcccactcccctggctatgcttgccgatgagaacatt
caataccttgccatgtctcttgtttggctcttctgcccccaatatcctctcgccttgatc
ccttataccatttactcggtcttccacgttgccacctacactcgcgccaacttgatcccc
gctgttctggcccccaagcctgctcccgaggctgatggtgccactcccagccgtcgaacc
agcgtcgaccaccctcttgctaaccagattggcgcttttgttaaggagtactacgatgcg
tcaatggctatcgttgcttctcttgagattgccctgtggggtcgcatctttctctccgcc
attctcttccagcgtcgatcatggattcttattgtcctttactccgctttcctccgagct
cgttacgcccagagcacccacgttcagcactcattctctcagttgagcgctcgcgttgac
tcttttgttagcgctcagggaacccctcccgtcgctcgctctgtttggcaaaccgtcaag
gatggcgcaagacaattccacgatgctactgctttggttggagctggccccgctaagaag
tcctcgtaa
>Fp1r
atggctcctccgccaaaccccaatcttcctctccaagagagacttatggctcttgcccaa
acccttcagttcggttggtttgttggccacctcaccctcatcctcgcaacgattcgatat
ggcttttcctggttgaggatgaactactatacccgtatggctcagttctcttaccgcaca
gcttttattgctgctgccgtcacctatggcatcgtcgtctacaggaccatgcgcgctcgt
gctaagaccggtcagcgtgctgctcccactcccctggctatgcttgccgatgagaacatt
caataccttgccatgtctcttgtttggctcttctgcccccaatatcctctcgccttgatc
ccttataccatttactcggtcttccacgttgccacctacactcgcgccaacttgatcccc
gctgttctggcccccaagcctgctcccgaggctgatggtgccactcccagccgtcgaacc
agcgtcgaccaccctcttgctaaccagattggcgcttttgttaaggagtactacgatgcg
tcaatggctatcgttgcttctcttgagattgccctgtggggtcgcatctttctctccgcc
attctcttccagcgtcgatcatggattcttattgtcctttactccgctttcctccgagct
cgttacgcccagagcacccacgttcagcactcattctctcagttgagcgctcgcgttgac
tcttttgttagcgctcagggaacccctcccgtcgctcgctctgtttggcaaaccgtcaag
gatggcgcaagacaattccacgatgctactgctttggttggagctggccccgctaagaag
tcctcgtaa
>Fp21r
atggctcctccgccaaaccccaatcttcctctccaagagagacttatggctcttgcccaa
acccttcagttcggttggtttgttggccacctcaccctcatcctcgcaacgattcgatat
ggcttttcctggttgaggatgaactactatacccgtatggctcagttctcttaccgcaca
gcttttattgctgctgccgtcacctatggcatcgtcgtctacaggaccatgcgcgctcgt
gctaagaccggtcagcgtgctgctcccactcccctggctatgcttgccgatgagaacatt
caataccttgccatgtctcttgtttggctcttctgcccccaatatcctctcgccttgatc
ccttataccatttactcggtcttccacgttgccacctacactcgcgccaacttgatcccc
gctgttctggcccccaagcctgctcccgaggctgatggtgccactcccagccgtcgaacc
agcgtcgaccaccctcttgctaaccagattggcgcttttgttaaggagtactacgatgcg
tcaatggctatcgttgcttctcttgagattgccctgtggggtcgcatctttctctccgcc
attctcttccagcgtcgatcatggattcttattgtcctttactccgctttcctccgagct
cgttacgcccagagcacccacgttcagcactcattctctcagttgagcgctcgcgttgac
tcttttgttagcgctcagggaacccctcccgtcgctcgctctgtttggcaaaccgtcaag
gatggcgcaagacaattccacgatgctactgctttggttggagctggccccgctaagaag
tcctcgtaa
>Fp24r
atggctcctccgccaaaccccaatcttcctctccaagagagacttatggctcttgcccaa
acccttcagttcggttggtttgttggccacctcaccctcatcctcgcaacgattcgatat
ggcttttcctggttgaggatgaactactatacccgtatggctcagttctcttaccgcaca
gcttttattgctgctgccgtcacctatggcatcgtcgtctacaggaccatgcgcgctcgt
gctaagaccggtcagcgtgctgctcccactcccctggctatgcttgccgatgagaacatt
caataccttgccatgtctcttgtttggctcttctgcccccaatatcctctcgccttgatc
ccttataccatttactcggtcttccacgttgccacctacactcgcgccaacttgatcccc
gctgttctggcccccaagcctgctcccgaggctgatggtgccactcccagccgtcgaacc
agcgtcgaccaccctcttgctaaccagattggcgcttttgttaaggagtactacgatgcg
tcaatggctatcgttgcttctcttgagattgccctgtggggtcgcatctttctctccgcc
attctcttccagcgtcgatcatggattcttattgtcctttactccgctttcctccgagct
cgttacgcccagagcacccacgttcagcactcattctctcagttgagcgctcgcgttgac
tcttttgttagcgctcagggaacccctcccgtcgctcgctctgtttggcaaaccgtcaag
gatggcgcaagacaattccacgatgctactgctttggttggagctggccccgctaagaag
tcctcgtaa
>Fp2516
atggctcctccgccaaaccccaatcttcctctccaagagagacttatggctcttgcccaa
acccttcagttcggttggtttgtcggccacctcaccctcatcctcgcaacgattcgatat
ggcttttcctggttgaggatgaactactatacccgtatggctcagttctcttaccgcaca
gcttttattgctgctgccgtcacctatggcatcgtcgtctacaagaccatgcgcgctcgt
gctaagaccggtcagcgtgctgctcccactcccctggctatgcttgccgatgagaacatt
caataccttgccatgtctcttgtttggctcttctgcccccaatatcctctcgccttgatc
ccttataccatttactcggtcttccacgttgccacctacactcgcgccaacttgatcccc
gctgttctggcccccaagcctgctcccgaggctgatggtgccactcccagccgtcgaacc
agcgtcgaccaccctcttgctaaccagattggcgcttttgttaaggagtactacgatgca
tcaatggctatcgttgcttctcttgagattgccctgtggggtcgcatctttctctccgcc
attctcttccagcgtcgatcatggattcttattgtcctttactccgctttcctccgagct
cgttacgcccagagcacccacgttcagcactcattctctcagttgagcgctcgcgttgac
tcttttgttagcgctcagggaacccctcccgtcgctcgctctgtttggcaaaccgtcaag
gatggtgcaagacaattccacgatgctactgctttggttggagctggtcccgctaagaag
tcctcgtaa
>Fp26r
atggctcctccgccaaaccccaatcttcctctccaagagagacttatggctcttgcccaa
acccttcagttcggttggtttgttggccacctcaccctcatcctcgcaacgattcgatat
ggcttttcctggttgaggatgaactactatacccgtatggctcagttctcttaccgcaca
gcttttattgctgctgccgtcacctatggcatcgtcgtctacaggaccatgcgcgctcgt
gctaagaccggtcagcgtgctgctcccactcccctggctatgcttgccgatgagaacatt
caataccttgccatgtctcttgtttggctcttctgcccccaatatcctctcgccttgatc
ccttataccatttactcggtcttccacgttgccacctacactcgcgccaacttgatcccc
gctgttctggcccccaagcctgctcccgaggctgatggtgccactcccagccgtcgaacc
agcgtcgaccaccctcttgctaaccagattggcgcttttgttaaggagtactacgatgcg
tcaatggctatcgttgcttctcttgagattgccctgtggggtcgcatctttctctccgcc
attctcttccagcgtcgatcatggattcttattgtcctttactccgctttcctccgagct
cgttacgcccagagcacccacgttcagcactcattctctcagttgagcgctcgcgttgac
tcttttgttagcgctcagggaacccctcccgtcgctcgctctgtttggcaaaccgtcaag
gatggcgcaagacaattccacgatgctactgctttggttggagctggccccgctaagaag
tcctcgtaa
>Fp33
atggctcctccgccaaaccccaatcttcctctccaagagagacttatggctcttgcccaa
acccttcagttcggttggtttgttggccacctcaccctcatcctcgcaacgattcgatat
ggcttttcctggttgaggatgaactactatacccgtatggctcagttctcttaccgcaca
gcttttattgctgctgccgtcacctatggcatcgtcgtctacaggaccatgcgcgctcgt
gctaagaccggtcagcgtgctgctcccactcccctggctatgcttgccgatgagaacatt
caataccttgccatgtctcttgtttggctcttctgcccccaatatcctctcgccttgatc
ccttataccatttactcggtcttccacgttgccacctacactcgcgccaacttgatcccc
gctgttctggcccccaagcctgctcccgaggctgatggtgccactcccagccgtcgaacc
agcgtcgaccaccctcttgctaaccagattggcgcttttgttaaggagtactacgatgcg
tcaatggctatcgttgcttctcttgagattgccctgtggggtcgcatctttctctccgcc
attctcttccagcgtcgatcatggattcttattgtcctttactccgctttcctccgagct
cgttacgcccagagcacccacgttcagcactcattctctcagttgagcgctcgcgttgac
tcttttgttagcgctcagggaacccctcccgtcgctcgctctgtttggcaaaccgtcaag
gatggcgcaagacaattccacgatgctactgctttggttggagctggccccgctaagaag
tcctcgtaa
>Fp34
atggctcctccgccaaaccccaatcttcctctccaagagagacttatggctcttgcccaa
acccttcagttcggttggtttgttggccacctcaccctcatcctcgcaacgattcgatat
ggcttttcctggttgaggatgaactactatacccgtatggctcagttctcttaccgcaca
gcttttattgctgctgccgtcacctatggcatcgtcgtctacaggaccatgcgcgctcgt
gctaagaccggtcagcgtgctgctcccactcccctggctatgcttgccgatgagaacatt
caataccttgccatgtctcttgtttggctcttctgcccccaatatcctctcgccttgatc
ccttataccatttactcggtcttccacgttgccacctacactcgcgccaacttgatcccc
gctgttctggcccccaagcctgctcccgaggctgatggtgccactcccagccgtcgaacc
agcgtcgaccaccctcttgctaaccagattggcgcttttgttaaggagtactacgatgcg
tcaatggctatcgttgcttctcttgagattgccctgtggggtcgcatctttctctccgcc
attctcttccagcgtcgatcatggattcttattgtcctttactccgctttcctccgagct
cgttacgcccagagcacccacgttcagcactcattctctcagttgagcgctcgcgttgac
tcttttgttagcgctcagggaacccctcccgtcgctcgctctgtttggcaaaccgtcaag
gatggcgcaagacaattccacgatgctactgctttggttggagctggccccgctaagaag
tcctcgtaa
>Fp35
atggctcctccgccaaaccccaatcttcctctccaagagagacttatggctcttgcccaa
acccttcagttcggttggtttgtcggccacctcaccctcatcctcgcaacgattcgatat
ggcttttcctggttgaggatgaactactatacccgtatggctcagttctcttaccgcaca
gcttttattgctgctgccgtcacctatggcatcgtcgtctacaagaccatgcgcgctcgt
gctaagaccggtcagcgtgctgctcccactcccctggctatgcttgccgatgagaacatt
caataccttgccatgtctcttgtttggctcttctgcccccaatatcctctcgccttgatc
ccttataccatttactcggtcttccacgttgccacctacactcgcgccaacttgatcccc
gctgttctggcccccaagcctgctcccgaggctgatggtgccactcccagccgtcgaacc
agcgtcgaccaccctcttgctaaccagattggcgcttttgttaaggagtactacgatgca
tcaatggctatcgttgcttctcttgagattgccctgtggggtcgcatctttctctccgcc
attctcttccagcgtcgatcatggattcttattgtcctttactccgctttcctccgagct
cgttacgcccagagcacccacgttcagcactcattctctcagttgagcgctcgcgttgac
tcttttgttagcgctcagggaacccctcccgtcgctcgctctgtttggcaaaccgtcaag
gatggcgcaagacaattccacgatgctactgctttggttggagctggccccgctaagaag
tcctcgtaa
>Fp38
atggctcctccgccaaaccccaatcttcctctccaagagagacttatggctcttgcccaa
acccttcagttcggttggtttgtcggccacctcaccctcatcctcgcaacgattcgatat
ggcttttcctggttgaggatgaactactatacccgtatggctcagttctcttaccgcaca
gcttttattgctgctgccgtcacctatggcatcgtcgtctacaagaccatgcgcgctcgt
gctaagaccggtcagcgtgctgctcccactcccctggctatgcttgccgatgagaacatt
caataccttgccatgtctcttgtttggctcttctgcccccaatatcctctcgccttgatc
ccttataccatttactcggtcttccacgttgccacctacactcgcgccaacttgatcccc
gctgttctggcccccaagcctgctcccgaggctgatggtgccactcccagccgtcgaacc
agcgtcgaccaccctcttgctaaccagattggcgcttttgttaaggagtactacgatgca
tcaatggctatcgttgcttctcttgagattgccctgtggggtcgcatctttctctccgcc
attctcttccagcgtcgatcatggattcttattgtcctttactccgctttcctccgagct
cgttacgcccagagcacccacgttcagcactcattctctcagttgagcgctcgcgttgac
tcttttgttagcgctcagggaacccctcccgtcgctcgctctgtttggcaaaccgtcaag
gatggcgcaagacaattccacgatgctactgctttggttggagctggccccgctaagaag
tcctcgtaa
>Fp39
atggctcctccgccaaaccccaatcttcctctccaagagagacttatggctcttgcccaa
acccttcagttcggttggtttgttggccacctcaccctcatcctcgcaacgattcgatat
ggcttttcctggttgaggatgaactactatacccgtatggctcagttctcttaccgcaca
gcttttattgctgctgccgtcacctatggcatcgtcgtctacaggaccatgcgcgctcgt
gctaagaccggtcagcgtgctgctcccactcccctggctatgcttgccgatgagaacatt
caataccttgccatgtctcttgtttggctcttctgcccccaatatcctctcgccttgatc
ccttataccatttactcggtcttccacgttgccacctacactcgcgccaacttgatcccc
gctgttctggcccccaagcctgctcccgaggctgatggtgccactcccagccgtcgaacc
agcgtcgaccaccctcttgctaaccagattggcgcttttgttaaggagtactacgatgcg
tcaatggctatcgttgcttctcttgagattgccctgtggggtcgcatctttctctccgcc
attctcttccagcgtcgatcatggattcttattgtcctttactccgctttcctccgagct
cgttacgcccagagcacccacgttcagcactcattctctcagttgagcgctcgcgttgac
tcttttgttagcgctcagggaacccctcccgtcgctcgctctgtttggcaaaccgtcaag
gatggcgcaagacaattccacgatgctactgctttggttggagctggccccgctaagaag
tcctcgtaa
>Fp42
atggctcctccgccaaaccccaatcttcctctccaagagagacttatggctcttgcccaa
acccttcagttcggttggtttgttggccacctcaccctcatcctcgcaacgattcgatat
ggcttttcctggttgaggatgaactactatacccgtatggctcagttctcttaccgcaca
gcttttattgctgctgccgtcacctatggcatcgtcgtctacaggaccatgcgcgctcgt
gctaagaccggtcagcgtgctgctcccactcccctggctatgcttgccgatgagaacatt
caataccttgccatgtctcttgtttggctcttctgcccccaatatcctctcgccttgatc
ccttataccatttactcggtcttccacgttgccacctacactcgcgccaacttgatcccc
gctgttctggcccccaagcctgctcccgaggctgatggtgccactcccagccgtcgaacc
agcgtcgaccaccctcttgctaaccagattggcgcttttgttaaggagtactacgatgcg
tcaatggctatcgttgcttctcttgagattgccctgtggggtcgcatctttctctccgcc
attctcttccagcgtcgatcatggattcttattgtcctttactccgctttcctccgagct
cgttacgcccagagcacccacgttcagcactcattctctcagttgagcgctcgcgttgac
tcttttgttagcgctcagggaacccctcccgtcgctcgctctgtttggcaaaccgtcaag
gatggcgcaagacaattccacgatgctactgctttggttggagctggccccgctaagaag
tcctcgtaa
>Fp44
atggctcctccgccaaaccccaatcttcctctccaagagagacttatggctcttgcccaa
acccttcagttcggttggtttgttggccacctcaccctcatcctcgcaacgattcgatat
ggcttttcctggttgaggatgaactactatacccgtatggctcagttctcttaccgcaca
gcttttattgctgctgccgtcacctatggcatcgtcgtctacaagaccatgcgcgctcgt
gctaagaccggtcagcgtgctgctcccactcccctggctatgcttgccgatgagaacatt
caataccttgccatgtctcttgtttggctcttctgcccccaatatcctctcgccttgatc
ccttataccatttactcggtcttccacgttgccacctacactcgcgccaacttgatcccc
gctgttctggcccccaagcctgctcccgaggctgatggtgccactcccagccgtcgaacc
agcgtcgaccaccctcttgctaaccagattggcgcttttgttaaggagtactacgatgcg
tcaatggctatcgttgcttctcttgagattgccctgtggggtcgcatctttctctccgcc
attctcttccagcgtcgatcatggattcttattgtcctttactccgctttcctccgagct
cgttacgcccagagcacccacgttcagcactcattctctcagttgagcgctcgcgttgac
tcttttgttagcgctcagggaacccctcccgtcgctcgctctgtttggcaaaccgtcaag
gatggcgcaagacaattccacgatgctactgctttggttggagctggccccgctaagaag
tcctcgtaa
>Fp49
atggctcctccgccaaaccccaatcttcctctccaagagagacttatggctcttgcccaa
acccttcagttcggttggtttgttggccacctcaccctcatcctcgcaacgattcgatat
ggcttttcctggttgaggatgaactactatacccgtatggctcagttctcttaccgcaca
gcttttattgctgctgccgtcacctatggcatcgtcgtctacaggaccatgcgcgctcgt
gctaagaccggtcagcgtgctgctcccactcccctggctatgcttgccgatgagaacatt
caataccttgccatgtctcttgtttggctcttctgcccccaatatcctctcgccttgatc
ccttataccatttactcggtcttccacgttgccacctacactcgcgccaacttgatcccc
gctgttctggcccccaagcctgctcccgaggctgatggtgccactcccagccgtcgaacc
agcgtcgaccaccctcttgctaaccagattggcgcttttgttaaggagtactacgatgcg
tcaatggctatcgttgcttctcttgagattgccctgtggggtcgcatctttctctccgcc
attctcttccagcgtcgatcatggattcttattgtcctttactccgctttcctccgagct
cgttacgcccagagcacccacgttcagcactcattctctcagttgagcgctcgcgttgac
tcttttgttagcgctcagggaacccctcccgtcgctcgctctgtttggcaaaccgtcaag
gatggcgcaagacaattccacgatgctactgctttggttggagctggccccgctaagaag
tcctcgtaa
>Fp50
atggctcctccgccaaaccccaatcttcctctccaagagagacttatggctcttgcccaa
acccttcagttcggttggtttgtcggccacctcaccctcatcctcgcaacgattcgatat
ggcttttcctggttgaggatgaactactatacccgtatggctcagttctcttaccgcaca
gcttttattgctgctgccgtcacctatggcatcgtcgtctacaagaccatgcgcgctcgt
gctaagaccggtcagcgtgctgctcccactcccctggctatgcttgccgatgagaacatt
caataccttgccatgtctcttgtttggctcttctgcccccaatatcctctcgccttgatc
ccttataccatttactcggtcttccacgttgccacctacactcgcgccaacttgatcccc
gctgttctggcccccaagcctgctcccgaggctgatggtgccactcccagccgtcgaacc
agcgtcgaccaccctcttgctaaccagattggcgcttttgttaaggagtactacgatgca
tcaatggctatcgttgcttctcttgagattgccctgtggggtcgcatctttctctccgcc
attctcttccagcgtcgatcatggattcttattgtcctttactccgctttcctccgagct
cgttacgcccagagcacccacgttcagcactcattctctcagttgagcgctcgcgttgac
tcttttgttagcgctcagggaacccctcccgtcgctcgctctgtttggcaaaccgtcaag
gatggtgcaagacaattccacgatgctactgctttggttggagctggtcccgctaagaag
tcctcgtaa
>Fp51
atggctcctccgccaaaccccaatcttcctctccaagagagacttatggctcttgcccaa
acccttcagttcggttggtttgtcggccacctcaccctcatcctcgcaacgattcgatat
ggcttttcctggttgaggatgaactactatacccgtatggctcagttctcttaccgcaca
gcttttattgctgctgccgtcacctatggcatcgtcgtctacaagaccatgcgcgctcgt
gctaagaccggtcagcgtgctgctcccactcccctggctatgcttgccgatgagaacatt
caataccttgccatgtctcttgtttggctcttctgcccccaatatcctctcgccttgatc
ccttataccatttactcggtcttccacgttgccacctacactcgcgccaacttgatcccc
gctgttctggcccccaagcctgctcccgaggctgatggtgccactcccagccgtcgaacc
agcgtcgaccaccctcttgctaaccagattggcgcttttgttaaggagtactacgatgca
tcaatggctatcgttgcttctcttgagattgccctgtggggtcgcatctttctctccgcc
attctcttccagcgtcgatcatggattcttattgtcctttactccgctttcctccgagct
cgttacgcccagagcacccacgttcagcactcattctctcagttgagcgctcgcgttgac
tcttttgttagcgctcagggaacccctcccgtcgctcgctctgtttggcaaaccgtcaag
gatggcgcaagacaattccacgatgctactgctttggttggagctggccccgctaagaag
tcctcgtaa
>Fp59
atggctcctccgccaaaccccaatcttcctctccaagagagacttatggctcttgcccaa
acccttcagttcggttggtttgttggccacctcaccctcatcctcgcaacgattcgatat
ggcttttcctggttgaggatgaactactatacccgtatggctcagttctcttaccgcaca
gcttttattgctgctgccgtcacctatggcatcgtcgtctacaggaccatgcgcgctcgt
gctaagaccggtcagcgtgctgctcccactcccctggctatgcttgccgatgagaacatt
caataccttgccatgtctcttgtttggctcttctgcccccaatatcctctcgccttgatc
ccttataccatttactcggtcttccacgttgccacctacactcgcgccaacttgatcccc
gctgttctggcccccaagcctgctcccgaggctgatggtgccactcccagccgtcgaacc
agcgtcgaccaccctcttgctaaccagattggcgcttttgttaaggagtactacgatgcg
tcaatggctatcgttgcttctcttgagattgccctgtggggtcgcatctttctctccgcc
attctcttccagcgtcgatcatggattcttattgtcctttactccgctttcctccgagct
cgttacgcccagagcacccacgttcagcactcattctctcagttgagcgctcgcgttgac
tcttttgttagcgctcagggaacccctcccgtcgctcgctctgtttggcaaaccgtcaag
gatggcgcaagacaattccacgatgctactgctttggttggagctggccccgctaagaag
tcctcgtaa
>Fp63
atggctcctccgccaaaccccaatcttcctctccaagagagacttatggctcttgcccaa
acccttcagttcggttggtttgtcggccacctcaccctcatcctcgcaacgattcgatat
ggcttttcctggttgaggatgaactactatacccgtatggctcagttctcttaccgcaca
gcttttattgctgctgccgtcacctatggcatcgtcgtctacaagaccatgcgcgctcgt
gctaagaccggtcagcgtgctgctcccactcccctggctatgcttgccgatgagaacatt
caataccttgccatgtctcttgtttggctcttctgcccccaatatcctctcgccttgatc
ccttataccatttactcggtcttccacgttgccacctacactcgcgccaacttgatcccc
gctgttctggcccccaagcctgctcccgaggctgatggtgccactcccagccgtcgaacc
agcgtcgaccaccctcttgctaaccagattggcgcttttgttaaggagtactacgatgca
tcaatggctatcgttgcttctcttgagattgccctgtggggtcgcatctttctctccgcc
attctcttccagcgtcgatcatggattcttattgtcctttactccgctttcctccgagct
cgttacgcccagagcacccacgttcagcactcattctctcagttgagcgctcgcgttgac
tcttttgttagcgctcagggaacccctcccgtcgctcgctctgtttggcaaaccgtcaag
gatggcgcaagacaattccacgatgctactgctttggttggagctggccccgctaagaag
tcctcgtaa
>Fp65
atggctcctccgccaaaccccaatcttcctctccaagagagacttatggctcttgcccaa
acccttcagttcggttggtttgttggccacctcaccctcatcctcgcaacgattcgatat
ggcttttcctggttgaggatgaactactatacccgtatggctcagttctcttaccgcaca
gcttttattgctgctgccgtcacctatggcatcgtcgtctacaggaccatgcgcgctcgt
gctaagaccggtcagcgtgctgctcccactcccctggctatgcttgccgatgagaacatt
caataccttgccatgtctcttgtttggctcttctgcccccaatatcctctcgccttgatc
ccttataccatttactcggtcttccacgttgccacctacactcgcgccaacttgatcccc
gctgttctggcccccaagcctgctcccgaggctgatggtgccactcccagccgtcgaacc
agcgtcgaccaccctcttgctaaccagattggcgcttttgttaaggagtactacgatgcg
tcaatggctatcgttgcttctcttgagattgccctgtggggtcgcatctttctctccgcc
attctcttccagcgtcgatcatggattcttattgtcctttactccgctttcctccgagct
cgttacgcccagagcacccacgttcagcactcattctctcagttgagcgctcgcgttgac
tcttttgttagcgctcagggaacccctcccgtcgctcgctctgtttggcaaaccgtcaag
gatggcgcaagacaattccacgatgctactgctttggttggagctggccccgctaagaag
tcctcgtaa
>Fp66
atggctcctccgccaaaccccaatcttcctctccaagagagacttatggctcttgcccaa
acccttcagttcggttggtttgtcggccacctcaccctcatcctcgcaacgattcgatat
ggcttttcctggttgaggatgaactactatacccgtatggctcagttctcttaccgcaca
gcttttattgctgctgccgtcacctatggcatcgtcgtctacaagaccatgcgcgctcgt
gctaagaccggtcagcgtgctgctcccactcccctggctatgcttgccgatgagaacatt
caataccttgccatgtctcttgtttggctcttctgcccccaatatcctctcgccttgatc
ccttataccatttactcggtcttccacgttgccacctacactcgcgccaacttgatcccc
gctgttctggcccccaagcctgctcccgaggctgatggtgccactcccagccgtcgaacc
agcgtcgaccaccctcttgctaaccagattggcgcttttgttaaggagtactacgatgca
tcaatggctatcgttgcttctcttgagattgccctgtggggtcgcatctttctctccgcc
attctcttccagcgtcgatcatggattcttattgtcctttactccgctttcctccgagct
cgttacgcccagagcacccacgttcagcactcattctctcagttgagcgctcgcgttgac
tcttttgttagcgctcagggaacccctcccgtcgctcgctctgtttggcaaaccgtcaag
gatggcgcaagacaattccacgatgctactgctttggttggagctggccccgctaagaag
tcctcgtaa
>Fp72
atggctcctccgccaaaccccaatcttcctctccaagagagacttatggctcttgcccaa
acccttcagttcggttggtttgtcggccacctcaccctcatcctcgcaacgattcgatat
ggcttttcctggttgaggatgaactactatacccgtatggctcagttctcttaccgcaca
gcttttattgctgctgccgtcacctatggcatcgtcgtctacaagaccatgcgcgctcgt
gctaagaccggtcagcgtgctgctcccactcccctggctatgcttgccgatgagaacatt
caataccttgccatgtctcttgtttggctcttctgcccccaatatcctctcgccttgatc
ccttataccatttactcggtcttccacgttgccacctacactcgcgccaacttgatcccc
gctgttctggcccccaagcctgctcccgaggctgatggtgccactcccagccgtcgaacc
agcgtcgaccaccctcttgctaaccagattggcgcttttgttaaggagtactacgatgca
tcaatggctatcgttgcttctcttgagattgccctgtggggtcgcatctttctctccgcc
attctcttccagcgtcgatcatggattcttattgtcctttactccgctttcctccgagct
cgttacgcccagagcacccacgttcagcactcattctctcagttgagcgctcgcgttgac
tcttttgttagcgctcagggaacccctcccgtcgctcgctctgtttggcaaaccgtcaag
gatggcgcaagacaattccacgatgctactgctttggttggagctggccccgctaagaag
tcctcgtaa
>Fp73
atggctcctccgccaaaccccaatcttcctctccaagagagacttatggctcttgcccaa
acccttcagttcggttggtttgttggccacctcaccctcatcctcgcaacgattcgatat
ggcttttcctggttgaggatgaactactatacccgtatggctcagttctcttaccgcaca
gcttttattgctgctgccgtcacctatggcatcgtcgtctacaggaccatgcgcgctcgt
gctaagaccggtcagcgtgctgctcccactcccctggctatgcttgccgatgagaacatt
caataccttgccatgtctcttgtttggctcttctgcccccaatatcctctcgccttgatc
ccttataccatttactcggtcttccacgttgccacctacactcgcgccaacttgatcccc
gctgttctggcccccaagcctgctcccgaggctgatggtgccactcccagccgtcgaacc
agcgtcgaccaccctcttgctaaccagattggcgcttttgttaaggagtactacgatgcg
tcaatggctatcgttgcttctcttgagattgccctgtggggtcgcatctttctctccgcc
attctcttccagcgtcgatcatggattcttattgtcctttactccgctttcctccgagct
cgttacgcccagagcacccacgttcagcactcattctctcagttgagcgctcgcgttgac
tcttttgttagcgctcagggaacccctcccgtcgctcgctctgtttggcaaaccgtcaag
gatggcgcaagacaattccacgatgctactgctttggttggagctggccccgctaagaag
tcctcgtaa
>Fp76
atggctcctccgccaaaccccaatcttcctctccaagagagacttatggctcttgcccaa
acccttcagttcggttggtttgttggccacctcaccctcatcctcgcaacgattcgatat
ggcttttcctggttgaggatgaactactatacccgtatggctcagttctcttaccgcaca
gcttttattgctgctgccgtcacctatggcatcgtcgtctacaggaccatgcgcgctcgt
gctaagaccggtcagcgtgctgctcccactcccctggctatgcttgccgatgagaacatt
caataccttgccatgtctcttgtttggctcttctgcccccaatatcctctcgccttgatc
ccttataccatttactcggtcttccacgttgccacctacactcgcgccaacttgatcccc
gctgttctggcccccaagcctgctcccgaggctgatggtgccactcccagccgtcgaacc
agcgtcgaccaccctcttgctaaccagattggcgcttttgttaaggagtactacgatgcg
tcaatggctatcgttgcttctcttgagattgccctgtggggtcgcatctttctctccgcc
attctcttccagcgtcgatcatggattcttattgtcctttactccgctttcctccgagct
cgttacgcccagagcacccacgttcagcactcattctctcagttgagcgctcgcgttgac
tcttttgttagcgctcagggaacccctcccgtcgctcgctctgtttggcaaaccgtcaag
gatggcgcaagacaattccacgatgctactgctttggttggagctggccccgctaagaag
tcctcgtaa
>Fp78
atggctcctccgccaaaccccaatcttcctctccaagagagacttatggctcttgcccaa
acccttcagttcggttggtttgttggccacctcaccctcatcctcgcaacgattcgatat
ggcttttcctggttgaggatgaactactatacccgtatggctcagttctcttaccgcaca
gcttttattgctgctgccgtcacctatggcatcgtcgtctacaggaccatgcgcgctcgt
gctaagaccggtcagcgtgctgctcccactcccctggctatgcttgccgatgagaacatt
caataccttgccatgtctcttgtttggctcttctgcccccaatatcctctcgccttgatc
ccttataccatttactcggtcttccacgttgccacctacactcgcgccaacttgatcccc
gctgttctggcccccaagcctgctcccgaggctgatggtgccactcccagccgtcgaacc
agcgtcgaccaccctcttgctaaccagattggcgcttttgttaaggagtactacgatgcg
tcaatggctatcgttgcttctcttgagattgccctgtggggtcgcatctttctctccgcc
attctcttccagcgtcgatcatggattcttattgtcctttactccgctttcctccgagct
cgttacgcccagagcacccacgttcagcactcattctctcagttgagcgctcgcgttgac
tcttttgttagcgctcagggaacccctcccgtcgctcgctctgtttggcaaaccgtcaag
gatggcgcaagacaattccacgatgctactgctttggttggagctggccccgctaagaag
tcctcgtaa
>Fp81
atggctcctccgccaaaccccaatcttcctctccaagagagacttatggctcttgcccaa
acccttcagttcggttggtttgttggccacctcaccctcatcctcgcaacgattcgatat
ggcttttcctggttgaggatgaactactatacccgtatggctcagttctcttaccgcaca
gcttttattgctgctgccgtcacctatggcatcgtcgtctacaagaccatgcgcgctcgt
gctaagaccggtcagcgtgctgctcccactcccctggctatgcttgccgatgagaacatt
caataccttgccatgtctcttgtttggctcttctgcccccaatatcctctcgccttgatc
ccttataccatttactcggtcttccacgttgccacctacactcgcgccaacttgatcccc
gctgttctggcccccaagcctgctcccgaggctgatggtgccactcccagccgtcgaacc
agcgtcgaccaccctcttgctaaccagattggcgcttttgttaaggagtactacgatgcg
tcaatggctatcgttgcttctcttgagattgccctgtggggtcgcatctttctctccgcc
attctcttccagcgtcgatcatggattcttattgtcctttactccgctttcctccgagct
cgttacgcccagagcacccacgttcagcactcattctctcagttgagcgctcgcgttgac
tcttttgttagcgctcagggaacccctcccgtcgctcgctctgtttggcaaaccgtcaag
gatggcgcaagacaattccacgatgctactgctttggttggagctggccccgctaagaag
tcctcgtaa
>Fp84
atggctcctccgccaaaccccaatcttcctctccaagagagacttatggctcttgcccaa
acccttcagttcggttggtttgtcggccacctcaccctcatcctcgcaacgattcgatat
ggcttttcctggttgaggatgaactactatacccgtatggctcagttctcttaccgcaca
gcttttattgctgctgccgtcacctatggcatcgtcgtctacaagaccatgcgcgctcgt
gctaagaccggtcagcgtgctgctcccactcccctggctatgcttgccgatgagaacatt
caataccttgccatgtctcttgtttggctcttctgcccccaatatcctctcgccttgatc
ccttataccatttactcggtcttccacgttgccacctacactcgcgccaacttgatcccc
gctgttctggcccccaagcctgctcccgaggctgatggtgccactcccagccgtcgaacc
agcgtcgaccaccctcttgctaaccagattggcgcttttgttaaggagtactacgatgca
tcaatggctatcgttgcttctcttgagattgccctgtggggtcgcatctttctctccgcc
attctcttccagcgtcgatcatggattcttattgtcctttactccgctttcctccgagct
cgttacgcccagagcacccacgttcagcactcattctctcagttgagcgctcgcgttgac
tcttttgttagcgctcagggaacccctcccgtcgctcgctctgtttggcaaaccgtcaag
gatggcgcaagacaattccacgatgctactgctttggttggagctggccccgctaagaag
tcctcgtaa
>Fp86
atggctcctccgccaaaccccaatcttcctctccaagagagacttatggctcttgcccaa
acccttcagttcggttggtttgttggccacctcaccctcatcctcgcaacgattcgatat
ggcttttcctggttgaggatgaactactatacccgtatggctcagttctcttaccgcaca
gcttttattgctgctgccgtcacctatggcatcgtcgtctacaggaccatgcgcgctcgt
gctaagaccggtcagcgtgctgctcccactcccctggctatgcttgccgatgagaacatt
caataccttgccatgtctcttgtttggctcttctgcccccaatatcctctcgccttgatc
ccttataccatttactcggtcttccacgttgccacctacactcgcgccaacttgatcccc
gctgttctggcccccaagcctgctcccgaggctgatggtgccactcccagccgtcgaacc
agcgtcgaccaccctcttgctaaccagattggcgcttttgttaaggagtactacgatgcg
tcaatggctatcgttgcttctcttgagattgccctgtggggtcgcatctttctctccgcc
attctcttccagcgtcgatcatggattcttattgtcctttactccgctttcctccgagct
cgttacgcccagagcacccacgttcagcactcattctctcagttgagcgctcgcgttgac
tcttttgttagcgctcagggaacccctcccgtcgctcgctctgtttggcaaaccgtcaag
gatggcgcaagacaattccacgatgctactgctttggttggagctggccccgctaagaag
tcctcgtaa
>Fvenenatum.busco
atggctcctccgccaaaccccaatcttcctctccaggagagacttatggctcttgcccaa
acccttcagttcggttggtttgtcggacacctcaccctcatcctcgcaacgattcgatat
ggcttttcctggttgagaatgaactactatacccgcatggcccagttctcttaccgaaca
gcctttgtcgccgccgccgtcacctatggcatcgtcgtctacaagacaatgcgcgctcgt
gctaagagcggccagcgtgctgctcccactcccttggctatgcttgccgatgagaacatt
caatacctcgccatgtctcttgtttggctcttctgcccccaatatcctctcgccttgatc
ccttataccatttactcggtcttccacgttgccacctacactcgcgccaacttgatcccc
gctgttctagcccccaagcctgctcccgaggctgatggtgctactcccagccgtcgaacc
agcgtcgaccaccctcttgctaaccagattggcgcttttgttaaggagtactacgatgcg
tcaatggccattgttgcttctcttgagattgctctgtggggccgcatctttctgtctgcc
attctcttccagcgtcgatcatggattcttattgtcctttataccgctttcctccgagct
cgttacgcccagagcactcacgttcagcactcattctctcagttgagcgcccgtgtcgac
tcttttgtcagtgctcagggaactcctcccgctgctcgctctgtctggcaatctgtcaag
gatggcgcaagacaattccacgacgctaccgctttggttggagctggtcccgctaagaag
tcctcgtaa
