# Supplementary material for: Apicidin biosynthesis is linked to accessory chromosomes in Fusarium poae isolates
Source: BMC Genomics. 2021 Aug 4;22:591. doi: 10.1186/s12864-021-07617-y (PMC8340494; doi:10.1186/s12864-021-07617-y)
Supplement: Supplementary file 17 — Additional file 17. Compressed folder containing alignments for each of the 4141 orthologs used in BUSCO analysis. [file 12864_2021_7617_MOESM17_ESM.zip › Fven2_nt_MAFFT/48332at5125_nt.mafft.fasta]

>Fp105
atggccgccctccgatcccagagtgcggctcgtatgctgcgaagcgccgttgttcctcga
gtcgctctctccgccgctccccgaagattccagagcaacatcacctcggccactggtacc
atcacgggtcccgtttccaacgagcccgattacaacatccaggctgacaaggctacctcc
acctacacccccgtccctcgatcggtccaggatggcagcgaagagatccttcctgcagcc
gttatctcaggcgctcccattgagctccaggcccgaacagttcgcatctaccaggaggcc
aagcccgctacgcagtccggtgactggcgcggtcggcgctggcgaatggactgggacatt
ctccccaagggacaccgatgggagaaccctctgataggctggcaatcttcgggtgatttc
atgcaaggaactcacatcaacttcgaaagcaaggaggacgccattcactttgctgagaag
cagggttatgaatacttcgttcaggagcccaactctcgcaagtttgctcccaaggcctac
gccaacaacttcctgtactcggccagaaagctcaagcatatcaggacgaaatag
>Fp108
atggccgccctccgatcccagagtgcggctcgtatgctgcgaagcgccgttgttcctcga
gtcgctctctccgccgctccccgaagattccagagcaacatcacctcggccactggtacc
atcacgggtcccgtttccaacgagcccgattacaacatccaggctgacaaggctacctcc
acctacacccccgtccctcgatcggtccaggatggcagcgaagagatccttcctgcagcc
gttatctcaggcgctcccattgagctccaggcccgaacagttcgcatctaccaggaggcc
aagcccgctacgcagtccggtgactggcgcggtcggcgctggcgaatggactgggacatt
ctccccaagggacaccgatgggagaaccctctgataggctggcaatcttcgggtgatttc
atgcaaggaactcacatcaacttcgaaagcaaggaggacgccattcactttgctgagaag
cagggttatgaatacttcgttcaggagcccaactctcgcaagtttgctcccaaggcctac
gccaacaacttcctgtactcggccagaaagctcaagcatatcaggacgaaatag
>Fp118
atggccgccctccgatcccagagtgcggctcgtatgctgcgaagcgccgttgttcctcga
gtcgctctctccgccgctccccgaagattccagagcaacatcacctcggccactggtacc
atcacgggtcccgtttccaacgagcccgattacaacatccaggctgacaaggctacctcc
acctacacccccgtccctcgatcggtccaggatggcagcgaagagatccttcctgcagcc
gttatctcaggcgctcccattgagctccaggcccgaacagttcgcatctaccaggaggcc
aagcccgctacgcagtccggtgactggcgcggtcggcgctggcgaatggactgggacatt
ctccccaagggacaccgatgggagaaccctctgataggctggcaatcttcgggtgatttc
atgcaaggaactcacatcaacttcgaaagcaaggaggacgccattcactttgctgagaag
cagggttatgaatacttcgttcaggagcccaactctcgcaagtttgctcccaaggcctac
gccaacaacttcctgtactcggccagaaagctcaagcatatcaggacgaaatag
>Fp122
atggccgccctccgatcccagagtgcggctcgtatgctgcgaagcgccgttgttcctcga
gtcgctctctccgccgctccccgaagattccagagcaacatcacctcggccactggtacc
atcacgggtcccgtttccaacgagcccgattacaacatccaggctgacaaggctacctcc
acctacacccccgtccctcgatcggtccaggatggcagcgaagagatccttcctgcagcc
gttatctcaggcgctcccattgagctccaggcccgaacagttcgcatctaccaggaggcc
aagcccgctacgcagtccggtgactggcgcggtcggcgctggcgaatggactgggacatt
ctccccaagggacaccgatgggagaaccctctgataggctggcaatcttcgggtgatttc
atgcaaggaactcacatcaacttcgaaagcaaggaggacgccattcactttgctgagaag
cagggttatgaatacttcgttcaggagcccaactctcgcaagtttgctcccaaggcctac
gccaacaacttcctgtactcggccagaaagctcaagcatatcaggacgaaatag
>Fp125
atggccgccctccgatcccagagtgcggctcgtatgctgcgaagcgccgttgttcctcga
gtcgctctctccgccgctccccgaagattccagagcaacatcacctcggccactggtacc
atcacgggtcccgtttccaacgagcccgattacaacatccaggctgacaaggctacctcc
acctacacccccgtccctcgatcggtccaggatggcagcgaagagatccttcctgcagcc
gttatctcaggcgctcccattgagctccaggcccgaacagttcgcatctaccaggaggcc
aagcccgctacgcagtccggtgactggcgcggtcggcgctggcgaatggactgggacatt
ctccccaagggacaccgatgggagaaccctctgataggctggcaatcttcgggtgatttc
atgcaaggaactcacatcaacttcgaaagcaaggaggacgccattcactttgctgagaag
cagggttatgaatacttcgttcaggagcccaactctcgcaagtttgctcccaaggcctac
gccaacaacttcctgtactcggccagaaagctcaagcatatcaggacgaaatag
>Fp13r
atggccgccctccgatcccagagtgcggctcgtatgctgcgaagcgccgttgttcctcga
gtcgctctctccgccgctccccgaagattccagagcaacatcacctcggccactggtacc
atcacgggtcccgtttccaacgagcccgattacaacatccaggctgacaaggctacctcc
acctacacccccgtccctcgatcggtccaggatggcagcgaagagatccttcctgcagcc
gttatctcaggcgctcccattgagctccaggcccgaacagttcgcatctaccaggaggcc
aagcccgctacgcagtccggtgactggcgcggtcggcgctggcgaatggactgggacatt
ctccccaagggacaccgatgggagaaccctctgataggctggcaatcttcgggtgatttc
atgcaaggaactcacatcaacttcgaaagcaaggaggacgccattcactttgctgagaag
cagggttatgaatacttcgttcaggagcccaactctcgcaagtttgctcccaaggcctac
gccaacaacttcctgtactcggccagaaagctcaagcatatcaggacgaaatag
>Fp144
atggccgccctccgatcccagagtgcggctcgtatgctgcgaagcgccgttgttcctcga
gtcgctctctccgccgctccccgaagattccagagcaacatcacctcggccactggtacc
atcacgggtcccgtttccaacgagcccgattacaacatccaggctgacaaggctacctcc
acctacacccccgtccctcgatcggtccaggatggcagcgaagagatccttcctgcagcc
gttatctcaggcgctcccattgagctccaggcccgaacagttcgcatctaccaggaggcc
aagcccgctacgcagtccggtgactggcgcggtcggcgctggcgaatggactgggacatt
ctccccaagggacaccgatgggagaaccctctgataggctggcaatcttcgggtgatttc
atgcaaggaactcacatcaacttcgaaagcaaggaggacgccattcactttgctgagaag
cagggttatgaatacttcgttcaggagcccaactctcgcaagtttgctcccaaggcctac
gccaacaacttcctgtactcggccagaaagctcaagcatatcaggacgaaatag
>Fp146
atggccgccctccgatcccagagtgcggctcgtatgctgcgaagcgccgttgttcctcga
gtcgctctctccgccgctccccgaagattccagagcaacatcacctcggccactggtacc
atcacgggtcccgtttccaacgagcccgattacaacatccaggctgacaaggctacctcc
acctacacccccgtccctcgatcggtccaggatggcagcgaagagatccttcctgcagcc
gttatctcaggcgctcccattgagctccaggcccgaacagttcgcatctaccaggaggcc
aagcccgctacgcagtccggtgactggcgcggtcggcgctggcgaatggactgggacatt
ctccccaagggacaccgatgggagaaccctctgataggctggcaatcttcgggtgatttc
atgcaaggaactcacatcaacttcgaaagcaaggaggacgccattcactttgctgagaag
cagggttatgaatacttcgttcaggagcccaactctcgcaagtttgctcccaaggcctac
gccaacaacttcctgtactcggccagaaagctcaagcatatcaggacgaaatag
>Fp155
atggccgccctccgatcccagagtgcggctcgtatgctgcgaagcgccgttgttcctcga
gtcgctctctccgccgctccccgaagattccagagcaacatcacctcggccactggtacc
atcacgggtcccgtttccaacgagcccgattacaacatccaggctgacaaggctacctcc
acctacacccccgtccctcgatcggtccaggatggcagcgaagagatccttcctgcagcc
gttatctcaggcgctcccattgagctccaggcccgaacagttcgcatctaccaggaggcc
aagcccgctacgcagtccggtgactggcgcggtcggcgctggcgaatggactgggacatt
ctccccaagggacaccgatgggagaaccctctgataggctggcaatcttcgggtgatttc
atgcaaggaactcacatcaacttcgaaagcaaggaggacgccattcactttgctgagaag
cagggttatgaatacttcgttcaggagcccaactctcgcaagtttgctcccaaggcctac
gccaacaacttcctgtactcggccagaaagctcaagcatatcaggacgaaatag
>Fp157
atggccgccctccgatcccagagtgcggctcgtatgctgcgaagcgccgttgttcctcga
gtcgctctctccgccgctccccgaagattccagagcaacatcacctcggccactggtacc
atcacgggtcccgtttccaacgagcccgattacaacatccaggctgacaaggctacctcc
acctacacccccgtccctcgatcggtccaggatggcagcgaagagatccttcctgcagcc
gttatctcaggcgctcccattgagctccaggcccgaacagttcgcatctaccaggaggcc
aagcccgctacgcagtccggtgactggcgcggtcggcgctggcgaatggactgggacatt
ctccccaagggacaccgatgggagaaccctctgataggctggcaatcttcgggtgatttc
atgcaaggaactcacatcaacttcgaaagcaaggaggacgccattcactttgctgagaag
cagggttatgaatacttcgttcaggagcccaactctcgcaagtttgctcccaaggcctac
gccaacaacttcctgtactcggccagaaagctcaagcatatcaggacgaaatag
>Fp16r
atggccgccctccgatcccagagtgcggctcgtatgctgcgaagcgccgttgttcctcga
gtcgctctctccgccgctccccgaagattccagagcaacatcacctcggccactggtacc
atcacgggtcccgtttccaacgagcccgattacaacatccaggctgacaaggctacctcc
acctacacccccgtccctcgatcggtccaggatggcagcgaagagatccttcctgcagcc
gttatctcaggcgctcccattgagctccaggcccgaacagttcgcatctaccaggaggcc
aagcccgctacgcagtccggtgactggcgcggtcggcgctggcgaatggactgggacatt
ctccccaagggacaccgatgggagaaccctctgataggctggcaatcttcgggtgatttc
atgcaaggaactcacatcaacttcgaaagcaaggaggacgccattcactttgctgagaag
cagggttatgaatacttcgttcaggagcccaactctcgcaagtttgctcccaaggcctac
gccaacaacttcctgtactcggccagaaagctcaagcatatcaggacgaaatag
>Fp1r
atggccgccctccgatcccagagtgcggctcgtatgctgcgaagcgccgttgttcctcga
gtcgctctctccgccgctccccgaagattccagagcaacatcacctcggccactggtacc
atcacgggtcccgtttccaacgagcccgattacaacatccaggctgacaaggctacctcc
acctacacccccgtccctcgatcggtccaggatggcagcgaagagatccttcctgcagcc
gttatctcaggcgctcccattgagctccaggcccgaacagttcgcatctaccaggaggcc
aagcccgctacgcagtccggtgactggcgcggtcggcgctggcgaatggactgggacatt
ctccccaagggacaccgatgggagaaccctctgataggctggcaatcttcgggtgatttc
atgcaaggaactcacatcaacttcgaaagcaaggaggacgccattcactttgctgagaag
cagggttatgaatacttcgttcaggagcccaactctcgcaagtttgctcccaaggcctac
gccaacaacttcctgtactcggccagaaagctcaagcatatcaggacgaaatag
>Fp21r
atggccgccctccgatcccagagtgcggctcgtatgctgcgaagcgccgttgttcctcga
gtcgctctctccgccgctccccgaagattccagagcaacatcacctcggccactggtacc
atcacgggtcccgtttccaacgagcccgattacaacatccaggctgacaaggctacctcc
acctacacccccgtccctcgatcggtccaggatggcagcgaagagatccttcctgcagcc
gttatctcaggcgctcccattgagctccaggcccgaacagttcgcatctaccaggaggcc
aagcccgctacgcagtccggtgactggcgcggtcggcgctggcgaatggactgggacatt
ctccccaagggacaccgatgggagaaccctctgataggctggcaatcttcgggtgatttc
atgcaaggaactcacatcaacttcgaaagcaaggaggacgccattcactttgctgagaag
cagggttatgaatacttcgttcaggagcccaactctcgcaagtttgctcccaaggcctac
gccaacaacttcctgtactcggccagaaagctcaagcatatcaggacgaaatag
>Fp24r
atggccgccctccgatcccagagtgcggctcgtatgctgcgaagcgccgttgttcctcga
gtcgctctctccgccgctccccgaagattccagagcaacatcacctcggccactggtacc
atcacgggtcccgtttccaacgagcccgattacaacatccaggctgacaaggctacctcc
acctacacccccgtccctcgatcggtccaggatggcagcgaagagatccttcctgcagcc
gttatctcaggcgctcccattgagctccaggcccgaacagttcgcatctaccaggaggcc
aagcccgctacgcagtccggtgactggcgcggtcggcgctggcgaatggactgggacatt
ctccccaagggacaccgatgggagaaccctctgataggctggcaatcttcgggtgatttc
atgcaaggaactcacatcaacttcgaaagcaaggaggacgccattcactttgctgagaag
cagggttatgaatacttcgttcaggagcccaactctcgcaagtttgctcccaaggcctac
gccaacaacttcctgtactcggccagaaagctcaagcatatcaggacgaaatag
>Fp2516
atggccgccctccgatcccagagtgcggctcgtatgctgcgaagcgccgttgttcctcga
gtcgctctctccgccgctccccgaagattccagagcaacatcacctcggccactggtacc
atcacgggtcccgtttccaacgagcccgattacaacatccaggctgacaaggctacctcc
acctacacccccgtccctcgatcggtccaggatggcagcgaagagatccttcctgcagcc
gttatctcaggcgctcccattgagctccaggcccgaacagttcgcatctaccaggaggcc
aagcccgctacgcagtccggtgactggcgcggtcggcgctggcgaatggactgggacatt
ctccccaagggacaccgatgggagaaccctctgataggctggcaatcttcgggtgatttc
atgcaaggaactcacatcaacttcgaaagcaaggaggacgccattcactttgctgagaag
cagggttatgaatacttcgttcaggagcccaactctcgcaagtttgctcccaaggcctac
gccaacaacttcctgtactcggccagaaagctcaagcatatcaggacgaaatag
>Fp26r
atggccgccctccgatcccagagtgcggctcgtatgctgcgaagcgccgttgttcctcga
gtcgctctctccgccgctccccgaagattccagagcaacatcacctcggccactggtacc
atcacgggtcccgtttccaacgagcccgattacaacatccaggctgacaaggctacctcc
acctacacccccgtccctcgatcggtccaggatggcagcgaagagatccttcctgcagcc
gttatctcaggcgctcccattgagctccaggcccgaacagttcgcatctaccaggaggcc
aagcccgctacgcagtccggtgactggcgcggtcggcgctggcgaatggactgggacatt
ctccccaagggacaccgatgggagaaccctctgataggctggcaatcttcgggtgatttc
atgcaaggaactcacatcaacttcgaaagcaaggaggacgccattcactttgctgagaag
cagggttatgaatacttcgttcaggagcccaactctcgcaagtttgctcccaaggcctac
gccaacaacttcctgtactcggccagaaagctcaagcatatcaggacgaaatag
>Fp33
atggccgccctccgatcccagagtgcggctcgtatgctgcgaagcgccgttgttcctcga
gtcgctctctccgccgctccccgaagattccagagcaacatcacctcggccactggtacc
atcacgggtcccgtttccaacgagcccgattacaacatccaggctgacaaggctacctcc
acctacacccccgtccctcgatcggtccaggatggcagcgaagagatccttcctgcagcc
gttatctcaggcgctcccattgagctccaggcccgaacagttcgcatctaccaggaggcc
aagcccgctacgcagtccggtgactggcgcggtcggcgctggcgaatggactgggacatt
ctccccaagggacaccgatgggagaaccctctgataggctggcaatcttcgggtgatttc
atgcaaggaactcacatcaacttcgaaagcaaggaggacgccattcactttgctgagaag
cagggttatgaatacttcgttcaggagcccaactctcgcaagtttgctcccaaggcctac
gccaacaacttcctgtactcggccagaaagctcaagcatatcaggacgaaatag
>Fp34
atggccgccctccgatcccagagtgcggctcgtatgctgcgaagcgccgttgttcctcga
gtcgctctctccgccgctccccgaagattccagagcaacatcacctcggccactggtacc
atcacgggtcccgtttccaacgagcccgattacaacatccaggctgacaaggctacctcc
acctacacccccgtccctcgatcggtccaggatggcagcgaagagatccttcctgcagcc
gttatctcaggcgctcccattgagctccaggcccgaacagttcgcatctaccaggaggcc
aagcccgctacgcagtccggtgactggcgcggtcggcgctggcgaatggactgggacatt
ctccccaagggacaccgatgggagaaccctctgataggctggcaatcttcgggtgatttc
atgcaaggaactcacatcaacttcgaaagcaaggaggacgccattcactttgctgagaag
cagggttatgaatacttcgttcaggagcccaactctcgcaagtttgctcccaaggcctac
gccaacaacttcctgtactcggccagaaagctcaagcatatcaggacgaaatag
>Fp35
atggccgccctccgatcccagagtgcggctcgtatgctgcgaagcgccgttgttcctcga
gtcgctctctccgccgctccccgaagattccagagcaacatcacctcggccactggtacc
atcacgggtcccgtttccaacgagcccgattacaacatccaggctgacaaggctacctcc
acctacacccccgtccctcgatcggtccaggatggcagcgaagagatccttcctgcagcc
gttatctcaggcgctcccattgagctccaggcccgaacagttcgcatctaccaggaggcc
aagcccgctacgcagtccggtgactggcgcggtcggcgctggcgaatggactgggacatt
ctccccaagggacaccgatgggagaaccctctgataggctggcaatcttcgggtgatttc
atgcaaggaactcacatcaacttcgaaagcaaggaggacgccattcactttgctgagaag
cagggttatgaatacttcgttcaggagcccaactctcgcaagtttgctcccaaggcctac
gccaacaacttcctgtactcggccagaaagctcaagcatatcaggacgaaatag
>Fp38
atggccgccctccgatcccagagtgcggctcgtatgctgcgaagcgccgttgttcctcga
gtcgctctctccgccgctccccgaagattccagagcaacatcacctcggccactggtacc
atcacgggtcccgtttccaacgagcccgattacaacatccaggctgacaaggctacctcc
acctacacccccgtccctcgatcggtccaggatggcagcgaagagatccttcctgcagcc
gttatctcaggcgctcccattgagctccaggcccgaacagttcgcatctaccaggaggcc
aagcccgctacgcagtccggtgactggcgcggtcggcgctggcgaatggactgggacatt
ctccccaagggacaccgatgggagaaccctctgataggctggcaatcttcgggtgatttc
atgcaaggaactcacatcaacttcgaaagcaaggaggacgccattcactttgctgagaag
cagggttatgaatacttcgttcaggagcccaactctcgcaagtttgctcccaaggcctac
gccaacaacttcctgtactcggccagaaagctcaagcatatcaggacgaaatag
>Fp39
atggccgccctccgatcccagagtgcggctcgtatgctgcgaagcgccgttgttcctcga
gtcgctctctccgccgctccccgaagattccagagcaacatcacctcggccactggtacc
atcacgggtcccgtttccaacgagcccgattacaacatccaggctgacaaggctacctcc
acctacacccccgtccctcgatcggtccaggatggcagcgaagagatccttcctgcagcc
gttatctcaggcgctcccattgagctccaggcccgaacagttcgcatctaccaggaggcc
aagcccgctacgcagtccggtgactggcgcggtcggcgctggcgaatggactgggacatt
ctccccaagggacaccgatgggagaaccctctgataggctggcaatcttcgggtgatttc
atgcaaggaactcacatcaacttcgaaagcaaggaggacgccattcactttgctgagaag
cagggttatgaatacttcgttcaggagcccaactctcgcaagtttgctcccaaggcctac
gccaacaacttcctgtactcggccagaaagctcaagcatatcaggacgaaatag
>Fp42
atggccgccctccgatcccagagtgcggctcgtatgctgcgaagcgccgttgttcctcga
gtcgctctctccgccgctccccgaagattccagagcaacatcacctcggccactggtacc
atcacgggtcccgtttccaacgagcccgattacaacatccaggctgacaaggctacctcc
acctacacccccgtccctcgatcggtccaggatggcagcgaagagatccttcctgcagcc
gttatctcaggcgctcccattgagctccaggcccgaacagttcgcatctaccaggaggcc
aagcccgctacgcagtccggtgactggcgcggtcggcgctggcgaatggactgggacatt
ctccccaagggacaccgatgggagaaccctctgataggctggcaatcttcgggtgatttc
atgcaaggaactcacatcaacttcgaaagcaaggaggacgccattcactttgctgagaag
cagggttatgaatacttcgttcaggagcccaactctcgcaagtttgctcccaaggcctac
gccaacaacttcctgtactcggccagaaagctcaagcatatcaggacgaaatag
>Fp44
atggccgccctccgatcccagagtgcggctcgtatgctgcgaagcgccgttgttcctcga
gtcgctctctccgccgctccccgaagattccagagcaacatcacctcggccactggtacc
atcacgggtcccgtttccaacgagcccgattacaacatccaggctgacaaggctacctcc
acctacacccccgtccctcgatcggtccaggatggcagcgaagagatccttcctgcagcc
gttatctcaggcgctcccattgagctccaggcccgaacagttcgcatctaccaggaggcc
aagcccgctacgcagtccggtgactggcgcggtcggcgctggcgaatggactgggacatt
ctccccaagggacaccgatgggagaaccctctgataggctggcaatcttcgggtgatttc
atgcaaggaactcacatcaacttcgaaagcaaggaggacgccattcactttgctgagaag
cagggttatgaatacttcgttcaggagcccaactctcgcaagtttgctcccaaggcctac
gccaacaacttcctgtactcggccagaaagctcaagcatatcaggacgaaatag
>Fp49
atggccgccctccgatcccagagtgcggctcgtatgctgcgaagcgccgttgttcctcga
gtcgctctctccgccgctccccgaagattccagagcaacatcacctcggccactggtacc
atcacgggtcccgtttccaacgagcccgattacaacatccaggctgacaaggctacctcc
acctacacccccgtccctcgatcggtccaggatggcagcgaagagatccttcctgcagcc
gttatctcaggcgctcccattgagctccaggcccgaacagttcgcatctaccaggaggcc
aagcccgctacgcagtccggtgactggcgcggtcggcgctggcgaatggactgggacatt
ctccccaagggacaccgatgggagaaccctctgataggctggcaatcttcgggtgatttc
atgcaaggaactcacatcaacttcgaaagcaaggaggacgccattcactttgctgagaag
cagggttatgaatacttcgttcaggagcccaactctcgcaagtttgctcccaaggcctac
gccaacaacttcctgtactcggccagaaagctcaagcatatcaggacgaaatag
>Fp50
atggccgccctccgatcccagagtgcggctcgtatgctgcgaagcgccgttgttcctcga
gtcgctctctccgccgctccccgaagattccagagcaacatcacctcggccactggtacc
atcacgggtcccgtttccaacgagcccgattacaacatccaggctgacaaggctacctcc
acctacacccccgtccctcgatcggtccaggatggcagcgaagagatccttcctgcagcc
gttatctcaggcgctcccattgagctccaggcccgaacagttcgcatctaccaggaggcc
aagcccgctacgcagtccggtgactggcgcggtcggcgctggcgaatggactgggacatt
ctccccaagggacaccgatgggagaaccctctgataggctggcaatcttcgggtgatttc
atgcaaggaactcacatcaacttcgaaagcaaggaggacgccattcactttgctgagaag
cagggttatgaatacttcgttcaggagcccaactctcgcaagtttgctcccaaggcctac
gccaacaacttcctgtactcggccagaaagctcaagcatatcaggacgaaatag
>Fp51
atggccgccctccgatcccagagtgcggctcgtatgctgcgaagcgccgttgttcctcga
gtcgctctctccgccgctccccgaagattccagagcaacatcacctcggccactggtacc
atcacgggtcccgtttccaacgagcccgattacaacatccaggctgacaaggctacctcc
acctacacccccgtccctcgatcggtccaggatggcagcgaagagatccttcctgcagcc
gttatctcaggcgctcccattgagctccaggcccgaacagttcgcatctaccaggaggcc
aagcccgctacgcagtccggtgactggcgcggtcggcgctggcgaatggactgggacatt
ctccccaagggacaccgatgggagaaccctctgataggctggcaatcttcgggtgatttc
atgcaaggaactcacatcaacttcgaaagcaaggaggacgccattcactttgctgagaag
cagggttatgaatacttcgttcaggagcccaactctcgcaagtttgctcccaaggcctac
gccaacaacttcctgtactcggccagaaagctcaagcatatcaggacgaaatag
>Fp59
atggccgccctccgatcccagagtgcggctcgtatgctgcgaagcgccgttgttcctcga
gtcgctctctccgccgctccccgaagattccagagcaacatcacctcggccactggtacc
atcacgggtcccgtttccaacgagcccgattacaacatccaggctgacaaggctacctcc
acctacacccccgtccctcgatcggtccaggatggcagcgaagagatccttcctgcagcc
gttatctcaggcgctcccattgagctccaggcccgaacagttcgcatctaccaggaggcc
aagcccgctacgcagtccggtgactggcgcggtcggcgctggcgaatggactgggacatt
ctccccaagggacaccgatgggagaaccctctgataggctggcaatcttcgggtgatttc
atgcaaggaactcacatcaacttcgaaagcaaggaggacgccattcactttgctgagaag
cagggttatgaatacttcgttcaggagcccaactctcgcaagtttgctcccaaggcctac
gccaacaacttcctgtactcggccagaaagctcaagcatatcaggacgaaatag
>Fp63
atggccgccctccgatcccagagtgcggctcgtatgctgcgaagcgccgttgttcctcga
gtcgctctctccgccgctccccgaagattccagagcaacatcacctcggccactggtacc
atcacgggtcccgtttccaacgagcccgattacaacatccaggctgacaaggctacctcc
acctacacccccgtccctcgatcggtccaggatggcagcgaagagatccttcctgcagcc
gttatctcaggcgctcccattgagctccaggcccgaacagttcgcatctaccaggaggcc
aagcccgctacgcagtccggtgactggcgcggtcggcgctggcgaatggactgggacatt
ctccccaagggacaccgatgggagaaccctctgataggctggcaatcttcgggtgatttc
atgcaaggaactcacatcaacttcgaaagcaaggaggacgccattcactttgctgagaag
cagggttatgaatacttcgttcaggagcccaactctcgcaagtttgctcccaaggcctac
gccaacaacttcctgtactcggccagaaagctcaagcatatcaggacgaaatag
>Fp65
atggccgccctccgatcccagagtgcggctcgtatgctgcgaagcgccgttgttcctcga
gtcgctctctccgccgctccccgaagattccagagcaacatcacctcggccactggtacc
atcacgggtcccgtttccaacgagcccgattacaacatccaggctgacaaggctacctcc
acctacacccccgtccctcgatcggtccaggatggcagcgaagagatccttcctgcagcc
gttatctcaggcgctcccattgagctccaggcccgaacagttcgcatctaccaggaggcc
aagcccgctacgcagtccggtgactggcgcggtcggcgctggcgaatggactgggacatt
ctccccaagggacaccgatgggagaaccctctgataggctggcaatcttcgggtgatttc
atgcaaggaactcacatcaacttcgaaagcaaggaggacgccattcactttgctgagaag
cagggttatgaatacttcgttcaggagcccaactctcgcaagtttgctcccaaggcctac
gccaacaacttcctgtactcggccagaaagctcaagcatatcaggacgaaatag
>Fp66
atggccgccctccgatcccagagtgcggctcgtatgctgcgaagcgccgttgttcctcga
gtcgctctctccgccgctccccgaagattccagagcaacatcacctcggccactggtacc
atcacgggtcccgtttccaacgagcccgattacaacatccaggctgacaaggctacctcc
acctacacccccgtccctcgatcggtccaggatggcagcgaagagatccttcctgcagcc
gttatctcaggcgctcccattgagctccaggcccgaacagttcgcatctaccaggaggcc
aagcccgctacgcagtccggtgactggcgcggtcggcgctggcgaatggactgggacatt
ctccccaagggacaccgatgggagaaccctctgataggctggcaatcttcgggtgatttc
atgcaaggaactcacatcaacttcgaaagcaaggaggacgccattcactttgctgagaag
cagggttatgaatacttcgttcaggagcccaactctcgcaagtttgctcccaaggcctac
gccaacaacttcctgtactcggccagaaagctcaagcatatcaggacgaaatag
>Fp72
atggccgccctccgatcccagagtgcggctcgtatgctgcgaagcgccgttgttcctcga
gtcgctctctccgccgctccccgaagattccagagcaacatcacctcggccactggtacc
atcacgggtcccgtttccaacgagcccgattacaacatccaggctgacaaggctacctcc
acctacacccccgtccctcgatcggtccaggatggcagcgaagagatccttcctgcagcc
gttatctcaggcgctcccattgagctccaggcccgaacagttcgcatctaccaggaggcc
aagcccgctacgcagtccggtgactggcgcggtcggcgctggcgaatggactgggacatt
ctccccaagggacaccgatgggagaaccctctgataggctggcaatcttcgggtgatttc
atgcaaggaactcacatcaacttcgaaagcaaggaggacgccattcactttgctgagaag
cagggttatgaatacttcgttcaggagcccaactctcgcaagtttgctcccaaggcctac
gccaacaacttcctgtactcggccagaaagctcaagcatatcaggacgaaatag
>Fp73
atggccgccctccgatcccagagtgcggctcgtatgctgcgaagcgccgttgttcctcga
gtcgctctctccgccgctccccgaagattccagagcaacatcacctcggccactggtacc
atcacgggtcccgtttccaacgagcccgattacaacatccaggctgacaaggctacctcc
acctacacccccgtccctcgatcggtccaggatggcagcgaagagatccttcctgcagcc
gttatctcaggcgctcccattgagctccaggcccgaacagttcgcatctaccaggaggcc
aagcccgctacgcagtccggtgactggcgcggtcggcgctggcgaatggactgggacatt
ctccccaagggacaccgatgggagaaccctctgataggctggcaatcttcgggtgatttc
atgcaaggaactcacatcaacttcgaaagcaaggaggacgccattcactttgctgagaag
cagggttatgaatacttcgttcaggagcccaactctcgcaagtttgctcccaaggcctac
gccaacaacttcctgtactcggccagaaagctcaagcatatcaggacgaaatag
>Fp76
atggccgccctccgatcccagagtgcggctcgtatgctgcgaagcgccgttgttcctcga
gtcgctctctccgccgctccccgaagattccagagcaacatcacctcggccactggtacc
atcacgggtcccgtttccaacgagcccgattacaacatccaggctgacaaggctacctcc
acctacacccccgtccctcgatcggtccaggatggcagcgaagagatccttcctgcagcc
gttatctcaggcgctcccattgagctccaggcccgaacagttcgcatctaccaggaggcc
aagcccgctacgcagtccggtgactggcgcggtcggcgctggcgaatggactgggacatt
ctccccaagggacaccgatgggagaaccctctgataggctggcaatcttcgggtgatttc
atgcaaggaactcacatcaacttcgaaagcaaggaggacgccattcactttgctgagaag
cagggttatgaatacttcgttcaggagcccaactctcgcaagtttgctcccaaggcctac
gccaacaacttcctgtactcggccagaaagctcaagcatatcaggacgaaatag
>Fp78
atggccgccctccgatcccagagtgcggctcgtatgctgcgaagcgccgttgttcctcga
gtcgctctctccgccgctccccgaagattccagagcaacatcacctcggccactggtacc
atcacgggtcccgtttccaacgagcccgattacaacatccaggctgacaaggctacctcc
acctacacccccgtccctcgatcggtccaggatggcagcgaagagatccttcctgcagcc
gttatctcaggcgctcccattgagctccaggcccgaacagttcgcatctaccaggaggcc
aagcccgctacgcagtccggtgactggcgcggtcggcgctggcgaatggactgggacatt
ctccccaagggacaccgatgggagaaccctctgataggctggcaatcttcgggtgatttc
atgcaaggaactcacatcaacttcgaaagcaaggaggacgccattcactttgctgagaag
cagggttatgaatacttcgttcaggagcccaactctcgcaagtttgctcccaaggcctac
gccaacaacttcctgtactcggccagaaagctcaagcatatcaggacgaaatag
>Fp81
atggccgccctccgatcccagagtgcggctcgtatgctgcgaagcgccgttgttcctcga
gtcgctctctccgccgctccccgaagattccagagcaacatcacctcggccactggtacc
atcacgggtcccgtttccaacgagcccgattacaacatccaggctgacaaggctacctcc
acctacacccccgtccctcgatcggtccaggatggcagcgaagagatccttcctgcagcc
gttatctcaggcgctcccattgagctccaggcccgaacagttcgcatctaccaggaggcc
aagcccgctacgcagtccggtgactggcgcggtcggcgctggcgaatggactgggacatt
ctccccaagggacaccgatgggagaaccctctgataggctggcaatcttcgggtgatttc
atgcaaggaactcacatcaacttcgaaagcaaggaggacgccattcactttgctgagaag
cagggttatgaatacttcgttcaggagcccaactctcgcaagtttgctcccaaggcctac
gccaacaacttcctgtactcggccagaaagctcaagcatatcaggacgaaatag
>Fp84
atggccgccctccgatcccagagtgcggctcgtatgctgcgaagcgccgttgttcctcga
gtcgctctctccgccgctccccgaagattccagagcaacatcacctcggccactggtacc
atcacgggtcccgtttccaacgagcccgattacaacatccaggctgacaaggctacctcc
acctacacccccgtccctcgatcggtccaggatggcagcgaagagatccttcctgcagcc
gttatctcaggcgctcccattgagctccaggcccgaacagttcgcatctaccaggaggcc
aagcccgctacgcagtccggtgactggcgcggtcggcgctggcgaatggactgggacatt
ctccccaagggacaccgatgggagaaccctctgataggctggcaatcttcgggtgatttc
atgcaaggaactcacatcaacttcgaaagcaaggaggacgccattcactttgctgagaag
cagggttatgaatacttcgttcaggagcccaactctcgcaagtttgctcccaaggcctac
gccaacaacttcctgtactcggccagaaagctcaagcatatcaggacgaaatag
>Fp86
atggccgccctccgatcccagagtgcggctcgtatgctgcgaagcgccgttgttcctcga
gtcgctctctccgccgctccccgaagattccagagcaacatcacctcggccactggtacc
atcacgggtcccgtttccaacgagcccgattacaacatccaggctgacaaggctacctcc
acctacacccccgtccctcgatcggtccaggatggcagcgaagagatccttcctgcagcc
gttatctcaggcgctcccattgagctccaggcccgaacagttcgcatctaccaggaggcc
aagcccgctacgcagtccggtgactggcgcggtcggcgctggcgaatggactgggacatt
ctccccaagggacaccgatgggagaaccctctgataggctggcaatcttcgggtgatttc
atgcaaggaactcacatcaacttcgaaagcaaggaggacgccattcactttgctgagaag
cagggttatgaatacttcgttcaggagcccaactctcgcaagtttgctcccaaggcctac
gccaacaacttcctgtactcggccagaaagctcaagcatatcaggacgaaatag
>Fvenenatum.busco
atggccgccctccgatctcagagtgcggctcgtatgctgcgaagcgccgctgttcctcga
gtcgccctctccgccgctccccgacgattccagagcaacatcacctcggccactggtacc
atcactggtcccgtttccaacgagcccgactacaacatccaggctgataaggctacctcc
acctatacccccgtccctcgatcgatccaagatggtagcgaagagatccttcccgcagcc
attatctcaggcgctcccatggagctccaggcccgaacagttcgcatctaccaggaggcc
aagcccgctacgcagtccggtgactggcgcggtcgacgctggcgaatggactgggatatt
ctccccaagggacaccgatgggagaaccctctgatgggctggcaatcttcaggtgatttc
atgcagggaagtcacatcaacttcgagagcaaggaggacgccattcactttgctgagaag
cagggttatgaatacttcgttcaggagcccaactctcgcaagtttgctcccaaggcctac
gccaacaacttcctgtactcggccagaaagctcaagcatatcaggacgaaatag
