# Supplementary material for: Apicidin biosynthesis is linked to accessory chromosomes in Fusarium poae isolates
Source: BMC Genomics. 2021 Aug 4;22:591. doi: 10.1186/s12864-021-07617-y (PMC8340494; doi:10.1186/s12864-021-07617-y)
Supplement: Supplementary file 17 — Additional file 17. Compressed folder containing alignments for each of the 4141 orthologs used in BUSCO analysis. [file 12864_2021_7617_MOESM17_ESM.zip › Fven2_nt_MAFFT/50942at5125_nt.mafft.fasta]

>Fp105
atggcttcacgagtggtgttctcaaggcgctctctggcgcctttggcgactatggccctt
ggtggcctggcactgactccggccactgttttcgctgaaggacccagcgacctcaagcga
aagcccatttacgatgacttcgagatcccagcctcaaagcccgcacccgtgacaccacca
cccgctgccacaacgcccgttgctgagcctgttgaagaagaggaggagaggcactacaag
cctacccctacggatcgattggctgtttacgtcggaagggggcgcctgtctctgtacaag
tacgctgtcgctgccgagaccaaggtcaacgaggtcatggattcggctttcaacctcgag
cagtccttcaccagcaccatcgcttcgctggccccctctcgtgaaagcggcgagcagctc
atgcccggcgctatttacgtcttggttgctgccatggccggtagcatcatcacccgcaac
cgcaacatcctcctccgtacctcgctccctctcgcccttggtatcggtgctggctggacc
gttatccccgtcaccatgcgcaacgtgtccgaccttacatggaagtatgagcaacgattc
cccgttgttgcccagtctcacatccgactgcgggagagcattatcaacagcgccagcttt
gctaaggcgcattcacaagttggtgttaaatatgtcgatgagaaggtaacagacgcgaga
gaggctgttgagggctgggttcagaagggcaaataa
>Fp108
atggcttcacgagtggtgttctcaaggcgctctctggcgcctttggcgactatggccctt
ggtggcctggcactgactccggccactgttttcgctgaaggacccagcgacctcaagcga
aagcccatttacgatgacttcgagatcccagcctcaaagcccgcacccgtgacaccacca
cccgctgccacaacgcccgttgctgagcctgttgaagaagaggaggagaggcactacaag
cctacccctacggatcgattggctgtttacgtcggaagggggcgcctgtctctgtacaag
tacgctgtcgctgccgagaccaaggtcaacgaggtcatggattcggctttcaacctcgag
cagtccttcaccagcaccatcgcttcgctggccccctctcgtgaaagcggcgagcagctc
atgcccggcgctatttacgtcttggttgctgccatggccggtagcatcatcacccgcaac
cgcaacatcctcctccgtacctcgctccctctcgcccttggtatcggtgctggctggacc
gttatccccgtcaccatgcgcaacgtgtccgaccttacatggaagtatgagcaacgattc
cccgttgttgcccagtctcacatccgactgcgggagagcattatcaacagcgccagcttt
gctaaggcgcattcacaagttggtgttaaatatgtcgatgagaaggtaacagacgcgaga
gaggctgttgagggctgggttcagaagggcaaataa
>Fp118
atggcttcacgagtggtgttctcaaggcgctctctggcgcctttggcgactatggccctt
ggtggcctggcactgactccggccactgttttcgctgaaggacccagcgacctcaagcga
aagcccatttacgatgacttcgagatcccagcctcaaagcccgcacccgtgacaccacca
cccgctgccacaacgcccgttgctgagcctgttgaagaagaggaggagaggcactacaag
cctacccctacggatcgattggctgtttacgtcggaagggggcgcctgtctctgtacaag
tacgctgtcgctgccgagaccaaggtcaacgaggtcatggattcggctttcaacctcgag
cagtccttcaccagcaccatcgcttcgctggccccctctcgtgaaagcggcgagcagctc
atgcccggcgctatttacgtcttggttgctgccatggccggtagcatcatcacccgcaac
cgcaacatcctcctccgtacctcgctccctctcgcccttggtatcggtgctggctggacc
gttatccccgtcaccatgcgcaacgtgtccgaccttacatggaagtatgagcaacgattc
cccgttgttgcccagtctcacatccgactgcgggagagcattatcaacagcgccagcttt
gctaaggcgcattcacaagttggtgttaaatatgtcgatgagaaggtaacagacgcgaga
gaggctgttgagggctgggttcagaagggcaaataa
>Fp122
atggcttcacgagtggtgttctcaaggcgctctctggcgcctttggcgactatggccctt
ggtggcctggcactgactccggccactgttttcgctgaaggacccagcgacctcaagcga
aagcccatttacgatgacttcgagatcccagcctcaaagcccgcacccgtgacaccacca
cccgctgccacaacgcccgttgctgagcctgttgaagaagaggaggagaggcactacaag
cctacccctacggatcgattggctgtttacgtcggaagggggcgcctgtctctgtacaag
tacgctgtcgctgccgagaccaaggtcaacgaggtcatggattcggctttcaacctcgag
cagtccttcaccagcaccatcgcttcgctggccccctctcgtgaaagcggcgagcagctc
atgcccggcgctatttacgtcttggttgctgccatggccggtagcatcatcacccgcaac
cgcaacatcctcctccgtacctcgctccctctcgcccttggtatcggtgctggctggacc
gttatccccgtcaccatgcgcaacgtgtccgaccttacatggaagtatgagcaacgattc
cccgttgttgcccagtctcacatccgactgcgggagagcattatcaacagcgccagcttt
gctaaggcgcattcacaagttggtgttaaatatgtcgatgagaaggtaacagacgcgaga
gaggctgttgagggctgggttcagaagggcaaataa
>Fp125
atggcttcacgagtggtgttctcaaggcgctctctggcgcctttggcgactatggccctt
ggtggcctggcactgactccggccactgttttcgctgaaggacccagcgacctcaagcga
aagcccatttacgatgacttcgagatcccagcctcaaagcccgcacccgtgacaccacca
cccgctgccacaacgcccgttgctgagcctgttgaagaagaggaggagaggcactacaag
cctacccctacggatcgattggctgtttacgtcggaagggggcgcctgtctctgtacaag
tacgctgtcgctgccgagaccaaggtcaacgaggtcatggattcggctttcaacctcgag
cagtccttcaccagcaccatcgcttcgctggccccctctcgtgaaagcggcgagcagctc
atgcccggcgctatttacgtcttggttgctgccatggccggtagcatcatcacccgcaac
cgcaacatcctcctccgtacctcgctccctctcgcccttggtatcggtgctggctggacc
gttatccccgtcaccatgcgcaacgtgtccgaccttacatggaagtatgagcaacgattc
cccgttgttgcccagtctcacatccgactgcgggagagcattatcaacagcgccagcttt
gctaaggcgcattcacaagttggtgttaaatatgtcgatgagaaggtaacagacgcgaga
gaggctgttgagggctgggttcagaagggcaaataa
>Fp13r
atggcttcacgagtggtgttctcaaggcgctctctggcgcctttggcgactatggccctt
ggtggcctggcactgactccggccactgttttcgctgaaggacccagcgacctcaagcga
aagcccatttacgatgacttcgagatcccagcctcaaagcccgcacccgtgacaccacca
cccgctgccacaacgcccgttgctgagcctgttgaagaagaggaggagaggcactacaag
cctacccctacggatcgattggctgtttacgtcggaagggggcgcctgtctctgtacaag
tacgctgtcgctgccgagaccaaggtcaacgaggtcatggattcggctttcaacctcgag
cagtccttcaccagcaccatcgcttcgctggccccctctcgtgaaagcggcgagcagctc
atgcccggcgctatttacgtcttggttgctgccatggccggtagcatcatcacccgcaac
cgcaacatcctcctccgtacctcgctccctctcgcccttggtatcggtgctggctggacc
gttatccccgtcaccatgcgcaacgtgtccgaccttacatggaagtatgagcaacgattc
cccgttgttgcccagtctcacatccgactgcgggagagcattatcaacagcgccagcttt
gctaaggcgcattcacaagttggtgttaaatatgtcgatgagaaggtaacagacgcgaga
gaggctgttgagggctgggttcagaagggcaaataa
>Fp144
atggcttcacgagtggtgttctcaaggcgctctctggcgcctttggcgactatggccctt
ggtggcctggcactgactccggccactgttttcgctgaaggacccagcgacctcaagcga
aagcccatttacgatgacttcgagatcccagcctcaaagcccgcacccgtgacaccacca
cccgctgccacaacgcccgttgctgagcctgttgaagaagaggaggagaggcactacaag
cctacccctacggatcgattggctgtttacgtcggaagggggcgcctgtctctgtacaag
tacgctgtcgctgccgagaccaaggtcaacgaggtcatggattcggctttcaacctcgag
cagtccttcaccagcaccatcgcttcgctggccccctctcgtgaaagcggcgagcagctc
atgcccggcgctatttacgtcttggttgctgccatggccggtagcatcatcacccgcaac
cgcaacatcctcctccgtacctcgctccctctcgcccttggtatcggtgctggctggacc
gttatccccgtcaccatgcgcaacgtgtccgaccttacatggaagtatgagcaacgattc
cccgttgttgcccagtctcacatccgactgcgggagagcattatcaacagcgccagcttt
gctaaggcgcattcacaagttggtgttaaatatgtcgatgagaaggtaacagacgcgaga
gaggctgttgagggctgggttcagaagggcaaataa
>Fp146
atggcttcacgagtggtgttctcaaggcgctctctggcgcctttggcgactatggccctt
ggtggcctggcactgactccggccactgttttcgctgaaggacccagcgacctcaagcga
aagcccatttacgatgacttcgagatcccagcctcaaagcccgcacccgtgacaccacca
cccgctgccacaacgcccgttgctgagcctgttgaagaagaggaggagaggcactacaag
cctacccctacggatcgattggctgtttacgtcggaagggggcgcctgtctctgtacaag
tacgctgtcgctgccgagaccaaggtcaacgaggtcatggattcggctttcaacctcgag
cagtccttcaccagcaccatcgcttcgctggccccctctcgtgaaagcggcgagcagctc
atgcccggcgctatttacgtcttggttgctgccatggccggtagcatcatcacccgcaac
cgcaacatcctcctccgtacctcgctccctctcgcccttggtatcggtgctggctggacc
gttatccccgtcaccatgcgcaacgtgtccgaccttacatggaagtatgagcaacgattc
cccgttgttgcccagtctcacatccgactgcgggagagcattatcaacagcgccagcttt
gctaaggcgcattcacaagttggtgttaaatatgtcgatgagaaggtaacagacgcgaga
gaggctgttgagggctgggttcagaagggcaaataa
>Fp155
atggcttcacgagtggtgttctcaaggcgctctctggcgcctttggcgactatggccctt
ggtggcctggcactgactccggccactgttttcgctgaaggacccagcgacctcaagcga
aagcccatttacgatgacttcgagatcccagcctcaaagcccgcacccgtgacaccacca
cccgctgccacaacgcccgttgctgagcctgttgaagaagaggaggagaggcactacaag
cctacccctacggatcgattggctgtttacgtcggaagggggcgcctgtctctgtacaag
tacgctgtcgctgccgagaccaaggtcaacgaggtcatggattcggctttcaacctcgag
cagtccttcaccagcaccatcgcttcgctggccccctctcgtgaaagcggcgagcagctc
atgcccggcgctatttacgtcttggttgctgccatggccggtagcatcatcacccgcaac
cgcaacatcctcctccgtacctcgctccctctcgcccttggtatcggtgctggctggacc
gttatccccgtcaccatgcgcaacgtgtccgaccttacatggaagtatgagcaacgattc
cccgttgttgcccagtctcacatccgactgcgggagagcattatcaacagcgccagcttt
gctaaggcgcattcacaagttggtgttaaatatgtcgatgagaaggtaacagacgcgaga
gaggctgttgagggctgggttcagaagggcaaataa
>Fp157
atggcttcacgagtggtgttctcaaggcgctctctggcgcctttggcgactatggccctt
ggtggcctggcactgactccggccactgttttcgctgaaggacccagcgacctcaagcga
aagcccatttacgatgacttcgagatcccagcctcaaagcccgcacccgtgacaccacca
cccgctgccacaacgcccgttgctgagcctgttgaagaagaggaggagaggcactacaag
cctacccctacggatcgattggctgtttacgtcggaagggggcgcctgtctctgtacaag
tacgctgtcgctgccgagaccaaggtcaacgaggtcatggattcggctttcaacctcgag
cagtccttcaccagcaccatcgcttcgctggccccctctcgtgaaagcggcgagcagctc
atgcccggcgctatttacgtcttggttgctgccatggccggtagcatcatcacccgcaac
cgcaacatcctcctccgtacctcgctccctctcgcccttggtatcggtgctggctggacc
gttatccccgtcaccatgcgcaacgtgtccgaccttacatggaagtatgagcaacgattc
cccgttgttgcccagtctcacatccgactgcgggagagcattatcaacagcgccagcttt
gctaaggcgcattcacaagttggtgttaaatatgtcgatgagaaggtaacagacgcgaga
gaggctgttgagggctgggttcagaagggcaaataa
>Fp16r
atggcttcacgagtggtgttctcaaggcgctctctggcgcctttggcgactatggccctt
ggtggcctggcactgactccggccactgttttcgctgaaggacccagcgacctcaagcga
aagcccatttacgatgacttcgagatcccagcctcaaagcccgcacccgtgacaccacca
cccgctgccacaacgcccgttgctgagcctgttgaagaagaggaggagaggcactacaag
cctacccctacggatcgattggctgtttacgtcggaagggggcgcctgtctctgtacaag
tacgctgtcgctgccgagaccaaggtcaacgaggtcatggattcggctttcaacctcgag
cagtccttcaccagcaccatcgcttcgctggccccctctcgtgaaagcggcgagcagctc
atgcccggcgctatttacgtcttggttgctgccatggccggtagcatcatcacccgcaac
cgcaacatcctcctccgtacctcgctccctctcgcccttggtatcggtgctggctggacc
gttatccccgtcaccatgcgcaacgtgtccgaccttacatggaagtatgagcaacgattc
cccgttgttgcccagtctcacatccgactgcgggagagcattatcaacagcgccagcttt
gctaaggcgcattcacaagttggtgttaaatatgtcgatgagaaggtaacagacgcgaga
gaggctgttgagggctgggttcagaagggcaaataa
>Fp1r
atggcttcacgagtggtgttctcaaggcgctctctggcgcctttggcgactatggccctt
ggtggcctggcactgactccggccactgttttcgctgaaggacccagcgacctcaagcga
aagcccatttacgatgacttcgagatcccagcctcaaagcccgcacccgtgacaccacca
cccgctgccacaacgcccgttgctgagcctgttgaagaagaggaggagaggcactacaag
cctacccctacggatcgattggctgtttacgtcggaagggggcgcctgtctctgtacaag
tacgctgtcgctgccgagaccaaggtcaacgaggtcatggattcggctttcaacctcgag
cagtccttcaccagcaccatcgcttcgctggccccctctcgtgaaagcggcgagcagctc
atgcccggcgctatttacgtcttggttgctgccatggccggtagcatcatcacccgcaac
cgcaacatcctcctccgtacctcgctccctctcgcccttggtatcggtgctggctggacc
gttatccccgtcaccatgcgcaacgtgtccgaccttacatggaagtatgagcaacgattc
cccgttgttgcccagtctcacatccgactgcgggagagcattatcaacagcgccagcttt
gctaaggcgcattcacaagttggtgttaaatatgtcgatgagaaggtaacagacgcgaga
gaggctgttgagggctgggttcagaagggcaaataa
>Fp21r
atggcttcacgagtggtgttctcaaggcgctctctggcgcctttggcgactatggccctt
ggtggcctggcactgactccggccactgttttcgctgaaggacccagcgacctcaagcga
aagcccatttacgatgacttcgagatcccagcctcaaagcccgcacccgtgacaccacca
cccgctgccacaacgcccgttgctgagcctgttgaagaagaggaggagaggcactacaag
cctacccctacggatcgattggctgtttacgtcggaagggggcgcctgtctctgtacaag
tacgctgtcgctgccgagaccaaggtcaacgaggtcatggattcggctttcaacctcgag
cagtccttcaccagcaccatcgcttcgctggccccctctcgtgaaagcggcgagcagctc
atgcccggcgctatttacgtcttggttgctgccatggccggtagcatcatcacccgcaac
cgcaacatcctcctccgtacctcgctccctctcgcccttggtatcggtgctggctggacc
gttatccccgtcaccatgcgcaacgtgtccgaccttacatggaagtatgagcaacgattc
cccgttgttgcccagtctcacatccgactgcgggagagcattatcaacagcgccagcttt
gctaaggcgcattcacaagttggtgttaaatatgtcgatgagaaggtaacagacgcgaga
gaggctgttgagggctgggttcagaagggcaaataa
>Fp24r
atggcttcacgagtggtgttctcaaggcgctctctggcgcctttggcgactatggccctt
ggtggcctggcactgactccggccactgttttcgctgaaggacccagcgacctcaagcga
aagcccatttacgatgacttcgagatcccagcctcaaagcccgcacccgtgacaccacca
cccgctgccacaacgcccgttgctgagcctgttgaagaagaggaggagaggcactacaag
cctacccctacggatcgattggctgtttacgtcggaagggggcgcctgtctctgtacaag
tacgctgtcgctgccgagaccaaggtcaacgaggtcatggattcggctttcaacctcgag
cagtccttcaccagcaccatcgcttcgctggccccctctcgtgaaagcggcgagcagctc
atgcccggcgctatttacgtcttggttgctgccatggccggtagcatcatcacccgcaac
cgcaacatcctcctccgtacctcgctccctctcgcccttggtatcggtgctggctggacc
gttatccccgtcaccatgcgcaacgtgtccgaccttacatggaagtatgagcaacgattc
cccgttgttgcccagtctcacatccgactgcgggagagcattatcaacagcgccagcttt
gctaaggcgcattcacaagttggtgttaaatatgtcgatgagaaggtaacagacgcgaga
gaggctgttgagggctgggttcagaagggcaaataa
>Fp2516
atggcttcacgagtggtgttctcaaggcgctctctggcgcctttggcgactatggccctt
ggtggcctggcactgactccggccactgttttcgctgaaggacccagcgacctcaagcga
aagcccatttacgatgacttcgagatcccagcctcaaagcccgcacccgtgacaccacca
cccgctgccacaacgcccgttgctgagcctgttgaagaagaggaggagaggcactacaag
cctacccctacggatcgattggctgtttacgtcggaagggggcgcctgtctctgtacaag
tacgctgtcgctgccgagaccaaggtcaacgaggtcatggattcggctttcaacctcgag
cagtccttcaccagcaccatcgcttcgctggccccctctcgtgaaagcggcgagcagctc
atgcccggcgctatttacgtcttggttgctgccatggccggtagcatcatcacccgcaac
cgcaacatcctcctccgtacctcgctccctctcgcccttggtatcggtgctggctggacc
gttatccccgtcaccatgcgcaacgtgtccgaccttacatggaagtatgagcaacgattc
cccgttgttgcccagtctcacatccgactgcgggagagcattatcaacagcgccagcttt
gctaaggcgcattcacaagttggtgttaaatatgtcgatgagaaggtaacagacgcgaga
gaggctgttgagggctgggttcagaagggcaaataa
>Fp26r
atggcttcacgagtggtgttctcaaggcgctctctggcgcctttggcgactatggccctt
ggtggcctggcactgactccggccactgttttcgctgaaggacccagcgacctcaagcga
aagcccatttacgatgacttcgagatcccagcctcaaagcccgcacccgtgacaccacca
cccgctgccacaacgcccgttgctgagcctgttgaagaagaggaggagaggcactacaag
cctacccctacggatcgattggctgtttacgtcggaagggggcgcctgtctctgtacaag
tacgctgtcgctgccgagaccaaggtcaacgaggtcatggattcggctttcaacctcgag
cagtccttcaccagcaccatcgcttcgctggccccctctcgtgaaagcggcgagcagctc
atgcccggcgctatttacgtcttggttgctgccatggccggtagcatcatcacccgcaac
cgcaacatcctcctccgtacctcgctccctctcgcccttggtatcggtgctggctggacc
gttatccccgtcaccatgcgcaacgtgtccgaccttacatggaagtatgagcaacgattc
cccgttgttgcccagtctcacatccgactgcgggagagcattatcaacagcgccagcttt
gctaaggcgcattcacaagttggtgttaaatatgtcgatgagaaggtaacagacgcgaga
gaggctgttgagggctgggttcagaagggcaaataa
>Fp33
atggcttcacgagtggtgttctcaaggcgctctctggcgcctttggcgactatggccctt
ggtggcctggcactgactccggccactgttttcgctgaaggacccagcgacctcaagcga
aagcccatttacgatgacttcgagatcccagcctcaaagcccgcacccgtgacaccacca
cccgctgccacaacgcccgttgctgagcctgttgaagaagaggaggagaggcactacaag
cctacccctacggatcgattggctgtttacgtcggaagggggcgcctgtctctgtacaag
tacgctgtcgctgccgagaccaaggtcaacgaggtcatggattcggctttcaacctcgag
cagtccttcaccagcaccatcgcttcgctggccccctctcgtgaaagcggcgagcagctc
atgcccggcgctatttacgtcttggttgctgccatggccggtagcatcatcacccgcaac
cgcaacatcctcctccgtacctcgctccctctcgcccttggtatcggtgctggctggacc
gttatccccgtcaccatgcgcaacgtgtccgaccttacatggaagtatgagcaacgattc
cccgttgttgcccagtctcacatccgactgcgggagagcattatcaacagcgccagcttt
gctaaggcgcattcacaagttggtgttaaatatgtcgatgagaaggtaacagacgcgaga
gaggctgttgagggctgggttcagaagggcaaataa
>Fp34
atggcttcacgagtggtgttctcaaggcgctctctggcgcctttggcgactatggccctt
ggtggcctggcactgactccggccactgttttcgctgaaggacccagcgacctcaagcga
aagcccatttacgatgacttcgagatcccagcctcaaagcccgcacccgtgacaccacca
cccgctgccacaacgcccgttgctgagcctgttgaagaagaggaggagaggcactacaag
cctacccctacggatcgattggctgtttacgtcggaagggggcgcctgtctctgtacaag
tacgctgtcgctgccgagaccaaggtcaacgaggtcatggattcggctttcaacctcgag
cagtccttcaccagcaccatcgcttcgctggccccctctcgtgaaagcggcgagcagctc
atgcccggcgctatttacgtcttggttgctgccatggccggtagcatcatcacccgcaac
cgcaacatcctcctccgtacctcgctccctctcgcccttggtatcggtgctggctggacc
gttatccccgtcaccatgcgcaacgtgtccgaccttacatggaagtatgagcaacgattc
cccgttgttgcccagtctcacatccgactgcgggagagcattatcaacagcgccagcttt
gctaaggcgcattcacaagttggtgttaaatatgtcgatgagaaggtaacagacgcgaga
gaggctgttgagggctgggttcagaagggcaaataa
>Fp35
atggcttcacgagtggtgttctcaaggcgctctctggcgcctttggcgactatggccctt
ggtggcctggcactgactccggccactgttttcgctgaaggacccagcgacctcaagcga
aagcccatttacgatgacttcgagatcccagcctcaaagcccgcacccgtgacaccacca
cccgctgccacaacgcccgttgctgagcctgttgaagaagaggaggagaggcactacaag
cctacccctacggatcgattggctgtttacgtcggaagggggcgcctgtctctgtacaag
tacgctgtcgctgccgagaccaaggtcaacgaggtcatggattcggctttcaacctcgag
cagtccttcaccagcaccatcgcttcgctggccccctctcgtgaaagcggcgagcagctc
atgcccggcgctatttacgtcttggttgctgccatggccggtagcatcatcacccgcaac
cgcaacatcctcctccgtacctcgctccctctcgcccttggtatcggtgctggctggacc
gttatccccgtcaccatgcgcaacgtgtccgaccttacatggaagtatgagcaacgattc
cccgttgttgcccagtctcacatccgactgcgggagagcattatcaacagcgccagcttt
gctaaggcgcattcacaagttggtgttaaatatgtcgatgagaaggtaacagacgcgaga
gaggctgttgagggctgggttcagaagggcaaataa
>Fp38
atggcttcacgagtggtgttctcaaggcgctctctggcgcctttggcgactatggccctt
ggtggcctggcactgactccggccactgttttcgctgaaggacccagcgacctcaagcga
aagcccatttacgatgacttcgagatcccagcctcaaagcccgcacccgtgacaccacca
cccgctgccacaacgcccgttgctgagcctgttgaagaagaggaggagaggcactacaag
cctacccctacggatcgattggctgtttacgtcggaagggggcgcctgtctctgtacaag
tacgctgtcgctgccgagaccaaggtcaacgaggtcatggattcggctttcaacctcgag
cagtccttcaccagcaccatcgcttcgctggccccctctcgtgaaagcggcgagcagctc
atgcccggcgctatttacgtcttggttgctgccatggccggtagcatcatcacccgcaac
cgcaacatcctcctccgtacctcgctccctctcgcccttggtatcggtgctggctggacc
gttatccccgtcaccatgcgcaacgtgtccgaccttacatggaagtatgagcaacgattc
cccgttgttgcccagtctcacatccgactgcgggagagcattatcaacagcgccagcttt
gctaaggcgcattcacaagttggtgttaaatatgtcgatgagaaggtaacagacgcgaga
gaggctgttgagggctgggttcagaagggcaaataa
>Fp39
atggcttcacgagtggtgttctcaaggcgctctctggcgcctttggcgactatggccctt
ggtggcctggcactgactccggccactgttttcgctgaaggacccagcgacctcaagcga
aagcccatttacgatgacttcgagatcccagcctcaaagcccgcacccgtgacaccacca
cccgctgccacaacgcccgttgctgagcctgttgaagaagaggaggagaggcactacaag
cctacccctacggatcgattggctgtttacgtcggaagggggcgcctgtctctgtacaag
tacgctgtcgctgccgagaccaaggtcaacgaggtcatggattcggctttcaacctcgag
cagtccttcaccagcaccatcgcttcgctggccccctctcgtgaaagcggcgagcagctc
atgcccggcgctatttacgtcttggttgctgccatggccggtagcatcatcacccgcaac
cgcaacatcctcctccgtacctcgctccctctcgcccttggtatcggtgctggctggacc
gttatccccgtcaccatgcgcaacgtgtccgaccttacatggaagtatgagcaacgattc
cccgttgttgcccagtctcacatccgactgcgggagagcattatcaacagcgccagcttt
gctaaggcgcattcacaagttggtgttaaatatgtcgatgagaaggtaacagacgcgaga
gaggctgttgagggctgggttcagaagggcaaataa
>Fp42
atggcttcacgagtggtgttctcaaggcgctctctggcgcctttggcgactatggccctt
ggtggcctggcactgactccggccactgttttcgctgaaggacccagcgacctcaagcga
aagcccatttacgatgacttcgagatcccagcctcaaagcccgcacccgtgacaccacca
cccgctgccacaacgcccgttgctgagcctgttgaagaagaggaggagaggcactacaag
cctacccctacggatcgattggctgtttacgtcggaagggggcgcctgtctctgtacaag
tacgctgtcgctgccgagaccaaggtcaacgaggtcatggattcggctttcaacctcgag
cagtccttcaccagcaccatcgcttcgctggccccctctcgtgaaagcggcgagcagctc
atgcccggcgctatttacgtcttggttgctgccatggccggtagcatcatcacccgcaac
cgcaacatcctcctccgtacctcgctccctctcgcccttggtatcggtgctggctggacc
gttatccccgtcaccatgcgcaacgtgtccgaccttacatggaagtatgagcaacgattc
cccgttgttgcccagtctcacatccgactgcgggagagcattatcaacagcgccagcttt
gctaaggcgcattcacaagttggtgttaaatatgtcgatgagaaggtaacagacgcgaga
gaggctgttgagggctgggttcagaagggcaaataa
>Fp44
atggcttcacgagtggtgttctcaaggcgctctctggcgcctttggcgactatggccctt
ggtggcctggcactgactccggccactgttttcgctgaaggacccagcgacctcaagcga
aagcccatttacgatgacttcgagatcccagcctcaaagcccgcacccgtgacaccacca
cccgctgccacaacgcccgttgctgagcctgttgaagaagaggaggagaggcactacaag
cctacccctacggatcgattggctgtttacgtcggaagggggcgcctgtctctgtacaag
tacgctgtcgctgccgagaccaaggtcaacgaggtcatggattcggctttcaacctcgag
cagtccttcaccagcaccatcgcttcgctggccccctctcgtgaaagcggcgagcagctc
atgcccggcgctatttacgtcttggttgctgccatggccggtagcatcatcacccgcaac
cgcaacatcctcctccgtacctcgctccctctcgcccttggtatcggtgctggctggacc
gttatccccgtcaccatgcgcaacgtgtccgaccttacatggaagtatgagcaacgattc
cccgttgttgcccagtctcacatccgactgcgggagagcattatcaacagcgccagcttt
gctaaggcgcattcacaagttggtgttaaatatgtcgatgagaaggtaacagacgcgaga
gaggctgttgagggctgggttcagaagggcaaataa
>Fp49
atggcttcacgagtggtgttctcaaggcgctctctggcgcctttggcgactatggccctt
ggtggcctggcactgactccggccactgttttcgctgaaggacccagcgacctcaagcga
aagcccatttacgatgacttcgagatcccagcctcaaagcccgcacccgtgacaccacca
cccgctgccacaacgcccgttgctgagcctgttgaagaagaggaggagaggcactacaag
cctacccctacggatcgattggctgtttacgtcggaagggggcgcctgtctctgtacaag
tacgctgtcgctgccgagaccaaggtcaacgaggtcatggattcggctttcaacctcgag
cagtccttcaccagcaccatcgcttcgctggccccctctcgtgaaagcggcgagcagctc
atgcccggcgctatttacgtcttggttgctgccatggccggtagcatcatcacccgcaac
cgcaacatcctcctccgtacctcgctccctctcgcccttggtatcggtgctggctggacc
gttatccccgtcaccatgcgcaacgtgtccgaccttacatggaagtatgagcaacgattc
cccgttgttgcccagtctcacatccgactgcgggagagcattatcaacagcgccagcttt
gctaaggcgcattcacaagttggtgttaaatatgtcgatgagaaggtaacagacgcgaga
gaggctgttgagggctgggttcagaagggcaaataa
>Fp50
atggcttcacgagtggtgttctcaaggcgctctctggcgcctttggcgactatggccctt
ggtggcctggcactgactccggccactgttttcgctgaaggacccagcgacctcaagcga
aagcccatttacgatgacttcgagatcccagcctcaaagcccgcacccgtgacaccacca
cccgctgccacaacgcccgttgctgagcctgttgaagaagaggaggagaggcactacaag
cctacccctacggatcgattggctgtttacgtcggaagggggcgcctgtctctgtacaag
tacgctgtcgctgccgagaccaaggtcaacgaggtcatggattcggctttcaacctcgag
cagtccttcaccagcaccatcgcttcgctggccccctctcgtgaaagcggcgagcagctc
atgcccggcgctatttacgtcttggttgctgccatggccggtagcatcatcacccgcaac
cgcaacatcctcctccgtacctcgctccctctcgcccttggtatcggtgctggctggacc
gttatccccgtcaccatgcgcaacgtgtccgaccttacatggaagtatgagcaacgattc
cccgttgttgcccagtctcacatccgactgcgggagagcattatcaacagcgccagcttt
gctaaggcgcattcacaagttggtgttaaatatgtcgatgagaaggtaacagacgcgaga
gaggctgttgagggctgggttcagaagggcaaataa
>Fp51
atggcttcacgagtggtgttctcaaggcgctctctggcgcctttggcgactatggccctt
ggtggcctggcactgactccggccactgttttcgctgaaggacccagcgacctcaagcga
aagcccatttacgatgacttcgagatcccagcctcaaagcccgcacccgtgacaccacca
cccgctgccacaacgcccgttgctgagcctgttgaagaagaggaggagaggcactacaag
cctacccctacggatcgattggctgtttacgtcggaagggggcgcctgtctctgtacaag
tacgctgtcgctgccgagaccaaggtcaacgaggtcatggattcggctttcaacctcgag
cagtccttcaccagcaccatcgcttcgctggccccctctcgtgaaagcggcgagcagctc
atgcccggcgctatttacgtcttggttgctgccatggccggtagcatcatcacccgcaac
cgcaacatcctcctccgtacctcgctccctctcgcccttggtatcggtgctggctggacc
gttatccccgtcaccatgcgcaacgtgtccgaccttacatggaagtatgagcaacgattc
cccgttgttgcccagtctcacatccgactgcgggagagcattatcaacagcgccagcttt
gctaaggcgcattcacaagttggtgttaaatatgtcgatgagaaggtaacagacgcgaga
gaggctgttgagggctgggttcagaagggcaaataa
>Fp59
atggcttcacgagtggtgttctcaaggcgctctctggcgcctttggcgactatggccctt
ggtggcctggcactgactccggccactgttttcgctgaaggacccagcgacctcaagcga
aagcccatttacgatgacttcgagatcccagcctcaaagcccgcacccgtgacaccacca
cccgctgccacaacgcccgttgctgagcctgttgaagaagaggaggagaggcactacaag
cctacccctacggatcgattggctgtttacgtcggaagggggcgcctgtctctgtacaag
tacgctgtcgctgccgagaccaaggtcaacgaggtcatggattcggctttcaacctcgag
cagtccttcaccagcaccatcgcttcgctggccccctctcgtgaaagcggcgagcagctc
atgcccggcgctatttacgtcttggttgctgccatggccggtagcatcatcacccgcaac
cgcaacatcctcctccgtacctcgctccctctcgcccttggtatcggtgctggctggacc
gttatccccgtcaccatgcgcaacgtgtccgaccttacatggaagtatgagcaacgattc
cccgttgttgcccagtctcacatccgactgcgggagagcattatcaacagcgccagcttt
gctaaggcgcattcacaagttggtgttaaatatgtcgatgagaaggtaacagacgcgaga
gaggctgttgagggctgggttcagaagggcaaataa
>Fp63
atggcttcacgagtggtgttctcaaggcgctctctggcgcctttggcgactatggccctt
ggtggcctggcactgactccggccactgttttcgctgaaggacccagcgacctcaagcga
aagcccatttacgatgacttcgagatcccagcctcaaagcccgcacccgtgacaccacca
cccgctgccacaacgcccgttgctgagcctgttgaagaagaggaggagaggcactacaag
cctacccctacggatcgattggctgtttacgtcggaagggggcgcctgtctctgtacaag
tacgctgtcgctgccgagaccaaggtcaacgaggtcatggattcggctttcaacctcgag
cagtccttcaccagcaccatcgcttcgctggccccctctcgtgaaagcggcgagcagctc
atgcccggcgctatttacgtcttggttgctgccatggccggtagcatcatcacccgcaac
cgcaacatcctcctccgtacctcgctccctctcgcccttggtatcggtgctggctggacc
gttatccccgtcaccatgcgcaacgtgtccgaccttacatggaagtatgagcaacgattc
cccgttgttgcccagtctcacatccgactgcgggagagcattatcaacagcgccagcttt
gctaaggcgcattcacaagttggtgttaaatatgtcgatgagaaggtaacagacgcgaga
gaggctgttgagggctgggttcagaagggcaaataa
>Fp65
atggcttcacgagtggtgttctcaaggcgctctctggcgcctttggcgactatggccctt
ggtggcctggcactgactccggccactgttttcgctgaaggacccagcgacctcaagcga
aagcccatttacgatgacttcgagatcccagcctcaaagcccgcacccgtgacaccacca
cccgctgccacaacgcccgttgctgagcctgttgaagaagaggaggagaggcactacaag
cctacccctacggatcgattggctgtttacgtcggaagggggcgcctgtctctgtacaag
tacgctgtcgctgccgagaccaaggtcaacgaggtcatggattcggctttcaacctcgag
cagtccttcaccagcaccatcgcttcgctggccccctctcgtgaaagcggcgagcagctc
atgcccggcgctatttacgtcttggttgctgccatggccggtagcatcatcacccgcaac
cgcaacatcctcctccgtacctcgctccctctcgcccttggtatcggtgctggctggacc
gttatccccgtcaccatgcgcaacgtgtccgaccttacatggaagtatgagcaacgattc
cccgttgttgcccagtctcacatccgactgcgggagagcattatcaacagcgccagcttt
gctaaggcgcattcacaagttggtgttaaatatgtcgatgagaaggtaacagacgcgaga
gaggctgttgagggctgggttcagaagggcaaataa
>Fp66
atggcttcacgagtggtgttctcaaggcgctctctggcgcctttggcgactatggccctt
ggtggcctggcactgactccggccactgttttcgctgaaggacccagcgacctcaagcga
aagcccatttacgatgacttcgagatcccagcctcaaagcccgcacccgtgacaccacca
cccgctgccacaacgcccgttgctgagcctgttgaagaagaggaggagaggcactacaag
cctacccctacggatcgattggctgtttacgtcggaagggggcgcctgtctctgtacaag
tacgctgtcgctgccgagaccaaggtcaacgaggtcatggattcggctttcaacctcgag
cagtccttcaccagcaccatcgcttcgctggccccctctcgtgaaagcggcgagcagctc
atgcccggcgctatttacgtcttggttgctgccatggccggtagcatcatcacccgcaac
cgcaacatcctcctccgtacctcgctccctctcgcccttggtatcggtgctggctggacc
gttatccccgtcaccatgcgcaacgtgtccgaccttacatggaagtatgagcaacgattc
cccgttgttgcccagtctcacatccgactgcgggagagcattatcaacagcgccagcttt
gctaaggcgcattcacaagttggtgttaaatatgtcgatgagaaggtaacagacgcgaga
gaggctgttgagggctgggttcagaagggcaaataa
>Fp72
atggcttcacgagtggtgttctcaaggcgctctctggcgcctttggcgactatggccctt
ggtggcctggcactgactccggccactgttttcgctgaaggacccagcgacctcaagcga
aagcccatttacgatgacttcgagatcccagcctcaaagcccgcacccgtgacaccacca
cccgctgccacaacgcccgttgctgagcctgttgaagaagaggaggagaggcactacaag
cctacccctacggatcgattggctgtttacgtcggaagggggcgcctgtctctgtacaag
tacgctgtcgctgccgagaccaaggtcaacgaggtcatggattcggctttcaacctcgag
cagtccttcaccagcaccatcgcttcgctggccccctctcgtgaaagcggcgagcagctc
atgcccggcgctatttacgtcttggttgctgccatggccggtagcatcatcacccgcaac
cgcaacatcctcctccgtacctcgctccctctcgcccttggtatcggtgctggctggacc
gttatccccgtcaccatgcgcaacgtgtccgaccttacatggaagtatgagcaacgattc
cccgttgttgcccagtctcacatccgactgcgggagagcattatcaacagcgccagcttt
gctaaggcgcattcacaagttggtgttaaatatgtcgatgagaaggtaacagacgcgaga
gaggctgttgagggctgggttcagaagggcaaataa
>Fp73
atggcttcacgagtggtgttctcaaggcgctctctggcgcctttggcgactatggccctt
ggtggcctggcactgactccggccactgttttcgctgaaggacccagcgacctcaagcga
aagcccatttacgatgacttcgagatcccagcctcaaagcccgcacccgtgacaccacca
cccgctgccacaacgcccgttgctgagcctgttgaagaagaggaggagaggcactacaag
cctacccctacggatcgattggctgtttacgtcggaagggggcgcctgtctctgtacaag
tacgctgtcgctgccgagaccaaggtcaacgaggtcatggattcggctttcaacctcgag
cagtccttcaccagcaccatcgcttcgctggccccctctcgtgaaagcggcgagcagctc
atgcccggcgctatttacgtcttggttgctgccatggccggtagcatcatcacccgcaac
cgcaacatcctcctccgtacctcgctccctctcgcccttggtatcggtgctggctggacc
gttatccccgtcaccatgcgcaacgtgtccgaccttacatggaagtatgagcaacgattc
cccgttgttgcccagtctcacatccgactgcgggagagcattatcaacagcgccagcttt
gctaaggcgcattcacaagttggtgttaaatatgtcgatgagaaggtaacagacgcgaga
gaggctgttgagggctgggttcagaagggcaaataa
>Fp76
atggcttcacgagtggtgttctcaaggcgctctctggcgcctttggcgactatggccctt
ggtggcctggcactgactccggccactgttttcgctgaaggacccagcgacctcaagcga
aagcccatttacgatgacttcgagatcccagcctcaaagcccgcacccgtgacaccacca
cccgctgccacaacgcccgttgctgagcctgttgaagaagaggaggagaggcactacaag
cctacccctacggatcgattggctgtttacgtcggaagggggcgcctgtctctgtacaag
tacgctgtcgctgccgagaccaaggtcaacgaggtcatggattcggctttcaacctcgag
cagtccttcaccagcaccatcgcttcgctggccccctctcgtgaaagcggcgagcagctc
atgcccggcgctatttacgtcttggttgctgccatggccggtagcatcatcacccgcaac
cgcaacatcctcctccgtacctcgctccctctcgcccttggtatcggtgctggctggacc
gttatccccgtcaccatgcgcaacgtgtccgaccttacatggaagtatgagcaacgattc
cccgttgttgcccagtctcacatccgactgcgggagagcattatcaacagcgccagcttt
gctaaggcgcattcacaagttggtgttaaatatgtcgatgagaaggtaacagacgcgaga
gaggctgttgagggctgggttcagaagggcaaataa
>Fp78
atggcttcacgagtggtgttctcaaggcgctctctggcgcctttggcgactatggccctt
ggtggcctggcactgactccggccactgttttcgctgaaggacccagcgacctcaagcga
aagcccatttacgatgacttcgagatcccagcctcaaagcccgcacccgtgacaccacca
cccgctgccacaacgcccgttgctgagcctgttgaagaagaggaggagaggcactacaag
cctacccctacggatcgattggctgtttacgtcggaagggggcgcctgtctctgtacaag
tacgctgtcgctgccgagaccaaggtcaacgaggtcatggattcggctttcaacctcgag
cagtccttcaccagcaccatcgcttcgctggccccctctcgtgaaagcggcgagcagctc
atgcccggcgctatttacgtcttggttgctgccatggccggtagcatcatcacccgcaac
cgcaacatcctcctccgtacctcgctccctctcgcccttggtatcggtgctggctggacc
gttatccccgtcaccatgcgcaacgtgtccgaccttacatggaagtatgagcaacgattc
cccgttgttgcccagtctcacatccgactgcgggagagcattatcaacagcgccagcttt
gctaaggcgcattcacaagttggtgttaaatatgtcgatgagaaggtaacagacgcgaga
gaggctgttgagggctgggttcagaagggcaaataa
>Fp81
atggcttcacgagtggtgttctcaaggcgctctctggcgcctttggcgactatggccctt
ggtggcctggcactgactccggccactgttttcgctgaaggacccagcgacctcaagcga
aagcccatttacgatgacttcgagatcccagcctcaaagcccgcacccgtgacaccacca
cccgctgccacaacgcccgttgctgagcctgttgaagaagaggaggagaggcactacaag
cctacccctacggatcgattggctgtttacgtcggaagggggcgcctgtctctgtacaag
tacgctgtcgctgccgagaccaaggtcaacgaggtcatggattcggctttcaacctcgag
cagtccttcaccagcaccatcgcttcgctggccccctctcgtgaaagcggcgagcagctc
atgcccggcgctatttacgtcttggttgctgccatggccggtagcatcatcacccgcaac
cgcaacatcctcctccgtacctcgctccctctcgcccttggtatcggtgctggctggacc
gttatccccgtcaccatgcgcaacgtgtccgaccttacatggaagtatgagcaacgattc
cccgttgttgcccagtctcacatccgactgcgggagagcattatcaacagcgccagcttt
gctaaggcgcattcacaagttggtgttaaatatgtcgatgagaaggtaacagacgcgaga
gaggctgttgagggctgggttcagaagggcaaataa
>Fp84
atggcttcacgagtggtgttctcaaggcgctctctggcgcctttggcgactatggccctt
ggtggcctggcactgactccggccactgttttcgctgaaggacccagcgacctcaagcga
aagcccatttacgatgacttcgagatcccagcctcaaagcccgcacccgtgacaccacca
cccgctgccacaacgcccgttgctgagcctgttgaagaagaggaggagaggcactacaag
cctacccctacggatcgattggctgtttacgtcggaagggggcgcctgtctctgtacaag
tacgctgtcgctgccgagaccaaggtcaacgaggtcatggattcggctttcaacctcgag
cagtccttcaccagcaccatcgcttcgctggccccctctcgtgaaagcggcgagcagctc
atgcccggcgctatttacgtcttggttgctgccatggccggtagcatcatcacccgcaac
cgcaacatcctcctccgtacctcgctccctctcgcccttggtatcggtgctggctggacc
gttatccccgtcaccatgcgcaacgtgtccgaccttacatggaagtatgagcaacgattc
cccgttgttgcccagtctcacatccgactgcgggagagcattatcaacagcgccagcttt
gctaaggcgcattcacaagttggtgttaaatatgtcgatgagaaggtaacagacgcgaga
gaggctgttgagggctgggttcagaagggcaaataa
>Fp86
atggcttcacgagtggtgttctcaaggcgctctctggcgcctttggcgactatggccctt
ggtggcctggcactgactccggccactgttttcgctgaaggacccagcgacctcaagcga
aagcccatttacgatgacttcgagatcccagcctcaaagcccgcacccgtgacaccacca
cccgctgccacaacgcccgttgctgagcctgttgaagaagaggaggagaggcactacaag
cctacccctacggatcgattggctgtttacgtcggaagggggcgcctgtctctgtacaag
tacgctgtcgctgccgagaccaaggtcaacgaggtcatggattcggctttcaacctcgag
cagtccttcaccagcaccatcgcttcgctggccccctctcgtgaaagcggcgagcagctc
atgcccggcgctatttacgtcttggttgctgccatggccggtagcatcatcacccgcaac
cgcaacatcctcctccgtacctcgctccctctcgcccttggtatcggtgctggctggacc
gttatccccgtcaccatgcgcaacgtgtccgaccttacatggaagtatgagcaacgattc
cccgttgttgcccagtctcacatccgactgcgggagagcattatcaacagcgccagcttt
gctaaggcgcattcacaagttggtgttaaatatgtcgatgagaaggtaacagacgcgaga
gaggctgttgagggctgggttcagaagggcaaataa
>Fvenenatum.busco
atggcttcacgagtggtgttctcaaggcgctctctggcgcctttggcgactatggccctt
ggtggcctggcactgacgccagccactgttttcgctgaaggacccagcgacctcaagcga
aaacccatttacgatgacttcgagatcccagcatcaaagcccgcacccgtgacaccacca
cccgctgccacgacgcccgtcgctgagcccattgaagatgaggaggagaggcactataag
cctacccctacggatcgattggctgtttacgtcggaaaggggcgtctgtctctgtacaag
tacgctgtcgctgccgagaccaaggtcaacgaggtcatggattcggctttcaacctcgag
cagtccttcaccagcaccatcgcttcgctggctccctctcgcgaaagcggcgagcagctc
atgcccggtgctatctacgtcttggttgctgccatggccggtagcatcatcacccgcaac
cgcaacatcctcctccgtacctcgctccctctcgcccttggtatcggtgctggttggacc
gttatccccgtcaccatgcgcaacgtgtccgaccttacttggaagtatgagcaacaattt
cccgttgttgctcagtctcacatccgactgcgggagagcattatcaacagcgccagcttt
gccaaggcgcattcacaagttggtgttaaatacgtcgatgagaaggtaacagacgcgaga
gaggcagttgagggctgggttcagaagggcaaataa
