# Supplementary material for: Apicidin biosynthesis is linked to accessory chromosomes in Fusarium poae isolates
Source: BMC Genomics. 2021 Aug 4;22:591. doi: 10.1186/s12864-021-07617-y (PMC8340494; doi:10.1186/s12864-021-07617-y)
Supplement: Supplementary file 17 — Additional file 17. Compressed folder containing alignments for each of the 4141 orthologs used in BUSCO analysis. [file 12864_2021_7617_MOESM17_ESM.zip › Fven2_nt_MAFFT/30696at5125_nt.mafft.fasta]

>Fp105
atggcggatccgcggaggtctcccgataagtcgcttctcaagacaagaggtgctcaacca
cagcagagatcgccagctccggcagccccaatgcgagggcagagctttgtcgacgacgat
tcggacgacgatgacgagtcaagcgatcagatgcccttgccaaggagtcatacaccaggt
catctcgccagcaaaagcatacaagcgaatcgccgaaaaccttcggatctttccatccga
caacgctctcaat------------ccgcatcccaatccgcatcccaacctccgtcacag
cccgcctcacagggagcctccacgacctcgaaaacagcgacctacaaaccaccgtctggc
ttctcaaatattgccggggatgcgtcaagtgaaggagatagacgtactcggcggccaacc
gcttcacggtcaacatccgccataaccagtcgaacaactgcacaagcagccgcacgatac
gggccacatagatcccgcatattccatgaggaatacacaccgtaccccctacttccagac
ccaaagacatctcccaaagtcgacgtggctccagcatcgggcatgtactggtcaagggca
cccgtgtcgggcgctactcacacctccttgcgagcacatacaacgactatcattggttca
aacgtatatgtctttggtggctgcgactcgagaacatgcttcaacgatctttatgtgctg
gatgcggattccttccattggactataccttatgtcgttggcgatatacccgttcctttg
agggccatgacgtgtactgctgtaggcaagaagctcatcgtgtttggtggaggtgacggt
ccggagtactacaacgatgtttatgttttggatacaacaaactttcggtggacaaagccg
aagattataggagacaagatgccctcaaagcgaagagcgcacaccgcttgtctttataaa
aatggtctttacgtttttggcggcggtgatggtgtccgggccttgaacgatatatggcgt
ttagatgttgccgatgttaacaaaatgtcatggcgactggtttcaagttccgataaggcg
agtcctgggaccaaagactaccgtcccaaagcaagaggctatcacacggccaatatggtg
ggcagcaaacttatcatttttggaggttctgatggcggtgaatgttttgacgacgtatgg
gtatacgatgttgacgcgcaagtgtggaaagcagtagccataccggttgcttttcgtcgc
ctgtcacatacggccacaatagttggctcatatctcttcgttatcggcggacacgacgga
agcgaatattctaacgacgtcctacttctgaacttggttacgatgacatgggacagacgc
aaggtatatggaaaagcgccttcgggccgtggctatcatgggacggtgctttatgatagc
cggctcattattattggagggttcgatggaagcgaggtgtttggcgacgttatgttgtta
gagctggctgtccatgcgtactactcgcagatcagtcactttaccatcgaggtgtaa
>Fp108
atggcggatccgcggaggtctcccgataagtcgcttctcaagacaagaggtgctcaacca
cagcagagatcgccagctccggcagccccaatgcgagggcagagctttgtcgacgacgat
tcggacgacgatgacgagtcaagcgatcagatgcccttgccaaggagtcatacaccaggt
catctcgccagcaaaagcatacaagcgaatcgccgaaaaccttcggatctttccatccga
caacgctctcaat------------ccgcatcccaatccgcatcccaacctccgtcacag
cccgcctcacagggagcctccacgacctcgaaaacagcgacctacaaaccaccgtctggc
ttctcaaatattgccggggatgcgtcaagtgaaggagatagacgtactcggcggccaacc
gcttcacggtcaacatccgccataaccagtcgaacaactgcacaagcagccgcacgatac
gggccacatagatcccgcatattccatgaggaatacacaccgtaccccctacttccagac
ccaaagacatctcccaaagtcgacgtggctccagcatcgggcatgtactggtcaagggca
cccgtgtcgggcgctactcacacctccttgcgagcacatacaacgactatcattggttca
aacgtatatgtctttggtggctgcgactcgagaacatgcttcaacgatctttatgtgctg
gatgcggattccttccattggactataccttatgtcgttggcgatatacccgttcctttg
agggccatgacgtgtactgctgtaggcaagaagctcatcgtgtttggtggaggtgacggt
ccggagtactacaacgatgtttatgttttggatacaacaaactttcggtggacaaagccg
aagattataggagacaagatgccctcaaagcgaagagcgcacaccgcttgtctttataaa
aatggtctttacgtttttggcggcggtgatggtgtccgggccttgaacgatatatggcgt
ttagatgttgccgatgttaacaaaatgtcatggcgactggtttcaagttccgataaggcg
agtcctgggaccaaagactaccgtcccaaagcaagaggctatcacacggccaatatggtg
ggcagcaaacttatcatttttggaggttctgatggcggtgaatgttttgacgacgtatgg
gtatacgatgttgacgcgcaagtgtggaaagcagtagccataccggttgcttttcgtcgc
ctgtcacatacggccacaatagttggctcatatctcttcgttatcggcggacacgacgga
agcgaatattctaacgacgtcctacttctgaacttggttacgatgacatgggacagacgc
aaggtatatggaaaagcgccttcgggccgtggctatcatgggacggtgctttatgatagc
cggctcattattattggagggttcgatggaagcgaggtgtttggcgacgttatgttgtta
gagctggctgtccatgcgtactactcgcagatcagtcactttaccatcgaggtgtaa
>Fp118
atggcggatccgcggaggtctcccgataagtcgcttctcaagacaagaggtgctcaacca
cagcagagatcgccagctccggcagccccaatgcgagggcagagctttgtcgacgacgat
tcggacgacgatgacgagtcaagcgatcagatgcccttgccaaggagtcatacaccaggt
catctcgccagcaaaagcatacaagcgaatcgccgaaaaccttcggatctttccatccga
caacgctctcaat------------ccgcatcccaatccgcatcccaacctccgtcacag
cccgcctcacagggagcctccacgacctcgaaaacagcgacctacaaaccaccgtctggc
ttctcaaatattgccggggatgcgtcaagtgaaggagatagacgtactcggcggccaacc
gcttcacggtcaacatccgccataaccagtcgaacaactgcacaagcagccgcacgatac
gggccacatagatcccgcatattccatgaggaatacacaccgtaccccctacttccagac
ccaaagacatctcccaaagtcgacgtggctccagcatcgggcatgtactggtcaagggca
cccgtgtcgggcgctactcacacctccttgcgagcacatacaacgactatcattggttca
aacgtatatgtctttggtggctgcgactcgagaacatgcttcaacgatctttatgtgctg
gatgcggattccttccattggactataccttatgtcgttggcgatatacccgttcctttg
agggccatgacgtgtactgctgtaggcaagaagctcatcgtgtttggtggaggtgacggt
ccggagtactacaacgatgtttatgttttggatacaacaaactttcggtggacaaagccg
aagattataggagacaagatgccctcaaagcgaagagcgcacaccgcttgtctttataaa
aatggtctttacgtttttggcggcggtgatggtgtccgggccttgaacgatatatggcgt
ttagatgttgccgatgttaacaaaatgtcatggcgactggtttcaagttccgataaggcg
agtcctgggaccaaagactaccgtcccaaagcaagaggctatcacacggccaatatggtg
ggcagcaaacttatcatttttggaggttctgatggcggtgaatgttttgacgacgtatgg
gtatacgatgttgacgcgcaagtgtggaaagcagtagccataccggttgcttttcgtcgc
ctgtcacatacggccacaatagttggctcatatctcttcgttatcggcggacacgacgga
agcgaatattctaacgacgtcctacttctgaacttggttacgatgacatgggacagacgc
aaggtatatggaaaagcgccttcgggccgtggctatcatgggacggtgctttatgatagc
cggctcattattattggagggttcgatggaagcgaggtgtttggcgacgttatgttgtta
gagctggctgtccatgcgtactactcgcagatcagtcactttaccatcgaggtgtaa
>Fp122
atggcggatccgcggaggtctcccgataagtcgcttctcaagacaagaggtgctcaacca
cagcagagatcgccagctccggcagccccaatgcgagggcagagctttgtcgacgacgat
tcggacgacgatgacgagtcaagcgatcagatgcccttgccaaggagtcatacaccaggt
catctcgccagcaaaagcatacaagcgaatcgccgaaaaccttcggatctttccatccga
caacgctctcaat------------ccgcatcccaatccgcatcccaacctccgtcacag
cccgcctcacagggagcctccacgacctcgaaaacagcgacctacaaaccaccgtctggc
ttctcaaatattgccggggatgcgtcaagtgaaggagatagacgtactcggcggccaacc
gcttcacggtcaacatccgccataaccagtcgaacaactgcacaagcagccgcacgatac
gggccacatagatcccgcatattccatgaggaatacacaccgtaccccctacttccagac
ccaaagacatctcccaaagtcgacgtggctccagcatcgggcatgtactggtcaagggca
cccgtgtcgggcgctactcacacctccttgcgagcacatacaacgactatcattggttca
aacgtatatgtctttggtggctgcgactcgagaacatgcttcaacgatctttatgtgctg
gatgcggattccttccattggactataccttatgtcgttggcgatatacccgttcctttg
agggccatgacgtgtactgctgtaggcaagaagctcatcgtgtttggtggaggtgacggt
ccggagtactacaacgatgtttatgttttggatacaacaaactttcggtggacaaagccg
aagattataggagacaagatgccctcaaagcgaagagcgcacaccgcttgtctttataaa
aatggtctttacgtttttggcggcggtgatggtgtccgggccttgaacgatatatggcgt
ttagatgttgccgatgttaacaaaatgtcatggcgactggtttcaagttccgataaggcg
agtcctgggaccaaagactaccgtcccaaagcaagaggctatcacacggccaatatggtg
ggcagcaaacttatcatttttggaggttctgatggcggtgaatgttttgacgacgtatgg
gtatacgatgttgacgcgcaagtgtggaaagcagtagccataccggttgcttttcgtcgc
ctgtcacatacggccacaatagttggctcatatctcttcgttatcggcggacacgacgga
agcgaatattctaacgacgtcctacttctgaacttggttacgatgacatgggacagacgc
aaggtatatggaaaagcgccttcgggccgtggctatcatgggacggtgctttatgatagc
cggctcattattattggagggttcgatggaagcgaggtgtttggcgacgttatgttgtta
gagctggctgtccatgcgtactactcgcagatcagtcactttaccatcgaggtgtaa
>Fp125
atggcggatccgcggaggtctcccgataagtcgcttctcaagacaagaggtgctcaacca
cagcagagatcgccagctccggcagccccaatgcgagggcagagctttgtcgacgacgat
tcggacgacgatgacgagtcaagcgatcagatgcccttgccaaggagtcatacaccaggt
catctcgccagcaaaagcatacaagcgaatcgccgaaaaccttcggatctttccatccga
caacgctctcaat------------ccgcatcccaatccgcatcccaacctccgtcacag
cccgcctcacagggagcctccacgacctcgaaaacagcgacctacaaaccaccgtctggc
ttctcaaatattgccggggatgcgtcaagtgaaggagatagacgtactcggcggccaacc
gcttcacggtcaacatccgccataaccagtcgaacaactgcacaagcagccgcacgatac
gggccacatagatcccgcatattccatgaggaatacacaccgtaccccctacttccagac
ccaaagacatctcccaaagtcgacgtggctccagcatcgggcatgtactggtcaagggca
cccgtgtcgggcgctactcacacctccttgcgagcacatacaacgactatcattggttca
aacgtatatgtctttggtggctgcgactcgagaacatgcttcaacgatctttatgtgctg
gatgcggattccttccattggactataccttatgtcgttggcgatatacccgttcctttg
agggccatgacgtgtactgctgtaggcaagaagctcatcgtgtttggtggaggtgacggt
ccggagtactacaacgatgtttatgttttggatacaacaaactttcggtggacaaagccg
aagattataggagacaagatgccctcaaagcgaagagcgcacaccgcttgtctttataaa
aatggtctttacgtttttggcggcggtgatggtgtccgggccttgaacgatatatggcgt
ttagatgttgccgatgttaacaaaatgtcatggcgactggtttcaagttccgataaggcg
agtcctgggaccaaagactaccgtcccaaagcaagaggctatcacacggccaatatggtg
ggcagcaaacttatcatttttggaggttctgatggcggtgaatgttttgacgacgtatgg
gtatacgatgttgacgcgcaagtgtggaaagcagtagccataccggttgcttttcgtcgc
ctgtcacatacggccacaatagttggctcatatctcttcgttatcggcggacacgacgga
agcgaatattctaacgacgtcctacttctgaacttggttacgatgacatgggacagacgc
aaggtatatggaaaagcgccttcgggccgtggctatcatgggacggtgctttatgatagc
cggctcattattattggagggttcgatggaagcgaggtgtttggcgacgttatgttgtta
gagctggctgtccatgcgtactactcgcagatcagtcactttaccatcgaggtgtaa
>Fp13r
atggcggatccgcggaggtctcccgataagtcgcttctcaagacaagaggtgctcaacca
cagcagagatcgccagctccggcagccccaatgcgagggcagagctttgtcgacgacgat
tcggacgacgatgacgagtcaagcgatcagatgcccttgccaaggagtcatacaccaggt
catctcgccagcaaaagcatacaagcgaatcgccgaaaaccttcggatctttccatccga
caacgctctcaat------------ccgcatcccaatccgcatcccaacctccgtcacag
cccgcctcacagggagcctccacgacctcgaaaacagcgacctacaaaccaccgtctggc
ttctcaaatattgccggggatgcgtcaagtgaaggagatagacgtactcggcggccaacc
gcttcacggtcaacatccgccataaccagtcgaacaactgcacaagcagccgcacgatac
gggccacatagatcccgcatattccatgaggaatacacaccgtaccccctacttccagac
ccaaagacatctcccaaagtcgacgtggctccagcatcgggcatgtactggtcaagggca
cccgtgtcgggcgctactcacacctccttgcgagcacatacaacgactatcattggttca
aacgtatatgtctttggtggctgcgactcgagaacatgcttcaacgatctttatgtgctg
gatgcggattccttccattggactataccttatgtcgttggcgatatacccgttcctttg
agggccatgacgtgtactgctgtaggcaagaagctcatcgtgtttggtggaggtgacggt
ccggagtactacaacgatgtttatgttttggatacaacaaactttcggtggacaaagccg
aagattataggagacaagatgccctcaaagcgaagagcgcacaccgcttgtctttataaa
aatggtctttacgtttttggcggcggtgatggtgtccgggccttgaacgatatatggcgt
ttagatgttgccgatgttaacaaaatgtcatggcgactggtttcaagttccgataaggcg
agtcctgggaccaaagactaccgtcccaaagcaagaggctatcacacggccaatatggtg
ggcagcaaacttatcatttttggaggttctgatggcggtgaatgttttgacgacgtatgg
gtatacgatgttgacgcgcaagtgtggaaagcagtagccataccggttgcttttcgtcgc
ctgtcacatacggccacaatagttggctcatatctcttcgttatcggcggacacgacgga
agcgaatattctaacgacgtcctacttctgaacttggttacgatgacatgggacagacgc
aaggtatatggaaaagcgccttcgggccgtggctatcatgggacggtgctttatgatagc
cggctcattattattggagggttcgatggaagcgaggtgtttggcgacgttatgttgtta
gagctggctgtccatgcgtactactcgcagatcagtcactttaccatcgaggtgtaa
>Fp144
atggcggatccgcggaggtctcccgataagtcgcttctcaagacaagaggtgctcaacca
cagcagagatcgccagctccggcagccccaatgcgagggcagagctttgtcgacgacgat
tcggacgacgatgacgagtcaagcgatcagatgcccttgccaaggagtcatacaccaggt
catctcgccagcaaaagcatacaagcgaatcgccgaaaaccttcggatctttccatccga
caacgctctcaat------------ccgcatcccaatccgcatcccaacctccgtcacag
cccgcctcacagggagcctccacgacctcgaaaacagcgacctacaaaccaccgtctggc
ttctcaaatattgccggggatgcgtcaagtgaaggagatagacgtactcggcggccaacc
gcttcacggtcaacatccgccataaccagtcgaacaactgcacaagcagccgcacgatac
gggccacatagatcccgcatattccatgaggaatacacaccgtaccccctacttccagac
ccaaagacatctcccaaagtcgacgtggctccagcatcgggcatgtactggtcaagggca
cccgtgtcgggcgctactcacacctccttgcgagcacatacaacgactatcattggttca
aacgtatatgtctttggtggctgcgactcgagaacatgcttcaacgatctttatgtgctg
gatgcggattccttccattggactataccttatgtcgttggcgatatacccgttcctttg
agggccatgacgtgtactgctgtaggcaagaagctcatcgtgtttggtggaggtgacggt
ccggagtactacaacgatgtttatgttttggatacaacaaactttcggtggacaaagccg
aagattataggagacaagatgccctcaaagcgaagagcgcacaccgcttgtctttataaa
aatggtctttacgtttttggcggcggtgatggtgtccgggccttgaacgatatatggcgt
ttagatgttgccgatgttaacaaaatgtcatggcgactggtttcaagttccgataaggcg
agtcctgggaccaaagactaccgtcccaaagcaagaggctatcacacggccaatatggtg
ggcagcaaacttatcatttttggaggttctgatggcggtgaatgttttgacgacgtatgg
gtatacgatgttgacgcgcaagtgtggaaagcagtagccataccggttgcttttcgtcgc
ctgtcacatacggccacaatagttggctcatatctcttcgttatcggcggacacgacgga
agcgaatattctaacgacgtcctacttctgaacttggttacgatgacatgggacagacgc
aaggtatatggaaaagcgccttcgggccgtggctatcatgggacggtgctttatgatagc
cggctcattattattggagggttcgatggaagcgaggtgtttggcgacgttatgttgtta
gagctggctgtccatgcgtactactcgcagatcagtcactttaccatcgaggtgtaa
>Fp146
atggcggatccgcggaggtctcccgataagtcgcttctcaagacaagaggtgctcaacca
cagcagagatcgccagctccggcagccccaatgcgagggcagagctttgtcgacgacgat
tcggacgacgatgacgagtcaagcgatcagatgcccttgccaaggagtcatacaccaggt
catctcgccagcaaaagcatacaagcgaatcgccgaaaaccttcggatctttccatccga
caacgctctcaat------------ccgcatcccaatccgcatcccaacctccgtcacag
cccgcctcacagggagcctccacgacctcgaaaacagcgacctacaaaccaccgtctggc
ttctcaaatattgccggggatgcgtcaagtgaaggagatagacgtactcggcggccaacc
gcttcacggtcaacatccgccataaccagtcgaacaactgcacaagcagccgcacgatac
gggccacatagatcccgcatattccatgaggaatacacaccgtaccccctacttccagac
ccaaagacatctcccaaagtcgacgtggctccagcatcgggcatgtactggtcaagggca
cccgtgtcgggcgctactcacacctccttgcgagcacatacaacgactatcattggttca
aacgtatatgtctttggtggctgcgactcgagaacatgcttcaacgatctttatgtgctg
gatgcggattccttccattggactataccttatgtcgttggcgatatacccgttcctttg
agggccatgacgtgtactgctgtaggcaagaagctcatcgtgtttggtggaggtgacggt
ccggagtactacaacgatgtttatgttttggatacaacaaactttcggtggacaaagccg
aagattataggagacaagatgccctcaaagcgaagagcgcacaccgcttgtctttataaa
aatggtctttacgtttttggcggcggtgatggtgtccgggccttgaacgatatatggcgt
ttagatgttgccgatgttaacaaaatgtcatggcgactggtttcaagttccgataaggcg
agtcctgggaccaaagactaccgtcccaaagcaagaggctatcacacggccaatatggtg
ggcagcaaacttatcatttttggaggttctgatggcggtgaatgttttgacgacgtatgg
gtatacgatgttgacgcgcaagtgtggaaagcagtagccataccggttgcttttcgtcgc
ctgtcacatacggccacaatagttggctcatatctcttcgttatcggcggacacgacgga
agcgaatattctaacgacgtcctacttctgaacttggttacgatgacatgggacagacgc
aaggtatatggaaaagcgccttcgggccgtggctatcatgggacggtgctttatgatagc
cggctcattattattggagggttcgatggaagcgaggtgtttggcgacgttatgttgtta
gagctggctgtccatgcgtactactcgcagatcagtcactttaccatcgaggtgtaa
>Fp155
atggcggatccgcggaggtctcccgataagtcgcttctcaagacaagaggtgctcaacca
cagcagagatcgccagctccggcagccccaatgcgagggcagagctttgtcgacgacgat
tcggacgacgatgacgagtcaagcgatcagatgcccttgccaaggagtcatacaccaggt
catctcgccagcaaaagcatacaagcgaatcgccgaaaaccttcggatctttccatccga
caacgctctcaat------------ccgcatcccaatccgcatcccaacctccgtcacag
cccgcctcacagggagcctccacgacctcgaaaacagcgacctacaaaccaccgtctggc
ttctcaaatattgccggggatgcgtcaagtgaaggagatagacgtactcggcggccaacc
gcttcacggtcaacatccgccataaccagtcgaacaactgcacaagcagccgcacgatac
gggccacatagatcccgcatattccatgaggaatacacaccgtaccccctacttccagac
ccaaagacatctcccaaagtcgacgtggctccagcatcgggcatgtactggtcaagggca
cccgtgtcgggcgctactcacacctccttgcgagcacatacaacgactatcattggttca
aacgtatatgtctttggtggctgcgactcgagaacatgcttcaacgatctttatgtgctg
gatgcggattccttccattggactataccttatgtcgttggcgatatacccgttcctttg
agggccatgacgtgtactgctgtaggcaagaagctcatcgtgtttggtggaggtgacggt
ccggagtactacaacgatgtttatgttttggatacaacaaactttcggtggacaaagccg
aagattataggagacaagatgccctcaaagcgaagagcgcacaccgcttgtctttataaa
aatggtctttacgtttttggcggcggtgatggtgtccgggccttgaacgatatatggcgt
ttagatgttgccgatgttaacaaaatgtcatggcgactggtttcaagttccgataaggcg
agtcctgggaccaaagactaccgtcccaaagcaagaggctatcacacggccaatatggtg
ggcagcaaacttatcatttttggaggttctgatggcggtgaatgttttgacgacgtatgg
gtatacgatgttgacgcgcaagtgtggaaagcagtagccataccggttgcttttcgtcgc
ctgtcacatacggccacaatagttggctcatatctcttcgttatcggcggacacgacgga
agcgaatattctaacgacgtcctacttctgaacttggttacgatgacatgggacagacgc
aaggtatatggaaaagcgccttcgggccgtggctatcatgggacggtgctttatgatagc
cggctcattattattggagggttcgatggaagcgaggtgtttggcgacgttatgttgtta
gagctggctgtccatgcgtactactcgcagatcagtcactttaccatcgaggtgtaa
>Fp157
atggcggatccgcggaggtctcccgataagtcgcttctcaagacaagaggtgctcaacca
cagcagagatcgccagctccggcagccccaatgcgagggcagagctttgtcgacgacgat
tcggacgacgatgacgagtcaagcgatcagatgcccttgccaaggagtcatacaccaggt
catctcgccagcaaaagcatacaagcgaatcgccgaaaaccttcggatctttccatccga
caacgctctcaat------------ccgcatcccaatccgcatcccaacctccgtcacag
cccgcctcacagggagcctccacgacctcgaaaacagcgacctacaaaccaccgtctggc
ttctcaaatattgccggggatgcgtcaagtgaaggagatagacgtactcggcggccaacc
gcttcacggtcaacatccgccataaccagtcgaacaactgcacaagcagccgcacgatac
gggccacatagatcccgcatattccatgaggaatacacaccgtaccccctacttccagac
ccaaagacatctcccaaagtcgacgtggctccagcatcgggcatgtactggtcaagggca
cccgtgtcgggcgctactcacacctccttgcgagcacatacaacgactatcattggttca
aacgtatatgtctttggtggctgcgactcgagaacatgcttcaacgatctttatgtgctg
gatgcggattccttccattggactataccttatgtcgttggcgatatacccgttcctttg
agggccatgacgtgtactgctgtaggcaagaagctcatcgtgtttggtggaggtgacggt
ccggagtactacaacgatgtttatgttttggatacaacaaactttcggtggacaaagccg
aagattataggagacaagatgccctcaaagcgaagagcgcacaccgcttgtctttataaa
aatggtctttacgtttttggcggcggtgatggtgtccgggccttgaacgatatatggcgt
ttagatgttgccgatgttaacaaaatgtcatggcgactggtttcaagttccgataaggcg
agtcctgggaccaaagactaccgtcccaaagcaagaggctatcacacggccaatatggtg
ggcagcaaacttatcatttttggaggttctgatggcggtgaatgttttgacgacgtatgg
gtatacgatgttgacgcgcaagtgtggaaagcagtagccataccggttgcttttcgtcgc
ctgtcacatacggccacaatagttggctcatatctcttcgttatcggcggacacgacgga
agcgaatattctaacgacgtcctacttctgaacttggttacgatgacatgggacagacgc
aaggtatatggaaaagcgccttcgggccgtggctatcatgggacggtgctttatgatagc
cggctcattattattggagggttcgatggaagcgaggtgtttggcgacgttatgttgtta
gagctggctgtccatgcgtactactcgcagatcagtcactttaccatcgaggtgtaa
>Fp16r
atggcggatccgcggaggtctcccgataagtcgcttctcaagacaagaggtgctcaacca
cagcagagatcgccagctccggcagccccaatgcgagggcagagctttgtcgacgacgat
tcggacgacgatgacgagtcaagcgatcagatgcccttgccaaggagtcatacaccaggt
catctcgccagcaaaagcatacaagcgaatcgccgaaaaccttcggatctttccatccga
caacgctctcaat------------ccgcatcccaatccgcatcccaacctccgtcacag
cccgcctcacagggagcctccacgacctcgaaaacagcgacctacaaaccaccgtctggc
ttctcaaatattgccggggatgcgtcaagtgaaggagatagacgtactcggcggccaacc
gcttcacggtcaacatccgccataaccagtcgaacaactgcacaagcagccgcacgatac
gggccacatagatcccgcatattccatgaggaatacacaccgtaccccctacttccagac
ccaaagacatctcccaaagtcgacgtggctccagcatcgggcatgtactggtcaagggca
cccgtgtcgggcgctactcacacctccttgcgagcacatacaacgactatcattggttca
aacgtatatgtctttggtggctgcgactcgagaacatgcttcaacgatctttatgtgctg
gatgcggattccttccattggactataccttatgtcgttggcgatatacccgttcctttg
agggccatgacgtgtactgctgtaggcaagaagctcatcgtgtttggtggaggtgacggt
ccggagtactacaacgatgtttatgttttggatacaacaaactttcggtggacaaagccg
aagattataggagacaagatgccctcaaagcgaagagcgcacaccgcttgtctttataaa
aatggtctttacgtttttggcggcggtgatggtgtccgggccttgaacgatatatggcgt
ttagatgttgccgatgttaacaaaatgtcatggcgactggtttcaagttccgataaggcg
agtcctgggaccaaagactaccgtcccaaagcaagaggctatcacacggccaatatggtg
ggcagcaaacttatcatttttggaggttctgatggcggtgaatgttttgacgacgtatgg
gtatacgatgttgacgcgcaagtgtggaaagcagtagccataccggttgcttttcgtcgc
ctgtcacatacggccacaatagttggctcatatctcttcgttatcggcggacacgacgga
agcgaatattctaacgacgtcctacttctgaacttggttacgatgacatgggacagacgc
aaggtatatggaaaagcgccttcgggccgtggctatcatgggacggtgctttatgatagc
cggctcattattattggagggttcgatggaagcgaggtgtttggcgacgttatgttgtta
gagctggctgtccatgcgtactactcgcagatcagtcactttaccatcgaggtgtaa
>Fp1r
atggcggatccgcggaggtctcccgataagtcgcttctcaagacaagaggtgctcaacca
cagcagagatcgccagctccggcagccccaatgcgagggcagagctttgtcgacgacgat
tcggacgacgatgacgagtcaagcgatcagatgcccttgccaaggagtcatacaccaggt
catctcgccagcaaaagcatacaagcgaatcgccgaaaaccttcggatctttccatccga
caacgctctcaat------------ccgcatcccaatccgcatcccaacctccgtcacag
cccgcctcacagggagcctccacgacctcgaaaacagcgacctacaaaccaccgtctggc
ttctcaaatattgccggggatgcgtcaagtgaaggagatagacgtactcggcggccaacc
gcttcacggtcaacatccgccataaccagtcgaacaactgcacaagcagccgcacgatac
gggccacatagatcccgcatattccatgaggaatacacaccgtaccccctacttccagac
ccaaagacatctcccaaagtcgacgtggctccagcatcgggcatgtactggtcaagggca
cccgtgtcgggcgctactcacacctccttgcgagcacatacaacgactatcattggttca
aacgtatatgtctttggtggctgcgactcgagaacatgcttcaacgatctttatgtgctg
gatgcggattccttccattggactataccttatgtcgttggcgatatacccgttcctttg
agggccatgacgtgtactgctgtaggcaagaagctcatcgtgtttggtggaggtgacggt
ccggagtactacaacgatgtttatgttttggatacaacaaactttcggtggacaaagccg
aagattataggagacaagatgccctcaaagcgaagagcgcacaccgcttgtctttataaa
aatggtctttacgtttttggcggcggtgatggtgtccgggccttgaacgatatatggcgt
ttagatgttgccgatgttaacaaaatgtcatggcgactggtttcaagttccgataaggcg
agtcctgggaccaaagactaccgtcccaaagcaagaggctatcacacggccaatatggtg
ggcagcaaacttatcatttttggaggttctgatggcggtgaatgttttgacgacgtatgg
gtatacgatgttgacgcgcaagtgtggaaagcagtagccataccggttgcttttcgtcgc
ctgtcacatacggccacaatagttggctcatatctcttcgttatcggcggacacgacgga
agcgaatattctaacgacgtcctacttctgaacttggttacgatgacatgggacagacgc
aaggtatatggaaaagcgccttcgggccgtggctatcatgggacggtgctttatgatagc
cggctcattattattggagggttcgatggaagcgaggtgtttggcgacgttatgttgtta
gagctggctgtccatgcgtactactcgcagatcagtcactttaccatcgaggtgtaa
>Fp21r
atggcggatccgcggaggtctcccgataagtcgcttctcaagacaagaggtgctcaacca
cagcagagatcgccagctccggcagccccaatgcgagggcagagctttgtcgacgacgat
tcggacgacgatgacgagtcaagcgatcagatgcccttgccaaggagtcatacaccaggt
catctcgccagcaaaagcatacaagcgaatcgccgaaaaccttcggatctttccatccga
caacgctctcaat------------ccgcatcccaatccgcatcccaacctccgtcacag
cccgcctcacagggagcctccacgacctcgaaaacagcgacctacaaaccaccgtctggc
ttctcaaatattgccggggatgcgtcaagtgaaggagatagacgtactcggcggccaacc
gcttcacggtcaacatccgccataaccagtcgaacaactgcacaagcagccgcacgatac
gggccacatagatcccgcatattccatgaggaatacacaccgtaccccctacttccagac
ccaaagacatctcccaaagtcgacgtggctccagcatcgggcatgtactggtcaagggca
cccgtgtcgggcgctactcacacctccttgcgagcacatacaacgactatcattggttca
aacgtatatgtctttggtggctgcgactcgagaacatgcttcaacgatctttatgtgctg
gatgcggattccttccattggactataccttatgtcgttggcgatatacccgttcctttg
agggccatgacgtgtactgctgtaggcaagaagctcatcgtgtttggtggaggtgacggt
ccggagtactacaacgatgtttatgttttggatacaacaaactttcggtggacaaagccg
aagattataggagacaagatgccctcaaagcgaagagcgcacaccgcttgtctttataaa
aatggtctttacgtttttggcggcggtgatggtgtccgggccttgaacgatatatggcgt
ttagatgttgccgatgttaacaaaatgtcatggcgactggtttcaagttccgataaggcg
agtcctgggaccaaagactaccgtcccaaagcaagaggctatcacacggccaatatggtg
ggcagcaaacttatcatttttggaggttctgatggcggtgaatgttttgacgacgtatgg
gtatacgatgttgacgcgcaagtgtggaaagcagtagccataccggttgcttttcgtcgc
ctgtcacatacggccacaatagttggctcatatctcttcgttatcggcggacacgacgga
agcgaatattctaacgacgtcctacttctgaacttggttacgatgacatgggacagacgc
aaggtatatggaaaagcgccttcgggccgtggctatcatgggacggtgctttatgatagc
cggctcattattattggagggttcgatggaagcgaggtgtttggcgacgttatgttgtta
gagctggctgtccatgcgtactactcgcagatcagtcactttaccatcgaggtgtaa
>Fp24r
atggcggatccgcggaggtctcccgataagtcgcttctcaagacaagaggtgctcaacca
cagcagagatcgccagctccggcagccccaatgcgagggcagagctttgtcgacgacgat
tcggacgacgatgacgagtcaagcgatcagatgcccttgccaaggagtcatacaccaggt
catctcgccagcaaaagcatacaagcgaatcgccgaaaaccttcggatctttccatccga
caacgctctcaat------------ccgcatcccaatccgcatcccaacctccgtcacag
cccgcctcacagggagcctccacgacctcgaaaacagcgacctacaaaccaccgtctggc
ttctcaaatattgccggggatgcgtcaagtgaaggagatagacgtactcggcggccaacc
gcttcacggtcaacatccgccataaccagtcgaacaactgcacaagcagccgcacgatac
gggccacatagatcccgcatattccatgaggaatacacaccgtaccccctacttccagac
ccaaagacatctcccaaagtcgacgtggctccagcatcgggcatgtactggtcaagggca
cccgtgtcgggcgctactcacacctccttgcgagcacatacaacgactatcattggttca
aacgtatatgtctttggtggctgcgactcgagaacatgcttcaacgatctttatgtgctg
gatgcggattccttccattggactataccttatgtcgttggcgatatacccgttcctttg
agggccatgacgtgtactgctgtaggcaagaagctcatcgtgtttggtggaggtgacggt
ccggagtactacaacgatgtttatgttttggatacaacaaactttcggtggacaaagccg
aagattataggagacaagatgccctcaaagcgaagagcgcacaccgcttgtctttataaa
aatggtctttacgtttttggcggcggtgatggtgtccgggccttgaacgatatatggcgt
ttagatgttgccgatgttaacaaaatgtcatggcgactggtttcaagttccgataaggcg
agtcctgggaccaaagactaccgtcccaaagcaagaggctatcacacggccaatatggtg
ggcagcaaacttatcatttttggaggttctgatggcggtgaatgttttgacgacgtatgg
gtatacgatgttgacgcgcaagtgtggaaagcagtagccataccggttgcttttcgtcgc
ctgtcacatacggccacaatagttggctcatatctcttcgttatcggcggacacgacgga
agcgaatattctaacgacgtcctacttctgaacttggttacgatgacatgggacagacgc
aaggtatatggaaaagcgccttcgggccgtggctatcatgggacggtgctttatgatagc
cggctcattattattggagggttcgatggaagcgaggtgtttggcgacgttatgttgtta
gagctggctgtccatgcgtactactcgcagatcagtcactttaccatcgaggtgtaa
>Fp2516
atggcggatccgcggaggtctcccgataagtcgcttctcaagacaagaggtgctcaacca
cagcagagatcgccagctccggcagccccaatgcgagggcagagctttgtcgacgacgat
tcggacgacgatgacgagtcaagcgatcagatgcccttgccaaggagtcatacaccaggt
catctcgccagcaaaagcatacaagcgaatcgccgaaaaccttcggatctttccatccga
caacgctctcaat------------ccgcatcccaatccgcatcccaacctccgtcacag
cccgcctcacagggagcctccacgacctcgaaaacagcgacctacaaaccaccgtctggc
ttctcaaatattgccggggatgcgtcaagtgaaggagatagacgtactcggcggccaacc
gcttcacggtcaacatccgccataaccagtcgaacaactgcacaagcagccgcacgatac
gggccacatagatcccgcatattccatgaggaatacacaccgtaccccctacttccagac
ccaaagacatctcccaaagtcgacgtggctccagcatcgggcatgtactggtcaagggca
cccgtgtcgggcgctactcacacctccttgcgagcacatacaacgactatcattggttca
aacgtatatgtctttggtggctgcgactcgagaacatgcttcaacgatctttatgtgctg
gatgcggattccttccattggactataccttatgtcgttggcgatatacccgttcctttg
agggccatgacgtgtactgctgtaggcaagaagctcatcgtgtttggtggaggtgacggt
ccggagtactacaacgatgtttatgttttggatacaacaaactttcggtggacaaagccg
aagattataggagacaagatgccctcaaagcgaagagcgcacaccgcttgtctttataaa
aatggtctttacgtttttggcggcggtgatggtgtccgggccttgaacgatatatggcgt
ttagatgttgccgatgttaacaaaatgtcatggcgactggtttcaagttccgataaggcg
agtcctgggaccaaagactaccgtcccaaagcaagaggctatcacacggccaatatggtg
ggcagcaaacttatcatttttggaggttctgatggcggtgaatgttttgacgacgtatgg
gtatacgatgttgacgcgcaagtgtggaaagcagtagccataccggttgcttttcgtcgc
ctgtcacatacggccacaatagttggctcatatctcttcgttatcggcggacacgacgga
agcgaatattctaacgacgtcctacttctgaacttggttacgatgacatgggacagacgc
aaggtatatggaaaagcgccttcgggccgtggctatcatgggacggtgctttatgatagc
cggctcattattattggagggttcgatggaagcgaggtgtttggcgacgttatgttgtta
gagctggctgtccatgcgtactactcgcagatcagtcactttaccatcgaggtgtaa
>Fp26r
atggcggatccgcggaggtctcccgataagtcgcttctcaagacaagaggtgctcaacca
cagcagagatcgccagctccggcagccccaatgcgagggcagagctttgtcgacgacgat
tcggacgacgatgacgagtcaagcgatcagatgcccttgccaaggagtcatacaccaggt
catctcgccagcaaaagcatacaagcgaatcgccgaaaaccttcggatctttccatccga
caacgctctcaat------------ccgcatcccaatccgcatcccaacctccgtcacag
cccgcctcacagggagcctccacgacctcgaaaacagcgacctacaaaccaccgtctggc
ttctcaaatattgccggggatgcgtcaagtgaaggagatagacgtactcggcggccaacc
gcttcacggtcaacatccgccataaccagtcgaacaactgcacaagcagccgcacgatac
gggccacatagatcccgcatattccatgaggaatacacaccgtaccccctacttccagac
ccaaagacatctcccaaagtcgacgtggctccagcatcgggcatgtactggtcaagggca
cccgtgtcgggcgctactcacacctccttgcgagcacatacaacgactatcattggttca
aacgtatatgtctttggtggctgcgactcgagaacatgcttcaacgatctttatgtgctg
gatgcggattccttccattggactataccttatgtcgttggcgatatacccgttcctttg
agggccatgacgtgtactgctgtaggcaagaagctcatcgtgtttggtggaggtgacggt
ccggagtactacaacgatgtttatgttttggatacaacaaactttcggtggacaaagccg
aagattataggagacaagatgccctcaaagcgaagagcgcacaccgcttgtctttataaa
aatggtctttacgtttttggcggcggtgatggtgtccgggccttgaacgatatatggcgt
ttagatgttgccgatgttaacaaaatgtcatggcgactggtttcaagttccgataaggcg
agtcctgggaccaaagactaccgtcccaaagcaagaggctatcacacggccaatatggtg
ggcagcaaacttatcatttttggaggttctgatggcggtgaatgttttgacgacgtatgg
gtatacgatgttgacgcgcaagtgtggaaagcagtagccataccggttgcttttcgtcgc
ctgtcacatacggccacaatagttggctcatatctcttcgttatcggcggacacgacgga
agcgaatattctaacgacgtcctacttctgaacttggttacgatgacatgggacagacgc
aaggtatatggaaaagcgccttcgggccgtggctatcatgggacggtgctttatgatagc
cggctcattattattggagggttcgatggaagcgaggtgtttggcgacgttatgttgtta
gagctggctgtccatgcgtactactcgcagatcagtcactttaccatcgaggtgtaa
>Fp33
atggcggatccgcggaggtctcccgataagtcgcttctcaagacaagaggtgctcaacca
cagcagagatcgccagctccggcagccccaatgcgagggcagagctttgtcgacgacgat
tcggacgacgatgacgagtcaagcgatcagatgcccttgccaaggagtcatacaccaggt
catctcgccagcaaaagcatacaagcgaatcgccgaaaaccttcggatctttccatccga
caacgctctcaat------------ccgcatcccaatccgcatcccaacctccgtcacag
cccgcctcacagggagcctccacgacctcgaaaacagcgacctacaaaccaccgtctggc
ttctcaaatattgccggggatgcgtcaagtgaaggagatagacgtactcggcggccaacc
gcttcacggtcaacatccgccataaccagtcgaacaactgcacaagcagccgcacgatac
gggccacatagatcccgcatattccatgaggaatacacaccgtaccccctacttccagac
ccaaagacatctcccaaagtcgacgtggctccagcatcgggcatgtactggtcaagggca
cccgtgtcgggcgctactcacacctccttgcgagcacatacaacgactatcattggttca
aacgtatatgtctttggtggctgcgactcgagaacatgcttcaacgatctttatgtgctg
gatgcggattccttccattggactataccttatgtcgttggcgatatacccgttcctttg
agggccatgacgtgtactgctgtaggcaagaagctcatcgtgtttggtggaggtgacggt
ccggagtactacaacgatgtttatgttttggatacaacaaactttcggtggacaaagccg
aagattataggagacaagatgccctcaaagcgaagagcgcacaccgcttgtctttataaa
aatggtctttacgtttttggcggcggtgatggtgtccgggccttgaacgatatatggcgt
ttagatgttgccgatgttaacaaaatgtcatggcgactggtttcaagttccgataaggcg
agtcctgggaccaaagactaccgtcccaaagcaagaggctatcacacggccaatatggtg
ggcagcaaacttatcatttttggaggttctgatggcggtgaatgttttgacgacgtatgg
gtatacgatgttgacgcgcaagtgtggaaagcagtagccataccggttgcttttcgtcgc
ctgtcacatacggccacaatagttggctcatatctcttcgttatcggcggacacgacgga
agcgaatattctaacgacgtcctacttctgaacttggttacgatgacatgggacagacgc
aaggtatatggaaaagcgccttcgggccgtggctatcatgggacggtgctttatgatagc
cggctcattattattggagggttcgatggaagcgaggtgtttggcgacgttatgttgtta
gagctggctgtccatgcgtactactcgcagatcagtcactttaccatcgaggtgtaa
>Fp34
atggcggatccgcggaggtctcccgataagtcgcttctcaagacaagaggtgctcaacca
cagcagagatcgccagctccggcagccccaatgcgagggcagagctttgtcgacgacgat
tcggacgacgatgacgagtcaagcgatcagatgcccttgccaaggagtcatacaccaggt
catctcgccagcaaaagcatacaagcgaatcgccgaaaaccttcggatctttccatccga
caacgctctcaat------------ccgcatcccaatccgcatcccaacctccgtcacag
cccgcctcacagggagcctccacgacctcgaaaacagcgacctacaaaccaccgtctggc
ttctcaaatattgccggggatgcgtcaagtgaaggagatagacgtactcggcggccaacc
gcttcacggtcaacatccgccataaccagtcgaacaactgcacaagcagccgcacgatac
gggccacatagatcccgcatattccatgaggaatacacaccgtaccccctacttccagac
ccaaagacatctcccaaagtcgacgtggctccagcatcgggcatgtactggtcaagggca
cccgtgtcgggcgctactcacacctccttgcgagcacatacaacgactatcattggttca
aacgtatatgtctttggtggctgcgactcgagaacatgcttcaacgatctttatgtgctg
gatgcggattccttccattggactataccttatgtcgttggcgatatacccgttcctttg
agggccatgacgtgtactgctgtaggcaagaagctcatcgtgtttggtggaggtgacggt
ccggagtactacaacgatgtttatgttttggatacaacaaactttcggtggacaaagccg
aagattataggagacaagatgccctcaaagcgaagagcgcacaccgcttgtctttataaa
aatggtctttacgtttttggcggcggtgatggtgtccgggccttgaacgatatatggcgt
ttagatgttgccgatgttaacaaaatgtcatggcgactggtttcaagttccgataaggcg
agtcctgggaccaaagactaccgtcccaaagcaagaggctatcacacggccaatatggtg
ggcagcaaacttatcatttttggaggttctgatggcggtgaatgttttgacgacgtatgg
gtatacgatgttgacgcgcaagtgtggaaagcagtagccataccggttgcttttcgtcgc
ctgtcacatacggccacaatagttggctcatatctcttcgttatcggcggacacgacgga
agcgaatattctaacgacgtcctacttctgaacttggttacgatgacatgggacagacgc
aaggtatatggaaaagcgccttcgggccgtggctatcatgggacggtgctttatgatagc
cggctcattattattggagggttcgatggaagcgaggtgtttggcgacgttatgttgtta
gagctggctgtccatgcgtactactcgcagatcagtcactttaccatcgaggtgtaa
>Fp35
atggcggatccgcggaggtctcccgataagtcgcttctcaagacaagaggtgctcaacca
cagcagagatcgccagctccggcagccccaatgcgagggcagagctttgtcgacgacgat
tcggacgacgatgacgagtcaagcgatcagatgcccttgccaaggagtcatacaccaggt
catctcgccagcaaaagcatacaagcgaatcgccgaaaaccttcggatctttccatccga
caacgctctcaat------------ccgcatcccaatccgcatcccaacctccgtcacag
cccgcctcacagggagcctccacgacctcgaaaacagcgacctacaaaccaccgtctggc
ttctcaaatattgccggggatgcgtcaagtgaaggagatagacgtactcggcggccaacc
gcttcacggtcaacatccgccataaccagtcgaacaactgcacaagcagccgcacgatac
gggccacatagatcccgcatattccatgaggaatacacaccgtaccccctacttccagac
ccaaagacatctcccaaagtcgacgtggctccagcatcgggcatgtactggtcaagggca
cccgtgtcgggcgctactcacacctccttgcgagcacatacaacgactatcattggttca
aacgtatatgtctttggtggctgcgactcgagaacatgcttcaacgatctttatgtgctg
gatgcggattccttccattggactataccttatgtcgttggcgatatacccgttcctttg
agggccatgacgtgtactgctgtaggcaagaagctcatcgtgtttggtggaggtgacggt
ccggagtactacaacgatgtttatgttttggatacaacaaactttcggtggacaaagccg
aagattataggagacaagatgccctcaaagcgaagagcgcacaccgcttgtctttataaa
aatggtctttacgtttttggcggcggtgatggtgtccgggccttgaacgatatatggcgt
ttagatgttgccgatgttaacaaaatgtcatggcgactggtttcaagttccgataaggcg
agtcctgggaccaaagactaccgtcccaaagcaagaggctatcacacggccaatatggtg
ggcagcaaacttatcatttttggaggttctgatggcggtgaatgttttgacgacgtatgg
gtatacgatgttgacgcgcaagtgtggaaagcagtagccataccggttgcttttcgtcgc
ctgtcacatacggccacaatagttggctcatatctcttcgttatcggcggacacgacgga
agcgaatattctaacgacgtcctacttctgaacttggttacgatgacatgggacagacgc
aaggtatatggaaaagcgccttcgggccgtggctatcatgggacggtgctttatgatagc
cggctcattattattggagggttcgatggaagcgaggtgtttggcgacgttatgttgtta
gagctggctgtccatgcgtactactcgcagatcagtcactttaccatcgaggtgtaa
>Fp38
atggcggatccgcggaggtctcccgataagtcgcttctcaagacaagaggtgctcaacca
cagcagagatcgccagctccggcagccccaatgcgagggcagagctttgtcgacgacgat
tcggacgacgatgacgagtcaagcgatcagatgcccttgccaaggagtcatacaccaggt
catctcgccagcaaaagcatacaagcgaatcgccgaaaaccttcggatctttccatccga
caacgctctcaat------------ccgcatcccaatccgcatcccaacctccgtcacag
cccgcctcacagggagcctccacgacctcgaaaacagcgacctacaaaccaccgtctggc
ttctcaaatattgccggggatgcgtcaagtgaaggagatagacgtactcggcggccaacc
gcttcacggtcaacatccgccataaccagtcgaacaactgcacaagcagccgcacgatac
gggccacatagatcccgcatattccatgaggaatacacaccgtaccccctacttccagac
ccaaagacatctcccaaagtcgacgtggctccagcatcgggcatgtactggtcaagggca
cccgtgtcgggcgctactcacacctccttgcgagcacatacaacgactatcattggttca
aacgtatatgtctttggtggctgcgactcgagaacatgcttcaacgatctttatgtgctg
gatgcggattccttccattggactataccttatgtcgttggcgatatacccgttcctttg
agggccatgacgtgtactgctgtaggcaagaagctcatcgtgtttggtggaggtgacggt
ccggagtactacaacgatgtttatgttttggatacaacaaactttcggtggacaaagccg
aagattataggagacaagatgccctcaaagcgaagagcgcacaccgcttgtctttataaa
aatggtctttacgtttttggcggcggtgatggtgtccgggccttgaacgatatatggcgt
ttagatgttgccgatgttaacaaaatgtcatggcgactggtttcaagttccgataaggcg
agtcctgggaccaaagactaccgtcccaaagcaagaggctatcacacggccaatatggtg
ggcagcaaacttatcatttttggaggttctgatggcggtgaatgttttgacgacgtatgg
gtatacgatgttgacgcgcaagtgtggaaagcagtagccataccggttgcttttcgtcgc
ctgtcacatacggccacaatagttggctcatatctcttcgttatcggcggacacgacgga
agcgaatattctaacgacgtcctacttctgaacttggttacgatgacatgggacagacgc
aaggtatatggaaaagcgccttcgggccgtggctatcatgggacggtgctttatgatagc
cggctcattattattggagggttcgatggaagcgaggtgtttggcgacgttatgttgtta
gagctggctgtccatgcgtactactcgcagatcagtcactttaccatcgaggtgtaa
>Fp39
atggcggatccgcggaggtctcccgataagtcgcttctcaagacaagaggtgctcaacca
cagcagagatcgccagctccggcagccccaatgcgagggcagagctttgtcgacgacgat
tcggacgacgatgacgagtcaagcgatcagatgcccttgccaaggagtcatacaccaggt
catctcgccagcaaaagcatacaagcgaatcgccgaaaaccttcggatctttccatccga
caacgctctcaat------------ccgcatcccaatccgcatcccaacctccgtcacag
cccgcctcacagggagcctccacgacctcgaaaacagcgacctacaaaccaccgtctggc
ttctcaaatattgccggggatgcgtcaagtgaaggagatagacgtactcggcggccaacc
gcttcacggtcaacatccgccataaccagtcgaacaactgcacaagcagccgcacgatac
gggccacatagatcccgcatattccatgaggaatacacaccgtaccccctacttccagac
ccaaagacatctcccaaagtcgacgtggctccagcatcgggcatgtactggtcaagggca
cccgtgtcgggcgctactcacacctccttgcgagcacatacaacgactatcattggttca
aacgtatatgtctttggtggctgcgactcgagaacatgcttcaacgatctttatgtgctg
gatgcggattccttccattggactataccttatgtcgttggcgatatacccgttcctttg
agggccatgacgtgtactgctgtaggcaagaagctcatcgtgtttggtggaggtgacggt
ccggagtactacaacgatgtttatgttttggatacaacaaactttcggtggacaaagccg
aagattataggagacaagatgccctcaaagcgaagagcgcacaccgcttgtctttataaa
aatggtctttacgtttttggcggcggtgatggtgtccgggccttgaacgatatatggcgt
ttagatgttgccgatgttaacaaaatgtcatggcgactggtttcaagttccgataaggcg
agtcctgggaccaaagactaccgtcccaaagcaagaggctatcacacggccaatatggtg
ggcagcaaacttatcatttttggaggttctgatggcggtgaatgttttgacgacgtatgg
gtatacgatgttgacgcgcaagtgtggaaagcagtagccataccggttgcttttcgtcgc
ctgtcacatacggccacaatagttggctcatatctcttcgttatcggcggacacgacgga
agcgaatattctaacgacgtcctacttctgaacttggttacgatgacatgggacagacgc
aaggtatatggaaaagcgccttcgggccgtggctatcatgggacggtgctttatgatagc
cggctcattattattggagggttcgatggaagcgaggtgtttggcgacgttatgttgtta
gagctggctgtccatgcgtactactcgcagatcagtcactttaccatcgaggtgtaa
>Fp42
atggcggatccgcggaggtctcccgataagtcgcttctcaagacaagaggtgctcaacca
cagcagagatcgccagctccggcagccccaatgcgagggcagagctttgtcgacgacgat
tcggacgacgatgacgagtcaagcgatcagatgcccttgccaaggagtcatacaccaggt
catctcgccagcaaaagcatacaagcgaatcgccgaaaaccttcggatctttccatccga
caacgctctcaat------------ccgcatcccaatccgcatcccaacctccgtcacag
cccgcctcacagggagcctccacgacctcgaaaacagcgacctacaaaccaccgtctggc
ttctcaaatattgccggggatgcgtcaagtgaaggagatagacgtactcggcggccaacc
gcttcacggtcaacatccgccataaccagtcgaacaactgcacaagcagccgcacgatac
gggccacatagatcccgcatattccatgaggaatacacaccgtaccccctacttccagac
ccaaagacatctcccaaagtcgacgtggctccagcatcgggcatgtactggtcaagggca
cccgtgtcgggcgctactcacacctccttgcgagcacatacaacgactatcattggttca
aacgtatatgtctttggtggctgcgactcgagaacatgcttcaacgatctttatgtgctg
gatgcggattccttccattggactataccttatgtcgttggcgatatacccgttcctttg
agggccatgacgtgtactgctgtaggcaagaagctcatcgtgtttggtggaggtgacggt
ccggagtactacaacgatgtttatgttttggatacaacaaactttcggtggacaaagccg
aagattataggagacaagatgccctcaaagcgaagagcgcacaccgcttgtctttataaa
aatggtctttacgtttttggcggcggtgatggtgtccgggccttgaacgatatatggcgt
ttagatgttgccgatgttaacaaaatgtcatggcgactggtttcaagttccgataaggcg
agtcctgggaccaaagactaccgtcccaaagcaagaggctatcacacggccaatatggtg
ggcagcaaacttatcatttttggaggttctgatggcggtgaatgttttgacgacgtatgg
gtatacgatgttgacgcgcaagtgtggaaagcagtagccataccggttgcttttcgtcgc
ctgtcacatacggccacaatagttggctcatatctcttcgttatcggcggacacgacgga
agcgaatattctaacgacgtcctacttctgaacttggttacgatgacatgggacagacgc
aaggtatatggaaaagcgccttcgggccgtggctatcatgggacggtgctttatgatagc
cggctcattattattggagggttcgatggaagcgaggtgtttggcgacgttatgttgtta
gagctggctgtccatgcgtactactcgcagatcagtcactttaccatcgaggtgtaa
>Fp44
atggcggatccgcggaggtctcccgataagtcgcttctcaagacaagaggtgctcaacca
cagcagagatcgccagctccggcagccccaatgcgagggcagagctttgtcgacgacgat
tcggacgacgatgacgagtcaagcgatcagatgcccttgccaaggagtcatacaccaggt
catctcgccagcaaaagcatacaagcgaatcgccgaaaaccttcggatctttccatccga
caacgctctcaat------------ccgcatcccaatccgcatcccaacctccgtcacag
cccgcctcacagggagcctccacgacctcgaaaacagcgacctacaaaccaccgtctggc
ttctcaaatattgccggggatgcgtcaagtgaaggagatagacgtactcggcggccaacc
gcttcacggtcaacatccgccataaccagtcgaacaactgcacaagcagccgcacgatac
gggccacatagatcccgcatattccatgaggaatacacaccgtaccccctacttccagac
ccaaagacatctcccaaagtcgacgtggctccagcatcgggcatgtactggtcaagggca
cccgtgtcgggcgctactcacacctccttgcgagcacatacaacgactatcattggttca
aacgtatatgtctttggtggctgcgactcgagaacatgcttcaacgatctttatgtgctg
gatgcggattccttccattggactataccttatgtcgttggcgatatacccgttcctttg
agggccatgacgtgtactgctgtaggcaagaagctcatcgtgtttggtggaggtgacggt
ccggagtactacaacgatgtttatgttttggatacaacaaactttcggtggacaaagccg
aagattataggagacaagatgccctcaaagcgaagagcgcacaccgcttgtctttataaa
aatggtctttacgtttttggcggcggtgatggtgtccgggccttgaacgatatatggcgt
ttagatgttgccgatgttaacaaaatgtcatggcgactggtttcaagttccgataaggcg
agtcctgggaccaaagactaccgtcccaaagcaagaggctatcacacggccaatatggtg
ggcagcaaacttatcatttttggaggttctgatggcggtgaatgttttgacgacgtatgg
gtatacgatgttgacgcgcaagtgtggaaagcagtagccataccggttgcttttcgtcgc
ctgtcacatacggccacaatagttggctcatatctcttcgttatcggcggacacgacgga
agcgaatattctaacgacgtcctacttctgaacttggttacgatgacatgggacagacgc
aaggtatatggaaaagcgccttcgggccgtggctatcatgggacggtgctttatgatagc
cggctcattattattggagggttcgatggaagcgaggtgtttggcgacgttatgttgtta
gagctggctgtccatgcgtactactcgcagatcagtcactttaccatcgaggtgtaa
>Fp49
atggcggatccgcggaggtctcccgataagtcgcttctcaagacaagaggtgctcaacca
cagcagagatcgccagctccggcagccccaatgcgagggcagagctttgtcgacgacgat
tcggacgacgatgacgagtcaagcgatcagatgcccttgccaaggagtcatacaccaggt
catctcgccagcaaaagcatacaagcgaatcgccgaaaaccttcggatctttccatccga
caacgctctcaat------------ccgcatcccaatccgcatcccaacctccgtcacag
cccgcctcacagggagcctccacgacctcgaaaacagcgacctacaaaccaccgtctggc
ttctcaaatattgccggggatgcgtcaagtgaaggagatagacgtactcggcggccaacc
gcttcacggtcaacatccgccataaccagtcgaacaactgcacaagcagccgcacgatac
gggccacatagatcccgcatattccatgaggaatacacaccgtaccccctacttccagac
ccaaagacatctcccaaagtcgacgtggctccagcatcgggcatgtactggtcaagggca
cccgtgtcgggcgctactcacacctccttgcgagcacatacaacgactatcattggttca
aacgtatatgtctttggtggctgcgactcgagaacatgcttcaacgatctttatgtgctg
gatgcggattccttccattggactataccttatgtcgttggcgatatacccgttcctttg
agggccatgacgtgtactgctgtaggcaagaagctcatcgtgtttggtggaggtgacggt
ccggagtactacaacgatgtttatgttttggatacaacaaactttcggtggacaaagccg
aagattataggagacaagatgccctcaaagcgaagagcgcacaccgcttgtctttataaa
aatggtctttacgtttttggcggcggtgatggtgtccgggccttgaacgatatatggcgt
ttagatgttgccgatgttaacaaaatgtcatggcgactggtttcaagttccgataaggcg
agtcctgggaccaaagactaccgtcccaaagcaagaggctatcacacggccaatatggtg
ggcagcaaacttatcatttttggaggttctgatggcggtgaatgttttgacgacgtatgg
gtatacgatgttgacgcgcaagtgtggaaagcagtagccataccggttgcttttcgtcgc
ctgtcacatacggccacaatagttggctcatatctcttcgttatcggcggacacgacgga
agcgaatattctaacgacgtcctacttctgaacttggttacgatgacatgggacagacgc
aaggtatatggaaaagcgccttcgggccgtggctatcatgggacggtgctttatgatagc
cggctcattattattggagggttcgatggaagcgaggtgtttggcgacgttatgttgtta
gagctggctgtccatgcgtactactcgcagatcagtcactttaccatcgaggtgtaa
>Fp50
atggcggatccgcggaggtctcccgataagtcgcttctcaagacaagaggtgctcaacca
cagcagagatcgccagctccggcagccccaatgcgagggcagagctttgtcgacgacgat
tcggacgacgatgacgagtcaagcgatcagatgcccttgccaaggagtcatacaccaggt
catctcgccagcaaaagcatacaagcgaatcgccgaaaaccttcggatctttccatccga
caacgctctcaat------------ccgcatcccaatccgcatcccaacctccgtcacag
cccgcctcacagggagcctccacgacctcgaaaacagcgacctacaaaccaccgtctggc
ttctcaaatattgccggggatgcgtcaagtgaaggagatagacgtactcggcggccaacc
gcttcacggtcaacatccgccataaccagtcgaacaactgcacaagcagccgcacgatac
gggccacatagatcccgcatattccatgaggaatacacaccgtaccccctacttccagac
ccaaagacatctcccaaagtcgacgtggctccagcatcgggcatgtactggtcaagggca
cccgtgtcgggcgctactcacacctccttgcgagcacatacaacgactatcattggttca
aacgtatatgtctttggtggctgcgactcgagaacatgcttcaacgatctttatgtgctg
gatgcggattccttccattggactataccttatgtcgttggcgatatacccgttcctttg
agggccatgacgtgtactgctgtaggcaagaagctcatcgtgtttggtggaggtgacggt
ccggagtactacaacgatgtttatgttttggatacaacaaactttcggtggacaaagccg
aagattataggagacaagatgccctcaaagcgaagagcgcacaccgcttgtctttataaa
aatggtctttacgtttttggcggcggtgatggtgtccgggccttgaacgatatatggcgt
ttagatgttgccgatgttaacaaaatgtcatggcgactggtttcaagttccgataaggcg
agtcctgggaccaaagactaccgtcccaaagcaagaggctatcacacggccaatatggtg
ggcagcaaacttatcatttttggaggttctgatggcggtgaatgttttgacgacgtatgg
gtatacgatgttgacgcgcaagtgtggaaagcagtagccataccggttgcttttcgtcgc
ctgtcacatacggccacaatagttggctcatatctcttcgttatcggcggacacgacgga
agcgaatattctaacgacgtcctacttctgaacttggttacgatgacatgggacagacgc
aaggtatatggaaaagcgccttcgggccgtggctatcatgggacggtgctttatgatagc
cggctcattattattggagggttcgatggaagcgaggtgtttggcgacgttatgttgtta
gagctggctgtccatgcgtactactcgcagatcagtcactttaccatcgaggtgtaa
>Fp51
atggcggatccgcggaggtctcccgataagtcgcttctcaagacaagaggtgctcaacca
cagcagagatcgccagctccggcagccccaatgcgagggcagagctttgtcgacgacgat
tcggacgacgatgacgagtcaagcgatcagatgcccttgccaaggagtcatacaccaggt
catctcgccagcaaaagcatacaagcgaatcgccgaaaaccttcggatctttccatccga
caacgctctcaat------------ccgcatcccaatccgcatcccaacctccgtcacag
cccgcctcacagggagcctccacgacctcgaaaacagcgacctacaaaccaccgtctggc
ttctcaaatattgccggggatgcgtcaagtgaaggagatagacgtactcggcggccaacc
gcttcacggtcaacatccgccataaccagtcgaacaactgcacaagcagccgcacgatac
gggccacatagatcccgcatattccatgaggaatacacaccgtaccccctacttccagac
ccaaagacatctcccaaagtcgacgtggctccagcatcgggcatgtactggtcaagggca
cccgtgtcgggcgctactcacacctccttgcgagcacatacaacgactatcattggttca
aacgtatatgtctttggtggctgcgactcgagaacatgcttcaacgatctttatgtgctg
gatgcggattccttccattggactataccttatgtcgttggcgatatacccgttcctttg
agggccatgacgtgtactgctgtaggcaagaagctcatcgtgtttggtggaggtgacggt
ccggagtactacaacgatgtttatgttttggatacaacaaactttcggtggacaaagccg
aagattataggagacaagatgccctcaaagcgaagagcgcacaccgcttgtctttataaa
aatggtctttacgtttttggcggcggtgatggtgtccgggccttgaacgatatatggcgt
ttagatgttgccgatgttaacaaaatgtcatggcgactggtttcaagttccgataaggcg
agtcctgggaccaaagactaccgtcccaaagcaagaggctatcacacggccaatatggtg
ggcagcaaacttatcatttttggaggttctgatggcggtgaatgttttgacgacgtatgg
gtatacgatgttgacgcgcaagtgtggaaagcagtagccataccggttgcttttcgtcgc
ctgtcacatacggccacaatagttggctcatatctcttcgttatcggcggacacgacgga
agcgaatattctaacgacgtcctacttctgaacttggttacgatgacatgggacagacgc
aaggtatatggaaaagcgccttcgggccgtggctatcatgggacggtgctttatgatagc
cggctcattattattggagggttcgatggaagcgaggtgtttggcgacgttatgttgtta
gagctggctgtccatgcgtactactcgcagatcagtcactttaccatcgaggtgtaa
>Fp59
atggcggatccgcggaggtctcccgataagtcgcttctcaagacaagaggtgctcaacca
cagcagagatcgccagctccggcagccccaatgcgagggcagagctttgtcgacgacgat
tcggacgacgatgacgagtcaagcgatcagatgcccttgccaaggagtcatacaccaggt
catctcgccagcaaaagcatacaagcgaatcgccgaaaaccttcggatctttccatccga
caacgctctcaat------------ccgcatcccaatccgcatcccaacctccgtcacag
cccgcctcacagggagcctccacgacctcgaaaacagcgacctacaaaccaccgtctggc
ttctcaaatattgccggggatgcgtcaagtgaaggagatagacgtactcggcggccaacc
gcttcacggtcaacatccgccataaccagtcgaacaactgcacaagcagccgcacgatac
gggccacatagatcccgcatattccatgaggaatacacaccgtaccccctacttccagac
ccaaagacatctcccaaagtcgacgtggctccagcatcgggcatgtactggtcaagggca
cccgtgtcgggcgctactcacacctccttgcgagcacatacaacgactatcattggttca
aacgtatatgtctttggtggctgcgactcgagaacatgcttcaacgatctttatgtgctg
gatgcggattccttccattggactataccttatgtcgttggcgatatacccgttcctttg
agggccatgacgtgtactgctgtaggcaagaagctcatcgtgtttggtggaggtgacggt
ccggagtactacaacgatgtttatgttttggatacaacaaactttcggtggacaaagccg
aagattataggagacaagatgccctcaaagcgaagagcgcacaccgcttgtctttataaa
aatggtctttacgtttttggcggcggtgatggtgtccgggccttgaacgatatatggcgt
ttagatgttgccgatgttaacaaaatgtcatggcgactggtttcaagttccgataaggcg
agtcctgggaccaaagactaccgtcccaaagcaagaggctatcacacggccaatatggtg
ggcagcaaacttatcatttttggaggttctgatggcggtgaatgttttgacgacgtatgg
gtatacgatgttgacgcgcaagtgtggaaagcagtagccataccggttgcttttcgtcgc
ctgtcacatacggccacaatagttggctcatatctcttcgttatcggcggacacgacgga
agcgaatattctaacgacgtcctacttctgaacttggttacgatgacatgggacagacgc
aaggtatatggaaaagcgccttcgggccgtggctatcatgggacggtgctttatgatagc
cggctcattattattggagggttcgatggaagcgaggtgtttggcgacgttatgttgtta
gagctggctgtccatgcgtactactcgcagatcagtcactttaccatcgaggtgtaa
>Fp63
atggcggatccgcggaggtctcccgataagtcgcttctcaagacaagaggtgctcaacca
cagcagagatcgccagctccggcagccccaatgcgagggcagagctttgtcgacgacgat
tcggacgacgatgacgagtcaagcgatcagatgcccttgccaaggagtcatacaccaggt
catctcgccagcaaaagcatacaagcgaatcgccgaaaaccttcggatctttccatccga
caacgctctcaat------------ccgcatcccaatccgcatcccaacctccgtcacag
cccgcctcacagggagcctccacgacctcgaaaacagcgacctacaaaccaccgtctggc
ttctcaaatattgccggggatgcgtcaagtgaaggagatagacgtactcggcggccaacc
gcttcacggtcaacatccgccataaccagtcgaacaactgcacaagcagccgcacgatac
gggccacatagatcccgcatattccatgaggaatacacaccgtaccccctacttccagac
ccaaagacatctcccaaagtcgacgtggctccagcatcgggcatgtactggtcaagggca
cccgtgtcgggcgctactcacacctccttgcgagcacatacaacgactatcattggttca
aacgtatatgtctttggtggctgcgactcgagaacatgcttcaacgatctttatgtgctg
gatgcggattccttccattggactataccttatgtcgttggcgatatacccgttcctttg
agggccatgacgtgtactgctgtaggcaagaagctcatcgtgtttggtggaggtgacggt
ccggagtactacaacgatgtttatgttttggatacaacaaactttcggtggacaaagccg
aagattataggagacaagatgccctcaaagcgaagagcgcacaccgcttgtctttataaa
aatggtctttacgtttttggcggcggtgatggtgtccgggccttgaacgatatatggcgt
ttagatgttgccgatgttaacaaaatgtcatggcgactggtttcaagttccgataaggcg
agtcctgggaccaaagactaccgtcccaaagcaagaggctatcacacggccaatatggtg
ggcagcaaacttatcatttttggaggttctgatggcggtgaatgttttgacgacgtatgg
gtatacgatgttgacgcgcaagtgtggaaagcagtagccataccggttgcttttcgtcgc
ctgtcacatacggccacaatagttggctcatatctcttcgttatcggcggacacgacgga
agcgaatattctaacgacgtcctacttctgaacttggttacgatgacatgggacagacgc
aaggtatatggaaaagcgccttcgggccgtggctatcatgggacggtgctttatgatagc
cggctcattattattggagggttcgatggaagcgaggtgtttggcgacgttatgttgtta
gagctggctgtccatgcgtactactcgcagatcagtcactttaccatcgaggtgtaa
>Fp65
atggcggatccgcggaggtctcccgataagtcgcttctcaagacaagaggtgctcaacca
cagcagagatcgccagctccggcagccccaatgcgagggcagagctttgtcgacgacgat
tcggacgacgatgacgagtcaagcgatcagatgcccttgccaaggagtcatacaccaggt
catctcgccagcaaaagcatacaagcgaatcgccgaaaaccttcggatctttccatccga
caacgctctcaat------------ccgcatcccaatccgcatcccaacctccgtcacag
cccgcctcacagggagcctccacgacctcgaaaacagcgacctacaaaccaccgtctggc
ttctcaaatattgccggggatgcgtcaagtgaaggagatagacgtactcggcggccaacc
gcttcacggtcaacatccgccataaccagtcgaacaactgcacaagcagccgcacgatac
gggccacatagatcccgcatattccatgaggaatacacaccgtaccccctacttccagac
ccaaagacatctcccaaagtcgacgtggctccagcatcgggcatgtactggtcaagggca
cccgtgtcgggcgctactcacacctccttgcgagcacatacaacgactatcattggttca
aacgtatatgtctttggtggctgcgactcgagaacatgcttcaacgatctttatgtgctg
gatgcggattccttccattggactataccttatgtcgttggcgatatacccgttcctttg
agggccatgacgtgtactgctgtaggcaagaagctcatcgtgtttggtggaggtgacggt
ccggagtactacaacgatgtttatgttttggatacaacaaactttcggtggacaaagccg
aagattataggagacaagatgccctcaaagcgaagagcgcacaccgcttgtctttataaa
aatggtctttacgtttttggcggcggtgatggtgtccgggccttgaacgatatatggcgt
ttagatgttgccgatgttaacaaaatgtcatggcgactggtttcaagttccgataaggcg
agtcctgggaccaaagactaccgtcccaaagcaagaggctatcacacggccaatatggtg
ggcagcaaacttatcatttttggaggttctgatggcggtgaatgttttgacgacgtatgg
gtatacgatgttgacgcgcaagtgtggaaagcagtagccataccggttgcttttcgtcgc
ctgtcacatacggccacaatagttggctcatatctcttcgttatcggcggacacgacgga
agcgaatattctaacgacgtcctacttctgaacttggttacgatgacatgggacagacgc
aaggtatatggaaaagcgccttcgggccgtggctatcatgggacggtgctttatgatagc
cggctcattattattggagggttcgatggaagcgaggtgtttggcgacgttatgttgtta
gagctggctgtccatgcgtactactcgcagatcagtcactttaccatcgaggtgtaa
>Fp66
atggcggatccgcggaggtctcccgataagtcgcttctcaagacaagaggtgctcaacca
cagcagagatcgccagctccggcagccccaatgcgagggcagagctttgtcgacgacgat
tcggacgacgatgacgagtcaagcgatcagatgcccttgccaaggagtcatacaccaggt
catctcgccagcaaaagcatacaagcgaatcgccgaaaaccttcggatctttccatccga
caacgctctcaat------------ccgcatcccaatccgcatcccaacctccgtcacag
cccgcctcacagggagcctccacgacctcgaaaacagcgacctacaaaccaccgtctggc
ttctcaaatattgccggggatgcgtcaagtgaaggagatagacgtactcggcggccaacc
gcttcacggtcaacatccgccataaccagtcgaacaactgcacaagcagccgcacgatac
gggccacatagatcccgcatattccatgaggaatacacaccgtaccccctacttccagac
ccaaagacatctcccaaagtcgacgtggctccagcatcgggcatgtactggtcaagggca
cccgtgtcgggcgctactcacacctccttgcgagcacatacaacgactatcattggttca
aacgtatatgtctttggtggctgcgactcgagaacatgcttcaacgatctttatgtgctg
gatgcggattccttccattggactataccttatgtcgttggcgatatacccgttcctttg
agggccatgacgtgtactgctgtaggcaagaagctcatcgtgtttggtggaggtgacggt
ccggagtactacaacgatgtttatgttttggatacaacaaactttcggtggacaaagccg
aagattataggagacaagatgccctcaaagcgaagagcgcacaccgcttgtctttataaa
aatggtctttacgtttttggcggcggtgatggtgtccgggccttgaacgatatatggcgt
ttagatgttgccgatgttaacaaaatgtcatggcgactggtttcaagttccgataaggcg
agtcctgggaccaaagactaccgtcccaaagcaagaggctatcacacggccaatatggtg
ggcagcaaacttatcatttttggaggttctgatggcggtgaatgttttgacgacgtatgg
gtatacgatgttgacgcgcaagtgtggaaagcagtagccataccggttgcttttcgtcgc
ctgtcacatacggccacaatagttggctcatatctcttcgttatcggcggacacgacgga
agcgaatattctaacgacgtcctacttctgaacttggttacgatgacatgggacagacgc
aaggtatatggaaaagcgccttcgggccgtggctatcatgggacggtgctttatgatagc
cggctcattattattggagggttcgatggaagcgaggtgtttggcgacgttatgttgtta
gagctggctgtccatgcgtactactcgcagatcagtcactttaccatcgaggtgtaa
>Fp72
atggcggatccgcggaggtctcccgataagtcgcttctcaagacaagaggtgctcaacca
cagcagagatcgccagctccggcagccccaatgcgagggcagagctttgtcgacgacgat
tcggacgacgatgacgagtcaagcgatcagatgcccttgccaaggagtcatacaccaggt
catctcgccagcaaaagcatacaagcgaatcgccgaaaaccttcggatctttccatccga
caacgctctcaat------------ccgcatcccaatccgcatcccaacctccgtcacag
cccgcctcacagggagcctccacgacctcgaaaacagcgacctacaaaccaccgtctggc
ttctcaaatattgccggggatgcgtcaagtgaaggagatagacgtactcggcggccaacc
gcttcacggtcaacatccgccataaccagtcgaacaactgcacaagcagccgcacgatac
gggccacatagatcccgcatattccatgaggaatacacaccgtaccccctacttccagac
ccaaagacatctcccaaagtcgacgtggctccagcatcgggcatgtactggtcaagggca
cccgtgtcgggcgctactcacacctccttgcgagcacatacaacgactatcattggttca
aacgtatatgtctttggtggctgcgactcgagaacatgcttcaacgatctttatgtgctg
gatgcggattccttccattggactataccttatgtcgttggcgatatacccgttcctttg
agggccatgacgtgtactgctgtaggcaagaagctcatcgtgtttggtggaggtgacggt
ccggagtactacaacgatgtttatgttttggatacaacaaactttcggtggacaaagccg
aagattataggagacaagatgccctcaaagcgaagagcgcacaccgcttgtctttataaa
aatggtctttacgtttttggcggcggtgatggtgtccgggccttgaacgatatatggcgt
ttagatgttgccgatgttaacaaaatgtcatggcgactggtttcaagttccgataaggcg
agtcctgggaccaaagactaccgtcccaaagcaagaggctatcacacggccaatatggtg
ggcagcaaacttatcatttttggaggttctgatggcggtgaatgttttgacgacgtatgg
gtatacgatgttgacgcgcaagtgtggaaagcagtagccataccggttgcttttcgtcgc
ctgtcacatacggccacaatagttggctcatatctcttcgttatcggcggacacgacgga
agcgaatattctaacgacgtcctacttctgaacttggttacgatgacatgggacagacgc
aaggtatatggaaaagcgccttcgggccgtggctatcatgggacggtgctttatgatagc
cggctcattattattggagggttcgatggaagcgaggtgtttggcgacgttatgttgtta
gagctggctgtccatgcgtactactcgcagatcagtcactttaccatcgaggtgtaa
>Fp73
atggcggatccgcggaggtctcccgataagtcgcttctcaagacaagaggtgctcaacca
cagcagagatcgccagctccggcagccccaatgcgagggcagagctttgtcgacgacgat
tcggacgacgatgacgagtcaagcgatcagatgcccttgccaaggagtcatacaccaggt
catctcgccagcaaaagcatacaagcgaatcgccgaaaaccttcggatctttccatccga
caacgctctcaat------------ccgcatcccaatccgcatcccaacctccgtcacag
cccgcctcacagggagcctccacgacctcgaaaacagcgacctacaaaccaccgtctggc
ttctcaaatattgccggggatgcgtcaagtgaaggagatagacgtactcggcggccaacc
gcttcacggtcaacatccgccataaccagtcgaacaactgcacaagcagccgcacgatac
gggccacatagatcccgcatattccatgaggaatacacaccgtaccccctacttccagac
ccaaagacatctcccaaagtcgacgtggctccagcatcgggcatgtactggtcaagggca
cccgtgtcgggcgctactcacacctccttgcgagcacatacaacgactatcattggttca
aacgtatatgtctttggtggctgcgactcgagaacatgcttcaacgatctttatgtgctg
gatgcggattccttccattggactataccttatgtcgttggcgatatacccgttcctttg
agggccatgacgtgtactgctgtaggcaagaagctcatcgtgtttggtggaggtgacggt
ccggagtactacaacgatgtttatgttttggatacaacaaactttcggtggacaaagccg
aagattataggagacaagatgccctcaaagcgaagagcgcacaccgcttgtctttataaa
aatggtctttacgtttttggcggcggtgatggtgtccgggccttgaacgatatatggcgt
ttagatgttgccgatgttaacaaaatgtcatggcgactggtttcaagttccgataaggcg
agtcctgggaccaaagactaccgtcccaaagcaagaggctatcacacggccaatatggtg
ggcagcaaacttatcatttttggaggttctgatggcggtgaatgttttgacgacgtatgg
gtatacgatgttgacgcgcaagtgtggaaagcagtagccataccggttgcttttcgtcgc
ctgtcacatacggccacaatagttggctcatatctcttcgttatcggcggacacgacgga
agcgaatattctaacgacgtcctacttctgaacttggttacgatgacatgggacagacgc
aaggtatatggaaaagcgccttcgggccgtggctatcatgggacggtgctttatgatagc
cggctcattattattggagggttcgatggaagcgaggtgtttggcgacgttatgttgtta
gagctggctgtccatgcgtactactcgcagatcagtcactttaccatcgaggtgtaa
>Fp76
atggcggatccgcggaggtctcccgataagtcgcttctcaagacaagaggtgctcaacca
cagcagagatcgccagctccggcagccccaatgcgagggcagagctttgtcgacgacgat
tcggacgacgatgacgagtcaagcgatcagatgcccttgccaaggagtcatacaccaggt
catctcgccagcaaaagcatacaagcgaatcgccgaaaaccttcggatctttccatccga
caacgctctcaat------------ccgcatcccaatccgcatcccaacctccgtcacag
cccgcctcacagggagcctccacgacctcgaaaacagcgacctacaaaccaccgtctggc
ttctcaaatattgccggggatgcgtcaagtgaaggagatagacgtactcggcggccaacc
gcttcacggtcaacatccgccataaccagtcgaacaactgcacaagcagccgcacgatac
gggccacatagatcccgcatattccatgaggaatacacaccgtaccccctacttccagac
ccaaagacatctcccaaagtcgacgtggctccagcatcgggcatgtactggtcaagggca
cccgtgtcgggcgctactcacacctccttgcgagcacatacaacgactatcattggttca
aacgtatatgtctttggtggctgcgactcgagaacatgcttcaacgatctttatgtgctg
gatgcggattccttccattggactataccttatgtcgttggcgatatacccgttcctttg
agggccatgacgtgtactgctgtaggcaagaagctcatcgtgtttggtggaggtgacggt
ccggagtactacaacgatgtttatgttttggatacaacaaactttcggtggacaaagccg
aagattataggagacaagatgccctcaaagcgaagagcgcacaccgcttgtctttataaa
aatggtctttacgtttttggcggcggtgatggtgtccgggccttgaacgatatatggcgt
ttagatgttgccgatgttaacaaaatgtcatggcgactggtttcaagttccgataaggcg
agtcctgggaccaaagactaccgtcccaaagcaagaggctatcacacggccaatatggtg
ggcagcaaacttatcatttttggaggttctgatggcggtgaatgttttgacgacgtatgg
gtatacgatgttgacgcgcaagtgtggaaagcagtagccataccggttgcttttcgtcgc
ctgtcacatacggccacaatagttggctcatatctcttcgttatcggcggacacgacgga
agcgaatattctaacgacgtcctacttctgaacttggttacgatgacatgggacagacgc
aaggtatatggaaaagcgccttcgggccgtggctatcatgggacggtgctttatgatagc
cggctcattattattggagggttcgatggaagcgaggtgtttggcgacgttatgttgtta
gagctggctgtccatgcgtactactcgcagatcagtcactttaccatcgaggtgtaa
>Fp78
atggcggatccgcggaggtctcccgataagtcgcttctcaagacaagaggtgctcaacca
cagcagagatcgccagctccggcagccccaatgcgagggcagagctttgtcgacgacgat
tcggacgacgatgacgagtcaagcgatcagatgcccttgccaaggagtcatacaccaggt
catctcgccagcaaaagcatacaagcgaatcgccgaaaaccttcggatctttccatccga
caacgctctcaat------------ccgcatcccaatccgcatcccaacctccgtcacag
cccgcctcacagggagcctccacgacctcgaaaacagcgacctacaaaccaccgtctggc
ttctcaaatattgccggggatgcgtcaagtgaaggagatagacgtactcggcggccaacc
gcttcacggtcaacatccgccataaccagtcgaacaactgcacaagcagccgcacgatac
gggccacatagatcccgcatattccatgaggaatacacaccgtaccccctacttccagac
ccaaagacatctcccaaagtcgacgtggctccagcatcgggcatgtactggtcaagggca
cccgtgtcgggcgctactcacacctccttgcgagcacatacaacgactatcattggttca
aacgtatatgtctttggtggctgcgactcgagaacatgcttcaacgatctttatgtgctg
gatgcggattccttccattggactataccttatgtcgttggcgatatacccgttcctttg
agggccatgacgtgtactgctgtaggcaagaagctcatcgtgtttggtggaggtgacggt
ccggagtactacaacgatgtttatgttttggatacaacaaactttcggtggacaaagccg
aagattataggagacaagatgccctcaaagcgaagagcgcacaccgcttgtctttataaa
aatggtctttacgtttttggcggcggtgatggtgtccgggccttgaacgatatatggcgt
ttagatgttgccgatgttaacaaaatgtcatggcgactggtttcaagttccgataaggcg
agtcctgggaccaaagactaccgtcccaaagcaagaggctatcacacggccaatatggtg
ggcagcaaacttatcatttttggaggttctgatggcggtgaatgttttgacgacgtatgg
gtatacgatgttgacgcgcaagtgtggaaagcagtagccataccggttgcttttcgtcgc
ctgtcacatacggccacaatagttggctcatatctcttcgttatcggcggacacgacgga
agcgaatattctaacgacgtcctacttctgaacttggttacgatgacatgggacagacgc
aaggtatatggaaaagcgccttcgggccgtggctatcatgggacggtgctttatgatagc
cggctcattattattggagggttcgatggaagcgaggtgtttggcgacgttatgttgtta
gagctggctgtccatgcgtactactcgcagatcagtcactttaccatcgaggtgtaa
>Fp81
atggcggatccgcggaggtctcccgataagtcgcttctcaagacaagaggtgctcaacca
cagcagagatcgccagctccggcagccccaatgcgagggcagagctttgtcgacgacgat
tcggacgacgatgacgagtcaagcgatcagatgcccttgccaaggagtcatacaccaggt
catctcgccagcaaaagcatacaagcgaatcgccgaaaaccttcggatctttccatccga
caacgctctcaat------------ccgcatcccaatccgcatcccaacctccgtcacag
cccgcctcacagggagcctccacgacctcgaaaacagcgacctacaaaccaccgtctggc
ttctcaaatattgccggggatgcgtcaagtgaaggagatagacgtactcggcggccaacc
gcttcacggtcaacatccgccataaccagtcgaacaactgcacaagcagccgcacgatac
gggccacatagatcccgcatattccatgaggaatacacaccgtaccccctacttccagac
ccaaagacatctcccaaagtcgacgtggctccagcatcgggcatgtactggtcaagggca
cccgtgtcgggcgctactcacacctccttgcgagcacatacaacgactatcattggttca
aacgtatatgtctttggtggctgcgactcgagaacatgcttcaacgatctttatgtgctg
gatgcggattccttccattggactataccttatgtcgttggcgatatacccgttcctttg
agggccatgacgtgtactgctgtaggcaagaagctcatcgtgtttggtggaggtgacggt
ccggagtactacaacgatgtttatgttttggatacaacaaactttcggtggacaaagccg
aagattataggagacaagatgccctcaaagcgaagagcgcacaccgcttgtctttataaa
aatggtctttacgtttttggcggcggtgatggtgtccgggccttgaacgatatatggcgt
ttagatgttgccgatgttaacaaaatgtcatggcgactggtttcaagttccgataaggcg
agtcctgggaccaaagactaccgtcccaaagcaagaggctatcacacggccaatatggtg
ggcagcaaacttatcatttttggaggttctgatggcggtgaatgttttgacgacgtatgg
gtatacgatgttgacgcgcaagtgtggaaagcagtagccataccggttgcttttcgtcgc
ctgtcacatacggccacaatagttggctcatatctcttcgttatcggcggacacgacgga
agcgaatattctaacgacgtcctacttctgaacttggttacgatgacatgggacagacgc
aaggtatatggaaaagcgccttcgggccgtggctatcatgggacggtgctttatgatagc
cggctcattattattggagggttcgatggaagcgaggtgtttggcgacgttatgttgtta
gagctggctgtccatgcgtactactcgcagatcagtcactttaccatcgaggtgtaa
>Fp84
atggcggatccgcggaggtctcccgataagtcgcttctcaagacaagaggtgctcaacca
cagcagagatcgccagctccggcagccccaatgcgagggcagagctttgtcgacgacgat
tcggacgacgatgacgagtcaagcgatcagatgcccttgccaaggagtcatacaccaggt
catctcgccagcaaaagcatacaagcgaatcgccgaaaaccttcggatctttccatccga
caacgctctcaat------------ccgcatcccaatccgcatcccaacctccgtcacag
cccgcctcacagggagcctccacgacctcgaaaacagcgacctacaaaccaccgtctggc
ttctcaaatattgccggggatgcgtcaagtgaaggagatagacgtactcggcggccaacc
gcttcacggtcaacatccgccataaccagtcgaacaactgcacaagcagccgcacgatac
gggccacatagatcccgcatattccatgaggaatacacaccgtaccccctacttccagac
ccaaagacatctcccaaagtcgacgtggctccagcatcgggcatgtactggtcaagggca
cccgtgtcgggcgctactcacacctccttgcgagcacatacaacgactatcattggttca
aacgtatatgtctttggtggctgcgactcgagaacatgcttcaacgatctttatgtgctg
gatgcggattccttccattggactataccttatgtcgttggcgatatacccgttcctttg
agggccatgacgtgtactgctgtaggcaagaagctcatcgtgtttggtggaggtgacggt
ccggagtactacaacgatgtttatgttttggatacaacaaactttcggtggacaaagccg
aagattataggagacaagatgccctcaaagcgaagagcgcacaccgcttgtctttataaa
aatggtctttacgtttttggcggcggtgatggtgtccgggccttgaacgatatatggcgt
ttagatgttgccgatgttaacaaaatgtcatggcgactggtttcaagttccgataaggcg
agtcctgggaccaaagactaccgtcccaaagcaagaggctatcacacggccaatatggtg
ggcagcaaacttatcatttttggaggttctgatggcggtgaatgttttgacgacgtatgg
gtatacgatgttgacgcgcaagtgtggaaagcagtagccataccggttgcttttcgtcgc
ctgtcacatacggccacaatagttggctcatatctcttcgttatcggcggacacgacgga
agcgaatattctaacgacgtcctacttctgaacttggttacgatgacatgggacagacgc
aaggtatatggaaaagcgccttcgggccgtggctatcatgggacggtgctttatgatagc
cggctcattattattggagggttcgatggaagcgaggtgtttggcgacgttatgttgtta
gagctggctgtccatgcgtactactcgcagatcagtcactttaccatcgaggtgtaa
>Fp86
atggcggatccgcggaggtctcccgataagtcgcttctcaagacaagaggtgctcaacca
cagcagagatcgccagctccggcagccccaatgcgagggcagagctttgtcgacgacgat
tcggacgacgatgacgagtcaagcgatcagatgcccttgccaaggagtcatacaccaggt
catctcgccagcaaaagcatacaagcgaatcgccgaaaaccttcggatctttccatccga
caacgctctcaat------------ccgcatcccaatccgcatcccaacctccgtcacag
cccgcctcacagggagcctccacgacctcgaaaacagcgacctacaaaccaccgtctggc
ttctcaaatattgccggggatgcgtcaagtgaaggagatagacgtactcggcggccaacc
gcttcacggtcaacatccgccataaccagtcgaacaactgcacaagcagccgcacgatac
gggccacatagatcccgcatattccatgaggaatacacaccgtaccccctacttccagac
ccaaagacatctcccaaagtcgacgtggctccagcatcgggcatgtactggtcaagggca
cccgtgtcgggcgctactcacacctccttgcgagcacatacaacgactatcattggttca
aacgtatatgtctttggtggctgcgactcgagaacatgcttcaacgatctttatgtgctg
gatgcggattccttccattggactataccttatgtcgttggcgatatacccgttcctttg
agggccatgacgtgtactgctgtaggcaagaagctcatcgtgtttggtggaggtgacggt
ccggagtactacaacgatgtttatgttttggatacaacaaactttcggtggacaaagccg
aagattataggagacaagatgccctcaaagcgaagagcgcacaccgcttgtctttataaa
aatggtctttacgtttttggcggcggtgatggtgtccgggccttgaacgatatatggcgt
ttagatgttgccgatgttaacaaaatgtcatggcgactggtttcaagttccgataaggcg
agtcctgggaccaaagactaccgtcccaaagcaagaggctatcacacggccaatatggtg
ggcagcaaacttatcatttttggaggttctgatggcggtgaatgttttgacgacgtatgg
gtatacgatgttgacgcgcaagtgtggaaagcagtagccataccggttgcttttcgtcgc
ctgtcacatacggccacaatagttggctcatatctcttcgttatcggcggacacgacgga
agcgaatattctaacgacgtcctacttctgaacttggttacgatgacatgggacagacgc
aaggtatatggaaaagcgccttcgggccgtggctatcatgggacggtgctttatgatagc
cggctcattattattggagggttcgatggaagcgaggtgtttggcgacgttatgttgtta
gagctggctgtccatgcgtactactcgcagatcagtcactttaccatcgaggtgtaa
>Fvenenatum.busco
atggcggatccgcggaggtctcccgataagtcgcttctcaagaccagaggtgctcaacca
cagcagatatcgccagctccggcagccccaatgcgagggcagagctttgtcgacgacgat
tcggacgacgatgacgagtcaagcgatcagatgcccttgcccaggagtcatacaccaggt
catctcgccagcaaaagcatacaagcgaatcgccgaaaaccttcggatctttccatccga
caacgctcccaatccgcatcacaaaccgcatcccaatccgcatcccaacctccgtcacag
cccgcctcgcagggagcctccacgacctcaaaaacagcgacctacaaaccaccgtctggt
ttctcaaacatcgccggggatgcgtcaagcgaaggagatagacgtactcggcggcctacc
gcttcacggtcaacatccgccataaccagtcgaacaactgcacaagcagccgcacgatac
gggccacatagatcccgcatattccatgaggaatacacgccgtaccccctacttccagat
ccaaaaacatctcccaaagtcgacgtggctccagcatcgggtatgtactggtcaagggca
cccgtgtcgggcgcttctcacacctccttgcgagcacatacaacaaccatcattggttca
aacgtatatgtctttggtggctgcgattcaagaacatgctttaacgatctttatgtgctg
gatgcggattccttccattggactataccttatgtcgttggtgatatacccgttcctttg
agggccatgacgtgtactgctgtaggcaagaagctcatcgtgtttggcggaggtgacggt
ccggagtactacaacgatgtttatgttttggatacaacaaactttcggtggacaaagccg
aagattataggagacaagatgccctcaaagcgaagagcgcacactgcttgtctttataag
aacggtctttacgtttttggtggcggtgatggtgtccgggccttgaacgatatatggcgg
ttagatgttgccgatgtcaacaaaatgtcatggcgactggtttcaagttccgataaggcg
agtcctgggaccaaagactaccgtcccaaagcaagaggttatcacacggccaatatggtg
ggcagcaaacttatcatttttggtggttctgatggcggtgaatgttttgacgacgtatgg
gtatacgatgttgacgcgcaagtgtggaaagcagtggccatacctgttgcttttcgtcgc
ctgtcacatacggccacaatagttggctcatatctcttcgttatcggtggacacgatggg
agcgagtattccaacgatgtcttactcctgaacttggttacgatgacatgggacagacgc
aaggtatatggaaaagcaccttcgggtcgtggctatcatgggacggtgctgtatgatagc
cggctcattattattggagggttcgatggaagcgaggtgtttggcgacgttatgctgcta
gagctggctgtccatgcgtactactcgcagatcagtcattttaccatcgaggtgtaa
