# Supplementary material for: Apicidin biosynthesis is linked to accessory chromosomes in Fusarium poae isolates
Source: BMC Genomics. 2021 Aug 4;22:591. doi: 10.1186/s12864-021-07617-y (PMC8340494; doi:10.1186/s12864-021-07617-y)
Supplement: Supplementary file 17 — Additional file 17. Compressed folder containing alignments for each of the 4141 orthologs used in BUSCO analysis. [file 12864_2021_7617_MOESM17_ESM.zip › Fven2_nt_MAFFT/23524at5125_nt.mafft.fasta]

>Fp105
atgtctcctcacgccgagaagtccgtctctcggttccatgccacctctaccgacaaggcc
atcgccattgaggaggagtacgctgctcacaactaccaccctctccccgtagtctttgcc
cgcgccgaaggtgtcaatgtctgggaccctgagggcaaccactactacgacttcctctcc
gcctacagcgctgtcaaccaaggtcactgccaccccgagctcatcaagaccctcactgag
caggccggtcgattgaccctcagctctcgagctttctacaacgatgtcttccccaagtgg
gctgaaaaggtccgaagcgtctttggttatgacatggccctgcccatgtgtactggtgcc
gaggctgtcgagactgccatcaagatcgctcgcaagtgggcgtacaaggtcaagggtgtt
cctcaggagaaggcctggatttttggtgtttcagagaacttccacggccgaactatgacc
gccattaccctgtcagtagaccccgagtcaagagagaactacggtccctacgtccccaac
gttggtgctttcaaccccagcaccggaaagcccattcgatacaacaacattgccgacctc
gaggaggttcttgaggcttacggcaaggagaccgctgctttcatctgcgaacctattcag
ggtgaggctggtgttgttgttcccgacgacgattatctcgccaaggtccaggctctctgc
accaagcacaatgttttgttcatctgcgacgagatccaaactggtatcggtcgaactgga
cgcatgctctgctctcaatgggccaacatcaagcctgaccttgtcactctcggaaaggcc
atctctggtggcatgtaccccgtgagttgcgttctcagcagtaaggagatcatgctggtt
gtcgagcctggtacccacggctctacctacggaggcaaccctctgggatctgctgtctct
atccgcgcccttgagattatggaggaggaggacctcactgccaaggctgagaagcttggt
aacatgttccgtgatggcctcaaggccctcaacactcctatcctcaaggtgatccgaggc
aagggtcttcttaacgctgttgtcatcgatgagtccgcagccaacggccggactgcctgg
gatctttgcttgctcctcaagagcaagggtctattggccaaacccactcacggagacatc
atccgcttcgcgcctcccctggtcatcagcgaggaggatctccgaaagggtctcgagatc
attgccgaggctatcaaagagcttcctactgt---cgcat---gcagttacggttag
>Fp108
atgtctcctcacgccgagaagtccgtctctcggttccatgccacctctaccgacaaggcc
atcgccattgaggaggagtacgctgctcacaactaccaccctctccccgtagtctttgcc
cgcgccgaaggtgtcaatgtctgggaccctgagggcaaccactactacgacttcctctcc
gcctacagcgctgtcaaccaaggtcactgccaccccgagctcatcaagaccctcactgag
caggccggtcgattgaccctcagctctcgagctttctacaacgatgtcttccccaagtgg
gctgaaaaggtccgaagcgtctttggttatgacatggccctgcccatgtgtactggtgcc
gaggctgtcgagactgccatcaagatcgctcgcaagtgggcgtacaaggtcaagggtgtt
cctcaggagaaggcctggatttttggtgtttcagagaacttccacggccgaactatgacc
gccattaccctgtcagtagaccccgagtcaagagagaactacggtccctacgtccccaac
gttggtgctttcaaccccagcaccggaaagcccattcgatacaacaacattgccgacctc
gaggaggttcttgaggcttacggcaaggagaccgctgctttcatctgcgaacctattcag
ggtgaggctggtgttgttgttcccgacgacgattatctcgccaaggtccaggctctctgc
accaagcacaatgttttgttcatctgcgacgagatccaaactggtatcggtcgaactgga
cgcatgctctgctctcaatgggccaacatcaagcctgaccttgtcactctcggaaaggcc
atctctggtggcatgtaccccgtgagttgcgttctcagcagtaaggagatcatgctggtt
gtcgagcctggtacccacggctctacctacggaggcaaccctctgggatctgctgtctct
atccgcgcccttgagattatggaggaggaggacctcactgccaaggctgagaagcttggt
aacatgttccgtgatggcctcaaggccctcaacactcctatcctcaaggtgatccgaggc
aagggtcttcttaacgctgttgtcatcgatgagtccgcagccaacggccggactgcctgg
gatctttgcttgctcctcaagagcaagggtctattggccaaacccactcacggagacatc
atccgcttcgcgcctcccctggtcatcagcgaggaggatctccgaaagggtctcgagatc
attgccgaggctatcaaagagcttcctactgt---cgcgcctgccaagcaccactaa
>Fp118
atgtctcctcacgccgagaagtccgtctctcggttccatgccacctctaccgacaaggcc
atcgccattgaggaggagtacgctgctcacaactaccaccctctccccgtagtctttgcc
cgcgccgaaggtgtcaatgtctgggaccctgagggcaaccactactacgacttcctctcc
gcctacagcgctgtcaaccaaggtcactgccaccccgagctcatcaagaccctcactgag
caggccggtcgattgaccctcagctctcgagctttctacaacgatgtcttccccaagtgg
gctgaaaaggtccgaagcgtctttggttatgacatggccctgcccatgtgtactggtgcc
gaggctgtcgagactgccatcaagatcgctcgcaagtgggcgtacaaggtcaagggtgtt
cctcaggagaaggcctggatttttggtgtttcagagaacttccacggccgaactatgacc
gccattaccctgtcagtagaccccgagtcaagagagaactacggtccctacgtccccaac
gttggtgctttcaaccccagcaccggaaagcccattcgatacaacaacattgccgacctc
gaggaggttcttgaggcttacggcaaggagaccgctgctttcatctgcgaacctattcag
ggtgaggctggtgttgttgttcccgacgacgattatctcgccaaggtccaggctctctgc
accaagcacaatgttttgttcatctgcgacgagatccaaactggtatcggtcgaactgga
cgcatgctctgctctcaatgggccaacatcaagcctgaccttgtcactctcggaaaggcc
atctctggtggcatgtaccccgtgagttgcgttctcagcagtaaggagatcatgctggtt
gtcgagcctggtacccacggctctacctacggaggcaaccctctgggatctgctgtctct
atccgcgcccttgagattatggaggaggaggacctcactgccaaggctgagaagcttggt
aacatgttccgtgatggcctcaaggccctcaacactcctatcctcaaggtgatccgaggc
aagggtcttcttaacgctgttgtcatcgatgagtccgcagccaacggccggactgcctgg
gatctttgcttgctcctcaagagcaagggtctattggccaaacccactcacggagacatc
atccgcttcgcgcctcccctggtcatcagcgaggaggatctccgaaagggtctcgagatc
attgccgaggctatcaaagagcttcctactgt---cgcgcctgccaagcaccactaa
>Fp122
atgtctcctcacgccgagaagtccgtctctcggttccatgccacctctaccgacaaggcc
atcgccattgaggaggagtacgctgctcacaactaccaccctctccccgtagtctttgcc
cgcgccgaaggtgtcaatgtctgggaccctgagggcaaccactactacgacttcctctcc
gcctacagcgctgtcaaccaaggtcactgccaccccgagctcatcaagaccctcactgag
caggccggtcgattgaccctcagctctcgagctttctacaacgatgtcttccccaagtgg
gctgaaaaggtccgaagcgtctttggttatgacatggccctgcccatgtgtactggtgcc
gaggctgtcgagactgccatcaagatcgctcgcaagtgggcgtacaaggtcaagggtgtt
cctcaggagaaggcctggatttttggtgtttcagagaacttccacggccgaactatgacc
gccattaccctgtcagtagaccccgagtcaagagagaactacggtccctacgtccccaac
gttggtgctttcaaccccagcaccggaaagcccattcgatacaacaacattgccgacctc
gaggaggttcttgaggcttacggcaaggagaccgctgctttcatctgcgaacctattcag
ggtgaggctggtgttgttgttcccgacgacgattatctcgccaaggtccaggctctctgc
accaagcacaatgttttgttcatctgcgacgagatccaaactggtatcggtcgaactgga
cgcatgctctgctctcaatgggccaacatcaagcctgaccttgtcactctcggaaaggcc
atctctggtggcatgtaccccgtgagttgcgttctcagcagtaaggagatcatgctggtt
gtcgagcctggtacccacggctctacctacggaggcaaccctctgggatctgctgtctct
atccgcgcccttgagattatggaggaggaggacctcactgccaaggctgagaagcttggt
aacatgttccgtgatggcctcaaggccctcaacactcctatcctcaaggtgatccgaggc
aagggtcttcttaacgctgttgtcatcgatgagtccgcagccaatggccggactgcctgg
gatctttgcttgctcctcaagagcaagggtctattggccaaacccactcacggagacatc
atccgcttcgcgcctcccctggtcatcagcgaggaggatctccgaaagggtctcgagatc
attgccgaggctatcaaagagcttcctactgt---cgcgcctgccaagcaccactaa
>Fp125
atgtctcctcacgccgagaagtccgtctctcggttccatgccacctctaccgacaaggcc
atcgccattgaggaggagtacgctgctcacaactaccaccctctccccgtagtctttgcc
cgcgccgaaggtgtcaatgtctgggaccctgagggcaaccactactacgacttcctctcc
gcctacagcgctgtcaaccaaggtcactgccaccccgagctcatcaagaccctcactgag
caggccggtcgattgaccctcagctctcgagctttctacaacgatgtcttccccaagtgg
gctgaaaaggtccgaagcgtctttggttatgacatggccctgcccatgtgtactggtgcc
gaggctgtcgagactgccatcaagatcgctcgcaagtgggcgtacaaggtcaagggtgtt
cctcaggagaaggcctggatttttggtgtttcagagaacttccacggccgaactatgacc
gccattaccctgtcagtagaccccgagtcaagagagaactacggtccctacgtccccaac
gttggtgctttcaaccccagcaccggaaagcccattcgatacaacaacattgccgacctc
gaggaggttcttgaggcttacggcaaggagaccgctgctttcatctgcgaacctattcag
ggtgaggctggtgttgttgttcccgacgacgattatctcgccaaggtccaggctctctgc
accaagcacaatgttttgttcatctgcgacgagatccaaactggtatcggtcgaactgga
cgcatgctctgctctcaatgggccaacatcaagcctgaccttgtcactctcggaaaggcc
atctctggtggcatgtaccccgtgagttgcgttctcagcagtaaggagatcatgctggtt
gtcgagcctggtacccacggctctacctacggaggcaaccctctgggatctgctgtctct
atccgcgcccttgagattatggaggaggaggacctcactgccaaggctgagaagcttggt
aacatgttccgtgatggcctcaaggccctcaacactcctatcctcaaggtgatccgaggc
aagggtcttcttaacgctgttgtcatcgatgagtccgcagccaacggccggactgcctgg
gatctttgcttgctcctcaagagcaagggtctattggccaaacccactcacggagacatc
atccgcttcgcgcctcccctggtcatcagcgaggaggatctccgaaagggtctcgagatc
attgccgaggctatcaaagagcttcctactgt---cgcat---gcagttacggttag
>Fp13r
atgtctcctcacgccgagaagtccgtctctcggttccatgccacctctaccgacaaggcc
atcgccattgaggaggagtacgctgctcacaactaccaccctctccccgtagtctttgcc
cgcgccgaaggtgtcaatgtctgggaccctgagggcaaccactactacgacttcctctcc
gcctacagcgctgtcaaccaaggtcactgccaccccgagctcatcaagaccctcactgag
caggccggtcgattgaccctcagctctcgagctttctacaacgatgtcttccccaagtgg
gctgaaaaggtccgaagcgtctttggttatgacatggccctgcccatgtgtactggtgcc
gaggctgtcgagactgccatcaagatcgctcgcaagtgggcgtacaaggtcaagggtgtt
cctcaggagaaggcctggatttttggtgtttcagagaacttccacggccgaactatgacc
gccattaccctgtcagtagaccccgagtcaagagagaactacggtccctacgtccccaac
gttggtgctttcaaccccagcaccggaaagcccattcgatacaacaacattgccgacctc
gaggaggttcttgaggcttacggcaaggagaccgctgctttcatctgcgaacctattcag
ggtgaggctggtgttgttgttcccgacgacgattatctcgccaaggtccaggctctctgc
accaagcacaatgttttgttcatctgcgacgagatccaaactggtatcggtcgaactgga
cgcatgctctgctctcaatgggccaacatcaagcctgaccttgtcactctcggaaaggcc
atctctggtggcatgtaccccgtgagttgcgttctcagcagtaaggagatcatgctggtt
gtcgagcctggtacccacggctctacctacggaggcaaccctctgggatctgctgtctct
atccgcgcccttgagattatggaggaggaggacctcactgccaaggctgagaagcttggt
aacatgttccgtgatggcctcaaggccctcaacactcctatcctcaaggtgatccgaggc
aagggtcttcttaacgctgttgtcatcgatgagtccgcagccaatggccggactgcctgg
gatctttgcttgctcctcaagagcaagggtctattggccaaacccactcacggagacatc
atccgcttcgcgcctcccctggtcatcagcgaggaggatctccgaaagggtctcgagatc
attgccgaggctatcaaagagcttcctactgt---cgcgcctgccaagcaccactaa
>Fp144
atgtctcctcacgccgagaagtccgtctctcggttccatgccacctctaccgacaaggcc
atcgccattgaggaggagtacgctgctcacaactaccaccctctccccgtagtctttgcc
cgcgccgaaggtgtcaatgtctgggaccctgagggcaaccactactacgacttcctctcc
gcctacagcgctgtcaaccaaggtcactgccaccccgagctcatcaagaccctcactgag
caggccggtcgattgaccctcagctctcgagctttctacaacgatgtcttccccaagtgg
gctgaaaaggtccgaagcgtctttggttatgacatggccctgcccatgtgtactggtgcc
gaggctgtcgagactgccatcaagatcgctcgcaagtgggcgtacaaggtcaagggtgtt
cctcaggagaaggcctggatttttggtgtttcagagaacttccacggccgaactatgacc
gccattaccctgtcagtagaccccgagtcaagagagaactacggtccctacgtccccaac
gttggtgctttcaaccccagcaccggaaagcccattcgatacaacaacattgccgacctc
gaggaggttcttgaggcttacggcaaggagaccgctgctttcatctgcgaacctattcag
ggtgaggctggtgttgttgttcccgacgacgattatctcgccaaggtccaggctctctgc
accaagcacaatgttttgttcatctgcgacgagatccaaactggtatcggtcgaactgga
cgcatgctctgctctcaatgggccaacatcaagcctgaccttgtcactctcggaaaggcc
atctctggtggcatgtaccccgtgagttgcgttctcagcagtaaggagatcatgctggtt
gtcgagcctggtacccacggctctacctacggaggcaaccctctgggatctgctgtctct
atccgcgcccttgagattatggaggaggaggacctcactgccaaggctgagaagcttggt
aacatgttccgtgatggcctcaaggccctcaacactcctatcctcaaggtgatccgaggc
aagggtcttcttaacgctgttgtcatcgatgagtccgcagccaacggccggactgcctgg
gatctttgcttgctcctcaagagcaagggtctattggccaaacccactcacggagacatc
atccgcttcgcgcctcccctggtcatcagcgaggaggatctccgaaagggtctcgagatc
attgccgaggctatcaaagagcttcctactgt---cgcgcctgccaagcaccactaa
>Fp146
atgtctcctcacgccgagaagtccgtctctcggttccatgccacctctaccgacaaggcc
atcgccattgaggaggagtacgctgctcacaactaccaccctctccccgtagtctttgcc
cgcgccgaaggtgtcaatgtctgggaccctgagggcaaccactactacgacttcctctcc
gcctacagcgctgtcaaccaaggtcactgccaccccgagctcatcaagaccctcactgag
caggccggtcgattgaccctcagctctcgagctttctacaacgatgtcttccccaagtgg
gctgaaaaggtccgaagcgtctttggttatgacatggccctgcccatgtgtactggtgcc
gaggctgtcgagactgccatcaagatcgctcgcaagtgggcgtacaaggtcaagggtgtt
cctcaggagaaggcctggatttttggtgtttcagagaacttccacggccgaactatgacc
gccattaccctgtcagtagaccccgagtcaagagagaactacggtccctacgtccccaac
gttggtgctttcaaccccagcaccggaaagcccattcgatacaacaacattgccgacctc
gaggaggttcttgaggcttacggcaaggagaccgctgctttcatctgcgaacctattcag
ggtgaggctggtgttgttgttcccgacgacgattatctcgccaaggtccaggctctctgc
accaagcacaatgttttgttcatctgcgacgagatccaaactggtatcggtcgaactgga
cgcatgctctgctctcaatgggccaacatcaagcctgaccttgtcactctcggaaaggcc
atctctggtggcatgtaccccgtgagttgcgttctcagcagtaaggagatcatgctggtt
gtcgagcctggtacccacggctctacctacggaggcaaccctctgggatctgctgtctct
atccgcgcccttgagattatggaggaggaggacctcactgccaaggctgagaagcttggt
aacatgttccgtgatggcctcaaggccctcaacactcctatcctcaaggtgatccgaggc
aagggtcttcttaacgctgttgtcatcgatgagtccgcagccaatggccggactgcctgg
gatctttgcttgctcctcaagagcaagggtctattggccaaacccactcacggagacatc
atccgcttcgcgcctcccctggtcatcagcgaggaggatctccgaaagggtctcgagatc
attgccgaggctatcaaagagcttcctactgt---cgcgcctgccaagcaccactaa
>Fp155
atgtctcctcacgccgagaagtccgtctctcggttccatgccacctctaccgacaaggcc
atcgccattgaggaggagtacgctgctcacaactaccaccctctccccgtagtctttgcc
cgcgccgaaggtgtcaatgtctgggaccctgagggcaaccactactacgacttcctctcc
gcctacagcgctgtcaaccaaggtcactgccaccccgagctcatcaagaccctcactgag
caggccggtcgattgaccctcagctctcgagctttctacaacgatgtcttccccaagtgg
gctgaaaaggtccgaagcgtctttggttatgacatggccctgcccatgtgtactggtgcc
gaggctgtcgagactgccatcaagatcgctcgcaagtgggcgtacaaggtcaagggtgtt
cctcaggagaaggcctggatttttggtgtttcagagaacttccacggccgaactatgacc
gccattaccctgtcagtagaccccgagtcaagagagaactacggtccctacgtccccaac
gttggtgctttcaaccccagcaccggaaagcccattcgatacaacaacattgccgacctc
gaggaggttcttgaggcttacggcaaggagaccgctgctttcatctgcgaacctattcag
ggtgaggctggtgttgttgttcccgacgacgattatctcgccaaggtccaggctctctgc
accaagcacaatgttttgttcatctgcgacgagatccaaactggtatcggtcgaactgga
cgcatgctctgctctcaatgggccaacatcaagcctgaccttgtcactctcggaaaggcc
atctctggtggcatgtaccccgtgagttgcgttctcagcagtaaggagatcatgctggtt
gtcgagcctggtacccacggctctacctacggaggcaaccctctgggatctgctgtctct
atccgcgcccttgagattatggaggaggaggacctcactgccaaggctgagaagcttggt
aacatgttccgtgatggcctcaaggccctcaacactcctatcctcaaggtgatccgaggc
aagggtcttcttaacgctgttgtcatcgatgagtccgcagccaacggccggactgcctgg
gatctttgcttgctcctcaagagcaagggtctattggccaaacccactcacggagacatc
atccgcttcgcgcctcccctggtcatcagcgaggaggatctccgaaagggtctcgagatc
attgccgaggctatcaaagagcttcctactgt---cgcat---gcagttacggttag
>Fp157
atgtctcctcacgccgagaagtccgtctctcggttccatgccacctctaccgacaaggcc
atcgccattgaggaggagtacgctgctcacaactaccaccctctccccgtagtctttgcc
cgcgccgaaggtgtcaatgtctgggaccctgagggcaaccactactacgacttcctctcc
gcctacagcgctgtcaaccaaggtcactgccaccccgagctcatcaagaccctcactgag
caggccggtcgattgaccctcagctctcgagctttctacaacgatgtcttccccaagtgg
gctgaaaaggtccgaagcgtctttggttatgacatggccctgcccatgtgtactggtgcc
gaggctgtcgagactgccatcaagatcgctcgcaagtgggcgtacaaggtcaagggtgtt
cctcaggagaaggcctggatttttggtgtttcagagaacttccacggccgaactatgacc
gccattaccctgtcagtagaccccgagtcaagagagaactacggtccctacgtccccaac
gttggtgctttcaaccccagcaccggaaagcccattcgatacaacaacattgccgacctc
gaggaggttcttgaggcttacggcaaggagaccgctgctttcatctgcgaacctattcag
ggtgaggctggtgttgttgttcccgacgacgattatctcgccaaggtccaggctctctgc
accaagcacaatgttttgttcatctgcgacgagatccaaactggtatcggtcgaactgga
cgcatgctctgctctcaatgggccaacatcaagcctgaccttgtcactctcggaaaggcc
atctctggtggcatgtaccccgtgagttgcgttctcagcagtaaggagatcatgctggtt
gtcgagcctggtacccacggctctacctacggaggcaaccctctgggatctgctgtctct
atccgcgcccttgagattatggaggaggaggacctcactgccaaggctgagaagcttggt
aacatgttccgtgatggcctcaaggccctcaacactcctatcctcaaggtgatccgaggc
aagggtcttcttaacgctgttgtcatcgatgagtccgcagccaatggccggactgcctgg
gatctttgcttgctcctcaagagcaagggtctattggccaaacccactcacggagacatc
atccgcttcgcgcctcccctggtcatcagcgaggaggatctccgaaagggtctcgagatc
attgccgaggctatcaaagagcttcctactgt---cgcgcctgccaagcaccactaa
>Fp16r
atgtctcctcacgccgagaagtccgtctctcggttccatgccacctctaccgacaaggcc
atcgccattgaggaggagtacgctgctcacaactaccaccctctccccgtagtctttgcc
cgcgccgaaggtgtcaatgtctgggaccctgagggcaaccactactacgacttcctctcc
gcctacagcgctgtcaaccaaggtcactgccaccccgagctcatcaagaccctcactgag
caggccggtcgattgaccctcagctctcgagctttctacaacgatgtcttccccaagtgg
gctgaaaaggtccgaagcgtctttggttatgacatggccctgcccatgtgtactggtgcc
gaggctgtcgagactgccatcaagatcgctcgcaagtgggcgtacaaggtcaagggtgtt
cctcaggagaaggcctggatttttggtgtttcagagaacttccacggccgaactatgacc
gccattaccctgtcagtagaccccgagtcaagagagaactacggtccctacgtccccaac
gttggtgctttcaaccccagcaccggaaagcccattcgatacaacaacattgccgacctc
gaggaggttcttgaggcttacggcaaggagaccgctgctttcatctgcgaacctattcag
ggtgaggctggtgttgttgttcccgacgacgattatctcgccaaggtccaggctctctgc
accaagcacaatgttttgttcatctgcgacgagatccaaactggtatcggtcgaactgga
cgcatgctctgctctcaatgggccaacatcaagcctgaccttgtcactctcggaaaggcc
atctctggtggcatgtaccccgtgagttgcgttctcagcagtaaggagatcatgctggtt
gtcgagcctggtacccacggctctacctacggaggcaaccctctgggatctgctgtctct
atccgcgcccttgagattatggaggaggaggacctcactgccaaggctgagaagcttggt
aacatgttccgtgatggcctcaaggccctcaacactcctatcctcaaggtgatccgaggc
aagggtcttcttaacgctgttgtcatcgatgagtccgcagccaacggccggactgcctgg
gatctttgcttgctcctcaagagcaagggtctattggccaaacccactcacggagacatc
atccgcttcgcgcctcccctggtcatcagcgaggaggatctccgaaagggtctcgagatc
attgccgaggctatcaaagagcttcctactgt---cgcat---gcagttacggttag
>Fp1r
atgtctcctcacgccgagaagtccgtctctcggttccatgccacctctaccgacaaggcc
atcgccattgaggaggagtacgctgctcacaactaccaccctctccccgtagtctttgcc
cgcgccgaaggtgtcaatgtctgggaccctgagggcaaccactactacgacttcctctcc
gcctacagcgctgtcaaccaaggtcactgccaccccgagctcatcaagaccctcactgag
caggccggtcgattgaccctcagctctcgagctttctacaacgatgtcttccccaagtgg
gctgaaaaggtccgaagcgtctttggttatgacatggccctgcccatgtgtactggtgcc
gaggctgtcgagactgccatcaagatcgctcgcaagtgggcgtacaaggtcaagggtgtt
cctcaggagaaggcctggatttttggtgtttcagagaacttccacggccgaactatgacc
gccattaccctgtcagtagaccccgagtcaagagagaactacggtccctacgtccccaac
gttggtgctttcaaccccagcaccggaaagcccattcgatacaacaacattgccgacctc
gaggaggttcttgaggcttacggcaaggagaccgctgctttcatctgcgaacctattcag
ggtgaggctggtgttgttgttcccgacgacgattatctcgccaaggtccaggctctctgc
accaagcacaatgttttgttcatctgcgacgagatccaaactggtatcggtcgaactgga
cgcatgctctgctctcaatgggccaacatcaagcctgaccttgtcactctcggaaaggcc
atctctggtggcatgtaccccgtgagttgcgttctcagcagtaaggagatcatgctggtt
gtcgagcctggtacccacggctctacctacggaggcaaccctctgggatctgctgtctct
atccgcgcccttgagattatggaggaggaggacctcactgccaaggctgagaagcttggt
aacatgttccgtgatggcctcaaggccctcaacactcctatcctcaaggtgatccgaggc
aagggtcttcttaacgctgttgtcatcgatgagtccgcagccaacggccggactgcctgg
gatctttgcttgctcctcaagagcaagggtctattggccaaacccactcacggagacatc
atccgcttcgcgcctcccctggtcatcagcgaggaggatctccgaaagggtctcgagatc
attgccgaggctatcaaagagcttcctactgt---cgcgcctgccaagcaccactaa
>Fp21r
atgtctcctcacgccgagaagtccgtctctcggttccatgccacctctaccgacaaggcc
atcgccattgaggaggagtacgctgctcacaactaccaccctctccccgtagtctttgcc
cgcgccgaaggtgtcaatgtctgggaccctgagggcaaccactactacgacttcctctcc
gcctacagcgctgtcaaccaaggtcactgccaccccgagctcatcaagaccctcactgag
caggccggtcgattgaccctcagctctcgagctttctacaacgatgtcttccccaagtgg
gctgaaaaggtccgaagcgtctttggttatgacatggccctgcccatgtgtactggtgcc
gaggctgtcgagactgccatcaagatcgctcgcaagtgggcgtacaaggtcaagggtgtt
cctcaggagaaggcctggatttttggtgtttcagagaacttccacggccgaactatgacc
gccattaccctgtcagtagaccccgagtcaagagagaactacggtccctacgtccccaac
gttggtgctttcaaccccagcaccggaaagcccattcgatacaacaacattgccgacctc
gaggaggttcttgaggcttacggcaaggagaccgctgctttcatctgcgaacctattcag
ggtgaggctggtgttgttgttcccgacgacgattatctcgccaaggtccaggctctctgc
accaagcacaatgttttgttcatctgcgacgagatccaaactggtatcggtcgaactgga
cgcatgctctgctctcaatgggccaacatcaagcctgaccttgtcactctcggaaaggcc
atctctggtggcatgtaccccgtgagttgcgttctcagcagtaaggagatcatgctggtt
gtcgagcctggtacccacggctctacctacggaggcaaccctctgggatctgctgtctct
atccgcgcccttgagattatggaggaggaggacctcactgccaaggctgagaagcttggt
aacatgttccgtgatggcctcaaggccctcaacactcctatcctcaaggtgatccgaggc
aagggtcttcttaacgctgttgtcatcgatgagtccgcagccaacggccggactgcctgg
gatctttgcttgctcctcaagagcaagggtctattggccaaacccactcacggagacatc
atccgcttcgcgcctcccctggtcatcagcgaggaggatctccgaaagggtctcgagatc
attgccgaggctatcaaagagcttcctactgt---cgcgcctgccaagcaccactaa
>Fp24r
atgtctcctcacgccgagaagtccgtctctcggttccatgccacctctaccgacaaggcc
atcgccattgaggaggagtacgctgctcacaactaccaccctctccccgtagtctttgcc
cgcgccgaaggtgtcaatgtctgggaccctgagggcaaccactactacgacttcctctcc
gcctacagcgctgtcaaccaaggtcactgccaccccgagctcatcaagaccctcactgag
caggccggtcgattgaccctcagctctcgagctttctacaacgatgtcttccccaagtgg
gctgaaaaggtccgaagcgtctttggttatgacatggccctgcccatgtgtactggtgcc
gaggctgtcgagactgccatcaagatcgctcgcaagtgggcgtacaaggtcaagggtgtt
cctcaggagaaggcctggattttcggtgtttcagagaacttccacggccgaactatgacc
gccattaccctgtcagtagaccccgagtcaagagagaactacggtccctacgtccccaac
gttggtgctttcaaccccagcaccggaaagcccattcgatacaacaacattgccgacctc
gaggaggtttttgaggctcacggcaaggagaccgctgctttcatctgcgaacctattcag
ggtgaggctggtgttgttgttcccgacgacgattatctcgccaaggtccaggctctctgc
accaagcacaatgttttgttcatctgcgacgagatccaaactggtatcggtcgaactgga
cgcatgctctgctctcaatgggccaacatcaagcctgatcttgtcactctcggaaaggcc
atctctggtggcatgtaccccgtgagttgcgttctcagcagtaaggagatcatgctggtt
gtcgagcctggtacccacggctctacctacggaggcaaccctctgggatctgctgtctct
atccgcgcccttgagattatggaggaggaggacctcactgccaaggctgagaagcttggt
aacatgttccgtgatggcctcaaggcccttaacactcctatcctcaaggtgatccgaggc
aagggtcttcttaacgctgttgtcatcgatgagtccgcagccaacggccggactgcctgg
gatctttgcttgctcctcaagagcaagggtctattggccaaacccactcacggagacatc
atccgcttcgcgcctcccctggtcatcagcgaggaggatctccgaaagggtctcgagatc
attgccgaggctatcaaagagcttcctactgt---cgcat---gcagttacggttag
>Fp2516
atgtctcctcacgccgagaagtccgtctctcggttccatgccacctctaccgacaaggcc
atcgccattgaggaggagtacgctgctcacaactaccaccctctccccgtagtctttgcc
cgcgccgaaggtgtcaatgtctgggaccctgagggcaaccactactacgacttcctctcc
gcctacagcgctgtcaaccaaggtcactgccaccccgagctcatcaagaccctcactgag
caggccggtcgattgaccctcagctctcgagctttctacaacgatgtcttccccaagtgg
gctgaaaaggtccgaagcgtctttggttatgacatggccctgcccatgtgtactggtgcc
gaggctgtcgagactgccatcaagatcgctcgcaagtgggcgtacaaggtcaagggtgtt
cctcaggagaaggcctggatttttggtgtttcagagaacttccacggccgaactatgacc
gccattaccctgtcagtagaccccgagtcaagagagaactacggtccctacgtccccaac
gttggtgctttcaaccccagcaccggaaagcccattcgatacaacaacattgccgacctc
gaggaggttcttgaggcttacggcaaggagaccgctgctttcatctgcgaacctattcag
ggtgaggctggtgttgttgttcccgacgacgattatctcgccaaggtccaggctctctgc
accaagcacaatgttttgttcatctgcgacgagatccaaactggtatcggtcgaactgga
cgcatgctctgctctcaatgggccaacatcaagcctgaccttgtcactctcggaaaggcc
atctctggtggcatgtaccccgtgagttgcgttctcagcagtaaggagatcatgctggtt
gtcgagcctggtacccacggctctacctacggaggcaaccctctgggatctgctgtctct
atccgcgcccttgagattatggaggaggaggacctcactgccaaggctgagaagcttggt
aacatgttccgtgatggcctcaaggccctcaacactcctatcctcaaggtgatccgaggc
aagggtcttcttaacgctgttgtcatcgatgagtccgcagccaacggccggactgcctgg
gatctttgcttgctcctcaagagcaagggtctattggccaaacccactcacggagacatc
atccgcttcgcgcctcccctggtcatcagcgaggaggatctccgaaagggtctcgagatc
attgccgaggctatcaaagagcttcctactgt---cgcat---gcagttacggttag
>Fp26r
atgtctcctcacgccgagaagtccgtctctcggttccatgccacctctaccgacaaggcc
atcgccattgaggaggagtacgctgctcacaactaccaccctctccccgtagtctttgcc
cgcgccgaaggtgtcaatgtctgggaccctgagggcaaccactactacgacttcctctcc
gcctacagcgctgtcaaccaaggtcactgccaccccgagctcatcaagaccctcactgag
caggccggtcgattgaccctcagctctcgagctttctacaacgatgtcttccccaagtgg
gctgaaaaggtccgaagcgtctttggttatgacatggccctgcccatgtgtactggtgcc
gaggctgtcgagactgccatcaagatcgctcgcaagtgggcgtacaaggtcaagggtgtt
cctcaggagaaggcctggatttttggtgtttcagagaacttccacggccgaactatgacc
gccattaccctgtcagtagaccccgagtcaagagagaactacggtccctacgtccccaac
gttggtgctttcaaccccagcaccggaaagcccattcgatacaacaacattgccgacctc
gaggaggttcttgaggcttacggcaaggagaccgctgctttcatctgcgaacctattcag
ggtgaggctggtgttgttgttcccgacgacgattatctcgccaaggtccaggctctctgc
accaagcacaatgttttgttcatctgcgacgagatccaaactggtatcggtcgaactgga
cgcatgctctgctctcaatgggccaacatcaagcctgaccttgtcactctcggaaaggcc
atctctggtggcatgtaccccgtgagttgcgttctcagcagtaaggagatcatgctggtt
gtcgagcctggtacccacggctctacctacggaggcaaccctctgggatctgctgtctct
atccgcgcccttgagattatggaggaggaggacctcactgccaaggctgagaagcttggt
aacatgttccgtgatggcctcaaggccctcaacactcctatcctcaaggtgatccgaggc
aagggtcttcttaacgctgttgtcatcgatgagtccgcagccaacggccggactgcctgg
gatctttgcttgctcctcaagagcaagggtctattggccaaacccactcacggagacatc
atccgcttcgcgcctcccctggtcatcagcgaggaggatctccgaaagggtctcgagatc
attgccgaggctatcaaagagcttcctactgt---cgcat---gcagttacggttag
>Fp33
atgtctcctcacgccgagaagtccgtctctcggttccatgccacctctaccgacaaggcc
atcgccattgaggaggagtacgctgctcacaactaccaccctctccccgtagtctttgcc
cgcgccgaaggtgtcaatgtctgggaccctgagggcaaccactactacgacttcctctcc
gcctacagcgctgtcaaccaaggtcactgccaccccgagctcatcaagaccctcactgag
caggccggtcgattgaccctcagctctcgagctttctacaacgatgtcttccccaagtgg
gctgaaaaggtccgaagcgtctttggttatgacatggccctgcccatgtgtactggtgcc
gaggctgtcgagactgccatcaagatcgctcgcaagtgggcgtacaaggtcaagggtgtt
cctcaggagaaggcctggatttttggtgtttcagagaacttccacggccgaactatgacc
gccattaccctgtcagtagaccccgagtcaagagagaactacggtccctacgtccccaac
gttggtgctttcaaccccagcaccggaaagcccattcgatacaacaacattgccgacctc
gaggaggttcttgaggcttacggcaaggagaccgctgctttcatctgcgaacctattcag
ggtgaggctggtgttgttgttcccgacgacgattatctcgccaaggtccaggctctctgc
accaagcacaatgttttgttcatctgcgacgagatccaaactggtatcggtcgaactgga
cgcatgctctgctctcaatgggccaacatcaagcctgaccttgtcactctcggaaaggcc
atctctggtggcatgtaccccgtgagttgcgttctcagcagtaaggagatcatgctggtt
gtcgagcctggtacccacggctctacctacggaggcaaccctctgggatctgctgtctct
atccgcgcccttgagattatggaggaggaggacctcactgccaaggctgagaagcttggt
aacatgttccgtgatggcctcaaggccctcaacactcctatcctcaaggtgatccgaggc
aagggtcttcttaacgctgttgtcatcgatgagtccgcagccaacggccggactgcctgg
gatctttgcttgctcctcaagagcaagggtctattggccaaacccactcacggagacatc
atccgcttcgcgcctcccctggtcatcagcgaggaggatctccgaaagggtctcgagatc
attgccgaggctatcaaagagcttcctactgt---cgcgcctgccaagcaccactaa
>Fp34
atgtctcctcacgccgagaagtccgtctctcggttccatgccacctctaccgacaaggcc
atcgccattgaggaggagtacgctgctcacaactaccaccctctccccgtagtctttgcc
cgcgccgaaggtgtcaatgtctgggaccctgagggcaaccactactacgacttcctctcc
gcctacagcgctgtcaaccaaggtcactgccaccccgagctcatcaagaccctcactgag
caggccggtcgattgaccctcagctctcgagctttctacaacgatgtcttccccaagtgg
gctgaaaaggtccgaagcgtctttggttatgacatggccctgcccatgtgtactggtgcc
gaggctgtcgagactgccatcaagatcgctcgcaagtgggcgtacaaggtcaagggtgtt
cctcaggagaaggcctggatttttggtgtttcagagaacttccacggccgaactatgacc
gccattaccctgtcagtagaccccgagtcaagagagaactacggtccctacgtccccaac
gttggtgctttcaaccccagcaccggaaagcccattcgatacaacaacattgccgacctc
gaggaggttcttgaggcttacggcaaggagaccgctgctttcatctgcgaacctattcag
ggtgaggctggtgttgttgttcccgacgacgattatctcgccaaggtccaggctctctgc
accaagcacaatgttttgttcatctgcgacgagatccaaactggtatcggtcgaactgga
cgcatgctctgctctcaatgggccaacatcaagcctgaccttgtcactctcggaaaggcc
atctctggtggcatgtaccccgtgagttgcgttctcagcagtaaggagatcatgctggtt
gtcgagcctggtacccacggctctacctacggaggcaaccctctgggatctgctgtctct
atccgcgcccttgagattatggaggaggaggacctcactgccaaggctgagaagcttggt
aacatgttccgtgatggcctcaaggccctcaacactcctatcctcaaggtgatccgaggc
aagggtcttcttaacgctgttgtcatcgatgagtccgcagccaatggccggactgcctgg
gatctttgcttgctcctcaagagcaagggtctattggccaaacccactcacggagacatc
atccgcttcgcgcctcccctggtcatcagcgaggaggatctccgaaagggtctcgagatc
attgccgaggctatcaaagagcttcctactgt---cgcat---gcagttacggttag
>Fp35
atgtctcctcacgccgagaagtccgtctctcggttccatgccacctctaccgacaaggcc
atcgccattgaggaggagtacgctgctcacaactaccaccctctccccgtagtctttgcc
cgcgccgaaggtgtcaatgtctgggaccctgagggcaaccactactacgacttcctctcc
gcctacagcgctgtcaaccaaggtcactgccaccccgagctcatcaagaccctcactgag
caggccggtcgattgaccctcagctctcgagctttctacaacgatgtcttccccaagtgg
gctgaaaaggtccgaagcgtctttggttatgacatggccctgcccatgtgtactggtgcc
gaggctgtcgagactgccatcaagatcgctcgcaagtgggcgtacaaggtcaagggtgtt
cctcaggagaaggcctggatttttggtgtttcagagaacttccacggccgaactatgacc
gccattaccctgtcagtagaccccgagtcaagagagaactacggtccctacgtccccaac
gttggtgctttcaaccccagcaccggaaagcccattcgatacaacaacattgccgacctc
gaggaggttcttgaggcttacggcaaggagaccgctgctttcatctgcgaacctattcag
ggtgaggctggtgttgttgttcccgacgacgattatctcgccaaggtccaggctctctgc
accaagcacaatgttttgttcatctgcgacgagatccaaactggtatcggtcgaactgga
cgcatgctctgctctcaatgggccaacatcaagcctgaccttgtcactctcggaaaggcc
atctctggtggcatgtaccccgtgagttgcgttctcagcagtaaggagatcatgctggtt
gtcgagcctggtacccacggctctacctacggaggcaaccctctgggatctgctgtctct
atccgcgcccttgagattatggaggaggaggacctcactgccaaggctgagaagcttggt
aacatgttccgtgatggcctcaaggccctcaacactcctatcctcaaggtgatccgaggc
aagggtcttcttaacgctgttgtcatcgatgagtccgcagccaacggccggactgcctgg
gatctttgcttgctcctcaagagcaagggtctattggccaaacccactcacggagacatc
atccgcttcgcgcctcccctggtcatcagcgaggaggatctccgaaagggtctcgagatc
attgccgaggctatcaaagagcttcctactgt---cgcgcctgccaagcaccactaa
>Fp38
atgtctcctcacgccgagaagtccgtctctcggttccatgccacctctaccgacaaggcc
atcgccattgaggaggagtacgctgctcacaactaccaccctctccccgtagtctttgcc
cgcgccgaaggtgtcaatgtctgggaccctgagggcaaccactactacgacttcctctcc
gcctacagcgctgtcaaccaaggtcactgccaccccgagctcatcaagaccctcactgag
caggccggtcgattgaccctcagctctcgagctttctacaacgatgtcttccccaagtgg
gctgaaaaggtccgaagcgtctttggttatgacatggccctgcccatgtgtactggtgcc
gaggctgtcgagactgccatcaagatcgctcgcaagtgggcgtacaaggtcaagggtgtt
cctcaggagaaggcctggatttttggtgtttcagagaacttccacggccgaactatgacc
gccattaccctgtcagtagaccccgagtcaagagagaactacggtccctacgtccccaac
gttggtgctttcaaccccagcaccggaaagcccattcgatacaacaacattgccgacctc
gaggaggttcttgaggcttacggcaaggagaccgctgctttcatctgcgaacctattcag
ggtgaggctggtgttgttgttcccgacgacgattatctcgccaaggtccaggctctctgc
accaagcacaatgttttgttcatctgcgacgagatccaaactggtatcggtcgaactgga
cgcatgctctgctctcaatgggccaacatcaagcctgaccttgtcactctcggaaaggcc
atctctggtggcatgtaccccgtgagttgcgttctcagcagtaaggagatcatgctggtt
gtcgagcctggtacccacggctctacctacggaggcaaccctctgggatctgctgtctct
atccgcgcccttgagattatggaggaggaggacctcactgccaaggctgagaagcttggt
aacatgttccgtgatggcctcaaggccctcaacactcctatcctcaaggtgatccgaggc
aagggtcttcttaacgctgttgtcatcgatgagtccgcagccaacggccggactgcctgg
gatctttgcttgctcctcaagagcaagggtctattggccaaacccactcacggagacatc
atccgcttcgcgcctcccctggtcatcagcgaggaggatctccgaaagggtctcgagatc
attgccgaggctatcaaagagcttcctactgt---cgcgcctgccaagcaccactaa
>Fp39
atgtctcctcacgccgagaagtccgtctctcggttccatgccacctctaccgacaaggcc
atcgccattgaggaggagtacgctgctcacaactaccaccctctccccgtagtctttgcc
cgcgccgaaggtgtcaatgtctgggaccctgagggcaaccactactacgacttcctctcc
gcctacagcgctgtcaaccaaggtcactgccaccccgagctcatcaagaccctcactgag
caggccggtcgattgaccctcagctctcgagctttctacaacgatgtcttccccaagtgg
gctgaaaaggtccgaagcgtctttggttatgacatggccctgcccatgtgtactggtgcc
gaggctgtcgagactgccatcaagatcgctcgcaagtgggcgtacaaggtcaagggtgtt
cctcaggagaaggcctggattttcggtgtttcagagaacttccacggccgaactatgacc
gccattaccctgtcagtagaccccgagtcaagagagaactacggtccctacgtccccaac
gttggtgctttcaaccccagcaccggaaagcccattcgatacaacaacattgccgacctc
gaggaggtttttgaggctcacggcaaggagaccgctgctttcatctgcgaacctattcag
ggtgaggctggtgttgttgttcccgacgacgattatctcgccaaggtccaggctctctgc
accaagcacaatgttttgttcatctgcgacgagatccaaactggtatcggtcgaactgga
cgcatgctctgctctcaatgggccaacatcaagcctgatcttgtcactctcggaaaggcc
atctctggtggcatgtaccccgtgagttgcgttctcagcagtaaggagatcatgctggtt
gtcgagcctggtacccacggctctacctacggaggcaaccctctgggatctgctgtctct
atccgcgcccttgagattatggaggaggaggacctcactgccaaggctgagaagcttggt
aacatgttccgtgatggcctcaaggcccttaacactcctatcctcaaggtgatccgaggc
aagggtcttcttaacgctgttgtcatcgatgagtccgcagccaacggccggactgcctgg
gatctttgcttgctcctcaagagcaagggtctattggccaaacccactcacggagacatc
atccgcttcgcgcctcccctggtcatcagcgaggaggatctccgaaagggtctcgagatc
attgccgaggctatcaaagagcttcctactgt---cgcat---gcagttacggttag
>Fp42
atgtctcctcacgccgagaagtccgtctctcggttccatgccacctctaccgacaaggcc
atcgccattgaggaggagtacgctgctcacaactaccaccctctccccgtagtctttgcc
cgcgccgaaggtgtcaatgtctgggaccctgagggcaaccactactacgacttcctctcc
gcctacagcgctgtcaaccaaggtcactgccaccccgagctcatcaagaccctcactgag
caggccggtcgattgaccctcagctctcgagctttctacaacgatgtcttccccaagtgg
gctgaaaaggtccgaagcgtctttggttatgacatggccctgcccatgtgtactggtgcc
gaggctgtcgagactgccatcaagatcgctcgcaagtgggcgtacaaggtcaagggtgtt
cctcaggagaaggcctggatttttggtgtttcagagaacttccacggccgaactatgacc
gccattaccctgtcagtagaccccgagtcaagagagaactacggtccctacgtccccaac
gttggtgctttcaaccccagcaccggaaagcccattcgatacaacaacattgccgacctc
gaggaggttcttgaggcttacggcaaggagaccgctgctttcatctgcgaacctattcag
ggtgaggctggtgttgttgttcccgacgacgattatctcgccaaggtccaggctctctgc
accaagcacaatgttttgttcatctgcgacgagatccaaactggtatcggtcgaactgga
cgcatgctctgctctcaatgggccaacatcaagcctgaccttgtcactctcggaaaggcc
atctctggtggcatgtaccccgtgagttgcgttctcagcagtaaggagatcatgctggtt
gtcgagcctggtacccacggctctacctacggaggcaaccctctgggatctgctgtctct
atccgcgcccttgagattatggaggaggaggacctcactgccaaggctgagaagcttggt
aacatgttccgtgatggcctcaaggccctcaacactcctatcctcaaggtgatccgaggc
aagggtcttcttaacgctgttgtcatcgatgagtccgcagccaacggccggactgcctgg
gatctttgcttgctcctcaagagcaagggtctattggccaaacccactcacggagacatc
atccgcttcgcgcctcccctggtcatcagcgaggaggatctccgaaagggtctcgagatc
attgccgaggctatcaaagagcttcctactgt---cgcgcctgccaagcaccactaa
>Fp44
atgtctcctcacgccgagaagtctgtctctcggttccatgccacctctaccgacaaggcc
atcgccattgaggaggagtacgctgctcacaactaccaccctctccccgtagtctttgcc
cgcgccgaaggtgtcaatgtctgggaccctgagggcaaccactactacgacttcctctcc
gcctacagcgctgtcaaccaaggtcactgccaccccgagctcatcaagaccctcactgag
caggccggtcgattgaccctcagctctcgagctttctacaacgatgtcttccccaagtgg
gctgaaaaggtccgaagcgtctttggttatgacatggccctgcccatgtgtactggtgcc
gaggctgtcgagactgccatcaagatcgctcgcaagtgggcgtacaaggtcaagggtgtt
cctcaggagaaggcctggatttttggtgtttcagagaacttccacggccgaactatgacc
gccattaccctgtcagtagaccccgagtcaagagagaactacggtccctacgtccccaac
gttggtgctttcaaccccagcaccggaaagcccattcgatacaacaacattgccgacctc
gaggaggttcttgaggctcacggcaaggagaccgctgctttcatctgcgaacctattcag
ggtgaggctggtgttgttgttcccgacgacgattatctcgccaaggtccaggctctctgc
accaagcacaatgttttgttcatctgcgacgagatccaaactggtatcggtcgaactgga
cgcatgctctgctctcaatgggccaacatcaagcctgaccttgtcactctcggaaaggcc
atctctggtggcatgtaccccgtgagttgcgttctcagcagtaaggagatcatgctggtt
gtcgagcctggtacccacggctctacctatggaggtaaccctctgggatctgctgtctcc
atccgcgctcttgagattatggaggaagaggacctcactgccaaggctgagaagcttggt
aacatgttccgtgatggcctcaaggccctcaacactcctatcctcaaggtgatccgaggc
aagggtcttcttaacgctgttgtcatcgatgagtccgcagccaacggccggactgcctgg
gatctttgcttgctcctcaagagcaagggtctattggccaagcccactcacggagacatc
atccgcttcgcgcctcccctggtcatcagcgaggaggatctccgaaagggtctcgagatc
attgccgaggctatcaaagagcttcctactgtgcctgcattttcctcatag------
>Fp49
atgtctcctcacgccgagaagtccgtctctcggttccatgccacctctaccgacaaggcc
atcgccattgaggaggagtacgctgctcacaactaccaccctctccccgtagtctttgcc
cgcgccgaaggtgtcaatgtctgggaccctgagggcaaccactactacgacttcctctcc
gcctacagcgctgtcaaccaaggtcactgccaccccgagctcatcaagaccctcactgag
caggccggtcgattgaccctcagctctcgagctttctacaacgatgtcttccccaagtgg
gctgaaaaggtccgaagcgtctttggttatgacatggccctgcccatgtgtactggtgcc
gaggctgtcgagactgccatcaagatcgctcgcaagtgggcgtacaaggtcaagggtgtt
cctcaggagaaggcctggatttttggtgtttcagagaacttccacggccgaactatgacc
gccattaccctgtcagtagaccccgagtcaagagagaactacggtccctacgtccccaac
gttggtgctttcaaccccagcaccggaaagcccattcgatacaacaacattgccgacctc
gaggaggttcttgaggcttacggcaaggagaccgctgctttcatctgcgaacctattcag
ggtgaggctggtgttgttgttcccgacgacgattatctcgccaaggtccaggctctctgc
accaagcacaatgttttgttcatctgcgacgagatccaaactggtatcggtcgaactgga
cgcatgctctgctctcaatgggccaacatcaagcctgaccttgtcactctcggaaaggcc
atctctggtggcatgtaccccgtgagttgcgttctcagcagtaaggagatcatgctggtt
gtcgagcctggtacccacggctctacctacggaggcaaccctctgggatctgctgtctct
atccgcgcccttgagattatggaggaggaggacctcactgccaaggctgagaagcttggt
aacatgttccgtgatggcctcaaggccctcaacactcctatcctcaaggtgatccgaggc
aagggtcttcttaacgctgttgtcatcgatgagtccgcagccaacggccggactgcctgg
gatctttgcttgctcctcaagagcaagggtctattggccaaacccactcacggagacatc
atccgcttcgcgcctcccctggtcatcagcgaggaggatctccgaaagggtctcgagatc
attgccgaggctatcaaagagcttcctactgt---cgcat---gcagttacggttag
>Fp50
atgtctcctcacgccgagaagtccgtctctcggttccatgccacctctaccgacaaggcc
atcgccattgaggaggagtacgctgctcacaactaccaccctctccccgtagtctttgcc
cgcgccgaaggtgtcaatgtctgggaccctgagggcaaccactactacgacttcctctcc
gcctacagcgctgtcaaccaaggtcactgccaccccgagctcatcaagaccctcactgag
caggccggtcgattgaccctcagctctcgagctttctacaacgatgtcttccccaagtgg
gctgaaaaggtccgaagcgtctttggttatgacatggccctgcccatgtgtactggtgcc
gaggctgtcgagactgccatcaagatcgctcgcaagtgggcgtacaaggtcaagggtgtt
cctcaggagaaggcctggatttttggtgtttcagagaacttccacggccgaactatgacc
gccattaccctgtcagtagaccccgagtcaagagagaactacggtccctacgtccccaac
gttggtgctttcaaccccagcaccggaaagcccattcgatacaacaacattgccgacctc
gaggaggttcttgaggcttacggcaaggagaccgctgctttcatctgcgaacctattcag
ggtgaggctggtgttgttgttcccgacgacgattatctcgccaaggtccaggctctctgc
accaagcacaatgttttgttcatctgcgacgagatccaaactggtatcggtcgaactgga
cgcatgctctgctctcaatgggccaacatcaagcctgaccttgtcactctcggaaaggcc
atctctggtggcatgtaccccgtgagttgcgttctcagcagtaaggagatcatgctggtt
gtcgagcctggtacccacggctctacctacggaggcaaccctctgggatctgctgtctct
atccgcgcccttgagattatggaggaggaggacctcactgccaaggctgagaagcttggt
aacatgttccgtgatggcctcaaggccctcaacactcctatcctcaaggtgatccgaggc
aagggtcttcttaacgctgttgtcatcgatgagtccgcagccaacggccggactgcctgg
gatctttgcttgctcctcaagagcaagggtctattggccaaacccactcacggagacatc
atccgcttcgcgcctcccctggtcatcagcgaggaggatctccgaaagggtctcgagatc
attgccgaggctatcaaagagcttcctactgt---cgcat---gcagttacggttag
>Fp51
atgtctcctcacgccgagaagtccgtctctcggttccatgccacctctaccgacaaggcc
atcgccattgaggaggagtacgctgctcacaactaccaccctctccccgtagtctttgcc
cgcgccgaaggtgtcaatgtctgggaccctgagggcaaccactactacgacttcctctcc
gcctacagcgctgtcaaccaaggtcactgccaccccgagctcatcaagaccctcactgag
caggccggtcgattgaccctcagctctcgagctttctacaacgatgtcttccccaagtgg
gctgaaaaggtccgaagcgtctttggttatgacatggccctgcccatgtgtactggtgcc
gaggctgtcgagactgccatcaagatcgctcgcaagtgggcgtacaaggtcaagggtgtt
cctcaggagaaggcctggatttttggtgtttcagagaacttccacggccgaactatgacc
gccattaccctgtcagtagaccccgagtcaagagagaactacggtccctacgtccccaac
gttggtgctttcaaccccagcaccggaaagcccattcgatacaacaacattgccgacctc
gaggaggttcttgaggcttacggcaaggagaccgctgctttcatctgcgaacctattcag
ggtgaggctggtgttgttgttcccgacgacgattatctcgccaaggtccaggctctctgc
accaagcacaatgttttgttcatctgcgacgagatccaaactggtatcggtcgaactgga
cgcatgctctgctctcaatgggccaacatcaagcctgaccttgtcactctcggaaaggcc
atctctggtggcatgtaccccgtgagttgcgttctcagcagtaaggagatcatgctggtt
gtcgagcctggtacccacggctctacctacggaggcaaccctctgggatctgctgtctct
atccgcgcccttgagattatggaggaggaggacctcactgccaaggctgagaagcttggt
aacatgttccgtgatggcctcaaggccctcaacactcctatcctcaaggtgatccgaggc
aagggtcttcttaacgctgttgtcatcgatgagtccgcagccaacggccggactgcctgg
gatctttgcttgctcctcaagagcaagggtctattggccaaacccactcacggagacatc
atccgcttcgcgcctcccctggtcatcagcgaggaggatctccgaaagggtctcgagatc
attgccgaggctatcaaagagcttcctactgt---cgcat---gcagttacggttag
>Fp59
atgtctcctcacgccgagaagtccgtctctcggttccatgccacctctaccgacaaggcc
atcgccattgaggaggagtacgctgctcacaactaccaccctctccccgtagtctttgcc
cgcgccgaaggtgtcaatgtctgggaccctgagggcaaccactactacgacttcctctcc
gcctacagcgctgtcaaccaaggtcactgccaccccgagctcatcaagaccctcactgag
caggccggtcgattgaccctcagctctcgagctttctacaacgatgtcttccccaagtgg
gctgaaaaggtccgaagcgtctttggttatgacatggccctgcccatgtgtactggtgcc
gaggctgtcgagactgccatcaagatcgctcgcaagtgggcgtacaaggtcaagggtgtt
cctcaggagaaggcctggatttttggtgtttcagagaacttccacggccgaactatgacc
gccattaccctgtcagtagaccccgagtcaagagagaactacggtccctacgtccccaac
gttggtgctttcaaccccagcaccggaaagcccattcgatacaacaacattgccgacctc
gaggaggttcttgaggcttacggcaaggagaccgctgctttcatctgcgaacctattcag
ggtgaggctggtgttgttgttcccgacgacgattatctcgccaaggtccaggctctctgc
accaagcacaatgttttgttcatctgcgacgagatccaaactggtatcggtcgaactgga
cgcatgctctgctctcaatgggccaacatcaagcctgaccttgtcactctcggaaaggcc
atctctggtggcatgtaccccgtgagttgcgttctcagcagtaaggagatcatgctggtt
gtcgagcctggtacccacggctctacctacggaggcaaccctctgggatctgctgtctct
atccgcgcccttgagattatggaggaggaggacctcactgccaaggctgagaagcttggt
aacatgttccgtgatggcctcaaggccctcaacactcctatcctcaaggtgatccgaggc
aagggtcttcttaacgctgttgtcatcgatgagtccgcagccaacggccggactgcctgg
gatctttgcttgctcctcaagagcaagggtctattggccaaacccactcacggagacatc
atccgcttcgcgcctcccctggtcatcagcgaggaggatctccgaaagggtctcgagatc
attgccgaggctatcaaagagcttcctactgt---cgcgcctgccaagcaccactaa
>Fp63
atgtctcctcacgccgagaagtccgtctctcggttccatgccacctctaccgacaaggcc
atcgccattgaggaggagtacgctgctcacaactaccaccctctccccgtagtctttgcc
cgcgccgaaggtgtcaatgtctgggaccctgagggcaaccactactacgacttcctctcc
gcctacagcgctgtcaaccaaggtcactgccaccccgagctcatcaagaccctcactgag
caggccggtcgattgaccctcagctctcgagctttctacaacgatgtcttccccaagtgg
gctgaaaaggtccgaagcgtctttggttatgacatggccctgcccatgtgtactggtgcc
gaggctgtcgagactgccatcaagatcgctcgcaagtgggcgtacaaggtcaagggtgtt
cctcaggagaaggcctggatttttggtgtttcagagaacttccacggccgaactatgacc
gccattaccctgtcagtagaccccgagtcaagagagaactacggtccctacgtccccaac
gttggtgctttcaaccccagcaccggaaagcccattcgatacaacaacattgccgacctc
gaggaggttcttgaggcttacggcaaggagaccgctgctttcatctgcgaacctattcag
ggtgaggctggtgttgttgttcccgacgacgattatctcgccaaggtccaggctctctgc
accaagcacaatgttttgttcatctgcgacgagatccaaactggtatcggtcgaactgga
cgcatgctctgctctcaatgggccaacatcaagcctgaccttgtcactctcggaaaggcc
atctctggtggcatgtaccccgtgagttgcgttctcagcagtaaggagatcatgctggtt
gtcgagcctggtacccacggctctacctacggaggcaaccctctgggatctgctgtctct
atccgcgcccttgagattatggaggaggaggacctcactgccaaggctgagaagcttggt
aacatgttccgtgatggcctcaaggccctcaacactcctatcctcaaggtgatccgaggc
aagggtcttcttaacgctgttgtcatcgatgagtccgcagccaacggccggactgcctgg
gatctttgcttgctcctcaagagcaagggtctattggccaaacccactcacggagacatc
atccgcttcgcgcctcccctggtcatcagcgaggaggatctccgaaagggtctcgagatc
attgccgaggctatcaaagagcttcctactgt---cgcgcctgccaagcaccactaa
>Fp65
atgtctcctcacgccgagaagtccgtctctcggttccatgccacctctaccgacaaggcc
atcgccattgaggaggagtacgctgctcacaactaccaccctctccccgtagtctttgcc
cgcgccgaaggtgtcaatgtctgggaccctgagggcaaccactactacgacttcctctcc
gcctacagcgctgtcaaccaaggtcactgccaccccgagctcatcaagaccctcactgag
caggccggtcgattgaccctcagctctcgagctttctacaacgatgtcttccccaagtgg
gctgaaaaggtccgaagcgtctttggttatgacatggccctgcccatgtgtactggtgcc
gaggctgtcgagactgccatcaagatcgctcgcaagtgggcgtacaaggtcaagggtgtt
cctcaggagaaggcctggatttttggtgtttcagagaacttccacggccgaactatgacc
gccattaccctgtcagtagaccccgagtcaagagagaactacggtccctacgtccccaac
gttggtgctttcaaccccagcaccggaaagcccattcgatacaacaacattgccgacctc
gaggaggttcttgaggcttacggcaaggagaccgctgctttcatctgcgaacctattcag
ggtgaggctggtgttgttgttcccgacgacgattatctcgccaaggtccaggctctctgc
accaagcacaatgttttgttcatctgcgacgagatccaaactggtatcggtcgaactgga
cgcatgctctgctctcaatgggccaacatcaagcctgaccttgtcactctcggaaaggcc
atctctggtggcatgtaccccgtgagttgcgttctcagcagtaaggagatcatgctggtt
gtcgagcctggtacccacggctctacctacggaggcaaccctctgggatctgctgtctct
atccgcgcccttgagattatggaggaggaggacctcactgccaaggctgagaagcttggt
aacatgttccgtgatggcctcaaggccctcaacactcctatcctcaaggtgatccgaggc
aagggtcttcttaacgctgttgtcatcgatgagtccgcagccaacggccggactgcctgg
gatctttgcttgctcctcaagagcaagggtctattggccaaacccactcacggagacatc
atccgcttcgcgcctcccctggtcatcagcgaggaggatctccgaaagggtctcgagatc
attgccgaggctatcaaagagcttcctactgt---cgcgcctgccaagcaccactaa
>Fp66
atgtctcctcacgccgagaagtccgtctctcggttccatgccacctctaccgacaaggcc
atcgccattgaggaggagtacgctgctcacaactaccaccctctccccgtagtctttgcc
cgcgccgaaggtgtcaatgtctgggaccctgagggcaaccactactacgacttcctctcc
gcctacagcgctgtcaaccaaggtcactgccaccccgagctcatcaagaccctcactgag
caggccggtcgattgaccctcagctctcgagctttctacaacgatgtcttccccaagtgg
gctgaaaaggtccgaagcgtctttggttatgacatggccctgcccatgtgtactggtgcc
gaggctgtcgagactgccatcaagatcgctcgcaagtgggcgtacaaggtcaagggtgtt
cctcaggagaaggcctggatttttggtgtttcagagaacttccacggccgaactatgacc
gccattaccctgtcagtagaccccgagtcaagagagaactacggtccctacgtccccaac
gttggtgctttcaaccccagcaccggaaagcccattcgatacaacaacattgccgacctc
gaggaggttcttgaggcttacggcaaggagaccgctgctttcatctgcgaacctattcag
ggtgaggctggtgttgttgttcccgacgacgattatctcgccaaggtccaggctctctgc
accaagcacaatgttttgttcatctgcgacgagatccaaactggtatcggtcgaactgga
cgcatgctctgctctcaatgggccaacatcaagcctgaccttgtcactctcggaaaggcc
atctctggtggcatgtaccccgtgagttgcgttctcagcagtaaggagatcatgctggtt
gtcgagcctggtacccacggctctacctacggaggcaaccctctgggatctgctgtctct
atccgcgcccttgagattatggaggaggaggacctcactgccaaggctgagaagcttggt
aacatgttccgtgatggcctcaaggccctcaacactcctatcctcaaggtgatccgaggc
aagggtcttcttaacgctgttgtcatcgatgagtccgcagccaacggccggactgcctgg
gatctttgcttgctcctcaagagcaagggtctattggccaaacccactcacggagacatc
atccgcttcgcgcctcccctggtcatcagcgaggaggatctccgaaagggtctcgagatc
attgccgaggctatcaaagagcttcctactgt---cgcgcctgccaagcaccactaa
>Fp72
atgtctcctcacgccgagaagtccgtctctcggttccatgccacctctaccgacaaggcc
atcgccattgaggaggagtacgctgctcacaactaccaccctctccccgtagtctttgcc
cgcgccgaaggtgtcaatgtctgggaccctgagggcaaccactactacgacttcctctcc
gcctacagcgctgtcaaccaaggtcactgccaccccgagctcatcaagaccctcactgag
caggccggtcgattgaccctcagctctcgagctttctacaacgatgtcttccccaagtgg
gctgaaaaggtccgaagcgtctttggttatgacatggccctgcccatgtgtactggtgcc
gaggctgtcgagactgccatcaagatcgctcgcaagtgggcgtacaaggtcaagggtgtt
cctcaggagaaggcctggatttttggtgtttcagagaacttccacggccgaactatgacc
gccattaccctgtcagtagaccccgagtcaagagagaactacggtccctacgtccccaac
gttggtgctttcaaccccagcaccggaaagcccattcgatacaacaacattgccgacctc
gaggaggttcttgaggcttacggcaaggagaccgctgctttcatctgcgaacctattcag
ggtgaggctggtgttgttgttcccgacgacgattatctcgccaaggtccaggctctctgc
accaagcacaatgttttgttcatctgcgacgagatccaaactggtatcggtcgaactgga
cgcatgctctgctctcaatgggccaacatcaagcctgaccttgtcactctcggaaaggcc
atctctggtggcatgtaccccgtgagttgcgttctcagcagtaaggagatcatgctggtt
gtcgagcctggtacccacggctctacctacggaggcaaccctctgggatctgctgtctct
atccgcgcccttgagattatggaggaggaggacctcactgccaaggctgagaagcttggt
aacatgttccgtgatggcctcaaggccctcaacactcctatcctcaaggtgatccgaggc
aagggtcttcttaacgctgttgtcatcgatgagtccgcagccaacggccggactgcctgg
gatctttgcttgctcctcaagagcaagggtctattggccaaacccactcacggagacatc
atccgcttcgcgcctcccctggtcatcagcgaggaggatctccgaaagggtctcgagatc
attgccgaggctatcaaagagcttcctactgt---cgcat---gcagttacggttag
>Fp73
atgtctcctcacgccgagaagtccgtctctcggttccatgccacctctaccgacaaggcc
atcgccattgaggaggagtacgctgctcacaactaccaccctctccccgtagtctttgcc
cgcgccgaaggtgtcaatgtctgggaccctgagggcaaccactactacgacttcctctcc
gcctacagcgctgtcaaccaaggtcactgccaccccgagctcatcaagaccctcactgag
caggccggtcgattgaccctcagctctcgagctttctacaacgatgtcttccccaagtgg
gctgaaaaggtccgaagcgtctttggttatgacatggccctgcccatgtgtactggtgcc
gaggctgtcgagactgccatcaagatcgctcgcaagtgggcgtacaaggtcaagggtgtt
cctcaggagaaggcctggatttttggtgtttcagagaacttccacggccgaactatgacc
gccattaccctgtcagtagaccccgagtcaagagagaactacggtccctacgtccccaac
gttggtgctttcaaccccagcaccggaaagcccattcgatacaacaacattgccgacctc
gaggaggttcttgaggcttacggcaaggagaccgctgctttcatctgcgaacctattcag
ggtgaggctggtgttgttgttcccgacgacgattatctcgccaaggtccaggctctctgc
accaagcacaatgttttgttcatctgcgacgagatccaaactggtatcggtcgaactgga
cgcatgctctgctctcaatgggccaacatcaagcctgaccttgtcactctcggaaaggcc
atctctggtggcatgtaccccgtgagttgcgttctcagcagtaaggagatcatgctggtt
gtcgagcctggtacccacggctctacctacggaggcaaccctctgggatctgctgtctct
atccgcgcccttgagattatggaggaggaggacctcactgccaaggctgagaagcttggt
aacatgttccgtgatggcctcaaggccctcaacactcctatcctcaaggtgatccgaggc
aagggtcttcttaacgctgttgtcatcgatgagtccgcagccaatggccggactgcctgg
gatctttgcttgctcctcaagagcaagggtctattggccaaacccactcacggagacatc
atccgcttcgcgcctcccctggtcatcagcgaggaggatctccgaaagggtctcgagatc
attgccgaggctatcaaagagcttcctactgt---cgcat---gcagttacggttag
>Fp76
atgtctcctcacgccgagaagtccgtctctcggttccatgccacctctaccgacaaggcc
atcgccattgaggaggagtacgctgctcacaactaccaccctctccccgtagtctttgcc
cgcgccgaaggtgtcaatgtctgggaccctgagggcaaccactactacgacttcctctcc
gcctacagcgctgtcaaccaaggtcactgccaccccgagctcatcaagaccctcactgag
caggccggtcgattgaccctcagctctcgagctttctacaacgatgtcttccccaagtgg
gctgaaaaggtccgaagcgtctttggttatgacatggccctgcccatgtgtactggtgcc
gaggctgtcgagactgccatcaagatcgctcgcaagtgggcgtacaaggtcaagggtgtt
cctcaggagaaggcctggatttttggtgtttcagagaacttccacggccgaactatgacc
gccattaccctgtcagtagaccccgagtcaagagagaactacggtccctacgtccccaac
gttggtgctttcaaccccagcaccggaaagcccattcgatacaacaacattgccgacctc
gaggaggttcttgaggcttacggcaaggagaccgctgctttcatctgcgaacctattcag
ggtgaggctggtgttgttgttcccgacgacgattatctcgccaaggtccaggctctctgc
accaagcacaatgttttgttcatctgcgacgagatccaaactggtatcggtcgaactgga
cgcatgctctgctctcaatgggccaacatcaagcctgaccttgtcactctcggaaaggcc
atctctggtggcatgtaccccgtgagttgcgttctcagcagtaaggagatcatgctggtt
gtcgagcctggtacccacggctctacctacggaggcaaccctctgggatctgctgtctct
atccgcgcccttgagattatggaggaggaggacctcactgccaaggctgagaagcttggt
aacatgttccgtgatggcctcaaggccctcaacactcctatcctcaaggtgatccgaggc
aagggtcttcttaacgctgttgtcatcgatgagtccgcagccaatggccggactgcctgg
gatctttgcttgctcctcaagagcaagggtctattggccaaacccactcacggagacatc
atccgcttcgcgcctcccctggtcatcagcgaggaggatctccgaaagggtctcgagatc
attgccgaggctatcaaagagcttcctactgt---cgcat---gcagttacggttag
>Fp78
atgtctcctcacgccgagaagtccgtctctcggttccatgccacctctaccgacaaggcc
atcgccattgaggaggagtacgctgctcacaactaccaccctctccccgtagtctttgcc
cgcgccgaaggtgtcaatgtctgggaccctgagggcaaccactactacgacttcctctcc
gcctacagcgctgtcaaccaaggtcactgccaccccgagctcatcaagaccctcactgag
caggccggtcgattgaccctcagctctcgagctttctacaacgatgtcttccccaagtgg
gctgaaaaggtccgaagcgtctttggttatgacatggccctgcccatgtgtactggtgcc
gaggctgtcgagactgccatcaagatcgctcgcaagtgggcgtacaaggtcaagggtgtt
cctcaggagaaggcctggatttttggtgtttcagagaacttccacggccgaactatgacc
gccattaccctgtcagtagaccccgagtcaagagagaactacggtccctacgtccccaac
gttggtgctttcaaccccagcaccggaaagcccattcgatacaacaacattgccgacctc
gaggaggttcttgaggcttacggcaaggagaccgctgctttcatctgcgaacctattcag
ggtgaggctggtgttgttgttcccgacgacgattatctcgccaaggtccaggctctctgc
accaagcacaatgttttgttcatctgcgacgagatccaaactggtatcggtcgaactgga
cgcatgctctgctctcaatgggccaacatcaagcctgaccttgtcactctcggaaaggcc
atctctggtggcatgtaccccgtgagttgcgttctcagcagtaaggagatcatgctggtt
gtcgagcctggtacccacggctctacctacggaggcaaccctctgggatctgctgtctct
atccgcgcccttgagattatggaggaggaggacctcactgccaaggctgagaagcttggt
aacatgttccgtgatggcctcaaggccctcaacactcctatcctcaaggtgatccgaggc
aagggtcttcttaacgctgttgtcatcgatgagtccgcagccaacggccggactgcctgg
gatctttgcttgctcctcaagagcaagggtctattggccaaacccactcacggagacatc
atccgcttcgcgcctcccctggtcatcagcgaggaggatctccgaaagggtctcgagatc
attgccgaggctatcaaagagcttcctactgt---cgcat---gcagttacggttag
>Fp81
atgtctcctcacgccgagaagtctgtctctcggttccatgccacctctaccgacaaggcc
atcgccattgaggaggagtacgctgctcacaactaccaccctctccccgtagtctttgcc
cgcgccgaaggtgtcaatgtctgggaccctgagggcaaccactactacgacttcctctcc
gcctacagcgctgtcaaccaaggtcactgccaccccgagctcatcaagaccctcactgag
caggccggtcgattgaccctcagctctcgagctttctacaacgatgtcttccccaagtgg
gctgaaaaggtccgaagcgtctttggttatgacatggccctgcccatgtgtactggtgcc
gaggctgtcgagactgccatcaagatcgctcgcaagtgggcgtacaaggtcaagggtgtt
cctcaggagaaggcctggatttttggtgtttcagagaacttccacggccgaactatgacc
gccattaccctgtcagtagaccccgagtcaagagagaactacggtccctacgtccccaac
gttggtgctttcaaccccagcaccggaaagcccattcgatacaacaacattgccgacctc
gaggaggttcttgaggctcacggcaaggagaccgctgctttcatctgcgaacctattcag
ggtgaggctggtgttgttgttcccgacgacgattatctcgccaaggtccaggctctctgc
accaagcacaatgttttgttcatctgcgacgagatccaaactggtatcggtcgaactgga
cgcatgctctgctctcaatgggccaacatcaagcctgaccttgtcactctcggaaaggcc
atctctggtggcatgtaccccgtgagttgcgttctcagcagtaaggagatcatgctggtt
gtcgagcctggtacccacggctctacctatggaggtaaccctctgggatctgctgtctcc
atccgcgctcttgagattatggaggaagaggacctcactgccaaggctgagaagcttggt
aacatgttccgtgatggcctcaaggccctcaacactcctatcctcaaggtgatccgaggc
aagggtcttcttaacgctgttgtcatcgatgagtccgcagccaacggccggactgcctgg
gatctttgcttgctcctcaagagcaagggtctattggccaagcccactcacggagacatc
atccgcttcgcgcctcccctggtcatcagcgaggaggatctccgaaagggtctcgagatc
attgccgaggctatcaaagagcttcctactgt---cgcgcctgccaagcaccactaa
>Fp84
atgtctcctcacgccgagaagtccgtctctcggttccatgccacctctaccgacaaggcc
atcgccattgaggaggagtacgctgctcacaactaccaccctctccccgtagtctttgcc
cgcgccgaaggtgtcaatgtctgggaccctgagggcaaccactactacgacttcctctcc
gcctacagcgctgtcaaccaaggtcactgccaccccgagctcatcaagaccctcactgag
caggccggtcgattgaccctcagctctcgagctttctacaacgatgtcttccccaagtgg
gctgaaaaggtccgaagcgtctttggttatgacatggccctgcccatgtgtactggtgcc
gaggctgtcgagactgccatcaagatcgctcgcaagtgggcgtacaaggtcaagggtgtt
cctcaggagaaggcctggatttttggtgtttcagagaacttccacggccgaactatgacc
gccattaccctgtcagtagaccccgagtcaagagagaactacggtccctacgtccccaac
gttggtgctttcaaccccagcaccggaaagcccattcgatacaacaacattgccgacctc
gaggaggttcttgaggcttacggcaaggagaccgctgctttcatctgcgaacctattcag
ggtgaggctggtgttgttgttcccgacgacgattatctcgccaaggtccaggctctctgc
accaagcacaatgttttgttcatctgcgacgagatccaaactggtatcggtcgaactgga
cgcatgctctgctctcaatgggccaacatcaagcctgaccttgtcactctcggaaaggcc
atctctggtggcatgtaccccgtgagttgcgttctcagcagtaaggagatcatgctggtt
gtcgagcctggtacccacggctctacctacggaggcaaccctctgggatctgctgtctct
atccgcgcccttgagattatggaggaggaggacctcactgccaaggctgagaagcttggt
aacatgttccgtgatggcctcaaggccctcaacactcctatcctcaaggtgatccgaggc
aagggtcttcttaacgctgttgtcatcgatgagtccgcagccaacggccggactgcctgg
gatctttgcttgctcctcaagagcaagggtctattggccaaacccactcacggagacatc
atccgcttcgcgcctcccctggtcatcagcgaggaggatctccgaaagggtctcgagatc
attgccgaggctatcaaagagcttcctactgt---cgcgcctgccaagcaccactaa
>Fp86
atgtctcctcacgccgagaagtccgtctctcggttccatgccacctctaccgacaaggcc
atcgccattgaggaggagtacgctgctcacaactaccaccctctccccgtagtctttgcc
cgcgccgaaggtgtcaatgtctgggaccctgagggcaaccactactacgacttcctctcc
gcctacagcgctgtcaaccaaggtcactgccaccccgagctcatcaagaccctcactgag
caggccggtcgattgaccctcagctctcgagctttctacaacgatgtcttccccaagtgg
gctgaaaaggtccgaagcgtctttggttatgacatggccctgcccatgtgtactggtgcc
gaggctgtcgagactgccatcaagatcgctcgcaagtgggcgtacaaggtcaagggtgtt
cctcaggagaaggcctggatttttggtgtttcagagaacttccacggccgaactatgacc
gccattaccctgtcagtagaccccgagtcaagagagaactacggtccctacgtccccaac
gttggtgctttcaaccccagcaccggaaagcccattcgatacaacaacattgccgacctc
gaggaggttcttgaggcttacggcaaggagaccgctgctttcatctgcgaacctattcag
ggtgaggctggtgttgttgttcccgacgacgattatctcgccaaggtccaggctctctgc
accaagcacaatgttttgttcatctgcgacgagatccaaactggtatcggtcgaactgga
cgcatgctctgctctcaatgggccaacatcaagcctgaccttgtcactctcggaaaggcc
atctctggtggcatgtaccccgtgagttgcgttctcagcagtaaggagatcatgctggtt
gtcgagcctggtacccacggctctacctacggaggcaaccctctgggatctgctgtctct
atccgcgcccttgagattatggaggaggaggacctcactgccaaggctgagaagcttggt
aacatgttccgtgatggcctcaaggccctcaacactcctatcctcaaggtgatccgaggc
aagggtcttcttaacgctgttgtcatcgatgagtccgcagccaacggccggactgcctgg
gatctttgcttgctcctcaagagcaagggtctattggccaaacccactcacggagacatc
atccgcttcgcgcctcccctggtcatcagcgaggaggatctccgaaagggtctcgagatc
attgccgaggctatcaaagagcttcctactgt---cgcat---gcagttacggttag
>Fvenenatum.busco
atgtctcctcacgccgagaagtccgtctctcggttccatgccacctccaccgacaaggcc
atcgccattgaggaggagtacgctgctcacaactaccaccctctccctgtggtctttgcc
cgcgctgaaggtgtcaatgtctgggaccctgagggcaaccactactacgatttcctctct
gcctacagcgctgtcaaccaaggccactgccaccccgagcttatcaaggccctcactgag
caggccggtcgattgaccctcagctctcgagctttctacaacgatgtcttccccaagtgg
gctgaaaaggtccgaagcgtctttggttacgacatggttctgcccatgtgcactggcgct
gaggctgtcgagactgccatcaagatcgctcgcaagtgggcgtacaaggtcaaaggtgtt
cctcaggagaaggcctggatctttggtgtttcagagaacttccacggccgaactatgact
gccattaccctgtcagtagaccccgagtcaagagagaactacggtccctacgttcccaat
gtcggtgctttcaaccccaccaccgggaagcccattcgatacaacaacattgccgacctc
gaggaggttcttgaggctcacggcaaagagactgctgctttcatctgcgagccaattcag
ggtgaggctggtgttgttgttcccgacgacgattacctcgccaaagtccaggctctctgc
accaagcacaatgttttgttcatctgcgacgagatccaaactggtattggtcgaactggt
cgcatgctctgctctcaatgggccaacatcaagcccgaccttgtcactctcggaaaggcc
atctctggtggcatgtaccccgtgagctgcgttctcagcagcaaggagatcatgctggtt
gtcgagcctggcacccacggctctacctatggaggtaacccactgggatctgctgtctct
atccgcgcccttgagatcatggaggaggaagaccttactgccaaggctgagaagcttggt
aacatgttccgtgatggtctcaaggccctcaacactcctatcctcaaggtgatccgagga
aagggtctcctcaacgctgttgtcatcgatgagtccgcagccaacggccgaactgcctgg
gatctttgcttgctcctcaagagcaagggtctattggccaagcccactcacggcgatatc
atccgcttcgcacctccactagtcattagcgaggaggatctccaaaagggtctcaagatc
attgccgaggctatcaaggagcttcctactgtgcctgtatttgcttcatag------
